# Supplementary material for: Transcriptome Analysis of mRNAs and Long Non-Coding RNAs During Subsequent Embryo Development of Porcine Cloned Zygotes After Vitrification
Source: Front Genet. 2021 Dec 17;12:753327. doi: 10.3389/fgene.2021.753327 (PMC8718616; doi:10.3389/fgene.2021.753327)
Supplement: Supplementary file 1 [file Table2.XLSX]

## Sheet: Table S1
Sample	Raw Data		Valid Data		Valid Ratio (%)	Q20(%)	Q30(%)	GC content(%)	Mapped reads	Unique Mapped reads	Multi Mapped reads
	Read	Base	Read	Base
FZ_2C_1	53356480	8.00G	44513698	6.68G	83.43	99.99	98.6	49	39836097(89.49%)	30258787(67.98%)	9577310(21.52%)
FZ_2C_2	53273910	7.99G	44747358	6.71G	83.99	99.99	98.63	47	40348570(90.17%)	31079857(69.46%)	9268713(20.71%)
FZ_2C_3	51299048	7.69G	42379092	6.36G	82.61	99.99	98.72	48	37737935(89.05%)	29140134(68.76%)	8597801(20.29%)
FZ_4C_1	51396942	7.71G	38001322	5.70G	73.94	99.99	98.51	48	33481846(88.11%)	26109673(68.71%)	7372173(19.40%)
FZ_4C_2	58042724	8.71G	43105124	6.47G	74.26	99.99	98.69	48	38488898(89.29%)	29514748(68.47%)	8974150(20.82%)
FZ_4C_3	51559838	7.73G	39395958	5.91G	76.41	99.99	98.68	48	35149230(89.22%)	27445937(69.67%)	7703293(19.55%)
FZ_B_1	58580254	8.79G	43327436	6.50G	73.96	99.99	98.52	54	34483028(79.59%)	25452579(58.74%)	9030449(20.84%)
FZ_B_2	49033886	7.36G	31645436	4.75G	64.54	99.99	98.57	53	23989444(75.81%)	18761765(59.29%)	5227679(16.52%)
FZ_B_3	51837024	7.78G	35399826	5.31G	68.29	99.99	98.65	53	27781271(78.48%)	21447991(60.59%)	6333280(17.89%)
VZ_2C_1	60184534	9.03G	49207984	7.38G	81.76	99.99	98.63	48	44326027(90.08%)	34425539(69.96%)	9900488(20.12%)
VZ_2C_2	55704384	8.36G	44792352	6.72G	80.41	99.99	98.71	48	39853990(88.97%)	30897248(68.98%)	8956742(20.00%)
VZ_2C_3	55588108	8.34G	46862332	7.03G	84.3	99.99	98.66	47.5	41991995(89.61%)	32254119(68.83%)	9737876(20.78%)
VZ_4C_1	48759840	7.31G	33920430	5.09G	69.57	99.98	98.3	47	30027118(88.52%)	23280446(68.63%)	6746672(19.89%)
VZ_4C_2	54408928	8.16G	39920120	5.99G	73.37	99.99	98.53	48	35753671(89.56%)	27293083(68.37%)	8460588(21.19%)
VZ_4C_3	66263960	9.94G	49709284	7.46G	75.02	99.99	98.56	48	44808069(90.14%)	33470357(67.33%)	11337712(22.81%)
VZ_B_1	62430600	9.36G	45544052	6.83G	72.95	99.99	98.61	54	37086219(81.43%)	28772134(63.17%)	8314085(18.26%)
VZ_B_2	53882986	8.08G	36802690	5.52G	68.3	99.99	98.61	54	28104775(76.37%)	21160624(57.50%)	6944151(18.87%)
VZ_B_3	43112044	6.47G	29816934	4.47G	69.16	99.99	98.44	53	23777686(79.75%)	18517128(62.10%)	5260558(17.64%)
