# Supplementary material for: Transcriptome Analysis of mRNAs and Long Non-Coding RNAs During Subsequent Embryo Development of Porcine Cloned Zygotes After Vitrification
Source: Front Genet. 2021 Dec 17;12:753327. doi: 10.3389/fgene.2021.753327 (PMC8718616; doi:10.3389/fgene.2021.753327)
Supplement: Supplementary file 2 [file Table14.XLSX]

## Sheet: GO enrichment
GO_ID	GO_Term	GO_function	GO_class	pvalue	Gene_ID	Gene_name	Description	FPKM.VZ_B_1	FPKM.VZ_B_2	FPKM.VZ_B_3	FPKM.FZ_B_1	FPKM.FZ_B_2	FPKM.FZ_B_3	fc	log2(fc)	regulation
GO:0005737	cytoplasm	cellular_component	5	3.79677e-08	MSTRG.100061	PDGFRA	platelet derived growth factor receptor alpha [Source:NCBI gene;Acc:100627123]	0.156894	0.152082	0.824092	1.13637	2.14131	2.6891	0.189896	-2.39672	down
GO:0005737	cytoplasm	cellular_component	5	3.79677e-08	MSTRG.101219	ALB	albumin [Source:NCBI gene;Acc:396960]	0.134687	0.514034	0.219075	0.559872	1.01302	0.817573	0.363024	-1.46186	down
GO:0005737	cytoplasm	cellular_component	5	3.79677e-08	MSTRG.102521	MAD2L1	mitotic arrest deficient 2 like 1 [Source:NCBI gene;Acc:100523455]	14.5202	19.5851	21.3608	9.10721	7.26702	9.57267	2.13768	1.09604	up
GO:0005737	cytoplasm	cellular_component	5	3.79677e-08	MSTRG.104524	SERPINH1	serpin family H member 1 [Source:NCBI gene;Acc:396773]	0.590893	0.16907	1.52851	1.17717	4.52077	3.3592	0.252671	-1.98467	down
GO:0005737	cytoplasm	cellular_component	5	3.79677e-08	MSTRG.105132	CTSC	cathepsin C [Source:NCBI gene;Acc:100522387]	2.18823	1.03079	3.78182	2.2864	8.66347	6.30337	0.40577	-1.30127	down
GO:0005737	cytoplasm	cellular_component	5	3.79677e-08	MSTRG.105985	CRYAB	crystallin alpha B [Source:NCBI gene;Acc:100519789]	0.0001	12.6942	37.675	0.0001	0.953206	0.0001	52.8309	5.72331	up
GO:0005737	cytoplasm	cellular_component	5	3.79677e-08	MSTRG.106408	TRIM29	tripartite motif containing 29 [Source:NCBI gene;Acc:100520758]	0.374953	0.436348	0.446685	0.118815	0.0659423	0.0659932	5.01687	2.32679	up
GO:0005737	cytoplasm	cellular_component	5	3.79677e-08	MSTRG.107906	PPP1R9A	protein phosphatase 1 regulatory subunit 9A [Source:NCBI gene;Acc:100738652]	1.04129	1.39087	1.70802	3.08951	3.76449	1.887	0.473651	-1.0781	down
GO:0005737	cytoplasm	cellular_component	5	3.79677e-08	MSTRG.109867	ARPC5	actin related protein 2/3 complex subunit 5 [Source:NCBI gene;Acc:100174965]	167.525	119.256	129.552	59.8929	60.7226	60.3795	2.30025	1.20179	up
GO:0005737	cytoplasm	cellular_component	5	3.79677e-08	MSTRG.110077	SLC30A1	solute carrier family 30 member 1 [Source:NCBI gene;Acc:503660]	0.486561	0.207105	0.439225	0.758443	1.54535	0.630416	0.386097	-1.37296	down
GO:0005737	cytoplasm	cellular_component	5	3.79677e-08	MSTRG.111659	ENSSSCG00000031313		7.98051	7.1452	5.18748	2.05008	2.95632	1.82344	2.97418	1.57249	up
GO:0005737	cytoplasm	cellular_component	5	3.79677e-08	MSTRG.112656	FGD1	FYVE, RhoGEF and PH domain containing 1 [Source:NCBI gene;Acc:100518103]	1.28398	1.01314	0.143302	0.179049	0.31278	0.162314	3.73072	1.89945	up
GO:0005737	cytoplasm	cellular_component	5	3.79677e-08	MSTRG.112949	GJB1	gap junction protein beta 1 [Source:NCBI gene;Acc:100519581]	0.0001	0.0001	0.251618	0.558933	3.71969	1.58443	0.04295	-4.5412	down
GO:0005737	cytoplasm	cellular_component	5	3.79677e-08	MSTRG.113748	ENSSSCG00000034054	nuclear RNA export factor 3-like [Source:NCBI gene;Acc:102164431]	0.0001	0.0001	0.0001	0.585082	0.486707	1.28794	0.000127133	-12.9414	down
GO:0005737	cytoplasm	cellular_component	5	3.79677e-08	MSTRG.114075	NXT2	nuclear transport factor 2 like export factor 2 [Source:NCBI gene;Acc:100521422]	1.34572	2.91168	1.92197	0.663891	0.851213	0.647033	2.85799	1.515	up
GO:0005737	cytoplasm	cellular_component	5	3.79677e-08	MSTRG.115827	ENSSSCG00000012811	VHL binding protein 1 [Source:NCBI gene;Acc:100514622]	28.8191	38.6691	38.1662	16.1392	15.6406	20.2395	2.03106	1.02223	up
GO:0005737	cytoplasm	cellular_component	5	3.79677e-08	MSTRG.12529	ENSSSCG00000031664	signal recognition particle 9 [Source:NCBI gene;Acc:100524270]	11.6904	17.4152	11.6246	5.38811	4.65855	5.63745	2.59691	1.3768	up
GO:0005737	cytoplasm	cellular_component	5	3.79677e-08	MSTRG.18914	FSCN2	fascin actin-bundling protein 2, retinal [Source:NCBI gene;Acc:100625228]	0.611854	0.604165	0.632634	2.11341	2.29776	0.84387	0.351787	-1.50723	down
GO:0005737	cytoplasm	cellular_component	5	3.79677e-08	MSTRG.1911	PKIB	cAMP-dependent protein kinase inhibitor beta [Source:NCBI gene;Acc:100517015]	0.167284	0.0001	0.0001	0.00047455	0.66212	1.47163	0.0784756	-3.67161	down
GO:0005737	cytoplasm	cellular_component	5	3.79677e-08	MSTRG.20604	LRRC59	leucine rich repeat containing 59 [Source:NCBI gene;Acc:100514317]	2.79307	2.18343	18.6605	2.77861	1.78572	2.61928	3.29041	1.71827	up
GO:0005737	cytoplasm	cellular_component	5	3.79677e-08	MSTRG.2262	PHF3	protein tyrosine phosphatase type IVA, member 1 [Source:NCBI gene;Acc:100522049];PHD finger protein 3 [Source:NCBI gene;Acc:110260283]	7.96487	8.52469	8.02593	3.05876	3.82151	4.06464	2.2399	1.16343	up
GO:0005737	cytoplasm	cellular_component	5	3.79677e-08	MSTRG.24855	NISCH	nischarin [Source:NCBI gene;Acc:100156417]	1.11373	0.547229	0.305805	1.05103	1.6073	1.38323	0.486636	-1.03909	down
GO:0005737	cytoplasm	cellular_component	5	3.79677e-08	MSTRG.25371	MAGI1	membrane associated guanylate kinase, WW and PDZ domain containing 1 [Source:NCBI gene;Acc:100520932]	0.902521	1.46938	2.95401	4.37742	4.70533	4.29153	0.39822	-1.32836	down
GO:0005737	cytoplasm	cellular_component	5	3.79677e-08	MSTRG.25448	ENSSSCG00000011506	ubiquitin like modifier activating enzyme 3 [Source:NCBI gene;Acc:100153428]	17.0834	14.5242	14.8107	6.70833	7.53813	7.61658	2.12314	1.0862	up
GO:0005737	cytoplasm	cellular_component	5	3.79677e-08	MSTRG.25732	CRBN	cereblon [Source:NCBI gene;Acc:100737786]	15.241	9.60482	12.6075	6.72824	5.80398	5.82956	2.03974	1.02838	up
GO:0005737	cytoplasm	cellular_component	5	3.79677e-08	MSTRG.26773	RNF7	ring finger protein 7 [Source:NCBI gene;Acc:100514874]	30.0735	19.4037	38.0528	12.2794	10.005	12.1393	2.54272	1.34637	up
GO:0005737	cytoplasm	cellular_component	5	3.79677e-08	MSTRG.26889	PLSCR1	phospholipid scramblase 1 [Source:NCBI gene;Acc:100620055]	0.486648	0.238323	0.231072	0.0607486	0.0620733	0.094585	4.39748	2.13668	up
GO:0005737	cytoplasm	cellular_component	5	3.79677e-08	MSTRG.27271	ENSSSCG00000039895	membrane metalloendopeptidase [Source:NCBI gene;Acc:100511536]	0.0001	0.0260059	0.0001	0.0001	0.287481	0.865178	0.0227332	-5.45906	down
GO:0005737	cytoplasm	cellular_component	5	3.79677e-08	MSTRG.27328	KCNAB1	potassium voltage-gated channel subfamily A member regulatory beta subunit 1 [Source:NCBI gene;Acc:100125830]	0.0234259	0.0572443	0.054116	0.0203572	0.295966	0.30338	0.217501	-2.2009	down
GO:0005737	cytoplasm	cellular_component	5	3.79677e-08	MSTRG.30769	CHODL	chondrolectin [Source:NCBI gene;Acc:100520642]	0.0001	0.022193	0.049702	0.0001	0.615334	0.767898	0.0520447	-4.26411	down
GO:0005737	cytoplasm	cellular_component	5	3.79677e-08	MSTRG.31253	CLIC6	chloride intracellular channel 6 [Source:NCBI gene;Acc:100622868]	0.0865368	0.011332	0.475125	0.411804	4.24089	2.90331	0.075833	-3.72103	down
GO:0005737	cytoplasm	cellular_component	5	3.79677e-08	MSTRG.32501	CLU	clusterin [Source:NCBI gene;Acc:397025]	0.0638075	0.187277	0.115231	0.324936	6.60747	5.42466	0.0296442	-5.07611	down
GO:0005737	cytoplasm	cellular_component	5	3.79677e-08	MSTRG.33355	SCARB1	scavenger receptor class B member 1 [Source:NCBI gene;Acc:397018]	1.05543	0.541539	0.533761	1.48997	1.75618	2.44869	0.374151	-1.41831	down
GO:0005737	cytoplasm	cellular_component	5	3.79677e-08	MSTRG.34047	HNF1A	HNF1 homeobox A [Source:NCBI gene;Acc:574067]	0.0001	0.0001	0.0353084	0.422982	0.0553978	0.320483	0.0444487	-4.49171	down
GO:0005737	cytoplasm	cellular_component	5	3.79677e-08	MSTRG.35282	RAB4A	RAB4A, member RAS oncogene family [Source:NCBI gene;Acc:100154662]	4.08606	2.3257	1.23186	0.937236	0.841824	0.985662	2.7647	1.46712	up
GO:0005737	cytoplasm	cellular_component	5	3.79677e-08	MSTRG.35600	NRBF2	nuclear receptor binding factor 2 [Source:NCBI gene;Acc:100157738]	8.49522	4.2224	6.51959	2.70088	2.49013	2.90523	2.37607	1.24858	up
GO:0005737	cytoplasm	cellular_component	5	3.79677e-08	MSTRG.37213	PGAM1	phosphoglycerate mutase 1 [Source:NCBI gene;Acc:100154776]	57.8469	12.618	21.7991	10.106	6.1748	14.5918	2.98854	1.57944	up
GO:0005737	cytoplasm	cellular_component	5	3.79677e-08	MSTRG.38249	CCDC172	coiled-coil domain containing 172 [Source:NCBI gene;Acc:100156603]	2.11213	1.3156	0.9313	0.681897	0.250529	0.592834	2.85789	1.51495	up
GO:0005737	cytoplasm	cellular_component	5	3.79677e-08	MSTRG.38846	FANK1	fibronectin type III and ankyrin repeat domains 1 [Source:NCBI gene;Acc:100153851]	0.17305	0.259793	0.0419388	0.432361	0.718226	0.773679	0.246734	-2.01897	down
GO:0005737	cytoplasm	cellular_component	5	3.79677e-08	MSTRG.401	PRKN	parkin RBR E3 ubiquitin protein ligase [Source:NCBI gene;Acc:733673]	0.912104	0.445565	0.488834	0.961529	1.41283	1.59799	0.464838	-1.1052	down
GO:0005737	cytoplasm	cellular_component	5	3.79677e-08	MSTRG.46035	MOCS2	molybdenum cofactor synthesis 2 [Source:NCBI gene;Acc:100512870]	11.2851	18.7576	14.6583	5.72443	5.80832	7.12039	2.39643	1.26089	up
GO:0005737	cytoplasm	cellular_component	5	3.79677e-08	MSTRG.4653	RBPMS2	RNA binding protein, mRNA processing factor 2 [Source:NCBI gene;Acc:100515517]	5.91083	11.893	8.94415	2.94505	3.38598	4.57654	2.45224	1.2941	up
GO:0005737	cytoplasm	cellular_component	5	3.79677e-08	MSTRG.46832	CDK7	cyclin dependent kinase 7 [Source:NCBI gene;Acc:100310797]	27.9776	33.7999	28.5352	15.9328	12.9655	12.2444	2.19511	1.13429	up
GO:0005737	cytoplasm	cellular_component	5	3.79677e-08	MSTRG.47136	CCNG1	cyclin G1 [Source:NCBI gene;Acc:595110]	84.4323	58.1423	28.837	24.0056	18.8816	20.871	2.68846	1.42678	up
GO:0005737	cytoplasm	cellular_component	5	3.79677e-08	MSTRG.49488	OXT	oxytocin/neurophysin I prepropeptide [Source:NCBI gene;Acc:100152272]	0.371484	3.78767	2.65138	10.476	16.6028	12.6313	0.171507	-2.54366	down
GO:0005737	cytoplasm	cellular_component	5	3.79677e-08	MSTRG.49633	ENSSSCG00000007188	FKBP prolyl isomerase 1A [Source:NCBI gene;Acc:654323]	32.7368	26.101	19.6361	11.7213	13.2677	12.1736	2.11164	1.07836	up
GO:0005737	cytoplasm	cellular_component	5	3.79677e-08	MSTRG.50302	PLCG1	phospholipase C gamma 1 [Source:NCBI gene;Acc:100152497]	0.401924	0.122572	0.259716	0.30704	0.827196	1.06682	0.356289	-1.48888	down
GO:0005737	cytoplasm	cellular_component	5	3.79677e-08	MSTRG.50421	HNF4A	hepatocyte nuclear factor 4 alpha [Source:NCBI gene;Acc:733636]	0.298332	0.0001	1.37252	2.10965	3.64279	2.70808	0.1975	-2.34007	down
GO:0005737	cytoplasm	cellular_component	5	3.79677e-08	MSTRG.50425	ADA	adenosine deaminase [Source:NCBI gene;Acc:100625920]	2.8856	2.79121	0.960453	0.534587	0.795461	0.675625	3.30925	1.7265	up
GO:0005737	cytoplasm	cellular_component	5	3.79677e-08	MSTRG.50721	UBE2V1	ubiquitin conjugating enzyme E2 V1 [Source:NCBI gene;Acc:100512077]	49.6067	58.7931	80.0282	14.8877	24.8643	43.561	2.26169	1.1774	up
GO:0005737	cytoplasm	cellular_component	5	3.79677e-08	MSTRG.50822	STAU1	staufen double-stranded RNA binding protein 1 [Source:NCBI gene;Acc:100626560]	6.71205	6.96539	7.91826	3.6667	1.72362	1.6052	3.08708	1.62624	up
GO:0005737	cytoplasm	cellular_component	5	3.79677e-08	MSTRG.5132	MAPK6	mitogen-activated protein kinase 6 [Source:NCBI gene;Acc:396833]	7.77116	12.3241	10.1416	5.70499	5.15603	3.72082	2.0736	1.05214	up
GO:0005737	cytoplasm	cellular_component	5	3.79677e-08	MSTRG.52496	EXOC4	exocyst complex component 4 [Source:NCBI gene;Acc:106504059]	0.254211	0.421614	0.515038	0.661422	1.06842	0.909262	0.451237	-1.14804	down
GO:0005737	cytoplasm	cellular_component	5	3.79677e-08	MSTRG.54742	CCND1	cyclin D1 [Source:NCBI gene;Acc:100738589]	0.385735	0.087557	0.032196	0.62376	0.52141	0.410493	0.324934	-1.62178	down
GO:0005737	cytoplasm	cellular_component	5	3.79677e-08	MSTRG.55369	PRPF19	pre-mRNA processing factor 19 [Source:NCBI gene;Acc:100144769]	5.5847	7.11858	10.2169	12.7337	18.77	16.1318	0.481159	-1.05541	down
GO:0005737	cytoplasm	cellular_component	5	3.79677e-08	MSTRG.56315	PAX6	paired box 6 [Source:NCBI gene;Acc:100514152]	0.0001	0.0742041	0.0001	0.0451218	0.550112	0.505928	0.0675687	-3.8875	down
GO:0005737	cytoplasm	cellular_component	5	3.79677e-08	MSTRG.58020	RAD23A	RAD23 homolog A, nucleotide excision repair protein [Source:NCBI gene;Acc:100524483]	2.49753	3.13243	4.45809	1.20064	1.74191	1.2433	2.41004	1.26905	up
GO:0005737	cytoplasm	cellular_component	5	3.79677e-08	MSTRG.58522	CAMSAP3	calmodulin regulated spectrin associated protein family member 3 [Source:NCBI gene;Acc:100511741]	0.974465	0.72697	0.660432	2.27763	2.64017	1.49009	0.368588	-1.43992	down
GO:0005737	cytoplasm	cellular_component	5	3.79677e-08	MSTRG.59485	ANKRA2	ankyrin repeat family A member 2 [Source:NCBI gene;Acc:100515129]	3.16523	2.03971	1.89643	1.19341	0.638867	0.929792	2.57103	1.36235	up
GO:0005737	cytoplasm	cellular_component	5	3.79677e-08	MSTRG.600	NOX3	NADPH oxidase 3 [Source:NCBI gene;Acc:100511606]	2.52252	0.937246	2.47814	0.659459	0.0784825	0.897748	3.63022	1.86006	up
GO:0005737	cytoplasm	cellular_component	5	3.79677e-08	MSTRG.61150	ENSSSCG00000014258	isochorismatase domain containing 1 [Source:NCBI gene;Acc:100517640]	17.8067	6.67923	8.15231	2.48083	4.60239	5.16477	2.66478	1.41402	up
GO:0005737	cytoplasm	cellular_component	5	3.79677e-08	MSTRG.6129	SELENOS	selenoprotein S [Source:NCBI gene;Acc:100151836]	74.5735	41.368	99.2672	106.567	146.07	199.693	0.475778	-1.07164	down
GO:0005737	cytoplasm	cellular_component	5	3.79677e-08	MSTRG.61563	ETF1	eukaryotic translation termination factor 1 [Source:NCBI gene;Acc:100520896]	29.6451	20.8154	24.6747	14.3913	11.8341	10.5122	2.04519	1.03223	up
GO:0005737	cytoplasm	cellular_component	5	3.79677e-08	MSTRG.62070	ARHGEF37	Rho guanine nucleotide exchange factor 37 [Source:NCBI gene;Acc:100514827]	0.128081	0.191299	0.0794871	0.705738	0.259181	0.66319	0.244988	-2.02922	down
GO:0005737	cytoplasm	cellular_component	5	3.79677e-08	MSTRG.62474	SMURF1	SMAD specific E3 ubiquitin protein ligase 1 [Source:NCBI gene;Acc:100621443]	0.153385	0.342462	0.275701	0.412623	0.656912	0.621282	0.456317	-1.13189	down
GO:0005737	cytoplasm	cellular_component	5	3.79677e-08	MSTRG.67261	SPTBN1	spectrin beta, non-erythrocytic 1 [Source:NCBI gene;Acc:100516258]	0.0441487	0.046422	0.0377367	0.0296061	0.10503	0.357792	0.260561	-1.94031	down
GO:0005737	cytoplasm	cellular_component	5	3.79677e-08	MSTRG.67467	FBXO11	F-box protein 11 [Source:NCBI gene;Acc:100624629]	1.6925	2.03847	2.25475	0.542478	0.946955	0.917373	2.487	1.3144	up
GO:0005737	cytoplasm	cellular_component	5	3.79677e-08	MSTRG.67907	CDC42EP3	CDC42 effector protein 3 [Source:NCBI gene;Acc:100521443]	1.51311	3.24496	2.57789	0.316108	1.58882	0.352003	3.25041	1.70062	up
GO:0005737	cytoplasm	cellular_component	5	3.79677e-08	MSTRG.68021	GALM	galactose mutarotase [Source:NCBI gene;Acc:399536]	95.8827	33.5039	28.7598	27.0745	18.0064	17.766	2.51638	1.33135	up
GO:0005737	cytoplasm	cellular_component	5	3.79677e-08	MSTRG.68452	SLC30A3	solute carrier family 30 member 3 [Source:NCBI gene;Acc:100169931]	2.75997	0.622848	2.22098	5.62591	7.39228	2.53579	0.360281	-1.47281	down
GO:0005737	cytoplasm	cellular_component	5	3.79677e-08	MSTRG.6853	SERPINB5	serpin family B member 5 [Source:NCBI gene;Acc:100155836]	7.74293	8.10222	6.964	3.78241	0.822878	1.96047	3.47395	1.79658	up
GO:0005737	cytoplasm	cellular_component	5	3.79677e-08	MSTRG.71127	RNF19A	ring finger protein 19A, RBR E3 ubiquitin protein ligase [Source:NCBI gene;Acc:654326]	0.937239	2.03649	1.63991	0.549874	0.746717	0.689649	2.3228	1.21587	up
GO:0005737	cytoplasm	cellular_component	5	3.79677e-08	MSTRG.71839	SNX16	sorting nexin 16 [Source:NCBI gene;Acc:100157914]	1.07754	1.36888	1.81661	0.471121	0.433489	0.513471	3.0062	1.58794	up
GO:0005737	cytoplasm	cellular_component	5	3.79677e-08	MSTRG.72045	PKIA	cAMP-dependent protein kinase inhibitor alpha [Source:NCBI gene;Acc:397408]	8.0752	2.32596	4.32046	1.27043	1.62427	2.3403	2.81215	1.49167	up
GO:0005737	cytoplasm	cellular_component	5	3.79677e-08	MSTRG.727	ENSSSCG00000004081		0.921505	0.769204	0.301075	1.44599	2.05378	1.5275	0.396196	-1.33571	down
GO:0005737	cytoplasm	cellular_component	5	3.79677e-08	MSTRG.72905	SDCBP	syndecan binding protein [Source:NCBI gene;Acc:100151838]	22.4582	11.9506	10.2593	6.59213	5.8442	6.20277	2.39647	1.26091	up
GO:0005737	cytoplasm	cellular_component	5	3.79677e-08	MSTRG.73540	NR1I3	apolipoprotein A2 [Source:NCBI gene;Acc:100153243];nuclear receptor subfamily 1 group I member 3 [Source:NCBI gene;Acc:654317]	59.2975	18.8747	25.5662	83.3483	87.7412	68.1674	0.433586	-1.20561	down
GO:0005737	cytoplasm	cellular_component	5	3.79677e-08	MSTRG.74704	TSHB	synaptonemal complex protein 1 [Source:NCBI gene;Acc:100513924];thyroid stimulating hormone beta [Source:NCBI gene;Acc:397658]	0.0113056	0.0001	0.0786516	0.153566	0.442946	0.484808	0.0832844	-3.58581	down
GO:0005737	cytoplasm	cellular_component	5	3.79677e-08	MSTRG.75668	ARHGAP29	Rho GTPase activating protein 29 [Source:NCBI gene;Acc:100152734]	0.717503	0.790664	2.51443	0.380686	0.480294	0.560968	2.82894	1.50026	up
GO:0005737	cytoplasm	cellular_component	5	3.79677e-08	MSTRG.75965	KYAT3	kynurenine aminotransferase 3 [Source:NCBI gene;Acc:100157176]	13.3147	8.17532	8.33021	4.56547	4.05236	4.34398	2.30062	1.20202	up
GO:0005737	cytoplasm	cellular_component	5	3.79677e-08	MSTRG.77710	ENSSSCG00000037396	cyclin dependent kinase 2 [Source:NCBI gene;Acc:100154715];RAB5B, member RAS oncogene family [Source:NCBI gene;Acc:100625381]	5.56972	7.81881	7.89906	4.37658	1.00919	2.71843	2.62674	1.39327	up
GO:0005737	cytoplasm	cellular_component	5	3.79677e-08	MSTRG.77743	MYO1A	myosin IA [Source:NCBI gene;Acc:100739662]	0.0001	0.061204	0.0001	0.032291	0.37394	0.277508	0.0898062	-3.47704	down
GO:0005737	cytoplasm	cellular_component	5	3.79677e-08	MSTRG.79014	PYROXD1	pyridine nucleotide-disulphide oxidoreductase domain 1 [Source:NCBI gene;Acc:100521012]	2.6365	3.25467	3.46658	1.06449	1.39179	1.6269	2.29178	1.19647	up
GO:0005737	cytoplasm	cellular_component	5	3.79677e-08	MSTRG.79317	CDKN1B	cyclin dependent kinase inhibitor 1B [Source:NCBI gene;Acc:397584]	0.237697	0.798054	0.428796	1.8174	1.05419	0.554383	0.427484	-1.22606	down
GO:0005737	cytoplasm	cellular_component	5	3.79677e-08	MSTRG.80740	NEDD1	neural precursor cell expressed, developmentally down-regulated 1 [Source:NCBI gene;Acc:100514234]	6.68106	7.51013	11.2229	4.1542	3.82142	3.89783	2.14041	1.09789	up
GO:0005737	cytoplasm	cellular_component	5	3.79677e-08	MSTRG.80894	USP44	ubiquitin specific peptidase 44 [Source:NCBI gene;Acc:100516911]	0.0524168	0.107079	0.0820157	0.0001	1.05179	1.05258	0.114761	-3.1233	down
GO:0005737	cytoplasm	cellular_component	5	3.79677e-08	MSTRG.81031	DUSP6	dual specificity phosphatase 6 [Source:NCBI gene;Acc:100622968]	0.592682	0.118057	0.26129	0.0001	0.0001	0.065386	14.8207	3.88954	up
GO:0005737	cytoplasm	cellular_component	5	3.79677e-08	MSTRG.81484	ENSSSCG00000002639		2.06974	2.84791	3.66774	4.12028	7.53586	6.51776	0.472403	-1.08191	down
GO:0005737	cytoplasm	cellular_component	5	3.79677e-08	MSTRG.8176	DACT1	dishevelled binding antagonist of beta catenin 1 [Source:NCBI gene;Acc:100621416]	2.39076	4.32175	2.06558	1.55317	0.618774	1.04091	2.73218	1.45005	up
GO:0005737	cytoplasm	cellular_component	5	3.79677e-08	MSTRG.82540	MT2A	metallothionein-2A [Source:NCBI gene;Acc:396827]	2.38125	0.0001	28.654	72.6926	146.055	25.3222	0.127157	-2.97531	down
GO:0005737	cytoplasm	cellular_component	5	3.79677e-08	MSTRG.82543	ENSSSCG00000023305	metallothionein-1E-like [Source:NCBI gene;Acc:102166944];metallothionein-1E [Source:NCBI gene;Acc:100037920]	0.496719	0.334284	8.57661	20.3855	34.5375	11.1727	0.142333	-2.81265	down
GO:0005737	cytoplasm	cellular_component	5	3.79677e-08	MSTRG.8327	NTRK3	neurotrophic receptor tyrosine kinase 3 [Source:NCBI gene;Acc:397511]	4.73948	0.462314	5.14513	1.75863	0.278256	0.308847	4.41095	2.14109	up
GO:0005737	cytoplasm	cellular_component	5	3.79677e-08	MSTRG.83921	PPP1R14A	protein phosphatase 1 regulatory inhibitor subunit 14A [Source:NCBI gene;Acc:397610]	0.734705	0.215036	0.979979	1.60061	2.54802	2.21575	0.303206	-1.72163	down
GO:0005737	cytoplasm	cellular_component	5	3.79677e-08	MSTRG.84896	AP2A1	adaptor related protein complex 2 subunit alpha 1 [Source:NCBI gene;Acc:100520250]	25.1527	14.0444	17.9102	46.6376	33.0623	48.0515	0.44702	-1.16159	down
GO:0005737	cytoplasm	cellular_component	5	3.79677e-08	MSTRG.85851	ESPN	espin [Source:NCBI gene;Acc:100515838]	0.111584	0.0118109	0.206471	1.06877	1.51591	0.639069	0.102324	-3.28878	down
GO:0005737	cytoplasm	cellular_component	5	3.79677e-08	MSTRG.86261	NPPB	natriuretic peptide B [Source:NCBI gene;Acc:396844]	15.7932	24.9488	75.1633	12.9549	8.01306	5.32986	4.40741	2.13993	up
GO:0005737	cytoplasm	cellular_component	5	3.79677e-08	MSTRG.87914	ENSSSCG00000036451	microtubule-actin crosslinking factor 1 [Source:NCBI gene;Acc:106504077];KIAA0754 ortholog [Source:NCBI gene;Acc:110261156]	0.752955	0.836165	1.41695	2.13252	2.4923	2.27266	0.435822	-1.19819	down
GO:0005737	cytoplasm	cellular_component	5	3.79677e-08	MSTRG.87952	CAP1	cyclase associated actin cytoskeleton regulatory protein 1 [Source:NCBI gene;Acc:100621359]	280.842	152.029	181.065	106.064	74.6754	54.0512	2.61483	1.38671	up
GO:0005737	cytoplasm	cellular_component	5	3.79677e-08	MSTRG.88928	CDH2	cadherin 2 [Source:NCBI gene;Acc:100515322]	0.0001	0.0001	0.105636	0.106658	1.02921	1.2299	0.0447364	-4.48241	down
GO:0005737	cytoplasm	cellular_component	5	3.79677e-08	MSTRG.90266	ATG4C	autophagy related 4C cysteine peptidase [Source:NCBI gene;Acc:100462748]	3.28604	3.43113	4.80349	1.42394	1.47714	1.96909	2.36556	1.24218	up
GO:0005737	cytoplasm	cellular_component	5	3.79677e-08	MSTRG.91113	TSPAN1	tetraspanin 1 [Source:NCBI gene;Acc:100511571]	100.075	94.2389	184.221	194.289	284.163	314.322	0.477482	-1.06648	down
GO:0005737	cytoplasm	cellular_component	5	3.79677e-08	MSTRG.92045	RANBP9	RAN binding protein 9 [Source:NCBI gene;Acc:100153339]	2.94948	2.61302	2.95607	0.812589	0.952814	1.44816	2.65082	1.40644	up
GO:0005737	cytoplasm	cellular_component	5	3.79677e-08	MSTRG.92692	ZNF322	zinc finger protein 322 [Source:NCBI gene;Acc:100154074]	5.23222	3.69994	4.50348	2.38403	1.82601	2.15701	2.11018	1.07737	up
GO:0005737	cytoplasm	cellular_component	5	3.79677e-08	MSTRG.92782	AIF1	allograft inflammatory factor 1 [Source:NCBI gene;Acc:397271]	72.4217	66.0353	49.8709	45.163	25.5145	17.94	2.12518	1.08758	up
GO:0005737	cytoplasm	cellular_component	5	3.79677e-08	MSTRG.92924	PSMB9	proteasome subunit beta 9 [Source:NCBI gene;Acc:654294]	1.50598	0.972967	1.38708	1.38045	6.04546	2.97632	0.371654	-1.42797	down
GO:0005737	cytoplasm	cellular_component	5	3.79677e-08	MSTRG.93748	AARS2	alanyl-tRNA synthetase 2, mitochondrial [Source:NCBI gene;Acc:100155115]	0.073913	0.450859	0.656963	0.72632	1.52011	1.45612	0.319168	-1.64761	down
GO:0005737	cytoplasm	cellular_component	5	3.79677e-08	MSTRG.9464	ANXA1	annexin A1 [Source:NCBI gene;Acc:396942]	93.4445	73.7002	115.966	40.9272	38.5674	29.5433	2.59645	1.37654	up
GO:0005737	cytoplasm	cellular_component	5	3.79677e-08	MSTRG.95348	SRP54	signal recognition particle 54 [Source:NCBI gene;Acc:100154361]	20.0726	8.31188	14.6859	5.93972	4.70998	9.09952	2.18087	1.1249	up
GO:0005737	cytoplasm	cellular_component	5	3.79677e-08	MSTRG.95802	NDRG2	NDRG family member 2 [Source:NCBI gene;Acc:780431]	0.198657	0.303851	0.292262	0.259297	1.18485	1.53605	0.266684	-1.9068	down
GO:0005737	cytoplasm	cellular_component	5	3.79677e-08	MSTRG.9587	ENSSSCG00000039009		0.278196	0.392737	0.129901	0.476774	0.772117	0.480839	0.462982	-1.11097	down
GO:0005737	cytoplasm	cellular_component	5	3.79677e-08	MSTRG.97922	SYNE3	spectrin repeat containing nuclear envelope family member 3 [Source:NCBI gene;Acc:100525411]	0.0306857	0.00975937	0.0835833	0.256868	0.296303	0.119115	0.184487	-2.43841	down
GO:0016324	apical plasma membrane	cellular_component	5	1.42573e-06	MSTRG.21492	CA4	carbonic anhydrase 4 [Source:NCBI gene;Acc:100511956]	1.04794	0.468205	0.0001	0.0818147	0.435355	9.00022	0.159314	-2.65006	down
GO:0016324	apical plasma membrane	cellular_component	5	1.42573e-06	MSTRG.26411	AMOTL2	angiomotin like 2 [Source:NCBI gene;Acc:100523696]	5.54654	5.39033	7.4592	1.82741	2.76472	3.54596	2.26049	1.17664	up
GO:0016324	apical plasma membrane	cellular_component	5	1.42573e-06	MSTRG.33355	SCARB1	scavenger receptor class B member 1 [Source:NCBI gene;Acc:397018]	1.05543	0.541539	0.533761	1.48997	1.75618	2.44869	0.374151	-1.41831	down
GO:0016324	apical plasma membrane	cellular_component	5	1.42573e-06	MSTRG.43611	FN1	fibronectin 1 [Source:NCBI gene;Acc:397620]	0.0897153	0.0350926	2.82729	0.573491	8.95763	13.9316	0.125821	-2.99056	down
GO:0016324	apical plasma membrane	cellular_component	5	1.42573e-06	MSTRG.71679	ATP6V0D2	ATPase H+ transporting V0 subunit d2 [Source:NCBI gene;Acc:100521494]	19.8475	17.3857	25.7069	4.59659	5.93148	4.99082	4.0557	2.01995	up
GO:0016324	apical plasma membrane	cellular_component	5	1.42573e-06	MSTRG.74245	IL6R	interleukin 6 receptor [Source:NCBI gene;Acc:399522]	0.270569	0.0842888	0.906857	1.37775	2.56612	2.48102	0.196379	-2.34828	down
GO:0016324	apical plasma membrane	cellular_component	5	1.42573e-06	MSTRG.76328	UPK3A	uroplakin 3A [Source:NCBI gene;Acc:397558]	0.039282	0.162895	0.0001	0.275571	0.704233	0.474819	0.139058	-2.84624	down
GO:0016324	apical plasma membrane	cellular_component	5	1.42573e-06	MSTRG.77743	MYO1A	myosin IA [Source:NCBI gene;Acc:100739662]	0.0001	0.061204	0.0001	0.032291	0.37394	0.277508	0.0898062	-3.47704	down
GO:0016324	apical plasma membrane	cellular_component	5	1.42573e-06	MSTRG.83758	SLC7A9	solute carrier family 7 member 9 [Source:NCBI gene;Acc:100037973]	0.384958	0.0652165	4.08627	7.84662	22.847	21.3437	0.0871767	-3.51991	down
GO:0016324	apical plasma membrane	cellular_component	5	1.42573e-06	MSTRG.8448	TEK	TEK receptor tyrosine kinase [Source:NCBI gene;Acc:396729]	0.668347	0.0528032	0.217976	0.0837615	0.0517822	0.0420993	5.28659	2.40234	up
GO:0016324	apical plasma membrane	cellular_component	5	1.42573e-06	MSTRG.88928	CDH2	cadherin 2 [Source:NCBI gene;Acc:100515322]	0.0001	0.0001	0.105636	0.106658	1.02921	1.2299	0.0447364	-4.48241	down
GO:0016324	apical plasma membrane	cellular_component	5	1.42573e-06	MSTRG.90996	AKR1A1	aldo-keto reductase family 1 member A1 [Source:NCBI gene;Acc:396924]	1.99958	1.60917	7.95089	2.53165	17.4076	13.091	0.349971	-1.51469	down
GO:0016324	apical plasma membrane	cellular_component	5	1.42573e-06	MSTRG.9464	ANXA1	annexin A1 [Source:NCBI gene;Acc:396942]	93.4445	73.7002	115.966	40.9272	38.5674	29.5433	2.59645	1.37654	up
GO:0016324	apical plasma membrane	cellular_component	5	1.42573e-06	MSTRG.94717	RHCG	Rh family C glycoprotein [Source:NCBI gene;Acc:733644]	0.255695	0.077026	0.033558	0.183942	0.320363	0.860339	0.268406	-1.89751	down
GO:0016324	apical plasma membrane	cellular_component	5	1.42573e-06	MSTRG.99225	SLC34A2	solute carrier family 34 member 2 [Source:NCBI gene;Acc:641347]	4.08471	5.69057	6.21681	0.52992	1.19663	1.56984	4.8514	2.2784	up
GO:0034375	high-density lipoprotein particle remodeling	biological_process	9	1.44952e-06	MSTRG.106209	APOC3	apolipoprotein C3 [Source:NCBI gene;Acc:406187]	5.7973	0.0001	15.3523	7.97263	112.146	135.001	0.082901	-3.59247	down
GO:0034375	high-density lipoprotein particle remodeling	biological_process	9	1.44952e-06	MSTRG.106210	APOA1	apolipoprotein A1 [Source:NCBI gene;Acc:397691]	7.90267	0.154046	34.4247	48.5012	654.438	598.979	0.0326299	-4.93766	down
GO:0034375	high-density lipoprotein particle remodeling	biological_process	9	1.44952e-06	MSTRG.33355	SCARB1	scavenger receptor class B member 1 [Source:NCBI gene;Acc:397018]	1.05543	0.541539	0.533761	1.48997	1.75618	2.44869	0.374151	-1.41831	down
GO:0034375	high-density lipoprotein particle remodeling	biological_process	9	1.44952e-06	MSTRG.73540	NR1I3	apolipoprotein A2 [Source:NCBI gene;Acc:100153243];nuclear receptor subfamily 1 group I member 3 [Source:NCBI gene;Acc:654317]	59.2975	18.8747	25.5662	83.3483	87.7412	68.1674	0.433586	-1.20561	down
GO:0034375	high-density lipoprotein particle remodeling	biological_process	9	1.44952e-06	MSTRG.84349	APOE	apolipoprotein E [Source:NCBI gene;Acc:397576]	1.75298	0.104147	10.1453	12.7842	42.8416	28.3677	0.142896	-2.80696	down
GO:0043691	reverse cholesterol transport	biological_process	10	2.44325e-06	MSTRG.106210	APOA1	apolipoprotein A1 [Source:NCBI gene;Acc:397691]	7.90267	0.154046	34.4247	48.5012	654.438	598.979	0.0326299	-4.93766	down
GO:0043691	reverse cholesterol transport	biological_process	10	2.44325e-06	MSTRG.33355	SCARB1	scavenger receptor class B member 1 [Source:NCBI gene;Acc:397018]	1.05543	0.541539	0.533761	1.48997	1.75618	2.44869	0.374151	-1.41831	down
GO:0043691	reverse cholesterol transport	biological_process	10	2.44325e-06	MSTRG.34047	HNF1A	HNF1 homeobox A [Source:NCBI gene;Acc:574067]	0.0001	0.0001	0.0353084	0.422982	0.0553978	0.320483	0.0444487	-4.49171	down
GO:0043691	reverse cholesterol transport	biological_process	10	2.44325e-06	MSTRG.73540	NR1I3	apolipoprotein A2 [Source:NCBI gene;Acc:100153243];nuclear receptor subfamily 1 group I member 3 [Source:NCBI gene;Acc:654317]	59.2975	18.8747	25.5662	83.3483	87.7412	68.1674	0.433586	-1.20561	down
GO:0043691	reverse cholesterol transport	biological_process	10	2.44325e-06	MSTRG.84349	APOE	apolipoprotein E [Source:NCBI gene;Acc:397576]	1.75298	0.104147	10.1453	12.7842	42.8416	28.3677	0.142896	-2.80696	down
GO:0034361	very-low-density lipoprotein particle	cellular_component	6	3.90378e-06	MSTRG.106209	APOC3	apolipoprotein C3 [Source:NCBI gene;Acc:406187]	5.7973	0.0001	15.3523	7.97263	112.146	135.001	0.082901	-3.59247	down
GO:0034361	very-low-density lipoprotein particle	cellular_component	6	3.90378e-06	MSTRG.106210	APOA1	apolipoprotein A1 [Source:NCBI gene;Acc:397691]	7.90267	0.154046	34.4247	48.5012	654.438	598.979	0.0326299	-4.93766	down
GO:0034361	very-low-density lipoprotein particle	cellular_component	6	3.90378e-06	MSTRG.6129	SELENOS	selenoprotein S [Source:NCBI gene;Acc:100151836]	74.5735	41.368	99.2672	106.567	146.07	199.693	0.475778	-1.07164	down
GO:0034361	very-low-density lipoprotein particle	cellular_component	6	3.90378e-06	MSTRG.73540	NR1I3	apolipoprotein A2 [Source:NCBI gene;Acc:100153243];nuclear receptor subfamily 1 group I member 3 [Source:NCBI gene;Acc:654317]	59.2975	18.8747	25.5662	83.3483	87.7412	68.1674	0.433586	-1.20561	down
GO:0034361	very-low-density lipoprotein particle	cellular_component	6	3.90378e-06	MSTRG.84349	APOE	apolipoprotein E [Source:NCBI gene;Acc:397576]	1.75298	0.104147	10.1453	12.7842	42.8416	28.3677	0.142896	-2.80696	down
GO:0034366	spherical high-density lipoprotein particle	cellular_component	6	5.72458e-06	MSTRG.106209	APOC3	apolipoprotein C3 [Source:NCBI gene;Acc:406187]	5.7973	0.0001	15.3523	7.97263	112.146	135.001	0.082901	-3.59247	down
GO:0034366	spherical high-density lipoprotein particle	cellular_component	6	5.72458e-06	MSTRG.106210	APOA1	apolipoprotein A1 [Source:NCBI gene;Acc:397691]	7.90267	0.154046	34.4247	48.5012	654.438	598.979	0.0326299	-4.93766	down
GO:0034366	spherical high-density lipoprotein particle	cellular_component	6	5.72458e-06	MSTRG.32501	CLU	clusterin [Source:NCBI gene;Acc:397025]	0.0638075	0.187277	0.115231	0.324936	6.60747	5.42466	0.0296442	-5.07611	down
GO:0034366	spherical high-density lipoprotein particle	cellular_component	6	5.72458e-06	MSTRG.73540	NR1I3	apolipoprotein A2 [Source:NCBI gene;Acc:100153243];nuclear receptor subfamily 1 group I member 3 [Source:NCBI gene;Acc:654317]	59.2975	18.8747	25.5662	83.3483	87.7412	68.1674	0.433586	-1.20561	down
GO:0010903	negative regulation of very-low-density lipoprotein particle remodeling	biological_process	8	8.47119e-06	MSTRG.106209	APOC3	apolipoprotein C3 [Source:NCBI gene;Acc:406187]	5.7973	0.0001	15.3523	7.97263	112.146	135.001	0.082901	-3.59247	down
GO:0010903	negative regulation of very-low-density lipoprotein particle remodeling	biological_process	8	8.47119e-06	MSTRG.106210	APOA1	apolipoprotein A1 [Source:NCBI gene;Acc:397691]	7.90267	0.154046	34.4247	48.5012	654.438	598.979	0.0326299	-4.93766	down
GO:0010903	negative regulation of very-low-density lipoprotein particle remodeling	biological_process	8	8.47119e-06	MSTRG.73540	NR1I3	apolipoprotein A2 [Source:NCBI gene;Acc:100153243];nuclear receptor subfamily 1 group I member 3 [Source:NCBI gene;Acc:654317]	59.2975	18.8747	25.5662	83.3483	87.7412	68.1674	0.433586	-1.20561	down
GO:0070653	high-density lipoprotein particle receptor binding	molecular_function	7	8.47119e-06	MSTRG.106209	APOC3	apolipoprotein C3 [Source:NCBI gene;Acc:406187]	5.7973	0.0001	15.3523	7.97263	112.146	135.001	0.082901	-3.59247	down
GO:0070653	high-density lipoprotein particle receptor binding	molecular_function	7	8.47119e-06	MSTRG.106210	APOA1	apolipoprotein A1 [Source:NCBI gene;Acc:397691]	7.90267	0.154046	34.4247	48.5012	654.438	598.979	0.0326299	-4.93766	down
GO:0070653	high-density lipoprotein particle receptor binding	molecular_function	7	8.47119e-06	MSTRG.73540	NR1I3	apolipoprotein A2 [Source:NCBI gene;Acc:100153243];nuclear receptor subfamily 1 group I member 3 [Source:NCBI gene;Acc:654317]	59.2975	18.8747	25.5662	83.3483	87.7412	68.1674	0.433586	-1.20561	down
GO:0051015	actin filament binding	molecular_function	7	9.46125e-06	MSTRG.106238	TAGLN	transgelin [Source:NCBI gene;Acc:397021]	5.58969	1.79724	17.421	1.25394	5.33438	1.36261	3.12012	1.6416	up
GO:0051015	actin filament binding	molecular_function	7	9.46125e-06	MSTRG.107906	PPP1R9A	protein phosphatase 1 regulatory subunit 9A [Source:NCBI gene;Acc:100738652]	1.04129	1.39087	1.70802	3.08951	3.76449	1.887	0.473651	-1.0781	down
GO:0051015	actin filament binding	molecular_function	7	9.46125e-06	MSTRG.109867	ARPC5	actin related protein 2/3 complex subunit 5 [Source:NCBI gene;Acc:100174965]	167.525	119.256	129.552	59.8929	60.7226	60.3795	2.30025	1.20179	up
GO:0051015	actin filament binding	molecular_function	7	9.46125e-06	MSTRG.14246	CACNB2	calcium voltage-gated channel auxiliary subunit beta 2 [Source:NCBI gene;Acc:100524101]	0.275064	0.0613952	0.245579	0.390175	1.1408	0.379794	0.30461	-1.71496	down
GO:0051015	actin filament binding	molecular_function	7	9.46125e-06	MSTRG.18914	FSCN2	fascin actin-bundling protein 2, retinal [Source:NCBI gene;Acc:100625228]	0.611854	0.604165	0.632634	2.11341	2.29776	0.84387	0.351787	-1.50723	down
GO:0051015	actin filament binding	molecular_function	7	9.46125e-06	MSTRG.24854	TNNC1	troponin C1, slow skeletal and cardiac type [Source:NCBI gene;Acc:100156435]	30.8354	14.2748	28.3656	14.5989	6.02313	10.4182	2.36711	1.24313	up
GO:0051015	actin filament binding	molecular_function	7	9.46125e-06	MSTRG.53104	CAPZA2	capping actin protein of muscle Z-line subunit alpha 2 [Source:NCBI gene;Acc:100037958]	33.8475	42.0738	46.7124	17.594	22.1305	20.9704	2.02049	1.01471	up
GO:0051015	actin filament binding	molecular_function	7	9.46125e-06	MSTRG.58522	CAMSAP3	calmodulin regulated spectrin associated protein family member 3 [Source:NCBI gene;Acc:100511741]	0.974465	0.72697	0.660432	2.27763	2.64017	1.49009	0.368588	-1.43992	down
GO:0051015	actin filament binding	molecular_function	7	9.46125e-06	MSTRG.727	ENSSSCG00000004081		0.921505	0.769204	0.301075	1.44599	2.05378	1.5275	0.396196	-1.33571	down
GO:0051015	actin filament binding	molecular_function	7	9.46125e-06	MSTRG.77743	MYO1A	myosin IA [Source:NCBI gene;Acc:100739662]	0.0001	0.061204	0.0001	0.032291	0.37394	0.277508	0.0898062	-3.47704	down
GO:0051015	actin filament binding	molecular_function	7	9.46125e-06	MSTRG.85851	ESPN	espin [Source:NCBI gene;Acc:100515838]	0.111584	0.0118109	0.206471	1.06877	1.51591	0.639069	0.102324	-3.28878	down
GO:0051015	actin filament binding	molecular_function	7	9.46125e-06	MSTRG.87914	ENSSSCG00000036451	microtubule-actin crosslinking factor 1 [Source:NCBI gene;Acc:106504077];KIAA0754 ortholog [Source:NCBI gene;Acc:110261156]	0.752955	0.836165	1.41695	2.13252	2.4923	2.27266	0.435822	-1.19819	down
GO:0051015	actin filament binding	molecular_function	7	9.46125e-06	MSTRG.92782	AIF1	allograft inflammatory factor 1 [Source:NCBI gene;Acc:397271]	72.4217	66.0353	49.8709	45.163	25.5145	17.94	2.12518	1.08758	up
GO:0051015	actin filament binding	molecular_function	7	9.46125e-06	MSTRG.97922	SYNE3	spectrin repeat containing nuclear envelope family member 3 [Source:NCBI gene;Acc:100525411]	0.0306857	0.00975937	0.0835833	0.256868	0.296303	0.119115	0.184487	-2.43841	down
GO:0005903	brush border	cellular_component	5	1.73855e-05	MSTRG.18837	DCXR	L-xylulose reductase [Source:NCBI gene;Acc:110255927]	0.168755	0.674204	0.128867	1.07288	0.245507	1.51091	0.343487	-1.54167	down
GO:0005903	brush border	cellular_component	5	1.73855e-05	MSTRG.25210	FLNB	filamin B [Source:NCBI gene;Acc:100514491]	6.46056	6.12856	9.70822	15.2719	13.2254	18.1035	0.478476	-1.06348	down
GO:0005903	brush border	cellular_component	5	1.73855e-05	MSTRG.27271	ENSSSCG00000039895	membrane metalloendopeptidase [Source:NCBI gene;Acc:100511536]	0.0001	0.0260059	0.0001	0.0001	0.287481	0.865178	0.0227332	-5.45906	down
GO:0005903	brush border	cellular_component	5	1.73855e-05	MSTRG.63838	ANKS4B	ankyrin repeat and sterile alpha motif domain containing 4B [Source:NCBI gene;Acc:100525512]	0.0001	0.0001	0.0538542	0.0001	0.92306	0.572003	0.0361527	-4.78975	down
GO:0005903	brush border	cellular_component	5	1.73855e-05	MSTRG.77743	MYO1A	myosin IA [Source:NCBI gene;Acc:100739662]	0.0001	0.061204	0.0001	0.032291	0.37394	0.277508	0.0898062	-3.47704	down
GO:0005903	brush border	cellular_component	5	1.73855e-05	MSTRG.85851	ESPN	espin [Source:NCBI gene;Acc:100515838]	0.111584	0.0118109	0.206471	1.06877	1.51591	0.639069	0.102324	-3.28878	down
GO:0005903	brush border	cellular_component	5	1.73855e-05	MSTRG.99225	SLC34A2	solute carrier family 34 member 2 [Source:NCBI gene;Acc:641347]	4.08471	5.69057	6.21681	0.52992	1.19663	1.56984	4.8514	2.2784	up
GO:0070062	extracellular exosome	cellular_component	7	2.2172e-05	MSTRG.101219	ALB	albumin [Source:NCBI gene;Acc:396960]	0.134687	0.514034	0.219075	0.559872	1.01302	0.817573	0.363024	-1.46186	down
GO:0070062	extracellular exosome	cellular_component	7	2.2172e-05	MSTRG.21492	CA4	carbonic anhydrase 4 [Source:NCBI gene;Acc:100511956]	1.04794	0.468205	0.0001	0.0818147	0.435355	9.00022	0.159314	-2.65006	down
GO:0070062	extracellular exosome	cellular_component	7	2.2172e-05	MSTRG.29119	CD86	CD86 molecule [Source:NCBI gene;Acc:397441]	20.3544	12.665	13.1227	10.3619	2.83096	3.60972	2.74613	1.4574	up
GO:0070062	extracellular exosome	cellular_component	7	2.2172e-05	MSTRG.35282	RAB4A	RAB4A, member RAS oncogene family [Source:NCBI gene;Acc:100154662]	4.08606	2.3257	1.23186	0.937236	0.841824	0.985662	2.7647	1.46712	up
GO:0070062	extracellular exosome	cellular_component	7	2.2172e-05	MSTRG.43611	FN1	fibronectin 1 [Source:NCBI gene;Acc:397620]	0.0897153	0.0350926	2.82729	0.573491	8.95763	13.9316	0.125821	-2.99056	down
GO:0070062	extracellular exosome	cellular_component	7	2.2172e-05	MSTRG.63956	GPRC5B	G protein-coupled receptor class C group 5 member B [Source:NCBI gene;Acc:100623340]	0.153674	0.0001	0.00494916	0.169319	0.502639	1.48347	0.0736387	-3.76339	down
GO:0070062	extracellular exosome	cellular_component	7	2.2172e-05	MSTRG.9140	CD274	CD274 molecule [Source:NCBI gene;Acc:574058]	0.00987775	0.0457782	0.0001	0.0513243	0.240784	0.245128	0.103783	-3.26836	down
GO:0070062	extracellular exosome	cellular_component	7	2.2172e-05	MSTRG.9464	ANXA1	annexin A1 [Source:NCBI gene;Acc:396942]	93.4445	73.7002	115.966	40.9272	38.5674	29.5433	2.59645	1.37654	up
GO:0042632	cholesterol homeostasis	biological_process	9	2.85632e-05	MSTRG.106209	APOC3	apolipoprotein C3 [Source:NCBI gene;Acc:406187]	5.7973	0.0001	15.3523	7.97263	112.146	135.001	0.082901	-3.59247	down
GO:0042632	cholesterol homeostasis	biological_process	9	2.85632e-05	MSTRG.106210	APOA1	apolipoprotein A1 [Source:NCBI gene;Acc:397691]	7.90267	0.154046	34.4247	48.5012	654.438	598.979	0.0326299	-4.93766	down
GO:0042632	cholesterol homeostasis	biological_process	9	2.85632e-05	MSTRG.2127	NUS1	NUS1, dehydrodolichyl diphosphate synthase subunit [Source:NCBI gene;Acc:100154658]	10.9157	9.05034	11.8816	5.42982	4.56218	3.40568	2.3771	1.2492	up
GO:0042632	cholesterol homeostasis	biological_process	9	2.85632e-05	MSTRG.33355	SCARB1	scavenger receptor class B member 1 [Source:NCBI gene;Acc:397018]	1.05543	0.541539	0.533761	1.48997	1.75618	2.44869	0.374151	-1.41831	down
GO:0042632	cholesterol homeostasis	biological_process	9	2.85632e-05	MSTRG.50421	HNF4A	hepatocyte nuclear factor 4 alpha [Source:NCBI gene;Acc:733636]	0.298332	0.0001	1.37252	2.10965	3.64279	2.70808	0.1975	-2.34007	down
GO:0042632	cholesterol homeostasis	biological_process	9	2.85632e-05	MSTRG.73540	NR1I3	apolipoprotein A2 [Source:NCBI gene;Acc:100153243];nuclear receptor subfamily 1 group I member 3 [Source:NCBI gene;Acc:654317]	59.2975	18.8747	25.5662	83.3483	87.7412	68.1674	0.433586	-1.20561	down
GO:0042632	cholesterol homeostasis	biological_process	9	2.85632e-05	MSTRG.84349	APOE	apolipoprotein E [Source:NCBI gene;Acc:397576]	1.75298	0.104147	10.1453	12.7842	42.8416	28.3677	0.142896	-2.80696	down
GO:0042632	cholesterol homeostasis	biological_process	9	2.85632e-05	MSTRG.93850	CYP39A1	Sus scrofa 24-hydroxycholesterol 7-alpha-hydroxylase-like (LOC100738724), mRNA. [Source:RefSeq mRNA;Acc:NM_001315744]	0.25471	0.431813	0.769395	0.0209637	0.0542069	0.22113	4.91366	2.2968	up
GO:0008035	high-density lipoprotein particle binding	molecular_function	7	3.33695e-05	MSTRG.106210	APOA1	apolipoprotein A1 [Source:NCBI gene;Acc:397691]	7.90267	0.154046	34.4247	48.5012	654.438	598.979	0.0326299	-4.93766	down
GO:0008035	high-density lipoprotein particle binding	molecular_function	7	3.33695e-05	MSTRG.33355	SCARB1	scavenger receptor class B member 1 [Source:NCBI gene;Acc:397018]	1.05543	0.541539	0.533761	1.48997	1.75618	2.44869	0.374151	-1.41831	down
GO:0008035	high-density lipoprotein particle binding	molecular_function	7	3.33695e-05	MSTRG.73540	NR1I3	apolipoprotein A2 [Source:NCBI gene;Acc:100153243];nuclear receptor subfamily 1 group I member 3 [Source:NCBI gene;Acc:654317]	59.2975	18.8747	25.5662	83.3483	87.7412	68.1674	0.433586	-1.20561	down
GO:0070328	triglyceride homeostasis	biological_process	9	4.17914e-05	MSTRG.106209	APOC3	apolipoprotein C3 [Source:NCBI gene;Acc:406187]	5.7973	0.0001	15.3523	7.97263	112.146	135.001	0.082901	-3.59247	down
GO:0070328	triglyceride homeostasis	biological_process	9	4.17914e-05	MSTRG.106210	APOA1	apolipoprotein A1 [Source:NCBI gene;Acc:397691]	7.90267	0.154046	34.4247	48.5012	654.438	598.979	0.0326299	-4.93766	down
GO:0070328	triglyceride homeostasis	biological_process	9	4.17914e-05	MSTRG.33355	SCARB1	scavenger receptor class B member 1 [Source:NCBI gene;Acc:397018]	1.05543	0.541539	0.533761	1.48997	1.75618	2.44869	0.374151	-1.41831	down
GO:0070328	triglyceride homeostasis	biological_process	9	4.17914e-05	MSTRG.50421	HNF4A	hepatocyte nuclear factor 4 alpha [Source:NCBI gene;Acc:733636]	0.298332	0.0001	1.37252	2.10965	3.64279	2.70808	0.1975	-2.34007	down
GO:0070328	triglyceride homeostasis	biological_process	9	4.17914e-05	MSTRG.84349	APOE	apolipoprotein E [Source:NCBI gene;Acc:397576]	1.75298	0.104147	10.1453	12.7842	42.8416	28.3677	0.142896	-2.80696	down
GO:0004714	transmembrane receptor protein tyrosine kinase activity	molecular_function	9	5.03602e-05	MSTRG.100061	PDGFRA	platelet derived growth factor receptor alpha [Source:NCBI gene;Acc:100627123]	0.156894	0.152082	0.824092	1.13637	2.14131	2.6891	0.189896	-2.39672	down
GO:0004714	transmembrane receptor protein tyrosine kinase activity	molecular_function	9	5.03602e-05	MSTRG.100071	KIT	KIT proto-oncogene receptor tyrosine kinase [Source:NCBI gene;Acc:396810]	0.0001	0.0128111	0.086126	0.187116	0.757475	1.12543	0.0478435	-4.38553	down
GO:0004714	transmembrane receptor protein tyrosine kinase activity	molecular_function	9	5.03602e-05	MSTRG.43825	EPHA4	EPH receptor A4 [Source:NCBI gene;Acc:100188979]	0.0134425	0.0733102	0.181597	0.211059	0.874639	0.807421	0.14175	-2.81858	down
GO:0004714	transmembrane receptor protein tyrosine kinase activity	molecular_function	9	5.03602e-05	MSTRG.59294	FGFR4	fibroblast growth factor receptor 4 [Source:NCBI gene;Acc:100127133]	0.171039	0.30165	0.841906	1.06505	2.14021	2.16141	0.244955	-2.02941	down
GO:0004714	transmembrane receptor protein tyrosine kinase activity	molecular_function	9	5.03602e-05	MSTRG.73528	DDR2	discoidin domain receptor tyrosine kinase 2 [Source:NCBI gene;Acc:100154199]	0.00714054	0.0001	0.0001	0.0230846	0.370525	0.29827	0.0106096	-6.55849	down
GO:0004714	transmembrane receptor protein tyrosine kinase activity	molecular_function	9	5.03602e-05	MSTRG.8327	NTRK3	neurotrophic receptor tyrosine kinase 3 [Source:NCBI gene;Acc:397511]	4.73948	0.462314	5.14513	1.75863	0.278256	0.308847	4.41095	2.14109	up
GO:0004714	transmembrane receptor protein tyrosine kinase activity	molecular_function	9	5.03602e-05	MSTRG.8448	TEK	TEK receptor tyrosine kinase [Source:NCBI gene;Acc:396729]	0.668347	0.0528032	0.217976	0.0837615	0.0517822	0.0420993	5.28659	2.40234	up
GO:0033700	phospholipid efflux	biological_process	9	5.05756e-05	MSTRG.106209	APOC3	apolipoprotein C3 [Source:NCBI gene;Acc:406187]	5.7973	0.0001	15.3523	7.97263	112.146	135.001	0.082901	-3.59247	down
GO:0033700	phospholipid efflux	biological_process	9	5.05756e-05	MSTRG.106210	APOA1	apolipoprotein A1 [Source:NCBI gene;Acc:397691]	7.90267	0.154046	34.4247	48.5012	654.438	598.979	0.0326299	-4.93766	down
GO:0033700	phospholipid efflux	biological_process	9	5.05756e-05	MSTRG.73540	NR1I3	apolipoprotein A2 [Source:NCBI gene;Acc:100153243];nuclear receptor subfamily 1 group I member 3 [Source:NCBI gene;Acc:654317]	59.2975	18.8747	25.5662	83.3483	87.7412	68.1674	0.433586	-1.20561	down
GO:0033700	phospholipid efflux	biological_process	9	5.05756e-05	MSTRG.84349	APOE	apolipoprotein E [Source:NCBI gene;Acc:397576]	1.75298	0.104147	10.1453	12.7842	42.8416	28.3677	0.142896	-2.80696	down
GO:0005576	extracellular region	cellular_component	3	6.74071e-05	MSTRG.100246	PDGFC	platelet derived growth factor C [Source:NCBI gene;Acc:100515267]	6.19619	1.45574	1.8572	1.12045	1.02303	1.16013	2.8784	1.52527	up
GO:0005576	extracellular region	cellular_component	3	6.74071e-05	MSTRG.101219	ALB	albumin [Source:NCBI gene;Acc:396960]	0.134687	0.514034	0.219075	0.559872	1.01302	0.817573	0.363024	-1.46186	down
GO:0005576	extracellular region	cellular_component	3	6.74071e-05	MSTRG.106209	APOC3	apolipoprotein C3 [Source:NCBI gene;Acc:406187]	5.7973	0.0001	15.3523	7.97263	112.146	135.001	0.082901	-3.59247	down
GO:0005576	extracellular region	cellular_component	3	6.74071e-05	MSTRG.106210	APOA1	apolipoprotein A1 [Source:NCBI gene;Acc:397691]	7.90267	0.154046	34.4247	48.5012	654.438	598.979	0.0326299	-4.93766	down
GO:0005576	extracellular region	cellular_component	3	6.74071e-05	MSTRG.107777	TFPI2	tissue factor pathway inhibitor 2 [Source:NCBI gene;Acc:100520144]	0.0307805	0.0767511	0.0001	0.06784	0.623169	0.10857	0.13461	-2.89314	down
GO:0005576	extracellular region	cellular_component	3	6.74071e-05	MSTRG.108444	IL6	interleukin 6 [Source:NCBI gene;Acc:399500]	60.1745	45.9563	31.1711	16.8784	16.3121	21.3394	2.51791	1.33223	up
GO:0005576	extracellular region	cellular_component	3	6.74071e-05	MSTRG.112114	TIMP1	TIMP metallopeptidase inhibitor 1 [Source:NCBI gene;Acc:396862]	1.09763	1.24819	2.20052	3.68914	8.86863	3.65201	0.280469	-1.83409	down
GO:0005576	extracellular region	cellular_component	3	6.74071e-05	MSTRG.13616	ENSSSCG00000034888	C-C motif chemokine ligand 27 [Source:NCBI gene;Acc:445453];uncharacterized LOC110255597 [Source:NCBI gene;Acc:110255597]	0.67933	1.61744	1.44131	0.386721	0.0001	0.0567654	8.42695	3.07501	up
GO:0005576	extracellular region	cellular_component	3	6.74071e-05	MSTRG.1905	SMPDL3A	sphingomyelin phosphodiesterase acid like 3A [Source:NCBI gene;Acc:100153442]	11.5458	5.02018	16.8514	3.57587	2.84537	5.98083	2.6945	1.43002	up
GO:0005576	extracellular region	cellular_component	3	6.74071e-05	MSTRG.19073	TIMP2	TIMP metallopeptidase inhibitor 2 [Source:NCBI gene;Acc:396988]	1.25612	2.00497	3.69087	2.45334	7.80122	6.40939	0.417186	-1.26124	down
GO:0005576	extracellular region	cellular_component	3	6.74071e-05	MSTRG.26172	FBLN2	fibulin 2 [Source:NCBI gene;Acc:100621722]	1.2842	0.149787	1.22284	1.40429	1.89722	4.16896	0.355643	-1.4915	down
GO:0005576	extracellular region	cellular_component	3	6.74071e-05	MSTRG.28346	LIPH	lipase H [Source:NCBI gene;Acc:100737989]	11.8676	8.27481	12.427	4.21841	3.61314	6.33164	2.29958	1.20137	up
GO:0005576	extracellular region	cellular_component	3	6.74071e-05	MSTRG.32501	CLU	clusterin [Source:NCBI gene;Acc:397025]	0.0638075	0.187277	0.115231	0.324936	6.60747	5.42466	0.0296442	-5.07611	down
GO:0005576	extracellular region	cellular_component	3	6.74071e-05	MSTRG.35940	PLA2G12B	phospholipase A2 group XIIB [Source:NCBI gene;Acc:100152597]	0.067691	0.0001	0.276238	0.208455	1.3466	2.27477	0.0898289	-3.47668	down
GO:0005576	extracellular region	cellular_component	3	6.74071e-05	MSTRG.43611	FN1	fibronectin 1 [Source:NCBI gene;Acc:397620]	0.0897153	0.0350926	2.82729	0.573491	8.95763	13.9316	0.125821	-2.99056	down
GO:0005576	extracellular region	cellular_component	3	6.74071e-05	MSTRG.49488	OXT	oxytocin/neurophysin I prepropeptide [Source:NCBI gene;Acc:100152272]	0.371484	3.78767	2.65138	10.476	16.6028	12.6313	0.171507	-2.54366	down
GO:0005576	extracellular region	cellular_component	3	6.74071e-05	MSTRG.54008	IGFBP3	insulin like growth factor binding protein 3 [Source:NCBI gene;Acc:448812]	0.197919	0.166711	0.248051	0.260054	2.68351	0.755793	0.165618	-2.59407	down
GO:0005576	extracellular region	cellular_component	3	6.74071e-05	MSTRG.5518	B2M	beta-2-microglobulin [Source:NCBI gene;Acc:110255236]	0.187175	0.0001	0.153927	0.0783883	1.83109	0.784714	0.126643	-2.98116	down
GO:0005576	extracellular region	cellular_component	3	6.74071e-05	MSTRG.56811	ENSSSCG00000013386	mediator complex subunit 23 [Source:NCBI gene;Acc:396573]	0.370909	0.199027	0.415062	1.20278	8.45174	7.23214	0.05833	-4.09962	down
GO:0005576	extracellular region	cellular_component	3	6.74071e-05	MSTRG.56819	ENSSSCG00000013387	calcitonin-related polypeptide beta [Source:NCBI gene;Acc:396563];calcitonin receptor-stimulating peptide-2 [Source:NCBI gene;Acc:396574]	0.0001	0.038006	0.100246	0.0001	1.16263	0.28174	0.0957804	-3.38413	down
GO:0005576	extracellular region	cellular_component	3	6.74071e-05	MSTRG.57528	ENSSSCG00000013922	growth differentiation factor 1 [Source:NCBI gene;Acc:100511493];ceramide synthase 1 [Source:NCBI gene;Acc:100525450]	0.060174	0.086873	1.68674	0.159598	0.0111533	0.0880427	7.0859	2.82495	up
GO:0005576	extracellular region	cellular_component	3	6.74071e-05	MSTRG.70795	RSPO2	R-spondin 2 [Source:NCBI gene;Acc:100154008]	0.0001	0.0001	0.0001	0.00120134	0.121161	0.10495	0.00131977	-9.5655	down
GO:0005576	extracellular region	cellular_component	3	6.74071e-05	MSTRG.73540	NR1I3	apolipoprotein A2 [Source:NCBI gene;Acc:100153243];nuclear receptor subfamily 1 group I member 3 [Source:NCBI gene;Acc:654317]	59.2975	18.8747	25.5662	83.3483	87.7412	68.1674	0.433586	-1.20561	down
GO:0005576	extracellular region	cellular_component	3	6.74071e-05	MSTRG.74245	IL6R	interleukin 6 receptor [Source:NCBI gene;Acc:399522]	0.270569	0.0842888	0.906857	1.37775	2.56612	2.48102	0.196379	-2.34828	down
GO:0005576	extracellular region	cellular_component	3	6.74071e-05	MSTRG.74704	TSHB	synaptonemal complex protein 1 [Source:NCBI gene;Acc:100513924];thyroid stimulating hormone beta [Source:NCBI gene;Acc:397658]	0.0113056	0.0001	0.0786516	0.153566	0.442946	0.484808	0.0832844	-3.58581	down
GO:0005576	extracellular region	cellular_component	3	6.74071e-05	MSTRG.76339	FBLN1	fibulin 1 [Source:NCBI gene;Acc:100519144]	0.0001	0.0001	0.00269081	0.0746475	0.62315	0.693968	0.00207708	-8.91123	down
GO:0005576	extracellular region	cellular_component	3	6.74071e-05	MSTRG.81700	WFDC1	WAP four-disulfide core domain 1 [Source:NCBI gene;Acc:100514648]	9.12294	1.92428	13.3542	3.54382	1.03411	2.91296	3.25747	1.70375	up
GO:0005576	extracellular region	cellular_component	3	6.74071e-05	MSTRG.84349	APOE	apolipoprotein E [Source:NCBI gene;Acc:397576]	1.75298	0.104147	10.1453	12.7842	42.8416	28.3677	0.142896	-2.80696	down
GO:0005576	extracellular region	cellular_component	3	6.74071e-05	MSTRG.86261	NPPB	natriuretic peptide B [Source:NCBI gene;Acc:396844]	15.7932	24.9488	75.1633	12.9549	8.01306	5.32986	4.40741	2.13993	up
GO:0005576	extracellular region	cellular_component	3	6.74071e-05	MSTRG.90266	ATG4C	autophagy related 4C cysteine peptidase [Source:NCBI gene;Acc:100462748]	3.28604	3.43113	4.80349	1.42394	1.47714	1.96909	2.36556	1.24218	up
GO:0005576	extracellular region	cellular_component	3	6.74071e-05	MSTRG.91288	GUCA2A	guanylate cyclase activator 2A [Source:NCBI gene;Acc:100301560]	0.815641	0.0001	3.45783	2.20712	6.14812	17.5598	0.164907	-2.60027	down
GO:0033344	cholesterol efflux	biological_process	10	6.86348e-05	MSTRG.106209	APOC3	apolipoprotein C3 [Source:NCBI gene;Acc:406187]	5.7973	0.0001	15.3523	7.97263	112.146	135.001	0.082901	-3.59247	down
GO:0033344	cholesterol efflux	biological_process	10	6.86348e-05	MSTRG.106210	APOA1	apolipoprotein A1 [Source:NCBI gene;Acc:397691]	7.90267	0.154046	34.4247	48.5012	654.438	598.979	0.0326299	-4.93766	down
GO:0033344	cholesterol efflux	biological_process	10	6.86348e-05	MSTRG.33355	SCARB1	scavenger receptor class B member 1 [Source:NCBI gene;Acc:397018]	1.05543	0.541539	0.533761	1.48997	1.75618	2.44869	0.374151	-1.41831	down
GO:0033344	cholesterol efflux	biological_process	10	6.86348e-05	MSTRG.73540	NR1I3	apolipoprotein A2 [Source:NCBI gene;Acc:100153243];nuclear receptor subfamily 1 group I member 3 [Source:NCBI gene;Acc:654317]	59.2975	18.8747	25.5662	83.3483	87.7412	68.1674	0.433586	-1.20561	down
GO:0033344	cholesterol efflux	biological_process	10	6.86348e-05	MSTRG.84349	APOE	apolipoprotein E [Source:NCBI gene;Acc:397576]	1.75298	0.104147	10.1453	12.7842	42.8416	28.3677	0.142896	-2.80696	down
GO:0060228	phosphatidylcholine-sterol O-acyltransferase activator activity	molecular_function	6	8.21564e-05	MSTRG.106210	APOA1	apolipoprotein A1 [Source:NCBI gene;Acc:397691]	7.90267	0.154046	34.4247	48.5012	654.438	598.979	0.0326299	-4.93766	down
GO:0060228	phosphatidylcholine-sterol O-acyltransferase activator activity	molecular_function	6	8.21564e-05	MSTRG.73540	NR1I3	apolipoprotein A2 [Source:NCBI gene;Acc:100153243];nuclear receptor subfamily 1 group I member 3 [Source:NCBI gene;Acc:654317]	59.2975	18.8747	25.5662	83.3483	87.7412	68.1674	0.433586	-1.20561	down
GO:0060228	phosphatidylcholine-sterol O-acyltransferase activator activity	molecular_function	6	8.21564e-05	MSTRG.84349	APOE	apolipoprotein E [Source:NCBI gene;Acc:397576]	1.75298	0.104147	10.1453	12.7842	42.8416	28.3677	0.142896	-2.80696	down
GO:0032489	regulation of Cdc42 protein signal transduction	biological_process	12	0.000161819	MSTRG.106209	APOC3	apolipoprotein C3 [Source:NCBI gene;Acc:406187]	5.7973	0.0001	15.3523	7.97263	112.146	135.001	0.082901	-3.59247	down
GO:0032489	regulation of Cdc42 protein signal transduction	biological_process	12	0.000161819	MSTRG.106210	APOA1	apolipoprotein A1 [Source:NCBI gene;Acc:397691]	7.90267	0.154046	34.4247	48.5012	654.438	598.979	0.0326299	-4.93766	down
GO:0032489	regulation of Cdc42 protein signal transduction	biological_process	12	0.000161819	MSTRG.84349	APOE	apolipoprotein E [Source:NCBI gene;Acc:397576]	1.75298	0.104147	10.1453	12.7842	42.8416	28.3677	0.142896	-2.80696	down
GO:0034384	high-density lipoprotein particle clearance	biological_process	5	0.000161819	MSTRG.33355	SCARB1	scavenger receptor class B member 1 [Source:NCBI gene;Acc:397018]	1.05543	0.541539	0.533761	1.48997	1.75618	2.44869	0.374151	-1.41831	down
GO:0034384	high-density lipoprotein particle clearance	biological_process	5	0.000161819	MSTRG.73540	NR1I3	apolipoprotein A2 [Source:NCBI gene;Acc:100153243];nuclear receptor subfamily 1 group I member 3 [Source:NCBI gene;Acc:654317]	59.2975	18.8747	25.5662	83.3483	87.7412	68.1674	0.433586	-1.20561	down
GO:0034384	high-density lipoprotein particle clearance	biological_process	5	0.000161819	MSTRG.84349	APOE	apolipoprotein E [Source:NCBI gene;Acc:397576]	1.75298	0.104147	10.1453	12.7842	42.8416	28.3677	0.142896	-2.80696	down
GO:0007169	transmembrane receptor protein tyrosine kinase signaling pathway	biological_process	7	0.000190266	MSTRG.100061	PDGFRA	platelet derived growth factor receptor alpha [Source:NCBI gene;Acc:100627123]	0.156894	0.152082	0.824092	1.13637	2.14131	2.6891	0.189896	-2.39672	down
GO:0007169	transmembrane receptor protein tyrosine kinase signaling pathway	biological_process	7	0.000190266	MSTRG.100071	KIT	KIT proto-oncogene receptor tyrosine kinase [Source:NCBI gene;Acc:396810]	0.0001	0.0128111	0.086126	0.187116	0.757475	1.12543	0.0478435	-4.38553	down
GO:0007169	transmembrane receptor protein tyrosine kinase signaling pathway	biological_process	7	0.000190266	MSTRG.109538	ANGPTL1	angiopoietin like 1 [Source:NCBI gene;Acc:100126165]	0.0133211	0.073992	0.0551768	0.142971	0.413452	0.409582	0.147504	-2.76117	down
GO:0007169	transmembrane receptor protein tyrosine kinase signaling pathway	biological_process	7	0.000190266	MSTRG.43825	EPHA4	EPH receptor A4 [Source:NCBI gene;Acc:100188979]	0.0134425	0.0733102	0.181597	0.211059	0.874639	0.807421	0.14175	-2.81858	down
GO:0007169	transmembrane receptor protein tyrosine kinase signaling pathway	biological_process	7	0.000190266	MSTRG.59294	FGFR4	fibroblast growth factor receptor 4 [Source:NCBI gene;Acc:100127133]	0.171039	0.30165	0.841906	1.06505	2.14021	2.16141	0.244955	-2.02941	down
GO:0007169	transmembrane receptor protein tyrosine kinase signaling pathway	biological_process	7	0.000190266	MSTRG.73528	DDR2	discoidin domain receptor tyrosine kinase 2 [Source:NCBI gene;Acc:100154199]	0.00714054	0.0001	0.0001	0.0230846	0.370525	0.29827	0.0106096	-6.55849	down
GO:0007169	transmembrane receptor protein tyrosine kinase signaling pathway	biological_process	7	0.000190266	MSTRG.8327	NTRK3	neurotrophic receptor tyrosine kinase 3 [Source:NCBI gene;Acc:397511]	4.73948	0.462314	5.14513	1.75863	0.278256	0.308847	4.41095	2.14109	up
GO:0007169	transmembrane receptor protein tyrosine kinase signaling pathway	biological_process	7	0.000190266	MSTRG.8448	TEK	TEK receptor tyrosine kinase [Source:NCBI gene;Acc:396729]	0.668347	0.0528032	0.217976	0.0837615	0.0517822	0.0420993	5.28659	2.40234	up
GO:0005902	microvillus	cellular_component	7	0.000256372	MSTRG.100061	PDGFRA	platelet derived growth factor receptor alpha [Source:NCBI gene;Acc:100627123]	0.156894	0.152082	0.824092	1.13637	2.14131	2.6891	0.189896	-2.39672	down
GO:0005902	microvillus	cellular_component	7	0.000256372	MSTRG.18837	DCXR	L-xylulose reductase [Source:NCBI gene;Acc:110255927]	0.168755	0.674204	0.128867	1.07288	0.245507	1.51091	0.343487	-1.54167	down
GO:0005902	microvillus	cellular_component	7	0.000256372	MSTRG.52496	EXOC4	exocyst complex component 4 [Source:NCBI gene;Acc:106504059]	0.254211	0.421614	0.515038	0.661422	1.06842	0.909262	0.451237	-1.14804	down
GO:0005902	microvillus	cellular_component	7	0.000256372	MSTRG.63838	ANKS4B	ankyrin repeat and sterile alpha motif domain containing 4B [Source:NCBI gene;Acc:100525512]	0.0001	0.0001	0.0538542	0.0001	0.92306	0.572003	0.0361527	-4.78975	down
GO:0005902	microvillus	cellular_component	7	0.000256372	MSTRG.77743	MYO1A	myosin IA [Source:NCBI gene;Acc:100739662]	0.0001	0.061204	0.0001	0.032291	0.37394	0.277508	0.0898062	-3.47704	down
GO:0005902	microvillus	cellular_component	7	0.000256372	MSTRG.8448	TEK	TEK receptor tyrosine kinase [Source:NCBI gene;Acc:396729]	0.668347	0.0528032	0.217976	0.0837615	0.0517822	0.0420993	5.28659	2.40234	up
GO:0023019	signal transduction involved in regulation of gene expression	biological_process	5	0.000257214	MSTRG.100061	PDGFRA	platelet derived growth factor receptor alpha [Source:NCBI gene;Acc:100627123]	0.156894	0.152082	0.824092	1.13637	2.14131	2.6891	0.189896	-2.39672	down
GO:0023019	signal transduction involved in regulation of gene expression	biological_process	5	0.000257214	MSTRG.50421	HNF4A	hepatocyte nuclear factor 4 alpha [Source:NCBI gene;Acc:733636]	0.298332	0.0001	1.37252	2.10965	3.64279	2.70808	0.1975	-2.34007	down
GO:0023019	signal transduction involved in regulation of gene expression	biological_process	5	0.000257214	MSTRG.56315	PAX6	paired box 6 [Source:NCBI gene;Acc:100514152]	0.0001	0.0742041	0.0001	0.0451218	0.550112	0.505928	0.0675687	-3.8875	down
GO:0023019	signal transduction involved in regulation of gene expression	biological_process	5	0.000257214	MSTRG.97871	GSC	goosecoid homeobox [Source:NCBI gene;Acc:397342]	0.859183	0.576414	6.19903	10.946	11.4265	9.19347	0.241863	-2.04774	down
GO:0010873	positive regulation of cholesterol esterification	biological_process	10	0.00027889	MSTRG.106210	APOA1	apolipoprotein A1 [Source:NCBI gene;Acc:397691]	7.90267	0.154046	34.4247	48.5012	654.438	598.979	0.0326299	-4.93766	down
GO:0010873	positive regulation of cholesterol esterification	biological_process	10	0.00027889	MSTRG.73540	NR1I3	apolipoprotein A2 [Source:NCBI gene;Acc:100153243];nuclear receptor subfamily 1 group I member 3 [Source:NCBI gene;Acc:654317]	59.2975	18.8747	25.5662	83.3483	87.7412	68.1674	0.433586	-1.20561	down
GO:0010873	positive regulation of cholesterol esterification	biological_process	10	0.00027889	MSTRG.84349	APOE	apolipoprotein E [Source:NCBI gene;Acc:397576]	1.75298	0.104147	10.1453	12.7842	42.8416	28.3677	0.142896	-2.80696	down
GO:0001933	negative regulation of protein phosphorylation	biological_process	10	0.000321226	MSTRG.401	PRKN	parkin RBR E3 ubiquitin protein ligase [Source:NCBI gene;Acc:733673]	0.912104	0.445565	0.488834	0.961529	1.41283	1.59799	0.464838	-1.1052	down
GO:0001933	negative regulation of protein phosphorylation	biological_process	10	0.000321226	MSTRG.49633	ENSSSCG00000007188	FKBP prolyl isomerase 1A [Source:NCBI gene;Acc:654323]	32.7368	26.101	19.6361	11.7213	13.2677	12.1736	2.11164	1.07836	up
GO:0001933	negative regulation of protein phosphorylation	biological_process	10	0.000321226	MSTRG.54008	IGFBP3	insulin like growth factor binding protein 3 [Source:NCBI gene;Acc:448812]	0.197919	0.166711	0.248051	0.260054	2.68351	0.755793	0.165618	-2.59407	down
GO:0001933	negative regulation of protein phosphorylation	biological_process	10	0.000321226	MSTRG.56315	PAX6	paired box 6 [Source:NCBI gene;Acc:100514152]	0.0001	0.0742041	0.0001	0.0451218	0.550112	0.505928	0.0675687	-3.8875	down
GO:0001933	negative regulation of protein phosphorylation	biological_process	10	0.000321226	MSTRG.76339	FBLN1	fibulin 1 [Source:NCBI gene;Acc:100519144]	0.0001	0.0001	0.00269081	0.0746475	0.62315	0.693968	0.00207708	-8.91123	down
GO:0001933	negative regulation of protein phosphorylation	biological_process	10	0.000321226	MSTRG.81031	DUSP6	dual specificity phosphatase 6 [Source:NCBI gene;Acc:100622968]	0.592682	0.118057	0.26129	0.0001	0.0001	0.065386	14.8207	3.88954	up
GO:0001933	negative regulation of protein phosphorylation	biological_process	10	0.000321226	MSTRG.8327	NTRK3	neurotrophic receptor tyrosine kinase 3 [Source:NCBI gene;Acc:397511]	4.73948	0.462314	5.14513	1.75863	0.278256	0.308847	4.41095	2.14109	up
GO:0050750	low-density lipoprotein particle receptor binding	molecular_function	7	0.000330958	MSTRG.32501	CLU	clusterin [Source:NCBI gene;Acc:397025]	0.0638075	0.187277	0.115231	0.324936	6.60747	5.42466	0.0296442	-5.07611	down
GO:0050750	low-density lipoprotein particle receptor binding	molecular_function	7	0.000330958	MSTRG.59485	ANKRA2	ankyrin repeat family A member 2 [Source:NCBI gene;Acc:100515129]	3.16523	2.03971	1.89643	1.19341	0.638867	0.929792	2.57103	1.36235	up
GO:0050750	low-density lipoprotein particle receptor binding	molecular_function	7	0.000330958	MSTRG.84349	APOE	apolipoprotein E [Source:NCBI gene;Acc:397576]	1.75298	0.104147	10.1453	12.7842	42.8416	28.3677	0.142896	-2.80696	down
GO:0050750	low-density lipoprotein particle receptor binding	molecular_function	7	0.000330958	MSTRG.84896	AP2A1	adaptor related protein complex 2 subunit alpha 1 [Source:NCBI gene;Acc:100520250]	25.1527	14.0444	17.9102	46.6376	33.0623	48.0515	0.44702	-1.16159	down
GO:0008284	positive regulation of cell population proliferation	biological_process	7	0.000383528	MSTRG.100061	PDGFRA	platelet derived growth factor receptor alpha [Source:NCBI gene;Acc:100627123]	0.156894	0.152082	0.824092	1.13637	2.14131	2.6891	0.189896	-2.39672	down
GO:0008284	positive regulation of cell population proliferation	biological_process	7	0.000383528	MSTRG.100071	KIT	KIT proto-oncogene receptor tyrosine kinase [Source:NCBI gene;Acc:396810]	0.0001	0.0128111	0.086126	0.187116	0.757475	1.12543	0.0478435	-4.38553	down
GO:0008284	positive regulation of cell population proliferation	biological_process	7	0.000383528	MSTRG.100246	PDGFC	platelet derived growth factor C [Source:NCBI gene;Acc:100515267]	6.19619	1.45574	1.8572	1.12045	1.02303	1.16013	2.8784	1.52527	up
GO:0008284	positive regulation of cell population proliferation	biological_process	7	0.000383528	MSTRG.108444	IL6	interleukin 6 [Source:NCBI gene;Acc:399500]	60.1745	45.9563	31.1711	16.8784	16.3121	21.3394	2.51791	1.33223	up
GO:0008284	positive regulation of cell population proliferation	biological_process	7	0.000383528	MSTRG.112114	TIMP1	TIMP metallopeptidase inhibitor 1 [Source:NCBI gene;Acc:396862]	1.09763	1.24819	2.20052	3.68914	8.86863	3.65201	0.280469	-1.83409	down
GO:0008284	positive regulation of cell population proliferation	biological_process	7	0.000383528	MSTRG.31872	COL18A1	collagen type XVIII alpha 1 chain [Source:NCBI gene;Acc:100624675]	0.0001	0.0507552	0.0001	0.0392338	0.239018	0.266676	0.093508	-3.41877	down
GO:0008284	positive regulation of cell population proliferation	biological_process	7	0.000383528	MSTRG.43611	FN1	fibronectin 1 [Source:NCBI gene;Acc:397620]	0.0897153	0.0350926	2.82729	0.573491	8.95763	13.9316	0.125821	-2.99056	down
GO:0008284	positive regulation of cell population proliferation	biological_process	7	0.000383528	MSTRG.47136	CCNG1	cyclin G1 [Source:NCBI gene;Acc:595110]	84.4323	58.1423	28.837	24.0056	18.8816	20.871	2.68846	1.42678	up
GO:0008284	positive regulation of cell population proliferation	biological_process	7	0.000383528	MSTRG.59294	FGFR4	fibroblast growth factor receptor 4 [Source:NCBI gene;Acc:100127133]	0.171039	0.30165	0.841906	1.06505	2.14021	2.16141	0.244955	-2.02941	down
GO:0008284	positive regulation of cell population proliferation	biological_process	7	0.000383528	MSTRG.72905	SDCBP	syndecan binding protein [Source:NCBI gene;Acc:100151838]	22.4582	11.9506	10.2593	6.59213	5.8442	6.20277	2.39647	1.26091	up
GO:0008284	positive regulation of cell population proliferation	biological_process	7	0.000383528	MSTRG.73528	DDR2	discoidin domain receptor tyrosine kinase 2 [Source:NCBI gene;Acc:100154199]	0.00714054	0.0001	0.0001	0.0230846	0.370525	0.29827	0.0106096	-6.55849	down
GO:0008284	positive regulation of cell population proliferation	biological_process	7	0.000383528	MSTRG.74245	IL6R	interleukin 6 receptor [Source:NCBI gene;Acc:399522]	0.270569	0.0842888	0.906857	1.37775	2.56612	2.48102	0.196379	-2.34828	down
GO:0008284	positive regulation of cell population proliferation	biological_process	7	0.000383528	MSTRG.77710	ENSSSCG00000037396	cyclin dependent kinase 2 [Source:NCBI gene;Acc:100154715];RAB5B, member RAS oncogene family [Source:NCBI gene;Acc:100625381]	5.56972	7.81881	7.89906	4.37658	1.00919	2.71843	2.62674	1.39327	up
GO:0008284	positive regulation of cell population proliferation	biological_process	7	0.000383528	MSTRG.79317	CDKN1B	cyclin dependent kinase inhibitor 1B [Source:NCBI gene;Acc:397584]	0.237697	0.798054	0.428796	1.8174	1.05419	0.554383	0.427484	-1.22606	down
GO:0008284	positive regulation of cell population proliferation	biological_process	7	0.000383528	MSTRG.8327	NTRK3	neurotrophic receptor tyrosine kinase 3 [Source:NCBI gene;Acc:397511]	4.73948	0.462314	5.14513	1.75863	0.278256	0.308847	4.41095	2.14109	up
GO:0008284	positive regulation of cell population proliferation	biological_process	7	0.000383528	MSTRG.86371	ENSSSCG00000037747	PRAME family member 27-like [Source:NCBI gene;Acc:100517101];PRAME family member 12-like [Source:NCBI gene;Acc:100517830];melanoma antigen preferentially expressed in tumors-like [Source:NCBI gene;Acc:100517659]	0.0374866	0.0534666	0.0001	0.0106631	3.96736	0.0955314	0.0223523	-5.48343	down
GO:0008284	positive regulation of cell population proliferation	biological_process	7	0.000383528	MSTRG.87503	MARCKSL1	MARCKS like 1 [Source:NCBI gene;Acc:100628001]	10.3788	11.1495	5.72791	2.99506	1.39249	2.02853	4.24811	2.08682	up
GO:0008284	positive regulation of cell population proliferation	biological_process	7	0.000383528	MSTRG.92782	AIF1	allograft inflammatory factor 1 [Source:NCBI gene;Acc:397271]	72.4217	66.0353	49.8709	45.163	25.5145	17.94	2.12518	1.08758	up
GO:0005615	extracellular space	cellular_component	4	0.000414884	MSTRG.100071	KIT	KIT proto-oncogene receptor tyrosine kinase [Source:NCBI gene;Acc:396810]	0.0001	0.0128111	0.086126	0.187116	0.757475	1.12543	0.0478435	-4.38553	down
GO:0005615	extracellular space	cellular_component	4	0.000414884	MSTRG.100246	PDGFC	platelet derived growth factor C [Source:NCBI gene;Acc:100515267]	6.19619	1.45574	1.8572	1.12045	1.02303	1.16013	2.8784	1.52527	up
GO:0005615	extracellular space	cellular_component	4	0.000414884	MSTRG.101219	ALB	albumin [Source:NCBI gene;Acc:396960]	0.134687	0.514034	0.219075	0.559872	1.01302	0.817573	0.363024	-1.46186	down
GO:0005615	extracellular space	cellular_component	4	0.000414884	MSTRG.104524	SERPINH1	serpin family H member 1 [Source:NCBI gene;Acc:396773]	0.590893	0.16907	1.52851	1.17717	4.52077	3.3592	0.252671	-1.98467	down
GO:0005615	extracellular space	cellular_component	4	0.000414884	MSTRG.105132	CTSC	cathepsin C [Source:NCBI gene;Acc:100522387]	2.18823	1.03079	3.78182	2.2864	8.66347	6.30337	0.40577	-1.30127	down
GO:0005615	extracellular space	cellular_component	4	0.000414884	MSTRG.106209	APOC3	apolipoprotein C3 [Source:NCBI gene;Acc:406187]	5.7973	0.0001	15.3523	7.97263	112.146	135.001	0.082901	-3.59247	down
GO:0005615	extracellular space	cellular_component	4	0.000414884	MSTRG.106210	APOA1	apolipoprotein A1 [Source:NCBI gene;Acc:397691]	7.90267	0.154046	34.4247	48.5012	654.438	598.979	0.0326299	-4.93766	down
GO:0005615	extracellular space	cellular_component	4	0.000414884	MSTRG.107777	TFPI2	tissue factor pathway inhibitor 2 [Source:NCBI gene;Acc:100520144]	0.0307805	0.0767511	0.0001	0.06784	0.623169	0.10857	0.13461	-2.89314	down
GO:0005615	extracellular space	cellular_component	4	0.000414884	MSTRG.108444	IL6	interleukin 6 [Source:NCBI gene;Acc:399500]	60.1745	45.9563	31.1711	16.8784	16.3121	21.3394	2.51791	1.33223	up
GO:0005615	extracellular space	cellular_component	4	0.000414884	MSTRG.108541	SEMA3A	semaphorin 3A [Source:NCBI gene;Acc:100620398]	0.0001	0.031426	0.0001	0.0001	0.236077	0.177262	0.076495	-3.70849	down
GO:0005615	extracellular space	cellular_component	4	0.000414884	MSTRG.109538	ANGPTL1	angiopoietin like 1 [Source:NCBI gene;Acc:100126165]	0.0133211	0.073992	0.0551768	0.142971	0.413452	0.409582	0.147504	-2.76117	down
GO:0005615	extracellular space	cellular_component	4	0.000414884	MSTRG.112114	TIMP1	TIMP metallopeptidase inhibitor 1 [Source:NCBI gene;Acc:396862]	1.09763	1.24819	2.20052	3.68914	8.86863	3.65201	0.280469	-1.83409	down
GO:0005615	extracellular space	cellular_component	4	0.000414884	MSTRG.1905	SMPDL3A	sphingomyelin phosphodiesterase acid like 3A [Source:NCBI gene;Acc:100153442]	11.5458	5.02018	16.8514	3.57587	2.84537	5.98083	2.6945	1.43002	up
GO:0005615	extracellular space	cellular_component	4	0.000414884	MSTRG.19073	TIMP2	TIMP metallopeptidase inhibitor 2 [Source:NCBI gene;Acc:396988]	1.25612	2.00497	3.69087	2.45334	7.80122	6.40939	0.417186	-1.26124	down
GO:0005615	extracellular space	cellular_component	4	0.000414884	MSTRG.28346	LIPH	lipase H [Source:NCBI gene;Acc:100737989]	11.8676	8.27481	12.427	4.21841	3.61314	6.33164	2.29958	1.20137	up
GO:0005615	extracellular space	cellular_component	4	0.000414884	MSTRG.32501	CLU	clusterin [Source:NCBI gene;Acc:397025]	0.0638075	0.187277	0.115231	0.324936	6.60747	5.42466	0.0296442	-5.07611	down
GO:0005615	extracellular space	cellular_component	4	0.000414884	MSTRG.34714	SERPIND1	serpin family D member 1 [Source:NCBI gene;Acc:100155945]	0.0001	0.0458202	0.0001	0.104892	0.361912	0.430658	0.0512782	-4.28551	down
GO:0005615	extracellular space	cellular_component	4	0.000414884	MSTRG.43611	FN1	fibronectin 1 [Source:NCBI gene;Acc:397620]	0.0897153	0.0350926	2.82729	0.573491	8.95763	13.9316	0.125821	-2.99056	down
GO:0005615	extracellular space	cellular_component	4	0.000414884	MSTRG.49488	OXT	oxytocin/neurophysin I prepropeptide [Source:NCBI gene;Acc:100152272]	0.371484	3.78767	2.65138	10.476	16.6028	12.6313	0.171507	-2.54366	down
GO:0005615	extracellular space	cellular_component	4	0.000414884	MSTRG.54008	IGFBP3	insulin like growth factor binding protein 3 [Source:NCBI gene;Acc:448812]	0.197919	0.166711	0.248051	0.260054	2.68351	0.755793	0.165618	-2.59407	down
GO:0005615	extracellular space	cellular_component	4	0.000414884	MSTRG.56811	ENSSSCG00000013386	mediator complex subunit 23 [Source:NCBI gene;Acc:396573]	0.370909	0.199027	0.415062	1.20278	8.45174	7.23214	0.05833	-4.09962	down
GO:0005615	extracellular space	cellular_component	4	0.000414884	MSTRG.56819	ENSSSCG00000013387	calcitonin-related polypeptide beta [Source:NCBI gene;Acc:396563];calcitonin receptor-stimulating peptide-2 [Source:NCBI gene;Acc:396574]	0.0001	0.038006	0.100246	0.0001	1.16263	0.28174	0.0957804	-3.38413	down
GO:0005615	extracellular space	cellular_component	4	0.000414884	MSTRG.57528	ENSSSCG00000013922	growth differentiation factor 1 [Source:NCBI gene;Acc:100511493];ceramide synthase 1 [Source:NCBI gene;Acc:100525450]	0.060174	0.086873	1.68674	0.159598	0.0111533	0.0880427	7.0859	2.82495	up
GO:0005615	extracellular space	cellular_component	4	0.000414884	MSTRG.6853	SERPINB5	serpin family B member 5 [Source:NCBI gene;Acc:100155836]	7.74293	8.10222	6.964	3.78241	0.822878	1.96047	3.47395	1.79658	up
GO:0005615	extracellular space	cellular_component	4	0.000414884	MSTRG.70795	RSPO2	R-spondin 2 [Source:NCBI gene;Acc:100154008]	0.0001	0.0001	0.0001	0.00120134	0.121161	0.10495	0.00131977	-9.5655	down
GO:0005615	extracellular space	cellular_component	4	0.000414884	MSTRG.73540	NR1I3	apolipoprotein A2 [Source:NCBI gene;Acc:100153243];nuclear receptor subfamily 1 group I member 3 [Source:NCBI gene;Acc:654317]	59.2975	18.8747	25.5662	83.3483	87.7412	68.1674	0.433586	-1.20561	down
GO:0005615	extracellular space	cellular_component	4	0.000414884	MSTRG.74704	TSHB	synaptonemal complex protein 1 [Source:NCBI gene;Acc:100513924];thyroid stimulating hormone beta [Source:NCBI gene;Acc:397658]	0.0113056	0.0001	0.0786516	0.153566	0.442946	0.484808	0.0832844	-3.58581	down
GO:0005615	extracellular space	cellular_component	4	0.000414884	MSTRG.76339	FBLN1	fibulin 1 [Source:NCBI gene;Acc:100519144]	0.0001	0.0001	0.00269081	0.0746475	0.62315	0.693968	0.00207708	-8.91123	down
GO:0005615	extracellular space	cellular_component	4	0.000414884	MSTRG.79010	SPX	spexin hormone [Source:NCBI gene;Acc:100522076]	2.94075	0.587647	1.88069	0.361671	0.656606	0.387095	3.84886	1.94443	up
GO:0005615	extracellular space	cellular_component	4	0.000414884	MSTRG.81700	WFDC1	WAP four-disulfide core domain 1 [Source:NCBI gene;Acc:100514648]	9.12294	1.92428	13.3542	3.54382	1.03411	2.91296	3.25747	1.70375	up
GO:0005615	extracellular space	cellular_component	4	0.000414884	MSTRG.82901	MMP2	matrix metallopeptidase 2 [Source:NCBI gene;Acc:397391]	0.0001	0.101171	0.569057	0.905101	2.14111	0.807377	0.173949	-2.52326	down
GO:0005615	extracellular space	cellular_component	4	0.000414884	MSTRG.84349	APOE	apolipoprotein E [Source:NCBI gene;Acc:397576]	1.75298	0.104147	10.1453	12.7842	42.8416	28.3677	0.142896	-2.80696	down
GO:0005615	extracellular space	cellular_component	4	0.000414884	MSTRG.86261	NPPB	natriuretic peptide B [Source:NCBI gene;Acc:396844]	15.7932	24.9488	75.1633	12.9549	8.01306	5.32986	4.40741	2.13993	up
GO:0005615	extracellular space	cellular_component	4	0.000414884	MSTRG.9464	ANXA1	annexin A1 [Source:NCBI gene;Acc:396942]	93.4445	73.7002	115.966	40.9272	38.5674	29.5433	2.59645	1.37654	up
GO:1905049	negative regulation of metallopeptidase activity	biological_process	11	0.000416679	MSTRG.112114	TIMP1	TIMP metallopeptidase inhibitor 1 [Source:NCBI gene;Acc:396862]	1.09763	1.24819	2.20052	3.68914	8.86863	3.65201	0.280469	-1.83409	down
GO:1905049	negative regulation of metallopeptidase activity	biological_process	11	0.000416679	MSTRG.19073	TIMP2	TIMP metallopeptidase inhibitor 2 [Source:NCBI gene;Acc:396988]	1.25612	2.00497	3.69087	2.45334	7.80122	6.40939	0.417186	-1.26124	down
GO:0030046	parallel actin filament bundle assembly	biological_process	7	0.000416679	MSTRG.85851	ESPN	espin [Source:NCBI gene;Acc:100515838]	0.111584	0.0118109	0.206471	1.06877	1.51591	0.639069	0.102324	-3.28878	down
GO:0030046	parallel actin filament bundle assembly	biological_process	7	0.000416679	MSTRG.92782	AIF1	allograft inflammatory factor 1 [Source:NCBI gene;Acc:397271]	72.4217	66.0353	49.8709	45.163	25.5145	17.94	2.12518	1.08758	up
GO:0060621	negative regulation of cholesterol import	biological_process	11	0.000416679	MSTRG.106209	APOC3	apolipoprotein C3 [Source:NCBI gene;Acc:406187]	5.7973	0.0001	15.3523	7.97263	112.146	135.001	0.082901	-3.59247	down
GO:0060621	negative regulation of cholesterol import	biological_process	11	0.000416679	MSTRG.73540	NR1I3	apolipoprotein A2 [Source:NCBI gene;Acc:100153243];nuclear receptor subfamily 1 group I member 3 [Source:NCBI gene;Acc:654317]	59.2975	18.8747	25.5662	83.3483	87.7412	68.1674	0.433586	-1.20561	down
GO:1903382	negative regulation of endoplasmic reticulum stress-induced neuron intrinsic apoptotic signaling pathway	biological_process	11	0.000416679	MSTRG.106455	HYOU1	hypoxia up-regulated 1 [Source:NCBI gene;Acc:100516870]	1.8068	1.67823	3.32481	2.87674	6.72171	5.84241	0.441027	-1.18106	down
GO:1903382	negative regulation of endoplasmic reticulum stress-induced neuron intrinsic apoptotic signaling pathway	biological_process	11	0.000416679	MSTRG.401	PRKN	parkin RBR E3 ubiquitin protein ligase [Source:NCBI gene;Acc:733673]	0.912104	0.445565	0.488834	0.961529	1.41283	1.59799	0.464838	-1.1052	down
GO:1902995	positive regulation of phospholipid efflux	biological_process	10	0.000416679	MSTRG.106210	APOA1	apolipoprotein A1 [Source:NCBI gene;Acc:397691]	7.90267	0.154046	34.4247	48.5012	654.438	598.979	0.0326299	-4.93766	down
GO:1902995	positive regulation of phospholipid efflux	biological_process	10	0.000416679	MSTRG.84349	APOE	apolipoprotein E [Source:NCBI gene;Acc:397576]	1.75298	0.104147	10.1453	12.7842	42.8416	28.3677	0.142896	-2.80696	down
GO:0042157	lipoprotein metabolic process	biological_process	7	0.000418693	MSTRG.106209	APOC3	apolipoprotein C3 [Source:NCBI gene;Acc:406187]	5.7973	0.0001	15.3523	7.97263	112.146	135.001	0.082901	-3.59247	down
GO:0042157	lipoprotein metabolic process	biological_process	7	0.000418693	MSTRG.106210	APOA1	apolipoprotein A1 [Source:NCBI gene;Acc:397691]	7.90267	0.154046	34.4247	48.5012	654.438	598.979	0.0326299	-4.93766	down
GO:0042157	lipoprotein metabolic process	biological_process	7	0.000418693	MSTRG.73540	NR1I3	apolipoprotein A2 [Source:NCBI gene;Acc:100153243];nuclear receptor subfamily 1 group I member 3 [Source:NCBI gene;Acc:654317]	59.2975	18.8747	25.5662	83.3483	87.7412	68.1674	0.433586	-1.20561	down
GO:0042157	lipoprotein metabolic process	biological_process	7	0.000418693	MSTRG.84349	APOE	apolipoprotein E [Source:NCBI gene;Acc:397576]	1.75298	0.104147	10.1453	12.7842	42.8416	28.3677	0.142896	-2.80696	down
GO:0034380	high-density lipoprotein particle assembly	biological_process	9	0.000439465	MSTRG.106210	APOA1	apolipoprotein A1 [Source:NCBI gene;Acc:397691]	7.90267	0.154046	34.4247	48.5012	654.438	598.979	0.0326299	-4.93766	down
GO:0034380	high-density lipoprotein particle assembly	biological_process	9	0.000439465	MSTRG.73540	NR1I3	apolipoprotein A2 [Source:NCBI gene;Acc:100153243];nuclear receptor subfamily 1 group I member 3 [Source:NCBI gene;Acc:654317]	59.2975	18.8747	25.5662	83.3483	87.7412	68.1674	0.433586	-1.20561	down
GO:0034380	high-density lipoprotein particle assembly	biological_process	9	0.000439465	MSTRG.84349	APOE	apolipoprotein E [Source:NCBI gene;Acc:397576]	1.75298	0.104147	10.1453	12.7842	42.8416	28.3677	0.142896	-2.80696	down
GO:0005905	clathrin-coated pit	cellular_component	4	0.00044378	MSTRG.104422	FCHSD2	FCH and double SH3 domains 2 [Source:NCBI gene;Acc:100622758]	0.567514	0.386554	0.906151	0.116941	0.296403	0.220834	2.93327	1.55251	up
GO:0005905	clathrin-coated pit	cellular_component	4	0.00044378	MSTRG.44538	ACKR3	atypical chemokine receptor 3 [Source:NCBI gene;Acc:100515346]	0.0001	0.0001	0.550537	1.44853	3.02238	0.485286	0.111121	-3.1698	down
GO:0005905	clathrin-coated pit	cellular_component	4	0.00044378	MSTRG.59362	ENSSSCG00000032389	clathrin light chain B [Source:NCBI gene;Acc:100525860]	34.4237	20.4772	18.2025	13.5337	6.39114	13.407	2.1932	1.13304	up
GO:0005905	clathrin-coated pit	cellular_component	4	0.00044378	MSTRG.79744	ENSSSCG00000035531	NECAP endocytosis associated 1 [Source:NCBI gene;Acc:100627372];C-type lectin domain family 4 member A-like [Source:NCBI gene;Acc:110260747]	4.64001	3.59602	3.99896	1.64857	1.60997	1.92038	2.36246	1.24029	up
GO:0005905	clathrin-coated pit	cellular_component	4	0.00044378	MSTRG.84896	AP2A1	adaptor related protein complex 2 subunit alpha 1 [Source:NCBI gene;Acc:100520250]	25.1527	14.0444	17.9102	46.6376	33.0623	48.0515	0.44702	-1.16159	down
GO:0008585	female gonad development	biological_process	7	0.000521844	MSTRG.100061	PDGFRA	platelet derived growth factor receptor alpha [Source:NCBI gene;Acc:100627123]	0.156894	0.152082	0.824092	1.13637	2.14131	2.6891	0.189896	-2.39672	down
GO:0008585	female gonad development	biological_process	7	0.000521844	MSTRG.27346	TIPARP	TCDD inducible poly(ADP-ribose) polymerase [Source:NCBI gene;Acc:100626111]	0.825702	0.81531	0.685959	0.0943605	0.326696	0.296697	3.24202	1.69689	up
GO:0008585	female gonad development	biological_process	7	0.000521844	MSTRG.35510	ARID5B	AT-rich interaction domain 5B [Source:NCBI gene;Acc:100622249]	0.163382	0.851863	1.42403	0.148787	0.197081	0.248424	4.10449	2.0372	up
GO:0008585	female gonad development	biological_process	7	0.000521844	MSTRG.5255	CYP19A1	cytochrome P450 19A1 [Source:NCBI gene;Acc:403331]	0.263451	0.18986	0.106293	0.0249408	0.0164919	0.0724563	4.91359	2.29678	up
GO:0006707	cholesterol catabolic process	biological_process	9	0.000649224	MSTRG.33355	SCARB1	scavenger receptor class B member 1 [Source:NCBI gene;Acc:397018]	1.05543	0.541539	0.533761	1.48997	1.75618	2.44869	0.374151	-1.41831	down
GO:0006707	cholesterol catabolic process	biological_process	9	0.000649224	MSTRG.84349	APOE	apolipoprotein E [Source:NCBI gene;Acc:397576]	1.75298	0.104147	10.1453	12.7842	42.8416	28.3677	0.142896	-2.80696	down
GO:0006707	cholesterol catabolic process	biological_process	9	0.000649224	MSTRG.93850	CYP39A1	Sus scrofa 24-hydroxycholesterol 7-alpha-hydroxylase-like (LOC100738724), mRNA. [Source:RefSeq mRNA;Acc:NM_001315744]	0.25471	0.431813	0.769395	0.0209637	0.0542069	0.22113	4.91366	2.2968	up
GO:0042627	chylomicron	cellular_component	5	0.000649224	MSTRG.106209	APOC3	apolipoprotein C3 [Source:NCBI gene;Acc:406187]	5.7973	0.0001	15.3523	7.97263	112.146	135.001	0.082901	-3.59247	down
GO:0042627	chylomicron	cellular_component	5	0.000649224	MSTRG.73540	NR1I3	apolipoprotein A2 [Source:NCBI gene;Acc:100153243];nuclear receptor subfamily 1 group I member 3 [Source:NCBI gene;Acc:654317]	59.2975	18.8747	25.5662	83.3483	87.7412	68.1674	0.433586	-1.20561	down
GO:0042627	chylomicron	cellular_component	5	0.000649224	MSTRG.84349	APOE	apolipoprotein E [Source:NCBI gene;Acc:397576]	1.75298	0.104147	10.1453	12.7842	42.8416	28.3677	0.142896	-2.80696	down
GO:0031018	endocrine pancreas development	biological_process	5	0.000780191	MSTRG.34047	HNF1A	HNF1 homeobox A [Source:NCBI gene;Acc:574067]	0.0001	0.0001	0.0353084	0.422982	0.0553978	0.320483	0.0444487	-4.49171	down
GO:0031018	endocrine pancreas development	biological_process	5	0.000780191	MSTRG.4667	ONECUT2	one cut homeobox 2 [Source:NCBI gene;Acc:106507181]	0.150224	0.35014	0.241027	0.145568	0.891753	2.47394	0.211146	-2.24368	down
GO:0031018	endocrine pancreas development	biological_process	5	0.000780191	MSTRG.74245	IL6R	interleukin 6 receptor [Source:NCBI gene;Acc:399522]	0.270569	0.0842888	0.906857	1.37775	2.56612	2.48102	0.196379	-2.34828	down
GO:0031018	endocrine pancreas development	biological_process	5	0.000780191	MSTRG.9464	ANXA1	annexin A1 [Source:NCBI gene;Acc:396942]	93.4445	73.7002	115.966	40.9272	38.5674	29.5433	2.59645	1.37654	up
GO:0008191	metalloendopeptidase inhibitor activity	molecular_function	8	0.000913443	MSTRG.112114	TIMP1	TIMP metallopeptidase inhibitor 1 [Source:NCBI gene;Acc:396862]	1.09763	1.24819	2.20052	3.68914	8.86863	3.65201	0.280469	-1.83409	down
GO:0008191	metalloendopeptidase inhibitor activity	molecular_function	8	0.000913443	MSTRG.19073	TIMP2	TIMP metallopeptidase inhibitor 2 [Source:NCBI gene;Acc:396988]	1.25612	2.00497	3.69087	2.45334	7.80122	6.40939	0.417186	-1.26124	down
GO:0008191	metalloendopeptidase inhibitor activity	molecular_function	8	0.000913443	MSTRG.9862	RECK	reversion inducing cysteine rich protein with kazal motifs [Source:NCBI gene;Acc:100519638]	0.120401	0.0769837	0.0431344	0.116458	0.356011	0.347777	0.293228	-1.76991	down
GO:1905907	negative regulation of amyloid fibril formation	biological_process	9	0.0012331	MSTRG.105985	CRYAB	crystallin alpha B [Source:NCBI gene;Acc:100519789]	0.0001	12.6942	37.675	0.0001	0.953206	0.0001	52.8309	5.72331	up
GO:1905907	negative regulation of amyloid fibril formation	biological_process	9	0.0012331	MSTRG.32501	CLU	clusterin [Source:NCBI gene;Acc:397025]	0.0638075	0.187277	0.115231	0.324936	6.60747	5.42466	0.0296442	-5.07611	down
GO:0010574	regulation of vascular endothelial growth factor production	biological_process	7	0.0012331	MSTRG.108444	IL6	interleukin 6 [Source:NCBI gene;Acc:399500]	60.1745	45.9563	31.1711	16.8784	16.3121	21.3394	2.51791	1.33223	up
GO:0010574	regulation of vascular endothelial growth factor production	biological_process	7	0.0012331	MSTRG.95802	NDRG2	NDRG family member 2 [Source:NCBI gene;Acc:780431]	0.198657	0.303851	0.292262	0.259297	1.18485	1.53605	0.266684	-1.9068	down
GO:0034190	apolipoprotein receptor binding	molecular_function	6	0.0012331	MSTRG.106210	APOA1	apolipoprotein A1 [Source:NCBI gene;Acc:397691]	7.90267	0.154046	34.4247	48.5012	654.438	598.979	0.0326299	-4.93766	down
GO:0034190	apolipoprotein receptor binding	molecular_function	6	0.0012331	MSTRG.73540	NR1I3	apolipoprotein A2 [Source:NCBI gene;Acc:100153243];nuclear receptor subfamily 1 group I member 3 [Source:NCBI gene;Acc:654317]	59.2975	18.8747	25.5662	83.3483	87.7412	68.1674	0.433586	-1.20561	down
GO:0030125	clathrin vesicle coat	cellular_component	8	0.0012331	MSTRG.59362	ENSSSCG00000032389	clathrin light chain B [Source:NCBI gene;Acc:100525860]	34.4237	20.4772	18.2025	13.5337	6.39114	13.407	2.1932	1.13304	up
GO:0030125	clathrin vesicle coat	cellular_component	8	0.0012331	MSTRG.79744	ENSSSCG00000035531	NECAP endocytosis associated 1 [Source:NCBI gene;Acc:100627372];C-type lectin domain family 4 member A-like [Source:NCBI gene;Acc:110260747]	4.64001	3.59602	3.99896	1.64857	1.60997	1.92038	2.36246	1.24029	up
GO:0017038	protein import	biological_process	10	0.0012331	MSTRG.32501	CLU	clusterin [Source:NCBI gene;Acc:397025]	0.0638075	0.187277	0.115231	0.324936	6.60747	5.42466	0.0296442	-5.07611	down
GO:0017038	protein import	biological_process	10	0.0012331	MSTRG.84349	APOE	apolipoprotein E [Source:NCBI gene;Acc:397576]	1.75298	0.104147	10.1453	12.7842	42.8416	28.3677	0.142896	-2.80696	down
GO:1900221	regulation of amyloid-beta clearance	biological_process	6	0.0012331	MSTRG.32501	CLU	clusterin [Source:NCBI gene;Acc:397025]	0.0638075	0.187277	0.115231	0.324936	6.60747	5.42466	0.0296442	-5.07611	down
GO:1900221	regulation of amyloid-beta clearance	biological_process	6	0.0012331	MSTRG.84349	APOE	apolipoprotein E [Source:NCBI gene;Acc:397576]	1.75298	0.104147	10.1453	12.7842	42.8416	28.3677	0.142896	-2.80696	down
GO:0018206	peptidyl-methionine modification	biological_process	10	0.0012331	MSTRG.106210	APOA1	apolipoprotein A1 [Source:NCBI gene;Acc:397691]	7.90267	0.154046	34.4247	48.5012	654.438	598.979	0.0326299	-4.93766	down
GO:0018206	peptidyl-methionine modification	biological_process	10	0.0012331	MSTRG.73540	NR1I3	apolipoprotein A2 [Source:NCBI gene;Acc:100153243];nuclear receptor subfamily 1 group I member 3 [Source:NCBI gene;Acc:654317]	59.2975	18.8747	25.5662	83.3483	87.7412	68.1674	0.433586	-1.20561	down
GO:0070330	aromatase activity	molecular_function	7	0.0012331	MSTRG.5255	CYP19A1	cytochrome P450 19A1 [Source:NCBI gene;Acc:403331]	0.263451	0.18986	0.106293	0.0249408	0.0164919	0.0724563	4.91359	2.29678	up
GO:0070330	aromatase activity	molecular_function	7	0.0012331	MSTRG.94863	CYP1A1	cytochrome P450 1A1 [Source:NCBI gene;Acc:403103]	0.0001	0.0739807	0.0001	0.0660214	0.457869	0.370521	0.082938	-3.59182	down
GO:1990381	ubiquitin-specific protease binding	molecular_function	7	0.00123702	MSTRG.401	PRKN	parkin RBR E3 ubiquitin protein ligase [Source:NCBI gene;Acc:733673]	0.912104	0.445565	0.488834	0.961529	1.41283	1.59799	0.464838	-1.1052	down
GO:1990381	ubiquitin-specific protease binding	molecular_function	7	0.00123702	MSTRG.58020	RAD23A	RAD23 homolog A, nucleotide excision repair protein [Source:NCBI gene;Acc:100524483]	2.49753	3.13243	4.45809	1.20064	1.74191	1.2433	2.41004	1.26905	up
GO:1990381	ubiquitin-specific protease binding	molecular_function	7	0.00123702	MSTRG.6129	SELENOS	selenoprotein S [Source:NCBI gene;Acc:100151836]	74.5735	41.368	99.2672	106.567	146.07	199.693	0.475778	-1.07164	down
GO:0001540	amyloid-beta binding	molecular_function	6	0.0012687	MSTRG.105985	CRYAB	crystallin alpha B [Source:NCBI gene;Acc:100519789]	0.0001	12.6942	37.675	0.0001	0.953206	0.0001	52.8309	5.72331	up
GO:0001540	amyloid-beta binding	molecular_function	6	0.0012687	MSTRG.106210	APOA1	apolipoprotein A1 [Source:NCBI gene;Acc:397691]	7.90267	0.154046	34.4247	48.5012	654.438	598.979	0.0326299	-4.93766	down
GO:0001540	amyloid-beta binding	molecular_function	6	0.0012687	MSTRG.32501	CLU	clusterin [Source:NCBI gene;Acc:397025]	0.0638075	0.187277	0.115231	0.324936	6.60747	5.42466	0.0296442	-5.07611	down
GO:0001540	amyloid-beta binding	molecular_function	6	0.0012687	MSTRG.33355	SCARB1	scavenger receptor class B member 1 [Source:NCBI gene;Acc:397018]	1.05543	0.541539	0.533761	1.48997	1.75618	2.44869	0.374151	-1.41831	down
GO:0001540	amyloid-beta binding	molecular_function	6	0.0012687	MSTRG.84349	APOE	apolipoprotein E [Source:NCBI gene;Acc:397576]	1.75298	0.104147	10.1453	12.7842	42.8416	28.3677	0.142896	-2.80696	down
GO:0048661	positive regulation of smooth muscle cell proliferation	biological_process	8	0.00131982	MSTRG.108444	IL6	interleukin 6 [Source:NCBI gene;Acc:399500]	60.1745	45.9563	31.1711	16.8784	16.3121	21.3394	2.51791	1.33223	up
GO:0048661	positive regulation of smooth muscle cell proliferation	biological_process	8	0.00131982	MSTRG.74245	IL6R	interleukin 6 receptor [Source:NCBI gene;Acc:399522]	0.270569	0.0842888	0.906857	1.37775	2.56612	2.48102	0.196379	-2.34828	down
GO:0048661	positive regulation of smooth muscle cell proliferation	biological_process	8	0.00131982	MSTRG.82901	MMP2	matrix metallopeptidase 2 [Source:NCBI gene;Acc:397391]	0.0001	0.101171	0.569057	0.905101	2.14111	0.807377	0.173949	-2.52326	down
GO:0048661	positive regulation of smooth muscle cell proliferation	biological_process	8	0.00131982	MSTRG.92782	AIF1	allograft inflammatory factor 1 [Source:NCBI gene;Acc:397271]	72.4217	66.0353	49.8709	45.163	25.5145	17.94	2.12518	1.08758	up
GO:0048008	platelet-derived growth factor receptor signaling pathway	biological_process	8	0.00154613	MSTRG.100061	PDGFRA	platelet derived growth factor receptor alpha [Source:NCBI gene;Acc:100627123]	0.156894	0.152082	0.824092	1.13637	2.14131	2.6891	0.189896	-2.39672	down
GO:0048008	platelet-derived growth factor receptor signaling pathway	biological_process	8	0.00154613	MSTRG.100246	PDGFC	platelet derived growth factor C [Source:NCBI gene;Acc:100515267]	6.19619	1.45574	1.8572	1.12045	1.02303	1.16013	2.8784	1.52527	up
GO:0048008	platelet-derived growth factor receptor signaling pathway	biological_process	8	0.00154613	MSTRG.27346	TIPARP	TCDD inducible poly(ADP-ribose) polymerase [Source:NCBI gene;Acc:100626111]	0.825702	0.81531	0.685959	0.0943605	0.326696	0.296697	3.24202	1.69689	up
GO:0048008	platelet-derived growth factor receptor signaling pathway	biological_process	8	0.00154613	MSTRG.35510	ARID5B	AT-rich interaction domain 5B [Source:NCBI gene;Acc:100622249]	0.163382	0.851863	1.42403	0.148787	0.197081	0.248424	4.10449	2.0372	up
GO:0051000	positive regulation of nitric-oxide synthase activity	biological_process	9	0.00162448	MSTRG.2127	NUS1	NUS1, dehydrodolichyl diphosphate synthase subunit [Source:NCBI gene;Acc:100154658]	10.9157	9.05034	11.8816	5.42982	4.56218	3.40568	2.3771	1.2492	up
GO:0051000	positive regulation of nitric-oxide synthase activity	biological_process	9	0.00162448	MSTRG.33355	SCARB1	scavenger receptor class B member 1 [Source:NCBI gene;Acc:397018]	1.05543	0.541539	0.533761	1.48997	1.75618	2.44869	0.374151	-1.41831	down
GO:0051000	positive regulation of nitric-oxide synthase activity	biological_process	9	0.00162448	MSTRG.84349	APOE	apolipoprotein E [Source:NCBI gene;Acc:397576]	1.75298	0.104147	10.1453	12.7842	42.8416	28.3677	0.142896	-2.80696	down
GO:0090286	cytoskeletal anchoring at nuclear membrane	biological_process	7	0.00162448	MSTRG.50256	SPAG4	sperm associated antigen 4 [Source:NCBI gene;Acc:100523033]	0.0505581	0.0001	0.00212135	0.0823377	0.529123	0.514607	0.0468706	-4.41517	down
GO:0090286	cytoskeletal anchoring at nuclear membrane	biological_process	7	0.00162448	MSTRG.727	ENSSSCG00000004081		0.921505	0.769204	0.301075	1.44599	2.05378	1.5275	0.396196	-1.33571	down
GO:0090286	cytoskeletal anchoring at nuclear membrane	biological_process	7	0.00162448	MSTRG.97922	SYNE3	spectrin repeat containing nuclear envelope family member 3 [Source:NCBI gene;Acc:100525411]	0.0306857	0.00975937	0.0835833	0.256868	0.296303	0.119115	0.184487	-2.43841	down
GO:0001935	endothelial cell proliferation	biological_process	5	0.00162448	MSTRG.106210	APOA1	apolipoprotein A1 [Source:NCBI gene;Acc:397691]	7.90267	0.154046	34.4247	48.5012	654.438	598.979	0.0326299	-4.93766	down
GO:0001935	endothelial cell proliferation	biological_process	5	0.00162448	MSTRG.33355	SCARB1	scavenger receptor class B member 1 [Source:NCBI gene;Acc:397018]	1.05543	0.541539	0.533761	1.48997	1.75618	2.44869	0.374151	-1.41831	down
GO:0001935	endothelial cell proliferation	biological_process	5	0.00162448	MSTRG.8448	TEK	TEK receptor tyrosine kinase [Source:NCBI gene;Acc:396729]	0.668347	0.0528032	0.217976	0.0837615	0.0517822	0.0420993	5.28659	2.40234	up
GO:0006790	sulfur compound metabolic process	biological_process	5	0.00162448	MSTRG.77713	SUOX	sulfite oxidase [Source:NCBI gene;Acc:100625272]	2.70461	2.03694	5.37821	5.83782	10.2359	7.98616	0.420607	-1.24946	down
GO:0006790	sulfur compound metabolic process	biological_process	5	0.00162448	MSTRG.82116	ENSSSCG00000002709	carbohydrate sulfotransferase 6 [Source:NCBI gene;Acc:100522551]	0.0001	0.120028	0.0001	0.186131	0.625503	0.528249	0.0897302	-3.47826	down
GO:0006790	sulfur compound metabolic process	biological_process	5	0.00162448	MSTRG.88852	CHST9	carbohydrate sulfotransferase 9 [Source:NCBI gene;Acc:100515146]	0.00472093	0.0001	0.389071	0.434624	1.52	0.963834	0.134966	-2.88933	down
GO:0043235	receptor complex	cellular_component	4	0.00162514	MSTRG.100071	KIT	KIT proto-oncogene receptor tyrosine kinase [Source:NCBI gene;Acc:396810]	0.0001	0.0128111	0.086126	0.187116	0.757475	1.12543	0.0478435	-4.38553	down
GO:0043235	receptor complex	cellular_component	4	0.00162514	MSTRG.13160	GPR37L1	G protein-coupled receptor 37 like 1 [Source:NCBI gene;Acc:100624431]	0.0001	0.45696	0.48994	0.0001	0.0001	0.0001	3156.67	11.6242	up
GO:0043235	receptor complex	cellular_component	4	0.00162514	MSTRG.28023	PEX5L	peroxisomal biogenesis factor 5 like [Source:NCBI gene;Acc:100524828]	0.0001	0.0155872	0.0707717	0.0001	0.33778	0.514577	0.101423	-3.30154	down
GO:0043235	receptor complex	cellular_component	4	0.00162514	MSTRG.43825	EPHA4	EPH receptor A4 [Source:NCBI gene;Acc:100188979]	0.0134425	0.0733102	0.181597	0.211059	0.874639	0.807421	0.14175	-2.81858	down
GO:0043235	receptor complex	cellular_component	4	0.00162514	MSTRG.59294	FGFR4	fibroblast growth factor receptor 4 [Source:NCBI gene;Acc:100127133]	0.171039	0.30165	0.841906	1.06505	2.14021	2.16141	0.244955	-2.02941	down
GO:0043235	receptor complex	cellular_component	4	0.00162514	MSTRG.63956	GPRC5B	G protein-coupled receptor class C group 5 member B [Source:NCBI gene;Acc:100623340]	0.153674	0.0001	0.00494916	0.169319	0.502639	1.48347	0.0736387	-3.76339	down
GO:0043235	receptor complex	cellular_component	4	0.00162514	MSTRG.73528	DDR2	discoidin domain receptor tyrosine kinase 2 [Source:NCBI gene;Acc:100154199]	0.00714054	0.0001	0.0001	0.0230846	0.370525	0.29827	0.0106096	-6.55849	down
GO:0043235	receptor complex	cellular_component	4	0.00162514	MSTRG.74245	IL6R	interleukin 6 receptor [Source:NCBI gene;Acc:399522]	0.270569	0.0842888	0.906857	1.37775	2.56612	2.48102	0.196379	-2.34828	down
GO:0043235	receptor complex	cellular_component	4	0.00162514	MSTRG.8327	NTRK3	neurotrophic receptor tyrosine kinase 3 [Source:NCBI gene;Acc:397511]	4.73948	0.462314	5.14513	1.75863	0.278256	0.308847	4.41095	2.14109	up
GO:0043235	receptor complex	cellular_component	4	0.00162514	MSTRG.8448	TEK	TEK receptor tyrosine kinase [Source:NCBI gene;Acc:396729]	0.668347	0.0528032	0.217976	0.0837615	0.0517822	0.0420993	5.28659	2.40234	up
GO:0042102	positive regulation of T cell proliferation	biological_process	11	0.00195899	MSTRG.108444	IL6	interleukin 6 [Source:NCBI gene;Acc:399500]	60.1745	45.9563	31.1711	16.8784	16.3121	21.3394	2.51791	1.33223	up
GO:0042102	positive regulation of T cell proliferation	biological_process	11	0.00195899	MSTRG.29119	CD86	CD86 molecule [Source:NCBI gene;Acc:397441]	20.3544	12.665	13.1227	10.3619	2.83096	3.60972	2.74613	1.4574	up
GO:0042102	positive regulation of T cell proliferation	biological_process	11	0.00195899	MSTRG.9140	CD274	CD274 molecule [Source:NCBI gene;Acc:574058]	0.00987775	0.0457782	0.0001	0.0513243	0.240784	0.245128	0.103783	-3.26836	down
GO:0042102	positive regulation of T cell proliferation	biological_process	11	0.00195899	MSTRG.92782	AIF1	allograft inflammatory factor 1 [Source:NCBI gene;Acc:397271]	72.4217	66.0353	49.8709	45.163	25.5145	17.94	2.12518	1.08758	up
GO:0042102	positive regulation of T cell proliferation	biological_process	11	0.00195899	MSTRG.9464	ANXA1	annexin A1 [Source:NCBI gene;Acc:396942]	93.4445	73.7002	115.966	40.9272	38.5674	29.5433	2.59645	1.37654	up
GO:0060325	face morphogenesis	biological_process	5	0.00207717	MSTRG.100061	PDGFRA	platelet derived growth factor receptor alpha [Source:NCBI gene;Acc:100627123]	0.156894	0.152082	0.824092	1.13637	2.14131	2.6891	0.189896	-2.39672	down
GO:0060325	face morphogenesis	biological_process	5	0.00207717	MSTRG.27346	TIPARP	TCDD inducible poly(ADP-ribose) polymerase [Source:NCBI gene;Acc:100626111]	0.825702	0.81531	0.685959	0.0943605	0.326696	0.296697	3.24202	1.69689	up
GO:0060325	face morphogenesis	biological_process	5	0.00207717	MSTRG.35510	ARID5B	AT-rich interaction domain 5B [Source:NCBI gene;Acc:100622249]	0.163382	0.851863	1.42403	0.148787	0.197081	0.248424	4.10449	2.0372	up
GO:0060325	face morphogenesis	biological_process	5	0.00207717	MSTRG.82901	MMP2	matrix metallopeptidase 2 [Source:NCBI gene;Acc:397391]	0.0001	0.101171	0.569057	0.905101	2.14111	0.807377	0.173949	-2.52326	down
GO:0009749	response to glucose	biological_process	9	0.00207717	MSTRG.34047	HNF1A	HNF1 homeobox A [Source:NCBI gene;Acc:574067]	0.0001	0.0001	0.0353084	0.422982	0.0553978	0.320483	0.0444487	-4.49171	down
GO:0009749	response to glucose	biological_process	9	0.00207717	MSTRG.50421	HNF4A	hepatocyte nuclear factor 4 alpha [Source:NCBI gene;Acc:733636]	0.298332	0.0001	1.37252	2.10965	3.64279	2.70808	0.1975	-2.34007	down
GO:0009749	response to glucose	biological_process	9	0.00207717	MSTRG.6129	SELENOS	selenoprotein S [Source:NCBI gene;Acc:100151836]	74.5735	41.368	99.2672	106.567	146.07	199.693	0.475778	-1.07164	down
GO:0009749	response to glucose	biological_process	9	0.00207717	MSTRG.73540	NR1I3	apolipoprotein A2 [Source:NCBI gene;Acc:100153243];nuclear receptor subfamily 1 group I member 3 [Source:NCBI gene;Acc:654317]	59.2975	18.8747	25.5662	83.3483	87.7412	68.1674	0.433586	-1.20561	down
GO:0034364	high-density lipoprotein particle	cellular_component	5	0.00208	MSTRG.106210	APOA1	apolipoprotein A1 [Source:NCBI gene;Acc:397691]	7.90267	0.154046	34.4247	48.5012	654.438	598.979	0.0326299	-4.93766	down
GO:0034364	high-density lipoprotein particle	cellular_component	5	0.00208	MSTRG.73540	NR1I3	apolipoprotein A2 [Source:NCBI gene;Acc:100153243];nuclear receptor subfamily 1 group I member 3 [Source:NCBI gene;Acc:654317]	59.2975	18.8747	25.5662	83.3483	87.7412	68.1674	0.433586	-1.20561	down
GO:0034364	high-density lipoprotein particle	cellular_component	5	0.00208	MSTRG.84349	APOE	apolipoprotein E [Source:NCBI gene;Acc:397576]	1.75298	0.104147	10.1453	12.7842	42.8416	28.3677	0.142896	-2.80696	down
GO:0005604	basement membrane	cellular_component	6	0.00209506	MSTRG.112114	TIMP1	TIMP metallopeptidase inhibitor 1 [Source:NCBI gene;Acc:396862]	1.09763	1.24819	2.20052	3.68914	8.86863	3.65201	0.280469	-1.83409	down
GO:0005604	basement membrane	cellular_component	6	0.00209506	MSTRG.11765	LAMC3	laminin subunit gamma 3 [Source:NCBI gene;Acc:100157958]	0.0001	0.0001	0.0764405	0.101336	0.274207	0.313623	0.111208	-3.16867	down
GO:0005604	basement membrane	cellular_component	6	0.00209506	MSTRG.16144	FREM2	FRAS1 related extracellular matrix protein 2 [Source:NCBI gene;Acc:106508661]	0.0370493	0.0001	0.0001	0.028776	0.151228	0.167586	0.107164	-3.2221	down
GO:0005604	basement membrane	cellular_component	6	0.00209506	MSTRG.31872	COL18A1	collagen type XVIII alpha 1 chain [Source:NCBI gene;Acc:100624675]	0.0001	0.0507552	0.0001	0.0392338	0.239018	0.266676	0.093508	-3.41877	down
GO:0005604	basement membrane	cellular_component	6	0.00209506	MSTRG.43611	FN1	fibronectin 1 [Source:NCBI gene;Acc:397620]	0.0897153	0.0350926	2.82729	0.573491	8.95763	13.9316	0.125821	-2.99056	down
GO:0005604	basement membrane	cellular_component	6	0.00209506	MSTRG.76339	FBLN1	fibulin 1 [Source:NCBI gene;Acc:100519144]	0.0001	0.0001	0.00269081	0.0746475	0.62315	0.693968	0.00207708	-8.91123	down
GO:0030027	lamellipodium	cellular_component	6	0.0021203	MSTRG.103212	UNC5C	unc-5 netrin receptor C [Source:NCBI gene;Acc:100621284]	0.0489932	0.0001	0.0001	0.193272	0.0210616	0.304412	0.0948311	-3.3985	down
GO:0030027	lamellipodium	cellular_component	6	0.0021203	MSTRG.109867	ARPC5	actin related protein 2/3 complex subunit 5 [Source:NCBI gene;Acc:100174965]	167.525	119.256	129.552	59.8929	60.7226	60.3795	2.30025	1.20179	up
GO:0030027	lamellipodium	cellular_component	6	0.0021203	MSTRG.112656	FGD1	FYVE, RhoGEF and PH domain containing 1 [Source:NCBI gene;Acc:100518103]	1.28398	1.01314	0.143302	0.179049	0.31278	0.162314	3.73072	1.89945	up
GO:0030027	lamellipodium	cellular_component	6	0.0021203	MSTRG.34175	PXN	paxillin [Source:NCBI gene;Acc:110256718]	1.0192	1.77188	1.66891	0.602902	0.497174	0.229244	3.35509	1.74635	up
GO:0030027	lamellipodium	cellular_component	6	0.0021203	MSTRG.50302	PLCG1	phospholipase C gamma 1 [Source:NCBI gene;Acc:100152497]	0.401924	0.122572	0.259716	0.30704	0.827196	1.06682	0.356289	-1.48888	down
GO:0030027	lamellipodium	cellular_component	6	0.0021203	MSTRG.81484	ENSSSCG00000002639		2.06974	2.84791	3.66774	4.12028	7.53586	6.51776	0.472403	-1.08191	down
GO:0030027	lamellipodium	cellular_component	6	0.0021203	MSTRG.88928	CDH2	cadherin 2 [Source:NCBI gene;Acc:100515322]	0.0001	0.0001	0.105636	0.106658	1.02921	1.2299	0.0447364	-4.48241	down
GO:0030027	lamellipodium	cellular_component	6	0.0021203	MSTRG.92782	AIF1	allograft inflammatory factor 1 [Source:NCBI gene;Acc:397271]	72.4217	66.0353	49.8709	45.163	25.5145	17.94	2.12518	1.08758	up
GO:0048471	perinuclear region of cytoplasm	cellular_component	6	0.0021276	MSTRG.102521	MAD2L1	mitotic arrest deficient 2 like 1 [Source:NCBI gene;Acc:100523455]	14.5202	19.5851	21.3608	9.10721	7.26702	9.57267	2.13768	1.09604	up
GO:0048471	perinuclear region of cytoplasm	cellular_component	6	0.0021276	MSTRG.114075	NXT2	nuclear transport factor 2 like export factor 2 [Source:NCBI gene;Acc:100521422]	1.34572	2.91168	1.92197	0.663891	0.851213	0.647033	2.85799	1.515	up
GO:0048471	perinuclear region of cytoplasm	cellular_component	6	0.0021276	MSTRG.1539	STX7	syntaxin 7 [Source:NCBI gene;Acc:100153196]	47.5267	32.0287	28.4065	18.0681	14.0334	18.5079	2.13324	1.09305	up
GO:0048471	perinuclear region of cytoplasm	cellular_component	6	0.0021276	MSTRG.21492	CA4	carbonic anhydrase 4 [Source:NCBI gene;Acc:100511956]	1.04794	0.468205	0.0001	0.0818147	0.435355	9.00022	0.159314	-2.65006	down
GO:0048471	perinuclear region of cytoplasm	cellular_component	6	0.0021276	MSTRG.26889	PLSCR1	phospholipid scramblase 1 [Source:NCBI gene;Acc:100620055]	0.486648	0.238323	0.231072	0.0607486	0.0620733	0.094585	4.39748	2.13668	up
GO:0048471	perinuclear region of cytoplasm	cellular_component	6	0.0021276	MSTRG.30769	CHODL	chondrolectin [Source:NCBI gene;Acc:100520642]	0.0001	0.022193	0.049702	0.0001	0.615334	0.767898	0.0520447	-4.26411	down
GO:0048471	perinuclear region of cytoplasm	cellular_component	6	0.0021276	MSTRG.32501	CLU	clusterin [Source:NCBI gene;Acc:397025]	0.0638075	0.187277	0.115231	0.324936	6.60747	5.42466	0.0296442	-5.07611	down
GO:0048471	perinuclear region of cytoplasm	cellular_component	6	0.0021276	MSTRG.35282	RAB4A	RAB4A, member RAS oncogene family [Source:NCBI gene;Acc:100154662]	4.08606	2.3257	1.23186	0.937236	0.841824	0.985662	2.7647	1.46712	up
GO:0048471	perinuclear region of cytoplasm	cellular_component	6	0.0021276	MSTRG.401	PRKN	parkin RBR E3 ubiquitin protein ligase [Source:NCBI gene;Acc:733673]	0.912104	0.445565	0.488834	0.961529	1.41283	1.59799	0.464838	-1.1052	down
GO:0048471	perinuclear region of cytoplasm	cellular_component	6	0.0021276	MSTRG.6459	ATP9B	ATPase phospholipid transporting 9B (putative) [Source:NCBI gene;Acc:100154901]	0.985748	1.228	1.4132	2.40133	2.45435	2.54717	0.489939	-1.02933	down
GO:0048471	perinuclear region of cytoplasm	cellular_component	6	0.0021276	MSTRG.74177	S100A4	S100 calcium binding protein A4 [Source:NCBI gene;Acc:100156358]	0.0001	0.0001	0.0001	0.0001	1.34445	4.08219	5.52818e-05	-14.1428	down
GO:0048471	perinuclear region of cytoplasm	cellular_component	6	0.0021276	MSTRG.82540	MT2A	metallothionein-2A [Source:NCBI gene;Acc:396827]	2.38125	0.0001	28.654	72.6926	146.055	25.3222	0.127157	-2.97531	down
GO:0048471	perinuclear region of cytoplasm	cellular_component	6	0.0021276	MSTRG.82543	ENSSSCG00000023305	metallothionein-1E-like [Source:NCBI gene;Acc:102166944];metallothionein-1E [Source:NCBI gene;Acc:100037920]	0.496719	0.334284	8.57661	20.3855	34.5375	11.1727	0.142333	-2.81265	down
GO:0048471	perinuclear region of cytoplasm	cellular_component	6	0.0021276	MSTRG.91113	TSPAN1	tetraspanin 1 [Source:NCBI gene;Acc:100511571]	100.075	94.2389	184.221	194.289	284.163	314.322	0.477482	-1.06648	down
GO:0048471	perinuclear region of cytoplasm	cellular_component	6	0.0021276	MSTRG.92782	AIF1	allograft inflammatory factor 1 [Source:NCBI gene;Acc:397271]	72.4217	66.0353	49.8709	45.163	25.5145	17.94	2.12518	1.08758	up
GO:0048471	perinuclear region of cytoplasm	cellular_component	6	0.0021276	MSTRG.95718	CIDEB	cell death inducing DFFA like effector b [Source:NCBI gene;Acc:100127160]	0.451109	0.0001	1.72358	3.33448	10.0733	8.28594	0.10025	-3.31833	down
GO:0008203	cholesterol metabolic process	biological_process	8	0.00239176	MSTRG.106210	APOA1	apolipoprotein A1 [Source:NCBI gene;Acc:397691]	7.90267	0.154046	34.4247	48.5012	654.438	598.979	0.0326299	-4.93766	down
GO:0008203	cholesterol metabolic process	biological_process	8	0.00239176	MSTRG.107856	CYP51A1	cytochrome P450, family 51, subfamily A, polypeptide 1 [Source:NCBI gene;Acc:403334]	23.1379	16.0977	17.9278	10.7954	5.35892	8.34556	2.33321	1.22232	up
GO:0008203	cholesterol metabolic process	biological_process	8	0.00239176	MSTRG.34047	HNF1A	HNF1 homeobox A [Source:NCBI gene;Acc:574067]	0.0001	0.0001	0.0353084	0.422982	0.0553978	0.320483	0.0444487	-4.49171	down
GO:0008203	cholesterol metabolic process	biological_process	8	0.00239176	MSTRG.73540	NR1I3	apolipoprotein A2 [Source:NCBI gene;Acc:100153243];nuclear receptor subfamily 1 group I member 3 [Source:NCBI gene;Acc:654317]	59.2975	18.8747	25.5662	83.3483	87.7412	68.1674	0.433586	-1.20561	down
GO:0008203	cholesterol metabolic process	biological_process	8	0.00239176	MSTRG.84349	APOE	apolipoprotein E [Source:NCBI gene;Acc:397576]	1.75298	0.104147	10.1453	12.7842	42.8416	28.3677	0.142896	-2.80696	down
GO:0018158	protein oxidation	biological_process	9	0.00243282	MSTRG.106210	APOA1	apolipoprotein A1 [Source:NCBI gene;Acc:397691]	7.90267	0.154046	34.4247	48.5012	654.438	598.979	0.0326299	-4.93766	down
GO:0018158	protein oxidation	biological_process	9	0.00243282	MSTRG.73540	NR1I3	apolipoprotein A2 [Source:NCBI gene;Acc:100153243];nuclear receptor subfamily 1 group I member 3 [Source:NCBI gene;Acc:654317]	59.2975	18.8747	25.5662	83.3483	87.7412	68.1674	0.433586	-1.20561	down
GO:0034363	intermediate-density lipoprotein particle	cellular_component	6	0.00243282	MSTRG.106209	APOC3	apolipoprotein C3 [Source:NCBI gene;Acc:406187]	5.7973	0.0001	15.3523	7.97263	112.146	135.001	0.082901	-3.59247	down
GO:0034363	intermediate-density lipoprotein particle	cellular_component	6	0.00243282	MSTRG.84349	APOE	apolipoprotein E [Source:NCBI gene;Acc:397576]	1.75298	0.104147	10.1453	12.7842	42.8416	28.3677	0.142896	-2.80696	down
GO:0031716	calcitonin receptor binding	molecular_function	7	0.00243282	MSTRG.56811	ENSSSCG00000013386	mediator complex subunit 23 [Source:NCBI gene;Acc:396573]	0.370909	0.199027	0.415062	1.20278	8.45174	7.23214	0.05833	-4.09962	down
GO:0031716	calcitonin receptor binding	molecular_function	7	0.00243282	MSTRG.56819	ENSSSCG00000013387	calcitonin-related polypeptide beta [Source:NCBI gene;Acc:396563];calcitonin receptor-stimulating peptide-2 [Source:NCBI gene;Acc:396574]	0.0001	0.038006	0.100246	0.0001	1.16263	0.28174	0.0957804	-3.38413	down
GO:0010273	detoxification of copper ion	biological_process	5	0.00243282	MSTRG.82540	MT2A	metallothionein-2A [Source:NCBI gene;Acc:396827]	2.38125	0.0001	28.654	72.6926	146.055	25.3222	0.127157	-2.97531	down
GO:0010273	detoxification of copper ion	biological_process	5	0.00243282	MSTRG.82543	ENSSSCG00000023305	metallothionein-1E-like [Source:NCBI gene;Acc:102166944];metallothionein-1E [Source:NCBI gene;Acc:100037920]	0.496719	0.334284	8.57661	20.3855	34.5375	11.1727	0.142333	-2.81265	down
GO:0034382	chylomicron remnant clearance	biological_process	6	0.00243282	MSTRG.106209	APOC3	apolipoprotein C3 [Source:NCBI gene;Acc:406187]	5.7973	0.0001	15.3523	7.97263	112.146	135.001	0.082901	-3.59247	down
GO:0034382	chylomicron remnant clearance	biological_process	6	0.00243282	MSTRG.84349	APOE	apolipoprotein E [Source:NCBI gene;Acc:397576]	1.75298	0.104147	10.1453	12.7842	42.8416	28.3677	0.142896	-2.80696	down
GO:0031642	negative regulation of myelination	biological_process	7	0.00243282	MSTRG.105132	CTSC	cathepsin C [Source:NCBI gene;Acc:100522387]	2.18823	1.03079	3.78182	2.2864	8.66347	6.30337	0.40577	-1.30127	down
GO:0031642	negative regulation of myelination	biological_process	7	0.00243282	MSTRG.93888	ENSSSCG00000036283	TNF receptor superfamily member 21 [Source:NCBI gene;Acc:100513161]	8.46557	10.5942	13.8371	5.5017	6.64251	3.9344	2.046	1.03281	up
GO:0055102	lipase inhibitor activity	molecular_function	6	0.00243282	MSTRG.106209	APOC3	apolipoprotein C3 [Source:NCBI gene;Acc:406187]	5.7973	0.0001	15.3523	7.97263	112.146	135.001	0.082901	-3.59247	down
GO:0055102	lipase inhibitor activity	molecular_function	6	0.00243282	MSTRG.73540	NR1I3	apolipoprotein A2 [Source:NCBI gene;Acc:100153243];nuclear receptor subfamily 1 group I member 3 [Source:NCBI gene;Acc:654317]	59.2975	18.8747	25.5662	83.3483	87.7412	68.1674	0.433586	-1.20561	down
GO:0005896	interleukin-6 receptor complex	cellular_component	6	0.00243282	MSTRG.108444	IL6	interleukin 6 [Source:NCBI gene;Acc:399500]	60.1745	45.9563	31.1711	16.8784	16.3121	21.3394	2.51791	1.33223	up
GO:0005896	interleukin-6 receptor complex	cellular_component	6	0.00243282	MSTRG.74245	IL6R	interleukin 6 receptor [Source:NCBI gene;Acc:399522]	0.270569	0.0842888	0.906857	1.37775	2.56612	2.48102	0.196379	-2.34828	down
GO:0046340	diacylglycerol catabolic process	biological_process	10	0.00243282	MSTRG.62497	DAGLB	diacylglycerol lipase beta [Source:NCBI gene;Acc:100627176]	0.311356	0.217653	0.275805	0.526881	0.608765	0.831032	0.409225	-1.28903	down
GO:0046340	diacylglycerol catabolic process	biological_process	10	0.00243282	MSTRG.73540	NR1I3	apolipoprotein A2 [Source:NCBI gene;Acc:100153243];nuclear receptor subfamily 1 group I member 3 [Source:NCBI gene;Acc:654317]	59.2975	18.8747	25.5662	83.3483	87.7412	68.1674	0.433586	-1.20561	down
GO:0004713	protein tyrosine kinase activity	molecular_function	8	0.0024594	MSTRG.100061	PDGFRA	platelet derived growth factor receptor alpha [Source:NCBI gene;Acc:100627123]	0.156894	0.152082	0.824092	1.13637	2.14131	2.6891	0.189896	-2.39672	down
GO:0004713	protein tyrosine kinase activity	molecular_function	8	0.0024594	MSTRG.100071	KIT	KIT proto-oncogene receptor tyrosine kinase [Source:NCBI gene;Acc:396810]	0.0001	0.0128111	0.086126	0.187116	0.757475	1.12543	0.0478435	-4.38553	down
GO:0004713	protein tyrosine kinase activity	molecular_function	8	0.0024594	MSTRG.43825	EPHA4	EPH receptor A4 [Source:NCBI gene;Acc:100188979]	0.0134425	0.0733102	0.181597	0.211059	0.874639	0.807421	0.14175	-2.81858	down
GO:0004713	protein tyrosine kinase activity	molecular_function	8	0.0024594	MSTRG.59294	FGFR4	fibroblast growth factor receptor 4 [Source:NCBI gene;Acc:100127133]	0.171039	0.30165	0.841906	1.06505	2.14021	2.16141	0.244955	-2.02941	down
GO:0004713	protein tyrosine kinase activity	molecular_function	8	0.0024594	MSTRG.73528	DDR2	discoidin domain receptor tyrosine kinase 2 [Source:NCBI gene;Acc:100154199]	0.00714054	0.0001	0.0001	0.0230846	0.370525	0.29827	0.0106096	-6.55849	down
GO:0004713	protein tyrosine kinase activity	molecular_function	8	0.0024594	MSTRG.8327	NTRK3	neurotrophic receptor tyrosine kinase 3 [Source:NCBI gene;Acc:397511]	4.73948	0.462314	5.14513	1.75863	0.278256	0.308847	4.41095	2.14109	up
GO:0004713	protein tyrosine kinase activity	molecular_function	8	0.0024594	MSTRG.8448	TEK	TEK receptor tyrosine kinase [Source:NCBI gene;Acc:396729]	0.668347	0.0528032	0.217976	0.0837615	0.0517822	0.0420993	5.28659	2.40234	up
GO:0034993	meiotic nuclear membrane microtubule tethering complex	cellular_component	8	0.00260742	MSTRG.50256	SPAG4	sperm associated antigen 4 [Source:NCBI gene;Acc:100523033]	0.0505581	0.0001	0.00212135	0.0823377	0.529123	0.514607	0.0468706	-4.41517	down
GO:0034993	meiotic nuclear membrane microtubule tethering complex	cellular_component	8	0.00260742	MSTRG.727	ENSSSCG00000004081		0.921505	0.769204	0.301075	1.44599	2.05378	1.5275	0.396196	-1.33571	down
GO:0034993	meiotic nuclear membrane microtubule tethering complex	cellular_component	8	0.00260742	MSTRG.97922	SYNE3	spectrin repeat containing nuclear envelope family member 3 [Source:NCBI gene;Acc:100525411]	0.0306857	0.00975937	0.0835833	0.256868	0.296303	0.119115	0.184487	-2.43841	down
GO:0070373	negative regulation of ERK1 and ERK2 cascade	biological_process	12	0.0026324	MSTRG.110013	ATF3	activating transcription factor 3 [Source:NCBI gene;Acc:100738612]	32.3579	18.388	21.097	8.45226	12.6626	4.10743	2.84839	1.51015	up
GO:0070373	negative regulation of ERK1 and ERK2 cascade	biological_process	12	0.0026324	MSTRG.76339	FBLN1	fibulin 1 [Source:NCBI gene;Acc:100519144]	0.0001	0.0001	0.00269081	0.0746475	0.62315	0.693968	0.00207708	-8.91123	down
GO:0070373	negative regulation of ERK1 and ERK2 cascade	biological_process	12	0.0026324	MSTRG.81031	DUSP6	dual specificity phosphatase 6 [Source:NCBI gene;Acc:100622968]	0.592682	0.118057	0.26129	0.0001	0.0001	0.065386	14.8207	3.88954	up
GO:0070373	negative regulation of ERK1 and ERK2 cascade	biological_process	12	0.0026324	MSTRG.92045	RANBP9	RAN binding protein 9 [Source:NCBI gene;Acc:100153339]	2.94948	2.61302	2.95607	0.812589	0.952814	1.44816	2.65082	1.40644	up
GO:0070373	negative regulation of ERK1 and ERK2 cascade	biological_process	12	0.0026324	MSTRG.95802	NDRG2	NDRG family member 2 [Source:NCBI gene;Acc:780431]	0.198657	0.303851	0.292262	0.259297	1.18485	1.53605	0.266684	-1.9068	down
GO:0034097	response to cytokine	biological_process	6	0.00309115	MSTRG.112114	TIMP1	TIMP metallopeptidase inhibitor 1 [Source:NCBI gene;Acc:396862]	1.09763	1.24819	2.20052	3.68914	8.86863	3.65201	0.280469	-1.83409	down
GO:0034097	response to cytokine	biological_process	6	0.00309115	MSTRG.19073	TIMP2	TIMP metallopeptidase inhibitor 2 [Source:NCBI gene;Acc:396988]	1.25612	2.00497	3.69087	2.45334	7.80122	6.40939	0.417186	-1.26124	down
GO:0034097	response to cytokine	biological_process	6	0.00309115	MSTRG.74245	IL6R	interleukin 6 receptor [Source:NCBI gene;Acc:399522]	0.270569	0.0842888	0.906857	1.37775	2.56612	2.48102	0.196379	-2.34828	down
GO:0034097	response to cytokine	biological_process	6	0.00309115	MSTRG.9140	CD274	CD274 molecule [Source:NCBI gene;Acc:574058]	0.00987775	0.0457782	0.0001	0.0513243	0.240784	0.245128	0.103783	-3.26836	down
GO:2000353	positive regulation of endothelial cell apoptotic process	biological_process	11	0.00321026	MSTRG.31872	COL18A1	collagen type XVIII alpha 1 chain [Source:NCBI gene;Acc:100624675]	0.0001	0.0507552	0.0001	0.0392338	0.239018	0.266676	0.093508	-3.41877	down
GO:2000353	positive regulation of endothelial cell apoptotic process	biological_process	11	0.00321026	MSTRG.50302	PLCG1	phospholipase C gamma 1 [Source:NCBI gene;Acc:100152497]	0.401924	0.122572	0.259716	0.30704	0.827196	1.06682	0.356289	-1.48888	down
GO:2000353	positive regulation of endothelial cell apoptotic process	biological_process	11	0.00321026	MSTRG.50796	CD40	CD40 molecule [Source:NCBI gene;Acc:397395]	0.0741814	0.0001	0.0001	0.23292	0.132089	0.336458	0.106037	-3.23736	down
GO:0030325	adrenal gland development	biological_process	7	0.00321026	MSTRG.100061	PDGFRA	platelet derived growth factor receptor alpha [Source:NCBI gene;Acc:100627123]	0.156894	0.152082	0.824092	1.13637	2.14131	2.6891	0.189896	-2.39672	down
GO:0030325	adrenal gland development	biological_process	7	0.00321026	MSTRG.106210	APOA1	apolipoprotein A1 [Source:NCBI gene;Acc:397691]	7.90267	0.154046	34.4247	48.5012	654.438	598.979	0.0326299	-4.93766	down
GO:0030325	adrenal gland development	biological_process	7	0.00321026	MSTRG.35510	ARID5B	AT-rich interaction domain 5B [Source:NCBI gene;Acc:100622249]	0.163382	0.851863	1.42403	0.148787	0.197081	0.248424	4.10449	2.0372	up
GO:0017127	cholesterol transporter activity	molecular_function	6	0.00321026	MSTRG.106210	APOA1	apolipoprotein A1 [Source:NCBI gene;Acc:397691]	7.90267	0.154046	34.4247	48.5012	654.438	598.979	0.0326299	-4.93766	down
GO:0017127	cholesterol transporter activity	molecular_function	6	0.00321026	MSTRG.73540	NR1I3	apolipoprotein A2 [Source:NCBI gene;Acc:100153243];nuclear receptor subfamily 1 group I member 3 [Source:NCBI gene;Acc:654317]	59.2975	18.8747	25.5662	83.3483	87.7412	68.1674	0.433586	-1.20561	down
GO:0017127	cholesterol transporter activity	molecular_function	6	0.00321026	MSTRG.84349	APOE	apolipoprotein E [Source:NCBI gene;Acc:397576]	1.75298	0.104147	10.1453	12.7842	42.8416	28.3677	0.142896	-2.80696	down
GO:0030335	positive regulation of cell migration	biological_process	8	0.00340958	MSTRG.100061	PDGFRA	platelet derived growth factor receptor alpha [Source:NCBI gene;Acc:100627123]	0.156894	0.152082	0.824092	1.13637	2.14131	2.6891	0.189896	-2.39672	down
GO:0030335	positive regulation of cell migration	biological_process	8	0.00340958	MSTRG.100071	KIT	KIT proto-oncogene receptor tyrosine kinase [Source:NCBI gene;Acc:396810]	0.0001	0.0128111	0.086126	0.187116	0.757475	1.12543	0.0478435	-4.38553	down
GO:0030335	positive regulation of cell migration	biological_process	8	0.00340958	MSTRG.100246	PDGFC	platelet derived growth factor C [Source:NCBI gene;Acc:100515267]	6.19619	1.45574	1.8572	1.12045	1.02303	1.16013	2.8784	1.52527	up
GO:0030335	positive regulation of cell migration	biological_process	8	0.00340958	MSTRG.108541	SEMA3A	semaphorin 3A [Source:NCBI gene;Acc:100620398]	0.0001	0.031426	0.0001	0.0001	0.236077	0.177262	0.076495	-3.70849	down
GO:0030335	positive regulation of cell migration	biological_process	8	0.00340958	MSTRG.2262	PHF3	protein tyrosine phosphatase type IVA, member 1 [Source:NCBI gene;Acc:100522049];PHD finger protein 3 [Source:NCBI gene;Acc:110260283]	7.96487	8.52469	8.02593	3.05876	3.82151	4.06464	2.2399	1.16343	up
GO:0030335	positive regulation of cell migration	biological_process	8	0.00340958	MSTRG.31872	COL18A1	collagen type XVIII alpha 1 chain [Source:NCBI gene;Acc:100624675]	0.0001	0.0507552	0.0001	0.0392338	0.239018	0.266676	0.093508	-3.41877	down
GO:0030335	positive regulation of cell migration	biological_process	8	0.00340958	MSTRG.4667	ONECUT2	one cut homeobox 2 [Source:NCBI gene;Acc:106507181]	0.150224	0.35014	0.241027	0.145568	0.891753	2.47394	0.211146	-2.24368	down
GO:0030335	positive regulation of cell migration	biological_process	8	0.00340958	MSTRG.72905	SDCBP	syndecan binding protein [Source:NCBI gene;Acc:100151838]	22.4582	11.9506	10.2593	6.59213	5.8442	6.20277	2.39647	1.26091	up
GO:0030335	positive regulation of cell migration	biological_process	8	0.00340958	MSTRG.8327	NTRK3	neurotrophic receptor tyrosine kinase 3 [Source:NCBI gene;Acc:397511]	4.73948	0.462314	5.14513	1.75863	0.278256	0.308847	4.41095	2.14109	up
GO:0030335	positive regulation of cell migration	biological_process	8	0.00340958	MSTRG.92782	AIF1	allograft inflammatory factor 1 [Source:NCBI gene;Acc:397271]	72.4217	66.0353	49.8709	45.163	25.5145	17.94	2.12518	1.08758	up
GO:0030864	cortical actin cytoskeleton	cellular_component	8	0.00349269	MSTRG.107906	PPP1R9A	protein phosphatase 1 regulatory subunit 9A [Source:NCBI gene;Acc:100738652]	1.04129	1.39087	1.70802	3.08951	3.76449	1.887	0.473651	-1.0781	down
GO:0030864	cortical actin cytoskeleton	cellular_component	8	0.00349269	MSTRG.77743	MYO1A	myosin IA [Source:NCBI gene;Acc:100739662]	0.0001	0.061204	0.0001	0.032291	0.37394	0.277508	0.0898062	-3.47704	down
GO:0030864	cortical actin cytoskeleton	cellular_component	8	0.00349269	MSTRG.87952	CAP1	cyclase associated actin cytoskeleton regulatory protein 1 [Source:NCBI gene;Acc:100621359]	280.842	152.029	181.065	106.064	74.6754	54.0512	2.61483	1.38671	up
GO:0030864	cortical actin cytoskeleton	cellular_component	8	0.00349269	MSTRG.88928	CDH2	cadherin 2 [Source:NCBI gene;Acc:100515322]	0.0001	0.0001	0.105636	0.106658	1.02921	1.2299	0.0447364	-4.48241	down
GO:0030036	actin cytoskeleton organization	biological_process	7	0.00360408	MSTRG.112656	FGD1	FYVE, RhoGEF and PH domain containing 1 [Source:NCBI gene;Acc:100518103]	1.28398	1.01314	0.143302	0.179049	0.31278	0.162314	3.73072	1.89945	up
GO:0030036	actin cytoskeleton organization	biological_process	7	0.00360408	MSTRG.18914	FSCN2	fascin actin-bundling protein 2, retinal [Source:NCBI gene;Acc:100625228]	0.611854	0.604165	0.632634	2.11341	2.29776	0.84387	0.351787	-1.50723	down
GO:0030036	actin cytoskeleton organization	biological_process	7	0.00360408	MSTRG.24855	NISCH	nischarin [Source:NCBI gene;Acc:100156417]	1.11373	0.547229	0.305805	1.05103	1.6073	1.38323	0.486636	-1.03909	down
GO:0030036	actin cytoskeleton organization	biological_process	7	0.00360408	MSTRG.25210	FLNB	filamin B [Source:NCBI gene;Acc:100514491]	6.46056	6.12856	9.70822	15.2719	13.2254	18.1035	0.478476	-1.06348	down
GO:0030036	actin cytoskeleton organization	biological_process	7	0.00360408	MSTRG.26411	AMOTL2	angiomotin like 2 [Source:NCBI gene;Acc:100523696]	5.54654	5.39033	7.4592	1.82741	2.76472	3.54596	2.26049	1.17664	up
GO:0030036	actin cytoskeleton organization	biological_process	7	0.00360408	MSTRG.53104	CAPZA2	capping actin protein of muscle Z-line subunit alpha 2 [Source:NCBI gene;Acc:100037958]	33.8475	42.0738	46.7124	17.594	22.1305	20.9704	2.02049	1.01471	up
GO:0030036	actin cytoskeleton organization	biological_process	7	0.00360408	MSTRG.72905	SDCBP	syndecan binding protein [Source:NCBI gene;Acc:100151838]	22.4582	11.9506	10.2593	6.59213	5.8442	6.20277	2.39647	1.26091	up
GO:0030036	actin cytoskeleton organization	biological_process	7	0.00360408	MSTRG.87952	CAP1	cyclase associated actin cytoskeleton regulatory protein 1 [Source:NCBI gene;Acc:100621359]	280.842	152.029	181.065	106.064	74.6754	54.0512	2.61483	1.38671	up
GO:0042803	protein homodimerization activity	molecular_function	6	0.00363243	MSTRG.100061	PDGFRA	platelet derived growth factor receptor alpha [Source:NCBI gene;Acc:100627123]	0.156894	0.152082	0.824092	1.13637	2.14131	2.6891	0.189896	-2.39672	down
GO:0042803	protein homodimerization activity	molecular_function	6	0.00363243	MSTRG.100071	KIT	KIT proto-oncogene receptor tyrosine kinase [Source:NCBI gene;Acc:396810]	0.0001	0.0128111	0.086126	0.187116	0.757475	1.12543	0.0478435	-4.38553	down
GO:0042803	protein homodimerization activity	molecular_function	6	0.00363243	MSTRG.100246	PDGFC	platelet derived growth factor C [Source:NCBI gene;Acc:100515267]	6.19619	1.45574	1.8572	1.12045	1.02303	1.16013	2.8784	1.52527	up
GO:0042803	protein homodimerization activity	molecular_function	6	0.00363243	MSTRG.102521	MAD2L1	mitotic arrest deficient 2 like 1 [Source:NCBI gene;Acc:100523455]	14.5202	19.5851	21.3608	9.10721	7.26702	9.57267	2.13768	1.09604	up
GO:0042803	protein homodimerization activity	molecular_function	6	0.00363243	MSTRG.103230	HPGDS	hematopoietic prostaglandin D synthase [Source:NCBI gene;Acc:100623584]	0.0710104	0.26424	0.0607096	0.0826879	0.373862	0.948566	0.281799	-1.82726	down
GO:0042803	protein homodimerization activity	molecular_function	6	0.00363243	MSTRG.105985	CRYAB	crystallin alpha B [Source:NCBI gene;Acc:100519789]	0.0001	12.6942	37.675	0.0001	0.953206	0.0001	52.8309	5.72331	up
GO:0042803	protein homodimerization activity	molecular_function	6	0.00363243	MSTRG.110013	ATF3	activating transcription factor 3 [Source:NCBI gene;Acc:100738612]	32.3579	18.388	21.097	8.45226	12.6626	4.10743	2.84839	1.51015	up
GO:0042803	protein homodimerization activity	molecular_function	6	0.00363243	MSTRG.110946	ENSSSCG00000035893	collectrin, amino acid transport regulator [Source:NCBI gene;Acc:102167302]	6.44017	3.75749	5.60478	1.32129	2.01749	2.74733	2.59647	1.37655	up
GO:0042803	protein homodimerization activity	molecular_function	6	0.00363243	MSTRG.112949	GJB1	gap junction protein beta 1 [Source:NCBI gene;Acc:100519581]	0.0001	0.0001	0.251618	0.558933	3.71969	1.58443	0.04295	-4.5412	down
GO:0042803	protein homodimerization activity	molecular_function	6	0.00363243	MSTRG.24854	TNNC1	troponin C1, slow skeletal and cardiac type [Source:NCBI gene;Acc:100156435]	30.8354	14.2748	28.3656	14.5989	6.02313	10.4182	2.36711	1.24313	up
GO:0042803	protein homodimerization activity	molecular_function	6	0.00363243	MSTRG.27271	ENSSSCG00000039895	membrane metalloendopeptidase [Source:NCBI gene;Acc:100511536]	0.0001	0.0260059	0.0001	0.0001	0.287481	0.865178	0.0227332	-5.45906	down
GO:0042803	protein homodimerization activity	molecular_function	6	0.00363243	MSTRG.34047	HNF1A	HNF1 homeobox A [Source:NCBI gene;Acc:574067]	0.0001	0.0001	0.0353084	0.422982	0.0553978	0.320483	0.0444487	-4.49171	down
GO:0042803	protein homodimerization activity	molecular_function	6	0.00363243	MSTRG.4653	RBPMS2	RNA binding protein, mRNA processing factor 2 [Source:NCBI gene;Acc:100515517]	5.91083	11.893	8.94415	2.94505	3.38598	4.57654	2.45224	1.2941	up
GO:0042803	protein homodimerization activity	molecular_function	6	0.00363243	MSTRG.49633	ENSSSCG00000007188	FKBP prolyl isomerase 1A [Source:NCBI gene;Acc:654323]	32.7368	26.101	19.6361	11.7213	13.2677	12.1736	2.11164	1.07836	up
GO:0042803	protein homodimerization activity	molecular_function	6	0.00363243	MSTRG.50421	HNF4A	hepatocyte nuclear factor 4 alpha [Source:NCBI gene;Acc:733636]	0.298332	0.0001	1.37252	2.10965	3.64279	2.70808	0.1975	-2.34007	down
GO:0042803	protein homodimerization activity	molecular_function	6	0.00363243	MSTRG.727	ENSSSCG00000004081		0.921505	0.769204	0.301075	1.44599	2.05378	1.5275	0.396196	-1.33571	down
GO:0042803	protein homodimerization activity	molecular_function	6	0.00363243	MSTRG.73540	NR1I3	apolipoprotein A2 [Source:NCBI gene;Acc:100153243];nuclear receptor subfamily 1 group I member 3 [Source:NCBI gene;Acc:654317]	59.2975	18.8747	25.5662	83.3483	87.7412	68.1674	0.433586	-1.20561	down
GO:0042803	protein homodimerization activity	molecular_function	6	0.00363243	MSTRG.74245	IL6R	interleukin 6 receptor [Source:NCBI gene;Acc:399522]	0.270569	0.0842888	0.906857	1.37775	2.56612	2.48102	0.196379	-2.34828	down
GO:0042803	protein homodimerization activity	molecular_function	6	0.00363243	MSTRG.75965	KYAT3	kynurenine aminotransferase 3 [Source:NCBI gene;Acc:100157176]	13.3147	8.17532	8.33021	4.56547	4.05236	4.34398	2.30062	1.20202	up
GO:0042803	protein homodimerization activity	molecular_function	6	0.00363243	MSTRG.84349	APOE	apolipoprotein E [Source:NCBI gene;Acc:397576]	1.75298	0.104147	10.1453	12.7842	42.8416	28.3677	0.142896	-2.80696	down
GO:0042803	protein homodimerization activity	molecular_function	6	0.00363243	MSTRG.88928	CDH2	cadherin 2 [Source:NCBI gene;Acc:100515322]	0.0001	0.0001	0.105636	0.106658	1.02921	1.2299	0.0447364	-4.48241	down
GO:0042803	protein homodimerization activity	molecular_function	6	0.00363243	MSTRG.9464	ANXA1	annexin A1 [Source:NCBI gene;Acc:396942]	93.4445	73.7002	115.966	40.9272	38.5674	29.5433	2.59645	1.37654	up
GO:0042803	protein homodimerization activity	molecular_function	6	0.00363243	MSTRG.94761	PEX11A	peroxisomal biogenesis factor 11 alpha [Source:NCBI gene;Acc:100157485]	3.76533	3.8125	2.91411	1.54991	1.15485	1.63596	2.4171	1.27328	up
GO:0000151	ubiquitin ligase complex	cellular_component	5	0.00376889	MSTRG.401	PRKN	parkin RBR E3 ubiquitin protein ligase [Source:NCBI gene;Acc:733673]	0.912104	0.445565	0.488834	0.961529	1.41283	1.59799	0.464838	-1.1052	down
GO:0000151	ubiquitin ligase complex	cellular_component	5	0.00376889	MSTRG.50721	UBE2V1	ubiquitin conjugating enzyme E2 V1 [Source:NCBI gene;Acc:100512077]	49.6067	58.7931	80.0282	14.8877	24.8643	43.561	2.26169	1.1774	up
GO:0000151	ubiquitin ligase complex	cellular_component	5	0.00376889	MSTRG.55493	UBE2L6	ubiquitin conjugating enzyme E2 L6 [Source:NCBI gene;Acc:100514753]	1.45009	0.58083	4.05136	5.34861	9.02647	8.47098	0.266229	-1.90926	down
GO:0000151	ubiquitin ligase complex	cellular_component	5	0.00376889	MSTRG.67467	FBXO11	F-box protein 11 [Source:NCBI gene;Acc:100624629]	1.6925	2.03847	2.25475	0.542478	0.946955	0.917373	2.487	1.3144	up
GO:0000151	ubiquitin ligase complex	cellular_component	5	0.00376889	MSTRG.71127	RNF19A	ring finger protein 19A, RBR E3 ubiquitin protein ligase [Source:NCBI gene;Acc:654326]	0.937239	2.03649	1.63991	0.549874	0.746717	0.689649	2.3228	1.21587	up
GO:0000151	ubiquitin ligase complex	cellular_component	5	0.00376889	MSTRG.92045	RANBP9	RAN binding protein 9 [Source:NCBI gene;Acc:100153339]	2.94948	2.61302	2.95607	0.812589	0.952814	1.44816	2.65082	1.40644	up
GO:0048662	negative regulation of smooth muscle cell proliferation	biological_process	8	0.00389173	MSTRG.54008	IGFBP3	insulin like growth factor binding protein 3 [Source:NCBI gene;Acc:448812]	0.197919	0.166711	0.248051	0.260054	2.68351	0.755793	0.165618	-2.59407	down
GO:0048662	negative regulation of smooth muscle cell proliferation	biological_process	8	0.00389173	MSTRG.92782	AIF1	allograft inflammatory factor 1 [Source:NCBI gene;Acc:397271]	72.4217	66.0353	49.8709	45.163	25.5145	17.94	2.12518	1.08758	up
GO:0048662	negative regulation of smooth muscle cell proliferation	biological_process	8	0.00389173	MSTRG.95802	NDRG2	NDRG family member 2 [Source:NCBI gene;Acc:780431]	0.198657	0.303851	0.292262	0.259297	1.18485	1.53605	0.266684	-1.9068	down
GO:0046883	regulation of hormone secretion	biological_process	7	0.00399993	MSTRG.34047	HNF1A	HNF1 homeobox A [Source:NCBI gene;Acc:574067]	0.0001	0.0001	0.0353084	0.422982	0.0553978	0.320483	0.0444487	-4.49171	down
GO:0046883	regulation of hormone secretion	biological_process	7	0.00399993	MSTRG.9464	ANXA1	annexin A1 [Source:NCBI gene;Acc:396942]	93.4445	73.7002	115.966	40.9272	38.5674	29.5433	2.59645	1.37654	up
GO:0061734	parkin-mediated stimulation of mitophagy in response to mitochondrial depolarization	biological_process	13	0.00399993	MSTRG.401	PRKN	parkin RBR E3 ubiquitin protein ligase [Source:NCBI gene;Acc:733673]	0.912104	0.445565	0.488834	0.961529	1.41283	1.59799	0.464838	-1.1052	down
GO:0061734	parkin-mediated stimulation of mitophagy in response to mitochondrial depolarization	biological_process	13	0.00399993	MSTRG.62474	SMURF1	SMAD specific E3 ubiquitin protein ligase 1 [Source:NCBI gene;Acc:100621443]	0.153385	0.342462	0.275701	0.412623	0.656912	0.621282	0.456317	-1.13189	down
GO:0002740	negative regulation of cytokine secretion involved in immune response	biological_process	9	0.00399993	MSTRG.106210	APOA1	apolipoprotein A1 [Source:NCBI gene;Acc:397691]	7.90267	0.154046	34.4247	48.5012	654.438	598.979	0.0326299	-4.93766	down
GO:0002740	negative regulation of cytokine secretion involved in immune response	biological_process	9	0.00399993	MSTRG.73540	NR1I3	apolipoprotein A2 [Source:NCBI gene;Acc:100153243];nuclear receptor subfamily 1 group I member 3 [Source:NCBI gene;Acc:654317]	59.2975	18.8747	25.5662	83.3483	87.7412	68.1674	0.433586	-1.20561	down
GO:0045629	negative regulation of T-helper 2 cell differentiation	biological_process	9	0.00399993	MSTRG.89202	ENSSSCG00000003741	zinc finger protein 397 [Source:NCBI gene;Acc:102164512]	2.10703	0.709129	0.472322	0.406648	0.354177	0.403532	2.82429	1.49789	up
GO:0045629	negative regulation of T-helper 2 cell differentiation	biological_process	9	0.00399993	MSTRG.9464	ANXA1	annexin A1 [Source:NCBI gene;Acc:396942]	93.4445	73.7002	115.966	40.9272	38.5674	29.5433	2.59645	1.37654	up
GO:0030300	regulation of intestinal cholesterol absorption	biological_process	10	0.00399993	MSTRG.106210	APOA1	apolipoprotein A1 [Source:NCBI gene;Acc:397691]	7.90267	0.154046	34.4247	48.5012	654.438	598.979	0.0326299	-4.93766	down
GO:0030300	regulation of intestinal cholesterol absorption	biological_process	10	0.00399993	MSTRG.73540	NR1I3	apolipoprotein A2 [Source:NCBI gene;Acc:100153243];nuclear receptor subfamily 1 group I member 3 [Source:NCBI gene;Acc:654317]	59.2975	18.8747	25.5662	83.3483	87.7412	68.1674	0.433586	-1.20561	down
GO:0070508	cholesterol import	biological_process	10	0.00399993	MSTRG.106210	APOA1	apolipoprotein A1 [Source:NCBI gene;Acc:397691]	7.90267	0.154046	34.4247	48.5012	654.438	598.979	0.0326299	-4.93766	down
GO:0070508	cholesterol import	biological_process	10	0.00399993	MSTRG.33355	SCARB1	scavenger receptor class B member 1 [Source:NCBI gene;Acc:397018]	1.05543	0.541539	0.533761	1.48997	1.75618	2.44869	0.374151	-1.41831	down
GO:0010941	regulation of cell death	biological_process	6	0.00399993	MSTRG.101055	NOA1	nitric oxide-associated protein 1-like [Source:NCBI gene;Acc:100621115]	0.814417	0.444071	0.970862	1.54558	1.79033	1.94919	0.421818	-1.24531	down
GO:0010941	regulation of cell death	biological_process	6	0.00399993	MSTRG.105985	CRYAB	crystallin alpha B [Source:NCBI gene;Acc:100519789]	0.0001	12.6942	37.675	0.0001	0.953206	0.0001	52.8309	5.72331	up
GO:0050821	protein stabilization	biological_process	6	0.00438352	MSTRG.105985	CRYAB	crystallin alpha B [Source:NCBI gene;Acc:100519789]	0.0001	12.6942	37.675	0.0001	0.953206	0.0001	52.8309	5.72331	up
GO:0050821	protein stabilization	biological_process	6	0.00438352	MSTRG.106210	APOA1	apolipoprotein A1 [Source:NCBI gene;Acc:397691]	7.90267	0.154046	34.4247	48.5012	654.438	598.979	0.0326299	-4.93766	down
GO:0050821	protein stabilization	biological_process	6	0.00438352	MSTRG.32501	CLU	clusterin [Source:NCBI gene;Acc:397025]	0.0638075	0.187277	0.115231	0.324936	6.60747	5.42466	0.0296442	-5.07611	down
GO:0050821	protein stabilization	biological_process	6	0.00438352	MSTRG.401	PRKN	parkin RBR E3 ubiquitin protein ligase [Source:NCBI gene;Acc:733673]	0.912104	0.445565	0.488834	0.961529	1.41283	1.59799	0.464838	-1.1052	down
GO:0050821	protein stabilization	biological_process	6	0.00438352	MSTRG.43825	EPHA4	EPH receptor A4 [Source:NCBI gene;Acc:100188979]	0.0134425	0.0733102	0.181597	0.211059	0.874639	0.807421	0.14175	-2.81858	down
GO:0050821	protein stabilization	biological_process	6	0.00438352	MSTRG.46832	CDK7	cyclin dependent kinase 7 [Source:NCBI gene;Acc:100310797]	27.9776	33.7999	28.5352	15.9328	12.9655	12.2444	2.19511	1.13429	up
GO:0050821	protein stabilization	biological_process	6	0.00438352	MSTRG.73540	NR1I3	apolipoprotein A2 [Source:NCBI gene;Acc:100153243];nuclear receptor subfamily 1 group I member 3 [Source:NCBI gene;Acc:654317]	59.2975	18.8747	25.5662	83.3483	87.7412	68.1674	0.433586	-1.20561	down
GO:0050821	protein stabilization	biological_process	6	0.00438352	MSTRG.91113	TSPAN1	tetraspanin 1 [Source:NCBI gene;Acc:100511571]	100.075	94.2389	184.221	194.289	284.163	314.322	0.477482	-1.06648	down
GO:0046872	metal ion binding	molecular_function	6	0.00460155	MSTRG.100071	KIT	KIT proto-oncogene receptor tyrosine kinase [Source:NCBI gene;Acc:396810]	0.0001	0.0128111	0.086126	0.187116	0.757475	1.12543	0.0478435	-4.38553	down
GO:0046872	metal ion binding	molecular_function	6	0.00460155	MSTRG.101219	ALB	albumin [Source:NCBI gene;Acc:396960]	0.134687	0.514034	0.219075	0.559872	1.01302	0.817573	0.363024	-1.46186	down
GO:0046872	metal ion binding	molecular_function	6	0.00460155	MSTRG.104069	ENSSSCG00000037299	translocase of inner mitochondrial membrane 10B [Source:NCBI gene;Acc:100623727]	50.2181	47.6903	77.3683	112.162	181.607	95.6522	0.450096	-1.15169	down
GO:0046872	metal ion binding	molecular_function	6	0.00460155	MSTRG.104292	HBE1	hemoglobin subunit epsilon 1 [Source:NCBI gene;Acc:407067]	0.818903	2.26237	21.0449	455.706	855.922	330.84	0.014689	-6.08912	down
GO:0046872	metal ion binding	molecular_function	6	0.00460155	MSTRG.105286	ENSSSCG00000028810	tripartite motif-containing protein 43-like [Source:NCBI gene;Acc:100623167]	0.341593	0.478162	0.0001	0.161757	127.236	4.47532	0.006217	-7.32957	down
GO:0046872	metal ion binding	molecular_function	6	0.00460155	MSTRG.105985	CRYAB	crystallin alpha B [Source:NCBI gene;Acc:100519789]	0.0001	12.6942	37.675	0.0001	0.953206	0.0001	52.8309	5.72331	up
GO:0046872	metal ion binding	molecular_function	6	0.00460155	MSTRG.107856	CYP51A1	cytochrome P450, family 51, subfamily A, polypeptide 1 [Source:NCBI gene;Acc:403334]	23.1379	16.0977	17.9278	10.7954	5.35892	8.34556	2.33321	1.22232	up
GO:0046872	metal ion binding	molecular_function	6	0.00460155	MSTRG.108248	ANKMY2	ankyrin repeat and MYND domain containing 2 [Source:NCBI gene;Acc:100627896]	8.18251	6.05991	4.7526	3.36152	2.79549	1.80042	2.38708	1.25525	up
GO:0046872	metal ion binding	molecular_function	6	0.00460155	MSTRG.111432	ENSSSCG00000021322	zinc finger protein X-linked [Source:NCBI gene;Acc:397294]	1.84921	3.74717	3.56966	1.1967	1.59587	1.25418	2.26503	1.17953	up
GO:0046872	metal ion binding	molecular_function	6	0.00460155	MSTRG.111659	ENSSSCG00000031313		7.98051	7.1452	5.18748	2.05008	2.95632	1.82344	2.97418	1.57249	up
GO:0046872	metal ion binding	molecular_function	6	0.00460155	MSTRG.112656	FGD1	FYVE, RhoGEF and PH domain containing 1 [Source:NCBI gene;Acc:100518103]	1.28398	1.01314	0.143302	0.179049	0.31278	0.162314	3.73072	1.89945	up
GO:0046872	metal ion binding	molecular_function	6	0.00460155	MSTRG.1905	SMPDL3A	sphingomyelin phosphodiesterase acid like 3A [Source:NCBI gene;Acc:100153442]	11.5458	5.02018	16.8514	3.57587	2.84537	5.98083	2.6945	1.43002	up
GO:0046872	metal ion binding	molecular_function	6	0.00460155	MSTRG.19438	UNK	unk zinc finger [Source:NCBI gene;Acc:100523632]	0.136963	0.116513	0.150554	0.364898	0.316481	0.291645	0.415232	-1.26801	down
GO:0046872	metal ion binding	molecular_function	6	0.00460155	MSTRG.2262	PHF3	protein tyrosine phosphatase type IVA, member 1 [Source:NCBI gene;Acc:100522049];PHD finger protein 3 [Source:NCBI gene;Acc:110260283]	7.96487	8.52469	8.02593	3.05876	3.82151	4.06464	2.2399	1.16343	up
GO:0046872	metal ion binding	molecular_function	6	0.00460155	MSTRG.24854	TNNC1	troponin C1, slow skeletal and cardiac type [Source:NCBI gene;Acc:100156435]	30.8354	14.2748	28.3656	14.5989	6.02313	10.4182	2.36711	1.24313	up
GO:0046872	metal ion binding	molecular_function	6	0.00460155	MSTRG.24859	NT5DC2	5'-nucleotidase domain containing 2 [Source:NCBI gene;Acc:100154818]	9.53764	3.53629	1.05043	1.63221	0.419731	1.46616	4.01477	2.00532	up
GO:0046872	metal ion binding	molecular_function	6	0.00460155	MSTRG.25732	CRBN	cereblon [Source:NCBI gene;Acc:100737786]	15.241	9.60482	12.6075	6.72824	5.80398	5.82956	2.03974	1.02838	up
GO:0046872	metal ion binding	molecular_function	6	0.00460155	MSTRG.27346	TIPARP	TCDD inducible poly(ADP-ribose) polymerase [Source:NCBI gene;Acc:100626111]	0.825702	0.81531	0.685959	0.0943605	0.326696	0.296697	3.24202	1.69689	up
GO:0046872	metal ion binding	molecular_function	6	0.00460155	MSTRG.28346	LIPH	lipase H [Source:NCBI gene;Acc:100737989]	11.8676	8.27481	12.427	4.21841	3.61314	6.33164	2.29958	1.20137	up
GO:0046872	metal ion binding	molecular_function	6	0.00460155	MSTRG.34175	PXN	paxillin [Source:NCBI gene;Acc:110256718]	1.0192	1.77188	1.66891	0.602902	0.497174	0.229244	3.35509	1.74635	up
GO:0046872	metal ion binding	molecular_function	6	0.00460155	MSTRG.401	PRKN	parkin RBR E3 ubiquitin protein ligase [Source:NCBI gene;Acc:733673]	0.912104	0.445565	0.488834	0.961529	1.41283	1.59799	0.464838	-1.1052	down
GO:0046872	metal ion binding	molecular_function	6	0.00460155	MSTRG.41268	LIMS2	LIM zinc finger domain containing 2 [Source:NCBI gene;Acc:100517009]	2.27167	2.68644	7.91743	1.89573	0.844237	2.377	2.51624	1.33127	up
GO:0046872	metal ion binding	molecular_function	6	0.00460155	MSTRG.50050	TGM2	transglutaminase 2 [Source:NCBI gene;Acc:100154530]	1.07236	13.9305	0.0001	0.0001	0.122014	0.105408	65.9407	6.0431	up
GO:0046872	metal ion binding	molecular_function	6	0.00460155	MSTRG.50421	HNF4A	hepatocyte nuclear factor 4 alpha [Source:NCBI gene;Acc:733636]	0.298332	0.0001	1.37252	2.10965	3.64279	2.70808	0.1975	-2.34007	down
GO:0046872	metal ion binding	molecular_function	6	0.00460155	MSTRG.5255	CYP19A1	cytochrome P450 19A1 [Source:NCBI gene;Acc:403331]	0.263451	0.18986	0.106293	0.0249408	0.0164919	0.0724563	4.91359	2.29678	up
GO:0046872	metal ion binding	molecular_function	6	0.00460155	MSTRG.54974	DPF2	double PHD fingers 2 [Source:NCBI gene;Acc:100513580]	2.00137	2.80822	3.88861	0.699616	0.569848	1.10813	3.65841	1.87122	up
GO:0046872	metal ion binding	molecular_function	6	0.00460155	MSTRG.56888	MICAL2	microtubule associated monooxygenase, calponin and LIM domain containing 2 [Source:HGNC Symbol;Acc:HGNC:24693]	1.03562	0.290734	0.23505	0.229272	0.111944	0.102926	3.51555	1.81375	up
GO:0046872	metal ion binding	molecular_function	6	0.00460155	MSTRG.58824	ENSSSCG00000034545	zinc finger protein 77-like [Source:NCBI gene;Acc:110259370]	8.06498	2.96184	3.6528	1.74514	1.94237	2.49654	2.37379	1.24719	up
GO:0046872	metal ion binding	molecular_function	6	0.00460155	MSTRG.69056	ENSSSCG00000036303	hippocalcin like 1 [Source:NCBI gene;Acc:100144506]	0.11075	0.173048	0.371614	0.576946	1.18772	0.747051	0.260942	-1.9382	down
GO:0046872	metal ion binding	molecular_function	6	0.00460155	MSTRG.71127	RNF19A	ring finger protein 19A, RBR E3 ubiquitin protein ligase [Source:NCBI gene;Acc:654326]	0.937239	2.03649	1.63991	0.549874	0.746717	0.689649	2.3228	1.21587	up
GO:0046872	metal ion binding	molecular_function	6	0.00460155	MSTRG.71324	PLEKHF2	pleckstrin homology and FYVE domain containing 2 [Source:NCBI gene;Acc:110260255]	10.3521	8.62225	8.78748	3.76244	4.24074	3.22057	2.47349	1.30655	up
GO:0046872	metal ion binding	molecular_function	6	0.00460155	MSTRG.73540	NR1I3	apolipoprotein A2 [Source:NCBI gene;Acc:100153243];nuclear receptor subfamily 1 group I member 3 [Source:NCBI gene;Acc:654317]	59.2975	18.8747	25.5662	83.3483	87.7412	68.1674	0.433586	-1.20561	down
GO:0046872	metal ion binding	molecular_function	6	0.00460155	MSTRG.74177	S100A4	S100 calcium binding protein A4 [Source:NCBI gene;Acc:100156358]	0.0001	0.0001	0.0001	0.0001	1.34445	4.08219	5.52818e-05	-14.1428	down
GO:0046872	metal ion binding	molecular_function	6	0.00460155	MSTRG.75668	ARHGAP29	Rho GTPase activating protein 29 [Source:NCBI gene;Acc:100152734]	0.717503	0.790664	2.51443	0.380686	0.480294	0.560968	2.82894	1.50026	up
GO:0046872	metal ion binding	molecular_function	6	0.00460155	MSTRG.77713	SUOX	sulfite oxidase [Source:NCBI gene;Acc:100625272]	2.70461	2.03694	5.37821	5.83782	10.2359	7.98616	0.420607	-1.24946	down
GO:0046872	metal ion binding	molecular_function	6	0.00460155	MSTRG.80894	USP44	ubiquitin specific peptidase 44 [Source:NCBI gene;Acc:100516911]	0.0524168	0.107079	0.0820157	0.0001	1.05179	1.05258	0.114761	-3.1233	down
GO:0046872	metal ion binding	molecular_function	6	0.00460155	MSTRG.82540	MT2A	metallothionein-2A [Source:NCBI gene;Acc:396827]	2.38125	0.0001	28.654	72.6926	146.055	25.3222	0.127157	-2.97531	down
GO:0046872	metal ion binding	molecular_function	6	0.00460155	MSTRG.82543	ENSSSCG00000023305	metallothionein-1E-like [Source:NCBI gene;Acc:102166944];metallothionein-1E [Source:NCBI gene;Acc:100037920]	0.496719	0.334284	8.57661	20.3855	34.5375	11.1727	0.142333	-2.81265	down
GO:0046872	metal ion binding	molecular_function	6	0.00460155	MSTRG.82901	MMP2	matrix metallopeptidase 2 [Source:NCBI gene;Acc:397391]	0.0001	0.101171	0.569057	0.905101	2.14111	0.807377	0.173949	-2.52326	down
GO:0046872	metal ion binding	molecular_function	6	0.00460155	MSTRG.84193	ZFP82	zinc finger protein 82 homolog [Source:NCBI gene;Acc:110255280]	0.921929	2.70817	0.821347	0.447156	0.479681	0.386649	3.38903	1.76087	up
GO:0046872	metal ion binding	molecular_function	6	0.00460155	MSTRG.85322	ZNF331	zinc finger protein 331 [Source:NCBI gene;Acc:110261294]	1.79015	2.10897	1.76834	5.90899	2.64317	3.75215	0.460609	-1.11839	down
GO:0046872	metal ion binding	molecular_function	6	0.00460155	MSTRG.88928	CDH2	cadherin 2 [Source:NCBI gene;Acc:100515322]	0.0001	0.0001	0.105636	0.106658	1.02921	1.2299	0.0447364	-4.48241	down
GO:0046872	metal ion binding	molecular_function	6	0.00460155	MSTRG.9290	PGM5	phosphoglucomutase 5 [Source:NCBI gene;Acc:100511977]	1.23356	3.55033	4.13383	4.33092	16.629	9.41305	0.293607	-1.76804	down
GO:0046872	metal ion binding	molecular_function	6	0.00460155	MSTRG.93042	PHF1	PHD finger protein 1 [Source:NCBI gene;Acc:100153414]	0.96177	1.60425	0.118054	2.71286	1.84505	2.17943	0.398389	-1.32775	down
GO:0046872	metal ion binding	molecular_function	6	0.00460155	MSTRG.93748	AARS2	alanyl-tRNA synthetase 2, mitochondrial [Source:NCBI gene;Acc:100155115]	0.073913	0.450859	0.656963	0.72632	1.52011	1.45612	0.319168	-1.64761	down
GO:0046872	metal ion binding	molecular_function	6	0.00460155	MSTRG.93850	CYP39A1	Sus scrofa 24-hydroxycholesterol 7-alpha-hydroxylase-like (LOC100738724), mRNA. [Source:RefSeq mRNA;Acc:NM_001315744]	0.25471	0.431813	0.769395	0.0209637	0.0542069	0.22113	4.91366	2.2968	up
GO:0046872	metal ion binding	molecular_function	6	0.00460155	MSTRG.94863	CYP1A1	cytochrome P450 1A1 [Source:NCBI gene;Acc:403103]	0.0001	0.0739807	0.0001	0.0660214	0.457869	0.370521	0.082938	-3.59182	down
GO:0045732	positive regulation of protein catabolic process	biological_process	8	0.0048326	MSTRG.27346	TIPARP	TCDD inducible poly(ADP-ribose) polymerase [Source:NCBI gene;Acc:100626111]	0.825702	0.81531	0.685959	0.0943605	0.326696	0.296697	3.24202	1.69689	up
GO:0045732	positive regulation of protein catabolic process	biological_process	8	0.0048326	MSTRG.62474	SMURF1	SMAD specific E3 ubiquitin protein ligase 1 [Source:NCBI gene;Acc:100621443]	0.153385	0.342462	0.275701	0.412623	0.656912	0.621282	0.456317	-1.13189	down
GO:0045732	positive regulation of protein catabolic process	biological_process	8	0.0048326	MSTRG.76786	GGA1	golgi associated, gamma adaptin ear containing, ARF binding protein 1 [Source:NCBI gene;Acc:100623753]	1.70813	0.263307	0.288521	2.87905	2.8167	3.13191	0.256009	-1.96574	down
GO:0045732	positive regulation of protein catabolic process	biological_process	8	0.0048326	MSTRG.79317	CDKN1B	cyclin dependent kinase inhibitor 1B [Source:NCBI gene;Acc:397584]	0.237697	0.798054	0.428796	1.8174	1.05419	0.554383	0.427484	-1.22606	down
GO:0045732	positive regulation of protein catabolic process	biological_process	8	0.0048326	MSTRG.8176	DACT1	dishevelled binding antagonist of beta catenin 1 [Source:NCBI gene;Acc:100621416]	2.39076	4.32175	2.06558	1.55317	0.618774	1.04091	2.73218	1.45005	up
GO:0008144	drug binding	molecular_function	4	0.00490661	MSTRG.101219	ALB	albumin [Source:NCBI gene;Acc:396960]	0.134687	0.514034	0.219075	0.559872	1.01302	0.817573	0.363024	-1.46186	down
GO:0008144	drug binding	molecular_function	4	0.00490661	MSTRG.49633	ENSSSCG00000007188	FKBP prolyl isomerase 1A [Source:NCBI gene;Acc:654323]	32.7368	26.101	19.6361	11.7213	13.2677	12.1736	2.11164	1.07836	up
GO:0008144	drug binding	molecular_function	4	0.00490661	MSTRG.82540	MT2A	metallothionein-2A [Source:NCBI gene;Acc:396827]	2.38125	0.0001	28.654	72.6926	146.055	25.3222	0.127157	-2.97531	down
GO:0008144	drug binding	molecular_function	4	0.00490661	MSTRG.95348	SRP54	signal recognition particle 54 [Source:NCBI gene;Acc:100154361]	20.0726	8.31188	14.6859	5.93972	4.70998	9.09952	2.18087	1.1249	up
GO:0010977	negative regulation of neuron projection development	biological_process	11	0.00545193	MSTRG.108541	SEMA3A	semaphorin 3A [Source:NCBI gene;Acc:100620398]	0.0001	0.031426	0.0001	0.0001	0.236077	0.177262	0.076495	-3.70849	down
GO:0010977	negative regulation of neuron projection development	biological_process	11	0.00545193	MSTRG.43825	EPHA4	EPH receptor A4 [Source:NCBI gene;Acc:100188979]	0.0134425	0.0733102	0.181597	0.211059	0.874639	0.807421	0.14175	-2.81858	down
GO:0010977	negative regulation of neuron projection development	biological_process	11	0.00545193	MSTRG.5518	B2M	beta-2-microglobulin [Source:NCBI gene;Acc:110255236]	0.187175	0.0001	0.153927	0.0783883	1.83109	0.784714	0.126643	-2.98116	down
GO:0010977	negative regulation of neuron projection development	biological_process	11	0.00545193	MSTRG.84349	APOE	apolipoprotein E [Source:NCBI gene;Acc:397576]	1.75298	0.104147	10.1453	12.7842	42.8416	28.3677	0.142896	-2.80696	down
GO:0006882	cellular zinc ion homeostasis	biological_process	12	0.00550196	MSTRG.110077	SLC30A1	solute carrier family 30 member 1 [Source:NCBI gene;Acc:503660]	0.486561	0.207105	0.439225	0.758443	1.54535	0.630416	0.386097	-1.37296	down
GO:0006882	cellular zinc ion homeostasis	biological_process	12	0.00550196	MSTRG.82540	MT2A	metallothionein-2A [Source:NCBI gene;Acc:396827]	2.38125	0.0001	28.654	72.6926	146.055	25.3222	0.127157	-2.97531	down
GO:0006882	cellular zinc ion homeostasis	biological_process	12	0.00550196	MSTRG.82543	ENSSSCG00000023305	metallothionein-1E-like [Source:NCBI gene;Acc:102166944];metallothionein-1E [Source:NCBI gene;Acc:100037920]	0.496719	0.334284	8.57661	20.3855	34.5375	11.1727	0.142333	-2.81265	down
GO:0072583	clathrin-dependent endocytosis	biological_process	9	0.00550196	MSTRG.104422	FCHSD2	FCH and double SH3 domains 2 [Source:NCBI gene;Acc:100622758]	0.567514	0.386554	0.906151	0.116941	0.296403	0.220834	2.93327	1.55251	up
GO:0072583	clathrin-dependent endocytosis	biological_process	9	0.00550196	MSTRG.59362	ENSSSCG00000032389	clathrin light chain B [Source:NCBI gene;Acc:100525860]	34.4237	20.4772	18.2025	13.5337	6.39114	13.407	2.1932	1.13304	up
GO:0072583	clathrin-dependent endocytosis	biological_process	9	0.00550196	MSTRG.84896	AP2A1	adaptor related protein complex 2 subunit alpha 1 [Source:NCBI gene;Acc:100520250]	25.1527	14.0444	17.9102	46.6376	33.0623	48.0515	0.44702	-1.16159	down
GO:0018108	peptidyl-tyrosine phosphorylation	biological_process	10	0.00578383	MSTRG.100061	PDGFRA	platelet derived growth factor receptor alpha [Source:NCBI gene;Acc:100627123]	0.156894	0.152082	0.824092	1.13637	2.14131	2.6891	0.189896	-2.39672	down
GO:0018108	peptidyl-tyrosine phosphorylation	biological_process	10	0.00578383	MSTRG.100071	KIT	KIT proto-oncogene receptor tyrosine kinase [Source:NCBI gene;Acc:396810]	0.0001	0.0128111	0.086126	0.187116	0.757475	1.12543	0.0478435	-4.38553	down
GO:0018108	peptidyl-tyrosine phosphorylation	biological_process	10	0.00578383	MSTRG.43825	EPHA4	EPH receptor A4 [Source:NCBI gene;Acc:100188979]	0.0134425	0.0733102	0.181597	0.211059	0.874639	0.807421	0.14175	-2.81858	down
GO:0018108	peptidyl-tyrosine phosphorylation	biological_process	10	0.00578383	MSTRG.59294	FGFR4	fibroblast growth factor receptor 4 [Source:NCBI gene;Acc:100127133]	0.171039	0.30165	0.841906	1.06505	2.14021	2.16141	0.244955	-2.02941	down
GO:0018108	peptidyl-tyrosine phosphorylation	biological_process	10	0.00578383	MSTRG.73528	DDR2	discoidin domain receptor tyrosine kinase 2 [Source:NCBI gene;Acc:100154199]	0.00714054	0.0001	0.0001	0.0230846	0.370525	0.29827	0.0106096	-6.55849	down
GO:0018108	peptidyl-tyrosine phosphorylation	biological_process	10	0.00578383	MSTRG.8327	NTRK3	neurotrophic receptor tyrosine kinase 3 [Source:NCBI gene;Acc:397511]	4.73948	0.462314	5.14513	1.75863	0.278256	0.308847	4.41095	2.14109	up
GO:0018108	peptidyl-tyrosine phosphorylation	biological_process	10	0.00578383	MSTRG.8448	TEK	TEK receptor tyrosine kinase [Source:NCBI gene;Acc:396729]	0.668347	0.0528032	0.217976	0.0837615	0.0517822	0.0420993	5.28659	2.40234	up
GO:0090091	positive regulation of extracellular matrix disassembly	biological_process	9	0.00591899	MSTRG.108444	IL6	interleukin 6 [Source:NCBI gene;Acc:399500]	60.1745	45.9563	31.1711	16.8784	16.3121	21.3394	2.51791	1.33223	up
GO:0090091	positive regulation of extracellular matrix disassembly	biological_process	9	0.00591899	MSTRG.73528	DDR2	discoidin domain receptor tyrosine kinase 2 [Source:NCBI gene;Acc:100154199]	0.00714054	0.0001	0.0001	0.0230846	0.370525	0.29827	0.0106096	-6.55849	down
GO:0010544	negative regulation of platelet activation	biological_process	9	0.00591899	MSTRG.100061	PDGFRA	platelet derived growth factor receptor alpha [Source:NCBI gene;Acc:100627123]	0.156894	0.152082	0.824092	1.13637	2.14131	2.6891	0.189896	-2.39672	down
GO:0010544	negative regulation of platelet activation	biological_process	9	0.00591899	MSTRG.84349	APOE	apolipoprotein E [Source:NCBI gene;Acc:397576]	1.75298	0.104147	10.1453	12.7842	42.8416	28.3677	0.142896	-2.80696	down
GO:0005786	signal recognition particle, endoplasmic reticulum targeting	cellular_component	7	0.00591899	MSTRG.12529	ENSSSCG00000031664	signal recognition particle 9 [Source:NCBI gene;Acc:100524270]	11.6904	17.4152	11.6246	5.38811	4.65855	5.63745	2.59691	1.3768	up
GO:0005786	signal recognition particle, endoplasmic reticulum targeting	cellular_component	7	0.00591899	MSTRG.95348	SRP54	signal recognition particle 54 [Source:NCBI gene;Acc:100154361]	20.0726	8.31188	14.6859	5.93972	4.70998	9.09952	2.18087	1.1249	up
GO:0032463	negative regulation of protein homooligomerization	biological_process	9	0.00591899	MSTRG.105985	CRYAB	crystallin alpha B [Source:NCBI gene;Acc:100519789]	0.0001	12.6942	37.675	0.0001	0.953206	0.0001	52.8309	5.72331	up
GO:0032463	negative regulation of protein homooligomerization	biological_process	9	0.00591899	MSTRG.32501	CLU	clusterin [Source:NCBI gene;Acc:397025]	0.0638075	0.187277	0.115231	0.324936	6.60747	5.42466	0.0296442	-5.07611	down
GO:0034362	low-density lipoprotein particle	cellular_component	5	0.00591899	MSTRG.6129	SELENOS	selenoprotein S [Source:NCBI gene;Acc:100151836]	74.5735	41.368	99.2672	106.567	146.07	199.693	0.475778	-1.07164	down
GO:0034362	low-density lipoprotein particle	cellular_component	5	0.00591899	MSTRG.84349	APOE	apolipoprotein E [Source:NCBI gene;Acc:397576]	1.75298	0.104147	10.1453	12.7842	42.8416	28.3677	0.142896	-2.80696	down
GO:0048644	muscle organ morphogenesis	biological_process	6	0.00591899	MSTRG.35510	ARID5B	AT-rich interaction domain 5B [Source:NCBI gene;Acc:100622249]	0.163382	0.851863	1.42403	0.148787	0.197081	0.248424	4.10449	2.0372	up
GO:0048644	muscle organ morphogenesis	biological_process	6	0.00591899	MSTRG.97871	GSC	goosecoid homeobox [Source:NCBI gene;Acc:397342]	0.859183	0.576414	6.19903	10.946	11.4265	9.19347	0.241863	-2.04774	down
GO:1901166	neural crest cell migration involved in autonomic nervous system development	biological_process	9	0.00591899	MSTRG.108541	SEMA3A	semaphorin 3A [Source:NCBI gene;Acc:100620398]	0.0001	0.031426	0.0001	0.0001	0.236077	0.177262	0.076495	-3.70849	down
GO:1901166	neural crest cell migration involved in autonomic nervous system development	biological_process	9	0.00591899	MSTRG.43611	FN1	fibronectin 1 [Source:NCBI gene;Acc:397620]	0.0897153	0.0350926	2.82729	0.573491	8.95763	13.9316	0.125821	-2.99056	down
GO:0007021	tubulin complex assembly	biological_process	8	0.00591899	MSTRG.105985	CRYAB	crystallin alpha B [Source:NCBI gene;Acc:100519789]	0.0001	12.6942	37.675	0.0001	0.953206	0.0001	52.8309	5.72331	up
GO:0007021	tubulin complex assembly	biological_process	8	0.00591899	MSTRG.115827	ENSSSCG00000012811	VHL binding protein 1 [Source:NCBI gene;Acc:100514622]	28.8191	38.6691	38.1662	16.1392	15.6406	20.2395	2.03106	1.02223	up
GO:0005138	interleukin-6 receptor binding	molecular_function	7	0.00591899	MSTRG.108444	IL6	interleukin 6 [Source:NCBI gene;Acc:399500]	60.1745	45.9563	31.1711	16.8784	16.3121	21.3394	2.51791	1.33223	up
GO:0005138	interleukin-6 receptor binding	molecular_function	7	0.00591899	MSTRG.74245	IL6R	interleukin 6 receptor [Source:NCBI gene;Acc:399522]	0.270569	0.0842888	0.906857	1.37775	2.56612	2.48102	0.196379	-2.34828	down
GO:0019899	enzyme binding	molecular_function	5	0.00622951	MSTRG.106210	APOA1	apolipoprotein A1 [Source:NCBI gene;Acc:397691]	7.90267	0.154046	34.4247	48.5012	654.438	598.979	0.0326299	-4.93766	down
GO:0019899	enzyme binding	molecular_function	5	0.00622951	MSTRG.108248	ANKMY2	ankyrin repeat and MYND domain containing 2 [Source:NCBI gene;Acc:100627896]	8.18251	6.05991	4.7526	3.36152	2.79549	1.80042	2.38708	1.25525	up
GO:0019899	enzyme binding	molecular_function	5	0.00622951	MSTRG.26889	PLSCR1	phospholipid scramblase 1 [Source:NCBI gene;Acc:100620055]	0.486648	0.238323	0.231072	0.0607486	0.0620733	0.094585	4.39748	2.13668	up
GO:0019899	enzyme binding	molecular_function	5	0.00622951	MSTRG.401	PRKN	parkin RBR E3 ubiquitin protein ligase [Source:NCBI gene;Acc:733673]	0.912104	0.445565	0.488834	0.961529	1.41283	1.59799	0.464838	-1.1052	down
GO:0019899	enzyme binding	molecular_function	5	0.00622951	MSTRG.4228	HDHD2	immediate early response 3 interacting protein 1 [Source:NCBI gene;Acc:100521060];haloacid dehalogenase like hydrolase domain containing 2 [Source:NCBI gene;Acc:100521177]	10.6182	12.5708	13.9469	5.24748	4.29695	7.14192	2.22553	1.15415	up
GO:0019899	enzyme binding	molecular_function	5	0.00622951	MSTRG.43611	FN1	fibronectin 1 [Source:NCBI gene;Acc:397620]	0.0897153	0.0350926	2.82729	0.573491	8.95763	13.9316	0.125821	-2.99056	down
GO:0019899	enzyme binding	molecular_function	5	0.00622951	MSTRG.50796	CD40	CD40 molecule [Source:NCBI gene;Acc:397395]	0.0741814	0.0001	0.0001	0.23292	0.132089	0.336458	0.106037	-3.23736	down
GO:0019899	enzyme binding	molecular_function	5	0.00622951	MSTRG.54742	CCND1	cyclin D1 [Source:NCBI gene;Acc:100738589]	0.385735	0.087557	0.032196	0.62376	0.52141	0.410493	0.324934	-1.62178	down
GO:0019899	enzyme binding	molecular_function	5	0.00622951	MSTRG.6129	SELENOS	selenoprotein S [Source:NCBI gene;Acc:100151836]	74.5735	41.368	99.2672	106.567	146.07	199.693	0.475778	-1.07164	down
GO:0019899	enzyme binding	molecular_function	5	0.00622951	MSTRG.74245	IL6R	interleukin 6 receptor [Source:NCBI gene;Acc:399522]	0.270569	0.0842888	0.906857	1.37775	2.56612	2.48102	0.196379	-2.34828	down
GO:0019899	enzyme binding	molecular_function	5	0.00622951	MSTRG.88928	CDH2	cadherin 2 [Source:NCBI gene;Acc:100515322]	0.0001	0.0001	0.105636	0.106658	1.02921	1.2299	0.0447364	-4.48241	down
GO:0019899	enzyme binding	molecular_function	5	0.00622951	MSTRG.92045	RANBP9	RAN binding protein 9 [Source:NCBI gene;Acc:100153339]	2.94948	2.61302	2.95607	0.812589	0.952814	1.44816	2.65082	1.40644	up
GO:0043001	Golgi to plasma membrane protein transport	biological_process	10	0.00643573	MSTRG.67261	SPTBN1	spectrin beta, non-erythrocytic 1 [Source:NCBI gene;Acc:100516258]	0.0441487	0.046422	0.0377367	0.0296061	0.10503	0.357792	0.260561	-1.94031	down
GO:0043001	Golgi to plasma membrane protein transport	biological_process	10	0.00643573	MSTRG.76786	GGA1	golgi associated, gamma adaptin ear containing, ARF binding protein 1 [Source:NCBI gene;Acc:100623753]	1.70813	0.263307	0.288521	2.87905	2.8167	3.13191	0.256009	-1.96574	down
GO:0043001	Golgi to plasma membrane protein transport	biological_process	10	0.00643573	MSTRG.87914	ENSSSCG00000036451	microtubule-actin crosslinking factor 1 [Source:NCBI gene;Acc:106504077];KIAA0754 ortholog [Source:NCBI gene;Acc:110261156]	0.752955	0.836165	1.41695	2.13252	2.4923	2.27266	0.435822	-1.19819	down
GO:0006898	receptor-mediated endocytosis	biological_process	8	0.00665668	MSTRG.102584	PRSS12	serine protease 12 [Source:NCBI gene;Acc:100524882]	0.303525	0.623388	3.90837	0.448342	0.5433	0.0452797	4.66311	2.22129	up
GO:0006898	receptor-mediated endocytosis	biological_process	8	0.00665668	MSTRG.33355	SCARB1	scavenger receptor class B member 1 [Source:NCBI gene;Acc:397018]	1.05543	0.541539	0.533761	1.48997	1.75618	2.44869	0.374151	-1.41831	down
GO:0006898	receptor-mediated endocytosis	biological_process	8	0.00665668	MSTRG.34613	SUSD2	sushi domain containing 2 [Source:NCBI gene;Acc:100625804]	0.152589	0.0189922	0.0726712	0.347818	0.600842	0.469692	0.172208	-2.53777	down
GO:0006898	receptor-mediated endocytosis	biological_process	8	0.00665668	MSTRG.75210	FCGR1A	Fc fragment of IgG, high affinity Ia, receptor (CD64) [Source:NCBI gene;Acc:613130]	0.653543	6.82901	0.78764	0.773983	0.582555	0.762945	3.90198	1.96421	up
GO:0006898	receptor-mediated endocytosis	biological_process	8	0.00665668	MSTRG.84349	APOE	apolipoprotein E [Source:NCBI gene;Acc:397576]	1.75298	0.104147	10.1453	12.7842	42.8416	28.3677	0.142896	-2.80696	down
GO:0006898	receptor-mediated endocytosis	biological_process	8	0.00665668	MSTRG.87952	CAP1	cyclase associated actin cytoskeleton regulatory protein 1 [Source:NCBI gene;Acc:100621359]	280.842	152.029	181.065	106.064	74.6754	54.0512	2.61483	1.38671	up
GO:0031226	intrinsic component of plasma membrane	cellular_component	5	0.00745818	MSTRG.100061	PDGFRA	platelet derived growth factor receptor alpha [Source:NCBI gene;Acc:100627123]	0.156894	0.152082	0.824092	1.13637	2.14131	2.6891	0.189896	-2.39672	down
GO:0031226	intrinsic component of plasma membrane	cellular_component	5	0.00745818	MSTRG.50050	TGM2	transglutaminase 2 [Source:NCBI gene;Acc:100154530]	1.07236	13.9305	0.0001	0.0001	0.122014	0.105408	65.9407	6.0431	up
GO:0031226	intrinsic component of plasma membrane	cellular_component	5	0.00745818	MSTRG.93888	ENSSSCG00000036283	TNF receptor superfamily member 21 [Source:NCBI gene;Acc:100513161]	8.46557	10.5942	13.8371	5.5017	6.64251	3.9344	2.046	1.03281	up
GO:0018149	peptide cross-linking	biological_process	9	0.00745818	MSTRG.43611	FN1	fibronectin 1 [Source:NCBI gene;Acc:397620]	0.0897153	0.0350926	2.82729	0.573491	8.95763	13.9316	0.125821	-2.99056	down
GO:0018149	peptide cross-linking	biological_process	9	0.00745818	MSTRG.50050	TGM2	transglutaminase 2 [Source:NCBI gene;Acc:100154530]	1.07236	13.9305	0.0001	0.0001	0.122014	0.105408	65.9407	6.0431	up
GO:0018149	peptide cross-linking	biological_process	9	0.00745818	MSTRG.9464	ANXA1	annexin A1 [Source:NCBI gene;Acc:396942]	93.4445	73.7002	115.966	40.9272	38.5674	29.5433	2.59645	1.37654	up
GO:0004860	protein kinase inhibitor activity	molecular_function	7	0.00745818	MSTRG.1911	PKIB	cAMP-dependent protein kinase inhibitor beta [Source:NCBI gene;Acc:100517015]	0.167284	0.0001	0.0001	0.00047455	0.66212	1.47163	0.0784756	-3.67161	down
GO:0004860	protein kinase inhibitor activity	molecular_function	7	0.00745818	MSTRG.72045	PKIA	cAMP-dependent protein kinase inhibitor alpha [Source:NCBI gene;Acc:397408]	8.0752	2.32596	4.32046	1.27043	1.62427	2.3403	2.81215	1.49167	up
GO:0004860	protein kinase inhibitor activity	molecular_function	7	0.00745818	MSTRG.79317	CDKN1B	cyclin dependent kinase inhibitor 1B [Source:NCBI gene;Acc:397584]	0.237697	0.798054	0.428796	1.8174	1.05419	0.554383	0.427484	-1.22606	down
GO:0071813	lipoprotein particle binding	molecular_function	6	0.00817503	MSTRG.106210	APOA1	apolipoprotein A1 [Source:NCBI gene;Acc:397691]	7.90267	0.154046	34.4247	48.5012	654.438	598.979	0.0326299	-4.93766	down
GO:0071813	lipoprotein particle binding	molecular_function	6	0.00817503	MSTRG.84349	APOE	apolipoprotein E [Source:NCBI gene;Acc:397576]	1.75298	0.104147	10.1453	12.7842	42.8416	28.3677	0.142896	-2.80696	down
GO:0008210	estrogen metabolic process	biological_process	7	0.00817503	MSTRG.100061	PDGFRA	platelet derived growth factor receptor alpha [Source:NCBI gene;Acc:100627123]	0.156894	0.152082	0.824092	1.13637	2.14131	2.6891	0.189896	-2.39672	down
GO:0008210	estrogen metabolic process	biological_process	7	0.00817503	MSTRG.27346	TIPARP	TCDD inducible poly(ADP-ribose) polymerase [Source:NCBI gene;Acc:100626111]	0.825702	0.81531	0.685959	0.0943605	0.326696	0.296697	3.24202	1.69689	up
GO:0048341	paraxial mesoderm formation	biological_process	7	0.00817503	MSTRG.34047	HNF1A	HNF1 homeobox A [Source:NCBI gene;Acc:574067]	0.0001	0.0001	0.0353084	0.422982	0.0553978	0.320483	0.0444487	-4.49171	down
GO:0048341	paraxial mesoderm formation	biological_process	7	0.00817503	MSTRG.52496	EXOC4	exocyst complex component 4 [Source:NCBI gene;Acc:106504059]	0.254211	0.421614	0.515038	0.661422	1.06842	0.909262	0.451237	-1.14804	down
GO:0050892	intestinal absorption	biological_process	6	0.00817503	MSTRG.33355	SCARB1	scavenger receptor class B member 1 [Source:NCBI gene;Acc:397018]	1.05543	0.541539	0.533761	1.48997	1.75618	2.44869	0.374151	-1.41831	down
GO:0050892	intestinal absorption	biological_process	6	0.00817503	MSTRG.4969	GCNT3	family with sequence similarity 81 member A [Source:NCBI gene;Acc:100156658];glucosaminyl (N-acetyl) transferase 3, mucin type [Source:NCBI gene;Acc:100522112]	3.93395	1.28445	2.12327	0.856564	0.959686	0.547297	3.10621	1.63515	up
GO:0001955	blood vessel maturation	biological_process	6	0.00817503	MSTRG.82901	MMP2	matrix metallopeptidase 2 [Source:NCBI gene;Acc:397391]	0.0001	0.101171	0.569057	0.905101	2.14111	0.807377	0.173949	-2.52326	down
GO:0001955	blood vessel maturation	biological_process	6	0.00817503	MSTRG.9862	RECK	reversion inducing cysteine rich protein with kazal motifs [Source:NCBI gene;Acc:100519638]	0.120401	0.0769837	0.0431344	0.116458	0.356011	0.347777	0.293228	-1.76991	down
GO:0042158	lipoprotein biosynthetic process	biological_process	8	0.00817503	MSTRG.106210	APOA1	apolipoprotein A1 [Source:NCBI gene;Acc:397691]	7.90267	0.154046	34.4247	48.5012	654.438	598.979	0.0326299	-4.93766	down
GO:0042158	lipoprotein biosynthetic process	biological_process	8	0.00817503	MSTRG.84349	APOE	apolipoprotein E [Source:NCBI gene;Acc:397576]	1.75298	0.104147	10.1453	12.7842	42.8416	28.3677	0.142896	-2.80696	down
GO:1904667	negative regulation of ubiquitin protein ligase activity	biological_process	13	0.00817503	MSTRG.102521	MAD2L1	mitotic arrest deficient 2 like 1 [Source:NCBI gene;Acc:100523455]	14.5202	19.5851	21.3608	9.10721	7.26702	9.57267	2.13768	1.09604	up
GO:1904667	negative regulation of ubiquitin protein ligase activity	biological_process	13	0.00817503	MSTRG.80894	USP44	ubiquitin specific peptidase 44 [Source:NCBI gene;Acc:100516911]	0.0524168	0.107079	0.0820157	0.0001	1.05179	1.05258	0.114761	-3.1233	down
GO:0051045	negative regulation of membrane protein ectodomain proteolysis	biological_process	9	0.00817503	MSTRG.112114	TIMP1	TIMP metallopeptidase inhibitor 1 [Source:NCBI gene;Acc:396862]	1.09763	1.24819	2.20052	3.68914	8.86863	3.65201	0.280469	-1.83409	down
GO:0051045	negative regulation of membrane protein ectodomain proteolysis	biological_process	9	0.00817503	MSTRG.19073	TIMP2	TIMP metallopeptidase inhibitor 2 [Source:NCBI gene;Acc:396988]	1.25612	2.00497	3.69087	2.45334	7.80122	6.40939	0.417186	-1.26124	down
GO:0009897	external side of plasma membrane	cellular_component	5	0.00841441	MSTRG.100061	PDGFRA	platelet derived growth factor receptor alpha [Source:NCBI gene;Acc:100627123]	0.156894	0.152082	0.824092	1.13637	2.14131	2.6891	0.189896	-2.39672	down
GO:0009897	external side of plasma membrane	cellular_component	5	0.00841441	MSTRG.100071	KIT	KIT proto-oncogene receptor tyrosine kinase [Source:NCBI gene;Acc:396810]	0.0001	0.0128111	0.086126	0.187116	0.757475	1.12543	0.0478435	-4.38553	down
GO:0009897	external side of plasma membrane	cellular_component	5	0.00841441	MSTRG.29119	CD86	CD86 molecule [Source:NCBI gene;Acc:397441]	20.3544	12.665	13.1227	10.3619	2.83096	3.60972	2.74613	1.4574	up
GO:0009897	external side of plasma membrane	cellular_component	5	0.00841441	MSTRG.41638	LY75	lymphocyte antigen 75 [Source:NCBI gene;Acc:595126]	1.36116	0.37189	2.03405	0.487487	0.193274	0.380349	3.55015	1.82788	up
GO:0009897	external side of plasma membrane	cellular_component	5	0.00841441	MSTRG.44538	ACKR3	atypical chemokine receptor 3 [Source:NCBI gene;Acc:100515346]	0.0001	0.0001	0.550537	1.44853	3.02238	0.485286	0.111121	-3.1698	down
GO:0009897	external side of plasma membrane	cellular_component	5	0.00841441	MSTRG.50425	ADA	adenosine deaminase [Source:NCBI gene;Acc:100625920]	2.8856	2.79121	0.960453	0.534587	0.795461	0.675625	3.30925	1.7265	up
GO:0009897	external side of plasma membrane	cellular_component	5	0.00841441	MSTRG.50796	CD40	CD40 molecule [Source:NCBI gene;Acc:397395]	0.0741814	0.0001	0.0001	0.23292	0.132089	0.336458	0.106037	-3.23736	down
GO:0009897	external side of plasma membrane	cellular_component	5	0.00841441	MSTRG.5518	B2M	beta-2-microglobulin [Source:NCBI gene;Acc:110255236]	0.187175	0.0001	0.153927	0.0783883	1.83109	0.784714	0.126643	-2.98116	down
GO:0009897	external side of plasma membrane	cellular_component	5	0.00841441	MSTRG.74245	IL6R	interleukin 6 receptor [Source:NCBI gene;Acc:399522]	0.270569	0.0842888	0.906857	1.37775	2.56612	2.48102	0.196379	-2.34828	down
GO:0009897	external side of plasma membrane	cellular_component	5	0.00841441	MSTRG.75210	FCGR1A	Fc fragment of IgG, high affinity Ia, receptor (CD64) [Source:NCBI gene;Acc:613130]	0.653543	6.82901	0.78764	0.773983	0.582555	0.762945	3.90198	1.96421	up
GO:0009897	external side of plasma membrane	cellular_component	5	0.00841441	MSTRG.9140	CD274	CD274 molecule [Source:NCBI gene;Acc:574058]	0.00987775	0.0457782	0.0001	0.0513243	0.240784	0.245128	0.103783	-3.26836	down
GO:0030301	cholesterol transport	biological_process	9	0.00857118	MSTRG.106210	APOA1	apolipoprotein A1 [Source:NCBI gene;Acc:397691]	7.90267	0.154046	34.4247	48.5012	654.438	598.979	0.0326299	-4.93766	down
GO:0030301	cholesterol transport	biological_process	9	0.00857118	MSTRG.33355	SCARB1	scavenger receptor class B member 1 [Source:NCBI gene;Acc:397018]	1.05543	0.541539	0.533761	1.48997	1.75618	2.44869	0.374151	-1.41831	down
GO:0030301	cholesterol transport	biological_process	9	0.00857118	MSTRG.73540	NR1I3	apolipoprotein A2 [Source:NCBI gene;Acc:100153243];nuclear receptor subfamily 1 group I member 3 [Source:NCBI gene;Acc:654317]	59.2975	18.8747	25.5662	83.3483	87.7412	68.1674	0.433586	-1.20561	down
GO:0009653	anatomical structure morphogenesis	biological_process	4	0.00857118	MSTRG.100061	PDGFRA	platelet derived growth factor receptor alpha [Source:NCBI gene;Acc:100627123]	0.156894	0.152082	0.824092	1.13637	2.14131	2.6891	0.189896	-2.39672	down
GO:0009653	anatomical structure morphogenesis	biological_process	4	0.00857118	MSTRG.4667	ONECUT2	one cut homeobox 2 [Source:NCBI gene;Acc:106507181]	0.150224	0.35014	0.241027	0.145568	0.891753	2.47394	0.211146	-2.24368	down
GO:0009653	anatomical structure morphogenesis	biological_process	4	0.00857118	MSTRG.97871	GSC	goosecoid homeobox [Source:NCBI gene;Acc:397342]	0.859183	0.576414	6.19903	10.946	11.4265	9.19347	0.241863	-2.04774	down
GO:0048705	skeletal system morphogenesis	biological_process	6	0.00878694	MSTRG.100061	PDGFRA	platelet derived growth factor receptor alpha [Source:NCBI gene;Acc:100627123]	0.156894	0.152082	0.824092	1.13637	2.14131	2.6891	0.189896	-2.39672	down
GO:0048705	skeletal system morphogenesis	biological_process	6	0.00878694	MSTRG.27346	TIPARP	TCDD inducible poly(ADP-ribose) polymerase [Source:NCBI gene;Acc:100626111]	0.825702	0.81531	0.685959	0.0943605	0.326696	0.296697	3.24202	1.69689	up
GO:0048705	skeletal system morphogenesis	biological_process	6	0.00878694	MSTRG.35510	ARID5B	AT-rich interaction domain 5B [Source:NCBI gene;Acc:100622249]	0.163382	0.851863	1.42403	0.148787	0.197081	0.248424	4.10449	2.0372	up
GO:0048705	skeletal system morphogenesis	biological_process	6	0.00878694	MSTRG.82901	MMP2	matrix metallopeptidase 2 [Source:NCBI gene;Acc:397391]	0.0001	0.101171	0.569057	0.905101	2.14111	0.807377	0.173949	-2.52326	down
GO:0048146	positive regulation of fibroblast proliferation	biological_process	8	0.00878694	MSTRG.100061	PDGFRA	platelet derived growth factor receptor alpha [Source:NCBI gene;Acc:100627123]	0.156894	0.152082	0.824092	1.13637	2.14131	2.6891	0.189896	-2.39672	down
GO:0048146	positive regulation of fibroblast proliferation	biological_process	8	0.00878694	MSTRG.100246	PDGFC	platelet derived growth factor C [Source:NCBI gene;Acc:100515267]	6.19619	1.45574	1.8572	1.12045	1.02303	1.16013	2.8784	1.52527	up
GO:0048146	positive regulation of fibroblast proliferation	biological_process	8	0.00878694	MSTRG.43611	FN1	fibronectin 1 [Source:NCBI gene;Acc:397620]	0.0897153	0.0350926	2.82729	0.573491	8.95763	13.9316	0.125821	-2.99056	down
GO:0048146	positive regulation of fibroblast proliferation	biological_process	8	0.00878694	MSTRG.73528	DDR2	discoidin domain receptor tyrosine kinase 2 [Source:NCBI gene;Acc:100154199]	0.00714054	0.0001	0.0001	0.0230846	0.370525	0.29827	0.0106096	-6.55849	down
GO:0030414	peptidase inhibitor activity	molecular_function	6	0.00958326	MSTRG.107777	TFPI2	tissue factor pathway inhibitor 2 [Source:NCBI gene;Acc:100520144]	0.0307805	0.0767511	0.0001	0.06784	0.623169	0.10857	0.13461	-2.89314	down
GO:0030414	peptidase inhibitor activity	molecular_function	6	0.00958326	MSTRG.112114	TIMP1	TIMP metallopeptidase inhibitor 1 [Source:NCBI gene;Acc:396862]	1.09763	1.24819	2.20052	3.68914	8.86863	3.65201	0.280469	-1.83409	down
GO:0030414	peptidase inhibitor activity	molecular_function	6	0.00958326	MSTRG.19073	TIMP2	TIMP metallopeptidase inhibitor 2 [Source:NCBI gene;Acc:396988]	1.25612	2.00497	3.69087	2.45334	7.80122	6.40939	0.417186	-1.26124	down
GO:0030414	peptidase inhibitor activity	molecular_function	6	0.00958326	MSTRG.81700	WFDC1	WAP four-disulfide core domain 1 [Source:NCBI gene;Acc:100514648]	9.12294	1.92428	13.3542	3.54382	1.03411	2.91296	3.25747	1.70375	up
GO:0005319	lipid transporter activity	molecular_function	4	0.00977637	MSTRG.106210	APOA1	apolipoprotein A1 [Source:NCBI gene;Acc:397691]	7.90267	0.154046	34.4247	48.5012	654.438	598.979	0.0326299	-4.93766	down
GO:0005319	lipid transporter activity	molecular_function	4	0.00977637	MSTRG.73540	NR1I3	apolipoprotein A2 [Source:NCBI gene;Acc:100153243];nuclear receptor subfamily 1 group I member 3 [Source:NCBI gene;Acc:654317]	59.2975	18.8747	25.5662	83.3483	87.7412	68.1674	0.433586	-1.20561	down
GO:0005319	lipid transporter activity	molecular_function	4	0.00977637	MSTRG.84349	APOE	apolipoprotein E [Source:NCBI gene;Acc:397576]	1.75298	0.104147	10.1453	12.7842	42.8416	28.3677	0.142896	-2.80696	down
GO:0006695	cholesterol biosynthetic process	biological_process	9	0.00977637	MSTRG.106210	APOA1	apolipoprotein A1 [Source:NCBI gene;Acc:397691]	7.90267	0.154046	34.4247	48.5012	654.438	598.979	0.0326299	-4.93766	down
GO:0006695	cholesterol biosynthetic process	biological_process	9	0.00977637	MSTRG.107856	CYP51A1	cytochrome P450, family 51, subfamily A, polypeptide 1 [Source:NCBI gene;Acc:403334]	23.1379	16.0977	17.9278	10.7954	5.35892	8.34556	2.33321	1.22232	up
GO:0006695	cholesterol biosynthetic process	biological_process	9	0.00977637	MSTRG.84349	APOE	apolipoprotein E [Source:NCBI gene;Acc:397576]	1.75298	0.104147	10.1453	12.7842	42.8416	28.3677	0.142896	-2.80696	down
GO:0006807	nitrogen compound metabolic process	biological_process	4	0.00977637	MSTRG.1528	VNN1	vanin 1 [Source:NCBI gene;Acc:397246]	13.1266	3.72891	6.07575	2.44578	1.5416	1.74772	3.9984	1.99942	up
GO:0006807	nitrogen compound metabolic process	biological_process	4	0.00977637	MSTRG.27346	TIPARP	TCDD inducible poly(ADP-ribose) polymerase [Source:NCBI gene;Acc:100626111]	0.825702	0.81531	0.685959	0.0943605	0.326696	0.296697	3.24202	1.69689	up
GO:0006807	nitrogen compound metabolic process	biological_process	4	0.00977637	MSTRG.35510	ARID5B	AT-rich interaction domain 5B [Source:NCBI gene;Acc:100622249]	0.163382	0.851863	1.42403	0.148787	0.197081	0.248424	4.10449	2.0372	up
GO:0034976	response to endoplasmic reticulum stress	biological_process	6	0.0105275	MSTRG.106455	HYOU1	hypoxia up-regulated 1 [Source:NCBI gene;Acc:100516870]	1.8068	1.67823	3.32481	2.87674	6.72171	5.84241	0.441027	-1.18106	down
GO:0034976	response to endoplasmic reticulum stress	biological_process	6	0.0105275	MSTRG.35600	NRBF2	nuclear receptor binding factor 2 [Source:NCBI gene;Acc:100157738]	8.49522	4.2224	6.51959	2.70088	2.49013	2.90523	2.37607	1.24858	up
GO:0034976	response to endoplasmic reticulum stress	biological_process	6	0.0105275	MSTRG.401	PRKN	parkin RBR E3 ubiquitin protein ligase [Source:NCBI gene;Acc:733673]	0.912104	0.445565	0.488834	0.961529	1.41283	1.59799	0.464838	-1.1052	down
GO:0034976	response to endoplasmic reticulum stress	biological_process	6	0.0105275	MSTRG.59017	TMEM259	transmembrane protein 259 [Source:NCBI gene;Acc:100622984]	3.96741	2.17873	4.21377	6.1811	9.1072	8.09442	0.443058	-1.17443	down
GO:0034976	response to endoplasmic reticulum stress	biological_process	6	0.0105275	MSTRG.63838	ANKS4B	ankyrin repeat and sterile alpha motif domain containing 4B [Source:NCBI gene;Acc:100525512]	0.0001	0.0001	0.0538542	0.0001	0.92306	0.572003	0.0361527	-4.78975	down
GO:0071294	cellular response to zinc ion	biological_process	8	0.0107536	MSTRG.82540	MT2A	metallothionein-2A [Source:NCBI gene;Acc:396827]	2.38125	0.0001	28.654	72.6926	146.055	25.3222	0.127157	-2.97531	down
GO:0071294	cellular response to zinc ion	biological_process	8	0.0107536	MSTRG.82543	ENSSSCG00000023305	metallothionein-1E-like [Source:NCBI gene;Acc:102166944];metallothionein-1E [Source:NCBI gene;Acc:100037920]	0.496719	0.334284	8.57661	20.3855	34.5375	11.1727	0.142333	-2.81265	down
GO:2000480	negative regulation of cAMP-dependent protein kinase activity	biological_process	13	0.0107536	MSTRG.1911	PKIB	cAMP-dependent protein kinase inhibitor beta [Source:NCBI gene;Acc:100517015]	0.167284	0.0001	0.0001	0.00047455	0.66212	1.47163	0.0784756	-3.67161	down
GO:2000480	negative regulation of cAMP-dependent protein kinase activity	biological_process	13	0.0107536	MSTRG.72045	PKIA	cAMP-dependent protein kinase inhibitor alpha [Source:NCBI gene;Acc:397408]	8.0752	2.32596	4.32046	1.27043	1.62427	2.3403	2.81215	1.49167	up
GO:0016504	peptidase activator activity	molecular_function	6	0.0107536	MSTRG.43611	FN1	fibronectin 1 [Source:NCBI gene;Acc:397620]	0.0897153	0.0350926	2.82729	0.573491	8.95763	13.9316	0.125821	-2.99056	down
GO:0016504	peptidase activator activity	molecular_function	6	0.0107536	MSTRG.76339	FBLN1	fibulin 1 [Source:NCBI gene;Acc:100519144]	0.0001	0.0001	0.00269081	0.0746475	0.62315	0.693968	0.00207708	-8.91123	down
GO:0038007	netrin-activated signaling pathway	biological_process	6	0.0107536	MSTRG.103212	UNC5C	unc-5 netrin receptor C [Source:NCBI gene;Acc:100621284]	0.0489932	0.0001	0.0001	0.193272	0.0210616	0.304412	0.0948311	-3.3985	down
GO:0038007	netrin-activated signaling pathway	biological_process	6	0.0107536	MSTRG.81484	ENSSSCG00000002639		2.06974	2.84791	3.66774	4.12028	7.53586	6.51776	0.472403	-1.08191	down
GO:0043534	blood vessel endothelial cell migration	biological_process	10	0.0107536	MSTRG.106210	APOA1	apolipoprotein A1 [Source:NCBI gene;Acc:397691]	7.90267	0.154046	34.4247	48.5012	654.438	598.979	0.0326299	-4.93766	down
GO:0043534	blood vessel endothelial cell migration	biological_process	10	0.0107536	MSTRG.33355	SCARB1	scavenger receptor class B member 1 [Source:NCBI gene;Acc:397018]	1.05543	0.541539	0.533761	1.48997	1.75618	2.44869	0.374151	-1.41831	down
GO:0008312	7S RNA binding	molecular_function	7	0.0107536	MSTRG.12529	ENSSSCG00000031664	signal recognition particle 9 [Source:NCBI gene;Acc:100524270]	11.6904	17.4152	11.6246	5.38811	4.65855	5.63745	2.59691	1.3768	up
GO:0008312	7S RNA binding	molecular_function	7	0.0107536	MSTRG.95348	SRP54	signal recognition particle 54 [Source:NCBI gene;Acc:100154361]	20.0726	8.31188	14.6859	5.93972	4.70998	9.09952	2.18087	1.1249	up
GO:0004862	cAMP-dependent protein kinase inhibitor activity	molecular_function	9	0.0107536	MSTRG.1911	PKIB	cAMP-dependent protein kinase inhibitor beta [Source:NCBI gene;Acc:100517015]	0.167284	0.0001	0.0001	0.00047455	0.66212	1.47163	0.0784756	-3.67161	down
GO:0004862	cAMP-dependent protein kinase inhibitor activity	molecular_function	9	0.0107536	MSTRG.72045	PKIA	cAMP-dependent protein kinase inhibitor alpha [Source:NCBI gene;Acc:397408]	8.0752	2.32596	4.32046	1.27043	1.62427	2.3403	2.81215	1.49167	up
GO:0045926	negative regulation of growth	biological_process	6	0.0107536	MSTRG.82540	MT2A	metallothionein-2A [Source:NCBI gene;Acc:396827]	2.38125	0.0001	28.654	72.6926	146.055	25.3222	0.127157	-2.97531	down
GO:0045926	negative regulation of growth	biological_process	6	0.0107536	MSTRG.82543	ENSSSCG00000023305	metallothionein-1E-like [Source:NCBI gene;Acc:102166944];metallothionein-1E [Source:NCBI gene;Acc:100037920]	0.496719	0.334284	8.57661	20.3855	34.5375	11.1727	0.142333	-2.81265	down
GO:0007263	nitric oxide mediated signal transduction	biological_process	7	0.0107536	MSTRG.82540	MT2A	metallothionein-2A [Source:NCBI gene;Acc:396827]	2.38125	0.0001	28.654	72.6926	146.055	25.3222	0.127157	-2.97531	down
GO:0007263	nitric oxide mediated signal transduction	biological_process	7	0.0107536	MSTRG.84349	APOE	apolipoprotein E [Source:NCBI gene;Acc:397576]	1.75298	0.104147	10.1453	12.7842	42.8416	28.3677	0.142896	-2.80696	down
GO:1900272	negative regulation of long-term synaptic potentiation	biological_process	6	0.0107536	MSTRG.43825	EPHA4	EPH receptor A4 [Source:NCBI gene;Acc:100188979]	0.0134425	0.0733102	0.181597	0.211059	0.874639	0.807421	0.14175	-2.81858	down
GO:1900272	negative regulation of long-term synaptic potentiation	biological_process	6	0.0107536	MSTRG.84349	APOE	apolipoprotein E [Source:NCBI gene;Acc:397576]	1.75298	0.104147	10.1453	12.7842	42.8416	28.3677	0.142896	-2.80696	down
GO:0010389	regulation of G2/M transition of mitotic cell cycle	biological_process	9	0.0107536	MSTRG.72045	PKIA	cAMP-dependent protein kinase inhibitor alpha [Source:NCBI gene;Acc:397408]	8.0752	2.32596	4.32046	1.27043	1.62427	2.3403	2.81215	1.49167	up
GO:0010389	regulation of G2/M transition of mitotic cell cycle	biological_process	9	0.0107536	MSTRG.77710	ENSSSCG00000037396	cyclin dependent kinase 2 [Source:NCBI gene;Acc:100154715];RAB5B, member RAS oncogene family [Source:NCBI gene;Acc:100625381]	5.56972	7.81881	7.89906	4.37658	1.00919	2.71843	2.62674	1.39327	up
GO:0070365	hepatocyte differentiation	biological_process	7	0.0107536	MSTRG.50421	HNF4A	hepatocyte nuclear factor 4 alpha [Source:NCBI gene;Acc:733636]	0.298332	0.0001	1.37252	2.10965	3.64279	2.70808	0.1975	-2.34007	down
GO:0070365	hepatocyte differentiation	biological_process	7	0.0107536	MSTRG.9464	ANXA1	annexin A1 [Source:NCBI gene;Acc:396942]	93.4445	73.7002	115.966	40.9272	38.5674	29.5433	2.59645	1.37654	up
GO:0031526	brush border membrane	cellular_component	6	0.0110752	MSTRG.110946	ENSSSCG00000035893	collectrin, amino acid transport regulator [Source:NCBI gene;Acc:102167302]	6.44017	3.75749	5.60478	1.32129	2.01749	2.74733	2.59647	1.37655	up
GO:0031526	brush border membrane	cellular_component	6	0.0110752	MSTRG.21492	CA4	carbonic anhydrase 4 [Source:NCBI gene;Acc:100511956]	1.04794	0.468205	0.0001	0.0818147	0.435355	9.00022	0.159314	-2.65006	down
GO:0031526	brush border membrane	cellular_component	6	0.0110752	MSTRG.83758	SLC7A9	solute carrier family 7 member 9 [Source:NCBI gene;Acc:100037973]	0.384958	0.0652165	4.08627	7.84662	22.847	21.3437	0.0871767	-3.51991	down
GO:0030198	extracellular matrix organization	biological_process	6	0.0111939	MSTRG.100061	PDGFRA	platelet derived growth factor receptor alpha [Source:NCBI gene;Acc:100627123]	0.156894	0.152082	0.824092	1.13637	2.14131	2.6891	0.189896	-2.39672	down
GO:0030198	extracellular matrix organization	biological_process	6	0.0111939	MSTRG.26172	FBLN2	fibulin 2 [Source:NCBI gene;Acc:100621722]	1.2842	0.149787	1.22284	1.40429	1.89722	4.16896	0.355643	-1.4915	down
GO:0030198	extracellular matrix organization	biological_process	6	0.0111939	MSTRG.31872	COL18A1	collagen type XVIII alpha 1 chain [Source:NCBI gene;Acc:100624675]	0.0001	0.0507552	0.0001	0.0392338	0.239018	0.266676	0.093508	-3.41877	down
GO:0030198	extracellular matrix organization	biological_process	6	0.0111939	MSTRG.6853	SERPINB5	serpin family B member 5 [Source:NCBI gene;Acc:100155836]	7.74293	8.10222	6.964	3.78241	0.822878	1.96047	3.47395	1.79658	up
GO:0030198	extracellular matrix organization	biological_process	6	0.0111939	MSTRG.76339	FBLN1	fibulin 1 [Source:NCBI gene;Acc:100519144]	0.0001	0.0001	0.00269081	0.0746475	0.62315	0.693968	0.00207708	-8.91123	down
GO:0030198	extracellular matrix organization	biological_process	6	0.0111939	MSTRG.82901	MMP2	matrix metallopeptidase 2 [Source:NCBI gene;Acc:397391]	0.0001	0.101171	0.569057	0.905101	2.14111	0.807377	0.173949	-2.52326	down
GO:0030198	extracellular matrix organization	biological_process	6	0.0111939	MSTRG.9862	RECK	reversion inducing cysteine rich protein with kazal motifs [Source:NCBI gene;Acc:100519638]	0.120401	0.0769837	0.0431344	0.116458	0.356011	0.347777	0.293228	-1.76991	down
GO:0015914	phospholipid transport	biological_process	8	0.0113132	MSTRG.15595	ENSSSCG00000023771	phospholipid-transporting ATPase IB [Source:NCBI gene;Acc:100625134]	1.42852	0.58784	2.53718	0.352603	0.334107	0.450216	4.00513	2.00185	up
GO:0015914	phospholipid transport	biological_process	8	0.0113132	MSTRG.20916	ENSSSCG00000017608	phosphatidylcholine transfer protein [Source:NCBI gene;Acc:110256031]	9.80802	4.05287	7.76321	2.55788	3.7715	1.33248	2.8223	1.49687	up
GO:0015914	phospholipid transport	biological_process	8	0.0113132	MSTRG.33355	SCARB1	scavenger receptor class B member 1 [Source:NCBI gene;Acc:397018]	1.05543	0.541539	0.533761	1.48997	1.75618	2.44869	0.374151	-1.41831	down
GO:0015914	phospholipid transport	biological_process	8	0.0113132	MSTRG.6459	ATP9B	ATPase phospholipid transporting 9B (putative) [Source:NCBI gene;Acc:100154901]	0.985748	1.228	1.4132	2.40133	2.45435	2.54717	0.489939	-1.02933	down
GO:0043231	intracellular membrane-bounded organelle	cellular_component	5	0.0113345	MSTRG.105132	CTSC	cathepsin C [Source:NCBI gene;Acc:100522387]	2.18823	1.03079	3.78182	2.2864	8.66347	6.30337	0.40577	-1.30127	down
GO:0043231	intracellular membrane-bounded organelle	cellular_component	5	0.0113345	MSTRG.107856	CYP51A1	cytochrome P450, family 51, subfamily A, polypeptide 1 [Source:NCBI gene;Acc:403334]	23.1379	16.0977	17.9278	10.7954	5.35892	8.34556	2.33321	1.22232	up
GO:0043231	intracellular membrane-bounded organelle	cellular_component	5	0.0113345	MSTRG.29073	SLC49A4	solute carrier family 49 member 4 [Source:NCBI gene;Acc:100519567]	7.61142	4.24217	6.63331	3.25689	2.59904	2.84786	2.124	1.08679	up
GO:0043231	intracellular membrane-bounded organelle	cellular_component	5	0.0113345	MSTRG.32501	CLU	clusterin [Source:NCBI gene;Acc:397025]	0.0638075	0.187277	0.115231	0.324936	6.60747	5.42466	0.0296442	-5.07611	down
GO:0043231	intracellular membrane-bounded organelle	cellular_component	5	0.0113345	MSTRG.33355	SCARB1	scavenger receptor class B member 1 [Source:NCBI gene;Acc:397018]	1.05543	0.541539	0.533761	1.48997	1.75618	2.44869	0.374151	-1.41831	down
GO:0043231	intracellular membrane-bounded organelle	cellular_component	5	0.0113345	MSTRG.43181	GPR1	G protein-coupled receptor 1 [Source:NCBI gene;Acc:100415936]	0.445725	0.0811693	0.348986	4.26631	2.22964	0.878103	0.118779	-3.07365	down
GO:0043231	intracellular membrane-bounded organelle	cellular_component	5	0.0113345	MSTRG.44538	ACKR3	atypical chemokine receptor 3 [Source:NCBI gene;Acc:100515346]	0.0001	0.0001	0.550537	1.44853	3.02238	0.485286	0.111121	-3.1698	down
GO:0043231	intracellular membrane-bounded organelle	cellular_component	5	0.0113345	MSTRG.50796	CD40	CD40 molecule [Source:NCBI gene;Acc:397395]	0.0741814	0.0001	0.0001	0.23292	0.132089	0.336458	0.106037	-3.23736	down
GO:0043231	intracellular membrane-bounded organelle	cellular_component	5	0.0113345	MSTRG.54974	DPF2	double PHD fingers 2 [Source:NCBI gene;Acc:100513580]	2.00137	2.80822	3.88861	0.699616	0.569848	1.10813	3.65841	1.87122	up
GO:0043231	intracellular membrane-bounded organelle	cellular_component	5	0.0113345	MSTRG.58020	RAD23A	RAD23 homolog A, nucleotide excision repair protein [Source:NCBI gene;Acc:100524483]	2.49753	3.13243	4.45809	1.20064	1.74191	1.2433	2.41004	1.26905	up
GO:0043231	intracellular membrane-bounded organelle	cellular_component	5	0.0113345	MSTRG.59362	ENSSSCG00000032389	clathrin light chain B [Source:NCBI gene;Acc:100525860]	34.4237	20.4772	18.2025	13.5337	6.39114	13.407	2.1932	1.13304	up
GO:0043231	intracellular membrane-bounded organelle	cellular_component	5	0.0113345	MSTRG.62654	PDXDC1	pyridoxal dependent decarboxylase domain containing 1 [Source:NCBI gene;Acc:100622608]	0.205988	0.193203	0.399321	0.570981	0.745552	0.551319	0.427502	-1.226	down
GO:0043231	intracellular membrane-bounded organelle	cellular_component	5	0.0113345	MSTRG.62684	C7orf43	chromosome 3 C7orf43 homolog [Source:NCBI gene;Acc:100510955]	0.329226	0.129166	3.5527	0.340168	0.199553	0.023748	7.11856	2.83159	up
GO:0043231	intracellular membrane-bounded organelle	cellular_component	5	0.0113345	MSTRG.63956	GPRC5B	G protein-coupled receptor class C group 5 member B [Source:NCBI gene;Acc:100623340]	0.153674	0.0001	0.00494916	0.169319	0.502639	1.48347	0.0736387	-3.76339	down
GO:0043231	intracellular membrane-bounded organelle	cellular_component	5	0.0113345	MSTRG.71839	SNX16	sorting nexin 16 [Source:NCBI gene;Acc:100157914]	1.07754	1.36888	1.81661	0.471121	0.433489	0.513471	3.0062	1.58794	up
GO:0043231	intracellular membrane-bounded organelle	cellular_component	5	0.0113345	MSTRG.72905	SDCBP	syndecan binding protein [Source:NCBI gene;Acc:100151838]	22.4582	11.9506	10.2593	6.59213	5.8442	6.20277	2.39647	1.26091	up
GO:0043231	intracellular membrane-bounded organelle	cellular_component	5	0.0113345	MSTRG.76786	GGA1	golgi associated, gamma adaptin ear containing, ARF binding protein 1 [Source:NCBI gene;Acc:100623753]	1.70813	0.263307	0.288521	2.87905	2.8167	3.13191	0.256009	-1.96574	down
GO:0043231	intracellular membrane-bounded organelle	cellular_component	5	0.0113345	MSTRG.79317	CDKN1B	cyclin dependent kinase inhibitor 1B [Source:NCBI gene;Acc:397584]	0.237697	0.798054	0.428796	1.8174	1.05419	0.554383	0.427484	-1.22606	down
GO:0043231	intracellular membrane-bounded organelle	cellular_component	5	0.0113345	MSTRG.91113	TSPAN1	tetraspanin 1 [Source:NCBI gene;Acc:100511571]	100.075	94.2389	184.221	194.289	284.163	314.322	0.477482	-1.06648	down
GO:0043231	intracellular membrane-bounded organelle	cellular_component	5	0.0113345	MSTRG.94863	CYP1A1	cytochrome P450 1A1 [Source:NCBI gene;Acc:403103]	0.0001	0.0739807	0.0001	0.0660214	0.457869	0.370521	0.082938	-3.59182	down
GO:0019901	protein kinase binding	molecular_function	7	0.0118623	MSTRG.103212	UNC5C	unc-5 netrin receptor C [Source:NCBI gene;Acc:100621284]	0.0489932	0.0001	0.0001	0.193272	0.0210616	0.304412	0.0948311	-3.3985	down
GO:0019901	protein kinase binding	molecular_function	7	0.0118623	MSTRG.24855	NISCH	nischarin [Source:NCBI gene;Acc:100156417]	1.11373	0.547229	0.305805	1.05103	1.6073	1.38323	0.486636	-1.03909	down
GO:0019901	protein kinase binding	molecular_function	7	0.0118623	MSTRG.37213	PGAM1	phosphoglycerate mutase 1 [Source:NCBI gene;Acc:100154776]	57.8469	12.618	21.7991	10.106	6.1748	14.5918	2.98854	1.57944	up
GO:0019901	protein kinase binding	molecular_function	7	0.0118623	MSTRG.401	PRKN	parkin RBR E3 ubiquitin protein ligase [Source:NCBI gene;Acc:733673]	0.912104	0.445565	0.488834	0.961529	1.41283	1.59799	0.464838	-1.1052	down
GO:0019901	protein kinase binding	molecular_function	7	0.0118623	MSTRG.47136	CCNG1	cyclin G1 [Source:NCBI gene;Acc:595110]	84.4323	58.1423	28.837	24.0056	18.8816	20.871	2.68846	1.42678	up
GO:0019901	protein kinase binding	molecular_function	7	0.0118623	MSTRG.50302	PLCG1	phospholipase C gamma 1 [Source:NCBI gene;Acc:100152497]	0.401924	0.122572	0.259716	0.30704	0.827196	1.06682	0.356289	-1.48888	down
GO:0019901	protein kinase binding	molecular_function	7	0.0118623	MSTRG.54742	CCND1	cyclin D1 [Source:NCBI gene;Acc:100738589]	0.385735	0.087557	0.032196	0.62376	0.52141	0.410493	0.324934	-1.62178	down
GO:0019901	protein kinase binding	molecular_function	7	0.0118623	MSTRG.56315	PAX6	paired box 6 [Source:NCBI gene;Acc:100514152]	0.0001	0.0742041	0.0001	0.0451218	0.550112	0.505928	0.0675687	-3.8875	down
GO:0019901	protein kinase binding	molecular_function	7	0.0118623	MSTRG.58424	PRAM1	zinc finger protein 414 [Source:NCBI gene;Acc:110255303];PML-RARA regulated adaptor molecule 1 [Source:NCBI gene;Acc:100514337]	2.75463	1.9089	2.39581	0.998466	0.924612	1.09256	2.34092	1.22707	up
GO:0019901	protein kinase binding	molecular_function	7	0.0118623	MSTRG.59485	ANKRA2	ankyrin repeat family A member 2 [Source:NCBI gene;Acc:100515129]	3.16523	2.03971	1.89643	1.19341	0.638867	0.929792	2.57103	1.36235	up
GO:0019901	protein kinase binding	molecular_function	7	0.0118623	MSTRG.63956	GPRC5B	G protein-coupled receptor class C group 5 member B [Source:NCBI gene;Acc:100623340]	0.153674	0.0001	0.00494916	0.169319	0.502639	1.48347	0.0736387	-3.76339	down
GO:0019901	protein kinase binding	molecular_function	7	0.0118623	MSTRG.79317	CDKN1B	cyclin dependent kinase inhibitor 1B [Source:NCBI gene;Acc:397584]	0.237697	0.798054	0.428796	1.8174	1.05419	0.554383	0.427484	-1.22606	down
GO:0019901	protein kinase binding	molecular_function	7	0.0118623	MSTRG.84896	AP2A1	adaptor related protein complex 2 subunit alpha 1 [Source:NCBI gene;Acc:100520250]	25.1527	14.0444	17.9102	46.6376	33.0623	48.0515	0.44702	-1.16159	down
GO:0019901	protein kinase binding	molecular_function	7	0.0118623	MSTRG.88928	CDH2	cadherin 2 [Source:NCBI gene;Acc:100515322]	0.0001	0.0001	0.105636	0.106658	1.02921	1.2299	0.0447364	-4.48241	down
GO:0031072	heat shock protein binding	molecular_function	5	0.0122486	MSTRG.106210	APOA1	apolipoprotein A1 [Source:NCBI gene;Acc:397691]	7.90267	0.154046	34.4247	48.5012	654.438	598.979	0.0326299	-4.93766	down
GO:0031072	heat shock protein binding	molecular_function	5	0.0122486	MSTRG.401	PRKN	parkin RBR E3 ubiquitin protein ligase [Source:NCBI gene;Acc:733673]	0.912104	0.445565	0.488834	0.961529	1.41283	1.59799	0.464838	-1.1052	down
GO:0031072	heat shock protein binding	molecular_function	5	0.0122486	MSTRG.73172	ENSSSCG00000030960	methyltransferase like 18 [Source:NCBI gene;Acc:100153964];selectin E [Source:NCBI gene;Acc:397508]	1.37185	0.952529	1.00445	0.491996	0.345772	0.365984	2.76538	1.46748	up
GO:0031072	heat shock protein binding	molecular_function	5	0.0122486	MSTRG.73540	NR1I3	apolipoprotein A2 [Source:NCBI gene;Acc:100153243];nuclear receptor subfamily 1 group I member 3 [Source:NCBI gene;Acc:654317]	59.2975	18.8747	25.5662	83.3483	87.7412	68.1674	0.433586	-1.20561	down
GO:0042531	positive regulation of tyrosine phosphorylation of STAT protein	biological_process	11	0.0122486	MSTRG.100071	KIT	KIT proto-oncogene receptor tyrosine kinase [Source:NCBI gene;Acc:396810]	0.0001	0.0128111	0.086126	0.187116	0.757475	1.12543	0.0478435	-4.38553	down
GO:0042531	positive regulation of tyrosine phosphorylation of STAT protein	biological_process	11	0.0122486	MSTRG.108444	IL6	interleukin 6 [Source:NCBI gene;Acc:399500]	60.1745	45.9563	31.1711	16.8784	16.3121	21.3394	2.51791	1.33223	up
GO:0042531	positive regulation of tyrosine phosphorylation of STAT protein	biological_process	11	0.0122486	MSTRG.50796	CD40	CD40 molecule [Source:NCBI gene;Acc:397395]	0.0741814	0.0001	0.0001	0.23292	0.132089	0.336458	0.106037	-3.23736	down
GO:0042531	positive regulation of tyrosine phosphorylation of STAT protein	biological_process	11	0.0122486	MSTRG.74245	IL6R	interleukin 6 receptor [Source:NCBI gene;Acc:399522]	0.270569	0.0842888	0.906857	1.37775	2.56612	2.48102	0.196379	-2.34828	down
GO:0001725	stress fiber	cellular_component	7	0.0122486	MSTRG.25210	FLNB	filamin B [Source:NCBI gene;Acc:100514491]	6.46056	6.12856	9.70822	15.2719	13.2254	18.1035	0.478476	-1.06348	down
GO:0001725	stress fiber	cellular_component	7	0.0122486	MSTRG.34175	PXN	paxillin [Source:NCBI gene;Acc:110256718]	1.0192	1.77188	1.66891	0.602902	0.497174	0.229244	3.35509	1.74635	up
GO:0001725	stress fiber	cellular_component	7	0.0122486	MSTRG.8448	TEK	TEK receptor tyrosine kinase [Source:NCBI gene;Acc:396729]	0.668347	0.0528032	0.217976	0.0837615	0.0517822	0.0420993	5.28659	2.40234	up
GO:0001725	stress fiber	cellular_component	7	0.0122486	MSTRG.9290	PGM5	phosphoglucomutase 5 [Source:NCBI gene;Acc:100511977]	1.23356	3.55033	4.13383	4.33092	16.629	9.41305	0.293607	-1.76804	down
GO:0007010	cytoskeleton organization	biological_process	6	0.0132716	MSTRG.112656	FGD1	FYVE, RhoGEF and PH domain containing 1 [Source:NCBI gene;Acc:100518103]	1.28398	1.01314	0.143302	0.179049	0.31278	0.162314	3.73072	1.89945	up
GO:0007010	cytoskeleton organization	biological_process	6	0.0132716	MSTRG.56888	MICAL2	microtubule associated monooxygenase, calponin and LIM domain containing 2 [Source:HGNC Symbol;Acc:HGNC:24693]	1.03562	0.290734	0.23505	0.229272	0.111944	0.102926	3.51555	1.81375	up
GO:0007010	cytoskeleton organization	biological_process	6	0.0132716	MSTRG.67261	SPTBN1	spectrin beta, non-erythrocytic 1 [Source:NCBI gene;Acc:100516258]	0.0441487	0.046422	0.0377367	0.0296061	0.10503	0.357792	0.260561	-1.94031	down
GO:0007010	cytoskeleton organization	biological_process	6	0.0132716	MSTRG.87914	ENSSSCG00000036451	microtubule-actin crosslinking factor 1 [Source:NCBI gene;Acc:106504077];KIAA0754 ortholog [Source:NCBI gene;Acc:110261156]	0.752955	0.836165	1.41695	2.13252	2.4923	2.27266	0.435822	-1.19819	down
GO:0007010	cytoskeleton organization	biological_process	6	0.0132716	MSTRG.87952	CAP1	cyclase associated actin cytoskeleton regulatory protein 1 [Source:NCBI gene;Acc:100621359]	280.842	152.029	181.065	106.064	74.6754	54.0512	2.61483	1.38671	up
GO:0007010	cytoskeleton organization	biological_process	6	0.0132716	MSTRG.97922	SYNE3	spectrin repeat containing nuclear envelope family member 3 [Source:NCBI gene;Acc:100525411]	0.0306857	0.00975937	0.0835833	0.256868	0.296303	0.119115	0.184487	-2.43841	down
GO:0055091	phospholipid homeostasis	biological_process	9	0.0136405	MSTRG.106210	APOA1	apolipoprotein A1 [Source:NCBI gene;Acc:397691]	7.90267	0.154046	34.4247	48.5012	654.438	598.979	0.0326299	-4.93766	down
GO:0055091	phospholipid homeostasis	biological_process	9	0.0136405	MSTRG.50421	HNF4A	hepatocyte nuclear factor 4 alpha [Source:NCBI gene;Acc:733636]	0.298332	0.0001	1.37252	2.10965	3.64279	2.70808	0.1975	-2.34007	down
GO:1902004	positive regulation of amyloid-beta formation	biological_process	9	0.0136405	MSTRG.32501	CLU	clusterin [Source:NCBI gene;Acc:397025]	0.0638075	0.187277	0.115231	0.324936	6.60747	5.42466	0.0296442	-5.07611	down
GO:1902004	positive regulation of amyloid-beta formation	biological_process	9	0.0136405	MSTRG.43825	EPHA4	EPH receptor A4 [Source:NCBI gene;Acc:100188979]	0.0134425	0.0733102	0.181597	0.211059	0.874639	0.807421	0.14175	-2.81858	down
GO:0051011	microtubule minus-end binding	molecular_function	8	0.0136405	MSTRG.58522	CAMSAP3	calmodulin regulated spectrin associated protein family member 3 [Source:NCBI gene;Acc:100511741]	0.974465	0.72697	0.660432	2.27763	2.64017	1.49009	0.368588	-1.43992	down
GO:0051011	microtubule minus-end binding	molecular_function	8	0.0136405	MSTRG.87914	ENSSSCG00000036451	microtubule-actin crosslinking factor 1 [Source:NCBI gene;Acc:106504077];KIAA0754 ortholog [Source:NCBI gene;Acc:110261156]	0.752955	0.836165	1.41695	2.13252	2.4923	2.27266	0.435822	-1.19819	down
GO:0005161	platelet-derived growth factor receptor binding	molecular_function	7	0.0136405	MSTRG.100061	PDGFRA	platelet derived growth factor receptor alpha [Source:NCBI gene;Acc:100627123]	0.156894	0.152082	0.824092	1.13637	2.14131	2.6891	0.189896	-2.39672	down
GO:0005161	platelet-derived growth factor receptor binding	molecular_function	7	0.0136405	MSTRG.100246	PDGFC	platelet derived growth factor C [Source:NCBI gene;Acc:100515267]	6.19619	1.45574	1.8572	1.12045	1.02303	1.16013	2.8784	1.52527	up
GO:0034374	low-density lipoprotein particle remodeling	biological_process	9	0.0136405	MSTRG.73540	NR1I3	apolipoprotein A2 [Source:NCBI gene;Acc:100153243];nuclear receptor subfamily 1 group I member 3 [Source:NCBI gene;Acc:654317]	59.2975	18.8747	25.5662	83.3483	87.7412	68.1674	0.433586	-1.20561	down
GO:0034374	low-density lipoprotein particle remodeling	biological_process	9	0.0136405	MSTRG.84349	APOE	apolipoprotein E [Source:NCBI gene;Acc:397576]	1.75298	0.104147	10.1453	12.7842	42.8416	28.3677	0.142896	-2.80696	down
GO:0003085	negative regulation of systemic arterial blood pressure	biological_process	7	0.0136405	MSTRG.13160	GPR37L1	G protein-coupled receptor 37 like 1 [Source:NCBI gene;Acc:100624431]	0.0001	0.45696	0.48994	0.0001	0.0001	0.0001	3156.67	11.6242	up
GO:0003085	negative regulation of systemic arterial blood pressure	biological_process	7	0.0136405	MSTRG.86261	NPPB	natriuretic peptide B [Source:NCBI gene;Acc:396844]	15.7932	24.9488	75.1633	12.9549	8.01306	5.32986	4.40741	2.13993	up
GO:0010470	regulation of gastrulation	biological_process	7	0.0136405	MSTRG.106287	ENSSSCG00000036585	pleckstrin homology like domain family B member 1 [Source:NCBI gene;Acc:100623187]	0.0001	0.0831669	0.00647133	0.144573	0.135274	0.194614	0.189137	-2.40249	down
GO:0010470	regulation of gastrulation	biological_process	7	0.0136405	MSTRG.50421	HNF4A	hepatocyte nuclear factor 4 alpha [Source:NCBI gene;Acc:733636]	0.298332	0.0001	1.37252	2.10965	3.64279	2.70808	0.1975	-2.34007	down
GO:0071280	cellular response to copper ion	biological_process	8	0.0136405	MSTRG.82540	MT2A	metallothionein-2A [Source:NCBI gene;Acc:396827]	2.38125	0.0001	28.654	72.6926	146.055	25.3222	0.127157	-2.97531	down
GO:0071280	cellular response to copper ion	biological_process	8	0.0136405	MSTRG.82543	ENSSSCG00000023305	metallothionein-1E-like [Source:NCBI gene;Acc:102166944];metallothionein-1E [Source:NCBI gene;Acc:100037920]	0.496719	0.334284	8.57661	20.3855	34.5375	11.1727	0.142333	-2.81265	down
GO:0006699	bile acid biosynthetic process	biological_process	8	0.0136405	MSTRG.34047	HNF1A	HNF1 homeobox A [Source:NCBI gene;Acc:574067]	0.0001	0.0001	0.0353084	0.422982	0.0553978	0.320483	0.0444487	-4.49171	down
GO:0006699	bile acid biosynthetic process	biological_process	8	0.0136405	MSTRG.93850	CYP39A1	Sus scrofa 24-hydroxycholesterol 7-alpha-hydroxylase-like (LOC100738724), mRNA. [Source:RefSeq mRNA;Acc:NM_001315744]	0.25471	0.431813	0.769395	0.0209637	0.0542069	0.22113	4.91366	2.2968	up
GO:0033089	positive regulation of T cell differentiation in thymus	biological_process	11	0.0136405	MSTRG.1528	VNN1	vanin 1 [Source:NCBI gene;Acc:397246]	13.1266	3.72891	6.07575	2.44578	1.5416	1.74772	3.9984	1.99942	up
GO:0033089	positive regulation of T cell differentiation in thymus	biological_process	11	0.0136405	MSTRG.50425	ADA	adenosine deaminase [Source:NCBI gene;Acc:100625920]	2.8856	2.79121	0.960453	0.534587	0.795461	0.675625	3.30925	1.7265	up
GO:0035326	enhancer binding	molecular_function	8	0.0136405	MSTRG.27346	TIPARP	TCDD inducible poly(ADP-ribose) polymerase [Source:NCBI gene;Acc:100626111]	0.825702	0.81531	0.685959	0.0943605	0.326696	0.296697	3.24202	1.69689	up
GO:0035326	enhancer binding	molecular_function	8	0.0136405	MSTRG.92692	ZNF322	zinc finger protein 322 [Source:NCBI gene;Acc:100154074]	5.23222	3.69994	4.50348	2.38403	1.82601	2.15701	2.11018	1.07737	up
GO:1904146	positive regulation of meiotic cell cycle process involved in oocyte maturation	biological_process	9	0.0136405	MSTRG.46832	CDK7	cyclin dependent kinase 7 [Source:NCBI gene;Acc:100310797]	27.9776	33.7999	28.5352	15.9328	12.9655	12.2444	2.19511	1.13429	up
GO:1904146	positive regulation of meiotic cell cycle process involved in oocyte maturation	biological_process	9	0.0136405	MSTRG.77710	ENSSSCG00000037396	cyclin dependent kinase 2 [Source:NCBI gene;Acc:100154715];RAB5B, member RAS oncogene family [Source:NCBI gene;Acc:100625381]	5.56972	7.81881	7.89906	4.37658	1.00919	2.71843	2.62674	1.39327	up
GO:0042802	identical protein binding	molecular_function	5	0.0136718	MSTRG.101219	ALB	albumin [Source:NCBI gene;Acc:396960]	0.134687	0.514034	0.219075	0.559872	1.01302	0.817573	0.363024	-1.46186	down
GO:0042802	identical protein binding	molecular_function	5	0.0136718	MSTRG.102521	MAD2L1	mitotic arrest deficient 2 like 1 [Source:NCBI gene;Acc:100523455]	14.5202	19.5851	21.3608	9.10721	7.26702	9.57267	2.13768	1.09604	up
GO:0042802	identical protein binding	molecular_function	5	0.0136718	MSTRG.105985	CRYAB	crystallin alpha B [Source:NCBI gene;Acc:100519789]	0.0001	12.6942	37.675	0.0001	0.953206	0.0001	52.8309	5.72331	up
GO:0042802	identical protein binding	molecular_function	5	0.0136718	MSTRG.106210	APOA1	apolipoprotein A1 [Source:NCBI gene;Acc:397691]	7.90267	0.154046	34.4247	48.5012	654.438	598.979	0.0326299	-4.93766	down
GO:0042802	identical protein binding	molecular_function	5	0.0136718	MSTRG.106408	TRIM29	tripartite motif containing 29 [Source:NCBI gene;Acc:100520758]	0.374953	0.436348	0.446685	0.118815	0.0659423	0.0659932	5.01687	2.32679	up
GO:0042802	identical protein binding	molecular_function	5	0.0136718	MSTRG.110013	ATF3	activating transcription factor 3 [Source:NCBI gene;Acc:100738612]	32.3579	18.388	21.097	8.45226	12.6626	4.10743	2.84839	1.51015	up
GO:0042802	identical protein binding	molecular_function	5	0.0136718	MSTRG.111659	ENSSSCG00000031313		7.98051	7.1452	5.18748	2.05008	2.95632	1.82344	2.97418	1.57249	up
GO:0042802	identical protein binding	molecular_function	5	0.0136718	MSTRG.18837	DCXR	L-xylulose reductase [Source:NCBI gene;Acc:110255927]	0.168755	0.674204	0.128867	1.07288	0.245507	1.51091	0.343487	-1.54167	down
GO:0042802	identical protein binding	molecular_function	5	0.0136718	MSTRG.24855	NISCH	nischarin [Source:NCBI gene;Acc:100156417]	1.11373	0.547229	0.305805	1.05103	1.6073	1.38323	0.486636	-1.03909	down
GO:0042802	identical protein binding	molecular_function	5	0.0136718	MSTRG.25210	FLNB	filamin B [Source:NCBI gene;Acc:100514491]	6.46056	6.12856	9.70822	15.2719	13.2254	18.1035	0.478476	-1.06348	down
GO:0042802	identical protein binding	molecular_function	5	0.0136718	MSTRG.26411	AMOTL2	angiomotin like 2 [Source:NCBI gene;Acc:100523696]	5.54654	5.39033	7.4592	1.82741	2.76472	3.54596	2.26049	1.17664	up
GO:0042802	identical protein binding	molecular_function	5	0.0136718	MSTRG.401	PRKN	parkin RBR E3 ubiquitin protein ligase [Source:NCBI gene;Acc:733673]	0.912104	0.445565	0.488834	0.961529	1.41283	1.59799	0.464838	-1.1052	down
GO:0042802	identical protein binding	molecular_function	5	0.0136718	MSTRG.43611	FN1	fibronectin 1 [Source:NCBI gene;Acc:397620]	0.0897153	0.0350926	2.82729	0.573491	8.95763	13.9316	0.125821	-2.99056	down
GO:0042802	identical protein binding	molecular_function	5	0.0136718	MSTRG.43825	EPHA4	EPH receptor A4 [Source:NCBI gene;Acc:100188979]	0.0134425	0.0733102	0.181597	0.211059	0.874639	0.807421	0.14175	-2.81858	down
GO:0042802	identical protein binding	molecular_function	5	0.0136718	MSTRG.5518	B2M	beta-2-microglobulin [Source:NCBI gene;Acc:110255236]	0.187175	0.0001	0.153927	0.0783883	1.83109	0.784714	0.126643	-2.98116	down
GO:0042802	identical protein binding	molecular_function	5	0.0136718	MSTRG.55369	PRPF19	pre-mRNA processing factor 19 [Source:NCBI gene;Acc:100144769]	5.5847	7.11858	10.2169	12.7337	18.77	16.1318	0.481159	-1.05541	down
GO:0042802	identical protein binding	molecular_function	5	0.0136718	MSTRG.64565	CDIP1	NmrA like redox sensor 1 [Source:NCBI gene;Acc:100511924];cell death inducing p53 target 1 [Source:NCBI gene;Acc:100512098]	0.436066	0.374505	0.618394	1.13857	1.38761	0.570178	0.461498	-1.1156	down
GO:0042802	identical protein binding	molecular_function	5	0.0136718	MSTRG.71839	SNX16	sorting nexin 16 [Source:NCBI gene;Acc:100157914]	1.07754	1.36888	1.81661	0.471121	0.433489	0.513471	3.0062	1.58794	up
GO:0042802	identical protein binding	molecular_function	5	0.0136718	MSTRG.74177	S100A4	S100 calcium binding protein A4 [Source:NCBI gene;Acc:100156358]	0.0001	0.0001	0.0001	0.0001	1.34445	4.08219	5.52818e-05	-14.1428	down
GO:0042802	identical protein binding	molecular_function	5	0.0136718	MSTRG.76339	FBLN1	fibulin 1 [Source:NCBI gene;Acc:100519144]	0.0001	0.0001	0.00269081	0.0746475	0.62315	0.693968	0.00207708	-8.91123	down
GO:0042802	identical protein binding	molecular_function	5	0.0136718	MSTRG.84349	APOE	apolipoprotein E [Source:NCBI gene;Acc:397576]	1.75298	0.104147	10.1453	12.7842	42.8416	28.3677	0.142896	-2.80696	down
GO:0042802	identical protein binding	molecular_function	5	0.0136718	MSTRG.88928	CDH2	cadherin 2 [Source:NCBI gene;Acc:100515322]	0.0001	0.0001	0.105636	0.106658	1.02921	1.2299	0.0447364	-4.48241	down
GO:0042802	identical protein binding	molecular_function	5	0.0136718	MSTRG.89636	GIPC2	GIPC PDZ domain containing family member 2 [Source:NCBI gene;Acc:100625104]	2.21847	6.47001	4.90683	1.41822	1.48328	1.33841	3.2065	1.681	up
GO:0042802	identical protein binding	molecular_function	5	0.0136718	MSTRG.93584	APOBEC2	apolipoprotein B mRNA editing enzyme catalytic subunit 2 [Source:NCBI gene;Acc:100518202]	0.226601	0.240322	0.234453	0.0299689	0.0775012	0.0339019	4.96121	2.31069	up
GO:0042802	identical protein binding	molecular_function	5	0.0136718	MSTRG.94717	RHCG	Rh family C glycoprotein [Source:NCBI gene;Acc:733644]	0.255695	0.077026	0.033558	0.183942	0.320363	0.860339	0.268406	-1.89751	down
GO:0042802	identical protein binding	molecular_function	5	0.0136718	MSTRG.95718	CIDEB	cell death inducing DFFA like effector b [Source:NCBI gene;Acc:100127160]	0.451109	0.0001	1.72358	3.33448	10.0733	8.28594	0.10025	-3.31833	down
GO:0043161	proteasome-mediated ubiquitin-dependent protein catabolic process	biological_process	11	0.0138091	MSTRG.111755	ENSSSCG00000012235	retinitis pigmentosa GTPase regulator [Source:NCBI gene;Acc:100621314]	0.79278	0.692831	0.861973	0.409139	0.149521	0.238153	2.94622	1.55886	up
GO:0043161	proteasome-mediated ubiquitin-dependent protein catabolic process	biological_process	11	0.0138091	MSTRG.25732	CRBN	cereblon [Source:NCBI gene;Acc:100737786]	15.241	9.60482	12.6075	6.72824	5.80398	5.82956	2.03974	1.02838	up
GO:0043161	proteasome-mediated ubiquitin-dependent protein catabolic process	biological_process	11	0.0138091	MSTRG.401	PRKN	parkin RBR E3 ubiquitin protein ligase [Source:NCBI gene;Acc:733673]	0.912104	0.445565	0.488834	0.961529	1.41283	1.59799	0.464838	-1.1052	down
GO:0043161	proteasome-mediated ubiquitin-dependent protein catabolic process	biological_process	11	0.0138091	MSTRG.58020	RAD23A	RAD23 homolog A, nucleotide excision repair protein [Source:NCBI gene;Acc:100524483]	2.49753	3.13243	4.45809	1.20064	1.74191	1.2433	2.41004	1.26905	up
GO:0043161	proteasome-mediated ubiquitin-dependent protein catabolic process	biological_process	11	0.0138091	MSTRG.62474	SMURF1	SMAD specific E3 ubiquitin protein ligase 1 [Source:NCBI gene;Acc:100621443]	0.153385	0.342462	0.275701	0.412623	0.656912	0.621282	0.456317	-1.13189	down
GO:0043161	proteasome-mediated ubiquitin-dependent protein catabolic process	biological_process	11	0.0138091	MSTRG.80894	USP44	ubiquitin specific peptidase 44 [Source:NCBI gene;Acc:100516911]	0.0524168	0.107079	0.0820157	0.0001	1.05179	1.05258	0.114761	-3.1233	down
GO:0043161	proteasome-mediated ubiquitin-dependent protein catabolic process	biological_process	11	0.0138091	MSTRG.92924	PSMB9	proteasome subunit beta 9 [Source:NCBI gene;Acc:654294]	1.50598	0.972967	1.38708	1.38045	6.04546	2.97632	0.371654	-1.42797	down
GO:0043410	positive regulation of MAPK cascade	biological_process	11	0.0139205	MSTRG.100071	KIT	KIT proto-oncogene receptor tyrosine kinase [Source:NCBI gene;Acc:396810]	0.0001	0.0128111	0.086126	0.187116	0.757475	1.12543	0.0478435	-4.38553	down
GO:0043410	positive regulation of MAPK cascade	biological_process	11	0.0139205	MSTRG.108444	IL6	interleukin 6 [Source:NCBI gene;Acc:399500]	60.1745	45.9563	31.1711	16.8784	16.3121	21.3394	2.51791	1.33223	up
GO:0043410	positive regulation of MAPK cascade	biological_process	11	0.0139205	MSTRG.13160	GPR37L1	G protein-coupled receptor 37 like 1 [Source:NCBI gene;Acc:100624431]	0.0001	0.45696	0.48994	0.0001	0.0001	0.0001	3156.67	11.6242	up
GO:0043410	positive regulation of MAPK cascade	biological_process	11	0.0139205	MSTRG.54008	IGFBP3	insulin like growth factor binding protein 3 [Source:NCBI gene;Acc:448812]	0.197919	0.166711	0.248051	0.260054	2.68351	0.755793	0.165618	-2.59407	down
GO:0043410	positive regulation of MAPK cascade	biological_process	11	0.0139205	MSTRG.8327	NTRK3	neurotrophic receptor tyrosine kinase 3 [Source:NCBI gene;Acc:397511]	4.73948	0.462314	5.14513	1.75863	0.278256	0.308847	4.41095	2.14109	up
GO:0043410	positive regulation of MAPK cascade	biological_process	11	0.0139205	MSTRG.88928	CDH2	cadherin 2 [Source:NCBI gene;Acc:100515322]	0.0001	0.0001	0.105636	0.106658	1.02921	1.2299	0.0447364	-4.48241	down
GO:0034614	cellular response to reactive oxygen species	biological_process	7	0.0139582	MSTRG.100061	PDGFRA	platelet derived growth factor receptor alpha [Source:NCBI gene;Acc:100627123]	0.156894	0.152082	0.824092	1.13637	2.14131	2.6891	0.189896	-2.39672	down
GO:0034614	cellular response to reactive oxygen species	biological_process	7	0.0139582	MSTRG.34175	PXN	paxillin [Source:NCBI gene;Acc:110256718]	1.0192	1.77188	1.66891	0.602902	0.497174	0.229244	3.35509	1.74635	up
GO:0034614	cellular response to reactive oxygen species	biological_process	7	0.0139582	MSTRG.82901	MMP2	matrix metallopeptidase 2 [Source:NCBI gene;Acc:397391]	0.0001	0.101171	0.569057	0.905101	2.14111	0.807377	0.173949	-2.52326	down
GO:0030425	dendrite	cellular_component	6	0.0154418	MSTRG.102584	PRSS12	serine protease 12 [Source:NCBI gene;Acc:100524882]	0.303525	0.623388	3.90837	0.448342	0.5433	0.0452797	4.66311	2.22129	up
GO:0030425	dendrite	cellular_component	6	0.0154418	MSTRG.103212	UNC5C	unc-5 netrin receptor C [Source:NCBI gene;Acc:100621284]	0.0489932	0.0001	0.0001	0.193272	0.0210616	0.304412	0.0948311	-3.3985	down
GO:0030425	dendrite	cellular_component	6	0.0154418	MSTRG.107906	PPP1R9A	protein phosphatase 1 regulatory subunit 9A [Source:NCBI gene;Acc:100738652]	1.04129	1.39087	1.70802	3.08951	3.76449	1.887	0.473651	-1.0781	down
GO:0030425	dendrite	cellular_component	6	0.0154418	MSTRG.27271	ENSSSCG00000039895	membrane metalloendopeptidase [Source:NCBI gene;Acc:100511536]	0.0001	0.0260059	0.0001	0.0001	0.287481	0.865178	0.0227332	-5.45906	down
GO:0030425	dendrite	cellular_component	6	0.0154418	MSTRG.43825	EPHA4	EPH receptor A4 [Source:NCBI gene;Acc:100188979]	0.0134425	0.0733102	0.181597	0.211059	0.874639	0.807421	0.14175	-2.81858	down
GO:0030425	dendrite	cellular_component	6	0.0154418	MSTRG.50822	STAU1	staufen double-stranded RNA binding protein 1 [Source:NCBI gene;Acc:100626560]	6.71205	6.96539	7.91826	3.6667	1.72362	1.6052	3.08708	1.62624	up
GO:0030425	dendrite	cellular_component	6	0.0154418	MSTRG.55214	GNG3	G protein subunit gamma 3 [Source:NCBI gene;Acc:100620948]	0.0703204	0.463354	1.66342	0.304587	0.0493504	0.117408	4.66132	2.22074	up
GO:0030425	dendrite	cellular_component	6	0.0154418	MSTRG.55556	ZDHHC5	zinc finger DHHC-type containing 5 [Source:NCBI gene;Acc:100520005]	1.61961	6.0105	7.55268	1.71478	1.92437	1.76078	2.81167	1.49143	up
GO:0030425	dendrite	cellular_component	6	0.0154418	MSTRG.81484	ENSSSCG00000002639		2.06974	2.84791	3.66774	4.12028	7.53586	6.51776	0.472403	-1.08191	down
GO:0070534	protein K63-linked ubiquitination	biological_process	13	0.0155443	MSTRG.401	PRKN	parkin RBR E3 ubiquitin protein ligase [Source:NCBI gene;Acc:733673]	0.912104	0.445565	0.488834	0.961529	1.41283	1.59799	0.464838	-1.1052	down
GO:0070534	protein K63-linked ubiquitination	biological_process	13	0.0155443	MSTRG.50721	UBE2V1	ubiquitin conjugating enzyme E2 V1 [Source:NCBI gene;Acc:100512077]	49.6067	58.7931	80.0282	14.8877	24.8643	43.561	2.26169	1.1774	up
GO:0070534	protein K63-linked ubiquitination	biological_process	13	0.0155443	MSTRG.55369	PRPF19	pre-mRNA processing factor 19 [Source:NCBI gene;Acc:100144769]	5.5847	7.11858	10.2169	12.7337	18.77	16.1318	0.481159	-1.05541	down
GO:1901215	negative regulation of neuron death	biological_process	8	0.0155443	MSTRG.401	PRKN	parkin RBR E3 ubiquitin protein ligase [Source:NCBI gene;Acc:733673]	0.912104	0.445565	0.488834	0.961529	1.41283	1.59799	0.464838	-1.1052	down
GO:1901215	negative regulation of neuron death	biological_process	8	0.0155443	MSTRG.59017	TMEM259	transmembrane protein 259 [Source:NCBI gene;Acc:100622984]	3.96741	2.17873	4.21377	6.1811	9.1072	8.09442	0.443058	-1.17443	down
GO:1901215	negative regulation of neuron death	biological_process	8	0.0155443	MSTRG.84349	APOE	apolipoprotein E [Source:NCBI gene;Acc:397576]	1.75298	0.104147	10.1453	12.7842	42.8416	28.3677	0.142896	-2.80696	down
GO:0016477	cell migration	biological_process	6	0.0161007	MSTRG.100061	PDGFRA	platelet derived growth factor receptor alpha [Source:NCBI gene;Acc:100627123]	0.156894	0.152082	0.824092	1.13637	2.14131	2.6891	0.189896	-2.39672	down
GO:0016477	cell migration	biological_process	6	0.0161007	MSTRG.109867	ARPC5	actin related protein 2/3 complex subunit 5 [Source:NCBI gene;Acc:100174965]	167.525	119.256	129.552	59.8929	60.7226	60.3795	2.30025	1.20179	up
GO:0016477	cell migration	biological_process	6	0.0161007	MSTRG.18914	FSCN2	fascin actin-bundling protein 2, retinal [Source:NCBI gene;Acc:100625228]	0.611854	0.604165	0.632634	2.11341	2.29776	0.84387	0.351787	-1.50723	down
GO:0016477	cell migration	biological_process	6	0.0161007	MSTRG.50302	PLCG1	phospholipase C gamma 1 [Source:NCBI gene;Acc:100152497]	0.401924	0.122572	0.259716	0.30704	0.827196	1.06682	0.356289	-1.48888	down
GO:0016477	cell migration	biological_process	6	0.0161007	MSTRG.52544	ENSSSCG00000016548	podocalyxin like [Source:NCBI gene;Acc:100512201]	0.0763603	0.0314931	0.19808	0.139395	0.671811	1.64492	0.124559	-3.00509	down
GO:0016477	cell migration	biological_process	6	0.0161007	MSTRG.59294	FGFR4	fibroblast growth factor receptor 4 [Source:NCBI gene;Acc:100127133]	0.171039	0.30165	0.841906	1.06505	2.14021	2.16141	0.244955	-2.02941	down
GO:0016477	cell migration	biological_process	6	0.0161007	MSTRG.88928	CDH2	cadherin 2 [Source:NCBI gene;Acc:100515322]	0.0001	0.0001	0.105636	0.106658	1.02921	1.2299	0.0447364	-4.48241	down
GO:0016477	cell migration	biological_process	6	0.0161007	MSTRG.91113	TSPAN1	tetraspanin 1 [Source:NCBI gene;Acc:100511571]	100.075	94.2389	184.221	194.289	284.163	314.322	0.477482	-1.06648	down
GO:0030334	regulation of cell migration	biological_process	7	0.0167893	MSTRG.103212	UNC5C	unc-5 netrin receptor C [Source:NCBI gene;Acc:100621284]	0.0489932	0.0001	0.0001	0.193272	0.0210616	0.304412	0.0948311	-3.3985	down
GO:0030334	regulation of cell migration	biological_process	7	0.0167893	MSTRG.26411	AMOTL2	angiomotin like 2 [Source:NCBI gene;Acc:100523696]	5.54654	5.39033	7.4592	1.82741	2.76472	3.54596	2.26049	1.17664	up
GO:0030334	regulation of cell migration	biological_process	7	0.0167893	MSTRG.56315	PAX6	paired box 6 [Source:NCBI gene;Acc:100514152]	0.0001	0.0742041	0.0001	0.0451218	0.550112	0.505928	0.0675687	-3.8875	down
GO:0030334	regulation of cell migration	biological_process	7	0.0167893	MSTRG.58522	CAMSAP3	calmodulin regulated spectrin associated protein family member 3 [Source:NCBI gene;Acc:100511741]	0.974465	0.72697	0.660432	2.27763	2.64017	1.49009	0.368588	-1.43992	down
GO:0030334	regulation of cell migration	biological_process	7	0.0167893	MSTRG.87914	ENSSSCG00000036451	microtubule-actin crosslinking factor 1 [Source:NCBI gene;Acc:106504077];KIAA0754 ortholog [Source:NCBI gene;Acc:110261156]	0.752955	0.836165	1.41695	2.13252	2.4923	2.27266	0.435822	-1.19819	down
GO:1902430	negative regulation of amyloid-beta formation	biological_process	9	0.0168223	MSTRG.32501	CLU	clusterin [Source:NCBI gene;Acc:397025]	0.0638075	0.187277	0.115231	0.324936	6.60747	5.42466	0.0296442	-5.07611	down
GO:1902430	negative regulation of amyloid-beta formation	biological_process	9	0.0168223	MSTRG.84349	APOE	apolipoprotein E [Source:NCBI gene;Acc:397576]	1.75298	0.104147	10.1453	12.7842	42.8416	28.3677	0.142896	-2.80696	down
GO:0010952	positive regulation of peptidase activity	biological_process	10	0.0168223	MSTRG.43611	FN1	fibronectin 1 [Source:NCBI gene;Acc:397620]	0.0897153	0.0350926	2.82729	0.573491	8.95763	13.9316	0.125821	-2.99056	down
GO:0010952	positive regulation of peptidase activity	biological_process	10	0.0168223	MSTRG.76339	FBLN1	fibulin 1 [Source:NCBI gene;Acc:100519144]	0.0001	0.0001	0.00269081	0.0746475	0.62315	0.693968	0.00207708	-8.91123	down
GO:0051647	nucleus localization	biological_process	6	0.0168223	MSTRG.727	ENSSSCG00000004081		0.921505	0.769204	0.301075	1.44599	2.05378	1.5275	0.396196	-1.33571	down
GO:0051647	nucleus localization	biological_process	6	0.0168223	MSTRG.97922	SYNE3	spectrin repeat containing nuclear envelope family member 3 [Source:NCBI gene;Acc:100525411]	0.0306857	0.00975937	0.0835833	0.256868	0.296303	0.119115	0.184487	-2.43841	down
GO:0016868	intramolecular transferase activity, phosphotransferases	molecular_function	6	0.0168223	MSTRG.37213	PGAM1	phosphoglycerate mutase 1 [Source:NCBI gene;Acc:100154776]	57.8469	12.618	21.7991	10.106	6.1748	14.5918	2.98854	1.57944	up
GO:0016868	intramolecular transferase activity, phosphotransferases	molecular_function	6	0.0168223	MSTRG.9290	PGM5	phosphoglucomutase 5 [Source:NCBI gene;Acc:100511977]	1.23356	3.55033	4.13383	4.33092	16.629	9.41305	0.293607	-1.76804	down
GO:0043083	synaptic cleft	cellular_component	4	0.0168223	MSTRG.102584	PRSS12	serine protease 12 [Source:NCBI gene;Acc:100524882]	0.303525	0.623388	3.90837	0.448342	0.5433	0.0452797	4.66311	2.22129	up
GO:0043083	synaptic cleft	cellular_component	4	0.0168223	MSTRG.84349	APOE	apolipoprotein E [Source:NCBI gene;Acc:397576]	1.75298	0.104147	10.1453	12.7842	42.8416	28.3677	0.142896	-2.80696	down
GO:0005640	nuclear outer membrane	cellular_component	6	0.0168223	MSTRG.727	ENSSSCG00000004081		0.921505	0.769204	0.301075	1.44599	2.05378	1.5275	0.396196	-1.33571	down
GO:0005640	nuclear outer membrane	cellular_component	6	0.0168223	MSTRG.97922	SYNE3	spectrin repeat containing nuclear envelope family member 3 [Source:NCBI gene;Acc:100525411]	0.0306857	0.00975937	0.0835833	0.256868	0.296303	0.119115	0.184487	-2.43841	down
GO:0060445	branching involved in salivary gland morphogenesis	biological_process	7	0.0168223	MSTRG.50050	TGM2	transglutaminase 2 [Source:NCBI gene;Acc:100154530]	1.07236	13.9305	0.0001	0.0001	0.122014	0.105408	65.9407	6.0431	up
GO:0060445	branching involved in salivary gland morphogenesis	biological_process	7	0.0168223	MSTRG.83072	ESRP2	epithelial splicing regulatory protein 2 [Source:NCBI gene;Acc:110260946]	2.29148	0.898001	0.629454	3.35524	4.35767	4.3852	0.315664	-1.66354	down
GO:0048156	tau protein binding	molecular_function	6	0.0168223	MSTRG.32501	CLU	clusterin [Source:NCBI gene;Acc:397025]	0.0638075	0.187277	0.115231	0.324936	6.60747	5.42466	0.0296442	-5.07611	down
GO:0048156	tau protein binding	molecular_function	6	0.0168223	MSTRG.84349	APOE	apolipoprotein E [Source:NCBI gene;Acc:397576]	1.75298	0.104147	10.1453	12.7842	42.8416	28.3677	0.142896	-2.80696	down
GO:0048500	signal recognition particle	cellular_component	6	0.0168223	MSTRG.12529	ENSSSCG00000031664	signal recognition particle 9 [Source:NCBI gene;Acc:100524270]	11.6904	17.4152	11.6246	5.38811	4.65855	5.63745	2.59691	1.3768	up
GO:0048500	signal recognition particle	cellular_component	6	0.0168223	MSTRG.95348	SRP54	signal recognition particle 54 [Source:NCBI gene;Acc:100154361]	20.0726	8.31188	14.6859	5.93972	4.70998	9.09952	2.18087	1.1249	up
GO:2000178	negative regulation of neural precursor cell proliferation	biological_process	8	0.0168223	MSTRG.41268	LIMS2	LIM zinc finger domain containing 2 [Source:NCBI gene;Acc:100517009]	2.27167	2.68644	7.91743	1.89573	0.844237	2.377	2.51624	1.33127	up
GO:2000178	negative regulation of neural precursor cell proliferation	biological_process	8	0.0168223	MSTRG.56315	PAX6	paired box 6 [Source:NCBI gene;Acc:100514152]	0.0001	0.0742041	0.0001	0.0451218	0.550112	0.505928	0.0675687	-3.8875	down
GO:0009986	cell surface	cellular_component	4	0.0170257	MSTRG.100061	PDGFRA	platelet derived growth factor receptor alpha [Source:NCBI gene;Acc:100627123]	0.156894	0.152082	0.824092	1.13637	2.14131	2.6891	0.189896	-2.39672	down
GO:0009986	cell surface	cellular_component	4	0.0170257	MSTRG.100071	KIT	KIT proto-oncogene receptor tyrosine kinase [Source:NCBI gene;Acc:396810]	0.0001	0.0128111	0.086126	0.187116	0.757475	1.12543	0.0478435	-4.38553	down
GO:0009986	cell surface	cellular_component	4	0.0170257	MSTRG.100246	PDGFC	platelet derived growth factor C [Source:NCBI gene;Acc:100515267]	6.19619	1.45574	1.8572	1.12045	1.02303	1.16013	2.8784	1.52527	up
GO:0009986	cell surface	cellular_component	4	0.0170257	MSTRG.21492	CA4	carbonic anhydrase 4 [Source:NCBI gene;Acc:100511956]	1.04794	0.468205	0.0001	0.0818147	0.435355	9.00022	0.159314	-2.65006	down
GO:0009986	cell surface	cellular_component	4	0.0170257	MSTRG.29119	CD86	CD86 molecule [Source:NCBI gene;Acc:397441]	20.3544	12.665	13.1227	10.3619	2.83096	3.60972	2.74613	1.4574	up
GO:0009986	cell surface	cellular_component	4	0.0170257	MSTRG.32501	CLU	clusterin [Source:NCBI gene;Acc:397025]	0.0638075	0.187277	0.115231	0.324936	6.60747	5.42466	0.0296442	-5.07611	down
GO:0009986	cell surface	cellular_component	4	0.0170257	MSTRG.33355	SCARB1	scavenger receptor class B member 1 [Source:NCBI gene;Acc:397018]	1.05543	0.541539	0.533761	1.48997	1.75618	2.44869	0.374151	-1.41831	down
GO:0009986	cell surface	cellular_component	4	0.0170257	MSTRG.44538	ACKR3	atypical chemokine receptor 3 [Source:NCBI gene;Acc:100515346]	0.0001	0.0001	0.550537	1.44853	3.02238	0.485286	0.111121	-3.1698	down
GO:0009986	cell surface	cellular_component	4	0.0170257	MSTRG.50425	ADA	adenosine deaminase [Source:NCBI gene;Acc:100625920]	2.8856	2.79121	0.960453	0.534587	0.795461	0.675625	3.30925	1.7265	up
GO:0009986	cell surface	cellular_component	4	0.0170257	MSTRG.50796	CD40	CD40 molecule [Source:NCBI gene;Acc:397395]	0.0741814	0.0001	0.0001	0.23292	0.132089	0.336458	0.106037	-3.23736	down
GO:0009986	cell surface	cellular_component	4	0.0170257	MSTRG.70795	RSPO2	R-spondin 2 [Source:NCBI gene;Acc:100154008]	0.0001	0.0001	0.0001	0.00120134	0.121161	0.10495	0.00131977	-9.5655	down
GO:0009986	cell surface	cellular_component	4	0.0170257	MSTRG.8448	TEK	TEK receptor tyrosine kinase [Source:NCBI gene;Acc:396729]	0.668347	0.0528032	0.217976	0.0837615	0.0517822	0.0420993	5.28659	2.40234	up
GO:0009986	cell surface	cellular_component	4	0.0170257	MSTRG.88928	CDH2	cadherin 2 [Source:NCBI gene;Acc:100515322]	0.0001	0.0001	0.105636	0.106658	1.02921	1.2299	0.0447364	-4.48241	down
GO:0009986	cell surface	cellular_component	4	0.0170257	MSTRG.9140	CD274	CD274 molecule [Source:NCBI gene;Acc:574058]	0.00987775	0.0457782	0.0001	0.0513243	0.240784	0.245128	0.103783	-3.26836	down
GO:0009986	cell surface	cellular_component	4	0.0170257	MSTRG.9464	ANXA1	annexin A1 [Source:NCBI gene;Acc:396942]	93.4445	73.7002	115.966	40.9272	38.5674	29.5433	2.59645	1.37654	up
GO:0000307	cyclin-dependent protein kinase holoenzyme complex	cellular_component	5	0.0172277	MSTRG.47136	CCNG1	cyclin G1 [Source:NCBI gene;Acc:595110]	84.4323	58.1423	28.837	24.0056	18.8816	20.871	2.68846	1.42678	up
GO:0000307	cyclin-dependent protein kinase holoenzyme complex	cellular_component	5	0.0172277	MSTRG.54742	CCND1	cyclin D1 [Source:NCBI gene;Acc:100738589]	0.385735	0.087557	0.032196	0.62376	0.52141	0.410493	0.324934	-1.62178	down
GO:0000307	cyclin-dependent protein kinase holoenzyme complex	cellular_component	5	0.0172277	MSTRG.77710	ENSSSCG00000037396	cyclin dependent kinase 2 [Source:NCBI gene;Acc:100154715];RAB5B, member RAS oncogene family [Source:NCBI gene;Acc:100625381]	5.56972	7.81881	7.89906	4.37658	1.00919	2.71843	2.62674	1.39327	up
GO:0010498	proteasomal protein catabolic process	biological_process	8	0.0172277	MSTRG.401	PRKN	parkin RBR E3 ubiquitin protein ligase [Source:NCBI gene;Acc:733673]	0.912104	0.445565	0.488834	0.961529	1.41283	1.59799	0.464838	-1.1052	down
GO:0010498	proteasomal protein catabolic process	biological_process	8	0.0172277	MSTRG.55369	PRPF19	pre-mRNA processing factor 19 [Source:NCBI gene;Acc:100144769]	5.5847	7.11858	10.2169	12.7337	18.77	16.1318	0.481159	-1.05541	down
GO:0010498	proteasomal protein catabolic process	biological_process	8	0.0172277	MSTRG.92924	PSMB9	proteasome subunit beta 9 [Source:NCBI gene;Acc:654294]	1.50598	0.972967	1.38708	1.38045	6.04546	2.97632	0.371654	-1.42797	down
GO:0042130	negative regulation of T cell proliferation	biological_process	11	0.0190089	MSTRG.29119	CD86	CD86 molecule [Source:NCBI gene;Acc:397441]	20.3544	12.665	13.1227	10.3619	2.83096	3.60972	2.74613	1.4574	up
GO:0042130	negative regulation of T cell proliferation	biological_process	11	0.0190089	MSTRG.9140	CD274	CD274 molecule [Source:NCBI gene;Acc:574058]	0.00987775	0.0457782	0.0001	0.0513243	0.240784	0.245128	0.103783	-3.26836	down
GO:0042130	negative regulation of T cell proliferation	biological_process	11	0.0190089	MSTRG.93888	ENSSSCG00000036283	TNF receptor superfamily member 21 [Source:NCBI gene;Acc:100513161]	8.46557	10.5942	13.8371	5.5017	6.64251	3.9344	2.046	1.03281	up
GO:0043536	positive regulation of blood vessel endothelial cell migration	biological_process	11	0.0190089	MSTRG.2127	NUS1	NUS1, dehydrodolichyl diphosphate synthase subunit [Source:NCBI gene;Acc:100154658]	10.9157	9.05034	11.8816	5.42982	4.56218	3.40568	2.3771	1.2492	up
GO:0043536	positive regulation of blood vessel endothelial cell migration	biological_process	11	0.0190089	MSTRG.50302	PLCG1	phospholipase C gamma 1 [Source:NCBI gene;Acc:100152497]	0.401924	0.122572	0.259716	0.30704	0.827196	1.06682	0.356289	-1.48888	down
GO:0043536	positive regulation of blood vessel endothelial cell migration	biological_process	11	0.0190089	MSTRG.50796	CD40	CD40 molecule [Source:NCBI gene;Acc:397395]	0.0741814	0.0001	0.0001	0.23292	0.132089	0.336458	0.106037	-3.23736	down
GO:0032991	protein-containing complex	cellular_component	3	0.0195901	MSTRG.100061	PDGFRA	platelet derived growth factor receptor alpha [Source:NCBI gene;Acc:100627123]	0.156894	0.152082	0.824092	1.13637	2.14131	2.6891	0.189896	-2.39672	down
GO:0032991	protein-containing complex	cellular_component	3	0.0195901	MSTRG.101219	ALB	albumin [Source:NCBI gene;Acc:396960]	0.134687	0.514034	0.219075	0.559872	1.01302	0.817573	0.363024	-1.46186	down
GO:0032991	protein-containing complex	cellular_component	3	0.0195901	MSTRG.105985	CRYAB	crystallin alpha B [Source:NCBI gene;Acc:100519789]	0.0001	12.6942	37.675	0.0001	0.953206	0.0001	52.8309	5.72331	up
GO:0032991	protein-containing complex	cellular_component	3	0.0195901	MSTRG.32501	CLU	clusterin [Source:NCBI gene;Acc:397025]	0.0638075	0.187277	0.115231	0.324936	6.60747	5.42466	0.0296442	-5.07611	down
GO:0032991	protein-containing complex	cellular_component	3	0.0195901	MSTRG.34047	HNF1A	HNF1 homeobox A [Source:NCBI gene;Acc:574067]	0.0001	0.0001	0.0353084	0.422982	0.0553978	0.320483	0.0444487	-4.49171	down
GO:0032991	protein-containing complex	cellular_component	3	0.0195901	MSTRG.401	PRKN	parkin RBR E3 ubiquitin protein ligase [Source:NCBI gene;Acc:733673]	0.912104	0.445565	0.488834	0.961529	1.41283	1.59799	0.464838	-1.1052	down
GO:0032991	protein-containing complex	cellular_component	3	0.0195901	MSTRG.43588	MREG	melanoregulin [Source:NCBI gene;Acc:100627946]	1.88193	1.63888	0.718154	0.582839	0.150046	0.12623	4.93411	2.30279	up
GO:0032991	protein-containing complex	cellular_component	3	0.0195901	MSTRG.50721	UBE2V1	ubiquitin conjugating enzyme E2 V1 [Source:NCBI gene;Acc:100512077]	49.6067	58.7931	80.0282	14.8877	24.8643	43.561	2.26169	1.1774	up
GO:0032991	protein-containing complex	cellular_component	3	0.0195901	MSTRG.58020	RAD23A	RAD23 homolog A, nucleotide excision repair protein [Source:NCBI gene;Acc:100524483]	2.49753	3.13243	4.45809	1.20064	1.74191	1.2433	2.41004	1.26905	up
GO:0032991	protein-containing complex	cellular_component	3	0.0195901	MSTRG.58424	PRAM1	zinc finger protein 414 [Source:NCBI gene;Acc:110255303];PML-RARA regulated adaptor molecule 1 [Source:NCBI gene;Acc:100514337]	2.75463	1.9089	2.39581	0.998466	0.924612	1.09256	2.34092	1.22707	up
GO:0032991	protein-containing complex	cellular_component	3	0.0195901	MSTRG.59485	ANKRA2	ankyrin repeat family A member 2 [Source:NCBI gene;Acc:100515129]	3.16523	2.03971	1.89643	1.19341	0.638867	0.929792	2.57103	1.36235	up
GO:0032991	protein-containing complex	cellular_component	3	0.0195901	MSTRG.73172	ENSSSCG00000030960	methyltransferase like 18 [Source:NCBI gene;Acc:100153964];selectin E [Source:NCBI gene;Acc:397508]	1.37185	0.952529	1.00445	0.491996	0.345772	0.365984	2.76538	1.46748	up
GO:0032991	protein-containing complex	cellular_component	3	0.0195901	MSTRG.75668	ARHGAP29	Rho GTPase activating protein 29 [Source:NCBI gene;Acc:100152734]	0.717503	0.790664	2.51443	0.380686	0.480294	0.560968	2.82894	1.50026	up
GO:0032991	protein-containing complex	cellular_component	3	0.0195901	MSTRG.76786	GGA1	golgi associated, gamma adaptin ear containing, ARF binding protein 1 [Source:NCBI gene;Acc:100623753]	1.70813	0.263307	0.288521	2.87905	2.8167	3.13191	0.256009	-1.96574	down
GO:0032991	protein-containing complex	cellular_component	3	0.0195901	MSTRG.94761	PEX11A	peroxisomal biogenesis factor 11 alpha [Source:NCBI gene;Acc:100157485]	3.76533	3.8125	2.91411	1.54991	1.15485	1.63596	2.4171	1.27328	up
GO:0005543	phospholipid binding	molecular_function	5	0.019662	MSTRG.106209	APOC3	apolipoprotein C3 [Source:NCBI gene;Acc:406187]	5.7973	0.0001	15.3523	7.97263	112.146	135.001	0.082901	-3.59247	down
GO:0005543	phospholipid binding	molecular_function	5	0.019662	MSTRG.106210	APOA1	apolipoprotein A1 [Source:NCBI gene;Acc:397691]	7.90267	0.154046	34.4247	48.5012	654.438	598.979	0.0326299	-4.93766	down
GO:0005543	phospholipid binding	molecular_function	5	0.019662	MSTRG.67261	SPTBN1	spectrin beta, non-erythrocytic 1 [Source:NCBI gene;Acc:100516258]	0.0441487	0.046422	0.0377367	0.0296061	0.10503	0.357792	0.260561	-1.94031	down
GO:0005543	phospholipid binding	molecular_function	5	0.019662	MSTRG.73540	NR1I3	apolipoprotein A2 [Source:NCBI gene;Acc:100153243];nuclear receptor subfamily 1 group I member 3 [Source:NCBI gene;Acc:654317]	59.2975	18.8747	25.5662	83.3483	87.7412	68.1674	0.433586	-1.20561	down
GO:0005543	phospholipid binding	molecular_function	5	0.019662	MSTRG.84349	APOE	apolipoprotein E [Source:NCBI gene;Acc:397576]	1.75298	0.104147	10.1453	12.7842	42.8416	28.3677	0.142896	-2.80696	down
GO:0015629	actin cytoskeleton	cellular_component	7	0.0196891	MSTRG.107906	PPP1R9A	protein phosphatase 1 regulatory subunit 9A [Source:NCBI gene;Acc:100738652]	1.04129	1.39087	1.70802	3.08951	3.76449	1.887	0.473651	-1.0781	down
GO:0015629	actin cytoskeleton	cellular_component	7	0.0196891	MSTRG.109867	ARPC5	actin related protein 2/3 complex subunit 5 [Source:NCBI gene;Acc:100174965]	167.525	119.256	129.552	59.8929	60.7226	60.3795	2.30025	1.20179	up
GO:0015629	actin cytoskeleton	cellular_component	7	0.0196891	MSTRG.18914	FSCN2	fascin actin-bundling protein 2, retinal [Source:NCBI gene;Acc:100625228]	0.611854	0.604165	0.632634	2.11341	2.29776	0.84387	0.351787	-1.50723	down
GO:0015629	actin cytoskeleton	cellular_component	7	0.0196891	MSTRG.4667	ONECUT2	one cut homeobox 2 [Source:NCBI gene;Acc:106507181]	0.150224	0.35014	0.241027	0.145568	0.891753	2.47394	0.211146	-2.24368	down
GO:0015629	actin cytoskeleton	cellular_component	7	0.0196891	MSTRG.67907	CDC42EP3	CDC42 effector protein 3 [Source:NCBI gene;Acc:100521443]	1.51311	3.24496	2.57789	0.316108	1.58882	0.352003	3.25041	1.70062	up
GO:0015629	actin cytoskeleton	cellular_component	7	0.0196891	MSTRG.73528	DDR2	discoidin domain receptor tyrosine kinase 2 [Source:NCBI gene;Acc:100154199]	0.00714054	0.0001	0.0001	0.0230846	0.370525	0.29827	0.0106096	-6.55849	down
GO:0015629	actin cytoskeleton	cellular_component	7	0.0196891	MSTRG.85851	ESPN	espin [Source:NCBI gene;Acc:100515838]	0.111584	0.0118109	0.206471	1.06877	1.51591	0.639069	0.102324	-3.28878	down
GO:0015629	actin cytoskeleton	cellular_component	7	0.0196891	MSTRG.87914	ENSSSCG00000036451	microtubule-actin crosslinking factor 1 [Source:NCBI gene;Acc:106504077];KIAA0754 ortholog [Source:NCBI gene;Acc:110261156]	0.752955	0.836165	1.41695	2.13252	2.4923	2.27266	0.435822	-1.19819	down
GO:0030424	axon	cellular_component	6	0.0196971	MSTRG.102584	PRSS12	serine protease 12 [Source:NCBI gene;Acc:100524882]	0.303525	0.623388	3.90837	0.448342	0.5433	0.0452797	4.66311	2.22129	up
GO:0030424	axon	cellular_component	6	0.0196971	MSTRG.103212	UNC5C	unc-5 netrin receptor C [Source:NCBI gene;Acc:100621284]	0.0489932	0.0001	0.0001	0.193272	0.0210616	0.304412	0.0948311	-3.3985	down
GO:0030424	axon	cellular_component	6	0.0196971	MSTRG.106656	HEPACAM	hepatic and glial cell adhesion molecule [Source:NCBI gene;Acc:100523198]	142.317	154.013	156.107	312.359	378.381	338.725	0.439487	-1.18611	down
GO:0030424	axon	cellular_component	6	0.0196971	MSTRG.108541	SEMA3A	semaphorin 3A [Source:NCBI gene;Acc:100620398]	0.0001	0.031426	0.0001	0.0001	0.236077	0.177262	0.076495	-3.70849	down
GO:0030424	axon	cellular_component	6	0.0196971	MSTRG.27271	ENSSSCG00000039895	membrane metalloendopeptidase [Source:NCBI gene;Acc:100511536]	0.0001	0.0260059	0.0001	0.0001	0.287481	0.865178	0.0227332	-5.45906	down
GO:0030424	axon	cellular_component	6	0.0196971	MSTRG.43825	EPHA4	EPH receptor A4 [Source:NCBI gene;Acc:100188979]	0.0134425	0.0733102	0.181597	0.211059	0.874639	0.807421	0.14175	-2.81858	down
GO:0030424	axon	cellular_component	6	0.0196971	MSTRG.81484	ENSSSCG00000002639		2.06974	2.84791	3.66774	4.12028	7.53586	6.51776	0.472403	-1.08191	down
GO:0030424	axon	cellular_component	6	0.0196971	MSTRG.8327	NTRK3	neurotrophic receptor tyrosine kinase 3 [Source:NCBI gene;Acc:397511]	4.73948	0.462314	5.14513	1.75863	0.278256	0.308847	4.41095	2.14109	up
GO:0030424	axon	cellular_component	6	0.0196971	MSTRG.93888	ENSSSCG00000036283	TNF receptor superfamily member 21 [Source:NCBI gene;Acc:100513161]	8.46557	10.5942	13.8371	5.5017	6.64251	3.9344	2.046	1.03281	up
GO:0032436	positive regulation of proteasomal ubiquitin-dependent protein catabolic process	biological_process	12	0.0201847	MSTRG.32501	CLU	clusterin [Source:NCBI gene;Acc:397025]	0.0638075	0.187277	0.115231	0.324936	6.60747	5.42466	0.0296442	-5.07611	down
GO:0032436	positive regulation of proteasomal ubiquitin-dependent protein catabolic process	biological_process	12	0.0201847	MSTRG.401	PRKN	parkin RBR E3 ubiquitin protein ligase [Source:NCBI gene;Acc:733673]	0.912104	0.445565	0.488834	0.961529	1.41283	1.59799	0.464838	-1.1052	down
GO:0032436	positive regulation of proteasomal ubiquitin-dependent protein catabolic process	biological_process	12	0.0201847	MSTRG.58020	RAD23A	RAD23 homolog A, nucleotide excision repair protein [Source:NCBI gene;Acc:100524483]	2.49753	3.13243	4.45809	1.20064	1.74191	1.2433	2.41004	1.26905	up
GO:0032436	positive regulation of proteasomal ubiquitin-dependent protein catabolic process	biological_process	12	0.0201847	MSTRG.71127	RNF19A	ring finger protein 19A, RBR E3 ubiquitin protein ligase [Source:NCBI gene;Acc:654326]	0.937239	2.03649	1.63991	0.549874	0.746717	0.689649	2.3228	1.21587	up
GO:0031464	Cul4A-RING E3 ubiquitin ligase complex	cellular_component	8	0.0202857	MSTRG.25732	CRBN	cereblon [Source:NCBI gene;Acc:100737786]	15.241	9.60482	12.6075	6.72824	5.80398	5.82956	2.03974	1.02838	up
GO:0031464	Cul4A-RING E3 ubiquitin ligase complex	cellular_component	8	0.0202857	MSTRG.79317	CDKN1B	cyclin dependent kinase inhibitor 1B [Source:NCBI gene;Acc:397584]	0.237697	0.798054	0.428796	1.8174	1.05419	0.554383	0.427484	-1.22606	down
GO:0008209	androgen metabolic process	biological_process	7	0.0202857	MSTRG.27346	TIPARP	TCDD inducible poly(ADP-ribose) polymerase [Source:NCBI gene;Acc:100626111]	0.825702	0.81531	0.685959	0.0943605	0.326696	0.296697	3.24202	1.69689	up
GO:0008209	androgen metabolic process	biological_process	7	0.0202857	MSTRG.5255	CYP19A1	cytochrome P450 19A1 [Source:NCBI gene;Acc:403331]	0.263451	0.18986	0.106293	0.0249408	0.0164919	0.0724563	4.91359	2.29678	up
GO:0048066	developmental pigmentation	biological_process	4	0.0202857	MSTRG.100071	KIT	KIT proto-oncogene receptor tyrosine kinase [Source:NCBI gene;Acc:396810]	0.0001	0.0128111	0.086126	0.187116	0.757475	1.12543	0.0478435	-4.38553	down
GO:0048066	developmental pigmentation	biological_process	4	0.0202857	MSTRG.43588	MREG	melanoregulin [Source:NCBI gene;Acc:100627946]	1.88193	1.63888	0.718154	0.582839	0.150046	0.12623	4.93411	2.30279	up
GO:0006656	phosphatidylcholine biosynthetic process	biological_process	10	0.0202857	MSTRG.106210	APOA1	apolipoprotein A1 [Source:NCBI gene;Acc:397691]	7.90267	0.154046	34.4247	48.5012	654.438	598.979	0.0326299	-4.93766	down
GO:0006656	phosphatidylcholine biosynthetic process	biological_process	10	0.0202857	MSTRG.73540	NR1I3	apolipoprotein A2 [Source:NCBI gene;Acc:100153243];nuclear receptor subfamily 1 group I member 3 [Source:NCBI gene;Acc:654317]	59.2975	18.8747	25.5662	83.3483	87.7412	68.1674	0.433586	-1.20561	down
GO:0005675	transcription factor TFIIH holo complex	cellular_component	7	0.0202857	MSTRG.46832	CDK7	cyclin dependent kinase 7 [Source:NCBI gene;Acc:100310797]	27.9776	33.7999	28.5352	15.9328	12.9655	12.2444	2.19511	1.13429	up
GO:0005675	transcription factor TFIIH holo complex	cellular_component	7	0.0202857	MSTRG.559	GTF2H5	general transcription factor IIH subunit 5 [Source:NCBI gene;Acc:100739493]	14.4452	35.3343	37.6754	7.88171	9.13233	20.7418	2.31633	1.21184	up
GO:2000060	positive regulation of ubiquitin-dependent protein catabolic process	biological_process	11	0.0202857	MSTRG.32501	CLU	clusterin [Source:NCBI gene;Acc:397025]	0.0638075	0.187277	0.115231	0.324936	6.60747	5.42466	0.0296442	-5.07611	down
GO:2000060	positive regulation of ubiquitin-dependent protein catabolic process	biological_process	11	0.0202857	MSTRG.62474	SMURF1	SMAD specific E3 ubiquitin protein ligase 1 [Source:NCBI gene;Acc:100621443]	0.153385	0.342462	0.275701	0.412623	0.656912	0.621282	0.456317	-1.13189	down
GO:0043527	tRNA methyltransferase complex	cellular_component	6	0.0204403	MSTRG.31734	WDR4	WD repeat domain 4 [Source:NCBI gene;Acc:100620715]	1.15489	0.999823	1.51252	2.43701	4.31917	2.81199	0.383274	-1.38355	down
GO:0002933	lipid hydroxylation	biological_process	8	0.0204403	MSTRG.94863	CYP1A1	cytochrome P450 1A1 [Source:NCBI gene;Acc:403103]	0.0001	0.0739807	0.0001	0.0660214	0.457869	0.370521	0.082938	-3.59182	down
GO:0009629	response to gravity	biological_process	5	0.0204403	MSTRG.600	NOX3	NADPH oxidase 3 [Source:NCBI gene;Acc:100511606]	2.52252	0.937246	2.47814	0.659459	0.0784825	0.897748	3.63022	1.86006	up
GO:0045016	mitochondrial magnesium ion transmembrane transport	biological_process	12	0.0204403	MSTRG.92356	MRS2	magnesium transporter MRS2 [Source:NCBI gene;Acc:100151824]	1.79981	2.63947	2.65281	0.731064	0.450072	1.25397	2.91243	1.54222	up
GO:0032462	regulation of protein homooligomerization	biological_process	8	0.0204403	MSTRG.84349	APOE	apolipoprotein E [Source:NCBI gene;Acc:397576]	1.75298	0.104147	10.1453	12.7842	42.8416	28.3677	0.142896	-2.80696	down
GO:0035370	UBC13-UEV1A complex	cellular_component	6	0.0204403	MSTRG.50721	UBE2V1	ubiquitin conjugating enzyme E2 V1 [Source:NCBI gene;Acc:100512077]	49.6067	58.7931	80.0282	14.8877	24.8643	43.561	2.26169	1.1774	up
GO:0061736	engulfment of target by autophagosome	biological_process	7	0.0204403	MSTRG.62474	SMURF1	SMAD specific E3 ubiquitin protein ligase 1 [Source:NCBI gene;Acc:100621443]	0.153385	0.342462	0.275701	0.412623	0.656912	0.621282	0.456317	-1.13189	down
GO:0070143	mitochondrial alanyl-tRNA aminoacylation	biological_process	14	0.0204403	MSTRG.93748	AARS2	alanyl-tRNA synthetase 2, mitochondrial [Source:NCBI gene;Acc:100155115]	0.073913	0.450859	0.656963	0.72632	1.52011	1.45612	0.319168	-1.64761	down
GO:0060169	negative regulation of adenosine receptor signaling pathway	biological_process	10	0.0204403	MSTRG.50425	ADA	adenosine deaminase [Source:NCBI gene;Acc:100625920]	2.8856	2.79121	0.960453	0.534587	0.795461	0.675625	3.30925	1.7265	up
GO:0006175	dATP biosynthetic process	biological_process	12	0.0204403	MSTRG.36005	ADK	adenosine kinase [Source:NCBI gene;Acc:100154626]	3.03902	2.44331	4.21529	0.921269	1.48843	1.61421	2.41	1.26903	up
GO:1903045	neural crest cell migration involved in sympathetic nervous system development	biological_process	10	0.0204403	MSTRG.108541	SEMA3A	semaphorin 3A [Source:NCBI gene;Acc:100620398]	0.0001	0.031426	0.0001	0.0001	0.236077	0.177262	0.076495	-3.70849	down
GO:0031371	ubiquitin conjugating enzyme complex	cellular_component	5	0.0204403	MSTRG.50721	UBE2V1	ubiquitin conjugating enzyme E2 V1 [Source:NCBI gene;Acc:100512077]	49.6067	58.7931	80.0282	14.8877	24.8643	43.561	2.26169	1.1774	up
GO:0050038	L-xylulose reductase (NADP+) activity	molecular_function	7	0.0204403	MSTRG.18837	DCXR	L-xylulose reductase [Source:NCBI gene;Acc:110255927]	0.168755	0.674204	0.128867	1.07288	0.245507	1.51091	0.343487	-1.54167	down
GO:0047939	L-glucuronate reductase activity	molecular_function	7	0.0204403	MSTRG.90996	AKR1A1	aldo-keto reductase family 1 member A1 [Source:NCBI gene;Acc:396924]	1.99958	1.60917	7.95089	2.53165	17.4076	13.091	0.349971	-1.51469	down
GO:0008079	translation termination factor activity	molecular_function	8	0.0204403	MSTRG.61563	ETF1	eukaryotic translation termination factor 1 [Source:NCBI gene;Acc:100520896]	29.6451	20.8154	24.6747	14.3913	11.8341	10.5122	2.04519	1.03223	up
GO:1902998	positive regulation of neurofibrillary tangle assembly	biological_process	8	0.0204403	MSTRG.32501	CLU	clusterin [Source:NCBI gene;Acc:397025]	0.0638075	0.187277	0.115231	0.324936	6.60747	5.42466	0.0296442	-5.07611	down
GO:0097326	melanocyte adhesion	biological_process	7	0.0204403	MSTRG.100071	KIT	KIT proto-oncogene receptor tyrosine kinase [Source:NCBI gene;Acc:396810]	0.0001	0.0128111	0.086126	0.187116	0.757475	1.12543	0.0478435	-4.38553	down
GO:0048691	positive regulation of axon extension involved in regeneration	biological_process	9	0.0204403	MSTRG.8327	NTRK3	neurotrophic receptor tyrosine kinase 3 [Source:NCBI gene;Acc:397511]	4.73948	0.462314	5.14513	1.75863	0.278256	0.308847	4.41095	2.14109	up
GO:0005043	netrin receptor activity involved in chemorepulsion	molecular_function	7	0.0204403	MSTRG.103212	UNC5C	unc-5 netrin receptor C [Source:NCBI gene;Acc:100621284]	0.0489932	0.0001	0.0001	0.193272	0.0210616	0.304412	0.0948311	-3.3985	down
GO:0099631	postsynaptic endocytic zone cytoplasmic component	cellular_component	4	0.0204403	MSTRG.59362	ENSSSCG00000032389	clathrin light chain B [Source:NCBI gene;Acc:100525860]	34.4237	20.4772	18.2025	13.5337	6.39114	13.407	2.1932	1.13304	up
GO:0018146	keratan sulfate biosynthetic process	biological_process	9	0.0204403	MSTRG.82116	ENSSSCG00000002709	carbohydrate sulfotransferase 6 [Source:NCBI gene;Acc:100522551]	0.0001	0.120028	0.0001	0.186131	0.625503	0.528249	0.0897302	-3.47826	down
GO:0008482	sulfite oxidase activity	molecular_function	7	0.0204403	MSTRG.77713	SUOX	sulfite oxidase [Source:NCBI gene;Acc:100625272]	2.70461	2.03694	5.37821	5.83782	10.2359	7.98616	0.420607	-1.24946	down
GO:0006157	deoxyadenosine catabolic process	biological_process	12	0.0204403	MSTRG.50425	ADA	adenosine deaminase [Source:NCBI gene;Acc:100625920]	2.8856	2.79121	0.960453	0.534587	0.795461	0.675625	3.30925	1.7265	up
GO:0070119	ciliary neurotrophic factor binding	molecular_function	6	0.0204403	MSTRG.74245	IL6R	interleukin 6 receptor [Source:NCBI gene;Acc:399522]	0.270569	0.0842888	0.906857	1.37775	2.56612	2.48102	0.196379	-2.34828	down
GO:1903002	positive regulation of lipid transport across blood-brain barrier	biological_process	9	0.0204403	MSTRG.84349	APOE	apolipoprotein E [Source:NCBI gene;Acc:397576]	1.75298	0.104147	10.1453	12.7842	42.8416	28.3677	0.142896	-2.80696	down
GO:0008523	sodium-dependent multivitamin transmembrane transporter activity	molecular_function	11	0.0204403	MSTRG.68454	SLC5A6	solute carrier family 5 member 6 [Source:NCBI gene;Acc:100522014]	0.273959	0.389621	0.736319	1.20196	1.77194	1.08631	0.344785	-1.53623	down
GO:0043224	nuclear SCF ubiquitin ligase complex	cellular_component	7	0.0204403	MSTRG.26773	RNF7	ring finger protein 7 [Source:NCBI gene;Acc:100514874]	30.0735	19.4037	38.0528	12.2794	10.005	12.1393	2.54272	1.34637	up
GO:0090361	regulation of platelet-derived growth factor production	biological_process	7	0.0204403	MSTRG.95802	NDRG2	NDRG family member 2 [Source:NCBI gene;Acc:780431]	0.198657	0.303851	0.292262	0.259297	1.18485	1.53605	0.266684	-1.9068	down
GO:1904864	negative regulation of beta-catenin-TCF complex assembly	biological_process	8	0.0204403	MSTRG.8176	DACT1	dishevelled binding antagonist of beta catenin 1 [Source:NCBI gene;Acc:100621416]	2.39076	4.32175	2.06558	1.55317	0.618774	1.04091	2.73218	1.45005	up
GO:0090522	vesicle tethering involved in exocytosis	biological_process	6	0.0204403	MSTRG.52496	EXOC4	exocyst complex component 4 [Source:NCBI gene;Acc:106504059]	0.254211	0.421614	0.515038	0.661422	1.06842	0.909262	0.451237	-1.14804	down
GO:0052047	interaction with other organism via secreted substance involved in symbiotic interaction	biological_process	5	0.0204403	MSTRG.43611	FN1	fibronectin 1 [Source:NCBI gene;Acc:397620]	0.0897153	0.0350926	2.82729	0.573491	8.95763	13.9316	0.125821	-2.99056	down
GO:0060695	negative regulation of cholesterol transporter activity	biological_process	11	0.0204403	MSTRG.73540	NR1I3	apolipoprotein A2 [Source:NCBI gene;Acc:100153243];nuclear receptor subfamily 1 group I member 3 [Source:NCBI gene;Acc:654317]	59.2975	18.8747	25.5662	83.3483	87.7412	68.1674	0.433586	-1.20561	down
GO:1903556	negative regulation of tumor necrosis factor superfamily cytokine production	biological_process	8	0.0204403	MSTRG.9140	CD274	CD274 molecule [Source:NCBI gene;Acc:574058]	0.00987775	0.0457782	0.0001	0.0513243	0.240784	0.245128	0.103783	-3.26836	down
GO:0036265	RNA (guanine-N7)-methylation	biological_process	11	0.0204403	MSTRG.31734	WDR4	WD repeat domain 4 [Source:NCBI gene;Acc:100620715]	1.15489	0.999823	1.51252	2.43701	4.31917	2.81199	0.383274	-1.38355	down
GO:0071830	triglyceride-rich lipoprotein particle clearance	biological_process	5	0.0204403	MSTRG.84349	APOE	apolipoprotein E [Source:NCBI gene;Acc:397576]	1.75298	0.104147	10.1453	12.7842	42.8416	28.3677	0.142896	-2.80696	down
GO:0098840	protein transport along microtubule	biological_process	11	0.0204403	MSTRG.58522	CAMSAP3	calmodulin regulated spectrin associated protein family member 3 [Source:NCBI gene;Acc:100511741]	0.974465	0.72697	0.660432	2.27763	2.64017	1.49009	0.368588	-1.43992	down
GO:0015887	pantothenate transmembrane transport	biological_process	11	0.0204403	MSTRG.68454	SLC5A6	solute carrier family 5 member 6 [Source:NCBI gene;Acc:100522014]	0.273959	0.389621	0.736319	1.20196	1.77194	1.08631	0.344785	-1.53623	down
GO:0051582	positive regulation of neurotransmitter uptake	biological_process	7	0.0204403	MSTRG.401	PRKN	parkin RBR E3 ubiquitin protein ligase [Source:NCBI gene;Acc:733673]	0.912104	0.445565	0.488834	0.961529	1.41283	1.59799	0.464838	-1.1052	down
GO:2000663	negative regulation of interleukin-5 secretion	biological_process	9	0.0204403	MSTRG.93888	ENSSSCG00000036283	TNF receptor superfamily member 21 [Source:NCBI gene;Acc:100513161]	8.46557	10.5942	13.8371	5.5017	6.64251	3.9344	2.046	1.03281	up
GO:1904928	coreceptor activity involved in canonical Wnt signaling pathway	molecular_function	7	0.0204403	MSTRG.9862	RECK	reversion inducing cysteine rich protein with kazal motifs [Source:NCBI gene;Acc:100519638]	0.120401	0.0769837	0.0431344	0.116458	0.356011	0.347777	0.293228	-1.76991	down
GO:2001108	positive regulation of Rho guanyl-nucleotide exchange factor activity	biological_process	9	0.0204403	MSTRG.43825	EPHA4	EPH receptor A4 [Source:NCBI gene;Acc:100188979]	0.0134425	0.0733102	0.181597	0.211059	0.874639	0.807421	0.14175	-2.81858	down
GO:0047315	kynurenine-glyoxylate transaminase activity	molecular_function	8	0.0204403	MSTRG.75965	KYAT3	kynurenine aminotransferase 3 [Source:NCBI gene;Acc:100157176]	13.3147	8.17532	8.33021	4.56547	4.05236	4.34398	2.30062	1.20202	up
GO:0016655	oxidoreductase activity, acting on NAD(P)H, quinone or similar compound as acceptor	molecular_function	6	0.0204403	MSTRG.18837	DCXR	L-xylulose reductase [Source:NCBI gene;Acc:110255927]	0.168755	0.674204	0.128867	1.07288	0.245507	1.51091	0.343487	-1.54167	down
GO:0031751	D4 dopamine receptor binding	molecular_function	8	0.0204403	MSTRG.31253	CLIC6	chloride intracellular channel 6 [Source:NCBI gene;Acc:100622868]	0.0865368	0.011332	0.475125	0.411804	4.24089	2.90331	0.075833	-3.72103	down
GO:0042128	nitrate assimilation	biological_process	8	0.0204403	MSTRG.77713	SUOX	sulfite oxidase [Source:NCBI gene;Acc:100625272]	2.70461	2.03694	5.37821	5.83782	10.2359	7.98616	0.420607	-1.24946	down
GO:1905366	negative regulation of intralumenal vesicle formation	biological_process	7	0.0204403	MSTRG.401	PRKN	parkin RBR E3 ubiquitin protein ligase [Source:NCBI gene;Acc:733673]	0.912104	0.445565	0.488834	0.961529	1.41283	1.59799	0.464838	-1.1052	down
GO:0015878	biotin transport	biological_process	11	0.0204403	MSTRG.68454	SLC5A6	solute carrier family 5 member 6 [Source:NCBI gene;Acc:100522014]	0.273959	0.389621	0.736319	1.20196	1.77194	1.08631	0.344785	-1.53623	down
GO:2000346	negative regulation of hepatocyte proliferation	biological_process	9	0.0204403	MSTRG.41268	LIMS2	LIM zinc finger domain containing 2 [Source:NCBI gene;Acc:100517009]	2.27167	2.68644	7.91743	1.89573	0.844237	2.377	2.51624	1.33127	up
GO:0033488	cholesterol biosynthetic process via 24,25-dihydrolanosterol	biological_process	10	0.0204403	MSTRG.107856	CYP51A1	cytochrome P450, family 51, subfamily A, polypeptide 1 [Source:NCBI gene;Acc:403334]	23.1379	16.0977	17.9278	10.7954	5.35892	8.34556	2.33321	1.22232	up
GO:0060968	regulation of gene silencing	biological_process	8	0.0204403	MSTRG.77710	ENSSSCG00000037396	cyclin dependent kinase 2 [Source:NCBI gene;Acc:100154715];RAB5B, member RAS oncogene family [Source:NCBI gene;Acc:100625381]	5.56972	7.81881	7.89906	4.37658	1.00919	2.71843	2.62674	1.39327	up
GO:1902847	regulation of neuronal signal transduction	biological_process	8	0.0204403	MSTRG.32501	CLU	clusterin [Source:NCBI gene;Acc:397025]	0.0638075	0.187277	0.115231	0.324936	6.60747	5.42466	0.0296442	-5.07611	down
GO:1901628	positive regulation of postsynaptic membrane organization	biological_process	8	0.0204403	MSTRG.84349	APOE	apolipoprotein E [Source:NCBI gene;Acc:397576]	1.75298	0.104147	10.1453	12.7842	42.8416	28.3677	0.142896	-2.80696	down
GO:0099180	zinc ion import into synaptic vesicle	biological_process	13	0.0204403	MSTRG.68452	SLC30A3	solute carrier family 30 member 3 [Source:NCBI gene;Acc:100169931]	2.75997	0.622848	2.22098	5.62591	7.39228	2.53579	0.360281	-1.47281	down
GO:1990814	DNA/DNA annealing activity	molecular_function	7	0.0204403	MSTRG.9464	ANXA1	annexin A1 [Source:NCBI gene;Acc:396942]	93.4445	73.7002	115.966	40.9272	38.5674	29.5433	2.59645	1.37654	up
GO:0005436	sodium:phosphate symporter activity	molecular_function	11	0.0204403	MSTRG.99225	SLC34A2	solute carrier family 34 member 2 [Source:NCBI gene;Acc:641347]	4.08471	5.69057	6.21681	0.52992	1.19663	1.56984	4.8514	2.2784	up
GO:0051029	rRNA transport	biological_process	10	0.0204403	MSTRG.76830	TST	thiosulfate sulfurtransferase [Source:NCBI gene;Acc:100153230]	0.799301	0.587946	0.940248	1.11761	2.74667	2.45726	0.368184	-1.4415	down
GO:0097156	fasciculation of motor neuron axon	biological_process	7	0.0204403	MSTRG.43825	EPHA4	EPH receptor A4 [Source:NCBI gene;Acc:100188979]	0.0134425	0.0733102	0.181597	0.211059	0.874639	0.807421	0.14175	-2.81858	down
GO:0035623	renal glucose absorption	biological_process	7	0.0204403	MSTRG.34047	HNF1A	HNF1 homeobox A [Source:NCBI gene;Acc:574067]	0.0001	0.0001	0.0353084	0.422982	0.0553978	0.320483	0.0444487	-4.49171	down
GO:1990777	lipoprotein particle	cellular_component	5	0.0204403	MSTRG.84349	APOE	apolipoprotein E [Source:NCBI gene;Acc:397576]	1.75298	0.104147	10.1453	12.7842	42.8416	28.3677	0.142896	-2.80696	down
GO:0019408	dolichol biosynthetic process	biological_process	10	0.0204403	MSTRG.2127	NUS1	NUS1, dehydrodolichyl diphosphate synthase subunit [Source:NCBI gene;Acc:100154658]	10.9157	9.05034	11.8816	5.42982	4.56218	3.40568	2.3771	1.2492	up
GO:0046111	xanthine biosynthetic process	biological_process	11	0.0204403	MSTRG.50425	ADA	adenosine deaminase [Source:NCBI gene;Acc:100625920]	2.8856	2.79121	0.960453	0.534587	0.795461	0.675625	3.30925	1.7265	up
GO:0042840	D-glucuronate catabolic process	biological_process	10	0.0204403	MSTRG.90996	AKR1A1	aldo-keto reductase family 1 member A1 [Source:NCBI gene;Acc:396924]	1.99958	1.60917	7.95089	2.53165	17.4076	13.091	0.349971	-1.51469	down
GO:0052929	ATP:3'-cytidine-cytidine-tRNA adenylyltransferase activity	molecular_function	11	0.0204403	MSTRG.25728	TRNT1	tRNA nucleotidyl transferase 1 [Source:NCBI gene;Acc:100153838]	9.39759	8.74428	7.92595	3.24888	4.20046	5.33057	2.03975	1.02839	up
GO:0051878	lateral element assembly	biological_process	6	0.0204403	MSTRG.74704	TSHB	synaptonemal complex protein 1 [Source:NCBI gene;Acc:100513924];thyroid stimulating hormone beta [Source:NCBI gene;Acc:397658]	0.0113056	0.0001	0.0786516	0.153566	0.442946	0.484808	0.0832844	-3.58581	down
GO:1905855	positive regulation of heparan sulfate binding	biological_process	7	0.0204403	MSTRG.84349	APOE	apolipoprotein E [Source:NCBI gene;Acc:397576]	1.75298	0.104147	10.1453	12.7842	42.8416	28.3677	0.142896	-2.80696	down
GO:0005914	spot adherens junction	cellular_component	6	0.0204403	MSTRG.9290	PGM5	phosphoglucomutase 5 [Source:NCBI gene;Acc:100511977]	1.23356	3.55033	4.13383	4.33092	16.629	9.41305	0.293607	-1.76804	down
GO:0051050	positive regulation of transport	biological_process	6	0.0204403	MSTRG.68452	SLC30A3	solute carrier family 30 member 3 [Source:NCBI gene;Acc:100169931]	2.75997	0.622848	2.22098	5.62591	7.39228	2.53579	0.360281	-1.47281	down
GO:0060407	negative regulation of penile erection	biological_process	7	0.0204403	MSTRG.50425	ADA	adenosine deaminase [Source:NCBI gene;Acc:100625920]	2.8856	2.79121	0.960453	0.534587	0.795461	0.675625	3.30925	1.7265	up
GO:1902530	positive regulation of protein linear polyubiquitination	biological_process	13	0.0204403	MSTRG.401	PRKN	parkin RBR E3 ubiquitin protein ligase [Source:NCBI gene;Acc:733673]	0.912104	0.445565	0.488834	0.961529	1.41283	1.59799	0.464838	-1.1052	down
GO:1905892	negative regulation of cellular response to thapsigargin	biological_process	7	0.0204403	MSTRG.32501	CLU	clusterin [Source:NCBI gene;Acc:397025]	0.0638075	0.187277	0.115231	0.324936	6.60747	5.42466	0.0296442	-5.07611	down
GO:0047225	acetylgalactosaminyl-O-glycosyl-glycoprotein beta-1,6-N-acetylglucosaminyltransferase activity	molecular_function	8	0.0204403	MSTRG.4969	GCNT3	family with sequence similarity 81 member A [Source:NCBI gene;Acc:100156658];glucosaminyl (N-acetyl) transferase 3, mucin type [Source:NCBI gene;Acc:100522112]	3.93395	1.28445	2.12327	0.856564	0.959686	0.547297	3.10621	1.63515	up
GO:0005895	interleukin-5 receptor complex	cellular_component	6	0.0204403	MSTRG.72905	SDCBP	syndecan binding protein [Source:NCBI gene;Acc:100151838]	22.4582	11.9506	10.2593	6.59213	5.8442	6.20277	2.39647	1.26091	up
GO:0051409	response to nitrosative stress	biological_process	5	0.0204403	MSTRG.81031	DUSP6	dual specificity phosphatase 6 [Source:NCBI gene;Acc:100622968]	0.592682	0.118057	0.26129	0.0001	0.0001	0.065386	14.8207	3.88954	up
GO:0051494	negative regulation of cytoskeleton organization	biological_process	9	0.0204403	MSTRG.85851	ESPN	espin [Source:NCBI gene;Acc:100515838]	0.111584	0.0118109	0.206471	1.06877	1.51591	0.639069	0.102324	-3.28878	down
GO:0099020	perinuclear endoplasmic reticulum lumen	cellular_component	8	0.0204403	MSTRG.32501	CLU	clusterin [Source:NCBI gene;Acc:397025]	0.0638075	0.187277	0.115231	0.324936	6.60747	5.42466	0.0296442	-5.07611	down
GO:0002426	immunoglobulin production in mucosal tissue	biological_process	7	0.0204403	MSTRG.4969	GCNT3	family with sequence similarity 81 member A [Source:NCBI gene;Acc:100156658];glucosaminyl (N-acetyl) transferase 3, mucin type [Source:NCBI gene;Acc:100522112]	3.93395	1.28445	2.12327	0.856564	0.959686	0.547297	3.10621	1.63515	up
GO:0005018	platelet-derived growth factor alpha-receptor activity	molecular_function	11	0.0204403	MSTRG.100061	PDGFRA	platelet derived growth factor receptor alpha [Source:NCBI gene;Acc:100627123]	0.156894	0.152082	0.824092	1.13637	2.14131	2.6891	0.189896	-2.39672	down
GO:0060354	negative regulation of cell adhesion molecule production	biological_process	7	0.0204403	MSTRG.106210	APOA1	apolipoprotein A1 [Source:NCBI gene;Acc:397691]	7.90267	0.154046	34.4247	48.5012	654.438	598.979	0.0326299	-4.93766	down
GO:0001855	complement component C4b binding	molecular_function	6	0.0204403	MSTRG.86152	MASP2	mannan binding lectin serine peptidase 2 [Source:NCBI gene;Acc:100302537]	5.39624	6.56623	12.5649	10.407	24.9662	14.0558	0.496214	-1.01097	down
GO:0120043	stereocilium shaft	cellular_component	4	0.0204403	MSTRG.104422	FCHSD2	FCH and double SH3 domains 2 [Source:NCBI gene;Acc:100622758]	0.567514	0.386554	0.906151	0.116941	0.296403	0.220834	2.93327	1.55251	up
GO:0043914	NADPH:sulfur oxidoreductase activity	molecular_function	5	0.0204403	MSTRG.56888	MICAL2	microtubule associated monooxygenase, calponin and LIM domain containing 2 [Source:HGNC Symbol;Acc:HGNC:24693]	1.03562	0.290734	0.23505	0.229272	0.111944	0.102926	3.51555	1.81375	up
GO:0071211	protein targeting to vacuole involved in autophagy	biological_process	13	0.0204403	MSTRG.62474	SMURF1	SMAD specific E3 ubiquitin protein ligase 1 [Source:NCBI gene;Acc:100621443]	0.153385	0.342462	0.275701	0.412623	0.656912	0.621282	0.456317	-1.13189	down
GO:0046449	creatinine metabolic process	biological_process	8	0.0204403	MSTRG.27271	ENSSSCG00000039895	membrane metalloendopeptidase [Source:NCBI gene;Acc:100511536]	0.0001	0.0260059	0.0001	0.0001	0.287481	0.865178	0.0227332	-5.45906	down
GO:0106030	neuron projection fasciculation	biological_process	8	0.0204403	MSTRG.43825	EPHA4	EPH receptor A4 [Source:NCBI gene;Acc:100188979]	0.0134425	0.0733102	0.181597	0.211059	0.874639	0.807421	0.14175	-2.81858	down
GO:0031300	intrinsic component of organelle membrane	cellular_component	5	0.0204403	MSTRG.43588	MREG	melanoregulin [Source:NCBI gene;Acc:100627946]	1.88193	1.63888	0.718154	0.582839	0.150046	0.12623	4.93411	2.30279	up
GO:1905895	negative regulation of cellular response to tunicamycin	biological_process	7	0.0204403	MSTRG.32501	CLU	clusterin [Source:NCBI gene;Acc:397025]	0.0638075	0.187277	0.115231	0.324936	6.60747	5.42466	0.0296442	-5.07611	down
GO:0016278	lysine N-methyltransferase activity	molecular_function	8	0.0204403	MSTRG.55207	CSKMT	citrate synthase lysine methyltransferase [Source:NCBI gene;Acc:100620846]	6.69245	6.43512	9.3087	13.0654	20.8197	14.9971	0.458986	-1.12348	down
GO:0008387	steroid 7-alpha-hydroxylase activity	molecular_function	7	0.0204403	MSTRG.93850	CYP39A1	Sus scrofa 24-hydroxycholesterol 7-alpha-hydroxylase-like (LOC100738724), mRNA. [Source:RefSeq mRNA;Acc:NM_001315744]	0.25471	0.431813	0.769395	0.0209637	0.0542069	0.22113	4.91366	2.2968	up
GO:0021905	forebrain-midbrain boundary formation	biological_process	5	0.0204403	MSTRG.56315	PAX6	paired box 6 [Source:NCBI gene;Acc:100514152]	0.0001	0.0742041	0.0001	0.0451218	0.550112	0.505928	0.0675687	-3.8875	down
GO:0004667	prostaglandin-D synthase activity	molecular_function	6	0.0204403	MSTRG.103230	HPGDS	hematopoietic prostaglandin D synthase [Source:NCBI gene;Acc:100623584]	0.0710104	0.26424	0.0607096	0.0826879	0.373862	0.948566	0.281799	-1.82726	down
GO:1902746	regulation of lens fiber cell differentiation	biological_process	8	0.0204403	MSTRG.79317	CDKN1B	cyclin dependent kinase inhibitor 1B [Source:NCBI gene;Acc:397584]	0.237697	0.798054	0.428796	1.8174	1.05419	0.554383	0.427484	-1.22606	down
GO:0140272	exogenous protein binding	molecular_function	4	0.0204403	MSTRG.101219	ALB	albumin [Source:NCBI gene;Acc:396960]	0.134687	0.514034	0.219075	0.559872	1.01302	0.817573	0.363024	-1.46186	down
GO:0001680	tRNA 3'-terminal CCA addition	biological_process	13	0.0204403	MSTRG.25728	TRNT1	tRNA nucleotidyl transferase 1 [Source:NCBI gene;Acc:100153838]	9.39759	8.74428	7.92595	3.24888	4.20046	5.33057	2.03975	1.02839	up
GO:1905860	positive regulation of heparan sulfate proteoglycan binding	biological_process	8	0.0204403	MSTRG.84349	APOE	apolipoprotein E [Source:NCBI gene;Acc:397576]	1.75298	0.104147	10.1453	12.7842	42.8416	28.3677	0.142896	-2.80696	down
GO:0050459	ethanolamine-phosphate phospho-lyase activity	molecular_function	7	0.0204403	MSTRG.102827	ETNPPL	ethanolamine-phosphate phospho-lyase [Source:NCBI gene;Acc:100519324]	10.5408	4.91894	63.7633	5.62133	5.9077	6.81945	4.31769	2.11026	up
GO:2000116	regulation of cysteine-type endopeptidase activity	biological_process	11	0.0204403	MSTRG.92924	PSMB9	proteasome subunit beta 9 [Source:NCBI gene;Acc:654294]	1.50598	0.972967	1.38708	1.38045	6.04546	2.97632	0.371654	-1.42797	down
GO:0036137	kynurenine aminotransferase activity	molecular_function	7	0.0204403	MSTRG.75965	KYAT3	kynurenine aminotransferase 3 [Source:NCBI gene;Acc:100157176]	13.3147	8.17532	8.33021	4.56547	4.05236	4.34398	2.30062	1.20202	up
GO:0032261	purine nucleotide salvage	biological_process	11	0.0204403	MSTRG.50425	ADA	adenosine deaminase [Source:NCBI gene;Acc:100625920]	2.8856	2.79121	0.960453	0.534587	0.795461	0.675625	3.30925	1.7265	up
GO:0046911	metal chelating activity	molecular_function	7	0.0204403	MSTRG.84349	APOE	apolipoprotein E [Source:NCBI gene;Acc:397576]	1.75298	0.104147	10.1453	12.7842	42.8416	28.3677	0.142896	-2.80696	down
GO:0008398	sterol 14-demethylase activity	molecular_function	7	0.0204403	MSTRG.107856	CYP51A1	cytochrome P450, family 51, subfamily A, polypeptide 1 [Source:NCBI gene;Acc:403334]	23.1379	16.0977	17.9278	10.7954	5.35892	8.34556	2.33321	1.22232	up
GO:0080164	regulation of nitric oxide metabolic process	biological_process	6	0.0204403	MSTRG.6129	SELENOS	selenoprotein S [Source:NCBI gene;Acc:100151836]	74.5735	41.368	99.2672	106.567	146.07	199.693	0.475778	-1.07164	down
GO:0001781	neutrophil apoptotic process	biological_process	8	0.0204403	MSTRG.108444	IL6	interleukin 6 [Source:NCBI gene;Acc:399500]	60.1745	45.9563	31.1711	16.8784	16.3121	21.3394	2.51791	1.33223	up
GO:0071584	negative regulation of zinc ion transmembrane import	biological_process	12	0.0204403	MSTRG.110077	SLC30A1	solute carrier family 30 member 1 [Source:NCBI gene;Acc:503660]	0.486561	0.207105	0.439225	0.758443	1.54535	0.630416	0.386097	-1.37296	down
GO:0001788	antibody-dependent cellular cytotoxicity	biological_process	9	0.0204403	MSTRG.75210	FCGR1A	Fc fragment of IgG, high affinity Ia, receptor (CD64) [Source:NCBI gene;Acc:613130]	0.653543	6.82901	0.78764	0.773983	0.582555	0.762945	3.90198	1.96421	up
GO:0032972	regulation of muscle filament sliding speed	biological_process	10	0.0204403	MSTRG.24854	TNNC1	troponin C1, slow skeletal and cardiac type [Source:NCBI gene;Acc:100156435]	30.8354	14.2748	28.3656	14.5989	6.02313	10.4182	2.36711	1.24313	up
GO:0032652	regulation of interleukin-1 production	biological_process	7	0.0204403	MSTRG.9464	ANXA1	annexin A1 [Source:NCBI gene;Acc:396942]	93.4445	73.7002	115.966	40.9272	38.5674	29.5433	2.59645	1.37654	up
GO:0097161	DH domain binding	molecular_function	6	0.0204403	MSTRG.43825	EPHA4	EPH receptor A4 [Source:NCBI gene;Acc:100188979]	0.0134425	0.0733102	0.181597	0.211059	0.874639	0.807421	0.14175	-2.81858	down
GO:0061753	substrate localization to autophagosome	biological_process	6	0.0204403	MSTRG.62474	SMURF1	SMAD specific E3 ubiquitin protein ligase 1 [Source:NCBI gene;Acc:100621443]	0.153385	0.342462	0.275701	0.412623	0.656912	0.621282	0.456317	-1.13189	down
GO:2001202	negative regulation of transforming growth factor-beta secretion	biological_process	9	0.0204403	MSTRG.43611	FN1	fibronectin 1 [Source:NCBI gene;Acc:397620]	0.0897153	0.0350926	2.82729	0.573491	8.95763	13.9316	0.125821	-2.99056	down
GO:0021918	regulation of transcription from RNA polymerase II promoter involved in somatic motor neuron fate commitment	biological_process	11	0.0204403	MSTRG.56315	PAX6	paired box 6 [Source:NCBI gene;Acc:100514152]	0.0001	0.0742041	0.0001	0.0451218	0.550112	0.505928	0.0675687	-3.8875	down
GO:0061702	inflammasome complex	cellular_component	4	0.0204403	MSTRG.85294	NLRP9	NLR family pyrin domain containing 9 [Source:NCBI gene;Acc:100519960]	0.0001	0.0001	0.0831828	0.110675	0.242395	0.472983	0.100941	-3.30841	down
GO:0002865	negative regulation of acute inflammatory response to antigenic stimulus	biological_process	11	0.0204403	MSTRG.6129	SELENOS	selenoprotein S [Source:NCBI gene;Acc:100151836]	74.5735	41.368	99.2672	106.567	146.07	199.693	0.475778	-1.07164	down
GO:1901630	negative regulation of presynaptic membrane organization	biological_process	9	0.0204403	MSTRG.84349	APOE	apolipoprotein E [Source:NCBI gene;Acc:397576]	1.75298	0.104147	10.1453	12.7842	42.8416	28.3677	0.142896	-2.80696	down
GO:0046185	aldehyde catabolic process	biological_process	6	0.0204403	MSTRG.90996	AKR1A1	aldo-keto reductase family 1 member A1 [Source:NCBI gene;Acc:396924]	1.99958	1.60917	7.95089	2.53165	17.4076	13.091	0.349971	-1.51469	down
GO:0006294	nucleotide-excision repair, preincision complex assembly	biological_process	9	0.0204403	MSTRG.559	GTF2H5	general transcription factor IIH subunit 5 [Source:NCBI gene;Acc:100739493]	14.4452	35.3343	37.6754	7.88171	9.13233	20.7418	2.31633	1.21184	up
GO:0019318	hexose metabolic process	biological_process	7	0.0204403	MSTRG.68021	GALM	galactose mutarotase [Source:NCBI gene;Acc:399536]	95.8827	33.5039	28.7598	27.0745	18.0064	17.766	2.51638	1.33135	up
GO:0000268	peroxisome targeting sequence binding	molecular_function	7	0.0204403	MSTRG.28023	PEX5L	peroxisomal biogenesis factor 5 like [Source:NCBI gene;Acc:100524828]	0.0001	0.0155872	0.0707717	0.0001	0.33778	0.514577	0.101423	-3.30154	down
GO:0014036	neural crest cell fate specification	biological_process	7	0.0204403	MSTRG.97871	GSC	goosecoid homeobox [Source:NCBI gene;Acc:397342]	0.859183	0.576414	6.19903	10.946	11.4265	9.19347	0.241863	-2.04774	down
GO:0071673	positive regulation of smooth muscle cell chemotaxis	biological_process	10	0.0204403	MSTRG.92782	AIF1	allograft inflammatory factor 1 [Source:NCBI gene;Acc:397271]	72.4217	66.0353	49.8709	45.163	25.5145	17.94	2.12518	1.08758	up
GO:0047941	glucuronolactone reductase activity	molecular_function	7	0.0204403	MSTRG.90996	AKR1A1	aldo-keto reductase family 1 member A1 [Source:NCBI gene;Acc:396924]	1.99958	1.60917	7.95089	2.53165	17.4076	13.091	0.349971	-1.51469	down
GO:0101020	estrogen 16-alpha-hydroxylase activity	molecular_function	7	0.0204403	MSTRG.94863	CYP1A1	cytochrome P450 1A1 [Source:NCBI gene;Acc:403103]	0.0001	0.0739807	0.0001	0.0660214	0.457869	0.370521	0.082938	-3.59182	down
GO:0010877	lipid transport involved in lipid storage	biological_process	8	0.0204403	MSTRG.84349	APOE	apolipoprotein E [Source:NCBI gene;Acc:397576]	1.75298	0.104147	10.1453	12.7842	42.8416	28.3677	0.142896	-2.80696	down
GO:2000739	regulation of mesenchymal stem cell differentiation	biological_process	8	0.0204403	MSTRG.100061	PDGFRA	platelet derived growth factor receptor alpha [Source:NCBI gene;Acc:100627123]	0.156894	0.152082	0.824092	1.13637	2.14131	2.6891	0.189896	-2.39672	down
GO:1902897	regulation of postsynaptic density protein 95 clustering	biological_process	10	0.0204403	MSTRG.88928	CDH2	cadherin 2 [Source:NCBI gene;Acc:100515322]	0.0001	0.0001	0.105636	0.106658	1.02921	1.2299	0.0447364	-4.48241	down
GO:1904306	positive regulation of gastro-intestinal system smooth muscle contraction	biological_process	11	0.0204403	MSTRG.79010	SPX	spexin hormone [Source:NCBI gene;Acc:100522076]	2.94075	0.587647	1.88069	0.361671	0.656606	0.387095	3.84886	1.94443	up
GO:1905404	positive regulation of activated CD8-positive, alpha-beta T cell apoptotic process	biological_process	13	0.0204403	MSTRG.9140	CD274	CD274 molecule [Source:NCBI gene;Acc:574058]	0.00987775	0.0457782	0.0001	0.0513243	0.240784	0.245128	0.103783	-3.26836	down
GO:0004034	aldose 1-epimerase activity	molecular_function	7	0.0204403	MSTRG.68021	GALM	galactose mutarotase [Source:NCBI gene;Acc:399536]	95.8827	33.5039	28.7598	27.0745	18.0064	17.766	2.51638	1.33135	up
GO:0061837	neuropeptide processing	biological_process	9	0.0204403	MSTRG.27271	ENSSSCG00000039895	membrane metalloendopeptidase [Source:NCBI gene;Acc:100511536]	0.0001	0.0260059	0.0001	0.0001	0.287481	0.865178	0.0227332	-5.45906	down
GO:0051640	organelle localization	biological_process	5	0.0204403	MSTRG.1539	STX7	syntaxin 7 [Source:NCBI gene;Acc:100153196]	47.5267	32.0287	28.4065	18.0681	14.0334	18.5079	2.13324	1.09305	up
GO:1904049	negative regulation of spontaneous neurotransmitter secretion	biological_process	8	0.0204403	MSTRG.401	PRKN	parkin RBR E3 ubiquitin protein ligase [Source:NCBI gene;Acc:733673]	0.912104	0.445565	0.488834	0.961529	1.41283	1.59799	0.464838	-1.1052	down
GO:2001180	negative regulation of interleukin-10 secretion	biological_process	9	0.0204403	MSTRG.93888	ENSSSCG00000036283	TNF receptor superfamily member 21 [Source:NCBI gene;Acc:100513161]	8.46557	10.5942	13.8371	5.5017	6.64251	3.9344	2.046	1.03281	up
GO:1904237	positive regulation of substrate-dependent cell migration, cell attachment to substrate	biological_process	8	0.0204403	MSTRG.43611	FN1	fibronectin 1 [Source:NCBI gene;Acc:397620]	0.0897153	0.0350926	2.82729	0.573491	8.95763	13.9316	0.125821	-2.99056	down
GO:0002384	hepatic immune response	biological_process	6	0.0204403	MSTRG.108444	IL6	interleukin 6 [Source:NCBI gene;Acc:399500]	60.1745	45.9563	31.1711	16.8784	16.3121	21.3394	2.51791	1.33223	up
GO:0002845	positive regulation of tolerance induction to tumor cell	biological_process	10	0.0204403	MSTRG.9140	CD274	CD274 molecule [Source:NCBI gene;Acc:574058]	0.00987775	0.0457782	0.0001	0.0513243	0.240784	0.245128	0.103783	-3.26836	down
GO:0051651	maintenance of location in cell	biological_process	4	0.0204403	MSTRG.84349	APOE	apolipoprotein E [Source:NCBI gene;Acc:397576]	1.75298	0.104147	10.1453	12.7842	42.8416	28.3677	0.142896	-2.80696	down
GO:0032173	septin collar	cellular_component	8	0.0204403	MSTRG.114467	SEPT6	septin 6 [Source:NCBI gene;Acc:100515873]	0.0001	0.0001	0.040688	0.107458	0.554192	0.759262	0.0287759	-5.119	down
GO:0031749	D2 dopamine receptor binding	molecular_function	8	0.0204403	MSTRG.31253	CLIC6	chloride intracellular channel 6 [Source:NCBI gene;Acc:100622868]	0.0865368	0.011332	0.475125	0.411804	4.24089	2.90331	0.075833	-3.72103	down
GO:0003322	pancreatic A cell development	biological_process	9	0.0204403	MSTRG.56315	PAX6	paired box 6 [Source:NCBI gene;Acc:100514152]	0.0001	0.0742041	0.0001	0.0451218	0.550112	0.505928	0.0675687	-3.8875	down
GO:0071831	intermediate-density lipoprotein particle clearance	biological_process	6	0.0204403	MSTRG.84349	APOE	apolipoprotein E [Source:NCBI gene;Acc:397576]	1.75298	0.104147	10.1453	12.7842	42.8416	28.3677	0.142896	-2.80696	down
GO:0070576	vitamin D 24-hydroxylase activity	molecular_function	5	0.0204403	MSTRG.94863	CYP1A1	cytochrome P450 1A1 [Source:NCBI gene;Acc:403103]	0.0001	0.0739807	0.0001	0.0660214	0.457869	0.370521	0.082938	-3.59182	down
GO:0004512	inositol-3-phosphate synthase activity	molecular_function	6	0.0204403	MSTRG.57577	ISYNA1	inositol-3-phosphate synthase 1 [Source:HGNC Symbol;Acc:HGNC:29821]	6.14088	2.55768	11.2611	31.3431	48.1851	32.9993	0.177375	-2.49512	down
GO:1903573	negative regulation of response to endoplasmic reticulum stress	biological_process	7	0.0204403	MSTRG.32501	CLU	clusterin [Source:NCBI gene;Acc:397025]	0.0638075	0.187277	0.115231	0.324936	6.60747	5.42466	0.0296442	-5.07611	down
GO:0005020	stem cell factor receptor activity	molecular_function	10	0.0204403	MSTRG.100071	KIT	KIT proto-oncogene receptor tyrosine kinase [Source:NCBI gene;Acc:396810]	0.0001	0.0128111	0.086126	0.187116	0.757475	1.12543	0.0478435	-4.38553	down
GO:0010987	negative regulation of high-density lipoprotein particle clearance	biological_process	8	0.0204403	MSTRG.106209	APOC3	apolipoprotein C3 [Source:NCBI gene;Acc:406187]	5.7973	0.0001	15.3523	7.97263	112.146	135.001	0.082901	-3.59247	down
GO:0002371	dendritic cell cytokine production	biological_process	6	0.0204403	MSTRG.100071	KIT	KIT proto-oncogene receptor tyrosine kinase [Source:NCBI gene;Acc:396810]	0.0001	0.0128111	0.086126	0.187116	0.757475	1.12543	0.0478435	-4.38553	down
GO:1905890	regulation of cellular response to very-low-density lipoprotein particle stimulus	biological_process	6	0.0204403	MSTRG.84349	APOE	apolipoprotein E [Source:NCBI gene;Acc:397576]	1.75298	0.104147	10.1453	12.7842	42.8416	28.3677	0.142896	-2.80696	down
GO:0035790	platelet-derived growth factor receptor-alpha signaling pathway	biological_process	9	0.0204403	MSTRG.100061	PDGFRA	platelet derived growth factor receptor alpha [Source:NCBI gene;Acc:100627123]	0.156894	0.152082	0.824092	1.13637	2.14131	2.6891	0.189896	-2.39672	down
GO:0004001	adenosine kinase activity	molecular_function	7	0.0204403	MSTRG.36005	ADK	adenosine kinase [Source:NCBI gene;Acc:100154626]	3.03902	2.44331	4.21529	0.921269	1.48843	1.61421	2.41	1.26903	up
GO:0010951	negative regulation of endopeptidase activity	biological_process	11	0.0207827	MSTRG.104524	SERPINH1	serpin family H member 1 [Source:NCBI gene;Acc:396773]	0.590893	0.16907	1.52851	1.17717	4.52077	3.3592	0.252671	-1.98467	down
GO:0010951	negative regulation of endopeptidase activity	biological_process	11	0.0207827	MSTRG.107777	TFPI2	tissue factor pathway inhibitor 2 [Source:NCBI gene;Acc:100520144]	0.0307805	0.0767511	0.0001	0.06784	0.623169	0.10857	0.13461	-2.89314	down
GO:0010951	negative regulation of endopeptidase activity	biological_process	11	0.0207827	MSTRG.112114	TIMP1	TIMP metallopeptidase inhibitor 1 [Source:NCBI gene;Acc:396862]	1.09763	1.24819	2.20052	3.68914	8.86863	3.65201	0.280469	-1.83409	down
GO:0010951	negative regulation of endopeptidase activity	biological_process	11	0.0207827	MSTRG.19073	TIMP2	TIMP metallopeptidase inhibitor 2 [Source:NCBI gene;Acc:396988]	1.25612	2.00497	3.69087	2.45334	7.80122	6.40939	0.417186	-1.26124	down
GO:0010951	negative regulation of endopeptidase activity	biological_process	11	0.0207827	MSTRG.34714	SERPIND1	serpin family D member 1 [Source:NCBI gene;Acc:100155945]	0.0001	0.0458202	0.0001	0.104892	0.361912	0.430658	0.0512782	-4.28551	down
GO:0010951	negative regulation of endopeptidase activity	biological_process	11	0.0207827	MSTRG.6853	SERPINB5	serpin family B member 5 [Source:NCBI gene;Acc:100155836]	7.74293	8.10222	6.964	3.78241	0.822878	1.96047	3.47395	1.79658	up
GO:0003779	actin binding	molecular_function	6	0.0208349	MSTRG.18914	FSCN2	fascin actin-bundling protein 2, retinal [Source:NCBI gene;Acc:100625228]	0.611854	0.604165	0.632634	2.11341	2.29776	0.84387	0.351787	-1.50723	down
GO:0003779	actin binding	molecular_function	6	0.0208349	MSTRG.25210	FLNB	filamin B [Source:NCBI gene;Acc:100514491]	6.46056	6.12856	9.70822	15.2719	13.2254	18.1035	0.478476	-1.06348	down
GO:0003779	actin binding	molecular_function	6	0.0208349	MSTRG.401	PRKN	parkin RBR E3 ubiquitin protein ligase [Source:NCBI gene;Acc:733673]	0.912104	0.445565	0.488834	0.961529	1.41283	1.59799	0.464838	-1.1052	down
GO:0003779	actin binding	molecular_function	6	0.0208349	MSTRG.53104	CAPZA2	capping actin protein of muscle Z-line subunit alpha 2 [Source:NCBI gene;Acc:100037958]	33.8475	42.0738	46.7124	17.594	22.1305	20.9704	2.02049	1.01471	up
GO:0003779	actin binding	molecular_function	6	0.0208349	MSTRG.56888	MICAL2	microtubule associated monooxygenase, calponin and LIM domain containing 2 [Source:HGNC Symbol;Acc:HGNC:24693]	1.03562	0.290734	0.23505	0.229272	0.111944	0.102926	3.51555	1.81375	up
GO:0003779	actin binding	molecular_function	6	0.0208349	MSTRG.67261	SPTBN1	spectrin beta, non-erythrocytic 1 [Source:NCBI gene;Acc:100516258]	0.0441487	0.046422	0.0377367	0.0296061	0.10503	0.357792	0.260561	-1.94031	down
GO:0003779	actin binding	molecular_function	6	0.0208349	MSTRG.727	ENSSSCG00000004081		0.921505	0.769204	0.301075	1.44599	2.05378	1.5275	0.396196	-1.33571	down
GO:0003779	actin binding	molecular_function	6	0.0208349	MSTRG.77743	MYO1A	myosin IA [Source:NCBI gene;Acc:100739662]	0.0001	0.061204	0.0001	0.032291	0.37394	0.277508	0.0898062	-3.47704	down
GO:0003779	actin binding	molecular_function	6	0.0208349	MSTRG.85851	ESPN	espin [Source:NCBI gene;Acc:100515838]	0.111584	0.0118109	0.206471	1.06877	1.51591	0.639069	0.102324	-3.28878	down
GO:0003779	actin binding	molecular_function	6	0.0208349	MSTRG.87914	ENSSSCG00000036451	microtubule-actin crosslinking factor 1 [Source:NCBI gene;Acc:106504077];KIAA0754 ortholog [Source:NCBI gene;Acc:110261156]	0.752955	0.836165	1.41695	2.13252	2.4923	2.27266	0.435822	-1.19819	down
GO:0003779	actin binding	molecular_function	6	0.0208349	MSTRG.87952	CAP1	cyclase associated actin cytoskeleton regulatory protein 1 [Source:NCBI gene;Acc:100621359]	280.842	152.029	181.065	106.064	74.6754	54.0512	2.61483	1.38671	up
GO:0030170	pyridoxal phosphate binding	molecular_function	6	0.0215247	MSTRG.101219	ALB	albumin [Source:NCBI gene;Acc:396960]	0.134687	0.514034	0.219075	0.559872	1.01302	0.817573	0.363024	-1.46186	down
GO:0030170	pyridoxal phosphate binding	molecular_function	6	0.0215247	MSTRG.102827	ETNPPL	ethanolamine-phosphate phospho-lyase [Source:NCBI gene;Acc:100519324]	10.5408	4.91894	63.7633	5.62133	5.9077	6.81945	4.31769	2.11026	up
GO:0030170	pyridoxal phosphate binding	molecular_function	6	0.0215247	MSTRG.62654	PDXDC1	pyridoxal dependent decarboxylase domain containing 1 [Source:NCBI gene;Acc:100622608]	0.205988	0.193203	0.399321	0.570981	0.745552	0.551319	0.427502	-1.226	down
GO:0030170	pyridoxal phosphate binding	molecular_function	6	0.0215247	MSTRG.75965	KYAT3	kynurenine aminotransferase 3 [Source:NCBI gene;Acc:100157176]	13.3147	8.17532	8.33021	4.56547	4.05236	4.34398	2.30062	1.20202	up
GO:0042277	peptide binding	molecular_function	5	0.0228656	MSTRG.13160	GPR37L1	G protein-coupled receptor 37 like 1 [Source:NCBI gene;Acc:100624431]	0.0001	0.45696	0.48994	0.0001	0.0001	0.0001	3156.67	11.6242	up
GO:0042277	peptide binding	molecular_function	5	0.0228656	MSTRG.27271	ENSSSCG00000039895	membrane metalloendopeptidase [Source:NCBI gene;Acc:100511536]	0.0001	0.0260059	0.0001	0.0001	0.287481	0.865178	0.0227332	-5.45906	down
GO:0042277	peptide binding	molecular_function	5	0.0228656	MSTRG.43181	GPR1	G protein-coupled receptor 1 [Source:NCBI gene;Acc:100415936]	0.445725	0.0811693	0.348986	4.26631	2.22964	0.878103	0.118779	-3.07365	down
GO:0016538	cyclin-dependent protein serine/threonine kinase regulator activity	molecular_function	7	0.0228656	MSTRG.3035	CCNC	cyclin C [Source:NCBI gene;Acc:100153639]	8.93889	5.89712	8.95976	2.17379	3.50283	3.75598	2.52271	1.33498	up
GO:0016538	cyclin-dependent protein serine/threonine kinase regulator activity	molecular_function	7	0.0228656	MSTRG.47136	CCNG1	cyclin G1 [Source:NCBI gene;Acc:595110]	84.4323	58.1423	28.837	24.0056	18.8816	20.871	2.68846	1.42678	up
GO:0016538	cyclin-dependent protein serine/threonine kinase regulator activity	molecular_function	7	0.0228656	MSTRG.54742	CCND1	cyclin D1 [Source:NCBI gene;Acc:100738589]	0.385735	0.087557	0.032196	0.62376	0.52141	0.410493	0.324934	-1.62178	down
GO:0031982	vesicle	cellular_component	5	0.0239683	MSTRG.1539	STX7	syntaxin 7 [Source:NCBI gene;Acc:100153196]	47.5267	32.0287	28.4065	18.0681	14.0334	18.5079	2.13324	1.09305	up
GO:0031982	vesicle	cellular_component	5	0.0239683	MSTRG.35282	RAB4A	RAB4A, member RAS oncogene family [Source:NCBI gene;Acc:100154662]	4.08606	2.3257	1.23186	0.937236	0.841824	0.985662	2.7647	1.46712	up
GO:0031982	vesicle	cellular_component	5	0.0239683	MSTRG.35669	VPS26A	VPS26, retromer complex component A [Source:NCBI gene;Acc:100155086]	25.7236	23.3989	30.2384	13.4702	12.7025	13.1142	2.02003	1.01438	up
GO:0031982	vesicle	cellular_component	5	0.0239683	MSTRG.91113	TSPAN1	tetraspanin 1 [Source:NCBI gene;Acc:100511571]	100.075	94.2389	184.221	194.289	284.163	314.322	0.477482	-1.06648	down
GO:0031982	vesicle	cellular_component	5	0.0239683	MSTRG.99225	SLC34A2	solute carrier family 34 member 2 [Source:NCBI gene;Acc:641347]	4.08471	5.69057	6.21681	0.52992	1.19663	1.56984	4.8514	2.2784	up
GO:0031267	small GTPase binding	molecular_function	7	0.0240179	MSTRG.112656	FGD1	FYVE, RhoGEF and PH domain containing 1 [Source:NCBI gene;Acc:100518103]	1.28398	1.01314	0.143302	0.179049	0.31278	0.162314	3.73072	1.89945	up
GO:0031267	small GTPase binding	molecular_function	7	0.0240179	MSTRG.28023	PEX5L	peroxisomal biogenesis factor 5 like [Source:NCBI gene;Acc:100524828]	0.0001	0.0155872	0.0707717	0.0001	0.33778	0.514577	0.101423	-3.30154	down
GO:0009395	phospholipid catabolic process	biological_process	8	0.0240179	MSTRG.50302	PLCG1	phospholipase C gamma 1 [Source:NCBI gene;Acc:100152497]	0.401924	0.122572	0.259716	0.30704	0.827196	1.06682	0.356289	-1.48888	down
GO:0009395	phospholipid catabolic process	biological_process	8	0.0240179	MSTRG.73540	NR1I3	apolipoprotein A2 [Source:NCBI gene;Acc:100153243];nuclear receptor subfamily 1 group I member 3 [Source:NCBI gene;Acc:654317]	59.2975	18.8747	25.5662	83.3483	87.7412	68.1674	0.433586	-1.20561	down
GO:0051693	actin filament capping	biological_process	10	0.0240179	MSTRG.53104	CAPZA2	capping actin protein of muscle Z-line subunit alpha 2 [Source:NCBI gene;Acc:100037958]	33.8475	42.0738	46.7124	17.594	22.1305	20.9704	2.02049	1.01471	up
GO:0051693	actin filament capping	biological_process	10	0.0240179	MSTRG.67261	SPTBN1	spectrin beta, non-erythrocytic 1 [Source:NCBI gene;Acc:100516258]	0.0441487	0.046422	0.0377367	0.0296061	0.10503	0.357792	0.260561	-1.94031	down
GO:0070102	interleukin-6-mediated signaling pathway	biological_process	7	0.0240179	MSTRG.108444	IL6	interleukin 6 [Source:NCBI gene;Acc:399500]	60.1745	45.9563	31.1711	16.8784	16.3121	21.3394	2.51791	1.33223	up
GO:0070102	interleukin-6-mediated signaling pathway	biological_process	7	0.0240179	MSTRG.74245	IL6R	interleukin 6 receptor [Source:NCBI gene;Acc:399522]	0.270569	0.0842888	0.906857	1.37775	2.56612	2.48102	0.196379	-2.34828	down
GO:0015721	bile acid and bile salt transport	biological_process	8	0.0240179	MSTRG.104482	SLCO2B1	solute carrier organic anion transporter family member 2B1 [Source:NCBI gene;Acc:102160472]	4.68338	2.15513	3.93571	7.76151	5.95609	7.91066	0.498155	-1.00533	down
GO:0015721	bile acid and bile salt transport	biological_process	8	0.0240179	MSTRG.34047	HNF1A	HNF1 homeobox A [Source:NCBI gene;Acc:574067]	0.0001	0.0001	0.0353084	0.422982	0.0553978	0.320483	0.0444487	-4.49171	down
GO:0001952	regulation of cell-matrix adhesion	biological_process	7	0.0240179	MSTRG.4667	ONECUT2	one cut homeobox 2 [Source:NCBI gene;Acc:106507181]	0.150224	0.35014	0.241027	0.145568	0.891753	2.47394	0.211146	-2.24368	down
GO:0001952	regulation of cell-matrix adhesion	biological_process	7	0.0240179	MSTRG.73528	DDR2	discoidin domain receptor tyrosine kinase 2 [Source:NCBI gene;Acc:100154199]	0.00714054	0.0001	0.0001	0.0230846	0.370525	0.29827	0.0106096	-6.55849	down
GO:0006614	SRP-dependent cotranslational protein targeting to membrane	biological_process	14	0.0240179	MSTRG.12529	ENSSSCG00000031664	signal recognition particle 9 [Source:NCBI gene;Acc:100524270]	11.6904	17.4152	11.6246	5.38811	4.65855	5.63745	2.59691	1.3768	up
GO:0006614	SRP-dependent cotranslational protein targeting to membrane	biological_process	14	0.0240179	MSTRG.95348	SRP54	signal recognition particle 54 [Source:NCBI gene;Acc:100154361]	20.0726	8.31188	14.6859	5.93972	4.70998	9.09952	2.18087	1.1249	up
GO:0006869	lipid transport	biological_process	7	0.0243647	MSTRG.106209	APOC3	apolipoprotein C3 [Source:NCBI gene;Acc:406187]	5.7973	0.0001	15.3523	7.97263	112.146	135.001	0.082901	-3.59247	down
GO:0006869	lipid transport	biological_process	7	0.0243647	MSTRG.106210	APOA1	apolipoprotein A1 [Source:NCBI gene;Acc:397691]	7.90267	0.154046	34.4247	48.5012	654.438	598.979	0.0326299	-4.93766	down
GO:0006869	lipid transport	biological_process	7	0.0243647	MSTRG.73540	NR1I3	apolipoprotein A2 [Source:NCBI gene;Acc:100153243];nuclear receptor subfamily 1 group I member 3 [Source:NCBI gene;Acc:654317]	59.2975	18.8747	25.5662	83.3483	87.7412	68.1674	0.433586	-1.20561	down
GO:0006869	lipid transport	biological_process	7	0.0243647	MSTRG.84349	APOE	apolipoprotein E [Source:NCBI gene;Acc:397576]	1.75298	0.104147	10.1453	12.7842	42.8416	28.3677	0.142896	-2.80696	down
GO:0005179	hormone activity	molecular_function	7	0.026332	MSTRG.49488	OXT	oxytocin/neurophysin I prepropeptide [Source:NCBI gene;Acc:100152272]	0.371484	3.78767	2.65138	10.476	16.6028	12.6313	0.171507	-2.54366	down
GO:0005179	hormone activity	molecular_function	7	0.026332	MSTRG.56811	ENSSSCG00000013386	mediator complex subunit 23 [Source:NCBI gene;Acc:396573]	0.370909	0.199027	0.415062	1.20278	8.45174	7.23214	0.05833	-4.09962	down
GO:0005179	hormone activity	molecular_function	7	0.026332	MSTRG.56819	ENSSSCG00000013387	calcitonin-related polypeptide beta [Source:NCBI gene;Acc:396563];calcitonin receptor-stimulating peptide-2 [Source:NCBI gene;Acc:396574]	0.0001	0.038006	0.100246	0.0001	1.16263	0.28174	0.0957804	-3.38413	down
GO:0005179	hormone activity	molecular_function	7	0.026332	MSTRG.74704	TSHB	synaptonemal complex protein 1 [Source:NCBI gene;Acc:100513924];thyroid stimulating hormone beta [Source:NCBI gene;Acc:397658]	0.0113056	0.0001	0.0786516	0.153566	0.442946	0.484808	0.0832844	-3.58581	down
GO:0005179	hormone activity	molecular_function	7	0.026332	MSTRG.86261	NPPB	natriuretic peptide B [Source:NCBI gene;Acc:396844]	15.7932	24.9488	75.1633	12.9549	8.01306	5.32986	4.40741	2.13993	up
GO:0070374	positive regulation of ERK1 and ERK2 cascade	biological_process	12	0.0268378	MSTRG.100061	PDGFRA	platelet derived growth factor receptor alpha [Source:NCBI gene;Acc:100627123]	0.156894	0.152082	0.824092	1.13637	2.14131	2.6891	0.189896	-2.39672	down
GO:0070374	positive regulation of ERK1 and ERK2 cascade	biological_process	12	0.0268378	MSTRG.100071	KIT	KIT proto-oncogene receptor tyrosine kinase [Source:NCBI gene;Acc:396810]	0.0001	0.0128111	0.086126	0.187116	0.757475	1.12543	0.0478435	-4.38553	down
GO:0070374	positive regulation of ERK1 and ERK2 cascade	biological_process	12	0.0268378	MSTRG.100246	PDGFC	platelet derived growth factor C [Source:NCBI gene;Acc:100515267]	6.19619	1.45574	1.8572	1.12045	1.02303	1.16013	2.8784	1.52527	up
GO:0070374	positive regulation of ERK1 and ERK2 cascade	biological_process	12	0.0268378	MSTRG.44538	ACKR3	atypical chemokine receptor 3 [Source:NCBI gene;Acc:100515346]	0.0001	0.0001	0.550537	1.44853	3.02238	0.485286	0.111121	-3.1698	down
GO:0070374	positive regulation of ERK1 and ERK2 cascade	biological_process	12	0.0268378	MSTRG.59294	FGFR4	fibroblast growth factor receptor 4 [Source:NCBI gene;Acc:100127133]	0.171039	0.30165	0.841906	1.06505	2.14021	2.16141	0.244955	-2.02941	down
GO:0070374	positive regulation of ERK1 and ERK2 cascade	biological_process	12	0.0268378	MSTRG.84349	APOE	apolipoprotein E [Source:NCBI gene;Acc:397576]	1.75298	0.104147	10.1453	12.7842	42.8416	28.3677	0.142896	-2.80696	down
GO:0070374	positive regulation of ERK1 and ERK2 cascade	biological_process	12	0.0268378	MSTRG.8448	TEK	TEK receptor tyrosine kinase [Source:NCBI gene;Acc:396729]	0.668347	0.0528032	0.217976	0.0837615	0.0517822	0.0420993	5.28659	2.40234	up
GO:0001890	placenta development	biological_process	6	0.027115	MSTRG.34047	HNF1A	HNF1 homeobox A [Source:NCBI gene;Acc:574067]	0.0001	0.0001	0.0353084	0.422982	0.0553978	0.320483	0.0444487	-4.49171	down
GO:0001890	placenta development	biological_process	6	0.027115	MSTRG.50425	ADA	adenosine deaminase [Source:NCBI gene;Acc:100625920]	2.8856	2.79121	0.960453	0.534587	0.795461	0.675625	3.30925	1.7265	up
GO:0001890	placenta development	biological_process	6	0.027115	MSTRG.79317	CDKN1B	cyclin dependent kinase inhibitor 1B [Source:NCBI gene;Acc:397584]	0.237697	0.798054	0.428796	1.8174	1.05419	0.554383	0.427484	-1.22606	down
GO:0051017	actin filament bundle assembly	biological_process	6	0.027115	MSTRG.18914	FSCN2	fascin actin-bundling protein 2, retinal [Source:NCBI gene;Acc:100625228]	0.611854	0.604165	0.632634	2.11341	2.29776	0.84387	0.351787	-1.50723	down
GO:0051017	actin filament bundle assembly	biological_process	6	0.027115	MSTRG.85851	ESPN	espin [Source:NCBI gene;Acc:100515838]	0.111584	0.0118109	0.206471	1.06877	1.51591	0.639069	0.102324	-3.28878	down
GO:0051017	actin filament bundle assembly	biological_process	6	0.027115	MSTRG.92782	AIF1	allograft inflammatory factor 1 [Source:NCBI gene;Acc:397271]	72.4217	66.0353	49.8709	45.163	25.5145	17.94	2.12518	1.08758	up
GO:0042462	eye photoreceptor cell development	biological_process	8	0.0280066	MSTRG.18914	FSCN2	fascin actin-bundling protein 2, retinal [Source:NCBI gene;Acc:100625228]	0.611854	0.604165	0.632634	2.11341	2.29776	0.84387	0.351787	-1.50723	down
GO:0042462	eye photoreceptor cell development	biological_process	8	0.0280066	MSTRG.56315	PAX6	paired box 6 [Source:NCBI gene;Acc:100514152]	0.0001	0.0742041	0.0001	0.0451218	0.550112	0.505928	0.0675687	-3.8875	down
GO:0010875	positive regulation of cholesterol efflux	biological_process	11	0.0280066	MSTRG.106210	APOA1	apolipoprotein A1 [Source:NCBI gene;Acc:397691]	7.90267	0.154046	34.4247	48.5012	654.438	598.979	0.0326299	-4.93766	down
GO:0010875	positive regulation of cholesterol efflux	biological_process	11	0.0280066	MSTRG.84349	APOE	apolipoprotein E [Source:NCBI gene;Acc:397576]	1.75298	0.104147	10.1453	12.7842	42.8416	28.3677	0.142896	-2.80696	down
GO:0050995	negative regulation of lipid catabolic process	biological_process	8	0.0280066	MSTRG.106209	APOC3	apolipoprotein C3 [Source:NCBI gene;Acc:406187]	5.7973	0.0001	15.3523	7.97263	112.146	135.001	0.082901	-3.59247	down
GO:0050995	negative regulation of lipid catabolic process	biological_process	8	0.0280066	MSTRG.73540	NR1I3	apolipoprotein A2 [Source:NCBI gene;Acc:100153243];nuclear receptor subfamily 1 group I member 3 [Source:NCBI gene;Acc:654317]	59.2975	18.8747	25.5662	83.3483	87.7412	68.1674	0.433586	-1.20561	down
GO:0019825	oxygen binding	molecular_function	5	0.0280066	MSTRG.101219	ALB	albumin [Source:NCBI gene;Acc:396960]	0.134687	0.514034	0.219075	0.559872	1.01302	0.817573	0.363024	-1.46186	down
GO:0019825	oxygen binding	molecular_function	5	0.0280066	MSTRG.104292	HBE1	hemoglobin subunit epsilon 1 [Source:NCBI gene;Acc:407067]	0.818903	2.26237	21.0449	455.706	855.922	330.84	0.014689	-6.08912	down
GO:0019433	triglyceride catabolic process	biological_process	10	0.0280066	MSTRG.106209	APOC3	apolipoprotein C3 [Source:NCBI gene;Acc:406187]	5.7973	0.0001	15.3523	7.97263	112.146	135.001	0.082901	-3.59247	down
GO:0019433	triglyceride catabolic process	biological_process	10	0.0280066	MSTRG.84349	APOE	apolipoprotein E [Source:NCBI gene;Acc:397576]	1.75298	0.104147	10.1453	12.7842	42.8416	28.3677	0.142896	-2.80696	down
GO:0017017	MAP kinase tyrosine/serine/threonine phosphatase activity	molecular_function	10	0.0280066	MSTRG.37958	DUSP5	dual specificity phosphatase 5 [Source:NCBI gene;Acc:100157144]	3.8268	3.1516	1.75544	0.466924	0.913539	0.836956	3.93874	1.97773	up
GO:0017017	MAP kinase tyrosine/serine/threonine phosphatase activity	molecular_function	10	0.0280066	MSTRG.81031	DUSP6	dual specificity phosphatase 6 [Source:NCBI gene;Acc:100622968]	0.592682	0.118057	0.26129	0.0001	0.0001	0.065386	14.8207	3.88954	up
GO:0008289	lipid binding	molecular_function	4	0.0285494	MSTRG.106209	APOC3	apolipoprotein C3 [Source:NCBI gene;Acc:406187]	5.7973	0.0001	15.3523	7.97263	112.146	135.001	0.082901	-3.59247	down
GO:0008289	lipid binding	molecular_function	4	0.0285494	MSTRG.106210	APOA1	apolipoprotein A1 [Source:NCBI gene;Acc:397691]	7.90267	0.154046	34.4247	48.5012	654.438	598.979	0.0326299	-4.93766	down
GO:0008289	lipid binding	molecular_function	4	0.0285494	MSTRG.20916	ENSSSCG00000017608	phosphatidylcholine transfer protein [Source:NCBI gene;Acc:110256031]	9.80802	4.05287	7.76321	2.55788	3.7715	1.33248	2.8223	1.49687	up
GO:0008289	lipid binding	molecular_function	4	0.0285494	MSTRG.71857	FABP5	fatty acid binding protein 5 [Source:NCBI gene;Acc:574074]	1.58506	5.51418	3.30233	1.8869	20.3585	22.0664	0.234736	-2.09089	down
GO:0008289	lipid binding	molecular_function	4	0.0285494	MSTRG.73540	NR1I3	apolipoprotein A2 [Source:NCBI gene;Acc:100153243];nuclear receptor subfamily 1 group I member 3 [Source:NCBI gene;Acc:654317]	59.2975	18.8747	25.5662	83.3483	87.7412	68.1674	0.433586	-1.20561	down
GO:0008289	lipid binding	molecular_function	4	0.0285494	MSTRG.84349	APOE	apolipoprotein E [Source:NCBI gene;Acc:397576]	1.75298	0.104147	10.1453	12.7842	42.8416	28.3677	0.142896	-2.80696	down
GO:0070301	cellular response to hydrogen peroxide	biological_process	8	0.0293866	MSTRG.108444	IL6	interleukin 6 [Source:NCBI gene;Acc:399500]	60.1745	45.9563	31.1711	16.8784	16.3121	21.3394	2.51791	1.33223	up
GO:0070301	cellular response to hydrogen peroxide	biological_process	8	0.0293866	MSTRG.53250	ZNF277	zinc finger protein 277 [Source:NCBI gene;Acc:100620722]	5.03631	5.20209	5.05046	1.99761	2.54036	2.57845	2.1484	1.10326	up
GO:0070301	cellular response to hydrogen peroxide	biological_process	8	0.0293866	MSTRG.9464	ANXA1	annexin A1 [Source:NCBI gene;Acc:396942]	93.4445	73.7002	115.966	40.9272	38.5674	29.5433	2.59645	1.37654	up
GO:0043086	negative regulation of catalytic activity	biological_process	6	0.0293866	MSTRG.112114	TIMP1	TIMP metallopeptidase inhibitor 1 [Source:NCBI gene;Acc:396862]	1.09763	1.24819	2.20052	3.68914	8.86863	3.65201	0.280469	-1.83409	down
GO:0043086	negative regulation of catalytic activity	biological_process	6	0.0293866	MSTRG.72045	PKIA	cAMP-dependent protein kinase inhibitor alpha [Source:NCBI gene;Acc:397408]	8.0752	2.32596	4.32046	1.27043	1.62427	2.3403	2.81215	1.49167	up
GO:0043086	negative regulation of catalytic activity	biological_process	6	0.0293866	MSTRG.9464	ANXA1	annexin A1 [Source:NCBI gene;Acc:396942]	93.4445	73.7002	115.966	40.9272	38.5674	29.5433	2.59645	1.37654	up
GO:0005911	cell-cell junction	cellular_component	4	0.0315788	MSTRG.100071	KIT	KIT proto-oncogene receptor tyrosine kinase [Source:NCBI gene;Acc:396810]	0.0001	0.0128111	0.086126	0.187116	0.757475	1.12543	0.0478435	-4.38553	down
GO:0005911	cell-cell junction	cellular_component	4	0.0315788	MSTRG.106656	HEPACAM	hepatic and glial cell adhesion molecule [Source:NCBI gene;Acc:100523198]	142.317	154.013	156.107	312.359	378.381	338.725	0.439487	-1.18611	down
GO:0005911	cell-cell junction	cellular_component	4	0.0315788	MSTRG.25371	MAGI1	membrane associated guanylate kinase, WW and PDZ domain containing 1 [Source:NCBI gene;Acc:100520932]	0.902521	1.46938	2.95401	4.37742	4.70533	4.29153	0.39822	-1.32836	down
GO:0005911	cell-cell junction	cellular_component	4	0.0315788	MSTRG.50302	PLCG1	phospholipase C gamma 1 [Source:NCBI gene;Acc:100152497]	0.401924	0.122572	0.259716	0.30704	0.827196	1.06682	0.356289	-1.48888	down
GO:0005911	cell-cell junction	cellular_component	4	0.0315788	MSTRG.59294	FGFR4	fibroblast growth factor receptor 4 [Source:NCBI gene;Acc:100127133]	0.171039	0.30165	0.841906	1.06505	2.14021	2.16141	0.244955	-2.02941	down
GO:0005911	cell-cell junction	cellular_component	4	0.0315788	MSTRG.8448	TEK	TEK receptor tyrosine kinase [Source:NCBI gene;Acc:396729]	0.668347	0.0528032	0.217976	0.0837615	0.0517822	0.0420993	5.28659	2.40234	up
GO:0005911	cell-cell junction	cellular_component	4	0.0315788	MSTRG.88928	CDH2	cadherin 2 [Source:NCBI gene;Acc:100515322]	0.0001	0.0001	0.105636	0.106658	1.02921	1.2299	0.0447364	-4.48241	down
GO:0030968	endoplasmic reticulum unfolded protein response	biological_process	5	0.0317556	MSTRG.110013	ATF3	activating transcription factor 3 [Source:NCBI gene;Acc:100738612]	32.3579	18.388	21.097	8.45226	12.6626	4.10743	2.84839	1.51015	up
GO:0030968	endoplasmic reticulum unfolded protein response	biological_process	5	0.0317556	MSTRG.54742	CCND1	cyclin D1 [Source:NCBI gene;Acc:100738589]	0.385735	0.087557	0.032196	0.62376	0.52141	0.410493	0.324934	-1.62178	down
GO:0030968	endoplasmic reticulum unfolded protein response	biological_process	5	0.0317556	MSTRG.6129	SELENOS	selenoprotein S [Source:NCBI gene;Acc:100151836]	74.5735	41.368	99.2672	106.567	146.07	199.693	0.475778	-1.07164	down
GO:0050709	negative regulation of protein secretion	biological_process	10	0.0322398	MSTRG.107856	CYP51A1	cytochrome P450, family 51, subfamily A, polypeptide 1 [Source:NCBI gene;Acc:403334]	23.1379	16.0977	17.9278	10.7954	5.35892	8.34556	2.33321	1.22232	up
GO:0050709	negative regulation of protein secretion	biological_process	10	0.0322398	MSTRG.84349	APOE	apolipoprotein E [Source:NCBI gene;Acc:397576]	1.75298	0.104147	10.1453	12.7842	42.8416	28.3677	0.142896	-2.80696	down
GO:0016601	Rac protein signal transduction	biological_process	8	0.0322398	MSTRG.24855	NISCH	nischarin [Source:NCBI gene;Acc:100156417]	1.11373	0.547229	0.305805	1.05103	1.6073	1.38323	0.486636	-1.03909	down
GO:0016601	Rac protein signal transduction	biological_process	8	0.0322398	MSTRG.92782	AIF1	allograft inflammatory factor 1 [Source:NCBI gene;Acc:397271]	72.4217	66.0353	49.8709	45.163	25.5145	17.94	2.12518	1.08758	up
GO:2000251	positive regulation of actin cytoskeleton reorganization	biological_process	10	0.0322398	MSTRG.8327	NTRK3	neurotrophic receptor tyrosine kinase 3 [Source:NCBI gene;Acc:397511]	4.73948	0.462314	5.14513	1.75863	0.278256	0.308847	4.41095	2.14109	up
GO:2000251	positive regulation of actin cytoskeleton reorganization	biological_process	10	0.0322398	MSTRG.8448	TEK	TEK receptor tyrosine kinase [Source:NCBI gene;Acc:396729]	0.668347	0.0528032	0.217976	0.0837615	0.0517822	0.0420993	5.28659	2.40234	up
GO:0097194	execution phase of apoptosis	biological_process	4	0.0322398	MSTRG.34894	LZTR1	apoptosis inducing factor, mitochondria associated 3 [Source:NCBI gene;Acc:100525540];leucine zipper like transcription regulator 1 [Source:NCBI gene;Acc:100525839]	0.330783	0.385356	0.0734664	0.0382924	0.117568	0.0373144	4.08751	2.03122	up
GO:0097194	execution phase of apoptosis	biological_process	4	0.0322398	MSTRG.95718	CIDEB	cell death inducing DFFA like effector b [Source:NCBI gene;Acc:100127160]	0.451109	0.0001	1.72358	3.33448	10.0733	8.28594	0.10025	-3.31833	down
GO:1902230	negative regulation of intrinsic apoptotic signaling pathway in response to DNA damage	biological_process	9	0.0322398	MSTRG.32501	CLU	clusterin [Source:NCBI gene;Acc:397025]	0.0638075	0.187277	0.115231	0.324936	6.60747	5.42466	0.0296442	-5.07611	down
GO:1902230	negative regulation of intrinsic apoptotic signaling pathway in response to DNA damage	biological_process	9	0.0322398	MSTRG.44538	ACKR3	atypical chemokine receptor 3 [Source:NCBI gene;Acc:100515346]	0.0001	0.0001	0.550537	1.44853	3.02238	0.485286	0.111121	-3.1698	down
GO:0005504	fatty acid binding	molecular_function	5	0.0322398	MSTRG.101219	ALB	albumin [Source:NCBI gene;Acc:396960]	0.134687	0.514034	0.219075	0.559872	1.01302	0.817573	0.363024	-1.46186	down
GO:0005504	fatty acid binding	molecular_function	5	0.0322398	MSTRG.50421	HNF4A	hepatocyte nuclear factor 4 alpha [Source:NCBI gene;Acc:733636]	0.298332	0.0001	1.37252	2.10965	3.64279	2.70808	0.1975	-2.34007	down
GO:0045116	protein neddylation	biological_process	11	0.0322398	MSTRG.25448	ENSSSCG00000011506	ubiquitin like modifier activating enzyme 3 [Source:NCBI gene;Acc:100153428]	17.0834	14.5242	14.8107	6.70833	7.53813	7.61658	2.12314	1.0862	up
GO:0045116	protein neddylation	biological_process	11	0.0322398	MSTRG.26773	RNF7	ring finger protein 7 [Source:NCBI gene;Acc:100514874]	30.0735	19.4037	38.0528	12.2794	10.005	12.1393	2.54272	1.34637	up
GO:0007097	nuclear migration	biological_process	7	0.0322398	MSTRG.727	ENSSSCG00000004081		0.921505	0.769204	0.301075	1.44599	2.05378	1.5275	0.396196	-1.33571	down
GO:0007097	nuclear migration	biological_process	7	0.0322398	MSTRG.97922	SYNE3	spectrin repeat containing nuclear envelope family member 3 [Source:NCBI gene;Acc:100525411]	0.0306857	0.00975937	0.0835833	0.256868	0.296303	0.119115	0.184487	-2.43841	down
GO:0019934	cGMP-mediated signaling	biological_process	8	0.0322398	MSTRG.84349	APOE	apolipoprotein E [Source:NCBI gene;Acc:397576]	1.75298	0.104147	10.1453	12.7842	42.8416	28.3677	0.142896	-2.80696	down
GO:0019934	cGMP-mediated signaling	biological_process	8	0.0322398	MSTRG.86261	NPPB	natriuretic peptide B [Source:NCBI gene;Acc:396844]	15.7932	24.9488	75.1633	12.9549	8.01306	5.32986	4.40741	2.13993	up
GO:0061631	ubiquitin conjugating enzyme activity	molecular_function	7	0.0342216	MSTRG.2859	UBE2J1	ubiquitin conjugating enzyme E2 J1 [Source:NCBI gene;Acc:768104]	7.62656	8.33945	9.61251	3.60766	2.61539	4.17131	2.46081	1.29913	up
GO:0061631	ubiquitin conjugating enzyme activity	molecular_function	7	0.0342216	MSTRG.50721	UBE2V1	ubiquitin conjugating enzyme E2 V1 [Source:NCBI gene;Acc:100512077]	49.6067	58.7931	80.0282	14.8877	24.8643	43.561	2.26169	1.1774	up
GO:0061631	ubiquitin conjugating enzyme activity	molecular_function	7	0.0342216	MSTRG.55493	UBE2L6	ubiquitin conjugating enzyme E2 L6 [Source:NCBI gene;Acc:100514753]	1.45009	0.58083	4.05136	5.34861	9.02647	8.47098	0.266229	-1.90926	down
GO:0055038	recycling endosome membrane	cellular_component	9	0.0342216	MSTRG.34894	LZTR1	apoptosis inducing factor, mitochondria associated 3 [Source:NCBI gene;Acc:100525540];leucine zipper like transcription regulator 1 [Source:NCBI gene;Acc:100525839]	0.330783	0.385356	0.0734664	0.0382924	0.117568	0.0373144	4.08751	2.03122	up
GO:0055038	recycling endosome membrane	cellular_component	9	0.0342216	MSTRG.48158	ZDHHC2	zinc finger DHHC-type containing 2 [Source:NCBI gene;Acc:100516118]	0.745768	1.31287	2.0918	0.159247	0.313025	0.299151	5.38023	2.42767	up
GO:0055038	recycling endosome membrane	cellular_component	9	0.0342216	MSTRG.9140	CD274	CD274 molecule [Source:NCBI gene;Acc:574058]	0.00987775	0.0457782	0.0001	0.0513243	0.240784	0.245128	0.103783	-3.26836	down
GO:0051091	positive regulation of DNA-binding transcription factor activity	biological_process	6	0.0357526	MSTRG.100071	KIT	KIT proto-oncogene receptor tyrosine kinase [Source:NCBI gene;Acc:396810]	0.0001	0.0128111	0.086126	0.187116	0.757475	1.12543	0.0478435	-4.38553	down
GO:0051091	positive regulation of DNA-binding transcription factor activity	biological_process	6	0.0357526	MSTRG.108444	IL6	interleukin 6 [Source:NCBI gene;Acc:399500]	60.1745	45.9563	31.1711	16.8784	16.3121	21.3394	2.51791	1.33223	up
GO:0051091	positive regulation of DNA-binding transcription factor activity	biological_process	6	0.0357526	MSTRG.35510	ARID5B	AT-rich interaction domain 5B [Source:NCBI gene;Acc:100622249]	0.163382	0.851863	1.42403	0.148787	0.197081	0.248424	4.10449	2.0372	up
GO:0051091	positive regulation of DNA-binding transcription factor activity	biological_process	6	0.0357526	MSTRG.38846	FANK1	fibronectin type III and ankyrin repeat domains 1 [Source:NCBI gene;Acc:100153851]	0.17305	0.259793	0.0419388	0.432361	0.718226	0.773679	0.246734	-2.01897	down
GO:0051091	positive regulation of DNA-binding transcription factor activity	biological_process	6	0.0357526	MSTRG.73528	DDR2	discoidin domain receptor tyrosine kinase 2 [Source:NCBI gene;Acc:100154199]	0.00714054	0.0001	0.0001	0.0230846	0.370525	0.29827	0.0106096	-6.55849	down
GO:0045503	dynein light chain binding	molecular_function	5	0.0367059	MSTRG.22921	DNAH2	dynein axonemal heavy chain 2 [Source:NCBI gene;Acc:100511777]	0.185081	0.171874	0.574594	1.17268	0.849322	0.650232	0.348602	-1.52035	down
GO:0045503	dynein light chain binding	molecular_function	5	0.0367059	MSTRG.76111	WDR63	WD repeat domain 63 [Source:NCBI gene;Acc:100157444]	0.0166337	0.00882958	0.0001	0.0828433	0.302888	0.199836	0.0436556	-4.51769	down
GO:0008324	cation transmembrane transporter activity	molecular_function	6	0.0367059	MSTRG.110077	SLC30A1	solute carrier family 30 member 1 [Source:NCBI gene;Acc:503660]	0.486561	0.207105	0.439225	0.758443	1.54535	0.630416	0.386097	-1.37296	down
GO:0008324	cation transmembrane transporter activity	molecular_function	6	0.0367059	MSTRG.68452	SLC30A3	solute carrier family 30 member 3 [Source:NCBI gene;Acc:100169931]	2.75997	0.622848	2.22098	5.62591	7.39228	2.53579	0.360281	-1.47281	down
GO:0006400	tRNA modification	biological_process	12	0.0367059	MSTRG.31734	WDR4	WD repeat domain 4 [Source:NCBI gene;Acc:100620715]	1.15489	0.999823	1.51252	2.43701	4.31917	2.81199	0.383274	-1.38355	down
GO:0006400	tRNA modification	biological_process	12	0.0367059	MSTRG.93748	AARS2	alanyl-tRNA synthetase 2, mitochondrial [Source:NCBI gene;Acc:100155115]	0.073913	0.450859	0.656963	0.72632	1.52011	1.45612	0.319168	-1.64761	down
GO:0048260	positive regulation of receptor-mediated endocytosis	biological_process	9	0.0367059	MSTRG.32501	CLU	clusterin [Source:NCBI gene;Acc:397025]	0.0638075	0.187277	0.115231	0.324936	6.60747	5.42466	0.0296442	-5.07611	down
GO:0048260	positive regulation of receptor-mediated endocytosis	biological_process	9	0.0367059	MSTRG.5518	B2M	beta-2-microglobulin [Source:NCBI gene;Acc:110255236]	0.187175	0.0001	0.153927	0.0783883	1.83109	0.784714	0.126643	-2.98116	down
GO:0051893	regulation of focal adhesion assembly	biological_process	8	0.0367059	MSTRG.58522	CAMSAP3	calmodulin regulated spectrin associated protein family member 3 [Source:NCBI gene;Acc:100511741]	0.974465	0.72697	0.660432	2.27763	2.64017	1.49009	0.368588	-1.43992	down
GO:0051893	regulation of focal adhesion assembly	biological_process	8	0.0367059	MSTRG.87914	ENSSSCG00000036451	microtubule-actin crosslinking factor 1 [Source:NCBI gene;Acc:106504077];KIAA0754 ortholog [Source:NCBI gene;Acc:110261156]	0.752955	0.836165	1.41695	2.13252	2.4923	2.27266	0.435822	-1.19819	down
GO:1902236	negative regulation of endoplasmic reticulum stress-induced intrinsic apoptotic signaling pathway	biological_process	9	0.0367059	MSTRG.401	PRKN	parkin RBR E3 ubiquitin protein ligase [Source:NCBI gene;Acc:733673]	0.912104	0.445565	0.488834	0.961529	1.41283	1.59799	0.464838	-1.1052	down
GO:1902236	negative regulation of endoplasmic reticulum stress-induced intrinsic apoptotic signaling pathway	biological_process	9	0.0367059	MSTRG.6129	SELENOS	selenoprotein S [Source:NCBI gene;Acc:100151836]	74.5735	41.368	99.2672	106.567	146.07	199.693	0.475778	-1.07164	down
GO:0050766	positive regulation of phagocytosis	biological_process	8	0.0367839	MSTRG.106210	APOA1	apolipoprotein A1 [Source:NCBI gene;Acc:397691]	7.90267	0.154046	34.4247	48.5012	654.438	598.979	0.0326299	-4.93766	down
GO:0050766	positive regulation of phagocytosis	biological_process	8	0.0367839	MSTRG.73540	NR1I3	apolipoprotein A2 [Source:NCBI gene;Acc:100153243];nuclear receptor subfamily 1 group I member 3 [Source:NCBI gene;Acc:654317]	59.2975	18.8747	25.5662	83.3483	87.7412	68.1674	0.433586	-1.20561	down
GO:0050766	positive regulation of phagocytosis	biological_process	8	0.0367839	MSTRG.75210	FCGR1A	Fc fragment of IgG, high affinity Ia, receptor (CD64) [Source:NCBI gene;Acc:613130]	0.653543	6.82901	0.78764	0.773983	0.582555	0.762945	3.90198	1.96421	up
GO:1901998	toxin transport	biological_process	6	0.0367839	MSTRG.76786	GGA1	golgi associated, gamma adaptin ear containing, ARF binding protein 1 [Source:NCBI gene;Acc:100623753]	1.70813	0.263307	0.288521	2.87905	2.8167	3.13191	0.256009	-1.96574	down
GO:1901998	toxin transport	biological_process	6	0.0367839	MSTRG.9140	CD274	CD274 molecule [Source:NCBI gene;Acc:574058]	0.00987775	0.0457782	0.0001	0.0513243	0.240784	0.245128	0.103783	-3.26836	down
GO:1901998	toxin transport	biological_process	6	0.0367839	MSTRG.95441	SCFD1	sec1 family domain containing 1 [Source:NCBI gene;Acc:100157840]	12.0343	9.01451	9.27593	3.73432	5.12423	5.86557	2.05953	1.04231	up
GO:0071407	cellular response to organic cyclic compound	biological_process	7	0.0367839	MSTRG.27346	TIPARP	TCDD inducible poly(ADP-ribose) polymerase [Source:NCBI gene;Acc:100626111]	0.825702	0.81531	0.685959	0.0943605	0.326696	0.296697	3.24202	1.69689	up
GO:0071407	cellular response to organic cyclic compound	biological_process	7	0.0367839	MSTRG.79317	CDKN1B	cyclin dependent kinase inhibitor 1B [Source:NCBI gene;Acc:397584]	0.237697	0.798054	0.428796	1.8174	1.05419	0.554383	0.427484	-1.22606	down
GO:0071407	cellular response to organic cyclic compound	biological_process	7	0.0367839	MSTRG.94863	CYP1A1	cytochrome P450 1A1 [Source:NCBI gene;Acc:403103]	0.0001	0.0739807	0.0001	0.0660214	0.457869	0.370521	0.082938	-3.59182	down
GO:0043066	negative regulation of apoptotic process	biological_process	9	0.0372363	MSTRG.101219	ALB	albumin [Source:NCBI gene;Acc:396960]	0.134687	0.514034	0.219075	0.559872	1.01302	0.817573	0.363024	-1.46186	down
GO:0043066	negative regulation of apoptotic process	biological_process	9	0.0372363	MSTRG.102521	MAD2L1	mitotic arrest deficient 2 like 1 [Source:NCBI gene;Acc:100523455]	14.5202	19.5851	21.3608	9.10721	7.26702	9.57267	2.13768	1.09604	up
GO:0043066	negative regulation of apoptotic process	biological_process	9	0.0372363	MSTRG.105985	CRYAB	crystallin alpha B [Source:NCBI gene;Acc:100519789]	0.0001	12.6942	37.675	0.0001	0.953206	0.0001	52.8309	5.72331	up
GO:0043066	negative regulation of apoptotic process	biological_process	9	0.0372363	MSTRG.106455	HYOU1	hypoxia up-regulated 1 [Source:NCBI gene;Acc:100516870]	1.8068	1.67823	3.32481	2.87674	6.72171	5.84241	0.441027	-1.18106	down
GO:0043066	negative regulation of apoptotic process	biological_process	9	0.0372363	MSTRG.108444	IL6	interleukin 6 [Source:NCBI gene;Acc:399500]	60.1745	45.9563	31.1711	16.8784	16.3121	21.3394	2.51791	1.33223	up
GO:0043066	negative regulation of apoptotic process	biological_process	9	0.0372363	MSTRG.26773	RNF7	ring finger protein 7 [Source:NCBI gene;Acc:100514874]	30.0735	19.4037	38.0528	12.2794	10.005	12.1393	2.54272	1.34637	up
GO:0043066	negative regulation of apoptotic process	biological_process	9	0.0372363	MSTRG.38846	FANK1	fibronectin type III and ankyrin repeat domains 1 [Source:NCBI gene;Acc:100153851]	0.17305	0.259793	0.0419388	0.432361	0.718226	0.773679	0.246734	-2.01897	down
GO:0043066	negative regulation of apoptotic process	biological_process	9	0.0372363	MSTRG.41268	LIMS2	LIM zinc finger domain containing 2 [Source:NCBI gene;Acc:100517009]	2.27167	2.68644	7.91743	1.89573	0.844237	2.377	2.51624	1.33127	up
GO:0043066	negative regulation of apoptotic process	biological_process	9	0.0372363	MSTRG.50425	ADA	adenosine deaminase [Source:NCBI gene;Acc:100625920]	2.8856	2.79121	0.960453	0.534587	0.795461	0.675625	3.30925	1.7265	up
GO:0043066	negative regulation of apoptotic process	biological_process	9	0.0372363	MSTRG.5573	ENSSSCG00000004703	creatine kinase, mitochondrial 1A [Source:NCBI gene;Acc:100519994]	1.38715	0.769341	3.05422	3.68156	6.77152	3.71812	0.367697	-1.44341	down
GO:0043066	negative regulation of apoptotic process	biological_process	9	0.0372363	MSTRG.79317	CDKN1B	cyclin dependent kinase inhibitor 1B [Source:NCBI gene;Acc:397584]	0.237697	0.798054	0.428796	1.8174	1.05419	0.554383	0.427484	-1.22606	down
GO:0043066	negative regulation of apoptotic process	biological_process	9	0.0372363	MSTRG.86371	ENSSSCG00000037747	PRAME family member 27-like [Source:NCBI gene;Acc:100517101];PRAME family member 12-like [Source:NCBI gene;Acc:100517830];melanoma antigen preferentially expressed in tumors-like [Source:NCBI gene;Acc:100517659]	0.0374866	0.0534666	0.0001	0.0106631	3.96736	0.0955314	0.0223523	-5.48343	down
GO:0005200	structural constituent of cytoskeleton	molecular_function	4	0.0394418	MSTRG.109867	ARPC5	actin related protein 2/3 complex subunit 5 [Source:NCBI gene;Acc:100174965]	167.525	119.256	129.552	59.8929	60.7226	60.3795	2.30025	1.20179	up
GO:0005200	structural constituent of cytoskeleton	molecular_function	4	0.0394418	MSTRG.67261	SPTBN1	spectrin beta, non-erythrocytic 1 [Source:NCBI gene;Acc:100516258]	0.0441487	0.046422	0.0377367	0.0296061	0.10503	0.357792	0.260561	-1.94031	down
GO:0005200	structural constituent of cytoskeleton	molecular_function	4	0.0394418	MSTRG.81484	ENSSSCG00000002639		2.06974	2.84791	3.66774	4.12028	7.53586	6.51776	0.472403	-1.08191	down
GO:0097134	cyclin E1-CDK2 complex	cellular_component	6	0.0404638	MSTRG.77710	ENSSSCG00000037396	cyclin dependent kinase 2 [Source:NCBI gene;Acc:100154715];RAB5B, member RAS oncogene family [Source:NCBI gene;Acc:100625381]	5.56972	7.81881	7.89906	4.37658	1.00919	2.71843	2.62674	1.39327	up
GO:0010897	negative regulation of triglyceride catabolic process	biological_process	9	0.0404638	MSTRG.106209	APOC3	apolipoprotein C3 [Source:NCBI gene;Acc:406187]	5.7973	0.0001	15.3523	7.97263	112.146	135.001	0.082901	-3.59247	down
GO:0034191	apolipoprotein A-I receptor binding	molecular_function	7	0.0404638	MSTRG.106210	APOA1	apolipoprotein A1 [Source:NCBI gene;Acc:397691]	7.90267	0.154046	34.4247	48.5012	654.438	598.979	0.0326299	-4.93766	down
GO:1990715	mRNA CDS binding	molecular_function	8	0.0404638	MSTRG.19438	UNK	unk zinc finger [Source:NCBI gene;Acc:100523632]	0.136963	0.116513	0.150554	0.364898	0.316481	0.291645	0.415232	-1.26801	down
GO:0008160	protein tyrosine phosphatase activator activity	molecular_function	8	0.0404638	MSTRG.54008	IGFBP3	insulin like growth factor binding protein 3 [Source:NCBI gene;Acc:448812]	0.197919	0.166711	0.248051	0.260054	2.68351	0.755793	0.165618	-2.59407	down
GO:0002768	immune response-regulating cell surface receptor signaling pathway	biological_process	6	0.0404638	MSTRG.50796	CD40	CD40 molecule [Source:NCBI gene;Acc:397395]	0.0741814	0.0001	0.0001	0.23292	0.132089	0.336458	0.106037	-3.23736	down
GO:0038179	neurotrophin signaling pathway	biological_process	6	0.0404638	MSTRG.8327	NTRK3	neurotrophic receptor tyrosine kinase 3 [Source:NCBI gene;Acc:397511]	4.73948	0.462314	5.14513	1.75863	0.278256	0.308847	4.41095	2.14109	up
GO:0005137	interleukin-5 receptor binding	molecular_function	7	0.0404638	MSTRG.72905	SDCBP	syndecan binding protein [Source:NCBI gene;Acc:100151838]	22.4582	11.9506	10.2593	6.59213	5.8442	6.20277	2.39647	1.26091	up
GO:0071283	cellular response to iron(III) ion	biological_process	9	0.0404638	MSTRG.5518	B2M	beta-2-microglobulin [Source:NCBI gene;Acc:110255236]	0.187175	0.0001	0.153927	0.0783883	1.83109	0.784714	0.126643	-2.98116	down
GO:0097006	regulation of plasma lipoprotein particle levels	biological_process	5	0.0404638	MSTRG.84349	APOE	apolipoprotein E [Source:NCBI gene;Acc:397576]	1.75298	0.104147	10.1453	12.7842	42.8416	28.3677	0.142896	-2.80696	down
GO:0072544	L-DOPA binding	molecular_function	5	0.0404638	MSTRG.115930	ENSSSCG00000036341	G protein-coupled receptor 143 [Source:NCBI gene;Acc:100624736]	0.0001	0.0001	0.24885	0.0001	3.83761	6.34125	0.0244671	-5.35301	down
GO:0061891	calcium ion sensor activity	molecular_function	8	0.0404638	MSTRG.44400	EFHD1	EF-hand domain family member D1 [Source:NCBI gene;Acc:100153398]	0.310376	0.723714	0.249297	0.071596	0.135262	0.036038	5.28369	2.40155	up
GO:0042583	chromaffin granule	cellular_component	9	0.0404638	MSTRG.32501	CLU	clusterin [Source:NCBI gene;Acc:397025]	0.0638075	0.187277	0.115231	0.324936	6.60747	5.42466	0.0296442	-5.07611	down
GO:1903817	negative regulation of voltage-gated potassium channel activity	biological_process	9	0.0404638	MSTRG.27328	KCNAB1	potassium voltage-gated channel subfamily A member regulatory beta subunit 1 [Source:NCBI gene;Acc:100125830]	0.0234259	0.0572443	0.054116	0.0203572	0.295966	0.30338	0.217501	-2.2009	down
GO:0002481	antigen processing and presentation of exogenous protein antigen via MHC class Ib, TAP-dependent	biological_process	8	0.0404638	MSTRG.5518	B2M	beta-2-microglobulin [Source:NCBI gene;Acc:110255236]	0.187175	0.0001	0.153927	0.0783883	1.83109	0.784714	0.126643	-2.98116	down
GO:0032805	positive regulation of low-density lipoprotein particle receptor catabolic process	biological_process	10	0.0404638	MSTRG.84349	APOE	apolipoprotein E [Source:NCBI gene;Acc:397576]	1.75298	0.104147	10.1453	12.7842	42.8416	28.3677	0.142896	-2.80696	down
GO:0003860	3-hydroxyisobutyryl-CoA hydrolase activity	molecular_function	8	0.0404638	MSTRG.90717	ECHDC2	enoyl-CoA hydratase domain containing 2 [Source:NCBI gene;Acc:100519847]	0.450674	0.448601	0.484074	1.01274	1.39921	1.16596	0.386636	-1.37095	down
GO:0030055	cell-substrate junction	cellular_component	4	0.0404638	MSTRG.9290	PGM5	phosphoglucomutase 5 [Source:NCBI gene;Acc:100511977]	1.23356	3.55033	4.13383	4.33092	16.629	9.41305	0.293607	-1.76804	down
GO:0003433	chondrocyte development involved in endochondral bone morphogenesis	biological_process	7	0.0404638	MSTRG.104524	SERPINH1	serpin family H member 1 [Source:NCBI gene;Acc:396773]	0.590893	0.16907	1.52851	1.17717	4.52077	3.3592	0.252671	-1.98467	down
GO:0032387	negative regulation of intracellular transport	biological_process	8	0.0404638	MSTRG.105985	CRYAB	crystallin alpha B [Source:NCBI gene;Acc:100519789]	0.0001	12.6942	37.675	0.0001	0.953206	0.0001	52.8309	5.72331	up
GO:0033632	regulation of cell-cell adhesion mediated by integrin	biological_process	7	0.0404638	MSTRG.50425	ADA	adenosine deaminase [Source:NCBI gene;Acc:100625920]	2.8856	2.79121	0.960453	0.534587	0.795461	0.675625	3.30925	1.7265	up
GO:0009590	detection of gravity	biological_process	6	0.0404638	MSTRG.600	NOX3	NADPH oxidase 3 [Source:NCBI gene;Acc:100511606]	2.52252	0.937246	2.47814	0.659459	0.0784825	0.897748	3.63022	1.86006	up
GO:0033676	double-stranded DNA-dependent ATPase activity	molecular_function	12	0.0404638	MSTRG.9464	ANXA1	annexin A1 [Source:NCBI gene;Acc:396942]	93.4445	73.7002	115.966	40.9272	38.5674	29.5433	2.59645	1.37654	up
GO:0034447	very-low-density lipoprotein particle clearance	biological_process	5	0.0404638	MSTRG.84349	APOE	apolipoprotein E [Source:NCBI gene;Acc:397576]	1.75298	0.104147	10.1453	12.7842	42.8416	28.3677	0.142896	-2.80696	down
GO:0043313	regulation of neutrophil degranulation	biological_process	9	0.0404638	MSTRG.58424	PRAM1	zinc finger protein 414 [Source:NCBI gene;Acc:110255303];PML-RARA regulated adaptor molecule 1 [Source:NCBI gene;Acc:100514337]	2.75463	1.9089	2.39581	0.998466	0.924612	1.09256	2.34092	1.22707	up
GO:0002544	chronic inflammatory response	biological_process	7	0.0404638	MSTRG.1528	VNN1	vanin 1 [Source:NCBI gene;Acc:397246]	13.1266	3.72891	6.07575	2.44578	1.5416	1.74772	3.9984	1.99942	up
GO:0019884	antigen processing and presentation of exogenous antigen	biological_process	5	0.0404638	MSTRG.75210	FCGR1A	Fc fragment of IgG, high affinity Ia, receptor (CD64) [Source:NCBI gene;Acc:613130]	0.653543	6.82901	0.78764	0.773983	0.582555	0.762945	3.90198	1.96421	up
GO:2001186	negative regulation of CD8-positive, alpha-beta T cell activation	biological_process	11	0.0404638	MSTRG.9140	CD274	CD274 molecule [Source:NCBI gene;Acc:574058]	0.00987775	0.0457782	0.0001	0.0513243	0.240784	0.245128	0.103783	-3.26836	down
GO:0005997	xylulose metabolic process	biological_process	8	0.0404638	MSTRG.18837	DCXR	L-xylulose reductase [Source:NCBI gene;Acc:110255927]	0.168755	0.674204	0.128867	1.07288	0.245507	1.51091	0.343487	-1.54167	down
GO:1904106	protein localization to microvillus	biological_process	6	0.0404638	MSTRG.63838	ANKS4B	ankyrin repeat and sterile alpha motif domain containing 4B [Source:NCBI gene;Acc:100525512]	0.0001	0.0001	0.0538542	0.0001	0.92306	0.572003	0.0361527	-4.78975	down
GO:0045218	zonula adherens maintenance	biological_process	8	0.0404638	MSTRG.58522	CAMSAP3	calmodulin regulated spectrin associated protein family member 3 [Source:NCBI gene;Acc:100511741]	0.974465	0.72697	0.660432	2.27763	2.64017	1.49009	0.368588	-1.43992	down
GO:0097155	fasciculation of sensory neuron axon	biological_process	7	0.0404638	MSTRG.43825	EPHA4	EPH receptor A4 [Source:NCBI gene;Acc:100188979]	0.0134425	0.0733102	0.181597	0.211059	0.874639	0.807421	0.14175	-2.81858	down
GO:0009786	regulation of asymmetric cell division	biological_process	7	0.0404638	MSTRG.56315	PAX6	paired box 6 [Source:NCBI gene;Acc:100514152]	0.0001	0.0742041	0.0001	0.0451218	0.550112	0.505928	0.0675687	-3.8875	down
GO:0019008	molybdopterin synthase complex	cellular_component	4	0.0404638	MSTRG.46035	MOCS2	molybdenum cofactor synthesis 2 [Source:NCBI gene;Acc:100512870]	11.2851	18.7576	14.6583	5.72443	5.80832	7.12039	2.39643	1.26089	up
GO:0038091	positive regulation of cell proliferation by VEGF-activated platelet derived growth factor receptor signaling pathway	biological_process	8	0.0404638	MSTRG.100061	PDGFRA	platelet derived growth factor receptor alpha [Source:NCBI gene;Acc:100627123]	0.156894	0.152082	0.824092	1.13637	2.14131	2.6891	0.189896	-2.39672	down
GO:2000822	regulation of behavioral fear response	biological_process	8	0.0404638	MSTRG.84349	APOE	apolipoprotein E [Source:NCBI gene;Acc:397576]	1.75298	0.104147	10.1453	12.7842	42.8416	28.3677	0.142896	-2.80696	down
GO:0097324	melanocyte migration	biological_process	9	0.0404638	MSTRG.100071	KIT	KIT proto-oncogene receptor tyrosine kinase [Source:NCBI gene;Acc:396810]	0.0001	0.0128111	0.086126	0.187116	0.757475	1.12543	0.0478435	-4.38553	down
GO:1903984	positive regulation of TRAIL-activated apoptotic signaling pathway	biological_process	12	0.0404638	MSTRG.110013	ATF3	activating transcription factor 3 [Source:NCBI gene;Acc:100738612]	32.3579	18.388	21.097	8.45226	12.6626	4.10743	2.84839	1.51015	up
GO:0060437	lung growth	biological_process	5	0.0404638	MSTRG.70795	RSPO2	R-spondin 2 [Source:NCBI gene;Acc:100154008]	0.0001	0.0001	0.0001	0.00120134	0.121161	0.10495	0.00131977	-9.5655	down
GO:0035614	snRNA stem-loop binding	molecular_function	8	0.0404638	MSTRG.4653	RBPMS2	RNA binding protein, mRNA processing factor 2 [Source:NCBI gene;Acc:100515517]	5.91083	11.893	8.94415	2.94505	3.38598	4.57654	2.45224	1.2941	up
GO:1905906	regulation of amyloid fibril formation	biological_process	8	0.0404638	MSTRG.84349	APOE	apolipoprotein E [Source:NCBI gene;Acc:397576]	1.75298	0.104147	10.1453	12.7842	42.8416	28.3677	0.142896	-2.80696	down
GO:0031000	response to caffeine	biological_process	6	0.0404638	MSTRG.49633	ENSSSCG00000007188	FKBP prolyl isomerase 1A [Source:NCBI gene;Acc:654323]	32.7368	26.101	19.6361	11.7213	13.2677	12.1736	2.11164	1.07836	up
GO:0004915	interleukin-6 receptor activity	molecular_function	7	0.0404638	MSTRG.74245	IL6R	interleukin 6 receptor [Source:NCBI gene;Acc:399522]	0.270569	0.0842888	0.906857	1.37775	2.56612	2.48102	0.196379	-2.34828	down
GO:0051648	vesicle localization	biological_process	6	0.0404638	MSTRG.77743	MYO1A	myosin IA [Source:NCBI gene;Acc:100739662]	0.0001	0.061204	0.0001	0.032291	0.37394	0.277508	0.0898062	-3.47704	down
GO:0097472	cyclin-dependent protein kinase activity	molecular_function	8	0.0404638	MSTRG.77710	ENSSSCG00000037396	cyclin dependent kinase 2 [Source:NCBI gene;Acc:100154715];RAB5B, member RAS oncogene family [Source:NCBI gene;Acc:100625381]	5.56972	7.81881	7.89906	4.37658	1.00919	2.71843	2.62674	1.39327	up
GO:0072545	tyrosine binding	molecular_function	8	0.0404638	MSTRG.115930	ENSSSCG00000036341	G protein-coupled receptor 143 [Source:NCBI gene;Acc:100624736]	0.0001	0.0001	0.24885	0.0001	3.83761	6.34125	0.0244671	-5.35301	down
GO:0032375	negative regulation of cholesterol transport	biological_process	10	0.0404638	MSTRG.73540	NR1I3	apolipoprotein A2 [Source:NCBI gene;Acc:100153243];nuclear receptor subfamily 1 group I member 3 [Source:NCBI gene;Acc:654317]	59.2975	18.8747	25.5662	83.3483	87.7412	68.1674	0.433586	-1.20561	down
GO:1903051	negative regulation of proteolysis involved in cellular protein catabolic process	biological_process	10	0.0404638	MSTRG.43825	EPHA4	EPH receptor A4 [Source:NCBI gene;Acc:100188979]	0.0134425	0.0733102	0.181597	0.211059	0.874639	0.807421	0.14175	-2.81858	down
GO:0010715	regulation of extracellular matrix disassembly	biological_process	8	0.0404638	MSTRG.59294	FGFR4	fibroblast growth factor receptor 4 [Source:NCBI gene;Acc:100127133]	0.171039	0.30165	0.841906	1.06505	2.14021	2.16141	0.244955	-2.02941	down
GO:0032298	positive regulation of DNA-dependent DNA replication initiation	biological_process	10	0.0404638	MSTRG.77710	ENSSSCG00000037396	cyclin dependent kinase 2 [Source:NCBI gene;Acc:100154715];RAB5B, member RAS oncogene family [Source:NCBI gene;Acc:100625381]	5.56972	7.81881	7.89906	4.37658	1.00919	2.71843	2.62674	1.39327	up
GO:0002551	mast cell chemotaxis	biological_process	6	0.0404638	MSTRG.100071	KIT	KIT proto-oncogene receptor tyrosine kinase [Source:NCBI gene;Acc:396810]	0.0001	0.0128111	0.086126	0.187116	0.757475	1.12543	0.0478435	-4.38553	down
GO:0045833	negative regulation of lipid metabolic process	biological_process	7	0.0404638	MSTRG.106209	APOC3	apolipoprotein C3 [Source:NCBI gene;Acc:406187]	5.7973	0.0001	15.3523	7.97263	112.146	135.001	0.082901	-3.59247	down
GO:2001044	regulation of integrin-mediated signaling pathway	biological_process	8	0.0404638	MSTRG.112114	TIMP1	TIMP metallopeptidase inhibitor 1 [Source:NCBI gene;Acc:396862]	1.09763	1.24819	2.20052	3.68914	8.86863	3.65201	0.280469	-1.83409	down
GO:0046103	inosine biosynthetic process	biological_process	12	0.0404638	MSTRG.50425	ADA	adenosine deaminase [Source:NCBI gene;Acc:100625920]	2.8856	2.79121	0.960453	0.534587	0.795461	0.675625	3.30925	1.7265	up
GO:0097124	cyclin A2-CDK2 complex	cellular_component	6	0.0404638	MSTRG.77710	ENSSSCG00000037396	cyclin dependent kinase 2 [Source:NCBI gene;Acc:100154715];RAB5B, member RAS oncogene family [Source:NCBI gene;Acc:100625381]	5.56972	7.81881	7.89906	4.37658	1.00919	2.71843	2.62674	1.39327	up
GO:0010636	positive regulation of mitochondrial fusion	biological_process	10	0.0404638	MSTRG.401	PRKN	parkin RBR E3 ubiquitin protein ligase [Source:NCBI gene;Acc:733673]	0.912104	0.445565	0.488834	0.961529	1.41283	1.59799	0.464838	-1.1052	down
GO:0008396	oxysterol 7-alpha-hydroxylase activity	molecular_function	7	0.0404638	MSTRG.93850	CYP39A1	Sus scrofa 24-hydroxycholesterol 7-alpha-hydroxylase-like (LOC100738724), mRNA. [Source:RefSeq mRNA;Acc:NM_001315744]	0.25471	0.431813	0.769395	0.0209637	0.0542069	0.22113	4.91366	2.2968	up
GO:1904434	positive regulation of ferrous iron binding	biological_process	7	0.0404638	MSTRG.5518	B2M	beta-2-microglobulin [Source:NCBI gene;Acc:110255236]	0.187175	0.0001	0.153927	0.0783883	1.83109	0.784714	0.126643	-2.98116	down
GO:0031728	CCR3 chemokine receptor binding	molecular_function	9	0.0404638	MSTRG.13616	ENSSSCG00000034888	C-C motif chemokine ligand 27 [Source:NCBI gene;Acc:445453];uncharacterized LOC110255597 [Source:NCBI gene;Acc:110255597]	0.67933	1.61744	1.44131	0.386721	0.0001	0.0567654	8.42695	3.07501	up
GO:0000806	Y chromosome	cellular_component	8	0.0404638	MSTRG.77710	ENSSSCG00000037396	cyclin dependent kinase 2 [Source:NCBI gene;Acc:100154715];RAB5B, member RAS oncogene family [Source:NCBI gene;Acc:100625381]	5.56972	7.81881	7.89906	4.37658	1.00919	2.71843	2.62674	1.39327	up
GO:0010899	regulation of phosphatidylcholine catabolic process	biological_process	7	0.0404638	MSTRG.33355	SCARB1	scavenger receptor class B member 1 [Source:NCBI gene;Acc:397018]	1.05543	0.541539	0.533761	1.48997	1.75618	2.44869	0.374151	-1.41831	down
GO:0098560	cytoplasmic side of late endosome membrane	cellular_component	9	0.0404638	MSTRG.64565	CDIP1	NmrA like redox sensor 1 [Source:NCBI gene;Acc:100511924];cell death inducing p53 target 1 [Source:NCBI gene;Acc:100512098]	0.436066	0.374505	0.618394	1.13857	1.38761	0.570178	0.461498	-1.1156	down
GO:0061771	response to caloric restriction	biological_process	5	0.0404638	MSTRG.84349	APOE	apolipoprotein E [Source:NCBI gene;Acc:397576]	1.75298	0.104147	10.1453	12.7842	42.8416	28.3677	0.142896	-2.80696	down
GO:0070256	negative regulation of mucus secretion	biological_process	9	0.0404638	MSTRG.50425	ADA	adenosine deaminase [Source:NCBI gene;Acc:100625920]	2.8856	2.79121	0.960453	0.534587	0.795461	0.675625	3.30925	1.7265	up
GO:0045547	dehydrodolichyl diphosphate synthase activity	molecular_function	7	0.0404638	MSTRG.2127	NUS1	NUS1, dehydrodolichyl diphosphate synthase subunit [Source:NCBI gene;Acc:100154658]	10.9157	9.05034	11.8816	5.42982	4.56218	3.40568	2.3771	1.2492	up
GO:0005052	peroxisome matrix targeting signal-1 binding	molecular_function	8	0.0404638	MSTRG.28023	PEX5L	peroxisomal biogenesis factor 5 like [Source:NCBI gene;Acc:100524828]	0.0001	0.0155872	0.0707717	0.0001	0.33778	0.514577	0.101423	-3.30154	down
GO:0043103	hypoxanthine salvage	biological_process	12	0.0404638	MSTRG.50425	ADA	adenosine deaminase [Source:NCBI gene;Acc:100625920]	2.8856	2.79121	0.960453	0.534587	0.795461	0.675625	3.30925	1.7265	up
GO:0060192	negative regulation of lipase activity	biological_process	8	0.0404638	MSTRG.73540	NR1I3	apolipoprotein A2 [Source:NCBI gene;Acc:100153243];nuclear receptor subfamily 1 group I member 3 [Source:NCBI gene;Acc:654317]	59.2975	18.8747	25.5662	83.3483	87.7412	68.1674	0.433586	-1.20561	down
GO:0060420	regulation of heart growth	biological_process	8	0.0404638	MSTRG.81031	DUSP6	dual specificity phosphatase 6 [Source:NCBI gene;Acc:100622968]	0.592682	0.118057	0.26129	0.0001	0.0001	0.065386	14.8207	3.88954	up
GO:0032511	late endosome to vacuole transport via multivesicular body sorting pathway	biological_process	9	0.0404638	MSTRG.90050	LEPROT	leptin receptor overlapping transcript [Source:NCBI gene;Acc:100270821]	21.0172	16.1564	15.0128	9.57956	6.80578	8.07178	2.13379	1.09342	up
GO:0086007	voltage-gated calcium channel activity involved in cardiac muscle cell action potential	molecular_function	10	0.0404638	MSTRG.14246	CACNB2	calcium voltage-gated channel auxiliary subunit beta 2 [Source:NCBI gene;Acc:100524101]	0.275064	0.0613952	0.245579	0.390175	1.1408	0.379794	0.30461	-1.71496	down
GO:1905179	negative regulation of cardiac muscle tissue regeneration	biological_process	8	0.0404638	MSTRG.79317	CDKN1B	cyclin dependent kinase inhibitor 1B [Source:NCBI gene;Acc:397584]	0.237697	0.798054	0.428796	1.8174	1.05419	0.554383	0.427484	-1.22606	down
GO:0038062	protein tyrosine kinase collagen receptor activity	molecular_function	10	0.0404638	MSTRG.73528	DDR2	discoidin domain receptor tyrosine kinase 2 [Source:NCBI gene;Acc:100154199]	0.00714054	0.0001	0.0001	0.0230846	0.370525	0.29827	0.0106096	-6.55849	down
GO:0098912	membrane depolarization during atrial cardiac muscle cell action potential	biological_process	9	0.0404638	MSTRG.14246	CACNB2	calcium voltage-gated channel auxiliary subunit beta 2 [Source:NCBI gene;Acc:100524101]	0.275064	0.0613952	0.245579	0.390175	1.1408	0.379794	0.30461	-1.71496	down
GO:0097135	cyclin E2-CDK2 complex	cellular_component	6	0.0404638	MSTRG.77710	ENSSSCG00000037396	cyclin dependent kinase 2 [Source:NCBI gene;Acc:100154715];RAB5B, member RAS oncogene family [Source:NCBI gene;Acc:100625381]	5.56972	7.81881	7.89906	4.37658	1.00919	2.71843	2.62674	1.39327	up
GO:0030658	transport vesicle membrane	cellular_component	7	0.0404638	MSTRG.21492	CA4	carbonic anhydrase 4 [Source:NCBI gene;Acc:100511956]	1.04794	0.468205	0.0001	0.0818147	0.435355	9.00022	0.159314	-2.65006	down
GO:0006710	androgen catabolic process	biological_process	8	0.0404638	MSTRG.5255	CYP19A1	cytochrome P450 19A1 [Source:NCBI gene;Acc:403331]	0.263451	0.18986	0.106293	0.0249408	0.0164919	0.0724563	4.91359	2.29678	up
GO:0001805	positive regulation of type III hypersensitivity	biological_process	13	0.0404638	MSTRG.75210	FCGR1A	Fc fragment of IgG, high affinity Ia, receptor (CD64) [Source:NCBI gene;Acc:613130]	0.653543	6.82901	0.78764	0.773983	0.582555	0.762945	3.90198	1.96421	up
GO:0036502	Derlin-1-VIMP complex	cellular_component	7	0.0404638	MSTRG.6129	SELENOS	selenoprotein S [Source:NCBI gene;Acc:100151836]	74.5735	41.368	99.2672	106.567	146.07	199.693	0.475778	-1.07164	down
GO:0016505	peptidase activator activity involved in apoptotic process	molecular_function	7	0.0404638	MSTRG.105132	CTSC	cathepsin C [Source:NCBI gene;Acc:100522387]	2.18823	1.03079	3.78182	2.2864	8.66347	6.30337	0.40577	-1.30127	down
GO:0032878	regulation of establishment or maintenance of cell polarity	biological_process	6	0.0404638	MSTRG.8448	TEK	TEK receptor tyrosine kinase [Source:NCBI gene;Acc:396729]	0.668347	0.0528032	0.217976	0.0837615	0.0517822	0.0420993	5.28659	2.40234	up
GO:0070506	high-density lipoprotein particle receptor activity	molecular_function	5	0.0404638	MSTRG.33355	SCARB1	scavenger receptor class B member 1 [Source:NCBI gene;Acc:397018]	1.05543	0.541539	0.533761	1.48997	1.75618	2.44869	0.374151	-1.41831	down
GO:0032383	regulation of intracellular cholesterol transport	biological_process	10	0.0404638	MSTRG.2127	NUS1	NUS1, dehydrodolichyl diphosphate synthase subunit [Source:NCBI gene;Acc:100154658]	10.9157	9.05034	11.8816	5.42982	4.56218	3.40568	2.3771	1.2492	up
GO:1990622	CHOP-ATF3 complex	cellular_component	4	0.0404638	MSTRG.110013	ATF3	activating transcription factor 3 [Source:NCBI gene;Acc:100738612]	32.3579	18.388	21.097	8.45226	12.6626	4.10743	2.84839	1.51015	up
GO:0038093	Fc receptor signaling pathway	biological_process	7	0.0404638	MSTRG.100071	KIT	KIT proto-oncogene receptor tyrosine kinase [Source:NCBI gene;Acc:396810]	0.0001	0.0128111	0.086126	0.187116	0.757475	1.12543	0.0478435	-4.38553	down
GO:0000320	re-entry into mitotic cell cycle	biological_process	5	0.0404638	MSTRG.54742	CCND1	cyclin D1 [Source:NCBI gene;Acc:100738589]	0.385735	0.087557	0.032196	0.62376	0.52141	0.410493	0.324934	-1.62178	down
GO:1904684	negative regulation of metalloendopeptidase activity	biological_process	12	0.0404638	MSTRG.9862	RECK	reversion inducing cysteine rich protein with kazal motifs [Source:NCBI gene;Acc:100519638]	0.120401	0.0769837	0.0431344	0.116458	0.356011	0.347777	0.293228	-1.76991	down
GO:0097123	cyclin A1-CDK2 complex	cellular_component	6	0.0404638	MSTRG.77710	ENSSSCG00000037396	cyclin dependent kinase 2 [Source:NCBI gene;Acc:100154715];RAB5B, member RAS oncogene family [Source:NCBI gene;Acc:100625381]	5.56972	7.81881	7.89906	4.37658	1.00919	2.71843	2.62674	1.39327	up
GO:1904423	dehydrodolichyl diphosphate synthase complex	cellular_component	6	0.0404638	MSTRG.2127	NUS1	NUS1, dehydrodolichyl diphosphate synthase subunit [Source:NCBI gene;Acc:100154658]	10.9157	9.05034	11.8816	5.42982	4.56218	3.40568	2.3771	1.2492	up
GO:0042489	negative regulation of odontogenesis of dentin-containing tooth	biological_process	10	0.0404638	MSTRG.70795	RSPO2	R-spondin 2 [Source:NCBI gene;Acc:100154008]	0.0001	0.0001	0.0001	0.00120134	0.121161	0.10495	0.00131977	-9.5655	down
GO:1990444	F-box domain binding	molecular_function	6	0.0404638	MSTRG.401	PRKN	parkin RBR E3 ubiquitin protein ligase [Source:NCBI gene;Acc:733673]	0.912104	0.445565	0.488834	0.961529	1.41283	1.59799	0.464838	-1.1052	down
GO:0030250	guanylate cyclase activator activity	molecular_function	6	0.0404638	MSTRG.91288	GUCA2A	guanylate cyclase activator 2A [Source:NCBI gene;Acc:100301560]	0.815641	0.0001	3.45783	2.20712	6.14812	17.5598	0.164907	-2.60027	down
GO:0090210	regulation of establishment of blood-brain barrier	biological_process	8	0.0404638	MSTRG.9862	RECK	reversion inducing cysteine rich protein with kazal motifs [Source:NCBI gene;Acc:100519638]	0.120401	0.0769837	0.0431344	0.116458	0.356011	0.347777	0.293228	-1.76991	down
GO:0031750	D3 dopamine receptor binding	molecular_function	8	0.0404638	MSTRG.31253	CLIC6	chloride intracellular channel 6 [Source:NCBI gene;Acc:100622868]	0.0865368	0.011332	0.475125	0.411804	4.24089	2.90331	0.075833	-3.72103	down
GO:0019907	cyclin-dependent protein kinase activating kinase holoenzyme complex	cellular_component	7	0.0404638	MSTRG.46832	CDK7	cyclin dependent kinase 7 [Source:NCBI gene;Acc:100310797]	27.9776	33.7999	28.5352	15.9328	12.9655	12.2444	2.19511	1.13429	up
GO:1990890	netrin receptor binding	molecular_function	6	0.0404638	MSTRG.81484	ENSSSCG00000002639		2.06974	2.84791	3.66774	4.12028	7.53586	6.51776	0.472403	-1.08191	down
GO:0015230	FAD transmembrane transporter activity	molecular_function	8	0.0404638	MSTRG.70939	ENSSSCG00000006049	solute carrier family 25 member 32 [Source:NCBI gene;Acc:100154544]	4.08826	9.48081	4.9754	3.12695	2.05072	2.22701	2.50442	1.32448	up
GO:0072385	minus-end-directed organelle transport along microtubule	biological_process	10	0.0404638	MSTRG.43588	MREG	melanoregulin [Source:NCBI gene;Acc:100627946]	1.88193	1.63888	0.718154	0.582839	0.150046	0.12623	4.93411	2.30279	up
GO:0003002	regionalization	biological_process	5	0.0404638	MSTRG.56315	PAX6	paired box 6 [Source:NCBI gene;Acc:100514152]	0.0001	0.0742041	0.0001	0.0451218	0.550112	0.505928	0.0675687	-3.8875	down
GO:1902952	positive regulation of dendritic spine maintenance	biological_process	9	0.0404638	MSTRG.84349	APOE	apolipoprotein E [Source:NCBI gene;Acc:397576]	1.75298	0.104147	10.1453	12.7842	42.8416	28.3677	0.142896	-2.80696	down
GO:0036505	prosaposin receptor activity	molecular_function	7	0.0404638	MSTRG.13160	GPR37L1	G protein-coupled receptor 37 like 1 [Source:NCBI gene;Acc:100624431]	0.0001	0.45696	0.48994	0.0001	0.0001	0.0001	3156.67	11.6242	up
GO:0071492	cellular response to UV-A	biological_process	9	0.0404638	MSTRG.27271	ENSSSCG00000039895	membrane metalloendopeptidase [Source:NCBI gene;Acc:100511536]	0.0001	0.0260059	0.0001	0.0001	0.287481	0.865178	0.0227332	-5.45906	down
GO:0006362	transcription elongation from RNA polymerase I promoter	biological_process	9	0.0404638	MSTRG.559	GTF2H5	general transcription factor IIH subunit 5 [Source:NCBI gene;Acc:100739493]	14.4452	35.3343	37.6754	7.88171	9.13233	20.7418	2.31633	1.21184	up
GO:0044375	regulation of peroxisome size	biological_process	6	0.0404638	MSTRG.94761	PEX11A	peroxisomal biogenesis factor 11 alpha [Source:NCBI gene;Acc:100157485]	3.76533	3.8125	2.91411	1.54991	1.15485	1.63596	2.4171	1.27328	up
GO:0106004	tRNA (guanine-N7)-methylation	biological_process	12	0.0404638	MSTRG.31734	WDR4	WD repeat domain 4 [Source:NCBI gene;Acc:100620715]	1.15489	0.999823	1.51252	2.43701	4.31917	2.81199	0.383274	-1.38355	down
GO:0038109	Kit signaling pathway	biological_process	8	0.0404638	MSTRG.100071	KIT	KIT proto-oncogene receptor tyrosine kinase [Source:NCBI gene;Acc:396810]	0.0001	0.0128111	0.086126	0.187116	0.757475	1.12543	0.0478435	-4.38553	down
GO:0060374	mast cell differentiation	biological_process	8	0.0404638	MSTRG.100071	KIT	KIT proto-oncogene receptor tyrosine kinase [Source:NCBI gene;Acc:396810]	0.0001	0.0128111	0.086126	0.187116	0.757475	1.12543	0.0478435	-4.38553	down
GO:0033043	regulation of organelle organization	biological_process	7	0.0404638	MSTRG.58522	CAMSAP3	calmodulin regulated spectrin associated protein family member 3 [Source:NCBI gene;Acc:100511741]	0.974465	0.72697	0.660432	2.27763	2.64017	1.49009	0.368588	-1.43992	down
GO:0019417	sulfur oxidation	biological_process	6	0.0404638	MSTRG.56888	MICAL2	microtubule associated monooxygenase, calponin and LIM domain containing 2 [Source:HGNC Symbol;Acc:HGNC:24693]	1.03562	0.290734	0.23505	0.229272	0.111944	0.102926	3.51555	1.81375	up
GO:0061643	chemorepulsion of axon	biological_process	7	0.0404638	MSTRG.103212	UNC5C	unc-5 netrin receptor C [Source:NCBI gene;Acc:100621284]	0.0489932	0.0001	0.0001	0.193272	0.0210616	0.304412	0.0948311	-3.3985	down
GO:0015920	lipopolysaccharide transport	biological_process	8	0.0404638	MSTRG.33355	SCARB1	scavenger receptor class B member 1 [Source:NCBI gene;Acc:397018]	1.05543	0.541539	0.533761	1.48997	1.75618	2.44869	0.374151	-1.41831	down
GO:0051957	positive regulation of amino acid transport	biological_process	9	0.0404638	MSTRG.110946	ENSSSCG00000035893	collectrin, amino acid transport regulator [Source:NCBI gene;Acc:102167302]	6.44017	3.75749	5.60478	1.32129	2.01749	2.74733	2.59647	1.37655	up
GO:1905477	positive regulation of protein localization to membrane	biological_process	7	0.0404638	MSTRG.401	PRKN	parkin RBR E3 ubiquitin protein ligase [Source:NCBI gene;Acc:733673]	0.912104	0.445565	0.488834	0.961529	1.41283	1.59799	0.464838	-1.1052	down
GO:0035268	protein mannosylation	biological_process	10	0.0404638	MSTRG.2127	NUS1	NUS1, dehydrodolichyl diphosphate synthase subunit [Source:NCBI gene;Acc:100154658]	10.9157	9.05034	11.8816	5.42982	4.56218	3.40568	2.3771	1.2492	up
GO:0035350	FAD transmembrane transport	biological_process	9	0.0404638	MSTRG.70939	ENSSSCG00000006049	solute carrier family 25 member 32 [Source:NCBI gene;Acc:100154544]	4.08826	9.48081	4.9754	3.12695	2.05072	2.22701	2.50442	1.32448	up
GO:0045900	negative regulation of translational elongation	biological_process	11	0.0404638	MSTRG.12529	ENSSSCG00000031664	signal recognition particle 9 [Source:NCBI gene;Acc:100524270]	11.6904	17.4152	11.6246	5.38811	4.65855	5.63745	2.59691	1.3768	up
GO:2000666	negative regulation of interleukin-13 secretion	biological_process	9	0.0404638	MSTRG.93888	ENSSSCG00000036283	TNF receptor superfamily member 21 [Source:NCBI gene;Acc:100513161]	8.46557	10.5942	13.8371	5.5017	6.64251	3.9344	2.046	1.03281	up
GO:0036018	cellular response to erythropoietin	biological_process	8	0.0404638	MSTRG.82540	MT2A	metallothionein-2A [Source:NCBI gene;Acc:396827]	2.38125	0.0001	28.654	72.6926	146.055	25.3222	0.127157	-2.97531	down
GO:1900138	negative regulation of phospholipase A2 activity	biological_process	10	0.0404638	MSTRG.9464	ANXA1	annexin A1 [Source:NCBI gene;Acc:396942]	93.4445	73.7002	115.966	40.9272	38.5674	29.5433	2.59645	1.37654	up
GO:1902283	negative regulation of primary amine oxidase activity	biological_process	8	0.0404638	MSTRG.401	PRKN	parkin RBR E3 ubiquitin protein ligase [Source:NCBI gene;Acc:733673]	0.912104	0.445565	0.488834	0.961529	1.41283	1.59799	0.464838	-1.1052	down
GO:0032762	mast cell cytokine production	biological_process	7	0.0404638	MSTRG.100071	KIT	KIT proto-oncogene receptor tyrosine kinase [Source:NCBI gene;Acc:396810]	0.0001	0.0128111	0.086126	0.187116	0.757475	1.12543	0.0478435	-4.38553	down
GO:0008176	tRNA (guanine-N7-)-methyltransferase activity	molecular_function	10	0.0404638	MSTRG.31734	WDR4	WD repeat domain 4 [Source:NCBI gene;Acc:100620715]	1.15489	0.999823	1.51252	2.43701	4.31917	2.81199	0.383274	-1.38355	down
GO:0060400	negative regulation of growth hormone receptor signaling pathway	biological_process	9	0.0404638	MSTRG.90050	LEPROT	leptin receptor overlapping transcript [Source:NCBI gene;Acc:100270821]	21.0172	16.1564	15.0128	9.57956	6.80578	8.07178	2.13379	1.09342	up
GO:0097252	oligodendrocyte apoptotic process	biological_process	8	0.0404638	MSTRG.93888	ENSSSCG00000036283	TNF receptor superfamily member 21 [Source:NCBI gene;Acc:100513161]	8.46557	10.5942	13.8371	5.5017	6.64251	3.9344	2.046	1.03281	up
GO:0000802	transverse filament	cellular_component	7	0.0404638	MSTRG.74704	TSHB	synaptonemal complex protein 1 [Source:NCBI gene;Acc:100513924];thyroid stimulating hormone beta [Source:NCBI gene;Acc:397658]	0.0113056	0.0001	0.0786516	0.153566	0.442946	0.484808	0.0832844	-3.58581	down
GO:0032966	negative regulation of collagen biosynthetic process	biological_process	8	0.0404638	MSTRG.108444	IL6	interleukin 6 [Source:NCBI gene;Acc:399500]	60.1745	45.9563	31.1711	16.8784	16.3121	21.3394	2.51791	1.33223	up
GO:0030576	Cajal body organization	biological_process	8	0.0404638	MSTRG.106873	FAM118B	family with sequence similarity 118 member B [Source:NCBI gene;Acc:100515227]	85.2373	50.7772	80.6466	38.5645	29.4085	35.6966	2.08992	1.06345	up
GO:0046899	nucleoside triphosphate adenylate kinase activity	molecular_function	7	0.0404638	MSTRG.90185	AK4	adenylate kinase 4 [Source:NCBI gene;Acc:733667]	0.481284	1.90845	0.80271	0.242105	0.415938	0.333905	3.21836	1.68633	up
GO:0070925	organelle assembly	biological_process	6	0.0404638	MSTRG.1539	STX7	syntaxin 7 [Source:NCBI gene;Acc:100153196]	47.5267	32.0287	28.4065	18.0681	14.0334	18.5079	2.13324	1.09305	up
GO:0090281	negative regulation of calcium ion import	biological_process	10	0.0404638	MSTRG.110077	SLC30A1	solute carrier family 30 member 1 [Source:NCBI gene;Acc:503660]	0.486561	0.207105	0.439225	0.758443	1.54535	0.630416	0.386097	-1.37296	down
GO:0051771	negative regulation of nitric-oxide synthase biosynthetic process	biological_process	9	0.0404638	MSTRG.6129	SELENOS	selenoprotein S [Source:NCBI gene;Acc:100151836]	74.5735	41.368	99.2672	106.567	146.07	199.693	0.475778	-1.07164	down
GO:0030366	molybdopterin synthase activity	molecular_function	7	0.0404638	MSTRG.46035	MOCS2	molybdenum cofactor synthesis 2 [Source:NCBI gene;Acc:100512870]	11.2851	18.7576	14.6583	5.72443	5.80832	7.12039	2.39643	1.26089	up
GO:0034370	triglyceride-rich lipoprotein particle remodeling	biological_process	9	0.0404638	MSTRG.73540	NR1I3	apolipoprotein A2 [Source:NCBI gene;Acc:100153243];nuclear receptor subfamily 1 group I member 3 [Source:NCBI gene;Acc:654317]	59.2975	18.8747	25.5662	83.3483	87.7412	68.1674	0.433586	-1.20561	down
GO:1902949	positive regulation of tau-protein kinase activity	biological_process	12	0.0404638	MSTRG.32501	CLU	clusterin [Source:NCBI gene;Acc:397025]	0.0638075	0.187277	0.115231	0.324936	6.60747	5.42466	0.0296442	-5.07611	down
GO:0002675	positive regulation of acute inflammatory response	biological_process	10	0.0404638	MSTRG.108444	IL6	interleukin 6 [Source:NCBI gene;Acc:399500]	60.1745	45.9563	31.1711	16.8784	16.3121	21.3394	2.51791	1.33223	up
GO:0031721	hemoglobin alpha binding	molecular_function	6	0.0404638	MSTRG.104292	HBE1	hemoglobin subunit epsilon 1 [Source:NCBI gene;Acc:407067]	0.818903	2.26237	21.0449	455.706	855.922	330.84	0.014689	-6.08912	down
GO:0071926	endocannabinoid signaling pathway	biological_process	7	0.0404638	MSTRG.62497	DAGLB	diacylglycerol lipase beta [Source:NCBI gene;Acc:100627176]	0.311356	0.217653	0.275805	0.526881	0.608765	0.831032	0.409225	-1.28903	down
GO:0035701	hematopoietic stem cell migration	biological_process	7	0.0404638	MSTRG.100071	KIT	KIT proto-oncogene receptor tyrosine kinase [Source:NCBI gene;Acc:396810]	0.0001	0.0128111	0.086126	0.187116	0.757475	1.12543	0.0478435	-4.38553	down
GO:0051659	maintenance of mitochondrion location	biological_process	7	0.0404638	MSTRG.101219	ALB	albumin [Source:NCBI gene;Acc:396960]	0.134687	0.514034	0.219075	0.559872	1.01302	0.817573	0.363024	-1.46186	down
GO:0030906	retromer, cargo-selective complex	cellular_component	4	0.0404638	MSTRG.35669	VPS26A	VPS26, retromer complex component A [Source:NCBI gene;Acc:100155086]	25.7236	23.3989	30.2384	13.4702	12.7025	13.1142	2.02003	1.01438	up
GO:1904437	positive regulation of transferrin receptor binding	biological_process	9	0.0404638	MSTRG.5518	B2M	beta-2-microglobulin [Source:NCBI gene;Acc:110255236]	0.187175	0.0001	0.153927	0.0783883	1.83109	0.784714	0.126643	-2.98116	down
GO:0048710	regulation of astrocyte differentiation	biological_process	11	0.0404638	MSTRG.43825	EPHA4	EPH receptor A4 [Source:NCBI gene;Acc:100188979]	0.0134425	0.0733102	0.181597	0.211059	0.874639	0.807421	0.14175	-2.81858	down
GO:0046101	hypoxanthine biosynthetic process	biological_process	11	0.0404638	MSTRG.50425	ADA	adenosine deaminase [Source:NCBI gene;Acc:100625920]	2.8856	2.79121	0.960453	0.534587	0.795461	0.675625	3.30925	1.7265	up
GO:0000349	generation of catalytic spliceosome for first transesterification step	biological_process	9	0.0404638	MSTRG.55369	PRPF19	pre-mRNA processing factor 19 [Source:NCBI gene;Acc:100144769]	5.5847	7.11858	10.2169	12.7337	18.77	16.1318	0.481159	-1.05541	down
GO:0016614	oxidoreductase activity, acting on CH-OH group of donors	molecular_function	5	0.0404638	MSTRG.18837	DCXR	L-xylulose reductase [Source:NCBI gene;Acc:110255927]	0.168755	0.674204	0.128867	1.07288	0.245507	1.51091	0.343487	-1.54167	down
GO:0072126	positive regulation of glomerular mesangial cell proliferation	biological_process	10	0.0404638	MSTRG.74245	IL6R	interleukin 6 receptor [Source:NCBI gene;Acc:399522]	0.270569	0.0842888	0.906857	1.37775	2.56612	2.48102	0.196379	-2.34828	down
GO:0042534	regulation of tumor necrosis factor biosynthetic process	biological_process	9	0.0404638	MSTRG.2859	UBE2J1	ubiquitin conjugating enzyme E2 J1 [Source:NCBI gene;Acc:768104]	7.62656	8.33945	9.61251	3.60766	2.61539	4.17131	2.46081	1.29913	up
GO:0043456	regulation of pentose-phosphate shunt	biological_process	9	0.0404638	MSTRG.37213	PGAM1	phosphoglycerate mutase 1 [Source:NCBI gene;Acc:100154776]	57.8469	12.618	21.7991	10.106	6.1748	14.5918	2.98854	1.57944	up
GO:0006591	ornithine metabolic process	biological_process	10	0.0404638	MSTRG.50421	HNF4A	hepatocyte nuclear factor 4 alpha [Source:NCBI gene;Acc:733636]	0.298332	0.0001	1.37252	2.10965	3.64279	2.70808	0.1975	-2.34007	down
GO:1905065	positive regulation of vascular smooth muscle cell differentiation	biological_process	10	0.0404638	MSTRG.100071	KIT	KIT proto-oncogene receptor tyrosine kinase [Source:NCBI gene;Acc:396810]	0.0001	0.0128111	0.086126	0.187116	0.757475	1.12543	0.0478435	-4.38553	down
GO:0019770	IgG receptor activity	molecular_function	7	0.0404638	MSTRG.75210	FCGR1A	Fc fragment of IgG, high affinity Ia, receptor (CD64) [Source:NCBI gene;Acc:613130]	0.653543	6.82901	0.78764	0.773983	0.582555	0.762945	3.90198	1.96421	up
GO:0071677	positive regulation of mononuclear cell migration	biological_process	8	0.0404638	MSTRG.92782	AIF1	allograft inflammatory factor 1 [Source:NCBI gene;Acc:397271]	72.4217	66.0353	49.8709	45.163	25.5145	17.94	2.12518	1.08758	up
GO:0019834	phospholipase A2 inhibitor activity	molecular_function	8	0.0404638	MSTRG.9464	ANXA1	annexin A1 [Source:NCBI gene;Acc:396942]	93.4445	73.7002	115.966	40.9272	38.5674	29.5433	2.59645	1.37654	up
GO:0072277	metanephric glomerular capillary formation	biological_process	7	0.0404638	MSTRG.100061	PDGFRA	platelet derived growth factor receptor alpha [Source:NCBI gene;Acc:100627123]	0.156894	0.152082	0.824092	1.13637	2.14131	2.6891	0.189896	-2.39672	down
GO:0090209	negative regulation of triglyceride metabolic process	biological_process	8	0.0404638	MSTRG.84349	APOE	apolipoprotein E [Source:NCBI gene;Acc:397576]	1.75298	0.104147	10.1453	12.7842	42.8416	28.3677	0.142896	-2.80696	down
GO:0071276	cellular response to cadmium ion	biological_process	8	0.0413936	MSTRG.82540	MT2A	metallothionein-2A [Source:NCBI gene;Acc:396827]	2.38125	0.0001	28.654	72.6926	146.055	25.3222	0.127157	-2.97531	down
GO:0071276	cellular response to cadmium ion	biological_process	8	0.0413936	MSTRG.82543	ENSSSCG00000023305	metallothionein-1E-like [Source:NCBI gene;Acc:102166944];metallothionein-1E [Source:NCBI gene;Acc:100037920]	0.496719	0.334284	8.57661	20.3855	34.5375	11.1727	0.142333	-2.81265	down
GO:0097602	cullin family protein binding	molecular_function	5	0.0413936	MSTRG.26773	RNF7	ring finger protein 7 [Source:NCBI gene;Acc:100514874]	30.0735	19.4037	38.0528	12.2794	10.005	12.1393	2.54272	1.34637	up
GO:0097602	cullin family protein binding	molecular_function	5	0.0413936	MSTRG.401	PRKN	parkin RBR E3 ubiquitin protein ligase [Source:NCBI gene;Acc:733673]	0.912104	0.445565	0.488834	0.961529	1.41283	1.59799	0.464838	-1.1052	down
GO:0009725	response to hormone	biological_process	5	0.0413936	MSTRG.112114	TIMP1	TIMP metallopeptidase inhibitor 1 [Source:NCBI gene;Acc:396862]	1.09763	1.24819	2.20052	3.68914	8.86863	3.65201	0.280469	-1.83409	down
GO:0009725	response to hormone	biological_process	5	0.0413936	MSTRG.19073	TIMP2	TIMP metallopeptidase inhibitor 2 [Source:NCBI gene;Acc:396988]	1.25612	2.00497	3.69087	2.45334	7.80122	6.40939	0.417186	-1.26124	down
GO:0001916	positive regulation of T cell mediated cytotoxicity	biological_process	8	0.0413936	MSTRG.1539	STX7	syntaxin 7 [Source:NCBI gene;Acc:100153196]	47.5267	32.0287	28.4065	18.0681	14.0334	18.5079	2.13324	1.09305	up
GO:0001916	positive regulation of T cell mediated cytotoxicity	biological_process	8	0.0413936	MSTRG.5518	B2M	beta-2-microglobulin [Source:NCBI gene;Acc:110255236]	0.187175	0.0001	0.153927	0.0783883	1.83109	0.784714	0.126643	-2.98116	down
GO:0001968	fibronectin binding	molecular_function	5	0.0413936	MSTRG.54008	IGFBP3	insulin like growth factor binding protein 3 [Source:NCBI gene;Acc:448812]	0.197919	0.166711	0.248051	0.260054	2.68351	0.755793	0.165618	-2.59407	down
GO:0001968	fibronectin binding	molecular_function	5	0.0413936	MSTRG.76339	FBLN1	fibulin 1 [Source:NCBI gene;Acc:100519144]	0.0001	0.0001	0.00269081	0.0746475	0.62315	0.693968	0.00207708	-8.91123	down
GO:1903076	regulation of protein localization to plasma membrane	biological_process	9	0.0413936	MSTRG.1539	STX7	syntaxin 7 [Source:NCBI gene;Acc:100153196]	47.5267	32.0287	28.4065	18.0681	14.0334	18.5079	2.13324	1.09305	up
GO:1903076	regulation of protein localization to plasma membrane	biological_process	9	0.0413936	MSTRG.67261	SPTBN1	spectrin beta, non-erythrocytic 1 [Source:NCBI gene;Acc:100516258]	0.0441487	0.046422	0.0377367	0.0296061	0.10503	0.357792	0.260561	-1.94031	down
GO:0030318	melanocyte differentiation	biological_process	7	0.0413936	MSTRG.100071	KIT	KIT proto-oncogene receptor tyrosine kinase [Source:NCBI gene;Acc:396810]	0.0001	0.0128111	0.086126	0.187116	0.757475	1.12543	0.0478435	-4.38553	down
GO:0030318	melanocyte differentiation	biological_process	7	0.0413936	MSTRG.43588	MREG	melanoregulin [Source:NCBI gene;Acc:100627946]	1.88193	1.63888	0.718154	0.582839	0.150046	0.12623	4.93411	2.30279	up
GO:1903861	positive regulation of dendrite extension	biological_process	12	0.0413936	MSTRG.401	PRKN	parkin RBR E3 ubiquitin protein ligase [Source:NCBI gene;Acc:733673]	0.912104	0.445565	0.488834	0.961529	1.41283	1.59799	0.464838	-1.1052	down
GO:1903861	positive regulation of dendrite extension	biological_process	12	0.0413936	MSTRG.62474	SMURF1	SMAD specific E3 ubiquitin protein ligase 1 [Source:NCBI gene;Acc:100621443]	0.153385	0.342462	0.275701	0.412623	0.656912	0.621282	0.456317	-1.13189	down
GO:0032722	positive regulation of chemokine production	biological_process	8	0.0413936	MSTRG.108444	IL6	interleukin 6 [Source:NCBI gene;Acc:399500]	60.1745	45.9563	31.1711	16.8784	16.3121	21.3394	2.51791	1.33223	up
GO:0032722	positive regulation of chemokine production	biological_process	8	0.0413936	MSTRG.74245	IL6R	interleukin 6 receptor [Source:NCBI gene;Acc:399522]	0.270569	0.0842888	0.906857	1.37775	2.56612	2.48102	0.196379	-2.34828	down
GO:0030506	ankyrin binding	molecular_function	6	0.0413936	MSTRG.67261	SPTBN1	spectrin beta, non-erythrocytic 1 [Source:NCBI gene;Acc:100516258]	0.0441487	0.046422	0.0377367	0.0296061	0.10503	0.357792	0.260561	-1.94031	down
GO:0030506	ankyrin binding	molecular_function	6	0.0413936	MSTRG.94717	RHCG	Rh family C glycoprotein [Source:NCBI gene;Acc:733644]	0.255695	0.077026	0.033558	0.183942	0.320363	0.860339	0.268406	-1.89751	down
GO:0043666	regulation of phosphoprotein phosphatase activity	biological_process	11	0.0421945	MSTRG.28750	ENSSSCG00000039249	protein phosphatase 1 regulatory inhibitor subunit 2 [Source:NCBI gene;Acc:100156975]	34.3011	39.9072	27.9604	22.6751	14.3011	13.9498	2.00622	1.00448	up
GO:0043666	regulation of phosphoprotein phosphatase activity	biological_process	11	0.0421945	MSTRG.37062	PPP1R3C	protein phosphatase 1 regulatory subunit 3C [Source:NCBI gene;Acc:641349]	1.88673	1.29109	2.14351	0.816649	0.302857	0.427917	3.43884	1.78192	up
GO:0043666	regulation of phosphoprotein phosphatase activity	biological_process	11	0.0421945	MSTRG.54008	IGFBP3	insulin like growth factor binding protein 3 [Source:NCBI gene;Acc:448812]	0.197919	0.166711	0.248051	0.260054	2.68351	0.755793	0.165618	-2.59407	down
GO:0019903	protein phosphatase binding	molecular_function	7	0.0439038	MSTRG.34175	PXN	paxillin [Source:NCBI gene;Acc:110256718]	1.0192	1.77188	1.66891	0.602902	0.497174	0.229244	3.35509	1.74635	up
GO:0019903	protein phosphatase binding	molecular_function	7	0.0439038	MSTRG.37062	PPP1R3C	protein phosphatase 1 regulatory subunit 3C [Source:NCBI gene;Acc:641349]	1.88673	1.29109	2.14351	0.816649	0.302857	0.427917	3.43884	1.78192	up
GO:0019903	protein phosphatase binding	molecular_function	7	0.0439038	MSTRG.79317	CDKN1B	cyclin dependent kinase inhibitor 1B [Source:NCBI gene;Acc:397584]	0.237697	0.798054	0.428796	1.8174	1.05419	0.554383	0.427484	-1.22606	down
GO:0019903	protein phosphatase binding	molecular_function	7	0.0439038	MSTRG.88928	CDH2	cadherin 2 [Source:NCBI gene;Acc:100515322]	0.0001	0.0001	0.105636	0.106658	1.02921	1.2299	0.0447364	-4.48241	down
GO:0043406	positive regulation of MAP kinase activity	biological_process	12	0.0450411	MSTRG.100071	KIT	KIT proto-oncogene receptor tyrosine kinase [Source:NCBI gene;Acc:396810]	0.0001	0.0128111	0.086126	0.187116	0.757475	1.12543	0.0478435	-4.38553	down
GO:0043406	positive regulation of MAP kinase activity	biological_process	12	0.0450411	MSTRG.100246	PDGFC	platelet derived growth factor C [Source:NCBI gene;Acc:100515267]	6.19619	1.45574	1.8572	1.12045	1.02303	1.16013	2.8784	1.52527	up
GO:0043406	positive regulation of MAP kinase activity	biological_process	12	0.0450411	MSTRG.50796	CD40	CD40 molecule [Source:NCBI gene;Acc:397395]	0.0741814	0.0001	0.0001	0.23292	0.132089	0.336458	0.106037	-3.23736	down
GO:0001889	liver development	biological_process	7	0.0450411	MSTRG.34047	HNF1A	HNF1 homeobox A [Source:NCBI gene;Acc:574067]	0.0001	0.0001	0.0353084	0.422982	0.0553978	0.320483	0.0444487	-4.49171	down
GO:0001889	liver development	biological_process	7	0.0450411	MSTRG.4667	ONECUT2	one cut homeobox 2 [Source:NCBI gene;Acc:106507181]	0.150224	0.35014	0.241027	0.145568	0.891753	2.47394	0.211146	-2.24368	down
GO:0001889	liver development	biological_process	7	0.0450411	MSTRG.50425	ADA	adenosine deaminase [Source:NCBI gene;Acc:100625920]	2.8856	2.79121	0.960453	0.534587	0.795461	0.675625	3.30925	1.7265	up
GO:0005768	endosome	cellular_component	7	0.0451971	MSTRG.1539	STX7	syntaxin 7 [Source:NCBI gene;Acc:100153196]	47.5267	32.0287	28.4065	18.0681	14.0334	18.5079	2.13324	1.09305	up
GO:0005768	endosome	cellular_component	7	0.0451971	MSTRG.35282	RAB4A	RAB4A, member RAS oncogene family [Source:NCBI gene;Acc:100154662]	4.08606	2.3257	1.23186	0.937236	0.841824	0.985662	2.7647	1.46712	up
GO:0005768	endosome	cellular_component	7	0.0451971	MSTRG.35669	VPS26A	VPS26, retromer complex component A [Source:NCBI gene;Acc:100155086]	25.7236	23.3989	30.2384	13.4702	12.7025	13.1142	2.02003	1.01438	up
GO:0005768	endosome	cellular_component	7	0.0451971	MSTRG.44538	ACKR3	atypical chemokine receptor 3 [Source:NCBI gene;Acc:100515346]	0.0001	0.0001	0.550537	1.44853	3.02238	0.485286	0.111121	-3.1698	down
GO:0005768	endosome	cellular_component	7	0.0451971	MSTRG.6459	ATP9B	ATPase phospholipid transporting 9B (putative) [Source:NCBI gene;Acc:100154901]	0.985748	1.228	1.4132	2.40133	2.45435	2.54717	0.489939	-1.02933	down
GO:0005768	endosome	cellular_component	7	0.0451971	MSTRG.77710	ENSSSCG00000037396	cyclin dependent kinase 2 [Source:NCBI gene;Acc:100154715];RAB5B, member RAS oncogene family [Source:NCBI gene;Acc:100625381]	5.56972	7.81881	7.89906	4.37658	1.00919	2.71843	2.62674	1.39327	up
GO:0005768	endosome	cellular_component	7	0.0451971	MSTRG.90050	LEPROT	leptin receptor overlapping transcript [Source:NCBI gene;Acc:100270821]	21.0172	16.1564	15.0128	9.57956	6.80578	8.07178	2.13379	1.09342	up
GO:0005768	endosome	cellular_component	7	0.0451971	MSTRG.9464	ANXA1	annexin A1 [Source:NCBI gene;Acc:396942]	93.4445	73.7002	115.966	40.9272	38.5674	29.5433	2.59645	1.37654	up
GO:0060441	epithelial tube branching involved in lung morphogenesis	biological_process	7	0.0462921	MSTRG.70795	RSPO2	R-spondin 2 [Source:NCBI gene;Acc:100154008]	0.0001	0.0001	0.0001	0.00120134	0.121161	0.10495	0.00131977	-9.5655	down
GO:0060441	epithelial tube branching involved in lung morphogenesis	biological_process	7	0.0462921	MSTRG.83072	ESRP2	epithelial splicing regulatory protein 2 [Source:NCBI gene;Acc:110260946]	2.29148	0.898001	0.629454	3.35524	4.35767	4.3852	0.315664	-1.66354	down
GO:0046427	positive regulation of receptor signaling pathway via JAK-STAT	biological_process	10	0.0462921	MSTRG.100071	KIT	KIT proto-oncogene receptor tyrosine kinase [Source:NCBI gene;Acc:396810]	0.0001	0.0128111	0.086126	0.187116	0.757475	1.12543	0.0478435	-4.38553	down
GO:0046427	positive regulation of receptor signaling pathway via JAK-STAT	biological_process	10	0.0462921	MSTRG.108444	IL6	interleukin 6 [Source:NCBI gene;Acc:399500]	60.1745	45.9563	31.1711	16.8784	16.3121	21.3394	2.51791	1.33223	up
GO:0006911	phagocytosis, engulfment	biological_process	8	0.0462921	MSTRG.75210	FCGR1A	Fc fragment of IgG, high affinity Ia, receptor (CD64) [Source:NCBI gene;Acc:613130]	0.653543	6.82901	0.78764	0.773983	0.582555	0.762945	3.90198	1.96421	up
GO:0006911	phagocytosis, engulfment	biological_process	8	0.0462921	MSTRG.92782	AIF1	allograft inflammatory factor 1 [Source:NCBI gene;Acc:397271]	72.4217	66.0353	49.8709	45.163	25.5145	17.94	2.12518	1.08758	up
GO:0005856	cytoskeleton	cellular_component	6	0.0463065	MSTRG.109867	ARPC5	actin related protein 2/3 complex subunit 5 [Source:NCBI gene;Acc:100174965]	167.525	119.256	129.552	59.8929	60.7226	60.3795	2.30025	1.20179	up
GO:0005856	cytoskeleton	cellular_component	6	0.0463065	MSTRG.18914	FSCN2	fascin actin-bundling protein 2, retinal [Source:NCBI gene;Acc:100625228]	0.611854	0.604165	0.632634	2.11341	2.29776	0.84387	0.351787	-1.50723	down
GO:0005856	cytoskeleton	cellular_component	6	0.0463065	MSTRG.32501	CLU	clusterin [Source:NCBI gene;Acc:397025]	0.0638075	0.187277	0.115231	0.324936	6.60747	5.42466	0.0296442	-5.07611	down
GO:0005856	cytoskeleton	cellular_component	6	0.0463065	MSTRG.34175	PXN	paxillin [Source:NCBI gene;Acc:110256718]	1.0192	1.77188	1.66891	0.602902	0.497174	0.229244	3.35509	1.74635	up
GO:0005856	cytoskeleton	cellular_component	6	0.0463065	MSTRG.67261	SPTBN1	spectrin beta, non-erythrocytic 1 [Source:NCBI gene;Acc:100516258]	0.0441487	0.046422	0.0377367	0.0296061	0.10503	0.357792	0.260561	-1.94031	down
GO:0005856	cytoskeleton	cellular_component	6	0.0463065	MSTRG.71127	RNF19A	ring finger protein 19A, RBR E3 ubiquitin protein ligase [Source:NCBI gene;Acc:654326]	0.937239	2.03649	1.63991	0.549874	0.746717	0.689649	2.3228	1.21587	up
GO:0005856	cytoskeleton	cellular_component	6	0.0463065	MSTRG.81484	ENSSSCG00000002639		2.06974	2.84791	3.66774	4.12028	7.53586	6.51776	0.472403	-1.08191	down
GO:0005856	cytoskeleton	cellular_component	6	0.0463065	MSTRG.87914	ENSSSCG00000036451	microtubule-actin crosslinking factor 1 [Source:NCBI gene;Acc:106504077];KIAA0754 ortholog [Source:NCBI gene;Acc:110261156]	0.752955	0.836165	1.41695	2.13252	2.4923	2.27266	0.435822	-1.19819	down
GO:0005856	cytoskeleton	cellular_component	6	0.0463065	MSTRG.96562	PLEKHH1	pleckstrin homology, MyTH4 and FERM domain containing H1 [Source:HGNC Symbol;Acc:HGNC:17733]	0.00223957	0.0607991	0.0326091	0.231945	0.24791	0.0967121	0.165892	-2.59168	down
GO:0015485	cholesterol binding	molecular_function	7	0.0479806	MSTRG.106210	APOA1	apolipoprotein A1 [Source:NCBI gene;Acc:397691]	7.90267	0.154046	34.4247	48.5012	654.438	598.979	0.0326299	-4.93766	down
GO:0015485	cholesterol binding	molecular_function	7	0.0479806	MSTRG.73540	NR1I3	apolipoprotein A2 [Source:NCBI gene;Acc:100153243];nuclear receptor subfamily 1 group I member 3 [Source:NCBI gene;Acc:654317]	59.2975	18.8747	25.5662	83.3483	87.7412	68.1674	0.433586	-1.20561	down
GO:0015485	cholesterol binding	molecular_function	7	0.0479806	MSTRG.84349	APOE	apolipoprotein E [Source:NCBI gene;Acc:397576]	1.75298	0.104147	10.1453	12.7842	42.8416	28.3677	0.142896	-2.80696	down
GO:0048306	calcium-dependent protein binding	molecular_function	5	0.0479806	MSTRG.24854	TNNC1	troponin C1, slow skeletal and cardiac type [Source:NCBI gene;Acc:100156435]	30.8354	14.2748	28.3656	14.5989	6.02313	10.4182	2.36711	1.24313	up
GO:0048306	calcium-dependent protein binding	molecular_function	5	0.0479806	MSTRG.86152	MASP2	mannan binding lectin serine peptidase 2 [Source:NCBI gene;Acc:100302537]	5.39624	6.56623	12.5649	10.407	24.9662	14.0558	0.496214	-1.01097	down
GO:0048306	calcium-dependent protein binding	molecular_function	5	0.0479806	MSTRG.9464	ANXA1	annexin A1 [Source:NCBI gene;Acc:396942]	93.4445	73.7002	115.966	40.9272	38.5674	29.5433	2.59645	1.37654	up
GO:0008360	regulation of cell shape	biological_process	8	0.0487772	MSTRG.100071	KIT	KIT proto-oncogene receptor tyrosine kinase [Source:NCBI gene;Acc:396810]	0.0001	0.0128111	0.086126	0.187116	0.757475	1.12543	0.0478435	-4.38553	down
GO:0008360	regulation of cell shape	biological_process	8	0.0487772	MSTRG.112656	FGD1	FYVE, RhoGEF and PH domain containing 1 [Source:NCBI gene;Acc:100518103]	1.28398	1.01314	0.143302	0.179049	0.31278	0.162314	3.73072	1.89945	up
GO:0008360	regulation of cell shape	biological_process	8	0.0487772	MSTRG.67907	CDC42EP3	CDC42 effector protein 3 [Source:NCBI gene;Acc:100521443]	1.51311	3.24496	2.57789	0.316108	1.58882	0.352003	3.25041	1.70062	up
GO:0008360	regulation of cell shape	biological_process	8	0.0487772	MSTRG.9464	ANXA1	annexin A1 [Source:NCBI gene;Acc:396942]	93.4445	73.7002	115.966	40.9272	38.5674	29.5433	2.59645	1.37654	up
GO:0008360	regulation of cell shape	biological_process	8	0.0487772	MSTRG.97922	SYNE3	spectrin repeat containing nuclear envelope family member 3 [Source:NCBI gene;Acc:100525411]	0.0306857	0.00975937	0.0835833	0.256868	0.296303	0.119115	0.184487	-2.43841	down
GO:0005802	trans-Golgi network	cellular_component	7	0.0492917	MSTRG.21492	CA4	carbonic anhydrase 4 [Source:NCBI gene;Acc:100511956]	1.04794	0.468205	0.0001	0.0818147	0.435355	9.00022	0.159314	-2.65006	down
GO:0005802	trans-Golgi network	cellular_component	7	0.0492917	MSTRG.27271	ENSSSCG00000039895	membrane metalloendopeptidase [Source:NCBI gene;Acc:100511536]	0.0001	0.0260059	0.0001	0.0001	0.287481	0.865178	0.0227332	-5.45906	down
GO:0005802	trans-Golgi network	cellular_component	7	0.0492917	MSTRG.59362	ENSSSCG00000032389	clathrin light chain B [Source:NCBI gene;Acc:100525860]	34.4237	20.4772	18.2025	13.5337	6.39114	13.407	2.1932	1.13304	up
GO:0005802	trans-Golgi network	cellular_component	7	0.0492917	MSTRG.6459	ATP9B	ATPase phospholipid transporting 9B (putative) [Source:NCBI gene;Acc:100154901]	0.985748	1.228	1.4132	2.40133	2.45435	2.54717	0.489939	-1.02933	down
GO:0005802	trans-Golgi network	cellular_component	7	0.0492917	MSTRG.7591	TRAPPC6B	trafficking protein particle complex 6B [Source:NCBI gene;Acc:100525849]	14.4389	4.76696	5.70797	2.63065	3.65531	3.22435	2.61966	1.38938	up
GO:0005802	trans-Golgi network	cellular_component	7	0.0492917	MSTRG.82116	ENSSSCG00000002709	carbohydrate sulfotransferase 6 [Source:NCBI gene;Acc:100522551]	0.0001	0.120028	0.0001	0.186131	0.625503	0.528249	0.0897302	-3.47826	down
GO:0043065	positive regulation of apoptotic process	biological_process	9	0.049893	MSTRG.103212	UNC5C	unc-5 netrin receptor C [Source:NCBI gene;Acc:100621284]	0.0489932	0.0001	0.0001	0.193272	0.0210616	0.304412	0.0948311	-3.3985	down
GO:0043065	positive regulation of apoptotic process	biological_process	9	0.049893	MSTRG.108444	IL6	interleukin 6 [Source:NCBI gene;Acc:399500]	60.1745	45.9563	31.1711	16.8784	16.3121	21.3394	2.51791	1.33223	up
GO:0043065	positive regulation of apoptotic process	biological_process	9	0.049893	MSTRG.32501	CLU	clusterin [Source:NCBI gene;Acc:397025]	0.0638075	0.187277	0.115231	0.324936	6.60747	5.42466	0.0296442	-5.07611	down
GO:0043065	positive regulation of apoptotic process	biological_process	9	0.049893	MSTRG.38846	FANK1	fibronectin type III and ankyrin repeat domains 1 [Source:NCBI gene;Acc:100153851]	0.17305	0.259793	0.0419388	0.432361	0.718226	0.773679	0.246734	-2.01897	down
GO:0043065	positive regulation of apoptotic process	biological_process	9	0.049893	MSTRG.50050	TGM2	transglutaminase 2 [Source:NCBI gene;Acc:100154530]	1.07236	13.9305	0.0001	0.0001	0.122014	0.105408	65.9407	6.0431	up
GO:0043065	positive regulation of apoptotic process	biological_process	9	0.049893	MSTRG.54008	IGFBP3	insulin like growth factor binding protein 3 [Source:NCBI gene;Acc:448812]	0.197919	0.166711	0.248051	0.260054	2.68351	0.755793	0.165618	-2.59407	down
GO:0043065	positive regulation of apoptotic process	biological_process	9	0.049893	MSTRG.81031	DUSP6	dual specificity phosphatase 6 [Source:NCBI gene;Acc:100622968]	0.592682	0.118057	0.26129	0.0001	0.0001	0.065386	14.8207	3.88954	up
GO:0043065	positive regulation of apoptotic process	biological_process	9	0.049893	MSTRG.8327	NTRK3	neurotrophic receptor tyrosine kinase 3 [Source:NCBI gene;Acc:397511]	4.73948	0.462314	5.14513	1.75863	0.278256	0.308847	4.41095	2.14109	up
GO:0038191	neuropilin binding	molecular_function	6	0.0513909	MSTRG.108541	SEMA3A	semaphorin 3A [Source:NCBI gene;Acc:100620398]	0.0001	0.031426	0.0001	0.0001	0.236077	0.177262	0.076495	-3.70849	down
GO:0038191	neuropilin binding	molecular_function	6	0.0513909	MSTRG.34175	PXN	paxillin [Source:NCBI gene;Acc:110256718]	1.0192	1.77188	1.66891	0.602902	0.497174	0.229244	3.35509	1.74635	up
GO:0002009	morphogenesis of an epithelium	biological_process	6	0.0513909	MSTRG.16144	FREM2	FRAS1 related extracellular matrix protein 2 [Source:NCBI gene;Acc:106508661]	0.0370493	0.0001	0.0001	0.028776	0.151228	0.167586	0.107164	-3.2221	down
GO:0002009	morphogenesis of an epithelium	biological_process	6	0.0513909	MSTRG.6853	SERPINB5	serpin family B member 5 [Source:NCBI gene;Acc:100155836]	7.74293	8.10222	6.964	3.78241	0.822878	1.96047	3.47395	1.79658	up
GO:0045773	positive regulation of axon extension	biological_process	8	0.0513909	MSTRG.43611	FN1	fibronectin 1 [Source:NCBI gene;Acc:397620]	0.0897153	0.0350926	2.82729	0.573491	8.95763	13.9316	0.125821	-2.99056	down
GO:0045773	positive regulation of axon extension	biological_process	8	0.0513909	MSTRG.87914	ENSSSCG00000036451	microtubule-actin crosslinking factor 1 [Source:NCBI gene;Acc:106504077];KIAA0754 ortholog [Source:NCBI gene;Acc:110261156]	0.752955	0.836165	1.41695	2.13252	2.4923	2.27266	0.435822	-1.19819	down
GO:0045807	positive regulation of endocytosis	biological_process	8	0.0513909	MSTRG.84349	APOE	apolipoprotein E [Source:NCBI gene;Acc:397576]	1.75298	0.104147	10.1453	12.7842	42.8416	28.3677	0.142896	-2.80696	down
GO:0045807	positive regulation of endocytosis	biological_process	8	0.0513909	MSTRG.91113	TSPAN1	tetraspanin 1 [Source:NCBI gene;Acc:100511571]	100.075	94.2389	184.221	194.289	284.163	314.322	0.477482	-1.06648	down
GO:0008013	beta-catenin binding	molecular_function	5	0.0526755	MSTRG.34175	PXN	paxillin [Source:NCBI gene;Acc:110256718]	1.0192	1.77188	1.66891	0.602902	0.497174	0.229244	3.35509	1.74635	up
GO:0008013	beta-catenin binding	molecular_function	5	0.0526755	MSTRG.401	PRKN	parkin RBR E3 ubiquitin protein ligase [Source:NCBI gene;Acc:733673]	0.912104	0.445565	0.488834	0.961529	1.41283	1.59799	0.464838	-1.1052	down
GO:0008013	beta-catenin binding	molecular_function	5	0.0526755	MSTRG.8176	DACT1	dishevelled binding antagonist of beta catenin 1 [Source:NCBI gene;Acc:100621416]	2.39076	4.32175	2.06558	1.55317	0.618774	1.04091	2.73218	1.45005	up
GO:0008013	beta-catenin binding	molecular_function	5	0.0526755	MSTRG.88928	CDH2	cadherin 2 [Source:NCBI gene;Acc:100515322]	0.0001	0.0001	0.105636	0.106658	1.02921	1.2299	0.0447364	-4.48241	down
GO:0004497	monooxygenase activity	molecular_function	5	0.0526755	MSTRG.107856	CYP51A1	cytochrome P450, family 51, subfamily A, polypeptide 1 [Source:NCBI gene;Acc:403334]	23.1379	16.0977	17.9278	10.7954	5.35892	8.34556	2.33321	1.22232	up
GO:0004497	monooxygenase activity	molecular_function	5	0.0526755	MSTRG.5255	CYP19A1	cytochrome P450 19A1 [Source:NCBI gene;Acc:403331]	0.263451	0.18986	0.106293	0.0249408	0.0164919	0.0724563	4.91359	2.29678	up
GO:0004497	monooxygenase activity	molecular_function	5	0.0526755	MSTRG.93850	CYP39A1	Sus scrofa 24-hydroxycholesterol 7-alpha-hydroxylase-like (LOC100738724), mRNA. [Source:RefSeq mRNA;Acc:NM_001315744]	0.25471	0.431813	0.769395	0.0209637	0.0542069	0.22113	4.91366	2.2968	up
GO:0004497	monooxygenase activity	molecular_function	5	0.0526755	MSTRG.94863	CYP1A1	cytochrome P450 1A1 [Source:NCBI gene;Acc:403103]	0.0001	0.0739807	0.0001	0.0660214	0.457869	0.370521	0.082938	-3.59182	down
GO:0004867	serine-type endopeptidase inhibitor activity	molecular_function	8	0.0526755	MSTRG.104524	SERPINH1	serpin family H member 1 [Source:NCBI gene;Acc:396773]	0.590893	0.16907	1.52851	1.17717	4.52077	3.3592	0.252671	-1.98467	down
GO:0004867	serine-type endopeptidase inhibitor activity	molecular_function	8	0.0526755	MSTRG.107777	TFPI2	tissue factor pathway inhibitor 2 [Source:NCBI gene;Acc:100520144]	0.0307805	0.0767511	0.0001	0.06784	0.623169	0.10857	0.13461	-2.89314	down
GO:0004867	serine-type endopeptidase inhibitor activity	molecular_function	8	0.0526755	MSTRG.34714	SERPIND1	serpin family D member 1 [Source:NCBI gene;Acc:100155945]	0.0001	0.0458202	0.0001	0.104892	0.361912	0.430658	0.0512782	-4.28551	down
GO:0004867	serine-type endopeptidase inhibitor activity	molecular_function	8	0.0526755	MSTRG.6853	SERPINB5	serpin family B member 5 [Source:NCBI gene;Acc:100155836]	7.74293	8.10222	6.964	3.78241	0.822878	1.96047	3.47395	1.79658	up
GO:0020037	heme binding	molecular_function	6	0.0556214	MSTRG.104292	HBE1	hemoglobin subunit epsilon 1 [Source:NCBI gene;Acc:407067]	0.818903	2.26237	21.0449	455.706	855.922	330.84	0.014689	-6.08912	down
GO:0020037	heme binding	molecular_function	6	0.0556214	MSTRG.107856	CYP51A1	cytochrome P450, family 51, subfamily A, polypeptide 1 [Source:NCBI gene;Acc:403334]	23.1379	16.0977	17.9278	10.7954	5.35892	8.34556	2.33321	1.22232	up
GO:0020037	heme binding	molecular_function	6	0.0556214	MSTRG.5255	CYP19A1	cytochrome P450 19A1 [Source:NCBI gene;Acc:403331]	0.263451	0.18986	0.106293	0.0249408	0.0164919	0.0724563	4.91359	2.29678	up
GO:0020037	heme binding	molecular_function	6	0.0556214	MSTRG.77713	SUOX	sulfite oxidase [Source:NCBI gene;Acc:100625272]	2.70461	2.03694	5.37821	5.83782	10.2359	7.98616	0.420607	-1.24946	down
GO:0020037	heme binding	molecular_function	6	0.0556214	MSTRG.93850	CYP39A1	Sus scrofa 24-hydroxycholesterol 7-alpha-hydroxylase-like (LOC100738724), mRNA. [Source:RefSeq mRNA;Acc:NM_001315744]	0.25471	0.431813	0.769395	0.0209637	0.0542069	0.22113	4.91366	2.2968	up
GO:0020037	heme binding	molecular_function	6	0.0556214	MSTRG.94863	CYP1A1	cytochrome P450 1A1 [Source:NCBI gene;Acc:403103]	0.0001	0.0739807	0.0001	0.0660214	0.457869	0.370521	0.082938	-3.59182	down
GO:0043123	positive regulation of I-kappaB kinase/NF-kappaB signaling	biological_process	10	0.0562115	MSTRG.401	PRKN	parkin RBR E3 ubiquitin protein ligase [Source:NCBI gene;Acc:733673]	0.912104	0.445565	0.488834	0.961529	1.41283	1.59799	0.464838	-1.1052	down
GO:0043123	positive regulation of I-kappaB kinase/NF-kappaB signaling	biological_process	10	0.0562115	MSTRG.50721	UBE2V1	ubiquitin conjugating enzyme E2 V1 [Source:NCBI gene;Acc:100512077]	49.6067	58.7931	80.0282	14.8877	24.8643	43.561	2.26169	1.1774	up
GO:0043123	positive regulation of I-kappaB kinase/NF-kappaB signaling	biological_process	10	0.0562115	MSTRG.50796	CD40	CD40 molecule [Source:NCBI gene;Acc:397395]	0.0741814	0.0001	0.0001	0.23292	0.132089	0.336458	0.106037	-3.23736	down
GO:0043123	positive regulation of I-kappaB kinase/NF-kappaB signaling	biological_process	10	0.0562115	MSTRG.63956	GPRC5B	G protein-coupled receptor class C group 5 member B [Source:NCBI gene;Acc:100623340]	0.153674	0.0001	0.00494916	0.169319	0.502639	1.48347	0.0736387	-3.76339	down
GO:0043123	positive regulation of I-kappaB kinase/NF-kappaB signaling	biological_process	10	0.0562115	MSTRG.74177	S100A4	S100 calcium binding protein A4 [Source:NCBI gene;Acc:100156358]	0.0001	0.0001	0.0001	0.0001	1.34445	4.08219	5.52818e-05	-14.1428	down
GO:0031175	neuron projection development	biological_process	7	0.0562115	MSTRG.107906	PPP1R9A	protein phosphatase 1 regulatory subunit 9A [Source:NCBI gene;Acc:100738652]	1.04129	1.39087	1.70802	3.08951	3.76449	1.887	0.473651	-1.0781	down
GO:0031175	neuron projection development	biological_process	7	0.0562115	MSTRG.108444	IL6	interleukin 6 [Source:NCBI gene;Acc:399500]	60.1745	45.9563	31.1711	16.8784	16.3121	21.3394	2.51791	1.33223	up
GO:0031175	neuron projection development	biological_process	7	0.0562115	MSTRG.44400	EFHD1	EF-hand domain family member D1 [Source:NCBI gene;Acc:100153398]	0.310376	0.723714	0.249297	0.071596	0.135262	0.036038	5.28369	2.40155	up
GO:0031175	neuron projection development	biological_process	7	0.0562115	MSTRG.58522	CAMSAP3	calmodulin regulated spectrin associated protein family member 3 [Source:NCBI gene;Acc:100511741]	0.974465	0.72697	0.660432	2.27763	2.64017	1.49009	0.368588	-1.43992	down
GO:0031175	neuron projection development	biological_process	7	0.0562115	MSTRG.84349	APOE	apolipoprotein E [Source:NCBI gene;Acc:397576]	1.75298	0.104147	10.1453	12.7842	42.8416	28.3677	0.142896	-2.80696	down
GO:0000188	inactivation of MAPK activity	biological_process	13	0.0566798	MSTRG.37958	DUSP5	dual specificity phosphatase 5 [Source:NCBI gene;Acc:100157144]	3.8268	3.1516	1.75544	0.466924	0.913539	0.836956	3.93874	1.97773	up
GO:0000188	inactivation of MAPK activity	biological_process	13	0.0566798	MSTRG.81031	DUSP6	dual specificity phosphatase 6 [Source:NCBI gene;Acc:100622968]	0.592682	0.118057	0.26129	0.0001	0.0001	0.065386	14.8207	3.88954	up
GO:0031941	filamentous actin	cellular_component	4	0.0566798	MSTRG.77743	MYO1A	myosin IA [Source:NCBI gene;Acc:100739662]	0.0001	0.061204	0.0001	0.032291	0.37394	0.277508	0.0898062	-3.47704	down
GO:0031941	filamentous actin	cellular_component	4	0.0566798	MSTRG.85851	ESPN	espin [Source:NCBI gene;Acc:100515838]	0.111584	0.0118109	0.206471	1.06877	1.51591	0.639069	0.102324	-3.28878	down
GO:0061077	chaperone-mediated protein folding	biological_process	5	0.0566798	MSTRG.32501	CLU	clusterin [Source:NCBI gene;Acc:397025]	0.0638075	0.187277	0.115231	0.324936	6.60747	5.42466	0.0296442	-5.07611	down
GO:0061077	chaperone-mediated protein folding	biological_process	5	0.0566798	MSTRG.49633	ENSSSCG00000007188	FKBP prolyl isomerase 1A [Source:NCBI gene;Acc:654323]	32.7368	26.101	19.6361	11.7213	13.2677	12.1736	2.11164	1.07836	up
GO:0016409	palmitoyltransferase activity	molecular_function	7	0.0566798	MSTRG.48158	ZDHHC2	zinc finger DHHC-type containing 2 [Source:NCBI gene;Acc:100516118]	0.745768	1.31287	2.0918	0.159247	0.313025	0.299151	5.38023	2.42767	up
GO:0016409	palmitoyltransferase activity	molecular_function	7	0.0566798	MSTRG.55556	ZDHHC5	zinc finger DHHC-type containing 5 [Source:NCBI gene;Acc:100520005]	1.61961	6.0105	7.55268	1.71478	1.92437	1.76078	2.81167	1.49143	up
GO:0044853	plasma membrane raft	cellular_component	7	0.0566798	MSTRG.77743	MYO1A	myosin IA [Source:NCBI gene;Acc:100739662]	0.0001	0.061204	0.0001	0.032291	0.37394	0.277508	0.0898062	-3.47704	down
GO:0044853	plasma membrane raft	cellular_component	7	0.0566798	MSTRG.88928	CDH2	cadherin 2 [Source:NCBI gene;Acc:100515322]	0.0001	0.0001	0.105636	0.106658	1.02921	1.2299	0.0447364	-4.48241	down
GO:0008045	motor neuron axon guidance	biological_process	7	0.0566798	MSTRG.108541	SEMA3A	semaphorin 3A [Source:NCBI gene;Acc:100620398]	0.0001	0.031426	0.0001	0.0001	0.236077	0.177262	0.076495	-3.70849	down
GO:0008045	motor neuron axon guidance	biological_process	7	0.0566798	MSTRG.43825	EPHA4	EPH receptor A4 [Source:NCBI gene;Acc:100188979]	0.0134425	0.0733102	0.181597	0.211059	0.874639	0.807421	0.14175	-2.81858	down
GO:0006893	Golgi to plasma membrane transport	biological_process	9	0.0566798	MSTRG.52496	EXOC4	exocyst complex component 4 [Source:NCBI gene;Acc:106504059]	0.254211	0.421614	0.515038	0.661422	1.06842	0.909262	0.451237	-1.14804	down
GO:0006893	Golgi to plasma membrane transport	biological_process	9	0.0566798	MSTRG.76786	GGA1	golgi associated, gamma adaptin ear containing, ARF binding protein 1 [Source:NCBI gene;Acc:100623753]	1.70813	0.263307	0.288521	2.87905	2.8167	3.13191	0.256009	-1.96574	down
GO:0044877	protein-containing complex binding	molecular_function	4	0.057277	MSTRG.100061	PDGFRA	platelet derived growth factor receptor alpha [Source:NCBI gene;Acc:100627123]	0.156894	0.152082	0.824092	1.13637	2.14131	2.6891	0.189896	-2.39672	down
GO:0044877	protein-containing complex binding	molecular_function	4	0.057277	MSTRG.105985	CRYAB	crystallin alpha B [Source:NCBI gene;Acc:100519789]	0.0001	12.6942	37.675	0.0001	0.953206	0.0001	52.8309	5.72331	up
GO:0044877	protein-containing complex binding	molecular_function	4	0.057277	MSTRG.32501	CLU	clusterin [Source:NCBI gene;Acc:397025]	0.0638075	0.187277	0.115231	0.324936	6.60747	5.42466	0.0296442	-5.07611	down
GO:0044877	protein-containing complex binding	molecular_function	4	0.057277	MSTRG.76339	FBLN1	fibulin 1 [Source:NCBI gene;Acc:100519144]	0.0001	0.0001	0.00269081	0.0746475	0.62315	0.693968	0.00207708	-8.91123	down
GO:0044877	protein-containing complex binding	molecular_function	4	0.057277	MSTRG.79317	CDKN1B	cyclin dependent kinase inhibitor 1B [Source:NCBI gene;Acc:397584]	0.237697	0.798054	0.428796	1.8174	1.05419	0.554383	0.427484	-1.22606	down
GO:0044877	protein-containing complex binding	molecular_function	4	0.057277	MSTRG.84349	APOE	apolipoprotein E [Source:NCBI gene;Acc:397576]	1.75298	0.104147	10.1453	12.7842	42.8416	28.3677	0.142896	-2.80696	down
GO:0030175	filopodium	cellular_component	7	0.0573457	MSTRG.103212	UNC5C	unc-5 netrin receptor C [Source:NCBI gene;Acc:100621284]	0.0489932	0.0001	0.0001	0.193272	0.0210616	0.304412	0.0948311	-3.3985	down
GO:0030175	filopodium	cellular_component	7	0.0573457	MSTRG.107906	PPP1R9A	protein phosphatase 1 regulatory subunit 9A [Source:NCBI gene;Acc:100738652]	1.04129	1.39087	1.70802	3.08951	3.76449	1.887	0.473651	-1.0781	down
GO:0030175	filopodium	cellular_component	7	0.0573457	MSTRG.81484	ENSSSCG00000002639		2.06974	2.84791	3.66774	4.12028	7.53586	6.51776	0.472403	-1.08191	down
GO:0008138	protein tyrosine/serine/threonine phosphatase activity	molecular_function	9	0.0573457	MSTRG.2262	PHF3	protein tyrosine phosphatase type IVA, member 1 [Source:NCBI gene;Acc:100522049];PHD finger protein 3 [Source:NCBI gene;Acc:110260283]	7.96487	8.52469	8.02593	3.05876	3.82151	4.06464	2.2399	1.16343	up
GO:0008138	protein tyrosine/serine/threonine phosphatase activity	molecular_function	9	0.0573457	MSTRG.37958	DUSP5	dual specificity phosphatase 5 [Source:NCBI gene;Acc:100157144]	3.8268	3.1516	1.75544	0.466924	0.913539	0.836956	3.93874	1.97773	up
GO:0008138	protein tyrosine/serine/threonine phosphatase activity	molecular_function	9	0.0573457	MSTRG.81031	DUSP6	dual specificity phosphatase 6 [Source:NCBI gene;Acc:100622968]	0.592682	0.118057	0.26129	0.0001	0.0001	0.065386	14.8207	3.88954	up
GO:0000082	G1/S transition of mitotic cell cycle	biological_process	7	0.0573457	MSTRG.54742	CCND1	cyclin D1 [Source:NCBI gene;Acc:100738589]	0.385735	0.087557	0.032196	0.62376	0.52141	0.410493	0.324934	-1.62178	down
GO:0000082	G1/S transition of mitotic cell cycle	biological_process	7	0.0573457	MSTRG.77710	ENSSSCG00000037396	cyclin dependent kinase 2 [Source:NCBI gene;Acc:100154715];RAB5B, member RAS oncogene family [Source:NCBI gene;Acc:100625381]	5.56972	7.81881	7.89906	4.37658	1.00919	2.71843	2.62674	1.39327	up
GO:0000082	G1/S transition of mitotic cell cycle	biological_process	7	0.0573457	MSTRG.79317	CDKN1B	cyclin dependent kinase inhibitor 1B [Source:NCBI gene;Acc:397584]	0.237697	0.798054	0.428796	1.8174	1.05419	0.554383	0.427484	-1.22606	down
GO:0050728	negative regulation of inflammatory response	biological_process	9	0.0573929	MSTRG.106210	APOA1	apolipoprotein A1 [Source:NCBI gene;Acc:397691]	7.90267	0.154046	34.4247	48.5012	654.438	598.979	0.0326299	-4.93766	down
GO:0050728	negative regulation of inflammatory response	biological_process	9	0.0573929	MSTRG.50425	ADA	adenosine deaminase [Source:NCBI gene;Acc:100625920]	2.8856	2.79121	0.960453	0.534587	0.795461	0.675625	3.30925	1.7265	up
GO:0050728	negative regulation of inflammatory response	biological_process	9	0.0573929	MSTRG.81700	WFDC1	WAP four-disulfide core domain 1 [Source:NCBI gene;Acc:100514648]	9.12294	1.92428	13.3542	3.54382	1.03411	2.91296	3.25747	1.70375	up
GO:0050728	negative regulation of inflammatory response	biological_process	9	0.0573929	MSTRG.84349	APOE	apolipoprotein E [Source:NCBI gene;Acc:397576]	1.75298	0.104147	10.1453	12.7842	42.8416	28.3677	0.142896	-2.80696	down
GO:0015143	urate transmembrane transporter activity	molecular_function	8	0.0600792	MSTRG.98619	SLC2A9	solute carrier family 2 member 9 [Source:NCBI gene;Acc:100621442]	0.594276	0.932166	0.418022	2.55382	0.911768	0.919166	0.44346	-1.17312	down
GO:0005030	neurotrophin receptor activity	molecular_function	5	0.0600792	MSTRG.8327	NTRK3	neurotrophic receptor tyrosine kinase 3 [Source:NCBI gene;Acc:397511]	4.73948	0.462314	5.14513	1.75863	0.278256	0.308847	4.41095	2.14109	up
GO:0046483	heterocycle metabolic process	biological_process	5	0.0600792	MSTRG.94863	CYP1A1	cytochrome P450 1A1 [Source:NCBI gene;Acc:403103]	0.0001	0.0739807	0.0001	0.0660214	0.457869	0.370521	0.082938	-3.59182	down
GO:0001798	positive regulation of type IIa hypersensitivity	biological_process	14	0.0600792	MSTRG.75210	FCGR1A	Fc fragment of IgG, high affinity Ia, receptor (CD64) [Source:NCBI gene;Acc:613130]	0.653543	6.82901	0.78764	0.773983	0.582555	0.762945	3.90198	1.96421	up
GO:0019853	L-ascorbic acid biosynthetic process	biological_process	8	0.0600792	MSTRG.90996	AKR1A1	aldo-keto reductase family 1 member A1 [Source:NCBI gene;Acc:396924]	1.99958	1.60917	7.95089	2.53165	17.4076	13.091	0.349971	-1.51469	down
GO:0042136	neurotransmitter biosynthetic process	biological_process	7	0.0600792	MSTRG.62497	DAGLB	diacylglycerol lipase beta [Source:NCBI gene;Acc:100627176]	0.311356	0.217653	0.275805	0.526881	0.608765	0.831032	0.409225	-1.28903	down
GO:0032497	detection of lipopolysaccharide	biological_process	8	0.0600792	MSTRG.33355	SCARB1	scavenger receptor class B member 1 [Source:NCBI gene;Acc:397018]	1.05543	0.541539	0.533761	1.48997	1.75618	2.44869	0.374151	-1.41831	down
GO:0086056	voltage-gated calcium channel activity involved in AV node cell action potential	molecular_function	11	0.0600792	MSTRG.14246	CACNB2	calcium voltage-gated channel auxiliary subunit beta 2 [Source:NCBI gene;Acc:100524101]	0.275064	0.0613952	0.245579	0.390175	1.1408	0.379794	0.30461	-1.71496	down
GO:0046061	dATP catabolic process	biological_process	12	0.0600792	MSTRG.50425	ADA	adenosine deaminase [Source:NCBI gene;Acc:100625920]	2.8856	2.79121	0.960453	0.534587	0.795461	0.675625	3.30925	1.7265	up
GO:0071672	negative regulation of smooth muscle cell chemotaxis	biological_process	10	0.0600792	MSTRG.92782	AIF1	allograft inflammatory factor 1 [Source:NCBI gene;Acc:397271]	72.4217	66.0353	49.8709	45.163	25.5145	17.94	2.12518	1.08758	up
GO:0006873	cellular ion homeostasis	biological_process	8	0.0600792	MSTRG.94717	RHCG	Rh family C glycoprotein [Source:NCBI gene;Acc:733644]	0.255695	0.077026	0.033558	0.183942	0.320363	0.860339	0.268406	-1.89751	down
GO:0017159	pantetheine hydrolase activity	molecular_function	7	0.0600792	MSTRG.1528	VNN1	vanin 1 [Source:NCBI gene;Acc:397246]	13.1266	3.72891	6.07575	2.44578	1.5416	1.74772	3.9984	1.99942	up
GO:0042590	antigen processing and presentation of exogenous peptide antigen via MHC class I	biological_process	7	0.0600792	MSTRG.75210	FCGR1A	Fc fragment of IgG, high affinity Ia, receptor (CD64) [Source:NCBI gene;Acc:613130]	0.653543	6.82901	0.78764	0.773983	0.582555	0.762945	3.90198	1.96421	up
GO:0015939	pantothenate metabolic process	biological_process	6	0.0600792	MSTRG.1528	VNN1	vanin 1 [Source:NCBI gene;Acc:397246]	13.1266	3.72891	6.07575	2.44578	1.5416	1.74772	3.9984	1.99942	up
GO:1904970	brush border assembly	biological_process	6	0.0600792	MSTRG.63838	ANKS4B	ankyrin repeat and sterile alpha motif domain containing 4B [Source:NCBI gene;Acc:100525512]	0.0001	0.0001	0.0538542	0.0001	0.92306	0.572003	0.0361527	-4.78975	down
GO:0034756	regulation of iron ion transport	biological_process	9	0.0600792	MSTRG.5518	B2M	beta-2-microglobulin [Source:NCBI gene;Acc:110255236]	0.187175	0.0001	0.153927	0.0783883	1.83109	0.784714	0.126643	-2.98116	down
GO:0021940	positive regulation of cerebellar granule cell precursor proliferation	biological_process	9	0.0600792	MSTRG.13160	GPR37L1	G protein-coupled receptor 37 like 1 [Source:NCBI gene;Acc:100624431]	0.0001	0.45696	0.48994	0.0001	0.0001	0.0001	3156.67	11.6242	up
GO:0070988	demethylation	biological_process	4	0.0600792	MSTRG.107856	CYP51A1	cytochrome P450, family 51, subfamily A, polypeptide 1 [Source:NCBI gene;Acc:403334]	23.1379	16.0977	17.9278	10.7954	5.35892	8.34556	2.33321	1.22232	up
GO:0007161	calcium-independent cell-matrix adhesion	biological_process	7	0.0600792	MSTRG.43611	FN1	fibronectin 1 [Source:NCBI gene;Acc:397620]	0.0897153	0.0350926	2.82729	0.573491	8.95763	13.9316	0.125821	-2.99056	down
GO:1902807	negative regulation of cell cycle G1/S phase transition	biological_process	10	0.0600792	MSTRG.34613	SUSD2	sushi domain containing 2 [Source:NCBI gene;Acc:100625804]	0.152589	0.0189922	0.0726712	0.347818	0.600842	0.469692	0.172208	-2.53777	down
GO:0120001	apical plasma membrane urothelial plaque	cellular_component	7	0.0600792	MSTRG.76328	UPK3A	uroplakin 3A [Source:NCBI gene;Acc:397558]	0.039282	0.162895	0.0001	0.275571	0.704233	0.474819	0.139058	-2.84624	down
GO:0000805	X chromosome	cellular_component	8	0.0600792	MSTRG.77710	ENSSSCG00000037396	cyclin dependent kinase 2 [Source:NCBI gene;Acc:100154715];RAB5B, member RAS oncogene family [Source:NCBI gene;Acc:100625381]	5.56972	7.81881	7.89906	4.37658	1.00919	2.71843	2.62674	1.39327	up
GO:0070459	prolactin secretion	biological_process	11	0.0600792	MSTRG.9464	ANXA1	annexin A1 [Source:NCBI gene;Acc:396942]	93.4445	73.7002	115.966	40.9272	38.5674	29.5433	2.59645	1.37654	up
GO:0051345	positive regulation of hydrolase activity	biological_process	7	0.0600792	MSTRG.106210	APOA1	apolipoprotein A1 [Source:NCBI gene;Acc:397691]	7.90267	0.154046	34.4247	48.5012	654.438	598.979	0.0326299	-4.93766	down
GO:1903441	protein localization to ciliary membrane	biological_process	9	0.0600792	MSTRG.76786	GGA1	golgi associated, gamma adaptin ear containing, ARF binding protein 1 [Source:NCBI gene;Acc:100623753]	1.70813	0.263307	0.288521	2.87905	2.8167	3.13191	0.256009	-1.96574	down
GO:0035173	histone kinase activity	molecular_function	8	0.0600792	MSTRG.77710	ENSSSCG00000037396	cyclin dependent kinase 2 [Source:NCBI gene;Acc:100154715];RAB5B, member RAS oncogene family [Source:NCBI gene;Acc:100625381]	5.56972	7.81881	7.89906	4.37658	1.00919	2.71843	2.62674	1.39327	up
GO:0006489	dolichyl diphosphate biosynthetic process	biological_process	9	0.0600792	MSTRG.2127	NUS1	NUS1, dehydrodolichyl diphosphate synthase subunit [Source:NCBI gene;Acc:100154658]	10.9157	9.05034	11.8816	5.42982	4.56218	3.40568	2.3771	1.2492	up
GO:0019981	interleukin-6 binding	molecular_function	6	0.0600792	MSTRG.74245	IL6R	interleukin 6 receptor [Source:NCBI gene;Acc:399522]	0.270569	0.0842888	0.906857	1.37775	2.56612	2.48102	0.196379	-2.34828	down
GO:0035928	rRNA import into mitochondrion	biological_process	11	0.0600792	MSTRG.76830	TST	thiosulfate sulfurtransferase [Source:NCBI gene;Acc:100153230]	0.799301	0.587946	0.940248	1.11761	2.74667	2.45726	0.368184	-1.4415	down
GO:2001181	positive regulation of interleukin-10 secretion	biological_process	9	0.0600792	MSTRG.9140	CD274	CD274 molecule [Source:NCBI gene;Acc:574058]	0.00987775	0.0457782	0.0001	0.0513243	0.240784	0.245128	0.103783	-3.26836	down
GO:0070985	transcription factor TFIIK complex	cellular_component	7	0.0600792	MSTRG.46832	CDK7	cyclin dependent kinase 7 [Source:NCBI gene;Acc:100310797]	27.9776	33.7999	28.5352	15.9328	12.9655	12.2444	2.19511	1.13429	up
[truncated: 3,550 more rows]

## Sheet: KEGG enrichment
pathway_id	pathway_name	pvalue	Gene_ID	Gene_name	KO_ENTRY	EC	Description	FPKM.VZ_B_1	FPKM.VZ_B_2	FPKM.VZ_B_3	FPKM.FZ_B_1	FPKM.FZ_B_2	FPKM.FZ_B_3	fc	log2(fc)	regulation
[truncated: 638 more rows]
