# Supplementary material for: Transcriptome Analysis of mRNAs and Long Non-Coding RNAs During Subsequent Embryo Development of Porcine Cloned Zygotes After Vitrification
Source: Front Genet. 2021 Dec 17;12:753327. doi: 10.3389/fgene.2021.753327 (PMC8718616; doi:10.3389/fgene.2021.753327)
Supplement: Supplementary file 3 [file Table3.XLSX]

## Sheet: Sheet1
gene_id	gene_name	transcript_id	GO	KEGG	KO_ENTRY	EC	Description	trans_type	FPKM.VZ_2C_1	FPKM.VZ_2C_2	FPKM.VZ_2C_3	FPKM.FZ_2C_1	FPKM.FZ_2C_2	FPKM.FZ_2C_3	fc	log2(fc)	pval	regulation	significant
MSTRG.114176	AMOT	ENSSSCT00000033156;ENSSSCT00000013770	GO:0001570(vasculogenesis);GO:0001701(in utero embryonic development);GO:0001702(gastrulation with mouth forming second);GO:0001726(ruffle);GO:0003365(establishment of cell polarity involved in ameboidal cell migration);GO:0005634(nucleus);GO:0005884(actin filament);GO:0005923(bicellular tight junction);GO:0006935(chemotaxis);GO:0008180(COP9 signalosome);GO:0009897(external side of plasma membran…	04390(Hippo signaling pathway);04530(Tight junction);04530(Tight junction)	K16819	NA	angiomotin [Source:NCBI gene;Acc:100158213]	protein_coding	5.28144	3.56965	3.55318	0.318417	0.404838	0.524954	9.93765	3.3129	6.25708e-15	up	yes
MSTRG.44130	CCL20	ENSSSCT00000034172	GO:0002548(monocyte chemotaxis);GO:0005125(cytokine activity);GO:0005576(extracellular region);GO:0005615(extracellular space);GO:0006935(chemotaxis);GO:0006954(inflammatory response);GO:0006955(immune response);GO:0007186(G protein-coupled receptor signaling pathway);GO:0008009(chemokine activity);GO:0010469(regulation of signaling receptor activity);GO:0030593(neutrophil chemotaxis);GO:0031731(…	04060(Cytokine-cytokine receptor interaction);04062(Chemokine signaling pathway);04657(IL-17 signaling pathway);04668(TNF signaling pathway);05323(Rheumatoid arthritis)	K14625	NA	C-C motif chemokine ligand 20 [Source:NCBI gene;Acc:553951]	protein_coding	0.592201	1.00993	0.790102	0.0001	0.0001	0.0001	7974.1	12.9611	3.51651e-07	up	yes
MSTRG.59060	MED16	ENSSSCT00000061225;ENSSSCT00000042576;ENSSSCT00000039229;ENSSSCT00000043849;ENSSSCT00000014660;ENSSSCT00000058675	GO:0003712(transcription coregulator activity);GO:0003824(catalytic activity);GO:0005515(protein binding);GO:0005634(nucleus);GO:0006367(transcription initiation from RNA polymerase II promoter);GO:0016592(mediator complex);GO:0030375(thyroid hormone receptor coactivator activity);GO:0045893(positive regulation of transcription, DNA-templated);GO:0046966(thyroid hormone receptor binding);GO:00469…	04919(Thyroid hormone signaling pathway);04919(Thyroid hormone signaling pathway)	K15159	NA	mediator complex subunit 16 [Source:NCBI gene;Acc:100521655]	protein_coding	0.0872392	0.14262	0.122785	0.517558	0.525922	0.717077	0.200303	-2.31974	3.08053e-05	down	yes
MSTRG.63838	ANKS4B	ENSSSCT00000008600	GO:0005515(protein binding);GO:0005789(endoplasmic reticulum membrane);GO:0005886(plasma membrane);GO:0005902(microvillus);GO:0005903(brush border);GO:0034622(cellular protein-containing complex assembly);GO:0034976(response to endoplasmic reticulum stress);GO:1904106(protein localization to microvillus);GO:1904970(brush border assembly)	NA	K21414	NA	ankyrin repeat and sterile alpha motif domain containing 4B [Source:NCBI gene;Acc:100525512]	protein_coding	17.7171	18.61	12.0842	25.2719	47.113	59.8102	0.366211	-1.44925	7.2102e-05	down	yes
MSTRG.64068	ENSSSCG00000030373	ENSSSCT00000030167;ENSSSCT00000046881	NA	NA	NA	NA	methyltransferase like 9 [Source:NCBI gene;Acc:100628086]	protein_coding	5.37674	2.88234	2.97355	10.1155	8.29495	10.017	0.395133	-1.33959	0.000174587	down	yes
MSTRG.10762	SLC31A1	ENSSSCT00000043438;ENSSSCT00000060610	GO:0005375(copper ion transmembrane transporter activity);GO:0005886(plasma membrane);GO:0006811(ion transport);GO:0006825(copper ion transport);GO:0006878(cellular copper ion homeostasis);GO:0016020(membrane);GO:0016021(integral component of membrane);GO:0035434(copper ion transmembrane transport);GO:0035434(copper ion transmembrane transport)	01524(Platinum drug resistance);04978(Mineral absorption);04978(Mineral absorption)	K14686	NA	solute carrier family 31 member 1 [Source:NCBI gene;Acc:397186]	protein_coding	1.44965	1.07979	1.24203	0.798925	36.9082	3.30929	0.0919503	-3.443	0.000183177	down	yes
MSTRG.103695	PLAC8	ENSSSCT00000065415;ENSSSCT00000010120	GO:0003682(chromatin binding);GO:0008284(positive regulation of cell population proliferation);GO:0009409(response to cold);GO:0040015(negative regulation of multicellular organism growth);GO:0042742(defense response to bacterium);GO:0043066(negative regulation of apoptotic process);GO:0045944(positive regulation of transcription by RNA polymerase II);GO:0050873(brown fat cell differentiation);GO…	NA	NA	NA	placenta specific 8 [Source:NCBI gene;Acc:100525175]	protein_coding	5.65612	2.39925	2.76625	5.75378	12.3401	13.9648	0.337557	-1.5668	0.000222828	down	yes
MSTRG.66468	ACTG2	ENSSSCT00000052319;ENSSSCT00000053043;ENSSSCT00000064546;ENSSSCT00000009083	GO:0000166(nucleotide binding);GO:0005524(ATP binding);GO:0071944(cell periphery);GO:0071944(cell periphery)	04270(Vascular smooth muscle contraction);04270(Vascular smooth muscle contraction)	K12315	NA	actin, gamma 2, smooth muscle, enteric [Source:NCBI gene;Acc:100520667]	protein_coding	0.04355	0.0001	0.0410271	0.951499	0.777535	0.158117	0.0448704	-4.47809	0.000249339	down	yes
MSTRG.35121	PCNX2	ENSSSCT00000039678;ENSSSCT00000043515;ENSSSCT00000026272;ENSSSCT00000011131	GO:0016020(membrane);GO:0016021(integral component of membrane);GO:0016021(integral component of membrane)	NA	NA	NA	pecanex 2 [Source:NCBI gene;Acc:100158027]	protein_coding	0.156036	0.0183552	0.0334939	0.0862175	5.20403	0.128313	0.0383655	-4.70405	0.000269206	down	yes
MSTRG.75289	GNAT2	ENSSSCT00000007474	GO:0000166(nucleotide binding);GO:0001580(detection of chemical stimulus involved in sensory perception of bitter taste);GO:0001664(G protein-coupled receptor binding);GO:0001750(photoreceptor outer segment);GO:0001917(photoreceptor inner segment);GO:0003924(GTPase activity);GO:0005525(GTP binding);GO:0005834(heterotrimeric G-protein complex);GO:0007165(signal transduction);GO:0007186(G protein-c…	04744(Phototransduction)	K04631	NA	G protein subunit alpha transducin 2 [Source:NCBI gene;Acc:110260357]	protein_coding	7.43964	6.06571	9.5273	1.58226	0.596055	3.31243	4.19482	2.06861	0.000295553	up	yes
MSTRG.57436	MGAT1	ENSSSCT00000046302;ENSSSCT00000015888;ENSSSCT00000049991;ENSSSCT00000039434;ENSSSCT00000056705	GO:0000139(Golgi membrane);GO:0001701(in utero embryonic development);GO:0003827(alpha-1,3-mannosylglycoprotein 2-beta-N-acetylglucosaminyltransferase activity);GO:0005794(Golgi apparatus);GO:0006049(UDP-N-acetylglucosamine catabolic process);GO:0006486(protein glycosylation);GO:0006487(protein N-linked glycosylation);GO:0008375(acetylglucosaminyltransferase activity);GO:0016020(membrane);GO:0016…	00510(N-Glycan biosynthesis);00510(N-Glycan biosynthesis)	K00726	EC:2.4.1.101	mannosyl (alpha-1,3-)-glycoprotein beta-1,2-N-acetylglucosaminyltransferase [Source:NCBI gene;Acc:780412]	protein_coding	0.0773279	0.12886	0.203276	0.200785	1.23704	1.23361	0.153275	-2.70581	0.000313613	down	yes
MSTRG.1593	CCN2	ENSSSCT00000038588;ENSSSCT00000004631;ENSSSCT00000059782	GO:0001502(cartilage condensation);GO:0001503(ossification);GO:0001525(angiogenesis);GO:0001894(tissue homeostasis);GO:0005178(integrin binding);GO:0005515(protein binding);GO:0005520(insulin-like growth factor binding);GO:0005576(extracellular region);GO:0007155(cell adhesion);GO:0007160(cell-matrix adhesion);GO:0007229(integrin-mediated signaling pathway);GO:0008022(protein C-terminus binding);…	04371(Apelin signaling pathway);04390(Hippo signaling pathway);04390(Hippo signaling pathway)	K06827	NA	cellular communication network factor 2 [Source:NCBI gene;Acc:100152141]	protein_coding	0.053192	0.083009	0.166928	0.112107	2.49189	0.564715	0.0956631	-3.38589	0.000575303	down	yes
MSTRG.86018	ENSSSCG00000003987;ENSSSCG00000029696	ENSSSCT00000004409;ENSSSCT00000052086;ENSSSCT00000062819;ENSSSCT00000029899	GO:0000981(DNA-binding transcription factor activity, RNA polymerase II-specific);GO:0003676(nucleic acid binding);GO:0003700(DNA-binding transcription factor activity);GO:0005634(nucleus);GO:0006355(regulation of transcription, DNA-templated);GO:0006357(regulation of transcription by RNA polymerase II);GO:0046872(metal ion binding);GO:0003676(nucleic acid binding)	05168(Herpes simplex virus 1 infection);05168(Herpes simplex virus 1 infection)	K09228	NA	zinc finger protein 211 [Source:NCBI gene;Acc:100514110]	protein_coding	0.604234	0.244425	0.181314	0.31108	6.95988	0.830022	0.127142	-2.97549	0.000702209	down	yes
MSTRG.92010	TBC1D7	ENSSSCT00000041329;ENSSSCT00000001147;ENSSSCT00000040030;ENSSSCT00000057128;ENSSSCT00000055906;ENSSSCT00000055045	GO:0005096(GTPase activator activity);GO:0017137(Rab GTPase binding);GO:0031398(positive regulation of protein ubiquitination);GO:0031410(cytoplasmic vesicle);GO:0032007(negative regulation of TOR signaling);GO:0036064(ciliary basal body);GO:0043547(positive regulation of GTPase activity);GO:0070848(response to growth factor);GO:0090630(activation of GTPase activity);GO:1902018(negative regulatio…	04150(mTOR signaling pathway);04150(mTOR signaling pathway)	K20396	NA	TBC1 domain family member 7 [Source:NCBI gene;Acc:100155821]	protein_coding	14.7427	22.0061	19.5109	10.08	8.1935	8.81376	2.07698	1.05449	0.000837448	up	yes
MSTRG.9872	CLTA	ENSSSCT00000041881;ENSSSCT00000062753;ENSSSCT00000045598;ENSSSCT00000060276	GO:0005198(structural molecule activity);GO:0005905(clathrin-coated pit);GO:0006886(intracellular protein transport);GO:0016020(membrane);GO:0016192(vesicle-mediated transport);GO:0030118(clathrin coat);GO:0030130(clathrin coat of trans-Golgi network vesicle);GO:0030132(clathrin coat of coated pit);GO:0030659(cytoplasmic vesicle membrane);GO:0031410(cytoplasmic vesicle);GO:0032050(clathrin heavy …	04142(Lysosome);04144(Endocytosis);04721(Synaptic vesicle cycle);04961(Endocrine and other factor-regulated calcium reabsorption);05016(Huntington disease);05100(Bacterial invasion of epithelial cells);05100(Bacterial invasion of epithelial cells)	K04644	NA	clathrin light chain A [Source:NCBI gene;Acc:100187581]	protein_coding	8.16849	8.27099	7.75401	15.2467	24.0336	13.4794	0.458561	-1.12482	0.00101635	down	yes
MSTRG.57886	DDX39A	ENSSSCT00000063986;ENSSSCT00000052497;ENSSSCT00000042719;ENSSSCT00000056215;ENSSSCT00000054842;ENSSSCT00000015052	GO:0000398(mRNA splicing, via spliceosome);GO:0005634(nucleus);GO:0005737(cytoplasm);GO:0006406(mRNA export from nucleus);GO:0016607(nuclear speck);GO:0042802(identical protein binding);GO:0042802(identical protein binding)	NA	K13182	EC:3.6.4.13	DExD-box helicase 39A [Source:NCBI gene;Acc:100515361]	protein_coding	2.91926	2.48345	2.33289	5.35169	20.8156	2.3877	0.270902	-1.88416	0.00109931	down	yes
MSTRG.10763	CDC26	ENSSSCT00000062403	GO:0005654(nucleoplasm);GO:0005680(anaphase-promoting complex);GO:0030071(regulation of mitotic metaphase/anaphase transition);GO:0031145(anaphase-promoting complex-dependent catabolic process);GO:0070979(protein K11-linked ubiquitination)	04110(Cell cycle);04114(Oocyte meiosis);04120(Ubiquitin mediated proteolysis);04914(Progesterone-mediated oocyte maturation);05166(Human T-cell leukemia virus 1 infection)	K03359	NA	cell division cycle 26 [Source:NCBI gene;Acc:100621961]	protein_coding	4.93273	4.78897	6.03684	2.68184	1.51783	2.27431	2.43414	1.28341	0.0012123	up	yes
MSTRG.92622	ENSSSCG00000001105	ENSSSCT00000001201	GO:0000786(nucleosome);GO:0003677(DNA binding);GO:0005634(nucleus);GO:0005694(chromosome);GO:0046982(protein heterodimerization activity)	NA	NA	NA		protein_coding	1.39326	0.523465	0.839828	0.428173	14.0467	3.20144	0.155946	-2.68088	0.00137702	down	yes
MSTRG.20402	WIPF2	ENSSSCT00000019030;ENSSSCT00000052002;ENSSSCT00000051309;ENSSSCT00000064667	GO:0000147(actin cortical patch assembly);GO:0003779(actin binding);GO:0005654(nucleoplasm);GO:0005884(actin filament);GO:0005886(plasma membrane);GO:0006897(endocytosis);GO:0030048(actin filament-based movement);GO:0030479(actin cortical patch);GO:0051015(actin filament binding);GO:0051127(positive regulation of actin nucleation);GO:0051666(actin cortical patch localization);GO:0051666(actin cor…	04144(Endocytosis);04144(Endocytosis)	K19475	NA	WAS/WASL interacting protein family member 2 [Source:NCBI gene;Acc:100525252]	protein_coding	0.767166	2.71036	1.87366	6.41629	5.07342	3.5132	0.356676	-1.48731	0.00139502	down	yes
MSTRG.58105	ENSSSCG00000031672;ENSSSCG00000040659	ENSSSCT00000043517;ENSSSCT00000058632	GO:0004930(G protein-coupled receptor activity);GO:0004984(olfactory receptor activity);GO:0005886(plasma membrane);GO:0007165(signal transduction);GO:0007186(G protein-coupled receptor signaling pathway);GO:0007608(sensory perception of smell);GO:0016020(membrane);GO:0016021(integral component of membrane);GO:0050896(response to stimulus);GO:0050911(detection of chemical stimulus involved in sen…	04740(Olfactory transduction);04740(Olfactory transduction)	K04257	NA	olfactory receptor 7G1-like [Source:NCBI gene;Acc:100514214];olfactory receptor 7G1-like [Source:NCBI gene;Acc:100737876]	protein_coding	0.0322788	0.132856	0.136054	0.0542428	4.07808	0.119027	0.0708456	-3.81918	0.00152	down	yes
MSTRG.45510	RAD1	ENSSSCT00000018321	GO:0000077(DNA damage checkpoint);GO:0005634(nucleus);GO:0005654(nucleoplasm);GO:0005694(chromosome);GO:0008408(3'-5' exonuclease activity);GO:0030896(checkpoint clamp complex);GO:0043231(intracellular membrane-bounded organelle);GO:0051598(meiotic recombination checkpoint);GO:0071479(cellular response to ionizing radiation);GO:0090305(nucleic acid phosphodiester bond hydrolysis)	04218(Cellular senescence)	K02830	EC:3.1.11.2	RAD1 checkpoint DNA exonuclease [Source:NCBI gene;Acc:100513318]	protein_coding	3.47049	7.29687	4.38973	15.7822	14.8965	6.5388	0.407256	-1.29599	0.00193131	down	yes
MSTRG.18026	ENSSSCG00000009500	ENSSSCT00000010417;ENSSSCT00000047953	GO:0005198(structural molecule activity);GO:0005886(plasma membrane);GO:0005923(bicellular tight junction);GO:0016020(membrane);GO:0016021(integral component of membrane);GO:0030054(cell junction);GO:0030054(cell junction)	04514(Cell adhesion molecules (CAMs));04530(Tight junction);04670(Leukocyte transendothelial migration);05160(Hepatitis C);05160(Hepatitis C)	K06087	NA	claudin 10 [Source:NCBI gene;Acc:100153752]	protein_coding	18.311	10.1719	18.1235	7.94939	6.23581	7.17764	2.18166	1.12543	0.00196155	up	yes
MSTRG.56726	ENSSSCG00000037358	ENSSSCT00000042621	GO:0005576(extracellular region);GO:0005615(extracellular space);GO:0006953(acute-phase response);GO:0007252(I-kappaB phosphorylation);GO:0009617(response to bacterium);GO:0010629(negative regulation of gene expression);GO:0010739(positive regulation of protein kinase A signaling);GO:0033138(positive regulation of peptidyl-serine phosphorylation);GO:0034364(high-density lipoprotein particle);GO:0…	NA	K17310	NA	serum amyloid A-3 protein [Source:NCBI gene;Acc:733603]	protein_coding	1.41573	0.535138	3.67373	0.428756	0.135006	0.466621	5.45875	2.44857	0.00197299	up	yes
MSTRG.84014	ENSSSCG00000002968;ENSSSCG00000002969	ENSSSCT00000011863;ENSSSCT00000044769;ENSSSCT00000003293;ENSSSCT00000003292;ENSSSCT00000042050	GO:0005515(protein binding);GO:0005515(protein binding)	NA	NA	NA		protein_coding	0.401784	0.114565	0.414162	0.314217	8.75601	0.212387	0.100242	-3.31844	0.00199856	down	yes
MSTRG.74328	RIIAD1	ENSSSCT00000049475	NA	NA	NA	NA	regulatory subunit of type II PKA R-subunit (RIIa) domain containing 1 [Source:NCBI gene;Acc:100294636]	protein_coding	36.1613	19.5199	40.9401	14.5768	14.8296	14.2467	2.21339	1.14626	0.00207622	up	yes
MSTRG.11553	PTGES	ENSSSCT00000006255	GO:0001516(prostaglandin biosynthetic process);GO:0004364(glutathione transferase activity);GO:0005641(nuclear envelope lumen);GO:0005737(cytoplasm);GO:0005739(mitochondrion);GO:0006693(prostaglandin metabolic process);GO:0006749(glutathione metabolic process);GO:0008285(negative regulation of cell population proliferation);GO:0016020(membrane);GO:0016021(integral component of membrane);GO:001685…	00590(Arachidonic acid metabolism)	K15729	EC:5.3.99.3	prostaglandin E synthase [Source:NCBI gene;Acc:654407]	protein_coding	0.38628	0.803081	0.165398	1.10346	8.45468	0.680506	0.132318	-2.91792	0.00231652	down	yes
MSTRG.64455	METTL22	ENSSSCT00000008674;ENSSSCT00000031514	GO:0005634(nucleus);GO:0005730(nucleolus);GO:0006479(protein methylation);GO:0008276(protein methyltransferase activity);GO:0031072(heat shock protein binding);GO:0032991(protein-containing complex);GO:0032991(protein-containing complex)	NA	K23040	EC:2.1.1.-	methyltransferase like 22 [Source:NCBI gene;Acc:100523174]	protein_coding	1.24005	2.06048	2.73198	6.92606	6.41863	3.65805	0.354797	-1.49494	0.00248588	down	yes
MSTRG.104302	ENSSSCG00000040340	ENSSSCT00000049051;ENSSSCT00000055928	GO:0004930(G protein-coupled receptor activity);GO:0004984(olfactory receptor activity);GO:0005886(plasma membrane);GO:0007165(signal transduction);GO:0007186(G protein-coupled receptor signaling pathway);GO:0007608(sensory perception of smell);GO:0016020(membrane);GO:0016021(integral component of membrane);GO:0050896(response to stimulus);GO:0050911(detection of chemical stimulus involved in sen…	NA	NA	NA		protein_coding	0.244797	0.208272	0.514898	1.16333	1.09356	1.52149	0.256186	-1.96474	0.00259057	down	yes
MSTRG.87101	AUNIP	ENSSSCT00000003946	GO:0000724(double-strand break repair via homologous recombination);GO:0000922(spindle pole);GO:0003684(damaged DNA binding);GO:0005813(centrosome);GO:0007051(spindle organization);GO:0090734(site of DNA damage);GO:2001033(negative regulation of double-strand break repair via nonhomologous end joining)	NA	K16800	NA	aurora kinase A and ninein interacting protein [Source:NCBI gene;Acc:100523251]	protein_coding	7.79703	7.50542	3.52488	2.8093	2.49668	3.08502	2.24375	1.16591	0.00283355	up	yes
MSTRG.92388	ARMH2	ENSSSCT00000001192	NA	NA	NA	NA	armadillo-like helical domain containing 2 [Source:NCBI gene;Acc:100516325]	protein_coding	4.34007	2.01876	2.42177	0.339167	1.08101	0.198326	5.42512	2.43966	0.00292096	up	yes
MSTRG.105236	ENSSSCG00000034113	ENSSSCT00000016299	GO:0000166(nucleotide binding);GO:0003746(translation elongation factor activity);GO:0003924(GTPase activity);GO:0005525(GTP binding);GO:0006412(translation);GO:0006414(translational elongation)	NA	NA	NA	elongation factor 1-alpha, oocyte form-like [Source:NCBI gene;Acc:100514912]	protein_coding	3.8395	0.834452	0.381091	0.470977	43.4114	5.11024	0.10318	-3.27677	0.00298434	down	yes
MSTRG.92385	CMAH	ENSSSCT00000001195	GO:0005737(cytoplasm);GO:0016491(oxidoreductase activity);GO:0030338(CMP-N-acetylneuraminate monooxygenase activity);GO:0046381(CMP-N-acetylneuraminate metabolic process);GO:0051537(2 iron, 2 sulfur cluster binding);GO:0055114(oxidation-reduction process)	00520(Amino sugar and nucleotide sugar metabolism)	K08080	EC:1.14.18.2	cytidine monophosphate-N-acetylneuraminic acid hydroxylase [Source:NCBI gene;Acc:396918]	protein_coding	0.0637988	0.0295465	0.0270111	0.122149	0.725204	0.0713848	0.131002	-2.93234	0.00314376	down	yes
MSTRG.29638	ENSSSCG00000031524	ENSSSCT00000032043	GO:0003682(chromatin binding)	NA	NA	NA	developmental pluripotency associated 2 [Source:NCBI gene;Acc:100620381]	protein_coding	2.34973	1.43574	1.54925	1.22044	9.67862	5.5076	0.325156	-1.6208	0.00315807	down	yes
MSTRG.61041	ENSSSCG00000014251;ENSSSCG00000032877	ENSSSCT00000015571;ENSSSCT00000044449;ENSSSCT00000052114	GO:0005515(protein binding);GO:0016020(membrane);GO:0016021(integral component of membrane);GO:0016021(integral component of membrane)	NA	NA	NA	multiple EGF like domains 10 [Source:NCBI gene;Acc:100515713]	protein_coding	1.84401	2.41997	1.34909	1.04184	0.596083	0.80434	2.29831	1.20057	0.00316122	up	yes
MSTRG.13765	NDUFB6	ENSSSCT00000012045	GO:0005747(mitochondrial respiratory chain complex I);GO:0006120(mitochondrial electron transport, NADH to ubiquinone);GO:0016020(membrane);GO:0016021(integral component of membrane)	00190(Oxidative phosphorylation);04714(Thermogenesis);04723(Retrograde endocannabinoid signaling);04932(Non-alcoholic fatty liver disease (NAFLD));05010(Alzheimer disease);05012(Parkinson disease);05016(Huntington disease)	K03962	NA	NADH:ubiquinone oxidoreductase subunit B6 [Source:NCBI gene;Acc:733605]	protein_coding	52.6869	87.4983	109.932	43.7821	37.5034	42.2519	2.02463	1.01765	0.00367855	up	yes
MSTRG.82415	ENSSSCG00000002749	ENSSSCT00000039122;ENSSSCT00000003046	GO:0002376(immune system process);GO:0002526(acute inflammatory response);GO:0004252(serine-type endopeptidase activity);GO:0005576(extracellular region);GO:0005615(extracellular space);GO:0006508(proteolysis);GO:0006953(acute-phase response);GO:0007219(Notch signaling pathway);GO:0009617(response to bacterium);GO:0010033(response to organic substance);GO:0010942(positive regulation of cell death…	NA	K16142	NA	haptoglobin [Source:NCBI gene;Acc:397061]	protein_coding	0.595467	0.51069	0.189957	0.0154455	0.0305833	0.123188	7.65948	2.93725	0.00371242	up	yes
MSTRG.14204	ENSSSCG00000025759;MEIG1	ENSSSCT00000028145;ENSSSCT00000051957	GO:0009058(biosynthetic process);GO:0016788(hydrolase activity, acting on ester bonds);GO:0005634(nucleus)	00061(Fatty acid biosynthesis)	K01071	EC:3.1.2.21	oleoyl-ACP hydrolase [Source:NCBI gene;Acc:100627446];meiosis/spermiogenesis associated 1 [Source:NCBI gene;Acc:100626847]	protein_coding	9.2929	6.56972	8.84071	5.12092	3.88175	1.60508	2.3288	1.21959	0.00409718	up	yes
MSTRG.66050	TCF7L1	ENSSSCT00000009025	GO:0003677(DNA binding);GO:0003682(chromatin binding);GO:0003700(DNA-binding transcription factor activity);GO:0005634(nucleus);GO:0005654(nucleoplasm);GO:0005667(transcription factor complex);GO:0005829(cytosol);GO:0006355(regulation of transcription, DNA-templated);GO:0006357(regulation of transcription by RNA polymerase II);GO:0008013(beta-catenin binding);GO:0016055(Wnt signaling pathway);GO:…	04310(Wnt signaling pathway);04390(Hippo signaling pathway);04520(Adherens junction);04916(Melanogenesis);04934(Cushing syndrome);05165(Human papillomavirus infection);05200(Pathways in cancer);05210(Colorectal cancer);05213(Endometrial cancer);05215(Prostate cancer);05216(Thyroid cancer);05217(Basal cell carcinoma);05221(Acute myeloid leukemia);05224(Breast cancer);05225(Hepatocellular carcinoma…	K04490	NA	transcription factor 7 like 1 [Source:NCBI gene;Acc:100523899]	protein_coding	5.41287	5.90696	4.13335	21.2359	5.30819	10.6855	0.415078	-1.26855	0.00431593	down	yes
MSTRG.61625	HBEGF	ENSSSCT00000015692	GO:0005154(epidermal growth factor receptor binding);GO:0005576(extracellular region);GO:0005615(extracellular space);GO:0005886(plasma membrane);GO:0005887(integral component of plasma membrane);GO:0007173(epidermal growth factor receptor signaling pathway);GO:0008016(regulation of heart contraction);GO:0008083(growth factor activity);GO:0008201(heparin binding);GO:0008284(positive regulation of…	01522(Endocrine resistance);04012(ErbB signaling pathway);04912(GnRH signaling pathway);04915(Estrogen signaling pathway);04928(Parathyroid hormone synthesis, secretion and action);05205(Proteoglycans in cancer);05219(Bladder cancer)	K08523	NA	heparin binding EGF like growth factor [Source:NCBI gene;Acc:397564]	protein_coding	15.2131	11.0205	12.6856	41.4505	17.8294	20.3897	0.488508	-1.03355	0.00442557	down	yes
MSTRG.92645	ENSSSCG00000031255;HIST1H1D	ENSSSCT00000058788;ENSSSCT00000001233	GO:0000786(nucleosome);GO:0003677(DNA binding);GO:0005634(nucleus);GO:0005694(chromosome);GO:0046982(protein heterodimerization activity);GO:0000122(negative regulation of transcription by RNA polymerase II);GO:0000790(nuclear chromatin);GO:0005719(nuclear euchromatin);GO:0006334(nucleosome assembly);GO:0006357(regulation of transcription by RNA polymerase II);GO:0016584(nucleosome positioning);G…	NA	NA	NA	histone cluster 1 H1 family member d [Source:HGNC Symbol;Acc:HGNC:4717]	protein_coding	3.66595	3.72377	3.04851	2.89221	33.9543	3.83307	0.256596	-1.96243	0.00484078	down	yes
MSTRG.85816	RPL22	ENSSSCT00000049730	GO:0003723(RNA binding);GO:0003735(structural constituent of ribosome);GO:0005622(intracellular);GO:0005634(nucleus);GO:0005737(cytoplasm);GO:0005840(ribosome);GO:0006412(translation);GO:0008201(heparin binding);GO:0015934(large ribosomal subunit);GO:0022625(cytosolic large ribosomal subunit);GO:0045182(translation regulator activity);GO:0046632(alpha-beta T cell differentiation);GO:0098556(cytop…	03010(Ribosome)	K02891	NA	ribosomal protein L22 [Source:NCBI gene;Acc:397047]	protein_coding	15.06	11.2568	15.2362	10.037	4.9	4.18041	2.17357	1.12006	0.00497049	up	yes
MSTRG.67840	COX7A2L	ENSSSCT00000009268;ENSSSCT00000045711	GO:0002082(regulation of oxidative phosphorylation);GO:0004129(cytochrome-c oxidase activity);GO:0005730(nucleolus);GO:0005739(mitochondrion);GO:0005746(mitochondrial respirasome);GO:0009055(electron transfer activity);GO:0016020(membrane);GO:0016021(integral component of membrane);GO:0022900(electron transport chain);GO:0097250(mitochondrial respirasome assembly);GO:1902600(proton transmembrane …	00190(Oxidative phosphorylation);04260(Cardiac muscle contraction);04714(Thermogenesis);04932(Non-alcoholic fatty liver disease (NAFLD));05010(Alzheimer disease);05012(Parkinson disease);05016(Huntington disease);05016(Huntington disease)	K02270	NA	cytochrome c oxidase subunit 7A-related protein, mitochondrial [Source:NCBI gene;Acc:100516606]	protein_coding	50.4387	60.5713	65.8415	35.4305	14.7634	36.9941	2.02839	1.02034	0.00511645	up	yes
MSTRG.40328	ENSSSCG00000036877	ENSSSCT00000060034;ENSSSCT00000054332;ENSSSCT00000061333;ENSSSCT00000056030	GO:0003676(nucleic acid binding);GO:0005622(intracellular);GO:0006355(regulation of transcription, DNA-templated);GO:0046872(metal ion binding);GO:0046872(metal ion binding)	05168(Herpes simplex virus 1 infection);05168(Herpes simplex virus 1 infection)	K09228	NA	zinc finger protein 705A-like [Source:NCBI gene;Acc:100525433]	protein_coding	0.448524	0.224664	0.110157	0.13298	4.04355	0.351452	0.173001	-2.53115	0.00533863	down	yes
MSTRG.84591	ENSSSCG00000020988	ENSSSCT00000028953	GO:0003676(nucleic acid binding)	05168(Herpes simplex virus 1 infection)	K09228	NA	zinc finger protein 114 [Source:NCBI gene;Acc:106510560]	protein_coding	0.485985	0.181212	0.192873	0.173963	3.59429	1.18202	0.173742	-2.52498	0.00553664	down	yes
MSTRG.106045	ENSSSCG00000027905	ENSSSCT00000032163;ENSSSCT00000044932	GO:0000381(regulation of alternative mRNA splicing, via spliceosome);GO:0003676(nucleic acid binding);GO:0003723(RNA binding);GO:0003727(single-stranded RNA binding);GO:0005634(nucleus);GO:0005634(nucleus)	NA	K13188	NA	RNA binding motif protein 7 [Source:NCBI gene;Acc:100522453]	protein_coding	2.58135	1.49644	1.05631	1.31314	16.9284	2.65993	0.245634	-2.02542	0.00604347	down	yes
MSTRG.89019	DSG1	ENSSSCT00000022644	GO:0005509(calcium ion binding);GO:0005886(plasma membrane);GO:0005911(cell-cell junction);GO:0007155(cell adhesion);GO:0007156(homophilic cell adhesion via plasma membrane adhesion molecules);GO:0009898(cytoplasmic side of plasma membrane);GO:0016020(membrane);GO:0016021(integral component of membrane);GO:0045295(gamma-catenin binding);GO:0050821(protein stabilization)	05150(Staphylococcus aureus infection)	K07596	NA	desmoglein 1 [Source:NCBI gene;Acc:641355]	protein_coding	0.214254	0.665947	0.165109	0.189333	5.41392	0.52454	0.170585	-2.55144	0.00617563	down	yes
MSTRG.91113	TSPAN1	ENSSSCT00000062762;ENSSSCT00000004323;ENSSSCT00000059937;ENSSSCT00000061439	GO:0005654(nucleoplasm);GO:0005737(cytoplasm);GO:0005886(plasma membrane);GO:0005887(integral component of plasma membrane);GO:0007166(cell surface receptor signaling pathway);GO:0008283(cell population proliferation);GO:0016020(membrane);GO:0016021(integral component of membrane);GO:0016477(cell migration);GO:0030054(cell junction);GO:0031982(vesicle);GO:0043231(intracellular membrane-bounded or…	NA	K17348	NA	tetraspanin 1 [Source:NCBI gene;Acc:100511571]	protein_coding	0.884601	0.593303	0.81474	4.7763	0.97528	2.33531	0.283501	-1.81857	0.00644451	down	yes
MSTRG.96093	ANG	ENSSSCT00000044088;ENSSSCT00000065893	GO:0001525(angiogenesis);GO:0001666(response to hypoxia);GO:0001938(positive regulation of endothelial cell proliferation);GO:0003676(nucleic acid binding);GO:0003779(actin binding);GO:0004518(nuclease activity);GO:0004519(endonuclease activity);GO:0004540(ribonuclease activity);GO:0005102(signaling receptor binding);GO:0005507(copper ion binding);GO:0005604(basement membrane);GO:0005615(extracel…	NA	NA	NA	angiogenin [Source:HGNC Symbol;Acc:HGNC:483]	protein_coding	1.53606	0.562285	0.0115028	0.421674	26.6949	0.668978	0.0759332	-3.71913	0.00658149	down	yes
MSTRG.77192	DNAJC22	ENSSSCT00000000211;ENSSSCT00000031787	GO:0016020(membrane);GO:0016021(integral component of membrane);GO:0016021(integral component of membrane)	NA	K19370	NA	DnaJ heat shock protein family (Hsp40) member C22 [Source:NCBI gene;Acc:100623474]	protein_coding	0.767788	0.342953	0.624949	2.60843	2.64813	0.967445	0.27887	-1.84233	0.00662671	down	yes
MSTRG.57042	RNF141	ENSSSCT00000056232	GO:0003677(DNA binding);GO:0004842(ubiquitin-protein transferase activity);GO:0006355(regulation of transcription, DNA-templated);GO:0051865(protein autoubiquitination)	NA	NA	NA	ring finger protein 141 [Source:NCBI gene;Acc:100620525]	protein_coding	1.1265	0.555738	1.67678	0.447319	0.299828	0.250115	3.36824	1.75199	0.00676754	up	yes
MSTRG.84365	ENSSSCG00000031166	ENSSSCT00000039011	GO:0003676(nucleic acid binding)	NA	NA	NA	zinc finger protein 296 [Source:NCBI gene;Acc:110255222]	protein_coding	0.355694	0.334897	0.109654	0.393648	3.94289	0.60739	0.161864	-2.62715	0.00696132	down	yes
MSTRG.89234	ENSSSCG00000030002	ENSSSCT00000054865;ENSSSCT00000031519;ENSSSCT00000048161	NA	NA	NA	NA	chromosome 6 C18orf21 homolog [Source:NCBI gene;Acc:100621141]	protein_coding	0.243799	0.200846	0.251719	0.295907	1.94495	0.554295	0.249133	-2.00501	0.00698064	down	yes
MSTRG.9935	EXOSC3	ENSSSCT00000005895	GO:0000176(nuclear exosome (RNase complex));GO:0000177(cytoplasmic exosome (RNase complex));GO:0000178(exosome (RNase complex));GO:0000467(exonucleolytic trimming to generate mature 3'-end of 5.8S rRNA from tricistronic rRNA transcript (SSU-rRNA, 5.8S rRNA, LSU-rRNA));GO:0003723(RNA binding);GO:0005634(nucleus);GO:0005654(nucleoplasm);GO:0005730(nucleolus);GO:0005737(cytoplasm);GO:0006364(rRNA pr…	03018(RNA degradation)	K03681	NA	exosome component 3 [Source:NCBI gene;Acc:100152421]	protein_coding	0.408147	0.209219	0.072005	0.330641	4.78711	0.259337	0.128205	-2.96347	0.0070741	down	yes
MSTRG.13248	ENSSSCG00000038360	ENSSSCT00000059706;ENSSSCT00000053400	NA	NA	NA	NA		protein_coding	3.13277	2.36037	3.57688	1.08193	0.891922	0.769365	3.30634	1.72524	0.00709211	up	yes
MSTRG.67465	KCNK12	ENSSSCT00000009228	GO:0005267(potassium channel activity);GO:0005887(integral component of plasma membrane);GO:0006811(ion transport);GO:0016020(membrane);GO:0016021(integral component of membrane);GO:0022841(potassium ion leak channel activity);GO:0030322(stabilization of membrane potential);GO:0071805(potassium ion transmembrane transport)	NA	K04921	NA	potassium two pore domain channel subfamily K member 12 [Source:NCBI gene;Acc:100521189]	protein_coding	0.177558	0.17021	0.486297	1.5788	1.68106	1.53669	0.173889	-2.52376	0.00737869	down	yes
MSTRG.13305	PTCH1	ENSSSCT00000063533;ENSSSCT00000055827;ENSSSCT00000061670;ENSSSCT00000052202;ENSSSCT00000029331	GO:0000122(negative regulation of transcription by RNA polymerase II);GO:0001658(branching involved in ureteric bud morphogenesis);GO:0001701(in utero embryonic development);GO:0001709(cell fate determination);GO:0001841(neural tube formation);GO:0001843(neural tube closure);GO:0003007(heart morphogenesis);GO:0005113(patched binding);GO:0005119(smoothened binding);GO:0005794(Golgi apparatus);GO:0…	04024(cAMP signaling pathway);04340(Hedgehog signaling pathway);04360(Axon guidance);05200(Pathways in cancer);05205(Proteoglycans in cancer);05217(Basal cell carcinoma);05217(Basal cell carcinoma)	K06225	NA	patched 1 [Source:NCBI gene;Acc:100627504]	protein_coding	0.606722	0.867407	0.556926	1.95901	1.51252	1.16733	0.437835	-1.19154	0.00737958	down	yes
MSTRG.62179	DNAAF5	ENSSSCT00000008275	GO:0003341(cilium movement);GO:0005737(cytoplasm);GO:0036158(outer dynein arm assembly);GO:0036159(inner dynein arm assembly);GO:0045505(dynein intermediate chain binding)	NA	K19759	NA	dynein axonemal assembly factor 5 [Source:NCBI gene;Acc:100737767]	protein_coding	0.766272	1.05185	0.681154	5.29925	0.90085	1.77054	0.313561	-1.67318	0.00750821	down	yes
MSTRG.36669	IPMK	ENSSSCT00000049506;ENSSSCT00000059058	GO:0000825(inositol tetrakisphosphate 6-kinase activity);GO:0005634(nucleus);GO:0005654(nucleoplasm);GO:0005730(nucleolus);GO:0008440(inositol-1,4,5-trisphosphate 3-kinase activity);GO:0016301(kinase activity);GO:0016310(phosphorylation);GO:0016740(transferase activity);GO:0032957(inositol trisphosphate metabolic process);GO:0032958(inositol phosphate biosynthetic process);GO:0070266(necroptotic …	00562(Inositol phosphate metabolism);04070(Phosphatidylinositol signaling system);04070(Phosphatidylinositol signaling system)	K00915	2.7.1.151;EC:2.7.1.140	inositol polyphosphate multikinase [Source:NCBI gene;Acc:100623323]	protein_coding	0.253008	0.495472	0.412556	1.05884	1.77385	0.569207	0.341291	-1.55093	0.00786851	down	yes
MSTRG.18887	ALYREF	ENSSSCT00000057499	GO:0003676(nucleic acid binding);GO:0003723(RNA binding);GO:0016607(nuclear speck)	03013(RNA transport);03015(mRNA surveillance pathway);03040(Spliceosome);05168(Herpes simplex virus 1 infection)	K12881	NA	Aly/REF export factor [Source:NCBI gene;Acc:100620496]	protein_coding	1.81106	0.51808	0.712951	1.37497	13.4306	1.2323	0.189681	-2.39835	0.00841209	down	yes
MSTRG.74997	STRIP1	ENSSSCT00000007463;ENSSSCT00000056953	GO:0005634(nucleus);GO:0005829(cytosol);GO:0017048(Rho GTPase binding);GO:0019901(protein kinase binding);GO:0022604(regulation of cell morphogenesis);GO:0030866(cortical actin cytoskeleton organization);GO:0030866(cortical actin cytoskeleton organization)	NA	NA	NA	striatin interacting protein 1 [Source:NCBI gene;Acc:100510902]	protein_coding	0.836634	0.427456	0.655662	1.81234	1.34641	1.38099	0.422877	-1.24169	0.00842922	down	yes
MSTRG.96901	ELMSAN1	ENSSSCT00000002614	GO:0003676(nucleic acid binding);GO:0003677(DNA binding);GO:0005634(nucleus);GO:0005654(nucleoplasm)	NA	NA	NA	ELM2 and Myb/SANT domain containing 1 [Source:NCBI gene;Acc:100623005]	protein_coding	1.50698	1.20651	0.854776	3.5634	2.09282	1.78774	0.47935	-1.06085	0.00855239	down	yes
MSTRG.34948	CDC45	ENSSSCT00000033087;ENSSSCT00000035243;ENSSSCT00000011083	GO:0000727(double-strand break repair via break-induced replication);GO:0003682(chromatin binding);GO:0003688(DNA replication origin binding);GO:0003697(single-stranded DNA binding);GO:0005634(nucleus);GO:0005656(nuclear pre-replicative complex);GO:0005813(centrosome);GO:0006270(DNA replication initiation);GO:0031261(DNA replication preinitiation complex);GO:0031298(replication fork protection co…	04110(Cell cycle);04110(Cell cycle)	K06628	NA	cell division cycle 45 [Source:NCBI gene;Acc:100151862]	protein_coding	0.805647	0.79637	0.783219	2.78155	1.17348	1.41952	0.443802	-1.17201	0.0087339	down	yes
MSTRG.19095	AFMID	ENSSSCT00000042348;ENSSSCT00000054656	GO:0004061(arylformamidase activity);GO:0005634(nucleus);GO:0005737(cytoplasm);GO:0005829(cytosol);GO:0006569(tryptophan catabolic process);GO:0016787(hydrolase activity);GO:0019441(tryptophan catabolic process to kynurenine);GO:0034354('de novo' NAD biosynthetic process from tryptophan);GO:0034354('de novo' NAD biosynthetic process from tryptophan)	00380(Tryptophan metabolism);00630(Glyoxylate and dicarboxylate metabolism);00630(Glyoxylate and dicarboxylate metabolism)	K01432	EC:3.5.1.9	arylformamidase [Source:NCBI gene;Acc:110255955]	protein_coding	0.704242	0.725042	0.906992	3.50101	1.24076	1.41465	0.379486	-1.39788	0.00916988	down	yes
MSTRG.49452	C20orf27	ENSSSCT00000055558;ENSSSCT00000056724;ENSSSCT00000056276	NA	NA	NA	NA	chromosome 17 C20orf27 homolog [Source:NCBI gene;Acc:100525089]	protein_coding	5.75691	3.12669	3.40152	15.0312	6.14734	6.85893	0.438168	-1.19044	0.00954273	down	yes
MSTRG.47522	G3BP1	ENSSSCT00000046088;ENSSSCT00000059335;ENSSSCT00000018595	GO:0003676(nucleic acid binding);GO:0003723(RNA binding);GO:0003729(mRNA binding);GO:0005829(cytosol);GO:0010494(cytoplasmic stress granule);GO:0034063(stress granule assembly);GO:0090090(negative regulation of canonical Wnt signaling pathway);GO:1990904(ribonucleoprotein complex);GO:1990904(ribonucleoprotein complex)	NA	K17265	3.6.4.13;EC:3.6.4.12	G3BP stress granule assembly factor 1 [Source:NCBI gene;Acc:100513766]	protein_coding	0.132519	0.0563271	0.0967627	0.104361	1.18608	0.130939	0.200937	-2.31519	0.00970489	down	yes
MSTRG.12543	ENSSSCG00000010855	ENSSSCT00000011877	GO:0004735(pyrroline-5-carboxylate reductase activity);GO:0006561(proline biosynthetic process);GO:0008652(cellular amino acid biosynthetic process);GO:0016491(oxidoreductase activity);GO:0055114(oxidation-reduction process);GO:0055129(L-proline biosynthetic process)	00330(Arginine and proline metabolism)	K00286	EC:1.5.1.2	pyrroline-5-carboxylate reductase 2 [Source:NCBI gene;Acc:100524702]	protein_coding	9.74184	11.5426	10.5113	41.9369	12.4908	14.9739	0.458142	-1.12613	0.0104146	down	yes
MSTRG.67237	RTN4	ENSSSCT00000037827;ENSSSCT00000009205;ENSSSCT00000009207;ENSSSCT00000059418;ENSSSCT00000041425	GO:0001825(blastocyst formation);GO:0005635(nuclear envelope);GO:0005783(endoplasmic reticulum);GO:0005789(endoplasmic reticulum membrane);GO:0007399(nervous system development);GO:0007413(axonal fasciculation);GO:0010634(positive regulation of epithelial cell migration);GO:0014069(postsynaptic density);GO:0016020(membrane);GO:0016021(integral component of membrane);GO:0021801(cerebral cortex rad…	05010(Alzheimer disease);05010(Alzheimer disease)	K20720	NA	reticulon 4 [Source:NCBI gene;Acc:100170118]	protein_coding	0.16393	0.131148	0.142955	0.0737582	2.00772	0.289307	0.184763	-2.43625	0.0107307	down	yes
MSTRG.5403	SEMA6D	ENSSSCT00000024799;ENSSSCT00000005149;ENSSSCT00000053165;ENSSSCT00000058132;ENSSSCT00000065161;ENSSSCT00000045755	GO:0001755(neural crest cell migration);GO:0005515(protein binding);GO:0005615(extracellular space);GO:0005794(Golgi apparatus);GO:0005886(plasma membrane);GO:0005887(integral component of plasma membrane);GO:0014911(positive regulation of smooth muscle cell migration);GO:0014912(negative regulation of smooth muscle cell migration);GO:0016020(membrane);GO:0016021(integral component of membrane);G…	04360(Axon guidance);04360(Axon guidance)	K06842	NA	semaphorin 6D [Source:NCBI gene;Acc:100511850]	protein_coding	1.50021	1.4594	1.15497	0.706227	0.724986	0.566009	2.06015	1.04275	0.0108102	up	yes
MSTRG.91015	KLF17	ENSSSCT00000029287	GO:0000981(DNA-binding transcription factor activity, RNA polymerase II-specific);GO:0003676(nucleic acid binding);GO:0003677(DNA binding);GO:0003700(DNA-binding transcription factor activity);GO:0005634(nucleus);GO:0006357(regulation of transcription by RNA polymerase II);GO:0044212(transcription regulatory region DNA binding);GO:0046872(metal ion binding)	NA	K09211	NA	Kruppel like factor 17 [Source:NCBI gene;Acc:100302639]	protein_coding	0.0496973	0.0466169	0.0001	0.0001	1.91349	0.265997	0.044235	-4.49867	0.0117917	down	yes
MSTRG.79717	ENSSSCG00000000670	ENSSSCT00000000726	GO:0005741(mitochondrial outer membrane);GO:0006820(anion transport);GO:0008308(voltage-gated anion channel activity);GO:0015698(inorganic anion transport);GO:0016021(integral component of membrane);GO:0055085(transmembrane transport);GO:0098656(anion transmembrane transport)	NA	NA	NA		protein_coding	0.378521	0.202478	0.113038	0.0570082	3.45803	0.545949	0.170904	-2.54875	0.0122622	down	yes
MSTRG.91570	TUBB2B	ENSSSCT00000061609;ENSSSCT00000040472;ENSSSCT00000046321;ENSSSCT00000041293;ENSSSCT00000045442;ENSSSCT00000049131;ENSSSCT00000038258;ENSSSCT00000045032;ENSSSCT00000037872;ENSSSCT00000064196	GO:0000166(nucleotide binding);GO:0001764(neuron migration);GO:0003924(GTPase activity);GO:0005200(structural constituent of cytoskeleton);GO:0005525(GTP binding);GO:0005737(cytoplasm);GO:0005856(cytoskeleton);GO:0005874(microtubule);GO:0007010(cytoskeleton organization);GO:0007017(microtubule-based process);GO:0015630(microtubule cytoskeleton);GO:0046982(protein heterodimerization activity);GO:0…	04145(Phagosome);04540(Gap junction);04540(Gap junction)	K07375	NA	tubulin beta-2A chain [Source:NCBI gene;Acc:100624785]	protein_coding	4.75497	3.10179	4.01371	15.731	4.45881	5.2611	0.466407	-1.10034	0.012309	down	yes
MSTRG.93743	SLC35B2	ENSSSCT00000001902	GO:0005794(Golgi apparatus);GO:0016020(membrane);GO:0016021(integral component of membrane);GO:0022857(transmembrane transporter activity);GO:0030173(integral component of Golgi membrane);GO:0030176(integral component of endoplasmic reticulum membrane);GO:0046963(3'-phosphoadenosine 5'-phosphosulfate transport);GO:0046964(3'-phosphoadenosine 5'-phosphosulfate transmembrane transporter activity);G…	NA	K15276	NA	solute carrier family 35 member B2 [Source:NCBI gene;Acc:100516086]	protein_coding	0.230849	0.25567	0.635806	2.4975	0.8083	0.696707	0.280406	-1.83441	0.0123154	down	yes
MSTRG.43248	CPO	ENSSSCT00000044637;ENSSSCT00000062872;ENSSSCT00000017568	GO:0004181(metallocarboxypeptidase activity);GO:0005615(extracellular space);GO:0006508(proteolysis);GO:0008270(zinc ion binding);GO:0046658(anchored component of plasma membrane);GO:0046658(anchored component of plasma membrane)	NA	K23009	EC:3.4.17.-	carboxypeptidase O [Source:NCBI gene;Acc:100155330]	protein_coding	4.08463	3.88201	2.27807	1.52566	1.56525	1.34753	2.30818	1.20675	0.0123432	up	yes
MSTRG.80529	TDG	ENSSSCT00000000924	GO:0000122(negative regulation of transcription by RNA polymerase II);GO:0000287(magnesium ion binding);GO:0003677(DNA binding);GO:0003690(double-stranded DNA binding);GO:0003712(transcription coregulator activity);GO:0004844(uracil DNA N-glycosylase activity);GO:0005080(protein kinase C binding);GO:0005524(ATP binding);GO:0005634(nucleus);GO:0005654(nucleoplasm);GO:0005886(plasma membrane);GO:00…	03410(Base excision repair)	K20813	EC:3.2.2.29	thymine DNA glycosylase [Source:NCBI gene;Acc:100155184]	protein_coding	0.320154	0.0126814	0.0270092	0.097012	3.31748	0.169681	0.100398	-3.31619	0.0127039	down	yes
MSTRG.79709	RIMKLB;ENSSSCG00000000664	ENSSSCT00000000721;ENSSSCT00000000720;ENSSSCT00000046719;ENSSSCT00000061700;ENSSSCT00000059929	GO:0000166(nucleotide binding);GO:0005524(ATP binding);GO:0005737(cytoplasm);GO:0006464(cellular protein modification process);GO:0046872(metal ion binding);GO:0072590(N-acetyl-L-aspartate-L-glutamate ligase activity);GO:0072591(citrate-L-glutamate ligase activity);GO:0004866(endopeptidase inhibitor activity);GO:0005615(extracellular space);GO:0010951(negative regulation of endopeptidase activity…	00250(Alanine, aspartate and glutamate metabolism);00250(Alanine, aspartate and glutamate metabolism)	K18310	6.3.2.41;EC:6.3.1.17	ribosomal modification protein rimK like family member B [Source:NCBI gene;Acc:100152915];alpha-2-macroglobulin like 1 [Source:NCBI gene;Acc:100152492]	protein_coding	0.0210306	0.0001	0.0217825	0.022957	0.308319	0.0733283	0.106062	-3.23702	0.0127895	down	yes
MSTRG.37658	PPRC1	ENSSSCT00000011568	GO:0003676(nucleic acid binding);GO:0003712(transcription coregulator activity);GO:0003723(RNA binding);GO:0005634(nucleus);GO:0005654(nucleoplasm);GO:0008134(transcription factor binding);GO:0030374(nuclear receptor transcription coactivator activity);GO:0045944(positive regulation of transcription by RNA polymerase II);GO:0051091(positive regulation of DNA-binding transcription factor activity)	NA	K17963	NA	peroxisome proliferator-activated receptor gamma, coactivator-related 1 [Source:NCBI gene;Acc:100329222]	protein_coding	3.87052	3.06173	3.77156	12.0564	5.78366	3.89705	0.49242	-1.02204	0.0131816	down	yes
MSTRG.96781	SUSD6	ENSSSCT00000002573;ENSSSCT00000050556	GO:0006974(cellular response to DNA damage stimulus);GO:0008219(cell death);GO:0016020(membrane);GO:0016021(integral component of membrane);GO:0016021(integral component of membrane)	NA	NA	NA	sushi domain containing 6 [Source:NCBI gene;Acc:100155733]	protein_coding	0.835342	0.737808	0.372869	2.92939	1.52774	0.601226	0.384714	-1.37814	0.0137227	down	yes
MSTRG.100145	TDO2	ENSSSCT00000009708	GO:0004833(tryptophan 2,3-dioxygenase activity);GO:0006569(tryptophan catabolic process);GO:0016491(oxidoreductase activity);GO:0019441(tryptophan catabolic process to kynurenine);GO:0019442(tryptophan catabolic process to acetyl-CoA);GO:0020037(heme binding);GO:0042802(identical protein binding);GO:0046872(metal ion binding);GO:0051213(dioxygenase activity);GO:0051289(protein homotetramerization…	00380(Tryptophan metabolism)	K00453	EC:1.13.11.11	tryptophan 2,3-dioxygenase [Source:NCBI gene;Acc:100301559]	protein_coding	0.170074	0.442271	1.08363	0.0606914	0.0001	0.0862769	11.5319	3.52756	0.0137504	up	yes
MSTRG.65665	LONRF2	ENSSSCT00000023061;ENSSSCT00000008954	GO:0005515(protein binding);GO:0005515(protein binding)	NA	NA	NA	LON peptidase N-terminal domain and ring finger 2 [Source:NCBI gene;Acc:100522431]	protein_coding	0.441167	0.509394	1.05095	2.06573	1.51922	1.24744	0.414187	-1.27165	0.014433	down	yes
MSTRG.82039	MON1B	ENSSSCT00000002995;ENSSSCT00000047913;ENSSSCT00000044212	GO:0005737(cytoplasm);GO:0019085(early viral transcription);GO:0019086(late viral transcription);GO:0035658(Mon1-Ccz1 complex);GO:0035658(Mon1-Ccz1 complex)	NA	K20195	NA	MON1 homolog B, secretory trafficking associated [Source:NCBI gene;Acc:100520385]	protein_coding	7.48656	6.52119	6.85508	31.883	7.01113	8.37309	0.44138	-1.17991	0.0145147	down	yes
MSTRG.92717	ENSSSCG00000036181	ENSSSCT00000046938	GO:0000786(nucleosome);GO:0003677(DNA binding);GO:0005634(nucleus);GO:0005694(chromosome);GO:0046982(protein heterodimerization activity)	NA	NA	NA	histone H2B type 1-H-like [Source:NCBI gene;Acc:110261671]	protein_coding	1.76839	1.53515	2.88304	1.61637	16.0192	4.59055	0.278347	-1.84504	0.0149203	down	yes
MSTRG.72082	ZFHX4	ENSSSCT00000048394;ENSSSCT00000049834;ENSSSCT00000044307;ENSSSCT00000006763	GO:0000122(negative regulation of transcription by RNA polymerase II);GO:0000978(RNA polymerase II proximal promoter sequence-specific DNA binding);GO:0003676(nucleic acid binding);GO:0003677(DNA binding);GO:0005634(nucleus);GO:0006355(regulation of transcription, DNA-templated);GO:0008270(zinc ion binding);GO:0043565(sequence-specific DNA binding);GO:0044212(transcription regulatory region DNA b…	NA	K09380	NA	zinc finger homeobox 4 [Source:NCBI gene;Acc:100514045]	protein_coding	0.0494685	0.11884	0.0725548	0.111944	0.598748	0.223617	0.257798	-1.95569	0.0151295	down	yes
MSTRG.58324	ENSSSCG00000013607	ENSSSCT00000014862	GO:0000398(mRNA splicing, via spliceosome);GO:0003676(nucleic acid binding);GO:0003723(RNA binding);GO:0003729(mRNA binding);GO:0003730(mRNA 3'-UTR binding);GO:0005623(cell);GO:0006397(mRNA processing);GO:0006406(mRNA export from nucleus);GO:1990904(ribonucleoprotein complex)	NA	NA	NA		protein_coding	5.18732	4.29227	3.56463	4.21383	30.3545	4.04211	0.337841	-1.56558	0.015316	down	yes
MSTRG.85429	ENSSSCG00000034600	ENSSSCT00000052385	NA	NA	NA	NA		protein_coding	1.33542	0.164733	0.00957082	0.0125	18.7568	1.30806	0.075195	-3.73322	0.0153652	down	yes
MSTRG.36588	ENSSSCG00000038734	ENSSSCT00000051437	GO:0004930(G protein-coupled receptor activity);GO:0004984(olfactory receptor activity);GO:0005886(plasma membrane);GO:0007165(signal transduction);GO:0007186(G protein-coupled receptor signaling pathway);GO:0007608(sensory perception of smell);GO:0016020(membrane);GO:0016021(integral component of membrane);GO:0050896(response to stimulus);GO:0050911(detection of chemical stimulus involved in sen…	04740(Olfactory transduction)	K04257	NA	olfactory receptor 6C74-like [Source:NCBI gene;Acc:100152956]	protein_coding	0.348684	0.524933	0.464283	1.11692	1.3365	2.33316	0.279511	-1.83902	0.0159245	down	yes
MSTRG.92542	ENSSSCG00000001396	ENSSSCT00000001330;ENSSSCT00000053176;ENSSSCT00000064473;ENSSSCT00000051898;ENSSSCT00000001522	GO:0002376(immune system process);GO:0002474(antigen processing and presentation of peptide antigen via MHC class I);GO:0006955(immune response);GO:0016020(membrane);GO:0016021(integral component of membrane);GO:0019882(antigen processing and presentation);GO:0042612(MHC class I protein complex);GO:0042612(MHC class I protein complex)	04144(Endocytosis);04145(Phagosome);04218(Cellular senescence);04514(Cell adhesion molecules (CAMs));04612(Antigen processing and presentation);04650(Natural killer cell mediated cytotoxicity);04940(Type I diabetes mellitus);05163(Human cytomegalovirus infection);05165(Human papillomavirus infection);05166(Human T-cell leukemia virus 1 infection);05167(Kaposi sarcoma-associated herpesvirus infect…	K06751	NA	MHC class I antigen 8 [Source:NCBI gene;Acc:100135036]	protein_coding	0.0563031	0.00550248	0.0100916	0.0366365	0.429199	0.289202	0.0952233	-3.39254	0.0160987	down	yes
MSTRG.105012	EED	ENSSSCT00000044568;ENSSSCT00000061067;ENSSSCT00000016271	GO:0000122(negative regulation of transcription by RNA polymerase II);GO:0000978(RNA polymerase II proximal promoter sequence-specific DNA binding);GO:0001739(sex chromatin);GO:0003682(chromatin binding);GO:0005515(protein binding);GO:0005634(nucleus);GO:0005654(nucleoplasm);GO:0005829(cytosol);GO:0006342(chromatin silencing);GO:0006349(regulation of gene expression by genetic imprinting);GO:0016…	NA	K11462	NA	embryonic ectoderm development [Source:NCBI gene;Acc:100521029]	protein_coding	0.38577	0.316162	0.358712	0.454926	1.8216	0.799595	0.344799	-1.53617	0.0163303	down	yes
MSTRG.100567	ENSSSCG00000031750	ENSSSCT00000056726	GO:0016020(membrane);GO:0016021(integral component of membrane)	NA	NA	NA	apelin receptor early endogenous ligand [Source:NCBI gene;Acc:102159782]	protein_coding	1.10881	0.447889	1.06549	0.0263064	0.208437	0.0001	11.1657	3.481	0.0163394	up	yes
MSTRG.79727	ENSSSCG00000022925	ENSSSCT00000051336;ENSSSCT00000027869	GO:0002080(acrosomal membrane);GO:0005215(transporter activity);GO:0005355(glucose transmembrane transporter activity);GO:0005737(cytoplasm);GO:0005886(plasma membrane);GO:0016020(membrane);GO:0016021(integral component of membrane);GO:0022857(transmembrane transporter activity);GO:0033300(dehydroascorbic acid transmembrane transporter activity);GO:0055056(D-glucose transmembrane transporter acti…	NA	K08142	NA	solute carrier family 2 member 3 [Source:NCBI gene;Acc:100626468]	protein_coding	0.0984421	0.0539458	0.14908	0.0992056	0.948485	0.329487	0.218903	-2.19164	0.0164319	down	yes
MSTRG.50718	SNAI1	ENSSSCT00000040909;ENSSSCT00000055367	GO:0000122(negative regulation of transcription by RNA polymerase II);GO:0000977(RNA polymerase II regulatory region sequence-specific DNA binding);GO:0001227(DNA-binding transcription repressor activity, RNA polymerase II-specific);GO:0001649(osteoblast differentiation);GO:0001707(mesoderm formation);GO:0001837(epithelial to mesenchymal transition);GO:0003198(epithelial to mesenchymal transition…	04520(Adherens junction);04520(Adherens junction)	K05707	NA	snail family transcriptional repressor 1 [Source:NCBI gene;Acc:396583]	protein_coding	0.660406	0.0898251	0.256833	0.291344	4.89812	0.248128	0.185204	-2.43281	0.0168747	down	yes
MSTRG.52030	KIAA1147	ENSSSCT00000017955	GO:0003674(molecular_function);GO:0005575(cellular_component);GO:0008150(biological_process)	NA	NA	NA	KIAA1147 ortholog [Source:NCBI gene;Acc:100513325]	protein_coding	2.15863	1.87078	10.223	2.20683	1.32726	2.13527	2.51393	1.32994	0.0170608	up	yes
MSTRG.43955	ENSSSCG00000016191	ENSSSCT00000024455;ENSSSCT00000017631	GO:0000979(RNA polymerase II core promoter sequence-specific DNA binding);GO:0003676(nucleic acid binding);GO:0005634(nucleus);GO:0010468(regulation of gene expression);GO:0035097(histone methyltransferase complex);GO:0035097(histone methyltransferase complex)	NA	NA	NA	zinc finger protein 142 [Source:NCBI gene;Acc:100152736]	protein_coding	1.12502	1.27089	1.03153	3.6311	1.68453	1.77556	0.483339	-1.04889	0.0173128	down	yes
MSTRG.84821	PRR12	ENSSSCT00000046403;ENSSSCT00000057072;ENSSSCT00000057136	NA	NA	NA	NA	proline rich 12 [Source:NCBI gene;Acc:100521902]	protein_coding	0.0458636	0.0770606	0.00878881	0.237847	0.0785458	0.38849	0.186858	-2.41999	0.0179454	down	yes
MSTRG.77500	SMUG1	ENSSSCT00000032497	GO:0000703(oxidized pyrimidine nucleobase lesion DNA N-glycosylase activity);GO:0004844(uracil DNA N-glycosylase activity);GO:0005730(nucleolus);GO:0006284(base-excision repair);GO:0017065(single-strand selective uracil DNA N-glycosylase activity);GO:0019104(DNA N-glycosylase activity)	03410(Base excision repair)	K10800	EC:3.2.2.-	single-strand-selective monofunctional uracil-DNA glycosylase 1 [Source:NCBI gene;Acc:100153912]	protein_coding	0.2419	0.255349	0.231461	0.980039	0.758698	0.808564	0.286071	-1.80555	0.0181312	down	yes
MSTRG.19964	FMNL1	ENSSSCT00000065659;ENSSSCT00000018869;ENSSSCT00000024903;ENSSSCT00000045135	GO:0003779(actin binding);GO:0005522(profilin binding);GO:0005829(cytosol);GO:0005886(plasma membrane);GO:0006929(substrate-dependent cell migration);GO:0007010(cytoskeleton organization);GO:0008360(regulation of cell shape);GO:0009987(cellular process);GO:0016043(cellular component organization);GO:0017048(Rho GTPase binding);GO:0030036(actin cytoskeleton organization);GO:0030866(cortical actin …	NA	NA	NA	formin like 1 [Source:NCBI gene;Acc:100520585]	protein_coding	0.529639	0.312757	0.559349	0.981976	1.3453	0.888322	0.43592	-1.19786	0.0183178	down	yes
MSTRG.58493	SNAPC2	ENSSSCT00000014841	GO:0005654(nucleoplasm);GO:0005829(cytosol);GO:0016604(nuclear body)	NA	K15209	NA	small nuclear RNA activating complex polypeptide 2 [Source:NCBI gene;Acc:100520776]	protein_coding	16.714	18.7977	12.1888	86.7858	10.7574	22.1299	0.39859	-1.32702	0.0195504	down	yes
MSTRG.13163	RNPEP	ENSSSCT00000041095	GO:0004177(aminopeptidase activity);GO:0005615(extracellular space);GO:0006508(proteolysis);GO:0008237(metallopeptidase activity);GO:0008270(zinc ion binding)	NA	K01260	EC:3.4.11.6	arginyl aminopeptidase [Source:NCBI gene;Acc:100524577]	protein_coding	1.3825	1.46882	1.77719	5.29043	2.87261	2.25419	0.444313	-1.17035	0.0196699	down	yes
MSTRG.38967	ENSSSCG00000040532	ENSSSCT00000058724	GO:0003723(RNA binding)	NA	NA	NA		protein_coding	16.8792	15.687	18.9722	10.3674	5.08913	8.20142	2.17848	1.12332	0.0198985	up	yes
MSTRG.75628	GCLM	ENSSSCT00000061853	GO:0004357(glutamate-cysteine ligase activity);GO:0006534(cysteine metabolic process);GO:0006536(glutamate metabolic process);GO:0006749(glutathione metabolic process);GO:0006750(glutathione biosynthetic process);GO:0006979(response to oxidative stress);GO:0008637(apoptotic mitochondrial changes);GO:0017109(glutamate-cysteine ligase complex);GO:0035226(glutamate-cysteine ligase catalytic subunit …	00270(Cysteine and methionine metabolism);00480(Glutathione metabolism);04216(Ferroptosis)	K11205	NA	glutamate-cysteine ligase modifier subunit [Source:NCBI gene;Acc:100153977]	protein_coding	0.644978	0.755054	0.599399	0.235752	0.272461	0.126212	3.15156	1.65607	0.0202253	up	yes
MSTRG.90888	RNF11	ENSSSCT00000053682;ENSSSCT00000037431	GO:0000151(ubiquitin ligase complex);GO:0004842(ubiquitin-protein transferase activity);GO:0006511(ubiquitin-dependent protein catabolic process);GO:0051865(protein autoubiquitination);GO:0051865(protein autoubiquitination)	NA	K11980	NA	ring finger protein 11 [Source:NCBI gene;Acc:100736575]	protein_coding	0.341466	0.278158	0.43337	0.244316	2.71608	0.685214	0.288839	-1.79166	0.0204464	down	yes
MSTRG.29899	IMPG2	ENSSSCT00000041751;ENSSSCT00000039686	GO:0005201(extracellular matrix structural constituent);GO:0005540(hyaluronic acid binding);GO:0007601(visual perception);GO:0008201(heparin binding);GO:0016020(membrane);GO:0016021(integral component of membrane);GO:0033165(interphotoreceptor matrix);GO:0043235(receptor complex);GO:0043235(receptor complex)	NA	K19017	NA	interphotoreceptor matrix proteoglycan 2 [Source:NCBI gene;Acc:106508014]	protein_coding	0.0231037	0.0590911	0.0001	0.0252249	0.734489	0.19863	0.0858719	-3.54167	0.0209203	down	yes
MSTRG.25910	SEC13	ENSSSCT00000012664	GO:0000139(Golgi membrane);GO:0000776(kinetochore);GO:0005198(structural molecule activity);GO:0005515(protein binding);GO:0005635(nuclear envelope);GO:0005654(nucleoplasm);GO:0005765(lysosomal membrane);GO:0005829(cytosol);GO:0015031(protein transport);GO:0016192(vesicle-mediated transport);GO:0030127(COPII vesicle coat);GO:0031080(nuclear pore outer ring);GO:0032008(positive regulation of TOR s…	03013(RNA transport);04141(Protein processing in endoplasmic reticulum);04150(mTOR signaling pathway)	K14004	NA	SEC13 homolog, nuclear pore and COPII coat complex component [Source:NCBI gene;Acc:100739864]	protein_coding	17.1218	12.3253	9.15024	48.1408	13.311	17.4768	0.489017	-1.03204	0.0224019	down	yes
MSTRG.79572	EMG1	ENSSSCT00000025035;ENSSSCT00000045129	GO:0001824(blastocyst development);GO:0005634(nucleus);GO:0005730(nucleolus);GO:0008168(methyltransferase activity);GO:0017126(nucleologenesis);GO:0019843(rRNA binding);GO:0032040(small-subunit processome);GO:0032259(methylation);GO:0070037(rRNA (pseudouridine) methyltransferase activity);GO:0070475(rRNA base methylation);GO:0070475(rRNA base methylation)	03008(Ribosome biogenesis in eukaryotes);03008(Ribosome biogenesis in eukaryotes)	K14568	EC:2.1.1.260	EMG1, N1-specific pseudouridine methyltransferase [Source:NCBI gene;Acc:100627558]	protein_coding	1.7589	2.19622	1.41631	1.65021	16.9211	0.95445	0.275094	-1.862	0.0224085	down	yes
MSTRG.100395	FNIP2	ENSSSCT00000062472;ENSSSCT00000038406;ENSSSCT00000046786;ENSSSCT00000064440;ENSSSCT00000052111	GO:0000122(negative regulation of transcription by RNA polymerase II);GO:0001932(regulation of protein phosphorylation);GO:0005737(cytoplasm);GO:0006468(protein phosphorylation);GO:0007005(mitochondrion organization);GO:0008630(intrinsic apoptotic signaling pathway in response to DNA damage);GO:0031334(positive regulation of protein complex assembly);GO:0033138(positive regulation of peptidyl-ser…	04150(mTOR signaling pathway);04150(mTOR signaling pathway)	K20401	NA	folliculin interacting protein 2 [Source:NCBI gene;Acc:106504653]	protein_coding	0.469206	0.339117	0.29668	1.10217	0.882639	0.596479	0.428081	-1.22404	0.0229726	down	yes
MSTRG.104109	FAM160A2	ENSSSCT00000032668;ENSSSCT00000015983;ENSSSCT00000035407	GO:0005829(cytosol);GO:0007032(endosome organization);GO:0007040(lysosome organization);GO:0008333(endosome to lysosome transport);GO:0045022(early endosome to late endosome transport);GO:0070695(FHF complex);GO:0070695(FHF complex)	NA	NA	NA	family with sequence similarity 160 member A2 [Source:NCBI gene;Acc:100519503]	protein_coding	0.789574	1.18102	0.498936	5.40343	1.08026	0.866412	0.335986	-1.57353	0.0229809	down	yes
MSTRG.79576	PTPN6;C12orf57;ATN1	ENSSSCT00000054519;ENSSSCT00000040579;ENSSSCT00000037991;ENSSSCT00000061206;ENSSSCT00000031587;ENSSSCT00000028309	GO:0001784(phosphotyrosine residue binding);GO:0002244(hematopoietic progenitor cell differentiation);GO:0002924(negative regulation of humoral immune response mediated by circulating immunoglobulin);GO:0004721(phosphoprotein phosphatase activity);GO:0004725(protein tyrosine phosphatase activity);GO:0005001(transmembrane receptor protein tyrosine phosphatase activity);GO:0005634(nucleus);GO:00057…	04520(Adherens junction);04630(Jak-STAT signaling pathway);04650(Natural killer cell mediated cytotoxicity);04660(T cell receptor signaling pathway);04662(B cell receptor signaling pathway);05140(Leishmaniasis);05205(Proteoglycans in cancer);05205(Proteoglycans in cancer)	K05697;K05626	EC:3.1.3.48	protein tyrosine phosphatase, non-receptor type 6 [Source:NCBI gene;Acc:100171389];chromosome 5 C12orf57 homolog [Source:NCBI gene;Acc:100627746];atrophin 1 [Source:NCBI gene;Acc:100153709]	protein_coding	0.210273	0.112202	0.150709	0.534553	0.395343	0.302405	0.383984	-1.38088	0.023612	down	yes
MSTRG.11672	DOLK	ENSSSCT00000006229	GO:0004168(dolichol kinase activity);GO:0016020(membrane);GO:0016021(integral component of membrane);GO:0016310(phosphorylation);GO:0030176(integral component of endoplasmic reticulum membrane);GO:0043048(dolichyl monophosphate biosynthetic process)	00510(N-Glycan biosynthesis)	K00902	EC:2.7.1.108	dolichol kinase [Source:NCBI gene;Acc:100152320]	protein_coding	0.704665	1.77788	0.925724	5.87652	2.1693	1.92538	0.341811	-1.54873	0.0236342	down	yes
MSTRG.76379	RTL6	ENSSSCT00000000023	NA	NA	NA	NA	retrotransposon Gag like 6 [Source:NCBI gene;Acc:100520193]	protein_coding	0.601922	0.230565	0.285601	3.73249	1.40039	0.253909	0.207561	-2.26839	0.0242616	down	yes
MSTRG.85023	CACNG7	ENSSSCT00000043959;ENSSSCT00000043558;ENSSSCT00000061698;ENSSSCT00000023281	GO:0005244(voltage-gated ion channel activity);GO:0005245(voltage-gated calcium channel activity);GO:0005246(calcium channel regulator activity);GO:0005262(calcium channel activity);GO:0006811(ion transport);GO:0006816(calcium ion transport);GO:0016020(membrane);GO:0016021(integral component of membrane);GO:0016247(channel regulator activity);GO:0019226(transmission of nerve impulse);GO:0032281(A…	04010(MAPK signaling pathway);04260(Cardiac muscle contraction);04261(Adrenergic signaling in cardiomyocytes);04921(Oxytocin signaling pathway);05410(Hypertrophic cardiomyopathy (HCM));05412(Arrhythmogenic right ventricular cardiomyopathy (ARVC));05414(Dilated cardiomyopathy (DCM));05414(Dilated cardiomyopathy (DCM))	K04872	NA	calcium voltage-gated channel auxiliary subunit gamma 7 [Source:NCBI gene;Acc:100519605]	protein_coding	6.4139	1.9807	1.68089	1.6657	1.06024	1.61377	2.32169	1.21518	0.0243317	up	yes
MSTRG.92648	HIST1H2BD;HIST1H1E	ENSSSCT00000025147;ENSSSCT00000058954	GO:0000786(nucleosome);GO:0003677(DNA binding);GO:0005634(nucleus);GO:0005654(nucleoplasm);GO:0005694(chromosome);GO:0005829(cytosol);GO:0006334(nucleosome assembly);GO:0046982(protein heterodimerization activity);GO:0000122(negative regulation of transcription by RNA polymerase II);GO:0005720(nuclear heterochromatin);GO:0006357(regulation of transcription by RNA polymerase II);GO:0016584(nucleos…	05034(Alcoholism);05203(Viral carcinogenesis);05322(Systemic lupus erythematosus)	K11252	NA	histone cluster 1, H2bd [Source:NCBI gene;Acc:100157327];histone cluster 1 H1 family member e [Source:HGNC Symbol;Acc:HGNC:4718]	protein_coding	11.9816	5.36114	5.81832	7.25161	39.257	8.82853	0.418545	-1.25654	0.0244597	down	yes
MSTRG.67522	STPG4	ENSSSCT00000009233	GO:1901537(positive regulation of DNA demethylation)	NA	NA	NA	sperm-tail PG-rich repeat containing 4 [Source:NCBI gene;Acc:100522546]	protein_coding	1.867	2.87303	5.25332	1.29314	1.49219	1.28919	2.45264	1.29434	0.0249356	up	yes
MSTRG.98544	CRMP1	ENSSSCT00000064701;ENSSSCT00000037947;ENSSSCT00000026171;ENSSSCT00000030783	GO:0000226(microtubule cytoskeleton organization);GO:0005737(cytoplasm);GO:0005813(centrosome);GO:0005829(cytosol);GO:0007399(nervous system development);GO:0007411(axon guidance);GO:0010977(negative regulation of neuron projection development);GO:0016787(hydrolase activity);GO:0016810(hydrolase activity, acting on carbon-nitrogen (but not peptide) bonds);GO:0030496(midbody);GO:0031005(filamin bi…	NA	NA	NA	collapsin response mediator protein 1 [Source:NCBI gene;Acc:100520574]	protein_coding	0.279646	0.156499	0.325564	1.34499	0.363327	0.641988	0.32409	-1.62553	0.0250568	down	yes
MSTRG.75205	ENSSSCG00000039615	ENSSSCT00000023024	GO:0000786(nucleosome);GO:0000790(nuclear chromatin);GO:0003677(DNA binding);GO:0005634(nucleus);GO:0005694(chromosome);GO:0006325(chromatin organization);GO:0046982(protein heterodimerization activity)	04217(Necroptosis);05034(Alcoholism);05322(Systemic lupus erythematosus)	K11251	NA	histone H2A type 2-A-like [Source:NCBI gene;Acc:100624086]	protein_coding	34.0413	2.31586	28.9306	14.1282	269.584	14.3349	0.219052	-2.19065	0.0257793	down	yes
MSTRG.2112	CEP85L	ENSSSCT00000004696	GO:0005813(centrosome)	NA	K16766	NA	centrosomal protein 85 like [Source:NCBI gene;Acc:100522409]	protein_coding	0.49495	0.736434	0.578495	1.03645	1.86838	0.843397	0.482863	-1.05031	0.0260248	down	yes
MSTRG.69328	EIPR1	ENSSSCT00000030705	GO:0005515(protein binding);GO:0016567(protein ubiquitination)	NA	K23289	NA	EARP complex and GARP complex interacting protein 1 [Source:NCBI gene;Acc:100626341]	protein_coding	0.251814	0.373206	0.395284	0.808181	1.70377	0.426086	0.347274	-1.52585	0.0261682	down	yes
MSTRG.92608	MDC1	ENSSSCT00000035889	GO:0005515(protein binding);GO:0005634(nucleus);GO:0005654(nucleoplasm);GO:0005925(focal adhesion);GO:0008022(protein C-terminus binding);GO:0016604(nuclear body);GO:0042802(identical protein binding);GO:0070975(FHA domain binding)	NA	K20780	NA	mediator of DNA damage checkpoint 1 [Source:NCBI gene;Acc:100144453]	protein_coding	0.275663	0.57827	0.283655	0.18994	0.0722127	0.0749456	3.37464	1.75474	0.0267622	up	yes
MSTRG.85431	ENSSSCG00000037756	ENSSSCT00000058305	NA	NA	NA	NA		protein_coding	1.31112	0.0167582	0.0116039	0.0219496	14.2317	1.05251	0.0875128	-3.51436	0.026941	down	yes
MSTRG.43218	ADAM23	ENSSSCT00000017564	GO:0004222(metalloendopeptidase activity);GO:0006508(proteolysis);GO:0008237(metallopeptidase activity);GO:0016020(membrane);GO:0016021(integral component of membrane);GO:0098978(glutamatergic synapse);GO:0099056(integral component of presynaptic membrane);GO:1990830(cellular response to leukemia inhibitory factor)	NA	K06837	EC:3.4.24.-	ADAM metallopeptidase domain 23 [Source:NCBI gene;Acc:100518044]	protein_coding	0.0196886	0.0362707	0.0001	0.022702	0.366762	0.148358	0.104234	-3.2621	0.0271836	down	yes
MSTRG.98917	QDPR	ENSSSCT00000058464	GO:0005737(cytoplasm);GO:0016491(oxidoreductase activity);GO:0055114(oxidation-reduction process)	00790(Folate biosynthesis)	K00357	EC:1.5.1.34	quinoid dihydropteridine reductase [Source:NCBI gene;Acc:397619]	protein_coding	2.89201	2.0749	2.1394	9.98568	3.65682	2.41147	0.442651	-1.17576	0.0274124	down	yes
MSTRG.53929	C7orf31	ENSSSCT00000039573	GO:0005813(centrosome)	NA	NA	NA	chromosome 18 C7orf31 homolog [Source:NCBI gene;Acc:100622673]	protein_coding	1.52248	1.6095	0.637076	2.37564	3.39536	2.63236	0.448518	-1.15676	0.0276244	down	yes
MSTRG.58001	IER2	ENSSSCT00000015027	GO:0000977(RNA polymerase II regulatory region sequence-specific DNA binding);GO:0001228(DNA-binding transcription activator activity, RNA polymerase II-specific);GO:0003677(DNA binding);GO:0005634(nucleus);GO:0005654(nucleoplasm);GO:0005737(cytoplasm);GO:0045944(positive regulation of transcription by RNA polymerase II);GO:0048870(cell motility)	NA	NA	NA	immediate early response 2 [Source:NCBI gene;Acc:100525209]	protein_coding	5.82806	5.20337	2.50087	22.3684	5.95222	5.74416	0.397252	-1.33187	0.0276634	down	yes
MSTRG.95334	ENSSSCG00000001950	ENSSSCT00000040635;ENSSSCT00000066254;ENSSSCT00000002182	GO:0001682(tRNA 5'-leader removal);GO:0004526(ribonuclease P activity);GO:0005515(protein binding);GO:0005739(mitochondrion);GO:0008033(tRNA processing);GO:0042645(mitochondrial nucleoid);GO:0090501(RNA phosphodiester bond hydrolysis);GO:0090502(RNA phosphodiester bond hydrolysis, endonucleolytic);GO:0090502(RNA phosphodiester bond hydrolysis, endonucleolytic)	NA	K17655	NA	KIAA0391 ortholog [Source:NCBI gene;Acc:100519610]	protein_coding	0.284543	0.537438	0.317752	2.2478	0.722283	0.286519	0.349976	-1.51467	0.027676	down	yes
MSTRG.84882	GPR32	ENSSSCT00000029935	GO:0002430(complement receptor mediated signaling pathway);GO:0004930(G protein-coupled receptor activity);GO:0004982(N-formyl peptide receptor activity);GO:0005623(cell);GO:0006954(inflammatory response);GO:0007165(signal transduction);GO:0007186(G protein-coupled receptor signaling pathway);GO:0007200(phospholipase C-activating G protein-coupled receptor signaling pathway);GO:0007204(positive r…	NA	NA	NA	G protein-coupled receptor 32 [Source:HGNC Symbol;Acc:HGNC:4487]	protein_coding	1.78059	2.63279	1.05033	5.80506	2.34012	3.34354	0.475572	-1.07226	0.0279827	down	yes
MSTRG.58485	ENSSSCG00000013559;ENSSSCG00000040926;ENSSSCG00000033635	ENSSSCT00000014809;ENSSSCT00000014807;ENSSSCT00000025108;ENSSSCT00000014811	GO:0000122(negative regulation of transcription by RNA polymerase II);GO:0005634(nucleus);GO:0006346(methylation-dependent chromatin silencing);GO:0008327(methyl-CpG binding);GO:0000398(mRNA splicing, via spliceosome);GO:0003676(nucleic acid binding);GO:0003723(RNA binding);GO:0003729(mRNA binding);GO:0003730(mRNA 3'-UTR binding);GO:0005623(cell);GO:0006397(mRNA processing);GO:0006406(mRNA export…	NA	NA	NA	putative methyl-CpG-binding domain protein 3-like 5 [Source:NCBI gene;Acc:102167984]	protein_coding	7.29435	1.14208	0.176013	0.139841	55.1283	5.26978	0.142265	-2.81335	0.0283999	down	yes
MSTRG.76736	XPNPEP3	ENSSSCT00000060667;ENSSSCT00000043980;ENSSSCT00000063528;ENSSSCT00000046291;ENSSSCT00000062118	GO:0003094(glomerular filtration);GO:0004177(aminopeptidase activity);GO:0005737(cytoplasm);GO:0005739(mitochondrion);GO:0006508(proteolysis);GO:0016485(protein processing);GO:0016787(hydrolase activity);GO:0030145(manganese ion binding);GO:0042803(protein homodimerization activity);GO:0046872(metal ion binding);GO:0070006(metalloaminopeptidase activity);GO:0070006(metalloaminopeptidase activity)	NA	K01262	EC:3.4.11.9	X-prolyl aminopeptidase 3 [Source:NCBI gene;Acc:110260639]	protein_coding	1.80059	1.36556	1.65087	0.72591	0.591095	0.999733	2.07923	1.05605	0.0295741	up	yes
MSTRG.49850	POFUT1	ENSSSCT00000007925;ENSSSCT00000052169;ENSSSCT00000025995	GO:0001525(angiogenesis);GO:0001756(somitogenesis);GO:0005783(endoplasmic reticulum);GO:0005975(carbohydrate metabolic process);GO:0006004(fucose metabolic process);GO:0006493(protein O-linked glycosylation);GO:0007219(Notch signaling pathway);GO:0007399(nervous system development);GO:0007507(heart development);GO:0008417(fucosyltransferase activity);GO:0008593(regulation of Notch signaling pathw…	00514(Other types of O-glycan biosynthesis);00514(Other types of O-glycan biosynthesis)	K03691	EC:2.4.1.221	protein O-fucosyltransferase 1 [Source:NCBI gene;Acc:397627]	protein_coding	1.35014	1.62157	1.07831	4.56388	1.64527	2.10594	0.487068	-1.0378	0.0299568	down	yes
MSTRG.58403	ENSSSCG00000013610;ENSSSCG00000013611	ENSSSCT00000014865;ENSSSCT00000014866;ENSSSCT00000051947	GO:0004930(G protein-coupled receptor activity);GO:0005887(integral component of plasma membrane);GO:0007165(signal transduction);GO:0007186(G protein-coupled receptor signaling pathway);GO:0016020(membrane);GO:0016021(integral component of membrane);GO:0038023(signaling receptor activity);GO:0000398(mRNA splicing, via spliceosome);GO:0003676(nucleic acid binding);GO:0003723(RNA binding);GO:00037…	NA	NA	NA		protein_coding	0.177795	0.216793	0.199659	0.116362	1.98794	0.110146	0.268349	-1.89782	0.0307715	down	yes
MSTRG.43825	EPHA4	ENSSSCT00000017672	GO:0000166(nucleotide binding);GO:0004672(protein kinase activity);GO:0004713(protein tyrosine kinase activity);GO:0004714(transmembrane receptor protein tyrosine kinase activity);GO:0005003(ephrin receptor activity);GO:0005004(GPI-linked ephrin receptor activity);GO:0005005(transmembrane-ephrin receptor activity);GO:0005515(protein binding);GO:0005524(ATP binding);GO:0005887(integral component o…	04360(Axon guidance)	K05105	EC:2.7.10.1	EPH receptor A4 [Source:NCBI gene;Acc:100188979]	protein_coding	0.0523015	0.0001	0.0112106	0.0383046	0.315299	0.265036	0.102826	-3.28172	0.0317781	down	yes
MSTRG.80751	SLC25A3	ENSSSCT00000000970;ENSSSCT00000064711;ENSSSCT00000049040	GO:0005315(inorganic phosphate transmembrane transporter activity);GO:0005739(mitochondrion);GO:0016020(membrane);GO:0016021(integral component of membrane);GO:0022857(transmembrane transporter activity);GO:0031305(integral component of mitochondrial inner membrane);GO:0035435(phosphate ion transmembrane transport);GO:0044877(protein-containing complex binding);GO:0055085(transmembrane transport)…	NA	K15102	NA	solute carrier family 25 member 3 [Source:NCBI gene;Acc:100302698]	protein_coding	5.57458	3.46529	1.556	1.6997	0.97231	1.73745	2.40299	1.26483	0.0319809	up	yes
MSTRG.40059	ENSSSCG00000035189	ENSSSCT00000053856;ENSSSCT00000054504	GO:0005244(voltage-gated ion channel activity);GO:0005262(calcium channel activity);GO:0009522(photosystem I);GO:0009579(thylakoid);GO:0015979(photosynthesis);GO:0016020(membrane);GO:0016021(integral component of membrane);GO:0034220(ion transmembrane transport);GO:0070588(calcium ion transmembrane transport);GO:0070588(calcium ion transmembrane transport)	NA	NA	NA	transmembrane protein 37 [Source:NCBI gene;Acc:100522166]	protein_coding	0.12341	0.25369	0.190508	0.140408	1.7171	0.233327	0.271474	-1.88111	0.0320617	down	yes
MSTRG.22534	ENSSSCG00000017906	ENSSSCT00000040158;ENSSSCT00000055663;ENSSSCT00000019486	GO:0005737(cytoplasm);GO:0006511(ubiquitin-dependent protein catabolic process);GO:0008270(zinc ion binding);GO:0016020(membrane);GO:0016021(integral component of membrane);GO:0016567(protein ubiquitination);GO:0045786(negative regulation of cell cycle);GO:0046872(metal ion binding);GO:0061630(ubiquitin protein ligase activity);GO:0061630(ubiquitin protein ligase activity)	NA	K15706	EC:2.3.2.27	ring finger protein 167 [Source:NCBI gene;Acc:100512310]	protein_coding	0.390555	0.413444	0.174391	2.20576	0.202012	0.848569	0.300457	-1.73477	0.0329908	down	yes
MSTRG.54925	PACS1	ENSSSCT00000043982;ENSSSCT00000014161	GO:0030137(COPI-coated vesicle);GO:0034067(protein localization to Golgi apparatus);GO:0044325(ion channel binding);GO:0072659(protein localization to plasma membrane);GO:0072659(protein localization to plasma membrane)	NA	K23290	NA	phosphofurin acidic cluster sorting protein 1 [Source:NCBI gene;Acc:100521836]	protein_coding	1.71335	2.05828	1.63213	7.10884	2.09317	2.10015	0.478117	-1.06456	0.0337009	down	yes
MSTRG.36545	ENSSSCG00000031807	ENSSSCT00000062005	GO:0003824(catalytic activity)	NA	NA	NA		protein_coding	0.0391273	0.0641437	0.110532	0.211208	0.59672	0.431419	0.172513	-2.53523	0.0341998	down	yes
MSTRG.81427	PABPN1L	ENSSSCT00000023360;ENSSSCT00000037058;ENSSSCT00000030389	GO:0003676(nucleic acid binding);GO:0003723(RNA binding);GO:0003723(RNA binding)	03015(mRNA surveillance pathway);05164(Influenza A);05164(Influenza A)	K14396	NA	poly(A) binding protein nuclear 1 like, cytoplasmic [Source:NCBI gene;Acc:100525398]	protein_coding	13.2926	9.24558	7.13421	38.4403	11.3529	11.0953	0.487322	-1.03705	0.0344198	down	yes
MSTRG.101359	CCNG2	ENSSSCT00000009845;ENSSSCT00000053104;ENSSSCT00000053136	GO:0000079(regulation of cyclin-dependent protein serine/threonine kinase activity);GO:0000278(mitotic cell cycle);GO:0000307(cyclin-dependent protein kinase holoenzyme complex);GO:0004672(protein kinase activity);GO:0005634(nucleus);GO:0005737(cytoplasm);GO:0006468(protein phosphorylation);GO:0007088(regulation of mitotic nuclear division);GO:0008284(positive regulation of cell population prolif…	04068(FoxO signaling pathway);04115(p53 signaling pathway);04115(p53 signaling pathway)	K10146	NA	cyclin G2 [Source:NCBI gene;Acc:100523979]	protein_coding	0.531283	0.0731963	0.0849841	0.0347397	3.04215	0.466961	0.194552	-2.36177	0.0345085	down	yes
MSTRG.112391	GPKOW	ENSSSCT00000047071;ENSSSCT00000035742;ENSSSCT00000013440	GO:0000398(mRNA splicing, via spliceosome);GO:0003676(nucleic acid binding);GO:0003723(RNA binding);GO:0005634(nucleus);GO:0005654(nucleoplasm);GO:0005681(spliceosomal complex);GO:0005681(spliceosomal complex)	NA	K13101	NA	G-patch domain and KOW motifs [Source:NCBI gene;Acc:100511851]	protein_coding	0.215517	0.514777	0.34039	1.053	1.01668	0.899215	0.360634	-1.47139	0.0348872	down	yes
MSTRG.92635	HIST1H2BB	ENSSSCT00000001230	GO:0000786(nucleosome);GO:0003677(DNA binding);GO:0005634(nucleus);GO:0005654(nucleoplasm);GO:0005694(chromosome);GO:0005829(cytosol);GO:0006334(nucleosome assembly);GO:0046982(protein heterodimerization activity)	05034(Alcoholism);05203(Viral carcinogenesis);05322(Systemic lupus erythematosus)	K11252	NA	histone H2B type 1-B [Source:NCBI gene;Acc:110261486]	protein_coding	40.8349	8.44861	15.271	1.80244	280.722	19.3824	0.213823	-2.22551	0.0349363	down	yes
MSTRG.20381	PSMD3	ENSSSCT00000019042;ENSSSCT00000026850	GO:0000502(proteasome complex);GO:0005838(proteasome regulatory particle);GO:0006511(ubiquitin-dependent protein catabolic process);GO:0008541(proteasome regulatory particle, lid subcomplex);GO:0022624(proteasome accessory complex);GO:0030234(enzyme regulator activity);GO:0042176(regulation of protein catabolic process);GO:0050790(regulation of catalytic activity);GO:0050790(regulation of catalyt…	03050(Proteasome);05169(Epstein-Barr virus infection);05169(Epstein-Barr virus infection)	K03033	NA	proteasome 26S subunit, non-ATPase 3 [Source:NCBI gene;Acc:100512253]	protein_coding	4.4322	4.3852	3.18743	16.69	4.30282	4.62233	0.468661	-1.09338	0.0357196	down	yes
MSTRG.36944	ACTA2	ENSSSCT00000011432;ENSSSCT00000049256;ENSSSCT00000054750;ENSSSCT00000060837	GO:0000166(nucleotide binding);GO:0005524(ATP binding);GO:0005737(cytoplasm);GO:0005856(cytoskeleton);GO:0008217(regulation of blood pressure);GO:0009615(response to virus);GO:0010628(positive regulation of gene expression);GO:0014829(vascular smooth muscle contraction);GO:0015629(actin cytoskeleton);GO:0019901(protein kinase binding);GO:0030027(lamellipodium);GO:0030175(filopodium);GO:0030485(sm…	04270(Vascular smooth muscle contraction);04371(Apelin signaling pathway);04926(Relaxin signaling pathway);04926(Relaxin signaling pathway)	K12313	NA	actin, alpha 2, smooth muscle, aorta [Source:NCBI gene;Acc:733615]	protein_coding	3.07808	4.01699	1.02595	8.39226	1.56478	9.18592	0.42423	-1.23708	0.036094	down	yes
MSTRG.61297	MEIKIN	ENSSSCT00000015593	GO:0000777(condensed chromosome kinetochore);GO:0000780(condensed nuclear chromosome, centromeric region);GO:0007060(male meiosis chromosome segregation);GO:0010789(meiotic sister chromatid cohesion involved in meiosis I);GO:0016321(female meiosis chromosome segregation);GO:0045143(homologous chromosome segregation);GO:0051754(meiotic sister chromatid cohesion, centromeric)	NA	NA	NA	meiotic kinetochore factor [Source:NCBI gene;Acc:100521955]	protein_coding	2.03865	1.67697	2.48423	5.75009	3.14023	3.84139	0.486961	-1.03812	0.0361904	down	yes
MSTRG.81533	ENSSSCG00000002653	ENSSSCT00000002944;ENSSSCT00000045117	GO:0005783(endoplasmic reticulum);GO:0005789(endoplasmic reticulum membrane);GO:0005886(plasma membrane);GO:0015278(calcium-release channel activity);GO:0016020(membrane);GO:0016021(integral component of membrane);GO:0030314(junctional membrane complex);GO:0048167(regulation of synaptic plasticity);GO:0051209(release of sequestered calcium ion into cytosol);GO:0051209(release of sequestered calci…	NA	K19530	NA	junctophilin 3 [Source:NCBI gene;Acc:100512414]	protein_coding	55.6882	17.6018	26.9676	166.103	18.0732	54.6887	0.419725	-1.25249	0.0367764	down	yes
MSTRG.64911	TSC2;SYNGR3	ENSSSCT00000046480;ENSSSCT00000042976;ENSSSCT00000062961;ENSSSCT00000065442;ENSSSCT00000038565;ENSSSCT00000008805;ENSSSCT00000044875;ENSSSCT00000008811;ENSSSCT00000059300;ENSSSCT00000044359;ENSSSCT00000051144	GO:0005096(GTPase activator activity);GO:0005634(nucleus);GO:0005737(cytoplasm);GO:0005764(lysosome);GO:0005794(Golgi apparatus);GO:0005829(cytosol);GO:0014069(postsynaptic density);GO:0016020(membrane);GO:0016239(positive regulation of macroautophagy);GO:0019902(phosphatase binding);GO:0030178(negative regulation of Wnt signaling pathway);GO:0031267(small GTPase binding);GO:0032007(negative regu…	04072(Phospholipase D signaling pathway);04115(p53 signaling pathway);04140(Autophagy - animal);04150(mTOR signaling pathway);04151(PI3K-Akt signaling pathway);04152(AMPK signaling pathway);04211(Longevity regulating pathway);04218(Cellular senescence);04714(Thermogenesis);04910(Insulin signaling pathway);04919(Thyroid hormone signaling pathway);05163(Human cytomegalovirus infection);05165(Human …	K07207	NA	TSC complex subunit 2 [Source:NCBI gene;Acc:100505408];synaptogyrin 3 [Source:NCBI gene;Acc:100515947]	protein_coding	0.287956	0.167774	0.23056	0.799264	0.380647	0.401474	0.43398	-1.2043	0.0371416	down	yes
MSTRG.93633	CCND3	ENSSSCT00000035449	GO:0000122(negative regulation of transcription by RNA polymerase II);GO:0000307(cyclin-dependent protein kinase holoenzyme complex);GO:0001934(positive regulation of protein phosphorylation);GO:0004693(cyclin-dependent protein serine/threonine kinase activity);GO:0005634(nucleus);GO:0005737(cytoplasm);GO:0007165(signal transduction);GO:0019901(protein kinase binding);GO:0042098(T cell proliferat…	04110(Cell cycle);04115(p53 signaling pathway);04151(PI3K-Akt signaling pathway);04218(Cellular senescence);04310(Wnt signaling pathway);04390(Hippo signaling pathway);04510(Focal adhesion);04630(Jak-STAT signaling pathway);05162(Measles);05165(Human papillomavirus infection);05166(Human T-cell leukemia virus 1 infection);05169(Epstein-Barr virus infection);05200(Pathways in cancer);05203(Viral c…	K10152	NA	cyclin D3 [Source:NCBI gene;Acc:780426]	protein_coding	4.79349	5.7084	3.88888	22.1029	5.32512	4.48582	0.450925	-1.14904	0.0374902	down	yes
MSTRG.71579	CALB1	ENSSSCT00000006717;ENSSSCT00000063108	GO:0005509(calcium ion binding);GO:0005634(nucleus);GO:0005737(cytoplasm);GO:0005829(cytosol);GO:0007614(short-term memory);GO:0007616(long-term memory);GO:0007626(locomotory behavior);GO:0008270(zinc ion binding);GO:0010842(retina layer formation);GO:0030424(axon);GO:0030425(dendrite);GO:0035502(metanephric part of ureteric bud development);GO:0043005(neuron projection);GO:0043025(neuronal cell …	04961(Endocrine and other factor-regulated calcium reabsorption);04961(Endocrine and other factor-regulated calcium reabsorption)	K14757	NA	calbindin 1 [Source:NCBI gene;Acc:100153645]	protein_coding	2.99329	2.57179	1.51356	2.34552	9.74285	3.321	0.459372	-1.12226	0.0379257	down	yes
MSTRG.107633	ENSSSCG00000030821	ENSSSCT00000057562;ENSSSCT00000033380	NA	NA	K16851	NA	Fc fragment of IgA and IgM receptor [Source:NCBI gene;Acc:100522888]	protein_coding	0.155189	0.00632696	0.026412	0.0001	1.54728	0.179265	0.10884	-3.19971	0.0379533	down	yes
MSTRG.46337	PLK2	ENSSSCT00000018432	GO:0000082(G1/S transition of mitotic cell cycle);GO:0000166(nucleotide binding);GO:0000278(mitotic cell cycle);GO:0000785(chromatin);GO:0000922(spindle pole);GO:0004672(protein kinase activity);GO:0004674(protein serine/threonine kinase activity);GO:0005515(protein binding);GO:0005524(ATP binding);GO:0005634(nucleus);GO:0005737(cytoplasm);GO:0005813(centrosome);GO:0005814(centriole);GO:0006468(p…	04068(FoxO signaling pathway)	K08861	EC:2.7.11.21	polo like kinase 2 [Source:NCBI gene;Acc:397251]	protein_coding	0.262971	0.109657	0.164203	0.216226	1.30812	0.237568	0.304687	-1.7146	0.0394656	down	yes
MSTRG.69413	COMMD5	ENSSSCT00000046684	GO:0005654(nucleoplasm);GO:0005829(cytosol)	NA	K22561	NA	COMM domain containing 5 [Source:NCBI gene;Acc:100522132]	protein_coding	1.02575	0.292184	1.02875	2.80464	2.23862	1.72903	0.346512	-1.52902	0.0400308	down	yes
MSTRG.95375	DTD2	ENSSSCT00000032499	GO:0002161(aminoacyl-tRNA editing activity);GO:0005737(cytoplasm);GO:0006399(tRNA metabolic process);GO:0051499(D-aminoacyl-tRNA deacylase activity);GO:0051500(D-tyrosyl-tRNA(Tyr) deacylase activity);GO:0106074(aminoacyl-tRNA metabolism involved in translational fidelity);GO:0106105(Ala-tRNA(Thr) hydrolase activity)	NA	K07560	EC:3.1.1.96	D-tyrosyl-tRNA deacylase 2 (putative) [Source:NCBI gene;Acc:100522380]	protein_coding	2.71874	3.60526	2.81816	1.5809	1.14215	1.74717	2.04512	1.03219	0.0402263	up	yes
MSTRG.105420	ENSSSCG00000014964;ENSSSCG00000036400;ENSSSCG00000034794	ENSSSCT00000016325;ENSSSCT00000037736;ENSSSCT00000027827;ENSSSCT00000066059;ENSSSCT00000031353	GO:0005634(nucleus);GO:0006338(chromatin remodeling);GO:0016577(histone demethylation);GO:0032452(histone demethylase activity);GO:0032454(histone demethylase activity (H3-K9 specific));GO:0033169(histone H3-K9 demethylation);GO:0035097(histone methyltransferase complex);GO:0035097(histone methyltransferase complex)	NA	K06709	EC:1.14.11.-	lysine-specific demethylase 4D [Source:NCBI gene;Acc:100514356];lysine-specific demethylase 4D-like [Source:NCBI gene;Acc:100627380]	protein_coding	5.22975	0.17152	0.271111	0.560419	21.548	4.41228	0.213885	-2.22509	0.0405755	down	yes
MSTRG.81049	ENSSSCG00000037322	ENSSSCT00000039167	GO:0016020(membrane);GO:0016021(integral component of membrane)	NA	NA	NA		protein_coding	0.460307	0.117646	0.22689	1.69152	0.147058	1.1701	0.267508	-1.90235	0.0406286	down	yes
MSTRG.63465	ARMC5	ENSSSCT00000057304;ENSSSCT00000031066	GO:0005515(protein binding);GO:0005654(nucleoplasm);GO:0005829(cytosol);GO:0005925(focal adhesion);GO:0005925(focal adhesion)	04934(Cushing syndrome);04934(Cushing syndrome)	K22499	NA	armadillo repeat containing 5 [Source:NCBI gene;Acc:110255213]	protein_coding	0.728644	0.533253	0.361817	0.511681	1.51426	1.65239	0.441426	-1.17976	0.0409762	down	yes
MSTRG.15069	IL2RA	ENSSSCT00000037150;ENSSSCT00000029511	GO:0002664(regulation of T cell tolerance induction);GO:0004911(interleukin-2 receptor activity);GO:0016020(membrane);GO:0016021(integral component of membrane);GO:0019976(interleukin-2 binding);GO:0038110(interleukin-2-mediated signaling pathway);GO:0038110(interleukin-2-mediated signaling pathway)	04060(Cytokine-cytokine receptor interaction);04144(Endocytosis);04151(PI3K-Akt signaling pathway);04630(Jak-STAT signaling pathway);04640(Hematopoietic cell lineage);04658(Th1 and Th2 cell differentiation);04659(Th17 cell differentiation);05162(Measles);05166(Human T-cell leukemia virus 1 infection);05200(Pathways in cancer);05200(Pathways in cancer)	K05068	NA	interleukin 2 receptor subunit alpha [Source:NCBI gene;Acc:396814]	protein_coding	0.862741	0.474494	3.49401	5.31422	3.07584	3.33147	0.412168	-1.27869	0.0412847	down	yes
MSTRG.87754	SNIP1	ENSSSCT00000025221	GO:0003729(mRNA binding);GO:0005515(protein binding);GO:0005634(nucleus);GO:0005654(nucleoplasm);GO:0005829(cytosol);GO:0006355(regulation of transcription, DNA-templated);GO:0007249(I-kappaB kinase/NF-kappaB signaling);GO:0035196(production of miRNAs involved in gene silencing by miRNA)	NA	K13108	NA	Smad nuclear interacting protein 1 [Source:NCBI gene;Acc:100620923]	protein_coding	0.668873	0.14683	0.24221	0.654486	2.16252	0.519663	0.317057	-1.65719	0.0419404	down	yes
MSTRG.18856	NARF	ENSSSCT00000018644;ENSSSCT00000045801	GO:0005521(lamin binding);GO:0005634(nucleus);GO:0005638(lamin filament);GO:0005730(nucleolus);GO:0031981(nuclear lumen);GO:0031981(nuclear lumen)	NA	NA	NA	nuclear prelamin A recognition factor [Source:NCBI gene;Acc:100522949]	protein_coding	4.86964	5.26869	4.31547	19.1261	3.87635	5.91902	0.49976	-1.00069	0.0422411	down	yes
MSTRG.14529	ENSSSCG00000011077	ENSSSCT00000012123;ENSSSCT00000045371	GO:0006979(response to oxidative stress);GO:0016491(oxidoreductase activity);GO:0016671(oxidoreductase activity, acting on a sulfur group of donors, disulfide as acceptor);GO:0030091(protein repair);GO:0033743(peptide-methionine (R)-S-oxide reductase activity);GO:0034599(cellular response to oxidative stress);GO:0046872(metal ion binding);GO:0055114(oxidation-reduction process);GO:0055114(oxidati…	NA	K07305	EC:1.8.4.12	methionine sulfoxide reductase B2 [Source:NCBI gene;Acc:100624041]	protein_coding	1.35888	1.17081	1.84213	0.296201	0.584639	0.902432	2.45157	1.29371	0.0438934	up	yes
MSTRG.18892	P4HB	ENSSSCT00000051214;ENSSSCT00000037157	GO:0003756(protein disulfide isomerase activity);GO:0004656(procollagen-proline 4-dioxygenase activity);GO:0005178(integrin binding);GO:0005783(endoplasmic reticulum);GO:0005793(endoplasmic reticulum-Golgi intermediate compartment);GO:0009897(external side of plasma membrane);GO:0015037(peptide disulfide oxidoreductase activity);GO:0016222(procollagen-proline 4-dioxygenase complex);GO:0016853(iso…	04141(Protein processing in endoplasmic reticulum);04141(Protein processing in endoplasmic reticulum)	K09580	EC:5.3.4.1	prolyl 4-hydroxylase subunit beta [Source:NCBI gene;Acc:110255932]	protein_coding	0.122147	0.0813144	0.213744	0.773814	0.415136	0.511446	0.245358	-2.02704	0.0460057	down	yes
MSTRG.84658	ZNF574	ENSSSCT00000003373	GO:0003676(nucleic acid binding)	NA	NA	NA	zinc finger protein 574 [Source:NCBI gene;Acc:100521195]	protein_coding	0.312191	0.843182	0.421908	1.79363	1.64721	0.648868	0.385671	-1.37456	0.0463425	down	yes
MSTRG.57602	ARRDC2	ENSSSCT00000062797;ENSSSCT00000015179	GO:0005886(plasma membrane);GO:0031410(cytoplasmic vesicle);GO:0031410(cytoplasmic vesicle)	NA	NA	NA	arrestin domain containing 2 [Source:NCBI gene;Acc:100519298]	protein_coding	0.226779	0.484802	0.251938	1.26102	0.812233	0.356398	0.396567	-1.33436	0.0463622	down	yes
MSTRG.23248	DHRS7B	ENSSSCT00000056289;ENSSSCT00000044901	GO:0008611(ether lipid biosynthetic process);GO:0016020(membrane);GO:0016021(integral component of membrane);GO:0016491(oxidoreductase activity);GO:0030223(neutrophil differentiation);GO:0055114(oxidation-reduction process);GO:0055114(oxidation-reduction process)	NA	K11166	EC:1.1.-.-	dehydrogenase/reductase 7B [Source:NCBI gene;Acc:110256144]	protein_coding	0.029812	0.3518	0.367008	1.52545	0.891772	0.545226	0.252704	-1.98448	0.0464851	down	yes
MSTRG.86383	ENSSSCG00000032991	ENSSSCT00000065979;ENSSSCT00000003827;ENSSSCT00000050339	GO:0005737(cytoplasm);GO:0008284(positive regulation of cell population proliferation);GO:0043066(negative regulation of apoptotic process);GO:0045596(negative regulation of cell differentiation);GO:0045892(negative regulation of transcription, DNA-templated);GO:0045892(negative regulation of transcription, DNA-templated)	NA	NA	NA	melanoma antigen preferentially expressed in tumors-like [Source:NCBI gene;Acc:100624852]	protein_coding	0.879465	0.241919	0.0164469	0.0001	11.5002	0.165415	0.0975363	-3.35792	0.0465063	down	yes
MSTRG.12919	CAPN2	ENSSSCT00000022751	GO:0000785(chromatin);GO:0001824(blastocyst development);GO:0004198(calcium-dependent cysteine-type endopeptidase activity);GO:0005509(calcium ion binding);GO:0005622(intracellular);GO:0005634(nucleus);GO:0005737(cytoplasm);GO:0005764(lysosome);GO:0005783(endoplasmic reticulum);GO:0005794(Golgi apparatus);GO:0005829(cytosol);GO:0005886(plasma membrane);GO:0006508(proteolysis);GO:0007520(myoblast …	04141(Protein processing in endoplasmic reticulum);04210(Apoptosis);04217(Necroptosis);04218(Cellular senescence);04510(Focal adhesion);05010(Alzheimer disease)	K03853	EC:3.4.22.53	calpain 2 [Source:NCBI gene;Acc:397393]	protein_coding	0.751788	0.677751	0.598117	2.20514	1.58854	1.12124	0.412552	-1.27735	0.0467959	down	yes
MSTRG.5700	ZFYVE19	ENSSSCT00000005260	GO:0005813(centrosome);GO:0009838(abscission);GO:0030496(midbody);GO:0032154(cleavage furrow);GO:0032266(phosphatidylinositol-3-phosphate binding);GO:0032466(negative regulation of cytokinesis);GO:0044878(mitotic cytokinesis checkpoint);GO:0046872(metal ion binding)	NA	NA	NA	zinc finger FYVE-type containing 19 [Source:NCBI gene;Acc:100154961]	protein_coding	3.44558	2.37452	1.22733	11.0588	1.40385	3.40196	0.444224	-1.17064	0.0470501	down	yes
MSTRG.74083	DAP3	ENSSSCT00000032303;ENSSSCT00000042243;ENSSSCT00000007127;ENSSSCT00000058426	GO:0003735(structural constituent of ribosome);GO:0005654(nucleoplasm);GO:0005739(mitochondrion);GO:0005761(mitochondrial ribosome);GO:0005763(mitochondrial small ribosomal subunit);GO:0006915(apoptotic process);GO:0015935(small ribosomal subunit);GO:0015935(small ribosomal subunit)	NA	K17408	NA	death associated protein 3 [Source:NCBI gene;Acc:100152332]	protein_coding	0.416923	0.663525	0.590069	0.610817	1.92159	1.02077	0.470147	-1.08882	0.0473816	down	yes
MSTRG.67332	ENSSSCG00000037399	ENSSSCT00000058881	GO:0002161(aminoacyl-tRNA editing activity);GO:0106074(aminoacyl-tRNA metabolism involved in translational fidelity)	NA	NA	NA	prolyl-tRNA synthetase associated domain-containing protein 1 [Source:NCBI gene;Acc:100514282]	protein_coding	0.43981	0.153908	0.383304	0.174024	3.19453	0.477864	0.254008	-1.97705	0.0480865	down	yes
MSTRG.16921	VWA8	ENSSSCT00000055668;ENSSSCT00000061114;ENSSSCT00000038025;ENSSSCT00000026550	GO:0005524(ATP binding);GO:0005739(mitochondrion);GO:0016020(membrane);GO:0016021(integral component of membrane);GO:0016887(ATPase activity);GO:0016887(ATPase activity)	NA	NA	NA	von Willebrand factor A domain containing 8 [Source:NCBI gene;Acc:100511470]	protein_coding	0.0226948	0.011789	0.0297487	0.0387931	0.175244	0.106851	0.200171	-2.32069	0.0483293	down	yes
MSTRG.11959	GLRX2	ENSSSCT00000053376	GO:0005634(nucleus);GO:0005654(nucleoplasm);GO:0005739(mitochondrion);GO:0009055(electron transfer activity);GO:0010033(response to organic substance);GO:0015035(protein disulfide oxidoreductase activity);GO:0022900(electron transport chain);GO:0042542(response to hydrogen peroxide);GO:0043231(intracellular membrane-bounded organelle);GO:0045454(cell redox homeostasis);GO:0055114(oxidation-reduct…	NA	K03676	NA	glutaredoxin 2 [Source:NCBI gene;Acc:100511215]	protein_coding	2.89006	4.16244	13.2857	2.90146	3.38496	2.30294	2.36784	1.24357	0.0486466	up	yes
MSTRG.5647	PLA2G4D	ENSSSCT00000005229	GO:0004620(phospholipase activity);GO:0004623(phospholipase A2 activity);GO:0005509(calcium ion binding);GO:0005544(calcium-dependent phospholipid binding);GO:0005737(cytoplasm);GO:0006629(lipid metabolic process);GO:0009395(phospholipid catabolic process);GO:0016042(lipid catabolic process);GO:0016787(hydrolase activity);GO:0046475(glycerophospholipid catabolic process);GO:0046872(metal ion bind…	00564(Glycerophospholipid metabolism);00565(Ether lipid metabolism);00590(Arachidonic acid metabolism);00591(Linoleic acid metabolism);00592(alpha-Linolenic acid metabolism);04010(MAPK signaling pathway);04014(Ras signaling pathway);04072(Phospholipase D signaling pathway);04217(Necroptosis);04270(Vascular smooth muscle contraction);04370(VEGF signaling pathway);04611(Platelet activation);04664(F…	K16342	EC:3.1.1.4	phospholipase A2 group IVD [Source:NCBI gene;Acc:102162529]	protein_coding	1.1088	0.638485	2.48392	3.15773	2.5783	2.83521	0.493651	-1.01844	0.0491223	down	yes
MSTRG.56620	ENSSSCG00000013366	ENSSSCT00000046190;ENSSSCT00000053481;ENSSSCT00000062740;ENSSSCT00000066225;ENSSSCT00000014597;ENSSSCT00000038394;ENSSSCT00000040830	GO:0003824(catalytic activity);GO:0004459(L-lactate dehydrogenase activity);GO:0005737(cytoplasm);GO:0005975(carbohydrate metabolic process);GO:0016491(oxidoreductase activity);GO:0016616(oxidoreductase activity, acting on the CH-OH group of donors, NAD or NADP as acceptor);GO:0019752(carboxylic acid metabolic process);GO:0055114(oxidation-reduction process);GO:0055114(oxidation-reduction process)	00010(Glycolysis / Gluconeogenesis);00270(Cysteine and methionine metabolism);00620(Pyruvate metabolism);00640(Propanoate metabolism);04922(Glucagon signaling pathway);04922(Glucagon signaling pathway)	K00016	EC:1.1.1.27	lactate dehydrogenase A [Source:NCBI gene;Acc:407245]	protein_coding	49.777	61.2279	42.5051	24.0262	29.3383	27.1538	1.90652	0.930944	0.00269116	up	no
MSTRG.105650	MMP13	ENSSSCT00000016351	GO:0001958(endochondral ossification);GO:0003417(growth plate cartilage development);GO:0004222(metalloendopeptidase activity);GO:0005509(calcium ion binding);GO:0005518(collagen binding);GO:0005576(extracellular region);GO:0005615(extracellular space);GO:0006508(proteolysis);GO:0008233(peptidase activity);GO:0008237(metallopeptidase activity);GO:0008270(zinc ion binding);GO:0016787(hydrolase act…	04657(IL-17 signaling pathway);04926(Relaxin signaling pathway);04928(Parathyroid hormone synthesis, secretion and action)	K07994	EC:3.4.24.-	matrix metallopeptidase 13 [Source:NCBI gene;Acc:397346]	protein_coding	31.5467	26.8194	17.8542	58.0494	43.524	44.0765	0.523312	-0.934258	0.00316355	down	no
MSTRG.61344	PCBD2	ENSSSCT00000027606	GO:0004505(phenylalanine 4-monooxygenase activity);GO:0005634(nucleus);GO:0006729(tetrahydrobiopterin biosynthetic process);GO:0008124(4-alpha-hydroxytetrahydrobiopterin dehydratase activity);GO:0045893(positive regulation of transcription, DNA-templated);GO:0051289(protein homotetramerization);GO:0051291(protein heterooligomerization);GO:0055114(oxidation-reduction process)	00790(Folate biosynthesis)	K01724	EC:4.2.1.96	pterin-4 alpha-carbinolamine dehydratase 2 [Source:NCBI gene;Acc:100624388]	protein_coding	434.885	376.449	583.071	280.604	254.161	209.922	1.87247	0.904943	0.00482575	up	no
MSTRG.103101	TRMT10A	ENSSSCT00000010053	GO:0000049(tRNA binding);GO:0005634(nucleus);GO:0005654(nucleoplasm);GO:0005730(nucleolus);GO:0005829(cytosol);GO:0008168(methyltransferase activity);GO:0009019(tRNA (guanine-N1-)-methyltransferase activity);GO:0015629(actin cytoskeleton);GO:0030488(tRNA methylation)	NA	K15445	EC:2.1.1.221	tRNA methyltransferase 10A [Source:NCBI gene;Acc:100512243]	protein_coding	15.2473	10.7045	12.2167	27.9071	23.3129	18.5404	0.547137	-0.870027	0.00567163	down	no
MSTRG.20178	VPS25;WNK4	ENSSSCT00000037763;ENSSSCT00000066409;ENSSSCT00000018927	GO:0000814(ESCRT II complex);GO:0005634(nucleus);GO:0005737(cytoplasm);GO:0005829(cytosol);GO:0007175(negative regulation of epidermal growth factor-activated receptor activity);GO:0010008(endosome membrane);GO:0042803(protein homodimerization activity);GO:0047485(protein N-terminus binding);GO:0071985(multivesicular body sorting pathway);GO:0004672(protein kinase activity);GO:0004674(protein ser…	04144(Endocytosis)	K12189;K08867	EC:2.7.11.1	vacuolar protein sorting 25 homolog [Source:NCBI gene;Acc:100622124];WNK lysine deficient protein kinase 4 [Source:NCBI gene;Acc:100520693]	protein_coding	6.88226	4.26827	6.44349	2.69796	2.80227	3.79045	1.89373	0.921231	0.0086589	up	no
MSTRG.28081	MRPL47	ENSSSCT00000012874	GO:0003735(structural constituent of ribosome);GO:0005739(mitochondrion);GO:0005761(mitochondrial ribosome);GO:0005762(mitochondrial large ribosomal subunit);GO:0006412(translation);GO:0032543(mitochondrial translation)	NA	K17428	NA	mitochondrial ribosomal protein L47 [Source:NCBI gene;Acc:100523924]	protein_coding	8.1833	9.16122	8.98364	3.90307	4.47917	5.70796	1.86854	0.901915	0.00867285	up	no
MSTRG.6217	ENSSSCG00000034759;ENSSSCG00000031294	ENSSSCT00000056320;ENSSSCT00000055131	GO:0005515(protein binding);GO:0005515(protein binding)	NA	NA	NA		protein_coding	38.2639	51.9228	37.7763	24.0493	23.2705	26.2119	1.74024	0.79929	0.00882663	up	no
MSTRG.28785	FBXO45	ENSSSCT00000061566	GO:0001764(neuron migration);GO:0005515(protein binding);GO:0006511(ubiquitin-dependent protein catabolic process);GO:0006974(cellular response to DNA damage stimulus);GO:0014069(postsynaptic density);GO:0016567(protein ubiquitination);GO:0021799(cerebral cortex radially oriented cell migration);GO:0021800(cerebral cortex tangential migration);GO:0021957(corticospinal tract morphogenesis);GO:0021…	NA	K10319	NA	F-box protein 45 [Source:NCBI gene;Acc:110256404]	protein_coding	25.5283	47.7126	45.2348	23.7226	21.0387	20.2294	1.82296	0.866284	0.00922645	up	no
MSTRG.56169	ENSSSCG00000024791	ENSSSCT00000026025	GO:0001848(complement binding);GO:0001971(negative regulation of activation of membrane attack complex);GO:0005886(plasma membrane);GO:0009986(cell surface);GO:0016020(membrane);GO:0031225(anchored component of membrane);GO:0045087(innate immune response)	04610(Complement and coagulation cascades);04640(Hematopoietic cell lineage)	K04008	NA	CD59 molecule (CD59 blood group) [Source:NCBI gene;Acc:397347]	protein_coding	100.238	96.0564	48.8782	60.7158	28.9166	33.9926	1.9832	0.987827	0.00928575	up	no
MSTRG.115671	HCFC1	ENSSSCT00000013985;ENSSSCT00000036250	GO:0000123(histone acetyltransferase complex);GO:0001228(DNA-binding transcription activator activity, RNA polymerase II-specific);GO:0001835(blastocyst hatching);GO:0003682(chromatin binding);GO:0003713(transcription coactivator activity);GO:0005515(protein binding);GO:0005634(nucleus);GO:0005671(Ada2/Gcn5/Ada3 transcription activator complex);GO:0005737(cytoplasm);GO:0006355(regulation of trans…	05168(Herpes simplex virus 1 infection);05168(Herpes simplex virus 1 infection)	K14966	NA	host cell factor C1 [Source:NCBI gene;Acc:100523834]	protein_coding	1.37759	1.85473	1.71135	4.40397	2.76808	2.36793	0.518205	-0.948405	0.0112713	down	no
MSTRG.34959	ERO1B	ENSSSCT00000011111	GO:0003756(protein disulfide isomerase activity);GO:0005783(endoplasmic reticulum);GO:0005789(endoplasmic reticulum membrane);GO:0015035(protein disulfide oxidoreductase activity);GO:0016020(membrane);GO:0016671(oxidoreductase activity, acting on a sulfur group of donors, disulfide as acceptor);GO:0019471(4-hydroxyproline metabolic process);GO:0022417(protein maturation by protein folding);GO:003…	04141(Protein processing in endoplasmic reticulum)	K10976	EC:1.8.4.-	endoplasmic reticulum oxidoreductase 1 beta [Source:NCBI gene;Acc:100154974]	protein_coding	14.0874	18.7114	12.6232	19.8778	27.9074	34.5505	0.551668	-0.858127	0.0119105	down	no
MSTRG.11090	NDUFA8	ENSSSCT00000006079	GO:0005747(mitochondrial respiratory chain complex I);GO:0006120(mitochondrial electron transport, NADH to ubiquinone)	00190(Oxidative phosphorylation);04714(Thermogenesis);04723(Retrograde endocannabinoid signaling);04932(Non-alcoholic fatty liver disease (NAFLD));05010(Alzheimer disease);05012(Parkinson disease);05016(Huntington disease)	K03952	NA	NADH:ubiquinone oxidoreductase subunit A8 [Source:NCBI gene;Acc:100154443]	protein_coding	129.67	75.3772	88.0613	69.7222	39.9463	53.5309	1.79602	0.8448	0.0132254	up	no
MSTRG.85373	ENSSSCG00000040828	ENSSSCT00000052561;ENSSSCT00000038426;ENSSSCT00000051050	GO:0003676(nucleic acid binding);GO:0005622(intracellular);GO:0006355(regulation of transcription, DNA-templated);GO:0046872(metal ion binding);GO:0046872(metal ion binding)	NA	NA	NA	zinc finger protein 347 [Source:NCBI gene;Acc:100624467]	protein_coding	12.4141	13.4711	16.3136	34.5586	30.2862	14.1711	0.534055	-0.90494	0.0133119	down	no
MSTRG.23861	NEK10	ENSSSCT00000012283	GO:0004672(protein kinase activity);GO:0005524(ATP binding);GO:0006468(protein phosphorylation)	NA	K20879	EC:2.7.11.1	NIMA related kinase 10 [Source:NCBI gene;Acc:100622627]	protein_coding	1.22854	1.78229	1.45427	1.98322	3.52735	3.11609	0.517593	-0.950111	0.0145925	down	no
MSTRG.5868	SPRED1	ENSSSCT00000055368	GO:0000188(inactivation of MAPK activity);GO:0005173(stem cell factor receptor binding);GO:0005634(nucleus);GO:0005829(cytosol);GO:0006469(negative regulation of protein kinase activity);GO:0007275(multicellular organism development);GO:0009966(regulation of signal transduction);GO:0010801(negative regulation of peptidyl-threonine phosphorylation);GO:0010923(negative regulation of phosphatase act…	NA	K04703	NA	sprouty related EVH1 domain containing 1 [Source:NCBI gene;Acc:100512576]	protein_coding	2.21979	1.61788	1.82025	2.55594	4.07594	3.72363	0.546368	-0.872056	0.0154107	down	no
MSTRG.35645	FAM241B	ENSSSCT00000058169	GO:0016020(membrane);GO:0016021(integral component of membrane)	NA	NA	NA	family with sequence similarity 241 member B [Source:NCBI gene;Acc:100621509]	protein_coding	25.7096	16.4141	29.0091	74.4637	26.7683	36.0418	0.518182	-0.948468	0.0160786	down	no
MSTRG.55435	ENSSSCG00000040088	ENSSSCT00000026680;ENSSSCT00000039208;ENSSSCT00000064149;ENSSSCT00000046889;ENSSSCT00000014369;ENSSSCT00000039846;ENSSSCT00000062404;ENSSSCT00000014373;ENSSSCT00000061649	GO:0005739(mitochondrion);GO:0047961(glycine N-acyltransferase activity);GO:0047961(glycine N-acyltransferase activity)	00360(Phenylalanine metabolism);00360(Phenylalanine metabolism)	K00628	2.3.1.71;EC:2.3.1.13	glycine N-acyltransferase-like [Source:NCBI gene;Acc:100518644]	protein_coding	1.48516	1.04782	0.983568	2.95246	1.72709	1.75366	0.546625	-0.871376	0.0169349	down	no
MSTRG.56811	ENSSSCG00000013386	ENSSSCT00000038491;ENSSSCT00000014621;ENSSSCT00000063613	GO:0005179(hormone activity);GO:0005576(extracellular region);GO:0005615(extracellular space);GO:0005623(cell);GO:0007189(adenylate cyclase-activating G protein-coupled receptor signaling pathway);GO:0010469(regulation of signaling receptor activity);GO:0031716(calcitonin receptor binding);GO:0051480(regulation of cytosolic calcium ion concentration);GO:0051480(regulation of cytosolic calcium ion…	04080(Neuroactive ligand-receptor interaction);04270(Vascular smooth muscle contraction);04270(Vascular smooth muscle contraction)	K12332	NA	mediator complex subunit 23 [Source:NCBI gene;Acc:396573]	protein_coding	14.5768	8.84352	13.0354	8.39614	5.1704	6.59724	1.80798	0.854376	0.0172045	up	no
MSTRG.14967	NUDT5	ENSSSCT00000012162	GO:0000287(magnesium ion binding);GO:0005634(nucleus);GO:0006139(nucleobase-containing compound metabolic process);GO:0006338(chromatin remodeling);GO:0009191(ribonucleoside diphosphate catabolic process);GO:0016779(nucleotidyltransferase activity);GO:0016787(hydrolase activity);GO:0017110(nucleoside-diphosphatase activity);GO:0019144(ADP-sugar diphosphatase activity);GO:0019303(D-ribose cataboli…	00230(Purine metabolism)	K13987	2.7.7.96;3.6.1.58;EC:3.6.1.13	nudix hydrolase 5 [Source:NCBI gene;Acc:100511529]	protein_coding	24.2324	23.3341	30.8388	14.5309	15.6307	15.2967	1.72477	0.786403	0.0186992	up	no
MSTRG.11684	MED27	ENSSSCT00000053035;ENSSSCT00000006290	GO:0003713(transcription coactivator activity);GO:0005634(nucleus);GO:0005667(transcription factor complex);GO:0005730(nucleolus);GO:0005829(cytosol);GO:0006357(regulation of transcription by RNA polymerase II);GO:0016592(mediator complex);GO:0019827(stem cell population maintenance);GO:1903508(positive regulation of nucleic acid-templated transcription);GO:1903508(positive regulation of nucleic …	04919(Thyroid hormone signaling pathway);04919(Thyroid hormone signaling pathway)	K15170	NA	mediator complex subunit 27 [Source:NCBI gene;Acc:414430]	protein_coding	35.1897	34.3652	26.5131	99.5806	42.7531	36.2307	0.538002	-0.894317	0.0187968	down	no
MSTRG.84229	ZNF569	ENSSSCT00000003257	GO:0003676(nucleic acid binding);GO:0005622(intracellular);GO:0006355(regulation of transcription, DNA-templated);GO:0046872(metal ion binding)	05168(Herpes simplex virus 1 infection)	K09228	NA	zinc finger protein 569 [Source:NCBI gene;Acc:102164889]	protein_coding	1.96416	2.7956	2.03919	3.19198	4.89802	4.37631	0.545386	-0.874651	0.0191164	down	no
MSTRG.48878	PAK5;ENSSSCG00000031505	ENSSSCT00000050312;ENSSSCT00000064294;ENSSSCT00000007732;ENSSSCT00000063545;ENSSSCT00000066011	GO:0000166(nucleotide binding);GO:0004672(protein kinase activity);GO:0004674(protein serine/threonine kinase activity);GO:0005524(ATP binding);GO:0005654(nucleoplasm);GO:0005737(cytoplasm);GO:0005739(mitochondrion);GO:0006468(protein phosphorylation);GO:0006915(apoptotic process);GO:0007010(cytoskeleton organization);GO:0007612(learning);GO:0007613(memory);GO:0007626(locomotory behavior);GO:0016…	04012(ErbB signaling pathway);04014(Ras signaling pathway);04360(Axon guidance);04510(Focal adhesion);04660(T cell receptor signaling pathway);04810(Regulation of actin cytoskeleton);05170(Human immunodeficiency virus 1 infection);05211(Renal cell carcinoma);05211(Renal cell carcinoma)	K05736	EC:2.7.11.1	p21 (RAC1) activated kinase 5 [Source:NCBI gene;Acc:100152316]	protein_coding	8.75067	13.3734	12.1764	5.65646	7.43206	7.00274	1.70724	0.771662	0.0191425	up	no
MSTRG.12649	SCCPDH	ENSSSCT00000011888	GO:0005739(mitochondrion);GO:0005811(lipid droplet);GO:0005886(plasma membrane);GO:0009247(glycolipid biosynthetic process);GO:0016020(membrane);GO:0016021(integral component of membrane);GO:0016491(oxidoreductase activity);GO:0055114(oxidation-reduction process)	NA	NA	NA	saccharopine dehydrogenase (putative) [Source:NCBI gene;Acc:100512485]	protein_coding	8.95673	11.8093	9.24395	17.0915	16.5055	15.353	0.613074	-0.705866	0.0192032	down	no
MSTRG.55062	ENSSSCG00000039740;SYVN1	ENSSSCT00000065028;ENSSSCT00000065049;ENSSSCT00000059956;ENSSSCT00000044009;ENSSSCT00000027683	GO:0003735(structural constituent of ribosome);GO:0005515(protein binding);GO:0005622(intracellular);GO:0005840(ribosome);GO:0006412(translation);GO:0000836(Hrd1p ubiquitin ligase complex);GO:0000839(Hrd1p ubiquitin ligase ERAD-L complex);GO:0005654(nucleoplasm);GO:0005783(endoplasmic reticulum);GO:0005790(smooth endoplasmic reticulum);GO:0006511(ubiquitin-dependent protein catabolic process);GO:…	03010(Ribosome);04120(Ubiquitin mediated proteolysis);04141(Protein processing in endoplasmic reticulum);04141(Protein processing in endoplasmic reticulum)	K02983;K10601	EC:2.3.2.27	ubiquitin-like protein FUBI [Source:NCBI gene;Acc:110261249];synoviolin 1 [Source:NCBI gene;Acc:100514334]	protein_coding	3.19002	3.02495	2.46993	7.14707	6.71453	2.53904	0.529547	-0.917171	0.01983	down	no
MSTRG.75010	GSTM3	ENSSSCT00000007472	GO:0004364(glutathione transferase activity);GO:0005515(protein binding);GO:0005737(cytoplasm);GO:0005829(cytosol);GO:0006749(glutathione metabolic process);GO:0016740(transferase activity);GO:0018916(nitrobenzene metabolic process);GO:0019899(enzyme binding);GO:0035686(sperm fibrous sheath);GO:0042178(xenobiotic catabolic process);GO:0042802(identical protein binding);GO:0042803(protein homodime…	00480(Glutathione metabolism);00980(Metabolism of xenobiotics by cytochrome P450);00982(Drug metabolism - cytochrome P450);00983(Drug metabolism - other enzymes);01524(Platinum drug resistance);05200(Pathways in cancer);05204(Chemical carcinogenesis);05225(Hepatocellular carcinoma);05418(Fluid shear stress and atherosclerosis)	K00799	EC:2.5.1.18	glutathione S-transferase mu 3 [Source:NCBI gene;Acc:100514231]	protein_coding	255.402	209.802	289.173	129.089	169.09	158.24	1.65282	0.724926	0.0198946	up	no
MSTRG.84218	ENSSSCG00000002938	ENSSSCT00000003260	GO:0003676(nucleic acid binding);GO:0003677(DNA binding);GO:0005622(intracellular);GO:0005634(nucleus);GO:0006355(regulation of transcription, DNA-templated);GO:0046872(metal ion binding)	NA	NA	NA		protein_coding	11.1377	9.53375	6.87074	6.21939	4.59883	4.77165	1.76667	0.821033	0.0211387	up	no
MSTRG.13542	SLC28A3	ENSSSCT00000011997	GO:0005337(nucleoside transmembrane transporter activity);GO:0005415(nucleoside:sodium symporter activity);GO:0005887(integral component of plasma membrane);GO:0015389(pyrimidine- and adenine-specific:sodium symporter activity);GO:0015390(purine-specific nucleoside:sodium symporter activity);GO:0015855(pyrimidine nucleobase transport);GO:0015860(purine nucleoside transmembrane transport);GO:00158…	NA	K11536	NA	solute carrier family 28 member 3 [Source:NCBI gene;Acc:100621750]	protein_coding	8.71733	6.04177	6.75301	4.71825	2.1182	4.79556	1.84939	0.887049	0.0212151	up	no
MSTRG.93007	VPS52	ENSSSCT00000062106;ENSSSCT00000001674	GO:0000938(GARP complex);GO:0005794(Golgi apparatus);GO:0005829(cytosol);GO:0006896(Golgi to vacuole transport);GO:0007041(lysosomal transport);GO:0010668(ectodermal cell differentiation);GO:0016020(membrane);GO:0017137(Rab GTPase binding);GO:0019905(syntaxin binding);GO:0032456(endocytic recycling);GO:0042147(retrograde transport, endosome to Golgi);GO:0048471(perinuclear region of cytoplasm);GO…	NA	K20298	NA	VPS52, GARP complex subunit [Source:NCBI gene;Acc:100152596]	protein_coding	3.32996	3.23414	3.45152	9.66579	5.37374	3.66865	0.535361	-0.901417	0.0226859	down	no
MSTRG.25246	SNTN	ENSSSCT00000012575	GO:0046914(transition metal ion binding)	NA	NA	NA	sentan, cilia apical structure protein [Source:NCBI gene;Acc:100519514]	protein_coding	8.28841	18.2285	11.2175	5.94261	7.54116	7.41251	1.8058	0.852636	0.0230516	up	no
MSTRG.81608	COX4I1	ENSSSCT00000029520	GO:0004129(cytochrome-c oxidase activity);GO:0005634(nucleus);GO:0005739(mitochondrion);GO:0005743(mitochondrial inner membrane);GO:0005751(mitochondrial respiratory chain complex IV);GO:0006123(mitochondrial electron transport, cytochrome c to oxygen);GO:0016020(membrane);GO:0016021(integral component of membrane);GO:0031966(mitochondrial membrane);GO:1902600(proton transmembrane transport)	00190(Oxidative phosphorylation);04260(Cardiac muscle contraction);04714(Thermogenesis);04932(Non-alcoholic fatty liver disease (NAFLD));05010(Alzheimer disease);05012(Parkinson disease);05016(Huntington disease)	K02263	NA	cytochrome c oxidase subunit 4 isoform 1, mitochondrial [Source:NCBI gene;Acc:100624067]	protein_coding	38.4648	29.0744	41.6877	29.5047	11.3152	17.3345	1.87822	0.909368	0.0233796	up	no
MSTRG.22489	NUP88	ENSSSCT00000048794;ENSSSCT00000058913;ENSSSCT00000045340	GO:0000055(ribosomal large subunit export from nucleus);GO:0000056(ribosomal small subunit export from nucleus);GO:0005623(cell);GO:0005643(nuclear pore);GO:0005654(nucleoplasm);GO:0006913(nucleocytoplasmic transport);GO:0017056(structural constituent of nuclear pore);GO:0017056(structural constituent of nuclear pore)	03013(RNA transport);03013(RNA transport)	K14318	NA	nucleoporin 88 [Source:NCBI gene;Acc:414429]	protein_coding	9.26192	9.17467	10.4286	15.5705	19.2522	12.2141	0.613672	-0.704462	0.023405	down	no
MSTRG.55250	TMEM258	ENSSSCT00000032340	GO:0005783(endoplasmic reticulum);GO:0006487(protein N-linked glycosylation);GO:0016020(membrane);GO:0016021(integral component of membrane);GO:0034998(oligosaccharyltransferase I complex)	NA	NA	NA	transmembrane protein 258 [Source:NCBI gene;Acc:100517573]	protein_coding	51.9327	52.1879	81.6764	39.8974	31.2384	36.6055	1.72447	0.786155	0.0238038	up	no
MSTRG.14664	ENSSSCG00000032896;ENSSSCG00000033395	ENSSSCT00000041163;ENSSSCT00000044626	NA	NA	NA	NA		protein_coding	1.98915	3.47568	4.3303	1.71854	1.86123	1.64162	1.87596	0.90763	0.027691	up	no
MSTRG.74439	FMO5	ENSSSCT00000007341;ENSSSCT00000048695	GO:0004497(monooxygenase activity);GO:0004499(N,N-dimethylaniline monooxygenase activity);GO:0005783(endoplasmic reticulum);GO:0005789(endoplasmic reticulum membrane);GO:0005829(cytosol);GO:0016020(membrane);GO:0016021(integral component of membrane);GO:0016491(oxidoreductase activity);GO:0031090(organelle membrane);GO:0043231(intracellular membrane-bounded organelle);GO:0050660(flavin adenine di…	00982(Drug metabolism - cytochrome P450);00982(Drug metabolism - cytochrome P450)	K00485	EC:1.14.13.8	flavin containing monooxygenase 5 [Source:NCBI gene;Acc:100152950]	protein_coding	9.31801	5.25172	3.1462	2.33116	3.9162	3.14643	1.88592	0.915269	0.0282838	up	no
MSTRG.68146	DPY30;ENSSSCG00000035792	ENSSSCT00000009320;ENSSSCT00000063713	GO:0005634(nucleus);GO:0005654(nucleoplasm);GO:0005794(Golgi apparatus);GO:0005802(trans-Golgi network);GO:0016197(endosomal transport);GO:0035097(histone methyltransferase complex);GO:0042802(identical protein binding);GO:0042803(protein homodimerization activity);GO:0044666(MLL3/4 complex);GO:0048188(Set1C/COMPASS complex);GO:0051568(histone H3-K4 methylation)	NA	K14965	NA	dpy-30, histone methyltransferase complex regulatory subunit [Source:NCBI gene;Acc:100514043]	protein_coding	436.931	328.477	372.644	234.266	258.049	230.385	1.57472	0.6551	0.0289258	up	no
MSTRG.9424	ABHD17B	ENSSSCT00000026305	GO:0002084(protein depalmitoylation);GO:0005886(plasma membrane);GO:0008474(palmitoyl-(protein) hydrolase activity);GO:0014069(postsynaptic density);GO:0018345(protein palmitoylation);GO:0055038(recycling endosome membrane);GO:1902473(regulation of protein localization to synapse);GO:1902817(negative regulation of protein localization to microtubule);GO:1902950(regulation of dendritic spine maint…	NA	K01076	EC:3.1.2.22	abhydrolase domain containing 17B [Source:NCBI gene;Acc:100155547]	protein_coding	9.33827	6.12416	7.52234	12.4379	19.4089	8.25883	0.573106	-0.803126	0.0310026	down	no
MSTRG.56691	ENSSSCG00000013380	ENSSSCT00000014614	GO:0005509(calcium ion binding);GO:0016020(membrane);GO:0016021(integral component of membrane);GO:0032099(negative regulation of appetite)	NA	K20371	NA	nucleobindin 2 [Source:NCBI gene;Acc:100512826]	protein_coding	30.678	37.67	38.7814	28.1142	18.1126	20.0834	1.61558	0.692053	0.0310772	up	no
MSTRG.83837	ENSSSCG00000002877	ENSSSCT00000052302;ENSSSCT00000042052;ENSSSCT00000048797;ENSSSCT00000003179	GO:0003676(nucleic acid binding);GO:0005622(intracellular);GO:0005634(nucleus);GO:0006355(regulation of transcription, DNA-templated);GO:0016020(membrane);GO:0016021(integral component of membrane);GO:0046872(metal ion binding);GO:0046872(metal ion binding)	05168(Herpes simplex virus 1 infection);05168(Herpes simplex virus 1 infection)	K09228	NA	zinc finger protein 181 [Source:NCBI gene;Acc:100513473]	protein_coding	5.46109	4.94007	8.39139	5.7203	13.2423	14.6381	0.559289	-0.838333	0.0314396	down	no
MSTRG.107304	NCAPD3	ENSSSCT00000039276;ENSSSCT00000031872	GO:0000779(condensed chromosome, centromeric region);GO:0000799(nuclear condensin complex);GO:0003682(chromatin binding);GO:0005654(nucleoplasm);GO:0007076(mitotic chromosome condensation);GO:0010032(meiotic chromosome condensation);GO:0031618(nuclear pericentric heterochromatin);GO:0035064(methylated histone binding);GO:0042393(histone binding);GO:0051301(cell division);GO:0051304(chromosome sep…	NA	K11491	NA	non-SMC condensin II complex subunit D3 [Source:NCBI gene;Acc:100520212]	protein_coding	1.78254	3.36423	3.23848	1.0543	1.39173	1.9142	1.92312	0.94345	0.0317632	up	no
MSTRG.63575	ATXN2L	ENSSSCT00000063630;ENSSSCT00000029453;ENSSSCT00000048591;ENSSSCT00000037339;ENSSSCT00000050424;ENSSSCT00000060828	GO:0005829(cytosol);GO:0010494(cytoplasmic stress granule);GO:0010603(regulation of cytoplasmic mRNA processing body assembly);GO:0016020(membrane);GO:0016607(nuclear speck);GO:0034063(stress granule assembly);GO:0034063(stress granule assembly)	NA	NA	NA	ataxin 2 like [Source:NCBI gene;Acc:100515946]	protein_coding	4.73861	4.61536	4.00891	7.55114	7.96481	5.95574	0.622349	-0.684205	0.0318489	down	no
MSTRG.53016	ARF5	ENSSSCT00000018066	GO:0000166(nucleotide binding);GO:0005525(GTP binding);GO:0005737(cytoplasm);GO:0005794(Golgi apparatus);GO:0005886(plasma membrane);GO:0006886(intracellular protein transport);GO:0006890(retrograde vesicle-mediated transport, Golgi to endoplasmic reticulum);GO:0006893(Golgi to plasma membrane transport);GO:0016192(vesicle-mediated transport)	04144(Endocytosis)	K07940	NA	ADP ribosylation factor 5 [Source:NCBI gene;Acc:100270722]	protein_coding	3.69005	4.32542	4.32192	12.0198	6.24724	4.87278	0.533166	-0.907343	0.0320542	down	no
MSTRG.65859	RPIA	ENSSSCT00000008988	GO:0004751(ribose-5-phosphate isomerase activity);GO:0006014(D-ribose metabolic process);GO:0009052(pentose-phosphate shunt, non-oxidative branch);GO:0042802(identical protein binding);GO:0043231(intracellular membrane-bounded organelle)	00030(Pentose phosphate pathway)	K01807	EC:5.3.1.6	ribose 5-phosphate isomerase A [Source:NCBI gene;Acc:100038014]	protein_coding	84.3169	54.9857	48.5577	166.333	65.5277	91.0413	0.581787	-0.781436	0.0331289	down	no
MSTRG.73270	POU2F1	ENSSSCT00000053018;ENSSSCT00000062507;ENSSSCT00000041850;ENSSSCT00000006917;ENSSSCT00000045260	GO:0000978(RNA polymerase II proximal promoter sequence-specific DNA binding);GO:0000979(RNA polymerase II core promoter sequence-specific DNA binding);GO:0000981(DNA-binding transcription factor activity, RNA polymerase II-specific);GO:0003677(DNA binding);GO:0003700(DNA-binding transcription factor activity);GO:0005634(nucleus);GO:0005654(nucleoplasm);GO:0005783(endoplasmic reticulum);GO:000635…	05168(Herpes simplex virus 1 infection);05168(Herpes simplex virus 1 infection)	K09364	NA	POU class 2 homeobox 1 [Source:NCBI gene;Acc:397501]	protein_coding	1.44077	1.11351	1.12921	2.95841	2.07289	1.57971	0.557176	-0.843796	0.0331458	down	no
MSTRG.22220	TMIGD1	ENSSSCT00000019370	GO:0005737(cytoplasm);GO:0005886(plasma membrane);GO:0016020(membrane);GO:0016021(integral component of membrane);GO:0030334(regulation of cell migration);GO:0042127(regulation of cell population proliferation);GO:0043066(negative regulation of apoptotic process);GO:0090559(regulation of membrane permeability)	NA	NA	NA	transmembrane and immunoglobulin domain containing 1 [Source:NCBI gene;Acc:100521401]	protein_coding	8.71958	5.95439	7.11279	5.21286	2.81193	4.08754	1.79873	0.846976	0.0333536	up	no
MSTRG.25371	MAGI1;ENSSSCG00000036148	ENSSSCT00000054758;ENSSSCT00000052727;ENSSSCT00000048160;ENSSSCT00000060145;ENSSSCT00000045910;ENSSSCT00000012581;ENSSSCT00000050858	GO:0005515(protein binding);GO:0005634(nucleus);GO:0005654(nucleoplasm);GO:0005737(cytoplasm);GO:0005911(cell-cell junction);GO:0005912(adherens junction);GO:0005923(bicellular tight junction);GO:0007165(signal transduction);GO:0016020(membrane);GO:0030054(cell junction);GO:0032947(protein-containing complex scaffold activity);GO:0042995(cell projection);GO:0051393(alpha-actinin binding);GO:00055…	04015(Rap1 signaling pathway);04151(PI3K-Akt signaling pathway);04530(Tight junction);05165(Human papillomavirus infection);05165(Human papillomavirus infection)	K05631	NA	membrane associated guanylate kinase, WW and PDZ domain containing 1 [Source:NCBI gene;Acc:100520932]	protein_coding	0.702775	0.896662	0.643731	1.9408	0.797113	1.59317	0.517923	-0.949189	0.0339338	down	no
MSTRG.44351	PDE6D	ENSSSCT00000065799;ENSSSCT00000017727	GO:0004114(3',5'-cyclic-nucleotide phosphodiesterase activity);GO:0005095(GTPase inhibitor activity);GO:0005737(cytoplasm);GO:0005829(cytosol);GO:0005856(cytoskeleton);GO:0007601(visual perception);GO:0016020(membrane);GO:0017137(Rab GTPase binding);GO:0030659(cytoplasmic vesicle membrane);GO:0031410(cytoplasmic vesicle);GO:0034260(negative regulation of GTPase activity);GO:0050896(response to st…	00230(Purine metabolism);00230(Purine metabolism)	K13758	NA	phosphodiesterase 6D [Source:NCBI gene;Acc:100736954]	protein_coding	33.4124	25.2915	33.1046	20.6441	17.4928	17.7879	1.64164	0.71514	0.0340814	up	no
MSTRG.92408	CARMIL1	ENSSSCT00000057693;ENSSSCT00000001196;ENSSSCT00000062876;ENSSSCT00000049610;ENSSSCT00000055211	GO:0005515(protein binding);GO:0005634(nucleus);GO:0005829(cytosol);GO:0005886(plasma membrane);GO:0016477(cell migration);GO:0016607(nuclear speck);GO:0030027(lamellipodium);GO:0030032(lamellipodium assembly);GO:0030335(positive regulation of cell migration);GO:0030838(positive regulation of actin filament polymerization);GO:0031252(cell leading edge);GO:0031529(ruffle organization);GO:0031941(f…	NA	K20493	NA	capping protein regulator and myosin 1 linker 1 [Source:NCBI gene;Acc:100157771]	protein_coding	5.04533	6.27319	4.75773	5.73776	10.3034	10.0648	0.615808	-0.699448	0.034355	down	no
MSTRG.46467	SREK1	ENSSSCT00000041039;ENSSSCT00000052180	GO:0000381(regulation of alternative mRNA splicing, via spliceosome);GO:0003676(nucleic acid binding);GO:0003723(RNA binding);GO:0005654(nucleoplasm);GO:0016607(nuclear speck);GO:0016607(nuclear speck)	NA	K13165	NA	splicing regulatory glutamic acid and lysine rich protein 1 [Source:NCBI gene;Acc:100511789]	protein_coding	1.68037	1.61889	1.47233	3.76205	2.3677	2.08264	0.581024	-0.78333	0.0344122	down	no
MSTRG.34064	ENSSSCG00000009926	ENSSSCT00000010877	NA	NA	K16811	NA	trichoplein keratin filament binding [Source:NCBI gene;Acc:100738779]	protein_coding	2.05293	3.48611	2.30912	6.37916	3.57059	4.30335	0.550628	-0.86085	0.0350493	down	no
MSTRG.82099	TERF2IP	ENSSSCT00000002997;ENSSSCT00000040241	GO:0000723(telomere maintenance);GO:0000781(chromosome, telomeric region);GO:0000783(nuclear telomere cap complex);GO:0000784(nuclear chromosome, telomeric region);GO:0001933(negative regulation of protein phosphorylation);GO:0003677(DNA binding);GO:0005515(protein binding);GO:0005634(nucleus);GO:0005635(nuclear envelope);GO:0005654(nucleoplasm);GO:0005737(cytoplasm);GO:0005829(cytosol);GO:000635…	NA	K11113	NA	TERF2 interacting protein [Source:NCBI gene;Acc:100521624]	protein_coding	8.9887	12.4293	7.96814	28.8185	13.257	10.4764	0.559183	-0.838609	0.0352141	down	no
MSTRG.55456	MRPL16	ENSSSCT00000014338	GO:0003735(structural constituent of ribosome);GO:0005739(mitochondrion);GO:0005762(mitochondrial large ribosomal subunit);GO:0005840(ribosome);GO:0006412(translation);GO:0019843(rRNA binding);GO:0032543(mitochondrial translation)	03010(Ribosome)	K02878	NA	mitochondrial ribosomal protein L16 [Source:NCBI gene;Acc:100514446]	protein_coding	66.1081	67.6281	70.2139	128.948	88.755	97.9539	0.646114	-0.630139	0.035559	down	no
MSTRG.88464	EMILIN2	ENSSSCT00000004093	GO:0005515(protein binding);GO:0005576(extracellular region);GO:0010811(positive regulation of cell-substrate adhesion);GO:0031012(extracellular matrix)	NA	NA	NA	elastin microfibril interfacer 2 [Source:NCBI gene;Acc:100522875]	protein_coding	8.03915	8.61594	6.91302	16.6395	12.7988	8.98635	0.613359	-0.705196	0.03568	down	no
MSTRG.10470	ENSSSCG00000036297	ENSSSCT00000065339	NA	NA	NA	NA		protein_coding	16.0377	12.7352	22.5992	13.8741	7.68624	7.57419	1.76327	0.818253	0.0358593	up	no
MSTRG.47928	CLPTM1L	ENSSSCT00000018637;ENSSSCT00000058118	GO:0016020(membrane);GO:0016021(integral component of membrane);GO:0016021(integral component of membrane)	NA	NA	NA	CLPTM1 like [Source:NCBI gene;Acc:100520811]	protein_coding	8.97896	8.83634	6.71143	28.6697	8.69127	9.30432	0.525588	-0.927997	0.0362741	down	no
MSTRG.61565	CTNNA1	ENSSSCT00000015666;ENSSSCT00000060628	GO:0005198(structural molecule activity);GO:0005794(Golgi apparatus);GO:0005829(cytosol);GO:0005886(plasma membrane);GO:0005911(cell-cell junction);GO:0005912(adherens junction);GO:0005913(cell-cell adherens junction);GO:0005915(zonula adherens);GO:0007015(actin filament organization);GO:0007155(cell adhesion);GO:0007163(establishment or maintenance of cell polarity);GO:0007406(negative regulatio…	04390(Hippo signaling pathway);04520(Adherens junction);04670(Leukocyte transendothelial migration);05100(Bacterial invasion of epithelial cells);05200(Pathways in cancer);05213(Endometrial cancer);05226(Gastric cancer);05412(Arrhythmogenic right ventricular cardiomyopathy (ARVC));05412(Arrhythmogenic right ventricular cardiomyopathy (ARVC))	K05691	NA	catenin alpha 1 [Source:NCBI gene;Acc:100523778]	protein_coding	4.99625	4.92994	5.32869	9.47908	6.81672	7.30269	0.646435	-0.629423	0.0363071	down	no
MSTRG.80459	C12orf45	ENSSSCT00000037000;ENSSSCT00000065347;ENSSSCT00000028485	NA	NA	NA	NA	chromosome 5 C12orf45 homolog [Source:NCBI gene;Acc:100623156]	protein_coding	2.23262	2.45279	2.15743	2.73527	8.82339	2.09203	0.501282	-0.996305	0.0365064	down	no
MSTRG.54101	ENSSSCG00000027491	ENSSSCT00000027718;ENSSSCT00000057264	GO:0016020(membrane);GO:0016021(integral component of membrane);GO:0016021(integral component of membrane)	04714(Thermogenesis);04714(Thermogenesis)	K18173	NA	cytochrome c oxidase assembly factor 1 homolog [Source:NCBI gene;Acc:100516527]	protein_coding	9.94497	8.97082	9.52988	19.6203	13.8149	12.3585	0.62117	-0.686939	0.0365318	down	no
MSTRG.7149	MAP2K1	ENSSSCT00000036045	GO:0000166(nucleotide binding);GO:0000187(activation of MAPK activity);GO:0001932(regulation of protein phosphorylation);GO:0004672(protein kinase activity);GO:0004674(protein serine/threonine kinase activity);GO:0004708(MAP kinase kinase activity);GO:0005524(ATP binding);GO:0005783(endoplasmic reticulum);GO:0005829(cytosol);GO:0005886(plasma membrane);GO:0006468(protein phosphorylation);GO:00070…	01521(EGFR tyrosine kinase inhibitor resistance);01522(Endocrine resistance);04010(MAPK signaling pathway);04012(ErbB signaling pathway);04014(Ras signaling pathway);04015(Rap1 signaling pathway);04022(cGMP-PKG signaling pathway);04024(cAMP signaling pathway);04062(Chemokine signaling pathway);04066(HIF-1 signaling pathway);04068(FoxO signaling pathway);04071(Sphingolipid signaling pathway);04072…	K04368	EC:2.7.12.2	mitogen-activated protein kinase kinase 1 [Source:NCBI gene;Acc:100233191]	protein_coding	14.2022	12.2422	12.2442	21.6528	21.867	17.3771	0.635313	-0.654459	0.0366564	down	no
MSTRG.67242	ENSSSCG00000035426	ENSSSCT00000064599	GO:0003998(acylphosphatase activity)	NA	NA	NA		protein_coding	2.63745	4.62651	3.04158	3.79096	7.26206	6.96327	0.572012	-0.805883	0.0371632	down	no
MSTRG.42854	GTF3C3	ENSSSCT00000017496	GO:0000127(transcription factor TFIIIC complex);GO:0001004(RNA polymerase III transcription regulator recruiting activity);GO:0005515(protein binding);GO:0005634(nucleus);GO:0005730(nucleolus);GO:0006383(transcription by RNA polymerase III);GO:0031965(nuclear membrane);GO:0070898(RNA polymerase III preinitiation complex assembly)	NA	K15201	NA	general transcription factor IIIC subunit 3 [Source:NCBI gene;Acc:106504094]	protein_coding	0.802711	1.18362	0.863206	1.51877	2.49649	1.57871	0.509394	-0.973145	0.0377453	down	no
MSTRG.73213	NME7	ENSSSCT00000006898;ENSSSCT00000054580;ENSSSCT00000036864;ENSSSCT00000063322	GO:0000166(nucleotide binding);GO:0004550(nucleoside diphosphate kinase activity);GO:0005524(ATP binding);GO:0005813(centrosome);GO:0006165(nucleoside diphosphate phosphorylation);GO:0006183(GTP biosynthetic process);GO:0006228(UTP biosynthetic process);GO:0006241(CTP biosynthetic process);GO:0006241(CTP biosynthetic process)	00230(Purine metabolism);00240(Pyrimidine metabolism);00983(Drug metabolism - other enzymes);00983(Drug metabolism - other enzymes)	K00940	EC:2.7.4.6	NME/NM23 family member 7 [Source:NCBI gene;Acc:100152763]	protein_coding	32.9959	24.9315	26.941	15.9697	21.1506	17.2981	1.55955	0.641132	0.0398336	up	no
MSTRG.55369	PRPF19	ENSSSCT00000014327	GO:0000209(protein polyubiquitination);GO:0000244(spliceosomal tri-snRNP complex assembly);GO:0000245(spliceosomal complex assembly);GO:0000349(generation of catalytic spliceosome for first transesterification step);GO:0000398(mRNA splicing, via spliceosome);GO:0000974(Prp19 complex);GO:0001833(inner cell mass cell proliferation);GO:0004842(ubiquitin-protein transferase activity);GO:0005515(prote…	03040(Spliceosome);04120(Ubiquitin mediated proteolysis)	K10599	EC:2.3.2.27	pre-mRNA processing factor 19 [Source:NCBI gene;Acc:100144769]	protein_coding	11.3037	10.386	8.32563	16.8839	22.662	9.7863	0.608433	-0.71683	0.0400511	down	no
MSTRG.66404	ENSSSCG00000033366	ENSSSCT00000057437;ENSSSCT00000058096;ENSSSCT00000009065	GO:0000122(negative regulation of transcription by RNA polymerase II);GO:0006342(chromatin silencing);GO:0016020(membrane);GO:0016021(integral component of membrane);GO:0035102(PRC1 complex);GO:0036353(histone H2A-K119 monoubiquitination);GO:1990841(promoter-specific chromatin binding);GO:1990841(promoter-specific chromatin binding)	04550(Signaling pathways regulating pluripotency of stem cells);04550(Signaling pathways regulating pluripotency of stem cells)	K11487	NA	polycomb group ring finger 1 [Source:NCBI gene;Acc:100514636]	protein_coding	31.6485	27.4733	30.3296	18.1399	18.5061	21.7387	1.53211	0.615517	0.0400823	up	no
MSTRG.28519	CLDN1	ENSSSCT00000041341	GO:0005198(structural molecule activity);GO:0005886(plasma membrane);GO:0005923(bicellular tight junction);GO:0016020(membrane);GO:0016021(integral component of membrane);GO:0030054(cell junction)	04514(Cell adhesion molecules (CAMs));04530(Tight junction);04670(Leukocyte transendothelial migration);05160(Hepatitis C)	K06087	NA	claudin 1 [Source:NCBI gene;Acc:100625166]	protein_coding	26.6596	19.6396	21.6623	43.6261	28.1704	33.0996	0.647893	-0.626172	0.0404474	down	no
MSTRG.95107	ADPGK	ENSSSCT00000002154	GO:0005783(endoplasmic reticulum);GO:0005975(carbohydrate metabolic process);GO:0006006(glucose metabolic process);GO:0016310(phosphorylation);GO:0016773(phosphotransferase activity, alcohol group as acceptor);GO:0043843(ADP-specific glucokinase activity)	00010(Glycolysis / Gluconeogenesis)	K08074	EC:2.7.1.147	ADP dependent glucokinase [Source:NCBI gene;Acc:100623786]	protein_coding	10.6006	12.5289	13.1365	26.8701	19.351	12.8298	0.614148	-0.703341	0.0415685	down	no
MSTRG.74256	C1orf43;C1orf189	ENSSSCT00000007179;ENSSSCT00000037652;ENSSSCT00000007180	GO:0016020(membrane);GO:0016021(integral component of membrane);GO:0016021(integral component of membrane)	NA	NA	NA	chromosome 4 C1orf43 homolog [Source:NCBI gene;Acc:100518371];chromosome 4 C1orf189 homolog [Source:NCBI gene;Acc:100518660]	protein_coding	2.08151	1.56054	1.39012	4.98421	2.59094	2.014	0.524777	-0.930222	0.0420569	down	no
MSTRG.85869	ENSSSCG00000032459	ENSSSCT00000064405	NA	NA	K21596	NA	calmodulin binding transcription activator 1 [Source:NCBI gene;Acc:102160515]	protein_coding	12.6877	13.1901	18.2999	10.931	6.79904	9.10871	1.64604	0.718998	0.0423984	up	no
MSTRG.92155	ATXN1	ENSSSCT00000051224;ENSSSCT00000042223;ENSSSCT00000001160	GO:0000122(negative regulation of transcription by RNA polymerase II);GO:0003723(RNA binding);GO:0005515(protein binding);GO:0005634(nucleus);GO:0005654(nucleoplasm);GO:0005730(nucleolus);GO:0005737(cytoplasm);GO:0005829(cytosol);GO:0007420(brain development);GO:0007612(learning);GO:0007613(memory);GO:0008022(protein C-terminus binding);GO:0008266(poly(U) RNA binding);GO:0016363(nuclear matrix);G…	NA	NA	NA	ataxin 1 [Source:NCBI gene;Acc:100623695]	protein_coding	4.44467	4.77247	4.561	2.97418	2.908	3.14284	1.52666	0.610379	0.0433998	up	no
MSTRG.43565	ATIC	ENSSSCT00000040692;ENSSSCT00000017609	GO:0003824(catalytic activity);GO:0003937(IMP cyclohydrolase activity);GO:0004643(phosphoribosylaminoimidazolecarboxamide formyltransferase activity);GO:0005829(cytosol);GO:0005886(plasma membrane);GO:0006164(purine nucleotide biosynthetic process);GO:0016740(transferase activity);GO:0016787(hydrolase activity);GO:0042803(protein homodimerization activity);GO:0098761(cellular response to interleu…	00230(Purine metabolism);00670(One carbon pool by folate);01523(Antifolate resistance);01523(Antifolate resistance)	K00602	3.5.4.10;EC:2.1.2.3	5-aminoimidazole-4-carboxamide ribonucleotide formyltransferase/IMP cyclohydrolase [Source:NCBI gene;Acc:100170854]	protein_coding	11.2389	11.5687	13.4529	10.0649	5.94721	5.92751	1.65274	0.724856	0.0440178	up	no
MSTRG.77773	SHMT2	ENSSSCT00000040829	GO:0002082(regulation of oxidative phosphorylation);GO:0003682(chromatin binding);GO:0003824(catalytic activity);GO:0004372(glycine hydroxymethyltransferase activity);GO:0005634(nucleus);GO:0005737(cytoplasm);GO:0005739(mitochondrion);GO:0005743(mitochondrial inner membrane);GO:0005759(mitochondrial matrix);GO:0006544(glycine metabolic process);GO:0006563(L-serine metabolic process);GO:0006730(on…	00260(Glycine, serine and threonine metabolism);00630(Glyoxylate and dicarboxylate metabolism);00670(One carbon pool by folate);01523(Antifolate resistance)	K00600	EC:2.1.2.1	serine hydroxymethyltransferase 2 [Source:NCBI gene;Acc:100626911]	protein_coding	3.59378	4.05908	3.67925	11.5211	6.58338	3.39383	0.527116	-0.923808	0.0443272	down	no
MSTRG.74212	S100A11	ENSSSCT00000035409	GO:0001726(ruffle);GO:0005509(calcium ion binding);GO:0005634(nucleus);GO:0005737(cytoplasm);GO:0042127(regulation of cell population proliferation);GO:0042803(protein homodimerization activity);GO:0044548(S100 protein binding);GO:0046872(metal ion binding);GO:0048306(calcium-dependent protein binding)	NA	NA	NA	S100 calcium binding protein A11 [Source:NCBI gene;Acc:445534]	protein_coding	44.9113	31.9968	45.4664	29.6475	23.1766	26.668	1.53945	0.622419	0.0444898	up	no
MSTRG.69148	ADAM17	ENSSSCT00000009451;ENSSSCT00000033196;ENSSSCT00000048512	GO:0001666(response to hypoxia);GO:0001934(positive regulation of protein phosphorylation);GO:0004175(endopeptidase activity);GO:0004222(metalloendopeptidase activity);GO:0005112(Notch binding);GO:0005138(interleukin-6 receptor binding);GO:0005178(integrin binding);GO:0005737(cytoplasm);GO:0005829(cytosol);GO:0005887(integral component of plasma membrane);GO:0005911(cell-cell junction);GO:0005925…	04330(Notch signaling pathway);05010(Alzheimer disease);05010(Alzheimer disease)	K06059	EC:3.4.24.86	ADAM metallopeptidase domain 17 [Source:NCBI gene;Acc:397343]	protein_coding	6.85507	6.41068	4.71062	11.6768	8.78944	7.35446	0.646151	-0.630057	0.044643	down	no
MSTRG.55197	NXF1;STX5	ENSSSCT00000029108;ENSSSCT00000023508	GO:0000346(transcription export complex);GO:0003676(nucleic acid binding);GO:0003723(RNA binding);GO:0003729(mRNA binding);GO:0005515(protein binding);GO:0005634(nucleus);GO:0005643(nuclear pore);GO:0005654(nucleoplasm);GO:0005737(cytoplasm);GO:0006405(RNA export from nucleus);GO:0006406(mRNA export from nucleus);GO:0016607(nuclear speck);GO:0016973(poly(A)+ mRNA export from nucleus);GO:0042405(n…	03008(Ribosome biogenesis in eukaryotes);03013(RNA transport);03015(mRNA surveillance pathway);05164(Influenza A);05168(Herpes simplex virus 1 infection);04130(SNARE interactions in vesicular transport)	K14284;K08490	NA	nuclear RNA export factor 1 [Source:NCBI gene;Acc:100628213];syntaxin 5 [Source:NCBI gene;Acc:100628048]	protein_coding	2.4908	2.16165	0.973916	2.96845	5.73923	2.15453	0.517976	-0.949042	0.0447517	down	no
MSTRG.3664	RIPPLY2	ENSSSCT00000004916	GO:0000122(negative regulation of transcription by RNA polymerase II);GO:0001503(ossification);GO:0001756(somitogenesis);GO:0005634(nucleus);GO:0007219(Notch signaling pathway);GO:0007368(determination of left/right symmetry);GO:0009798(axis specification);GO:0009880(embryonic pattern specification);GO:0010468(regulation of gene expression);GO:0032525(somite rostral/caudal axis specification);GO:…	NA	NA	NA	ripply transcriptional repressor 2 [Source:NCBI gene;Acc:100521595]	protein_coding	8.34508	6.69299	5.1881	17.8858	10.141	10.7699	0.521337	-0.939711	0.0447734	down	no
MSTRG.98267	WARS	ENSSSCT00000059569;ENSSSCT00000039512;ENSSSCT00000065002;ENSSSCT00000002794	GO:0000166(nucleotide binding);GO:0001933(negative regulation of protein phosphorylation);GO:0004812(aminoacyl-tRNA ligase activity);GO:0004830(tryptophan-tRNA ligase activity);GO:0005524(ATP binding);GO:0005634(nucleus);GO:0005737(cytoplasm);GO:0005829(cytosol);GO:0006412(translation);GO:0006418(tRNA aminoacylation for protein translation);GO:0006436(tryptophanyl-tRNA aminoacylation);GO:0006469(…	00970(Aminoacyl-tRNA biosynthesis);00970(Aminoacyl-tRNA biosynthesis)	K01867	EC:6.1.1.2	tryptophanyl-tRNA synthetase [Source:NCBI gene;Acc:100515390]	protein_coding	17.2789	15.3372	10.389	32.1132	16.1073	21.3446	0.6182	-0.693854	0.0448114	down	no
MSTRG.75464	TRMT13	ENSSSCT00000057662;ENSSSCT00000007522	GO:0008033(tRNA processing);GO:0008168(methyltransferase activity);GO:0008175(tRNA methyltransferase activity);GO:0030488(tRNA methylation);GO:0106050(tRNA 2'-O-methyltransferase activity);GO:0106050(tRNA 2'-O-methyltransferase activity)	NA	K15446	EC:2.1.1.225	tRNA methyltransferase 13 homolog [Source:NCBI gene;Acc:102167932]	protein_coding	2.67412	2.40403	2.43499	3.03154	3.89132	6.12672	0.575738	-0.796516	0.0453162	down	no
MSTRG.36739	ZWINT	ENSSSCT00000028498;ENSSSCT00000047401	GO:0000070(mitotic sister chromatid segregation);GO:0000776(kinetochore);GO:0005634(nucleus);GO:0005654(nucleoplasm);GO:0005737(cytoplasm);GO:0005829(cytosol);GO:0007093(mitotic cell cycle checkpoint);GO:0016604(nuclear body);GO:0047485(protein N-terminus binding);GO:0051649(establishment of localization in cell);GO:0051649(establishment of localization in cell)	NA	K19943	NA	ZW10 interacting kinetochore protein [Source:NCBI gene;Acc:100623641]	protein_coding	1.68044	2.20625	1.61409	2.94663	3.15876	3.19118	0.5917	-0.757062	0.0453218	down	no
MSTRG.98669	WDR1	ENSSSCT00000038824	GO:0002446(neutrophil mediated immunity);GO:0005515(protein binding);GO:0005886(plasma membrane);GO:0005911(cell-cell junction);GO:0008360(regulation of cell shape);GO:0030036(actin cytoskeleton organization);GO:0030043(actin filament fragmentation);GO:0030054(cell junction);GO:0030220(platelet formation);GO:0030834(regulation of actin filament depolymerization);GO:0030836(positive regulation of …	NA	NA	NA	WD repeat domain 1 [Source:NCBI gene;Acc:100622706]	protein_coding	4.02595	5.4183	5.90364	6.25469	7.52165	10.3132	0.637119	-0.650366	0.0456251	down	no
MSTRG.54059	ENSSSCG00000016737;ENSSSCG00000040167	ENSSSCT00000018219;ENSSSCT00000039598	GO:0000413(protein peptidyl-prolyl isomerization);GO:0003755(peptidyl-prolyl cis-trans isomerase activity);GO:0005576(extracellular region);GO:0005634(nucleus);GO:0005737(cytoplasm);GO:0005829(cytosol);GO:0006457(protein folding);GO:0016018(cyclosporin A binding);GO:0016853(isomerase activity);GO:0042026(protein refolding);GO:0045069(regulation of viral genome replication);GO:0051082(unfolded pro…	04217(Necroptosis)	K03767	EC:5.2.1.8	peptidylprolyl isomerase A [Source:NCBI gene;Acc:397637]	protein_coding	860.993	726.257	617.875	416.34	534.432	504.548	1.51522	0.599523	0.0456542	up	no
MSTRG.11472	CDK9	ENSSSCT00000006181;ENSSSCT00000052281;ENSSSCT00000058505	GO:0000166(nucleotide binding);GO:0000307(cyclin-dependent protein kinase holoenzyme complex);GO:0000790(nuclear chromatin);GO:0000978(RNA polymerase II proximal promoter sequence-specific DNA binding);GO:0001223(transcription coactivator binding);GO:0003677(DNA binding);GO:0003682(chromatin binding);GO:0004672(protein kinase activity);GO:0004674(protein serine/threonine kinase activity);GO:00046…	05202(Transcriptional misregulation in cancer);05202(Transcriptional misregulation in cancer)	K02211	2.7.11.23;EC:2.7.11.22	cyclin dependent kinase 9 [Source:NCBI gene;Acc:100307051]	protein_coding	3.87535	2.89627	3.35545	9.68209	4.35648	3.78687	0.568125	-0.815721	0.0461049	down	no
MSTRG.13119	DDX59	ENSSSCT00000054353;ENSSSCT00000063803;ENSSSCT00000031167	GO:0003676(nucleic acid binding);GO:0005524(ATP binding);GO:0005524(ATP binding)	NA	K19466	EC:3.6.4.13	DEAD-box helicase 59 [Source:NCBI gene;Acc:100621580]	protein_coding	1.85521	1.48709	1.9236	3.89327	3.09986	2.1417	0.576464	-0.794697	0.0461622	down	no
MSTRG.65471	TGFBRAP1	ENSSSCT00000024727;ENSSSCT00000054122	GO:0005160(transforming growth factor beta receptor binding);GO:0005769(early endosome);GO:0006355(regulation of transcription, DNA-templated);GO:0006886(intracellular protein transport);GO:0007165(signal transduction);GO:0008333(endosome to lysosome transport);GO:0016020(membrane);GO:0016192(vesicle-mediated transport);GO:0033263(CORVET complex);GO:0034058(endosomal vesicle fusion);GO:0043231(in…	NA	K20177	NA	transforming growth factor beta receptor associated protein 1 [Source:NCBI gene;Acc:100625522]	protein_coding	2.21971	3.15119	2.85273	1.59264	1.91141	1.28681	1.71652	0.779489	0.0463504	up	no
MSTRG.51909	ENSSSCG00000031897;ENSSSCG00000027826	ENSSSCT00000043794;ENSSSCT00000064817;ENSSSCT00000038872;ENSSSCT00000026032;ENSSSCT00000052261	GO:0005525(GTP binding);GO:0005829(cytosol);GO:0005829(cytosol)	NA	NA	NA	GTPase, IMAP family member 7 [Source:NCBI gene;Acc:106508189];GTPase, IMAP family member 4 [Source:NCBI gene;Acc:100518347]	protein_coding	14.2548	19.1793	12.7854	32.9196	16.6364	24.198	0.626671	-0.674219	0.0466769	down	no
MSTRG.43281	ENSSSCG00000024696	ENSSSCT00000031210	GO:0000079(regulation of cyclin-dependent protein serine/threonine kinase activity);GO:0005886(plasma membrane);GO:0016538(cyclin-dependent protein serine/threonine kinase regulator activity);GO:0019901(protein kinase binding);GO:0045737(positive regulation of cyclin-dependent protein serine/threonine kinase activity)	NA	NA	NA	cyclin Y like 1 [Source:NCBI gene;Acc:100520645]	protein_coding	14.4597	18.7252	21.236	8.00178	13.4921	12.5986	1.59627	0.674709	0.0480231	up	no
MSTRG.57503	MAU2	ENSSSCT00000032349;ENSSSCT00000056397;ENSSSCT00000063988;ENSSSCT00000039110;ENSSSCT00000043369;ENSSSCT00000046621	GO:0000785(chromatin);GO:0003690(double-stranded DNA binding);GO:0005515(protein binding);GO:0005634(nucleus);GO:0005654(nucleoplasm);GO:0007064(mitotic sister chromatid cohesion);GO:0016604(nuclear body);GO:0032116(SMC loading complex);GO:0034088(maintenance of mitotic sister chromatid cohesion);GO:0047485(protein N-terminus binding);GO:0071921(cohesin loading);GO:0090694(Scc2-Scc4 cohesin loadi…	NA	K11266	NA	MAU2 sister chromatid cohesion factor [Source:NCBI gene;Acc:100625621]	protein_coding	6.27671	5.40272	4.48256	13.7729	6.04878	6.75098	0.608219	-0.717337	0.0484019	down	no
MSTRG.97792	LGMN	ENSSSCT00000002722;ENSSSCT00000002723;ENSSSCT00000046926;ENSSSCT00000059637;ENSSSCT00000030342	GO:0003014(renal system process);GO:0004197(cysteine-type endopeptidase activity);GO:0005576(extracellular region);GO:0005737(cytoplasm);GO:0005764(lysosome);GO:0005770(late endosome);GO:0005773(vacuole);GO:0006508(proteolysis);GO:0006624(vacuolar protein processing);GO:0007613(memory);GO:0008233(peptidase activity);GO:0008284(positive regulation of cell population proliferation);GO:0008306(assoc…	04142(Lysosome);04612(Antigen processing and presentation);04612(Antigen processing and presentation)	K01369	EC:3.4.22.34	legumain [Source:NCBI gene;Acc:100154477]	protein_coding	22.9573	18.0318	17.2546	44.2701	22.7433	24.9976	0.633007	-0.659707	0.0484471	down	no
MSTRG.19161	SRSF2	ENSSSCT00000060921;ENSSSCT00000061735;ENSSSCT00000061170;ENSSSCT00000065251;ENSSSCT00000048281	GO:0000381(regulation of alternative mRNA splicing, via spliceosome);GO:0003676(nucleic acid binding);GO:0003723(RNA binding);GO:0005634(nucleus);GO:0005654(nucleoplasm);GO:0005681(spliceosomal complex);GO:0005737(cytoplasm);GO:0005829(cytosol);GO:0006397(mRNA processing);GO:0008380(RNA splicing);GO:0016607(nuclear speck);GO:0036002(pre-mRNA binding);GO:0043484(regulation of RNA splicing);GO:0045…	03040(Spliceosome);05168(Herpes simplex virus 1 infection);05168(Herpes simplex virus 1 infection)	K12891	NA	serine and arginine rich splicing factor 2 [Source:NCBI gene;Acc:768117]	protein_coding	3.91228	7.47249	3.35868	4.70818	14.5863	7.97266	0.540704	-0.88709	0.0485175	down	no
MSTRG.38555	NSMCE4A	ENSSSCT00000011706	GO:0005634(nucleus);GO:0005654(nucleoplasm);GO:0006281(DNA repair);GO:0006310(DNA recombination);GO:0006974(cellular response to DNA damage stimulus);GO:0016604(nuclear body);GO:0030915(Smc5-Smc6 complex);GO:2001022(positive regulation of response to DNA damage stimulus)	NA	K22825	NA	NSE4 homolog A, SMC5-SMC6 complex component [Source:NCBI gene;Acc:100153999]	protein_coding	48.6884	44.3443	42.4155	126.463	54.2083	46.5357	0.596144	-0.746268	0.0488171	down	no
MSTRG.54974	DPF2	ENSSSCT00000014205;ENSSSCT00000054785;ENSSSCT00000036918;ENSSSCT00000064892	GO:0000123(histone acetyltransferase complex);GO:0000790(nuclear chromatin);GO:0003676(nucleic acid binding);GO:0004402(histone acetyltransferase activity);GO:0005634(nucleus);GO:0005654(nucleoplasm);GO:0005813(centrosome);GO:0005829(cytosol);GO:0007399(nervous system development);GO:0016573(histone acetylation);GO:0042393(histone binding);GO:0043231(intracellular membrane-bounded organelle);GO:0…	NA	K13196	NA	double PHD fingers 2 [Source:NCBI gene;Acc:100513580]	protein_coding	5.28454	7.4874	3.55415	13.4618	6.73964	7.4736	0.58992	-0.761408	0.0497107	down	no
MSTRG.109891	ENSSSCG00000029449	ENSSSCT00000031330	GO:0005044(scavenger receptor activity);GO:0006898(receptor-mediated endocytosis);GO:0006955(immune response);GO:0030247(polysaccharide binding)	NA	NA	NA	proteoglycan 4 [Source:NCBI gene;Acc:100518683]	protein_coding	11.6027	10.9194	11.1732	6.14556	8.4502	3.34152	1.87851	0.909587	0.0502876	up	no
MSTRG.15063	RBM17	ENSSSCT00000012186	GO:0000380(alternative mRNA splicing, via spliceosome);GO:0000381(regulation of alternative mRNA splicing, via spliceosome);GO:0003676(nucleic acid binding);GO:0003723(RNA binding);GO:0005634(nucleus);GO:0005654(nucleoplasm);GO:0006281(DNA repair);GO:0032991(protein-containing complex);GO:0043484(regulation of RNA splicing)	03040(Spliceosome)	K12840	NA	RNA binding motif protein 17 [Source:NCBI gene;Acc:100515920]	protein_coding	32.4957	32.9949	37.9129	79.7223	34.2188	51.168	0.626274	-0.675134	0.0504411	down	no
MSTRG.30768	C21orf91	ENSSSCT00000053190	GO:0021895(cerebral cortex neuron differentiation);GO:0060999(positive regulation of dendritic spine development)	NA	NA	NA	chromosome 13 C21orf91 homolog [Source:NCBI gene;Acc:100736918]	protein_coding	17.5125	13.2032	13.912	16.4057	27.3919	24.5021	0.65341	-0.613939	0.0504583	down	no
MSTRG.62755	GNB2	ENSSSCT00000008409	GO:0005515(protein binding);GO:0007165(signal transduction);GO:0044877(protein-containing complex binding);GO:0048471(perinuclear region of cytoplasm);GO:0051020(GTPase binding)	04014(Ras signaling pathway);04062(Chemokine signaling pathway);04151(PI3K-Akt signaling pathway);04371(Apelin signaling pathway);04713(Circadian entrainment);04723(Retrograde endocannabinoid signaling);04724(Glutamatergic synapse);04725(Cholinergic synapse);04726(Serotonergic synapse);04727(GABAergic synapse);04728(Dopaminergic synapse);04926(Relaxin signaling pathway);05032(Morphine addiction);…	K04537	NA	G protein subunit beta 2 [Source:NCBI gene;Acc:100516546]	protein_coding	0.556034	0.790078	0.778035	2.01914	1.50874	1.09226	0.459758	-1.12105	0.0505207	down	no
MSTRG.87496	FABP3	ENSSSCT00000044750	GO:0005737(cytoplasm);GO:0008289(lipid binding)	03320(PPAR signaling pathway)	K08752	NA	fatty acid binding protein 3 [Source:NCBI gene;Acc:399532]	protein_coding	121.794	121.87	170.645	81.1888	98.4537	92.6469	1.52158	0.605571	0.0505684	up	no
MSTRG.89415	PQLC1	ENSSSCT00000026460;ENSSSCT00000058852;ENSSSCT00000051350;ENSSSCT00000055798	GO:0005768(endosome);GO:0005802(trans-Golgi network);GO:0005829(cytosol);GO:0016020(membrane);GO:0016021(integral component of membrane);GO:0042147(retrograde transport, endosome to Golgi);GO:0045332(phospholipid translocation);GO:0045332(phospholipid translocation)	NA	NA	NA	PQ loop repeat containing 1 [Source:NCBI gene;Acc:100152541]	protein_coding	3.01053	1.45342	1.58505	6.70271	2.60906	2.58728	0.508359	-0.97608	0.0505685	down	no
MSTRG.72650	GGH	ENSSSCT00000046296;ENSSSCT00000043389;ENSSSCT00000039902;ENSSSCT00000006823	GO:0005615(extracellular space);GO:0005773(vacuole);GO:0006508(proteolysis);GO:0008242(omega peptidase activity);GO:0016787(hydrolase activity);GO:0034722(gamma-glutamyl-peptidase activity);GO:0046900(tetrahydrofolylpolyglutamate metabolic process);GO:0046900(tetrahydrofolylpolyglutamate metabolic process)	00790(Folate biosynthesis);01523(Antifolate resistance);01523(Antifolate resistance)	K01307	EC:3.4.19.9	gamma-glutamyl hydrolase [Source:NCBI gene;Acc:100154232]	protein_coding	1.72908	1.40029	2.19384	0.993663	0.572633	1.34466	1.82868	0.870802	0.0506945	up	no
MSTRG.58081	ENSSSCG00000035663	ENSSSCT00000060124;ENSSSCT00000048644;ENSSSCT00000060462	GO:0003676(nucleic acid binding);GO:0005622(intracellular);GO:0006355(regulation of transcription, DNA-templated);GO:0046872(metal ion binding);GO:0046872(metal ion binding)	NA	NA	NA	zinc finger protein 709-like [Source:NCBI gene;Acc:102167351]	protein_coding	18.6205	11.8696	15.0224	21.4849	35.2395	16.0707	0.625213	-0.677581	0.0507434	down	no
MSTRG.82412	TXNL4B	ENSSSCT00000025187	GO:0000398(mRNA splicing, via spliceosome);GO:0005654(nucleoplasm);GO:0005682(U5 snRNP);GO:0005829(cytosol);GO:0046540(U4/U6 x U5 tri-snRNP complex)	NA	NA	NA	thioredoxin like 4B [Source:HGNC Symbol;Acc:HGNC:26041]	protein_coding	3.25577	2.13161	3.19327	3.36543	6.4656	4.81902	0.585708	-0.771746	0.0507734	down	no
MSTRG.21104	SUPT4H1	ENSSSCT00000045227	GO:0000122(negative regulation of transcription by RNA polymerase II);GO:0005634(nucleus);GO:0006355(regulation of transcription, DNA-templated);GO:0006368(transcription elongation from RNA polymerase II promoter);GO:0008270(zinc ion binding);GO:0032044(DSIF complex);GO:0032785(negative regulation of DNA-templated transcription, elongation);GO:0032786(positive regulation of DNA-templated transcri…	NA	K15171	NA	SPT4 homolog, DSIF elongation factor subunit [Source:NCBI gene;Acc:100515097]	protein_coding	1.04682	0.817642	0.446988	0.183506	6.47184	0.900762	0.305905	-1.70885	0.0508151	down	no
MSTRG.52364	AKR1B1	ENSSSCT00000065341	GO:0001523(retinoid metabolic process);GO:0001758(retinal dehydrogenase activity);GO:0003091(renal water homeostasis);GO:0004032(alditol:NADP+ 1-oxidoreductase activity);GO:0005654(nucleoplasm);GO:0005829(cytosol);GO:0016491(oxidoreductase activity);GO:0035809(regulation of urine volume);GO:0043066(negative regulation of apoptotic process);GO:0043795(glyceraldehyde oxidoreductase activity);GO:004…	00040(Pentose and glucuronate interconversions);00051(Fructose and mannose metabolism);00052(Galactose metabolism);00561(Glycerolipid metabolism);00790(Folate biosynthesis)	K00011	EC:1.1.1.21	aldo-keto reductase family 1 member B [Source:NCBI gene;Acc:396816]	protein_coding	7.2677	3.7955	7.2972	22.7374	7.39943	5.1068	0.520957	-0.940765	0.0509736	down	no
MSTRG.101953	USP38	ENSSSCT00000027160;ENSSSCT00000009910	GO:0004197(cysteine-type endopeptidase activity);GO:0004843(thiol-dependent ubiquitin-specific protease activity);GO:0006511(ubiquitin-dependent protein catabolic process);GO:0016579(protein deubiquitination);GO:0036459(thiol-dependent ubiquitinyl hydrolase activity);GO:0036459(thiol-dependent ubiquitinyl hydrolase activity)	NA	K11854	EC:3.4.19.12	ubiquitin specific peptidase 38 [Source:NCBI gene;Acc:100624340]	protein_coding	10.9926	12.4177	10.7114	14.31	22.0008	15.6017	0.657294	-0.60539	0.0514109	down	no
MSTRG.76161	PIM3	ENSSSCT00000054639	GO:0000166(nucleotide binding);GO:0004672(protein kinase activity);GO:0004674(protein serine/threonine kinase activity);GO:0005524(ATP binding);GO:0005737(cytoplasm);GO:0005829(cytosol);GO:0006468(protein phosphorylation);GO:0007346(regulation of mitotic cell cycle);GO:0016301(kinase activity);GO:0016310(phosphorylation);GO:0016740(transferase activity);GO:0043066(negative regulation of apoptotic…	NA	K08807	EC:2.7.11.1	Pim-3 proto-oncogene, serine/threonine kinase [Source:NCBI gene;Acc:100521016]	protein_coding	4.85437	5.00283	3.48037	16.6815	4.75112	4.89971	0.50651	-0.981336	0.0516347	down	no
MSTRG.79704	M6PR	ENSSSCT00000000718;ENSSSCT00000050474;ENSSSCT00000043105;ENSSSCT00000052463	GO:0005537(mannose binding);GO:0005768(endosome);GO:0005770(late endosome);GO:0005794(Golgi apparatus);GO:0005802(trans-Golgi network);GO:0006622(protein targeting to lysosome);GO:0007041(lysosomal transport);GO:0016020(membrane);GO:0016021(integral component of membrane);GO:0019904(protein domain specific binding);GO:0030904(retromer complex);GO:0033299(secretion of lysosomal enzymes);GO:0048471…	04142(Lysosome);04145(Phagosome);04145(Phagosome)	K10089	NA	mannose-6-phosphate receptor, cation dependent [Source:NCBI gene;Acc:100154117]	protein_coding	3.84784	6.0211	6.41787	9.62202	7.99001	8.22252	0.630427	-0.665598	0.0521406	down	no
MSTRG.368	MAP3K4	ENSSSCT00000004465;ENSSSCT00000027521	GO:0000165(MAPK cascade);GO:0000186(activation of MAPKK activity);GO:0001890(placenta development);GO:0004672(protein kinase activity);GO:0004709(MAP kinase kinase kinase activity);GO:0005524(ATP binding);GO:0005737(cytoplasm);GO:0006468(protein phosphorylation);GO:0010225(response to UV-C);GO:0010468(regulation of gene expression);GO:0019100(male germ-line sex determination);GO:0032212(positive …	04010(MAPK signaling pathway);04912(GnRH signaling pathway);04912(GnRH signaling pathway)	K04428	EC:2.7.11.25	mitogen-activated protein kinase kinase kinase 4 [Source:NCBI gene;Acc:100154202]	protein_coding	3.91269	4.35694	4.65216	7.61741	7.42226	5.11272	0.641204	-0.641145	0.0522099	down	no
MSTRG.60680	MCC	ENSSSCT00000015519;ENSSSCT00000031945	GO:0005634(nucleus);GO:0005654(nucleoplasm);GO:0005737(cytoplasm);GO:0005829(cytosol);GO:0005886(plasma membrane);GO:0010633(negative regulation of epithelial cell migration);GO:0045184(establishment of protein localization);GO:0050680(negative regulation of epithelial cell proliferation);GO:0090090(negative regulation of canonical Wnt signaling pathway);GO:0090090(negative regulation of canonica…	NA	NA	NA	MCC, WNT signaling pathway regulator [Source:NCBI gene;Acc:100515712]	protein_coding	1.2277	1.54805	1.60908	3.33546	2.11871	1.97507	0.590212	-0.760696	0.0522233	down	no
MSTRG.51893	EPHA1	ENSSSCT00000017922	GO:0000166(nucleotide binding);GO:0001954(positive regulation of cell-matrix adhesion);GO:0004672(protein kinase activity);GO:0004713(protein tyrosine kinase activity);GO:0004714(transmembrane receptor protein tyrosine kinase activity);GO:0005003(ephrin receptor activity);GO:0005005(transmembrane-ephrin receptor activity);GO:0005515(protein binding);GO:0005524(ATP binding);GO:0005887(integral com…	04360(Axon guidance)	K05102	EC:2.7.10.1	EPH receptor A1 [Source:NCBI gene;Acc:100519989]	protein_coding	0.0433727	0.0378091	0.0240736	0.178831	0.129484	0.183401	0.214057	-2.22393	0.0525802	down	no
MSTRG.23242	USP22	ENSSSCT00000038619	GO:0000124(SAGA complex);GO:0003713(transcription coactivator activity);GO:0004843(thiol-dependent ubiquitin-specific protease activity);GO:0006508(proteolysis);GO:0006511(ubiquitin-dependent protein catabolic process);GO:0008233(peptidase activity);GO:0008234(cysteine-type peptidase activity);GO:0008270(zinc ion binding);GO:0010485(H4 histone acetyltransferase activity);GO:0016574(histone ubiqui…	NA	K11366	EC:3.4.19.12	ubiquitin specific peptidase 22 [Source:NCBI gene;Acc:110256143]	protein_coding	70.166	74.4678	56.0556	216.126	62.7277	72.8972	0.570544	-0.809591	0.0527153	down	no
MSTRG.106878	SRPRA	ENSSSCT00000044666;ENSSSCT00000016593	GO:0003924(GTPase activity);GO:0005047(signal recognition particle binding);GO:0005525(GTP binding);GO:0005785(signal recognition particle receptor complex);GO:0005789(endoplasmic reticulum membrane);GO:0006605(protein targeting);GO:0006614(SRP-dependent cotranslational protein targeting to membrane);GO:0006886(intracellular protein transport);GO:0016020(membrane);GO:0045047(protein targeting to …	03060(Protein export);03060(Protein export)	K13431	NA	SRP receptor subunit alpha [Source:NCBI gene;Acc:100513370]	protein_coding	5.06232	5.37506	5.61472	4.14686	2.66775	3.48073	1.55916	0.640771	0.0530682	up	no
MSTRG.34917	ESS2;DGCR2;ZNF74	ENSSSCT00000011075;ENSSSCT00000066137;ENSSSCT00000011072;ENSSSCT00000045835;ENSSSCT00000049127;ENSSSCT00000052634;ENSSSCT00000049904;ENSSSCT00000051521;ENSSSCT00000054360	GO:0071013(catalytic step 2 spliceosome);GO:0005515(protein binding);GO:0016020(membrane);GO:0016021(integral component of membrane);GO:0050890(cognition);GO:0003676(nucleic acid binding);GO:0005622(intracellular);GO:0005654(nucleoplasm);GO:0006355(regulation of transcription, DNA-templated);GO:0015629(actin cytoskeleton);GO:0046872(metal ion binding);GO:0046872(metal ion binding)	05168(Herpes simplex virus 1 infection);05168(Herpes simplex virus 1 infection)	K13118;K09228	NA	ess-2 splicing factor homolog [Source:NCBI gene;Acc:100155571];DiGeorge syndrome critical region gene 2 [Source:NCBI gene;Acc:100157970];zinc finger protein 74 [Source:NCBI gene;Acc:100626009]	protein_coding	0.290536	0.413541	0.570688	1.37021	0.550835	0.552125	0.515437	-0.956132	0.0534466	down	no
MSTRG.57582	PGPEP1	ENSSSCT00000041209	GO:0005829(cytosol);GO:0006508(proteolysis);GO:0008233(peptidase activity);GO:0016920(pyroglutamyl-peptidase activity)	NA	K01304	EC:3.4.19.3	pyroglutamyl-peptidase I [Source:NCBI gene;Acc:110259315]	protein_coding	0.269383	0.20173	0.348406	0.00919332	0.0967177	0.0539009	5.12802	2.3584	0.0536246	up	no
MSTRG.5713	CHAC1	ENSSSCT00000038822	GO:0003839(gamma-glutamylcyclotransferase activity);GO:0005112(Notch binding);GO:0005802(trans-Golgi network);GO:0006751(glutathione catabolic process);GO:0016829(lyase activity);GO:0022008(neurogenesis);GO:0061928(glutathione specific gamma-glutamylcyclotransferase activity)	00480(Glutathione metabolism)	K07232	EC:4.3.2.7	ChaC glutathione specific gamma-glutamylcyclotransferase 1 [Source:NCBI gene;Acc:100524723]	protein_coding	4.45969	3.7856	3.33087	19.867	2.55916	3.35861	0.448954	-1.15536	0.053787	down	no
MSTRG.22655	RANGRF	ENSSSCT00000053078;ENSSSCT00000053159	GO:0003254(regulation of membrane depolarization);GO:0005085(guanyl-nucleotide exchange factor activity);GO:0005087(Ran guanyl-nucleotide exchange factor activity);GO:0005634(nucleus);GO:0005654(nucleoplasm);GO:0005737(cytoplasm);GO:0005791(rough endoplasmic reticulum);GO:0005829(cytosol);GO:0005901(caveola);GO:0006888(endoplasmic reticulum to Golgi vesicle-mediated transport);GO:0008536(Ran GTPa…	NA	NA	NA	RAN guanine nucleotide release factor [Source:NCBI gene;Acc:100628074]	protein_coding	5.14428	3.00954	4.09101	7.69336	7.08631	4.84596	0.62392	-0.680567	0.0539819	down	no
MSTRG.39755	ENSSSCG00000032432	ENSSSCT00000058088	NA	NA	NA	NA		protein_coding	2.43687	2.21563	1.74568	1.06132	0.851019	0.993908	2.20153	1.1385	0.0541098	up	no
MSTRG.43071	CLK1	ENSSSCT00000017523;ENSSSCT00000017524	GO:0000166(nucleotide binding);GO:0004672(protein kinase activity);GO:0004674(protein serine/threonine kinase activity);GO:0004713(protein tyrosine kinase activity);GO:0005524(ATP binding);GO:0005634(nucleus);GO:0006468(protein phosphorylation);GO:0016301(kinase activity);GO:0016310(phosphorylation);GO:0018105(peptidyl-serine phosphorylation);GO:0018107(peptidyl-threonine phosphorylation);GO:0018…	05134(Legionellosis);05134(Legionellosis)	K08823	EC:2.7.12.1	CDC like kinase 1 [Source:NCBI gene;Acc:100141471]	protein_coding	0.958311	0.312024	0.663544	0.330305	6.11977	0.34833	0.284461	-1.8137	0.0542496	down	no
MSTRG.28289	PSMD2;EIF4G1;FAM131A	ENSSSCT00000043727;ENSSSCT00000059320;ENSSSCT00000055860;ENSSSCT00000043217;ENSSSCT00000043739;ENSSSCT00000024405;ENSSSCT00000064400;ENSSSCT00000037857;ENSSSCT00000045853;ENSSSCT00000049427;ENSSSCT00000043346;ENSSSCT00000041231;ENSSSCT00000055306;ENSSSCT00000030020;ENSSSCT00000026490	GO:0000502(proteasome complex);GO:0004175(endopeptidase activity);GO:0005634(nucleus);GO:0005838(proteasome regulatory particle);GO:0008540(proteasome regulatory particle, base subcomplex);GO:0022624(proteasome accessory complex);GO:0030234(enzyme regulator activity);GO:0034515(proteasome storage granule);GO:0042176(regulation of protein catabolic process);GO:0043161(proteasome-mediated ubiquitin…	03050(Proteasome);05169(Epstein-Barr virus infection);03013(RNA transport);05416(Viral myocarditis);05416(Viral myocarditis)	K03028;K03260	NA	proteasome 26S subunit, non-ATPase 2 [Source:NCBI gene;Acc:100627568];eukaryotic translation initiation factor 4 gamma 1 [Source:NCBI gene;Acc:449528];family with sequence similarity 131 member A [Source:NCBI gene;Acc:100628136]	protein_coding	1.54262	1.75661	1.49186	2.86088	2.52964	1.98621	0.649488	-0.622625	0.0544114	down	no
MSTRG.76259	CERK	ENSSSCT00000061800;ENSSSCT00000036935	GO:0000287(magnesium ion binding);GO:0001729(ceramide kinase activity);GO:0003951(NAD+ kinase activity);GO:0006672(ceramide metabolic process);GO:0016021(integral component of membrane);GO:0016301(kinase activity);GO:0016310(phosphorylation);GO:0046834(lipid phosphorylation);GO:0046834(lipid phosphorylation)	00600(Sphingolipid metabolism);00600(Sphingolipid metabolism)	K04715	EC:2.7.1.138	ceramide kinase [Source:NCBI gene;Acc:110260834]	protein_coding	1.25927	1.39444	1.74242	4.47026	2.16137	1.69586	0.527905	-0.921649	0.0545665	down	no
MSTRG.76873	PICK1	ENSSSCT00000051101;ENSSSCT00000056027;ENSSSCT00000064883;ENSSSCT00000000120	GO:0002092(positive regulation of receptor internalization);GO:0005080(protein kinase C binding);GO:0005515(protein binding);GO:0005543(phospholipid binding);GO:0005737(cytoplasm);GO:0005739(mitochondrion);GO:0005829(cytosol);GO:0005886(plasma membrane);GO:0006886(intracellular protein transport);GO:0007205(protein kinase C-activating G protein-coupled receptor signaling pathway);GO:0008021(synap…	NA	NA	NA	protein interacting with PRKCA 1 [Source:NCBI gene;Acc:100158107]	protein_coding	0.0293738	0.0468341	0.0001	0.0926716	0.259455	0.149551	0.152105	-2.71686	0.0550991	down	no
MSTRG.31321	DNAJC28	ENSSSCT00000024359	GO:0006890(retrograde vesicle-mediated transport, Golgi to endoplasmic reticulum);GO:0007030(Golgi organization);GO:0017119(Golgi transport complex);GO:0048213(Golgi vesicle prefusion complex stabilization)	NA	K19373	NA	DnaJ heat shock protein family (Hsp40) member C28 [Source:NCBI gene;Acc:100620748]	protein_coding	0.804463	1.45375	1.58141	0.35271	0.238184	0.718216	2.933	1.55238	0.0552436	up	no
MSTRG.105995	DLAT	ENSSSCT00000016395	GO:0004742(dihydrolipoyllysine-residue acetyltransferase activity);GO:0005739(mitochondrion);GO:0005759(mitochondrial matrix);GO:0006086(acetyl-CoA biosynthetic process from pyruvate);GO:0006090(pyruvate metabolic process);GO:0016740(transferase activity);GO:0016746(transferase activity, transferring acyl groups);GO:0034604(pyruvate dehydrogenase (NAD+) activity);GO:0042802(identical protein bind…	00010(Glycolysis / Gluconeogenesis);00020(Citrate cycle (TCA cycle));00620(Pyruvate metabolism)	K00627	EC:2.3.1.12	dihydrolipoamide S-acetyltransferase [Source:NCBI gene;Acc:397054]	protein_coding	2.9789	2.70485	2.63583	4.00635	5.57926	3.53273	0.634194	-0.657003	0.0552484	down	no
MSTRG.40301	ANGPT2	ENSSSCT00000017154	GO:0001525(angiogenesis);GO:0005615(extracellular space);GO:0010812(negative regulation of cell-substrate adhesion);GO:0016525(negative regulation of angiogenesis);GO:0030971(receptor tyrosine kinase binding);GO:0043537(negative regulation of blood vessel endothelial cell migration);GO:0048014(Tie signaling pathway);GO:0048514(blood vessel morphogenesis);GO:0050928(negative regulation of positive…	04010(MAPK signaling pathway);04014(Ras signaling pathway);04015(Rap1 signaling pathway);04066(HIF-1 signaling pathway);04151(PI3K-Akt signaling pathway);05167(Kaposi sarcoma-associated herpesvirus infection)	K05466	NA	angiopoietin 2 [Source:NCBI gene;Acc:396730]	protein_coding	0.227428	0.25075	0.245143	0.0579154	2.4408	0.174359	0.270595	-1.88579	0.0553526	down	no
MSTRG.26337	RUVBL1	ENSSSCT00000041455;ENSSSCT00000026250;ENSSSCT00000012717	GO:0000166(nucleotide binding);GO:0000812(Swr1 complex);GO:0001094(TFIID-class transcription factor complex binding);GO:0003678(DNA helicase activity);GO:0003713(transcription coactivator activity);GO:0004003(ATP-dependent DNA helicase activity);GO:0004386(helicase activity);GO:0005524(ATP binding);GO:0005634(nucleus);GO:0005654(nucleoplasm);GO:0005829(cytosol);GO:0006281(DNA repair);GO:0006310(D…	04310(Wnt signaling pathway);04310(Wnt signaling pathway)	K04499	NA	RuvB like AAA ATPase 1 [Source:NCBI gene;Acc:100518219]	protein_coding	1.4438	1.93182	1.43178	4.59521	1.43466	2.72404	0.549173	-0.864668	0.0553807	down	no
MSTRG.69136	ID2	ENSSSCT00000047635;ENSSSCT00000009458	GO:0000122(negative regulation of transcription by RNA polymerase II);GO:0001085(RNA polymerase II transcription factor binding);GO:0001656(metanephros development);GO:0001779(natural killer cell differentiation);GO:0001966(thigmotaxis);GO:0002521(leukocyte differentiation);GO:0003149(membranous septum morphogenesis);GO:0003166(bundle of His development);GO:0003700(DNA-binding transcription facto…	04350(TGF-beta signaling pathway);04390(Hippo signaling pathway);04550(Signaling pathways regulating pluripotency of stem cells);05202(Transcriptional misregulation in cancer);05202(Transcriptional misregulation in cancer)	K17693	NA	inhibitor of DNA binding 2 [Source:NCBI gene;Acc:654298]	protein_coding	1.88598	0.663701	0.876921	0.570572	5.93059	2.08844	0.398924	-1.32581	0.0555758	down	no
MSTRG.74260	TPM3	ENSSSCT00000040499;ENSSSCT00000058770;ENSSSCT00000007182;ENSSSCT00000007183	GO:0005884(actin filament);GO:0007015(actin filament organization);GO:0051015(actin filament binding);GO:0051015(actin filament binding)	04260(Cardiac muscle contraction);04261(Adrenergic signaling in cardiomyocytes);05200(Pathways in cancer);05216(Thyroid cancer);05410(Hypertrophic cardiomyopathy (HCM));05414(Dilated cardiomyopathy (DCM));05414(Dilated cardiomyopathy (DCM))	K09290	NA	tropomyosin 3 [Source:NCBI gene;Acc:414388]	protein_coding	0.135805	0.19218	0.135819	0.135933	1.36196	0.115597	0.287454	-1.79859	0.055636	down	no
MSTRG.109757	DHX9	ENSSSCT00000025297;ENSSSCT00000034683;ENSSSCT00000054188;ENSSSCT00000016942	GO:0000166(nucleotide binding);GO:0000380(alternative mRNA splicing, via spliceosome);GO:0000978(RNA polymerase II proximal promoter sequence-specific DNA binding);GO:0000993(RNA polymerase II complex binding);GO:0001069(regulatory region RNA binding);GO:0001085(RNA polymerase II transcription factor binding);GO:0003676(nucleic acid binding);GO:0003688(DNA replication origin binding);GO:0003690(d…	NA	K13184	EC:3.6.4.13	DExH-box helicase 9 [Source:NCBI gene;Acc:100514066]	protein_coding	0.466366	0.678397	0.718124	0.431443	2.57902	0.999722	0.464539	-1.10613	0.0558364	down	no
MSTRG.13130	LAD1	ENSSSCT00000044396;ENSSSCT00000028940	GO:0005198(structural molecule activity);GO:0015629(actin cytoskeleton);GO:0015629(actin cytoskeleton)	NA	NA	NA	ladinin 1 [Source:NCBI gene;Acc:100622691]	protein_coding	0.331787	0.453811	0.356366	1.6011	0.49487	0.521646	0.436261	-1.19674	0.0558677	down	no
MSTRG.14089	KIF5B	ENSSSCT00000012069;ENSSSCT00000043634;ENSSSCT00000059788	GO:0000166(nucleotide binding);GO:0003774(motor activity);GO:0003777(microtubule motor activity);GO:0005524(ATP binding);GO:0005737(cytoplasm);GO:0005815(microtubule organizing center);GO:0005829(cytosol);GO:0005871(kinesin complex);GO:0005874(microtubule);GO:0007018(microtubule-based movement);GO:0007028(cytoplasm organization);GO:0008017(microtubule binding);GO:0016887(ATPase activity);GO:00301…	04144(Endocytosis);04728(Dopaminergic synapse);04728(Dopaminergic synapse)	K10396	NA	kinesin family member 5B [Source:NCBI gene;Acc:595132]	protein_coding	3.18324	3.89038	3.25942	5.42575	5.80243	4.62075	0.65197	-0.617122	0.0561352	down	no
MSTRG.75203	HIST2H2AC	ENSSSCT00000007307	GO:0000786(nucleosome);GO:0000790(nuclear chromatin);GO:0003677(DNA binding);GO:0005634(nucleus);GO:0005694(chromosome);GO:0006325(chromatin organization);GO:0046982(protein heterodimerization activity)	04217(Necroptosis);05034(Alcoholism);05322(Systemic lupus erythematosus)	K11251	NA	histone H2A type 2-C [Source:NCBI gene;Acc:106510170]	protein_coding	2.18828	2.1485	2.58562	1.03079	25.3195	1.33873	0.250005	-1.99997	0.056245	down	no
MSTRG.104212	ENSSSCG00000014789	ENSSSCT00000016140	GO:0004721(phosphoprotein phosphatase activity);GO:0005634(nucleus);GO:0005847(mRNA cleavage and polyadenylation specificity factor complex);GO:0006369(termination of RNA polymerase II transcription);GO:0006378(mRNA polyadenylation);GO:0006397(mRNA processing);GO:0008420(RNA polymerase II CTD heptapeptide repeat phosphatase activity);GO:0070940(dephosphorylation of RNA polymerase II C-terminal do…	NA	NA	NA		protein_coding	1.24436	0.422309	0.0001	0.0321499	10.9402	1.27133	0.136133	-2.87691	0.0566625	down	no
MSTRG.108260	AGR2	ENSSSCT00000043455;ENSSSCT00000026717	GO:0002162(dystroglycan binding);GO:0005154(epidermal growth factor receptor binding);GO:0005615(extracellular space);GO:0005783(endoplasmic reticulum);GO:0010628(positive regulation of gene expression);GO:0010811(positive regulation of cell-substrate adhesion);GO:0042803(protein homodimerization activity);GO:0045742(positive regulation of epidermal growth factor receptor signaling pathway);GO:00…	NA	K20356	NA	anterior gradient 2, protein disulphide isomerase family member [Source:NCBI gene;Acc:100514482]	protein_coding	6.45603	4.25303	2.47113	2.01049	1.54472	3.54616	1.85601	0.892202	0.0571447	up	no
MSTRG.110789	HCCS	ENSSSCT00000048635;ENSSSCT00000013246;ENSSSCT00000057439	GO:0004408(holocytochrome-c synthase activity);GO:0005739(mitochondrion);GO:0005743(mitochondrial inner membrane);GO:0016020(membrane);GO:0016829(lyase activity);GO:0018063(cytochrome c-heme linkage);GO:0046872(metal ion binding);GO:0046872(metal ion binding)	00860(Porphyrin and chlorophyll metabolism);00860(Porphyrin and chlorophyll metabolism)	K01764	EC:4.4.1.17	cytochrome c-type heme lyase [Source:NCBI gene;Acc:100524598]	protein_coding	5.43143	6.05342	6.21592	10.5669	7.67894	8.9204	0.651571	-0.618006	0.0571963	down	no
MSTRG.89416	TXNL4A	ENSSSCT00000046803;ENSSSCT00000048519;ENSSSCT00000006353;ENSSSCT00000054611	GO:0000398(mRNA splicing, via spliceosome);GO:0005634(nucleus);GO:0005682(U5 snRNP);GO:0005829(cytosol);GO:0031965(nuclear membrane);GO:0046540(U4/U6 x U5 tri-snRNP complex);GO:0071005(U2-type precatalytic spliceosome);GO:0071005(U2-type precatalytic spliceosome)	03040(Spliceosome);03040(Spliceosome)	K12859	NA	thioredoxin like 4A [Source:NCBI gene;Acc:100155820]	protein_coding	76.6448	101.068	103.519	44.4169	50.7402	85.1502	1.55974	0.641302	0.0576366	up	no
MSTRG.85328	ENSSSCG00000039638	ENSSSCT00000066006	GO:0003676(nucleic acid binding)	NA	NA	NA	zinc finger protein 501-like [Source:NCBI gene;Acc:110261295]	protein_coding	129.949	119.102	169.256	96.7665	197.417	456.384	0.557322	-0.843418	0.0578094	down	no
MSTRG.2140	ROS1	ENSSSCT00000029401;ENSSSCT00000041797	GO:0000166(nucleotide binding);GO:0001558(regulation of cell growth);GO:0002066(columnar/cuboidal epithelial cell development);GO:0004672(protein kinase activity);GO:0004713(protein tyrosine kinase activity);GO:0004714(transmembrane receptor protein tyrosine kinase activity);GO:0005515(protein binding);GO:0005524(ATP binding);GO:0005887(integral component of plasma membrane);GO:0006468(protein ph…	NA	K05088	EC:2.7.10.1	ROS proto-oncogene 1, receptor tyrosine kinase [Source:NCBI gene;Acc:100156931]	protein_coding	0.942418	0.364184	0.270609	0.199086	0.237514	0.235062	2.34822	1.23157	0.0579138	up	no
MSTRG.42	ENSSSCG00000027274	ENSSSCT00000030275	GO:0004175(endopeptidase activity);GO:0004298(threonine-type endopeptidase activity);GO:0005634(nucleus);GO:0005737(cytoplasm);GO:0005839(proteasome core complex);GO:0006511(ubiquitin-dependent protein catabolic process);GO:0010498(proteasomal protein catabolic process);GO:0010499(proteasomal ubiquitin-independent protein catabolic process);GO:0019773(proteasome core complex, alpha-subunit comple…	NA	NA	NA		protein_coding	0.104366	0.0001	0.0001	0.0001	1.19901	0.504798	0.0613682	-4.02636	0.0579265	down	no
MSTRG.16248	ENSSSCG00000024765	ENSSSCT00000026007	GO:0000166(nucleotide binding);GO:0004383(guanylate cyclase activity);GO:0006182(cGMP biosynthetic process);GO:0009190(cyclic nucleotide biosynthetic process);GO:0016829(lyase activity);GO:0016849(phosphorus-oxygen lyase activity);GO:0019934(cGMP-mediated signaling);GO:0020037(heme binding);GO:0035556(intracellular signal transduction)	00230(Purine metabolism);04022(cGMP-PKG signaling pathway);04270(Vascular smooth muscle contraction);04540(Gap junction);04611(Platelet activation);04713(Circadian entrainment);04730(Long-term depression);04921(Oxytocin signaling pathway);04924(Renin secretion);04970(Salivary secretion)	K12319	EC:4.6.1.2	guanylate cyclase soluble subunit beta-2 [Source:NCBI gene;Acc:100625149]	protein_coding	3.65919	11.2118	6.88681	7.25354	1.01152	1.72606	2.17772	1.12282	0.0580464	up	no
MSTRG.58872	OAZ1	ENSSSCT00000014704	GO:0005829(cytosol);GO:0006595(polyamine metabolic process);GO:0008073(ornithine decarboxylase inhibitor activity);GO:0043086(negative regulation of catalytic activity);GO:0045732(positive regulation of protein catabolic process);GO:0090316(positive regulation of intracellular protein transport);GO:1902268(negative regulation of polyamine transmembrane transport)	NA	K16548	NA	Sus scrofa ornithine decarboxylase antizyme 1 (OAZ1), transcript variant 1, mRNA. [Source:RefSeq mRNA;Acc:NM_001122994]	protein_coding	370.711	245.934	274.625	712.568	337.566	352.089	0.635613	-0.653781	0.0580594	down	no
MSTRG.2129	ENSSSCG00000004252	ENSSSCT00000004699	GO:0000122(negative regulation of transcription by RNA polymerase II);GO:0005515(protein binding);GO:0005614(interstitial matrix);GO:0005615(extracellular space);GO:0030198(extracellular matrix organization);GO:0030512(negative regulation of transforming growth factor beta receptor signaling pathway);GO:0031012(extracellular matrix)	NA	NA	NA	nephrocan-like [Source:NCBI gene;Acc:100520342]	protein_coding	27.4966	18.6571	21.9546	15.6999	15.2632	13.5426	1.53033	0.61384	0.0584321	up	no
MSTRG.28119	TTC14	ENSSSCT00000060925;ENSSSCT00000012878	GO:0003676(nucleic acid binding);GO:0005515(protein binding);GO:0005515(protein binding)	NA	NA	NA	tetratricopeptide repeat domain 14 [Source:NCBI gene;Acc:100151821]	protein_coding	1.67293	0.850478	1.17834	1.78713	2.95272	1.66419	0.578033	-0.790777	0.0590098	down	no
MSTRG.11841	GFI1B	ENSSSCT00000006308	GO:0001085(RNA polymerase II transcription factor binding);GO:0003676(nucleic acid binding);GO:0005634(nucleus);GO:0005667(transcription factor complex);GO:0006355(regulation of transcription, DNA-templated);GO:0016363(nuclear matrix)	NA	K09223	NA	growth factor independent 1B transcriptional repressor [Source:NCBI gene;Acc:100514698]	protein_coding	1.19781	2.4433	0.273375	0.610405	0.223994	0.587845	2.75233	1.46065	0.0592294	up	no
MSTRG.4800	TLN2	ENSSSCT00000051920;ENSSSCT00000025342	GO:0001726(ruffle);GO:0003779(actin binding);GO:0005200(structural constituent of cytoskeleton);GO:0005856(cytoskeleton);GO:0005925(focal adhesion);GO:0007016(cytoskeletal anchoring at plasma membrane);GO:0007155(cell adhesion);GO:0051015(actin filament binding);GO:0051015(actin filament binding)	04015(Rap1 signaling pathway);04510(Focal adhesion);04611(Platelet activation);05166(Human T-cell leukemia virus 1 infection);05166(Human T-cell leukemia virus 1 infection)	K06271	NA	talin 2 [Source:NCBI gene;Acc:100156660]	protein_coding	5.62239	5.33724	5.12466	3.46138	3.58128	3.79891	1.48357	0.569077	0.0602425	up	no
MSTRG.84475	CCDC61	ENSSSCT00000046858;ENSSSCT00000003439	GO:0005813(centrosome);GO:0005813(centrosome)	NA	K16755	NA	coiled-coil domain containing 61 [Source:NCBI gene;Acc:100620572]	protein_coding	0.74553	1.58739	1.15402	3.56144	2.09849	1.52904	0.485041	-1.04382	0.0602432	down	no
MSTRG.112424	TSPYL2	ENSSSCT00000033277;ENSSSCT00000013476	GO:0005634(nucleus);GO:0005730(nucleolus);GO:0006334(nucleosome assembly);GO:0008156(negative regulation of DNA replication);GO:0030308(negative regulation of cell growth);GO:0045859(regulation of protein kinase activity);GO:0045859(regulation of protein kinase activity)	NA	K11285	NA	TSPY like 2 [Source:NCBI gene;Acc:100519695]	protein_coding	0.127307	0.0458113	0.0001	0.412857	0.33751	0.304249	0.164248	-2.60605	0.0609728	down	no
MSTRG.105285	ENSSSCG00000014930	ENSSSCT00000016287	GO:0046872(metal ion binding)	NA	K12019	NA	tripartite motif-containing protein 64-like [Source:NCBI gene;Acc:100737224]	protein_coding	12.2657	1.40772	0.966867	0.58473	50.243	6.40887	0.255786	-1.96699	0.061071	down	no
MSTRG.74278	SLC39A1	ENSSSCT00000007188;ENSSSCT00000062460	GO:0001701(in utero embryonic development);GO:0005385(zinc ion transmembrane transporter activity);GO:0005886(plasma membrane);GO:0006829(zinc ion transport);GO:0016020(membrane);GO:0016021(integral component of membrane);GO:0030001(metal ion transport);GO:0046873(metal ion transmembrane transporter activity);GO:0048701(embryonic cranial skeleton morphogenesis);GO:0055085(transmembrane transport)…	NA	K14709	NA	solute carrier family 39 member 1 [Source:NCBI gene;Acc:100153098]	protein_coding	4.32698	0.125429	0.465954	0.662352	0.190518	0.476951	3.69851	1.88695	0.0613191	up	no
MSTRG.86824	KIF17	ENSSSCT00000003898	GO:0000166(nucleotide binding);GO:0003774(motor activity);GO:0003777(microtubule motor activity);GO:0005524(ATP binding);GO:0005871(kinesin complex);GO:0005874(microtubule);GO:0005929(cilium);GO:0005930(axoneme);GO:0007017(microtubule-based process);GO:0007018(microtubule-based movement);GO:0008017(microtubule binding);GO:0008574(ATP-dependent microtubule motor activity, plus-end-directed);GO:001…	NA	NA	NA	kinesin family member 17 [Source:HGNC Symbol;Acc:HGNC:19167]	protein_coding	0.657335	0.372756	0.465473	1.5985	0.668997	0.796454	0.488117	-1.0347	0.0614426	down	no
MSTRG.74386	ENSSSCG00000006685	ENSSSCT00000007323;ENSSSCT00000007324	GO:0004930(G protein-coupled receptor activity);GO:0004968(gonadotropin-releasing hormone receptor activity);GO:0005887(integral component of plasma membrane);GO:0007186(G protein-coupled receptor signaling pathway);GO:0016020(membrane);GO:0016021(integral component of membrane);GO:0016500(protein-hormone receptor activity);GO:0032870(cellular response to hormone stimulus);GO:0097211(cellular res…	04080(Neuroactive ligand-receptor interaction);04912(GnRH signaling pathway);04912(GnRH signaling pathway)	K04280	NA	gonadotropin-releasing hormone (type 2) receptor 2 [Source:NCBI gene;Acc:414423]	protein_coding	3.00189	0.385842	3.25496	0.803459	0.95854	0.875749	2.51832	1.33246	0.0617422	up	no
MSTRG.89840	ENSSSCG00000040109	ENSSSCT00000038835;ENSSSCT00000045888	GO:0002027(regulation of heart rate);GO:0004672(protein kinase activity);GO:0005515(protein binding);GO:0005524(ATP binding);GO:0006468(protein phosphorylation);GO:1903779(regulation of cardiac conduction);GO:1903779(regulation of cardiac conduction)	NA	K17535	EC:2.7.11.1	serine/threonine-protein kinase TNNI3K [Source:NCBI gene;Acc:102164667]	protein_coding	0.873973	0.71984	1.10748	0.29606	0.399093	0.529377	2.20599	1.14142	0.0619182	up	no
MSTRG.23128	EPN2	ENSSSCT00000054471;ENSSSCT00000054551;ENSSSCT00000056266	GO:0006897(endocytosis);GO:0030128(clathrin coat of endocytic vesicle);GO:0030948(negative regulation of vascular endothelial growth factor receptor signaling pathway);GO:0043231(intracellular membrane-bounded organelle);GO:0045747(positive regulation of Notch signaling pathway);GO:1903671(negative regulation of sprouting angiogenesis);GO:1903671(negative regulation of sprouting angiogenesis)	04144(Endocytosis);04144(Endocytosis)	K12471	NA	epsin 2 [Source:NCBI gene;Acc:102161291]	protein_coding	0.812847	1.20514	1.32557	3.20079	1.77496	1.23771	0.538114	-0.894017	0.062093	down	no
MSTRG.19162	METTL23	ENSSSCT00000025222	GO:0005634(nucleus);GO:0005737(cytoplasm);GO:0008134(transcription factor binding);GO:0031072(heat shock protein binding);GO:0032991(protein-containing complex);GO:0045944(positive regulation of transcription by RNA polymerase II);GO:0050890(cognition)	NA	K23151	EC:2.1.1.-	methyltransferase like 23 [Source:NCBI gene;Acc:100621548]	protein_coding	1.31601	0.734895	0.605084	1.93041	3.00312	1.38221	0.420534	-1.2497	0.0625438	down	no
MSTRG.67441	FOXN2	ENSSSCT00000025707;ENSSSCT00000064038;ENSSSCT00000057213	GO:0003677(DNA binding);GO:0003700(DNA-binding transcription factor activity);GO:0005634(nucleus);GO:0006355(regulation of transcription, DNA-templated);GO:0035914(skeletal muscle cell differentiation);GO:0043231(intracellular membrane-bounded organelle);GO:0043565(sequence-specific DNA binding);GO:0043565(sequence-specific DNA binding)	NA	K09407	NA	forkhead box N2 [Source:NCBI gene;Acc:100519769]	protein_coding	16.4841	8.98028	7.79463	11.6965	20.8367	19.9835	0.633304	-0.65903	0.0626388	down	no
MSTRG.40764	ERLIN2	ENSSSCT00000017235;ENSSSCT00000042337;ENSSSCT00000054511;ENSSSCT00000038182	GO:0005783(endoplasmic reticulum);GO:0005789(endoplasmic reticulum membrane);GO:0005829(cytosol);GO:0005886(plasma membrane);GO:0015485(cholesterol binding);GO:0016020(membrane);GO:0016021(integral component of membrane);GO:0030433(ubiquitin-dependent ERAD pathway);GO:0031625(ubiquitin protein ligase binding);GO:0032933(SREBP signaling pathway);GO:0032991(protein-containing complex);GO:0045121(me…	NA	NA	NA	ER lipid raft associated 2 [Source:NCBI gene;Acc:100233180]	protein_coding	4.26802	3.09231	3.87293	6.26196	5.06398	5.97094	0.649438	-0.622736	0.0626972	down	no
MSTRG.40658	ENSSSCG00000015814	ENSSSCT00000057125;ENSSSCT00000050568;ENSSSCT00000046225;ENSSSCT00000059263;ENSSSCT00000017222;ENSSSCT00000047207;ENSSSCT00000057340;ENSSSCT00000059514;ENSSSCT00000042784;ENSSSCT00000052123	GO:0000226(microtubule cytoskeleton organization);GO:0005737(cytoplasm);GO:0007052(mitotic spindle organization);GO:0008283(cell population proliferation);GO:0021987(cerebral cortex development);GO:0021987(cerebral cortex development)	NA	K14281	NA	transforming acidic coiled-coil containing protein 1 [Source:NCBI gene;Acc:100624903]	protein_coding	6.01797	6.64683	2.78731	12.0022	6.57188	6.70872	0.61117	-0.710355	0.0628045	down	no
MSTRG.105286	ENSSSCG00000028810	ENSSSCT00000030083	GO:0005515(protein binding);GO:0008270(zinc ion binding);GO:0046872(metal ion binding)	NA	K12019	NA	tripartite motif-containing protein 43-like [Source:NCBI gene;Acc:100623167]	protein_coding	95.1131	25.6608	15.003	4.65895	417.513	47.0377	0.289374	-1.78899	0.0629613	down	no
MSTRG.21199	MRPL10	ENSSSCT00000019073	GO:0003735(structural constituent of ribosome);GO:0005622(intracellular);GO:0005654(nucleoplasm);GO:0005739(mitochondrion);GO:0005762(mitochondrial large ribosomal subunit);GO:0006412(translation);GO:0015934(large ribosomal subunit);GO:0042254(ribosome biogenesis)	03010(Ribosome)	K02864	NA	mitochondrial ribosomal protein L10 [Source:NCBI gene;Acc:100518988]	protein_coding	1.35915	1.52531	0.994717	0.723718	0.502892	0.342993	2.47143	1.30535	0.0632937	up	no
MSTRG.106362	RNF26	ENSSSCT00000016483	GO:0005789(endoplasmic reticulum membrane);GO:0007032(endosome organization);GO:0016020(membrane);GO:0016021(integral component of membrane);GO:0016567(protein ubiquitination);GO:0032479(regulation of type I interferon production);GO:0050687(negative regulation of defense response to virus);GO:0061630(ubiquitin protein ligase activity);GO:0070979(protein K11-linked ubiquitination);GO:1905719(prot…	NA	K15693	NA	ring finger protein 26 [Source:NCBI gene;Acc:100738035]	protein_coding	1.54817	1.42909	11.7554	14.0958	11.0923	9.44432	0.425402	-1.2331	0.0633313	down	no
MSTRG.81609	EMC8	ENSSSCT00000026569	GO:0005737(cytoplasm);GO:0005829(cytosol);GO:0072546(ER membrane protein complex)	NA	NA	NA	ER membrane protein complex subunit 8 [Source:NCBI gene;Acc:100737206]	protein_coding	15.413	10.8355	11.516	37.7785	11.0681	15.3316	0.588433	-0.765051	0.0633467	down	no
MSTRG.77059	NUAK1	ENSSSCT00000038700;ENSSSCT00000060131	GO:0001650(fibrillar center);GO:0002039(p53 binding);GO:0004672(protein kinase activity);GO:0004674(protein serine/threonine kinase activity);GO:0005524(ATP binding);GO:0005634(nucleus);GO:0005737(cytoplasm);GO:0006468(protein phosphorylation);GO:0015630(microtubule cytoskeleton);GO:0030155(regulation of cell adhesion);GO:0035507(regulation of myosin-light-chain-phosphatase activity);GO:2000772(r…	NA	K08800	EC:2.7.11.1	NUAK family kinase 1 [Source:NCBI gene;Acc:100523669]	protein_coding	2.87394	3.66559	3.73686	1.97837	2.07948	2.60714	1.54184	0.624657	0.0634821	up	no
MSTRG.28844	MELTF	ENSSSCT00000012949	GO:0005506(iron ion binding);GO:0005576(extracellular region);GO:0005615(extracellular space);GO:0006826(iron ion transport);GO:0009986(cell surface);GO:0010756(positive regulation of plasminogen activation);GO:0046658(anchored component of plasma membrane);GO:0090091(positive regulation of extracellular matrix disassembly);GO:1900025(negative regulation of substrate adhesion-dependent cell sprea…	NA	K06569	NA	melanotransferrin [Source:NCBI gene;Acc:100156949]	protein_coding	0.196555	0.342706	0.271452	0.787368	0.595482	0.606342	0.407559	-1.29492	0.0635257	down	no
MSTRG.31657	MX1	ENSSSCT00000034038	GO:0000166(nucleotide binding);GO:0000266(mitochondrial fission);GO:0003374(dynamin family protein polymerization involved in mitochondrial fission);GO:0003924(GTPase activity);GO:0005525(GTP binding);GO:0005634(nucleus);GO:0005737(cytoplasm);GO:0005829(cytosol);GO:0008017(microtubule binding);GO:0009615(response to virus);GO:0016020(membrane);GO:0016197(endosomal transport);GO:0031965(nuclear me…	05160(Hepatitis C);05162(Measles);05164(Influenza A);05165(Human papillomavirus infection)	K14754	NA	MX dynamin like GTPase 1 [Source:NCBI gene;Acc:397128]	protein_coding	14.9264	16.9893	6.36594	21.2468	18.7207	21.1409	0.626455	-0.674716	0.0639229	down	no
MSTRG.64626	ENSSSCG00000023603	ENSSSCT00000024228	GO:0005515(protein binding)	NA	NA	NA	UBA like domain containing 1 [Source:NCBI gene;Acc:100510896]	protein_coding	4.98236	5.77013	4.2186	19.895	4.36496	5.43815	0.504109	-0.988192	0.0640742	down	no
MSTRG.46034	ITGA2	ENSSSCT00000018391	GO:0001540(amyloid-beta binding);GO:0005518(collagen binding);GO:0005886(plasma membrane);GO:0005925(focal adhesion);GO:0006929(substrate-dependent cell migration);GO:0007155(cell adhesion);GO:0007160(cell-matrix adhesion);GO:0007229(integrin-mediated signaling pathway);GO:0008305(integrin complex);GO:0009897(external side of plasma membrane);GO:0009986(cell surface);GO:0016020(membrane);GO:00160…	04145(Phagosome);04151(PI3K-Akt signaling pathway);04510(Focal adhesion);04512(ECM-receptor interaction);04611(Platelet activation);04640(Hematopoietic cell lineage);04810(Regulation of actin cytoskeleton);05165(Human papillomavirus infection);05200(Pathways in cancer);05205(Proteoglycans in cancer);05222(Small cell lung cancer);05410(Hypertrophic cardiomyopathy (HCM));05412(Arrhythmogenic right …	K06481	NA	integrin subunit alpha 2 [Source:NCBI gene;Acc:397483]	protein_coding	49.2907	43.1928	38.4157	56.5183	74.9601	59.5463	0.685247	-0.545303	0.0641023	down	no
MSTRG.23785	RARB	ENSSSCT00000040387;ENSSSCT00000012278	GO:0000122(negative regulation of transcription by RNA polymerase II);GO:0000976(transcription regulatory region sequence-specific DNA binding);GO:0000977(RNA polymerase II regulatory region sequence-specific DNA binding);GO:0000981(DNA-binding transcription factor activity, RNA polymerase II-specific);GO:0001657(ureteric bud development);GO:0001889(liver development);GO:0002068(glandular epithel…	05200(Pathways in cancer);05222(Small cell lung cancer);05223(Non-small cell lung cancer);05226(Gastric cancer);05226(Gastric cancer)	K08528	NA	retinoic acid receptor beta [Source:NCBI gene;Acc:396710]	protein_coding	5.66468	2.37825	4.64047	2.52457	2.29189	2.9302	1.63728	0.711297	0.0641425	up	no
MSTRG.102962	MANBA	ENSSSCT00000010038	GO:0004553(hydrolase activity, hydrolyzing O-glycosyl compounds);GO:0004567(beta-mannosidase activity);GO:0005764(lysosome);GO:0005975(carbohydrate metabolic process);GO:0006516(glycoprotein catabolic process);GO:0043231(intracellular membrane-bounded organelle);GO:0046355(mannan catabolic process)	00511(Other glycan degradation);04142(Lysosome)	K01192	EC:3.2.1.25	mannosidase beta [Source:NCBI gene;Acc:100524326]	protein_coding	134.888	78.4645	72.107	65.4164	49.0336	71.3251	1.53659	0.619728	0.0642127	up	no
MSTRG.40758	ENSSSCG00000015826	ENSSSCT00000017234;ENSSSCT00000048530	GO:0030170(pyridoxal phosphate binding);GO:0030170(pyridoxal phosphate binding)	NA	K06997	NA	pyridoxal phosphate binding protein [Source:NCBI gene;Acc:100524716]	protein_coding	1.07133	1.50811	0.838217	2.50086	3.60859	1.19621	0.467808	-1.09601	0.0643224	down	no
MSTRG.84138	SERTAD3;BLVRB	ENSSSCT00000030673;ENSSSCT00000065111;ENSSSCT00000031402	GO:0005634(nucleus);GO:0005730(nucleolus);GO:0006355(regulation of transcription, DNA-templated);GO:0030308(negative regulation of cell growth);GO:0045893(positive regulation of transcription, DNA-templated);GO:0004074(biliverdin reductase activity);GO:0005654(nucleoplasm);GO:0005829(cytosol);GO:0005886(plasma membrane);GO:0042167(heme catabolic process);GO:0042602(riboflavin reductase (NADPH) ac…	00740(Riboflavin metabolism);00860(Porphyrin and chlorophyll metabolism)	K05901	1.5.1.30;EC:1.3.1.24	SERTA domain containing 3 [Source:NCBI gene;Acc:100625125];biliverdin reductase B [Source:NCBI gene;Acc:100625219]	protein_coding	17.8282	11.2531	11.2269	37.6887	12.9048	16.4812	0.600944	-0.734698	0.0645457	down	no
MSTRG.61243	UQCRQ	ENSSSCT00000058286;ENSSSCT00000015612	GO:0005739(mitochondrion);GO:0005750(mitochondrial respiratory chain complex III);GO:0006122(mitochondrial electron transport, ubiquinol to cytochrome c);GO:0008121(ubiquinol-cytochrome-c reductase activity);GO:0016020(membrane);GO:0016021(integral component of membrane);GO:0021539(subthalamus development);GO:0021548(pons development);GO:0021680(cerebellar Purkinje cell layer development);GO:0021…	00190(Oxidative phosphorylation);04260(Cardiac muscle contraction);04714(Thermogenesis);04932(Non-alcoholic fatty liver disease (NAFLD));05010(Alzheimer disease);05012(Parkinson disease);05016(Huntington disease);05016(Huntington disease)	K00418	NA	cytochrome b-c1 complex subunit 8 [Source:NCBI gene;Acc:100524308]	protein_coding	17.9769	13.1297	20.2054	12.1107	12.356	8.78178	1.54329	0.626006	0.0650947	up	no
MSTRG.115054	RBMXL1	ENSSSCT00000035747;ENSSSCT00000035101;ENSSSCT00000013889;ENSSSCT00000034598	GO:0003676(nucleic acid binding);GO:0003723(RNA binding);GO:0005681(spliceosomal complex);GO:0048026(positive regulation of mRNA splicing, via spliceosome);GO:1990904(ribonucleoprotein complex);GO:1990904(ribonucleoprotein complex)	03040(Spliceosome);03040(Spliceosome)	K12885	NA	RNA binding motif protein X-linked [Source:NCBI gene;Acc:100158042]	protein_coding	2.686	2.53746	2.06226	2.24558	6.93012	3.08686	0.594144	-0.751116	0.0653043	down	no
MSTRG.87137	CNKSR1	ENSSSCT00000023469	GO:0005515(protein binding);GO:0005938(cell cortex);GO:0007265(Ras protein signal transduction);GO:0007266(Rho protein signal transduction);GO:0030674(protein binding, bridging)	NA	NA	NA	connector enhancer of kinase suppressor of Ras 1 [Source:NCBI gene;Acc:100624309]	protein_coding	5.67469	4.82289	6.67403	19.405	5.29521	6.67855	0.547237	-0.869762	0.0654735	down	no
MSTRG.52679	NRF1	ENSSSCT00000027878;ENSSSCT00000048237;ENSSSCT00000045355;ENSSSCT00000018036	GO:0000978(RNA polymerase II proximal promoter sequence-specific DNA binding);GO:0000979(RNA polymerase II core promoter sequence-specific DNA binding);GO:0001046(core promoter sequence-specific DNA binding);GO:0001228(DNA-binding transcription activator activity, RNA polymerase II-specific);GO:0003700(DNA-binding transcription factor activity);GO:0005634(nucleus);GO:0005654(nucleoplasm);GO:00058…	04371(Apelin signaling pathway);05016(Huntington disease);05016(Huntington disease)	K11831	NA	nuclear respiratory factor 1 [Source:NCBI gene;Acc:100517203]	protein_coding	0.580997	0.429245	0.35906	0.470141	1.98868	0.404586	0.478207	-1.06429	0.0656877	down	no
MSTRG.12464	DEGS1	ENSSSCT00000053526;ENSSSCT00000025010	GO:0005739(mitochondrion);GO:0005783(endoplasmic reticulum);GO:0005789(endoplasmic reticulum membrane);GO:0006629(lipid metabolic process);GO:0016020(membrane);GO:0016021(integral component of membrane);GO:0016491(oxidoreductase activity);GO:0030148(sphingolipid biosynthetic process);GO:0042284(sphingolipid delta-4 desaturase activity);GO:0046513(ceramide biosynthetic process);GO:0055114(oxidatio…	00600(Sphingolipid metabolism);04071(Sphingolipid signaling pathway);04071(Sphingolipid signaling pathway)	K04712	1.14.18.5;EC:1.14.19.17	delta 4-desaturase, sphingolipid 1 [Source:NCBI gene;Acc:100135677]	protein_coding	17.5477	11.3517	16.9287	7.89592	10.5379	10.8758	1.56359	0.644858	0.0657139	up	no
MSTRG.9194	SLC1A1	ENSSSCT00000005755	GO:0005313(L-glutamate transmembrane transporter activity);GO:0005314(high-affinity glutamate transmembrane transporter activity);GO:0005886(plasma membrane);GO:0005887(integral component of plasma membrane);GO:0010460(positive regulation of heart rate);GO:0015108(chloride transmembrane transporter activity);GO:0015293(symporter activity);GO:0015501(glutamate:sodium symporter activity);GO:0015813…	04721(Synaptic vesicle cycle);04724(Glutamatergic synapse);04974(Protein digestion and absorption)	K05612	NA	solute carrier family 1 member 1 [Source:NCBI gene;Acc:397003]	protein_coding	0.553236	0.763648	0.334736	1.59725	0.738033	1.03403	0.490194	-1.02857	0.0658883	down	no
MSTRG.90307	NFIA	ENSSSCT00000042939;ENSSSCT00000063700;ENSSSCT00000025523;ENSSSCT00000037600	GO:0000122(negative regulation of transcription by RNA polymerase II);GO:0000978(RNA polymerase II proximal promoter sequence-specific DNA binding);GO:0000981(DNA-binding transcription factor activity, RNA polymerase II-specific);GO:0001228(DNA-binding transcription activator activity, RNA polymerase II-specific);GO:0003677(DNA binding);GO:0003682(chromatin binding);GO:0003700(DNA-binding transcr…	NA	K09168	NA	nuclear factor I A [Source:NCBI gene;Acc:100523676]	protein_coding	0.211714	0.0976049	0.063094	0.0534074	1.06089	0.330974	0.257678	-1.95636	0.0662994	down	no
MSTRG.87567	AZIN2	ENSSSCT00000004015	GO:0003824(catalytic activity);GO:0005634(nucleus);GO:0005737(cytoplasm);GO:0005739(mitochondrion);GO:0005801(cis-Golgi network);GO:0005802(trans-Golgi network);GO:0006591(ornithine metabolic process);GO:0006596(polyamine biosynthetic process);GO:0015489(putrescine transmembrane transporter activity);GO:0015847(putrescine transport);GO:0030133(transport vesicle);GO:0030424(axon);GO:0030425(dendri…	00330(Arginine and proline metabolism)	K01583	EC:4.1.1.19	antizyme inhibitor 2 [Source:NCBI gene;Acc:100144439]	protein_coding	8.98704	7.7386	9.29648	22.0424	11.4787	9.22265	0.608794	-0.715973	0.0669469	down	no
MSTRG.36661	TFAM	ENSSSCT00000046982	GO:0001018(mitochondrial promoter sequence-specific DNA binding);GO:0003677(DNA binding);GO:0003682(chromatin binding);GO:0003700(DNA-binding transcription factor activity);GO:0005739(mitochondrion);GO:0005759(mitochondrial matrix);GO:0006390(mitochondrial transcription);GO:0006391(transcription initiation from mitochondrial promoter);GO:0008301(DNA binding, bending);GO:0032991(protein-containing…	04371(Apelin signaling pathway);05016(Huntington disease)	K11830	NA	transcription factor A, mitochondrial [Source:NCBI gene;Acc:397279]	protein_coding	0.610201	0.393546	1.21432	0.346537	5.75518	0.581245	0.331898	-1.59119	0.0673008	down	no
MSTRG.59071	ENSSSCG00000013421	ENSSSCT00000040100;ENSSSCT00000054361;ENSSSCT00000050778;ENSSSCT00000014665;ENSSSCT00000051702	GO:0003676(nucleic acid binding);GO:0003723(RNA binding);GO:0005634(nucleus);GO:0006397(mRNA processing);GO:0006397(mRNA processing)	NA	K13218	NA	polypyrimidine tract binding protein 1 [Source:NCBI gene;Acc:397461]	protein_coding	6.29061	5.04554	3.99975	16.1369	5.16356	5.03919	0.582236	-0.780324	0.0673642	down	no
MSTRG.92619	SLC17A1	ENSSSCT00000050814;ENSSSCT00000060887;ENSSSCT00000047416;ENSSSCT00000001203	GO:0015747(urate transport);GO:0016020(membrane);GO:0016021(integral component of membrane);GO:0016324(apical plasma membrane);GO:0046415(urate metabolic process);GO:0055085(transmembrane transport);GO:0055085(transmembrane transport)	NA	K12300	NA	solute carrier family 17 member 1 [Source:NCBI gene;Acc:397621]	protein_coding	5.73428	4.59591	7.15728	10.578	7.35279	8.41895	0.663668	-0.591466	0.0675955	down	no
MSTRG.107990	TAC1	ENSSSCT00000037660;ENSSSCT00000027581;ENSSSCT00000048830	GO:0005576(extracellular region);GO:0005615(extracellular space);GO:0005623(cell);GO:0006954(inflammatory response);GO:0007204(positive regulation of cytosolic calcium ion concentration);GO:0007217(tachykinin receptor signaling pathway);GO:0019233(sensory perception of pain);GO:0030424(axon);GO:0031835(substance P receptor binding);GO:0043025(neuronal cell body);GO:0048265(response to pain);GO:19…	04080(Neuroactive ligand-receptor interaction);04080(Neuroactive ligand-receptor interaction)	K05239	NA	tachykinin precursor 1 [Source:NCBI gene;Acc:100525179]	protein_coding	0.141118	0.0752743	0.0897905	0.119508	0.72976	0.363242	0.252519	-1.98553	0.0677335	down	no
MSTRG.22641	ENSSSCG00000038359	ENSSSCT00000038103;ENSSSCT00000053168;ENSSSCT00000048373;ENSSSCT00000059302;ENSSSCT00000049058	GO:0003723(RNA binding);GO:0003746(translation elongation factor activity);GO:0006412(translation);GO:0006452(translational frameshifting);GO:0043022(ribosome binding);GO:0045901(positive regulation of translational elongation);GO:0045905(positive regulation of translational termination);GO:0045905(positive regulation of translational termination)	NA	K03263	NA	eukaryotic translation initiation factor 5A [Source:NCBI gene;Acc:100517970]	protein_coding	4.07786	3.58305	3.11567	10.6474	3.51251	4.10603	0.589984	-0.761252	0.0678158	down	no
MSTRG.12655	PLD5	ENSSSCT00000027974;ENSSSCT00000011891	GO:0003824(catalytic activity);GO:0016020(membrane);GO:0016021(integral component of membrane);GO:0016021(integral component of membrane)	NA	K16861	NA	phospholipase D family member 5 [Source:NCBI gene;Acc:100622421]	protein_coding	1.33912	1.21738	0.890773	0.770903	0.31089	0.577705	2.0773	1.05471	0.0679139	up	no
MSTRG.41268	LIMS2	ENSSSCT00000040245;ENSSSCT00000039256;ENSSSCT00000049787;ENSSSCT00000017273;ENSSSCT00000063304	GO:0005886(plasma membrane);GO:0005925(focal adhesion);GO:0016020(membrane);GO:0030054(cell junction);GO:0043066(negative regulation of apoptotic process);GO:0045216(cell-cell junction organization);GO:0046872(metal ion binding);GO:0050680(negative regulation of epithelial cell proliferation);GO:0098609(cell-cell adhesion);GO:2000178(negative regulation of neural precursor cell proliferation);GO:…	NA	NA	NA	LIM zinc finger domain containing 2 [Source:NCBI gene;Acc:100517009]	protein_coding	8.5667	7.34453	4.14918	17.6849	6.35685	9.72267	0.594128	-0.751154	0.0681033	down	no
MSTRG.83078	SLC7A6OS	ENSSSCT00000048756	GO:0002244(hematopoietic progenitor cell differentiation)	NA	NA	NA	solute carrier family 7 member 6 opposite strand [Source:NCBI gene;Acc:110260949]	protein_coding	6.68195	5.28473	6.11208	13.2669	8.13497	6.61443	0.645293	-0.631973	0.0684464	down	no
MSTRG.108750	MALSU1	ENSSSCT00000050827	GO:0005739(mitochondrion);GO:0005762(mitochondrial large ribosomal subunit);GO:0005829(cytosol);GO:0042273(ribosomal large subunit biogenesis);GO:0070130(negative regulation of mitochondrial translation)	NA	NA	NA	mitochondrial assembly of ribosomal large subunit 1 [Source:NCBI gene;Acc:106508670]	protein_coding	0.494083	0.315313	0.3876	0.652731	1.51629	1.17294	0.358172	-1.48127	0.0685156	down	no
MSTRG.103420	ENSSSCG00000009208	ENSSSCT00000061694;ENSSSCT00000042381;ENSSSCT00000010082;ENSSSCT00000056291	GO:0004842(ubiquitin-protein transferase activity);GO:0016567(protein ubiquitination);GO:0016740(transferase activity);GO:0016740(transferase activity)	04120(Ubiquitin mediated proteolysis);04120(Ubiquitin mediated proteolysis)	K10614	EC:2.3.2.26	HECT and RLD domain containing E3 ubiquitin protein ligase 3 [Source:NCBI gene;Acc:100517903]	protein_coding	3.08965	2.35723	2.20295	3.42463	4.11436	3.87503	0.670213	-0.577308	0.0687116	down	no
MSTRG.5745	RTF1	ENSSSCT00000031282	GO:0000122(negative regulation of transcription by RNA polymerase II);GO:0001711(endodermal cell fate commitment);GO:0001832(blastocyst growth);GO:0003677(DNA binding);GO:0003697(single-stranded DNA binding);GO:0005730(nucleolus);GO:0006368(transcription elongation from RNA polymerase II promoter);GO:0016570(histone modification);GO:0016593(Cdc73/Paf1 complex);GO:0019827(stem cell population main…	NA	K15178	NA	RTF1 homolog, Paf1/RNA polymerase II complex component [Source:NCBI gene;Acc:100524183]	protein_coding	6.29272	6.64145	4.64033	6.35809	14.5734	6.96414	0.630008	-0.666558	0.0687538	down	no
MSTRG.60739	SEMA6A	ENSSSCT00000056759;ENSSSCT00000038065;ENSSSCT00000015542;ENSSSCT00000056685	GO:0001755(neural crest cell migration);GO:0001764(neuron migration);GO:0004888(transmembrane signaling receptor activity);GO:0005515(protein binding);GO:0005615(extracellular space);GO:0005887(integral component of plasma membrane);GO:0007166(cell surface receptor signaling pathway);GO:0007411(axon guidance);GO:0016020(membrane);GO:0016021(integral component of membrane);GO:0030215(semaphorin re…	04360(Axon guidance);04360(Axon guidance)	K06842	NA	semaphorin 6A [Source:NCBI gene;Acc:100522008]	protein_coding	1.1178	0.612338	0.552082	1.23312	2.05677	0.761047	0.563381	-0.827816	0.0690381	down	no
MSTRG.80528	GLT8D2	ENSSSCT00000057717;ENSSSCT00000000925	GO:0005794(Golgi apparatus);GO:0016740(transferase activity);GO:0016757(transferase activity, transferring glycosyl groups);GO:0016757(transferase activity, transferring glycosyl groups)	NA	NA	NA	glycosyltransferase 8 domain containing 2 [Source:NCBI gene;Acc:100514961]	protein_coding	16.524	15.4807	16.0444	6.38484	12.9681	11.3945	1.5627	0.644045	0.0692109	up	no
MSTRG.94277	RPL7L1	ENSSSCT00000027250	GO:0000463(maturation of LSU-rRNA from tricistronic rRNA transcript (SSU-rRNA, 5.8S rRNA, LSU-rRNA));GO:0001825(blastocyst formation);GO:0003735(structural constituent of ribosome);GO:0005730(nucleolus);GO:0005840(ribosome);GO:0022625(cytosolic large ribosomal subunit)	NA	NA	NA	ribosomal protein L7 like 1 [Source:NCBI gene;Acc:100141406]	protein_coding	10.1964	4.68601	6.67788	4.44495	4.68771	4.12331	1.62646	0.701735	0.069292	up	no
MSTRG.107895	PEG10	ENSSSCT00000063989;ENSSSCT00000061417;ENSSSCT00000046427	GO:0001890(placenta development);GO:0003676(nucleic acid binding);GO:0005634(nucleus);GO:0005829(cytosol);GO:0008270(zinc ion binding);GO:0008270(zinc ion binding)	NA	NA	NA	Sus scrofa paternally expressed 10 (PEG10), transcript variant 2, mRNA. [Source:RefSeq mRNA;Acc:NM_001127224]	protein_coding	2.8603	4.01303	4.12072	9.14781	5.22439	3.63646	0.610487	-0.711968	0.0693275	down	no
MSTRG.37372	R3HCC1L	ENSSSCT00000043687;ENSSSCT00000055184;ENSSSCT00000054712;ENSSSCT00000011521;ENSSSCT00000042068	GO:0035145(exon-exon junction complex);GO:0035145(exon-exon junction complex)	NA	NA	NA	R3H domain and coiled-coil containing 1 like [Source:NCBI gene;Acc:100151975]	protein_coding	2.11901	3.34881	3.1322	3.08214	6.69249	3.99291	0.624659	-0.67886	0.0694215	down	no
MSTRG.61733	ENSSSCG00000014371	ENSSSCT00000015701	GO:0005739(mitochondrion);GO:0005743(mitochondrial inner membrane);GO:0005747(mitochondrial respiratory chain complex I);GO:0016020(membrane);GO:0055114(oxidation-reduction process);GO:0070469(respirasome)	00190(Oxidative phosphorylation);04714(Thermogenesis);04723(Retrograde endocannabinoid signaling);04932(Non-alcoholic fatty liver disease (NAFLD));05010(Alzheimer disease);05012(Parkinson disease);05016(Huntington disease)	K03946	NA	NADH:ubiquinone oxidoreductase subunit A2 [Source:NCBI gene;Acc:100520950]	protein_coding	20.762	7.76444	15.1973	7.04944	91.0835	10.5601	0.402269	-1.31377	0.0703935	down	no
MSTRG.81569	ENSSSCG00000002657	ENSSSCT00000002948	NA	NA	NA	NA		protein_coding	5.69727	4.73138	4.57317	13.5885	5.4147	7.4033	0.56811	-0.815757	0.0706161	down	no
MSTRG.63296	KCTD13	ENSSSCT00000043623;ENSSSCT00000041486	GO:0004842(ubiquitin-protein transferase activity);GO:0005515(protein binding);GO:0005634(nucleus);GO:0016477(cell migration);GO:0016567(protein ubiquitination);GO:0016604(nuclear body);GO:0017049(GTP-Rho binding);GO:0031463(Cul3-RING ubiquitin ligase complex);GO:0035024(negative regulation of Rho protein signal transduction);GO:0042802(identical protein binding);GO:0043149(stress fiber assembly)…	NA	K15074	NA	potassium channel tetramerization domain containing 13 [Source:NCBI gene;Acc:100623749]	protein_coding	1.69669	1.69265	1.72763	5.74535	2.64543	1.23972	0.531329	-0.912322	0.070889	down	no
MSTRG.94123	ELOVL5	ENSSSCT00000049196;ENSSSCT00000046025;ENSSSCT00000032492	GO:0003676(nucleic acid binding);GO:0005622(intracellular);GO:0005783(endoplasmic reticulum);GO:0005789(endoplasmic reticulum membrane);GO:0006355(regulation of transcription, DNA-templated);GO:0006629(lipid metabolic process);GO:0006631(fatty acid metabolic process);GO:0006633(fatty acid biosynthetic process);GO:0006636(unsaturated fatty acid biosynthetic process);GO:0009922(fatty acid elongase …	00062(Fatty acid elongation);01040(Biosynthesis of unsaturated fatty acids);01040(Biosynthesis of unsaturated fatty acids)	K10244	EC:2.3.1.199	ELOVL fatty acid elongase 5 [Source:NCBI gene;Acc:100171403]	protein_coding	2.06075	1.12618	1.27633	3.0778	2.1139	2.12711	0.609834	-0.713512	0.0710625	down	no
MSTRG.19245	SUMO2	ENSSSCT00000018737	GO:0005515(protein binding);GO:0005634(nucleus);GO:0016605(PML body);GO:0016925(protein sumoylation);GO:0031386(protein tag);GO:0031625(ubiquitin protein ligase binding);GO:0044389(ubiquitin-like protein ligase binding)	03013(RNA transport);05418(Fluid shear stress and atherosclerosis)	K12160	NA	small ubiquitin-like modifier 2 [Source:NCBI gene;Acc:397044]	protein_coding	1371.09	1247.65	1125.89	1007.51	800.471	788.05	1.44244	0.528516	0.0712472	up	no
MSTRG.57574	ELL	ENSSSCT00000041528;ENSSSCT00000056770	GO:0001701(in utero embryonic development);GO:0006366(transcription by RNA polymerase II);GO:0006368(transcription elongation from RNA polymerase II promoter);GO:0008023(transcription elongation factor complex);GO:0010923(negative regulation of phosphatase activity);GO:0015030(Cajal body);GO:0016607(nuclear speck);GO:0019902(phosphatase binding);GO:0032968(positive regulation of transcription elo…	NA	K15183	NA	elongation factor for RNA polymerase II [Source:NCBI gene;Acc:102162997]	protein_coding	2.76967	3.36697	2.41035	11.4856	2.27523	2.7677	0.517104	-0.951473	0.0713142	down	no
MSTRG.37129	ENSSSCG00000010492	ENSSSCT00000011480;ENSSSCT00000036797	NA	NA	NA	NA		protein_coding	0.144086	0.277974	0.320324	1.01766	1.20712	0.78031	0.247041	-2.01717	0.0719811	down	no
MSTRG.17511	ENSSSCG00000031288	ENSSSCT00000052960;ENSSSCT00000051741	GO:0005764(lysosome);GO:0005775(vacuolar lumen);GO:0007040(lysosome organization);GO:0007601(visual perception);GO:0007601(visual perception)	04142(Lysosome);04142(Lysosome)	K12390	NA	CLN5, intracellular trafficking protein [Source:NCBI gene;Acc:100152208]	protein_coding	1.46176	3.11404	1.62197	3.97694	3.36432	3.10422	0.593346	-0.753055	0.0721745	down	no
MSTRG.77171	ENSSSCG00000000194	ENSSSCT00000000207;ENSSSCT00000012196	GO:0000166(nucleotide binding);GO:0000226(microtubule cytoskeleton organization);GO:0000278(mitotic cell cycle);GO:0003924(GTPase activity);GO:0005200(structural constituent of cytoskeleton);GO:0005525(GTP binding);GO:0005737(cytoplasm);GO:0005856(cytoskeleton);GO:0005874(microtubule);GO:0007017(microtubule-based process);GO:0007017(microtubule-based process)	04145(Phagosome);04210(Apoptosis);04530(Tight junction);04540(Gap junction);04540(Gap junction)	K07374	NA	tubulin alpha-1C chain [Source:NCBI gene;Acc:100127131]	protein_coding	146.791	108.495	131.682	344.716	125.525	145.409	0.628552	-0.669896	0.0721919	down	no
MSTRG.61998	HTR4	ENSSSCT00000015772;ENSSSCT00000038984;ENSSSCT00000015770;ENSSSCT00000050777;ENSSSCT00000048819;ENSSSCT00000051379	GO:0004930(G protein-coupled receptor activity);GO:0004993(G protein-coupled serotonin receptor activity);GO:0005737(cytoplasm);GO:0005887(integral component of plasma membrane);GO:0007165(signal transduction);GO:0007186(G protein-coupled receptor signaling pathway);GO:0007187(G protein-coupled receptor signaling pathway, coupled to cyclic nucleotide second messenger);GO:0007268(chemical synaptic…	04020(Calcium signaling pathway);04024(cAMP signaling pathway);04080(Neuroactive ligand-receptor interaction);04726(Serotonergic synapse);04726(Serotonergic synapse)	K04160	NA	5-hydroxytryptamine receptor 4 [Source:NCBI gene;Acc:397431]	protein_coding	0.0407708	0.201752	0.0001	0.960185	0.0589171	0.718516	0.139629	-2.84033	0.0723169	down	no
MSTRG.19994	ENSSSCG00000031893	ENSSSCT00000055703;ENSSSCT00000039526	GO:0000166(nucleotide binding);GO:0005525(GTP binding);GO:0005794(Golgi apparatus);GO:0005794(Golgi apparatus)	NA	K06883	NA	ADP-ribosylation factor 2 [Source:NCBI gene;Acc:100270721]	protein_coding	0.0520054	0.105731	0.0691362	0.0474706	0.43419	0.295782	0.291819	-1.77685	0.0726752	down	no
MSTRG.41762	SCN1A	ENSSSCT00000045364;ENSSSCT00000017323;ENSSSCT00000053211	GO:0001508(action potential);GO:0001518(voltage-gated sodium channel complex);GO:0005216(ion channel activity);GO:0005244(voltage-gated ion channel activity);GO:0005248(voltage-gated sodium channel activity);GO:0005272(sodium channel activity);GO:0005654(nucleoplasm);GO:0005886(plasma membrane);GO:0006811(ion transport);GO:0006814(sodium ion transport);GO:0007628(adult walking behavior);GO:001470…	04728(Dopaminergic synapse);04728(Dopaminergic synapse)	K04833	NA	sodium voltage-gated channel alpha subunit 1 [Source:NCBI gene;Acc:106506270]	protein_coding	41.6662	40.2218	55.7401	27.0913	32.5466	34.2786	1.46543	0.551324	0.0729115	up	no
MSTRG.86006	SLC25A33	ENSSSCT00000043672	GO:0000002(mitochondrial genome maintenance);GO:0002082(regulation of oxidative phosphorylation);GO:0006390(mitochondrial transcription);GO:0006864(pyrimidine nucleotide transport);GO:0007005(mitochondrion organization);GO:0008284(positive regulation of cell population proliferation);GO:0015218(pyrimidine nucleotide transmembrane transporter activity);GO:0016020(membrane);GO:0016021(integral comp…	NA	K15116	NA	solute carrier family 25 member 33 [Source:NCBI gene;Acc:100517764]	protein_coding	3.15038	1.62331	2.26214	6.85573	3.28654	2.13911	0.572886	-0.80368	0.0729566	down	no
MSTRG.51641	RNF32	ENSSSCT00000017873;ENSSSCT00000047730	GO:0005515(protein binding);GO:0005768(endosome);GO:0016235(aggresome);GO:0016235(aggresome)	NA	NA	NA	ring finger protein 32 [Source:NCBI gene;Acc:100511726]	protein_coding	0.631277	0.527716	0.506238	0.908691	1.3447	1.07147	0.500842	-0.997571	0.0729916	down	no
MSTRG.3799	ELOVL4	ENSSSCT00000028339;ENSSSCT00000037914;ENSSSCT00000004934	GO:0005783(endoplasmic reticulum);GO:0005789(endoplasmic reticulum membrane);GO:0006629(lipid metabolic process);GO:0006631(fatty acid metabolic process);GO:0006633(fatty acid biosynthetic process);GO:0006636(unsaturated fatty acid biosynthetic process);GO:0009922(fatty acid elongase activity);GO:0016020(membrane);GO:0016021(integral component of membrane);GO:0016740(transferase activity);GO:0019…	00062(Fatty acid elongation);01040(Biosynthesis of unsaturated fatty acids);01040(Biosynthesis of unsaturated fatty acids)	K10249	EC:2.3.1.199	ELOVL fatty acid elongase 4 [Source:NCBI gene;Acc:100511670]	protein_coding	4.54764	3.35041	2.76251	9.29369	4.48428	3.94729	0.601433	-0.733523	0.073733	down	no
MSTRG.84224	ZNF527	ENSSSCT00000047576;ENSSSCT00000026545;ENSSSCT00000055379;ENSSSCT00000049264;ENSSSCT00000064324	GO:0003676(nucleic acid binding);GO:0005622(intracellular);GO:0005634(nucleus);GO:0006355(regulation of transcription, DNA-templated);GO:0046872(metal ion binding);GO:0046872(metal ion binding)	05168(Herpes simplex virus 1 infection);05168(Herpes simplex virus 1 infection)	K09228	NA	zinc finger protein 527 [Source:NCBI gene;Acc:102165184]	protein_coding	1.49698	1.63641	1.48867	2.09121	4.42234	2.01405	0.542012	-0.883604	0.0738276	down	no
MSTRG.94848	CCDC33	ENSSSCT00000002137;ENSSSCT00000056378	NA	NA	NA	NA	coiled-coil domain containing 33 [Source:HGNC Symbol;Acc:HGNC:26552]	protein_coding	0.733684	0.419762	0.334556	0.34527	0.0367411	0.0704179	3.28892	1.71761	0.0739606	up	no
MSTRG.61735	HARS;DND1	ENSSSCT00000015705;ENSSSCT00000015704	GO:0004812(aminoacyl-tRNA ligase activity);GO:0004821(histidine-tRNA ligase activity);GO:0005524(ATP binding);GO:0005737(cytoplasm);GO:0005739(mitochondrion);GO:0005829(cytosol);GO:0006418(tRNA aminoacylation for protein translation);GO:0006427(histidyl-tRNA aminoacylation);GO:0032543(mitochondrial translation);GO:0042802(identical protein binding);GO:0003676(nucleic acid binding);GO:0003723(RNA …	00970(Aminoacyl-tRNA biosynthesis)	K01892	EC:6.1.1.21	histidyl-tRNA synthetase [Source:NCBI gene;Acc:100518652];DND microRNA-mediated repression inhibitor 1 [Source:NCBI gene;Acc:100520423]	protein_coding	1.5875	1.06447	0.943483	5.02731	0.764397	1.79016	0.474217	-1.07638	0.0742405	down	no
MSTRG.64020	XYLT1	ENSSSCT00000008627	GO:0000139(Golgi membrane);GO:0005615(extracellular space);GO:0006024(glycosaminoglycan biosynthetic process);GO:0008375(acetylglucosaminyltransferase activity);GO:0015012(heparan sulfate proteoglycan biosynthetic process);GO:0016020(membrane);GO:0030158(protein xylosyltransferase activity);GO:0030166(proteoglycan biosynthetic process);GO:0050650(chondroitin sulfate proteoglycan biosynthetic proc…	00532(Glycosaminoglycan biosynthesis - chondroitin sulfate / dermatan sulfate);00534(Glycosaminoglycan biosynthesis - heparan sulfate / heparin)	K00771	EC:2.4.2.26	xylosyltransferase 1 [Source:NCBI gene;Acc:100514160]	protein_coding	0.0655718	0.0170143	0.0211488	0.0108611	0.366144	0.180738	0.18599	-2.4267	0.0742539	down	no
MSTRG.95756	DAD1	ENSSSCT00000002293	GO:0001824(blastocyst development);GO:0004576(oligosaccharyl transferase activity);GO:0004579(dolichyl-diphosphooligosaccharide-protein glycotransferase activity);GO:0005783(endoplasmic reticulum);GO:0005789(endoplasmic reticulum membrane);GO:0006486(protein glycosylation);GO:0006487(protein N-linked glycosylation);GO:0006915(apoptotic process);GO:0008250(oligosaccharyltransferase complex);GO:001…	00510(N-Glycan biosynthesis);04141(Protein processing in endoplasmic reticulum)	K12668	NA	defender against cell death 1 [Source:NCBI gene;Acc:396984]	protein_coding	71.0445	58.0455	85.0217	42.6656	56.6353	44.1914	1.49215	0.577391	0.0744776	up	no
MSTRG.86416	ENSSSCG00000037676	ENSSSCT00000049223	NA	NA	NA	NA	kazrin, periplakin interacting protein [Source:NCBI gene;Acc:100520199]	protein_coding	61.8523	70.0726	43.0352	154.122	55.4177	71.14	0.623345	-0.681897	0.0746226	down	no
MSTRG.49453	HSPA12B	ENSSSCT00000055404;ENSSSCT00000007820	NA	NA	NA	NA	heat shock protein family A (Hsp70) member 12B [Source:NCBI gene;Acc:100524916]	protein_coding	0.0988866	0.151314	0.0199011	0.902093	0.00474793	0.290727	0.225542	-2.14853	0.0746468	down	no
MSTRG.76093	CCN1	ENSSSCT00000007604	GO:0001649(osteoblast differentiation);GO:0001934(positive regulation of protein phosphorylation);GO:0002041(intussusceptive angiogenesis);GO:0003181(atrioventricular valve morphogenesis);GO:0003278(apoptotic process involved in heart morphogenesis);GO:0003281(ventricular septum development);GO:0005178(integrin binding);GO:0005515(protein binding);GO:0005520(insulin-like growth factor binding);GO…	NA	K06829	NA	cellular communication network factor 1 [Source:NCBI gene;Acc:100153791]	protein_coding	0.406286	0.382863	0.359527	0.294395	0.635924	1.8631	0.411209	-1.28206	0.0750161	down	no
MSTRG.36430	GLUD1	ENSSSCT00000060195;ENSSSCT00000011350	GO:0000166(nucleotide binding);GO:0004353(glutamate dehydrogenase [NAD(P)+] activity);GO:0005739(mitochondrion);GO:0005759(mitochondrial matrix);GO:0006520(cellular amino acid metabolic process);GO:0006541(glutamine metabolic process);GO:0016491(oxidoreductase activity);GO:0016639(oxidoreductase activity, acting on the CH-NH2 group of donors, NAD or NADP as acceptor);GO:0032024(positive regulatio…	00220(Arginine biosynthesis);00250(Alanine, aspartate and glutamate metabolism);00471(D-Glutamine and D-glutamate metabolism);00910(Nitrogen metabolism);04217(Necroptosis);04964(Proximal tubule bicarbonate reclamation);04964(Proximal tubule bicarbonate reclamation)	K00261	EC:1.4.1.3	glutamate dehydrogenase 1 [Source:NCBI gene;Acc:100157162]	protein_coding	2.56375	2.91999	2.88356	4.08274	4.49237	3.91523	0.669903	-0.577976	0.0752367	down	no
MSTRG.44573	ENSSSCG00000016323	ENSSSCT00000017776	GO:0000338(protein deneddylation);GO:0005737(cytoplasm);GO:0008180(COP9 signalosome);GO:0010387(COP9 signalosome assembly)	NA	K12181	NA	COP9 signalosome subunit 8 [Source:NCBI gene;Acc:100515865]	protein_coding	12.4053	11.7901	16.5718	28.0863	15.5701	18.7208	0.653558	-0.613612	0.0753977	down	no
MSTRG.34362	CASTOR1	ENSSSCT00000010955;ENSSSCT00000045771;ENSSSCT00000054578	GO:0005829(cytosol);GO:0034618(arginine binding);GO:0042802(identical protein binding);GO:0061700(GATOR2 complex);GO:1902531(regulation of intracellular signal transduction);GO:1903432(regulation of TORC1 signaling);GO:1903577(cellular response to L-arginine);GO:1904262(negative regulation of TORC1 signaling);GO:1904262(negative regulation of TORC1 signaling)	04150(mTOR signaling pathway);04150(mTOR signaling pathway)	K23080	NA	cytosolic arginine sensor for mTORC1 subunit 1 [Source:NCBI gene;Acc:100157272]	protein_coding	54.3848	36.8798	44.1091	147.816	41.9188	43.1753	0.581227	-0.782826	0.0756165	down	no
MSTRG.41999	PDK1	ENSSSCT00000065097;ENSSSCT00000017375	GO:0004672(protein kinase activity);GO:0004740(pyruvate dehydrogenase (acetyl-transferring) kinase activity);GO:0005634(nucleus);GO:0005730(nucleolus);GO:0005739(mitochondrion);GO:0005967(mitochondrial pyruvate dehydrogenase complex);GO:0006468(protein phosphorylation);GO:0008283(cell population proliferation);GO:0008631(intrinsic apoptotic signaling pathway in response to oxidative stress);GO:00…	04066(HIF-1 signaling pathway);04360(Axon guidance);05230(Central carbon metabolism in cancer);05230(Central carbon metabolism in cancer)	K12077	EC:2.7.11.2	pyruvate dehydrogenase kinase 1 [Source:NCBI gene;Acc:100286871]	protein_coding	0.63704	0.526278	0.668794	0.697197	1.64342	1.24308	0.511235	-0.967942	0.0756659	down	no
MSTRG.69657	AGO2	ENSSSCT00000062448;ENSSSCT00000064189;ENSSSCT00000052918;ENSSSCT00000006516	GO:0000340(RNA 7-methylguanosine cap binding);GO:0000932(P-body);GO:0000993(RNA polymerase II complex binding);GO:0001047(core promoter binding);GO:0003676(nucleic acid binding);GO:0003723(RNA binding);GO:0003725(double-stranded RNA binding);GO:0003727(single-stranded RNA binding);GO:0003729(mRNA binding);GO:0004518(nuclease activity);GO:0004519(endonuclease activity);GO:0004521(endoribonuclease …	NA	K11593	NA	argonaute RISC catalytic component 2 [Source:NCBI gene;Acc:100155245]	protein_coding	3.03868	4.71578	3.70184	6.79403	4.94437	5.56099	0.662238	-0.594579	0.0759393	down	no
MSTRG.114487	ZBTB33	ENSSSCT00000035805	GO:0003676(nucleic acid binding);GO:0005515(protein binding);GO:0005634(nucleus);GO:0005654(nucleoplasm);GO:0005730(nucleolus);GO:0005829(cytosol);GO:0005886(plasma membrane);GO:0008327(methyl-CpG binding);GO:0043565(sequence-specific DNA binding);GO:0045892(negative regulation of transcription, DNA-templated)	NA	K10507	NA	zinc finger and BTB domain containing 33 [Source:NCBI gene;Acc:102167717]	protein_coding	47.766	34.5446	52.8728	52.7477	89.2802	58.169	0.675252	-0.566503	0.0760309	down	no
MSTRG.25012	SPCS1	ENSSSCT00000012527	GO:0005783(endoplasmic reticulum);GO:0005787(signal peptidase complex);GO:0005789(endoplasmic reticulum membrane);GO:0006465(signal peptide processing);GO:0006508(proteolysis);GO:0008233(peptidase activity);GO:0016020(membrane);GO:0016021(integral component of membrane);GO:0016787(hydrolase activity);GO:0030176(integral component of endoplasmic reticulum membrane);GO:0031090(organelle membrane);G…	03060(Protein export)	K12946	EC:3.4.-.-	signal peptidase complex subunit 1 [Source:NCBI gene;Acc:100135675]	protein_coding	44.6087	40.7734	43.5063	26.1362	31.6408	29.6052	1.475	0.560712	0.0760773	up	no
MSTRG.18949	BAIAP2	ENSSSCT00000049168;ENSSSCT00000054836;ENSSSCT00000018662	GO:0005515(protein binding);GO:0005654(nucleoplasm);GO:0005829(cytosol);GO:0005886(plasma membrane);GO:0007009(plasma membrane organization);GO:0008093(cytoskeletal adaptor activity);GO:0008360(regulation of cell shape);GO:0009617(response to bacterium);GO:0015629(actin cytoskeleton);GO:0016358(dendrite development);GO:0030838(positive regulation of actin filament polymerization);GO:0032956(regul…	04520(Adherens junction);04810(Regulation of actin cytoskeleton);04810(Regulation of actin cytoskeleton)	K05627	NA	BAI1 associated protein 2 [Source:NCBI gene;Acc:100513228]	protein_coding	4.26185	4.26748	3.42368	9.07111	3.54875	5.9898	0.642301	-0.638678	0.0760876	down	no
MSTRG.78488	KRR1	ENSSSCT00000055208;ENSSSCT00000047927	GO:0003676(nucleic acid binding);GO:0003723(RNA binding);GO:0005634(nucleus);GO:0005730(nucleolus);GO:0006364(rRNA processing);GO:0042254(ribosome biogenesis);GO:0045171(intercellular bridge);GO:0045171(intercellular bridge)	NA	K06961	NA	KRR1, small subunit processome component homolog [Source:NCBI gene;Acc:100523737]	protein_coding	159.074	109.165	164.967	130.724	285.576	241.747	0.658319	-0.603141	0.0761056	down	no
MSTRG.11612	ABL1	ENSSSCT00000006275;ENSSSCT00000054304;ENSSSCT00000039018	GO:0000166(nucleotide binding);GO:0000287(magnesium ion binding);GO:0000400(four-way junction DNA binding);GO:0000405(bubble DNA binding);GO:0001784(phosphotyrosine residue binding);GO:0001843(neural tube closure);GO:0001922(B-1 B cell homeostasis);GO:0001934(positive regulation of protein phosphorylation);GO:0002322(B cell proliferation involved in immune response);GO:0002333(transitional one st…	04012(ErbB signaling pathway);04014(Ras signaling pathway);04110(Cell cycle);04360(Axon guidance);04722(Neurotrophin signaling pathway);05200(Pathways in cancer);05206(MicroRNAs in cancer);05220(Chronic myeloid leukemia);05416(Viral myocarditis);05416(Viral myocarditis)	K06619	EC:2.7.10.2	ABL proto-oncogene 1, non-receptor tyrosine kinase [Source:NCBI gene;Acc:100524544]	protein_coding	2.86443	3.59936	2.12405	5.4933	3.75729	3.92419	0.651838	-0.617414	0.076114	down	no
MSTRG.12653	BECN2	ENSSSCT00000011890	GO:0000045(autophagosome assembly);GO:0000407(phagophore assembly site);GO:0006914(autophagy);GO:0006995(cellular response to nitrogen starvation);GO:0008333(endosome to lysosome transport);GO:0019898(extrinsic component of membrane);GO:0032258(protein localization by the Cvt pathway);GO:0034271(phosphatidylinositol 3-kinase complex, class III, type I);GO:0034272(phosphatidylinositol 3-kinase com…	NA	NA	NA	beclin 2 [Source:HGNC Symbol;Acc:HGNC:38606]	protein_coding	1.81887	1.5347	3.06432	0.506603	1.96754	0.698854	2.02266	1.01625	0.0761237	up	no
MSTRG.112876	RPS4X	ENSSSCT00000042314;ENSSSCT00000013564	GO:0003723(RNA binding);GO:0003735(structural constituent of ribosome);GO:0005622(intracellular);GO:0005840(ribosome);GO:0005844(polysome);GO:0006412(translation);GO:0007275(multicellular organism development);GO:0008284(positive regulation of cell population proliferation);GO:0015935(small ribosomal subunit);GO:0019843(rRNA binding);GO:0022627(cytosolic small ribosomal subunit);GO:0036464(cytopl…	03010(Ribosome);03010(Ribosome)	K02987	NA	ribosomal protein S4 X-linked [Source:NCBI gene;Acc:397611]	protein_coding	17.214	27.2444	18.5185	31.0368	30.0541	32.0287	0.676302	-0.564262	0.0761714	down	no
MSTRG.24973	CACNA2D3	ENSSSCT00000042891;ENSSSCT00000051876;ENSSSCT00000039449;ENSSSCT00000024071;ENSSSCT00000023696;ENSSSCT00000059205	GO:0005245(voltage-gated calcium channel activity);GO:0005891(voltage-gated calcium channel complex);GO:0016020(membrane);GO:0016021(integral component of membrane);GO:0070588(calcium ion transmembrane transport);GO:0070588(calcium ion transmembrane transport)	04010(MAPK signaling pathway);04260(Cardiac muscle contraction);04261(Adrenergic signaling in cardiomyocytes);04921(Oxytocin signaling pathway);05410(Hypertrophic cardiomyopathy (HCM));05412(Arrhythmogenic right ventricular cardiomyopathy (ARVC));05414(Dilated cardiomyopathy (DCM));05414(Dilated cardiomyopathy (DCM))	K04860	NA	calcium voltage-gated channel auxiliary subunit alpha2delta 3 [Source:NCBI gene;Acc:100153986]	protein_coding	2.53537	2.5426	3.1325	5.34005	3.37909	3.73691	0.659155	-0.60131	0.076642	down	no
MSTRG.22364	ENSSSCG00000017868	ENSSSCT00000062924;ENSSSCT00000019444;ENSSSCT00000049096;ENSSSCT00000046194	GO:0001614(purinergic nucleotide receptor activity);GO:0004931(extracellularly ATP-gated cation channel activity);GO:0005216(ion channel activity);GO:0005524(ATP binding);GO:0005639(integral component of nuclear inner membrane);GO:0005887(integral component of plasma membrane);GO:0006811(ion transport);GO:0006812(cation transport);GO:0016020(membrane);GO:0016021(integral component of membrane);GO…	04020(Calcium signaling pathway);04080(Neuroactive ligand-receptor interaction);04080(Neuroactive ligand-receptor interaction)	K05219	NA	purinergic receptor P2X 5 [Source:NCBI gene;Acc:100519563]	protein_coding	0.690153	0.686149	0.887345	2.02516	1.03308	1.1192	0.541875	-0.883969	0.0766969	down	no
MSTRG.77701	ENSSSCG00000000365	ENSSSCT00000000388;ENSSSCT00000064396	GO:0005783(endoplasmic reticulum);GO:0005789(endoplasmic reticulum membrane);GO:0006672(ceramide metabolic process);GO:0016020(membrane);GO:0016021(integral component of membrane);GO:0035339(SPOTS complex);GO:0090155(negative regulation of sphingolipid biosynthetic process);GO:0090156(cellular sphingolipid homeostasis);GO:1900060(negative regulation of ceramide biosynthetic process);GO:1900060(ne…	NA	NA	NA	ORMDL sphingolipid biosynthesis regulator 2 [Source:NCBI gene;Acc:100157122]	protein_coding	15.3435	9.04597	18.5201	8.54267	5.979	11.478	1.65039	0.722808	0.0767352	up	no
MSTRG.35293	ENSSSCG00000028345	ENSSSCT00000025281;ENSSSCT00000023762;ENSSSCT00000029648	GO:0003676(nucleic acid binding);GO:0003677(DNA binding);GO:0005622(intracellular);GO:0005634(nucleus);GO:0006355(regulation of transcription, DNA-templated);GO:0046872(metal ion binding);GO:0046872(metal ion binding)	05168(Herpes simplex virus 1 infection);05168(Herpes simplex virus 1 infection)	K09228	NA	zinc finger protein 33B [Source:NCBI gene;Acc:100627762]	protein_coding	0.9952	0.563973	0.611407	0.438603	0.364674	0.310503	1.94884	0.962616	0.0767713	up	no
MSTRG.50777	ACOT8	ENSSSCT00000025270	GO:0005102(signaling receptor binding);GO:0005777(peroxisome);GO:0005782(peroxisomal matrix);GO:0006637(acyl-CoA metabolic process);GO:0016290(palmitoyl-CoA hydrolase activity);GO:0016559(peroxisome fission);GO:0043649(dicarboxylic acid catabolic process);GO:0045225(negative regulation of CD4 biosynthetic process);GO:0047617(acyl-CoA hydrolase activity);GO:0052815(medium-chain acyl-CoA hydrolase …	00120(Primary bile acid biosynthesis);04146(Peroxisome)	K11992	EC:3.1.2.27	acyl-CoA thioesterase 8 [Source:NCBI gene;Acc:100157173]	protein_coding	0.557219	0.20769	0.31321	0.446248	2.21326	0.247344	0.370889	-1.43094	0.0768373	down	no
MSTRG.24800	DAG1;ENSSSCG00000032639	ENSSSCT00000059083;ENSSSCT00000040420;ENSSSCT00000046086;ENSSSCT00000048888;ENSSSCT00000036961;ENSSSCT00000052206;ENSSSCT00000065831;ENSSSCT00000026336;ENSSSCT00000042010;ENSSSCT00000056513	GO:0002011(morphogenesis of an epithelial sheet);GO:0002162(dystroglycan binding);GO:0003779(actin binding);GO:0005509(calcium ion binding);GO:0005604(basement membrane);GO:0005615(extracellular space);GO:0005654(nucleoplasm);GO:0005737(cytoplasm);GO:0005886(plasma membrane);GO:0005911(cell-cell junction);GO:0005925(focal adhesion);GO:0006509(membrane protein ectodomain proteolysis);GO:0007016(cy…	04512(ECM-receptor interaction);05410(Hypertrophic cardiomyopathy (HCM));05412(Arrhythmogenic right ventricular cardiomyopathy (ARVC));05414(Dilated cardiomyopathy (DCM));05416(Viral myocarditis);05416(Viral myocarditis)	K06265	NA	dystroglycan 1 [Source:NCBI gene;Acc:100620392]	protein_coding	1.31326	1.28308	1.56517	3.8356	1.76638	1.62335	0.575962	-0.795955	0.0769864	down	no
MSTRG.26183	HDAC11	ENSSSCT00000012705;ENSSSCT00000024978	GO:0000118(histone deacetylase complex);GO:0004407(histone deacetylase activity);GO:0005634(nucleus);GO:0005886(plasma membrane);GO:0016575(histone deacetylation);GO:0016787(hydrolase activity);GO:0016787(hydrolase activity)	05034(Alcoholism);05203(Viral carcinogenesis);05203(Viral carcinogenesis)	K11418	EC:3.5.1.98	histone deacetylase 11 [Source:NCBI gene;Acc:100515581]	protein_coding	0.0272741	0.11031	0.0712365	0.17483	0.402408	0.301153	0.23773	-2.0726	0.0776873	down	no
MSTRG.97825	ENSSSCG00000002462	ENSSSCT00000002733	GO:0004129(cytochrome-c oxidase activity);GO:0005739(mitochondrion);GO:0016020(membrane);GO:0016021(integral component of membrane);GO:0022900(electron transport chain);GO:0045277(respiratory chain complex IV);GO:1902600(proton transmembrane transport)	00190(Oxidative phosphorylation);04260(Cardiac muscle contraction);04714(Thermogenesis);04932(Non-alcoholic fatty liver disease (NAFLD));05010(Alzheimer disease);05012(Parkinson disease);05016(Huntington disease)	K02273	NA	cytochrome c oxidase subunit 8C, mitochondrial [Source:NCBI gene;Acc:100157935]	protein_coding	19.5455	26.6491	25.0855	20.105	10.4523	13.5051	1.61771	0.693951	0.0777416	up	no
MSTRG.27856	SPATA16	ENSSSCT00000060926	GO:0005515(protein binding);GO:0005794(Golgi apparatus);GO:0007283(spermatogenesis)	NA	NA	NA	spermatogenesis associated 16 [Source:NCBI gene;Acc:100415806]	protein_coding	2.02722	1.34598	2.83259	0.863261	0.829296	1.05946	2.255	1.17313	0.0780925	up	no
MSTRG.115160	ENSSSCG00000033978	ENSSSCT00000038507	NA	NA	NA	NA	protein FAM127 [Source:NCBI gene;Acc:110257712]	protein_coding	1.08077	0.266889	0.231256	2.60554	0.718286	0.970512	0.367673	-1.4435	0.0786326	down	no
MSTRG.104939	PCF11	ENSSSCT00000043941;ENSSSCT00000016256	GO:0000993(RNA polymerase II complex binding);GO:0003729(mRNA binding);GO:0005654(nucleoplasm);GO:0005737(cytoplasm);GO:0005739(mitochondrion);GO:0006369(termination of RNA polymerase II transcription);GO:0006378(mRNA polyadenylation);GO:0006378(mRNA polyadenylation)	03015(mRNA surveillance pathway);03015(mRNA surveillance pathway)	K14400	NA	PCF11, cleavage and polyadenylation factor subunit [Source:NCBI gene;Acc:100515845]	protein_coding	3.06181	3.46577	3.36392	6.57176	4.64089	3.71107	0.662804	-0.593347	0.0786841	down	no
MSTRG.57663	ENSSSCG00000013874	ENSSSCT00000025410;ENSSSCT00000015157	NA	NA	NA	NA	occludin/ELL domain containing 1 [Source:NCBI gene;Acc:100516900]	protein_coding	2.24466	2.73649	2.09078	1.59382	0.608105	1.01761	2.19657	1.13525	0.0790149	up	no
MSTRG.76757	MRTFA	ENSSSCT00000064575;ENSSSCT00000045761;ENSSSCT00000000081;ENSSSCT00000052781	GO:0000976(transcription regulatory region sequence-specific DNA binding);GO:0001764(neuron migration);GO:0003700(DNA-binding transcription factor activity);GO:0003713(transcription coactivator activity);GO:0003779(actin binding);GO:0003785(actin monomer binding);GO:0005634(nucleus);GO:0005737(cytoplasm);GO:0010735(positive regulation of transcription via serum response element binding);GO:003003…	NA	K22525	NA	myocardin related transcription factor A [Source:NCBI gene;Acc:100516801]	protein_coding	2.12753	2.06526	1.19807	4.99684	1.9308	2.02887	0.601894	-0.732419	0.0790284	down	no
MSTRG.96444	KLHL25	ENSSSCT00000002515	GO:0005515(protein binding);GO:0005737(cytoplasm);GO:0006446(regulation of translational initiation);GO:0006511(ubiquitin-dependent protein catabolic process);GO:0016567(protein ubiquitination);GO:0031463(Cul3-RING ubiquitin ligase complex)	NA	K10462	NA	kelch like family member 25 [Source:NCBI gene;Acc:100621005]	protein_coding	1.09996	3.81245	2.62372	8.3956	2.5938	3.15068	0.532963	-0.907892	0.0791331	down	no
MSTRG.62211	ZFAND2A	ENSSSCT00000042957;ENSSSCT00000008286	GO:0000502(proteasome complex);GO:0008270(zinc ion binding);GO:0032436(positive regulation of proteasomal ubiquitin-dependent protein catabolic process);GO:0046872(metal ion binding);GO:0071243(cellular response to arsenic-containing substance);GO:0071243(cellular response to arsenic-containing substance)	NA	NA	NA	zinc finger AN1-type containing 2A [Source:NCBI gene;Acc:100521185]	protein_coding	33.1172	30.0515	28.0264	116.825	22.0506	28.6185	0.544469	-0.877078	0.0792148	down	no
MSTRG.99201	TBC1D19	ENSSSCT00000009586;ENSSSCT00000047454	NA	NA	NA	NA	TBC1 domain family member 19 [Source:NCBI gene;Acc:100623223]	protein_coding	0.0781077	0.023178	0.0899372	0.253685	0.313238	0.185826	0.254032	-1.97692	0.0792599	down	no
MSTRG.28941	ITGB5	ENSSSCT00000062375;ENSSSCT00000052970	GO:0007155(cell adhesion);GO:0007160(cell-matrix adhesion);GO:0007179(transforming growth factor beta receptor signaling pathway);GO:0007229(integrin-mediated signaling pathway);GO:0008305(integrin complex);GO:0009986(cell surface);GO:0016020(membrane);GO:0016021(integral component of membrane);GO:0034684(integrin alphav-beta5 complex);GO:0035987(endodermal cell differentiation);GO:0038023(signal…	04145(Phagosome);04151(PI3K-Akt signaling pathway);04510(Focal adhesion);04512(ECM-receptor interaction);04810(Regulation of actin cytoskeleton);05165(Human papillomavirus infection);05205(Proteoglycans in cancer);05410(Hypertrophic cardiomyopathy (HCM));05412(Arrhythmogenic right ventricular cardiomyopathy (ARVC));05414(Dilated cardiomyopathy (DCM));05414(Dilated cardiomyopathy (DCM))	K06588	NA	integrin subunit beta 5 [Source:NCBI gene;Acc:100134977]	protein_coding	3.46726	4.58959	6.2245	3.59531	2.76916	2.86438	1.54747	0.629911	0.079546	up	no
MSTRG.36871	SGMS1	ENSSSCT00000044848;ENSSSCT00000011418;ENSSSCT00000057087;ENSSSCT00000037988;ENSSSCT00000037052	GO:0000138(Golgi trans cisterna);GO:0002950(ceramide phosphoethanolamine synthase activity);GO:0005515(protein binding);GO:0005887(integral component of plasma membrane);GO:0006686(sphingomyelin biosynthetic process);GO:0016020(membrane);GO:0016021(integral component of membrane);GO:0030148(sphingolipid biosynthetic process);GO:0030173(integral component of Golgi membrane);GO:0030176(integral com…	00600(Sphingolipid metabolism);04071(Sphingolipid signaling pathway);04071(Sphingolipid signaling pathway)	K04714	EC:2.7.8.27	sphingomyelin synthase 1 [Source:NCBI gene;Acc:100037303]	protein_coding	1.66939	1.49217	1.3898	2.36802	2.35705	2.18987	0.658192	-0.603419	0.0795902	down	no
MSTRG.33990	COX6A1;ENSSSCG00000032747	ENSSSCT00000061081;ENSSSCT00000063765	GO:0004129(cytochrome-c oxidase activity);GO:0005739(mitochondrion);GO:0005743(mitochondrial inner membrane);GO:0005751(mitochondrial respiratory chain complex IV);GO:0016020(membrane);GO:0022900(electron transport chain);GO:1902600(proton transmembrane transport);GO:0000166(nucleotide binding);GO:0005524(ATP binding);GO:0006412(translation);GO:0006450(regulation of translational fidelity);GO:001…	00190(Oxidative phosphorylation);04260(Cardiac muscle contraction);04714(Thermogenesis);04932(Non-alcoholic fatty liver disease (NAFLD));05010(Alzheimer disease);05012(Parkinson disease);05016(Huntington disease);00970(Aminoacyl-tRNA biosynthesis)	K02266;K02435	6.3.5.7;EC:6.3.5.6	cytochrome c oxidase subunit VIa polypeptide 1 [Source:NCBI gene;Acc:100152232];glutamyl-tRNA amidotransferase subunit C [Source:NCBI gene;Acc:100153423]	protein_coding	43.4632	37.3987	48.267	32.2581	20.0436	35.2279	1.47526	0.560968	0.0796288	up	no
MSTRG.93892	ENSSSCG00000037057	ENSSSCT00000039114	NA	NA	NA	NA		protein_coding	0.489991	0.0301321	0.147664	0.0449236	2.04091	0.579383	0.250557	-1.99679	0.0798309	down	no
MSTRG.74177	S100A4	ENSSSCT00000007206;ENSSSCT00000033355	GO:0005509(calcium ion binding);GO:0005634(nucleus);GO:0042802(identical protein binding);GO:0043123(positive regulation of I-kappaB kinase/NF-kappaB signaling);GO:0046872(metal ion binding);GO:0046914(transition metal ion binding);GO:0048471(perinuclear region of cytoplasm);GO:0050786(RAGE receptor binding);GO:0050786(RAGE receptor binding)	NA	NA	NA	S100 calcium binding protein A4 [Source:NCBI gene;Acc:100156358]	protein_coding	56.2811	61.9565	159.224	55.3734	37.1517	74.141	1.66477	0.735325	0.0801015	up	no
MSTRG.55453	TCN1	ENSSSCT00000051461;ENSSSCT00000054333;ENSSSCT00000023981;ENSSSCT00000051169	GO:0015889(cobalamin transport);GO:0031419(cobalamin binding);GO:0031419(cobalamin binding)	NA	NA	NA	transcobalamin 1 [Source:NCBI gene;Acc:396873]	protein_coding	0.0400287	0.0970227	0.0001	0.153909	0.285717	0.325289	0.179303	-2.47953	0.0810174	down	no
MSTRG.114742	ZNF280C	ENSSSCT00000033263;ENSSSCT00000056024;ENSSSCT00000043182;ENSSSCT00000013840	GO:0003676(nucleic acid binding);GO:0003677(DNA binding);GO:0003700(DNA-binding transcription factor activity);GO:0005634(nucleus);GO:0006355(regulation of transcription, DNA-templated);GO:0006355(regulation of transcription, DNA-templated)	NA	NA	NA	zinc finger protein 280C [Source:NCBI gene;Acc:100524358]	protein_coding	1.29525	1.6394	1.88219	0.936118	4.76695	3.44989	0.526261	-0.92615	0.0812979	down	no
MSTRG.97731	ENSSSCG00000002449	ENSSSCT00000002719	GO:0003954(NADH dehydrogenase activity);GO:0005739(mitochondrion);GO:0055114(oxidation-reduction process)	00190(Oxidative phosphorylation);04714(Thermogenesis);04723(Retrograde endocannabinoid signaling);04932(Non-alcoholic fatty liver disease (NAFLD));05010(Alzheimer disease);05012(Parkinson disease);05016(Huntington disease)	K03957	NA	NADH:ubiquinone oxidoreductase subunit B1 [Source:NCBI gene;Acc:100739619]	protein_coding	251.495	244.175	416.287	162.429	265.81	160.315	1.54949	0.631793	0.0813595	up	no
MSTRG.111669	SRPX	ENSSSCT00000036512;ENSSSCT00000013380	GO:0001845(phagolysosome assembly);GO:0005776(autophagosome);GO:0005783(endoplasmic reticulum);GO:0006914(autophagy);GO:0034976(response to endoplasmic reticulum stress);GO:0060244(negative regulation of cell proliferation involved in contact inhibition);GO:2001241(positive regulation of extrinsic apoptotic signaling pathway in absence of ligand);GO:2001241(positive regulation of extrinsic apopto…	NA	NA	NA	sushi repeat containing protein X-linked [Source:NCBI gene;Acc:100156108]	protein_coding	563.451	547.729	544.553	576.792	215.666	276.664	1.54868	0.631043	0.0818246	up	no
MSTRG.15270	PITRM1	ENSSSCT00000046612;ENSSSCT00000012219;ENSSSCT00000055628;ENSSSCT00000054298	GO:0003824(catalytic activity);GO:0004222(metalloendopeptidase activity);GO:0005739(mitochondrion);GO:0005759(mitochondrial matrix);GO:0006508(proteolysis);GO:0008270(zinc ion binding);GO:0016485(protein processing);GO:0046872(metal ion binding);GO:0046872(metal ion binding)	NA	K06972	EC:3.4.24.-	pitrilysin metallopeptidase 1 [Source:NCBI gene;Acc:100521215]	protein_coding	8.26046	10.4832	8.04744	20.1776	10.5965	10.1431	0.654764	-0.610953	0.0819269	down	no
MSTRG.84652	ERF;ENSSSCG00000003049	ENSSSCT00000045268;ENSSSCT00000003386	GO:0000122(negative regulation of transcription by RNA polymerase II);GO:0003677(DNA binding);GO:0003700(DNA-binding transcription factor activity);GO:0003714(transcription corepressor activity);GO:0005634(nucleus);GO:0005654(nucleoplasm);GO:0005829(cytosol);GO:0006355(regulation of transcription, DNA-templated);GO:0043565(sequence-specific DNA binding);GO:0000981(DNA-binding transcription factor…	NA	K09434	NA	ETS2 repressor factor [Source:NCBI gene;Acc:100516083]	protein_coding	10.7588	8.5547	8.33424	27.501	9.12811	9.10439	0.60454	-0.72609	0.082024	down	no
MSTRG.7818	RTRAF	ENSSSCT00000062359;ENSSSCT00000005545	GO:0000993(RNA polymerase II complex binding);GO:0003723(RNA binding);GO:0005634(nucleus);GO:0005654(nucleoplasm);GO:0005737(cytoplasm);GO:0005813(centrosome);GO:0006388(tRNA splicing, via endonucleolytic cleavage and ligation);GO:0006469(negative regulation of protein kinase activity);GO:0042802(identical protein binding);GO:0045944(positive regulation of transcription by RNA polymerase II);GO:0…	NA	K15433	NA	RNA transcription, translation and transport factor [Source:NCBI gene;Acc:100154555]	protein_coding	206.079	235.928	241.139	161.738	154.515	161.137	1.431	0.517026	0.082081	up	no
MSTRG.9820	ENSSSCG00000033212	ENSSSCT00000047582	GO:0005742(mitochondrial outer membrane translocase complex)	NA	K17773	NA	translocase of outer mitochondrial membrane 5 [Source:NCBI gene;Acc:100520533]	protein_coding	5.49439	2.27841	4.6044	2.92061	2.0692	2.08514	1.74944	0.806892	0.0822303	up	no
MSTRG.33397	DDX55;ENSSSCG00000009772	ENSSSCT00000054839;ENSSSCT00000010713;ENSSSCT00000010714	GO:0000166(nucleotide binding);GO:0003676(nucleic acid binding);GO:0003723(RNA binding);GO:0004386(helicase activity);GO:0005524(ATP binding);GO:0005634(nucleus);GO:0005730(nucleolus);GO:0005829(cytosol);GO:0016787(hydrolase activity);GO:0005783(endoplasmic reticulum);GO:0005793(endoplasmic reticulum-Golgi intermediate compartment);GO:0005794(Golgi apparatus);GO:0006886(intracellular protein tran…	NA	K14809;K20347	EC:3.6.4.13	DEAD-box helicase 55 [Source:NCBI gene;Acc:100157342];transmembrane p24 trafficking protein 2 [Source:NCBI gene;Acc:100625917]	protein_coding	20.1716	13.0301	13.5383	35.6171	15.1703	21.0283	0.650833	-0.61964	0.0824603	down	no
MSTRG.47336	LSM11	ENSSSCT00000056879	GO:0005634(nucleus);GO:0005683(U7 snRNP);GO:0005697(telomerase holoenzyme complex);GO:0006398(mRNA 3'-end processing by stem-loop binding and cleavage);GO:0016604(nuclear body);GO:0071204(histone pre-mRNA 3'end processing complex);GO:0071209(U7 snRNA binding);GO:1900087(positive regulation of G1/S transition of mitotic cell cycle)	NA	NA	NA	LSM11, U7 small nuclear RNA associated [Source:NCBI gene;Acc:100522906]	protein_coding	11.5639	11.7471	9.72977	1.69764	7.32293	9.47604	1.78631	0.836986	0.0826913	up	no
MSTRG.24219	CSRNP1	ENSSSCT00000012332;ENSSSCT00000040869;ENSSSCT00000042469	GO:0001228(DNA-binding transcription activator activity, RNA polymerase II-specific);GO:0003700(DNA-binding transcription factor activity);GO:0005634(nucleus);GO:0006355(regulation of transcription, DNA-templated);GO:0009791(post-embryonic development);GO:0043565(sequence-specific DNA binding);GO:0045944(positive regulation of transcription by RNA polymerase II);GO:0048008(platelet-derived growth…	NA	K17494	NA	cysteine and serine rich nuclear protein 1 [Source:NCBI gene;Acc:100519275]	protein_coding	0.0140398	0.174373	0.176548	0.0863283	1.24471	0.0820265	0.258276	-1.95301	0.0827807	down	no
MSTRG.79395	LRP6	ENSSSCT00000059330;ENSSSCT00000039050;ENSSSCT00000000671	GO:0001702(gastrulation with mouth forming second);GO:0001843(neural tube closure);GO:0001933(negative regulation of protein phosphorylation);GO:0003344(pericardium morphogenesis);GO:0005041(low-density lipoprotein particle receptor activity);GO:0005102(signaling receptor binding);GO:0005109(frizzled binding);GO:0005515(protein binding);GO:0005769(early endosome);GO:0005794(Golgi apparatus);GO:00…	04150(mTOR signaling pathway);04310(Wnt signaling pathway);04928(Parathyroid hormone synthesis, secretion and action);05200(Pathways in cancer);05224(Breast cancer);05225(Hepatocellular carcinoma);05226(Gastric cancer);05226(Gastric cancer)	K03068	NA	LDL receptor related protein 6 [Source:NCBI gene;Acc:100515777]	protein_coding	1.58038	2.46821	1.09554	2.34788	2.86598	2.97157	0.628451	-0.670128	0.0830353	down	no
MSTRG.97697	TC2N	ENSSSCT00000039469;ENSSSCT00000002713	GO:0005634(nucleus);GO:0005634(nucleus)	NA	K17287	NA	tandem C2 domains, nuclear [Source:NCBI gene;Acc:100156455]	protein_coding	2.03093	2.61906	3.54683	2.84323	5.68097	4.49341	0.629672	-0.667328	0.0835263	down	no
MSTRG.14177	FAM171A1	ENSSSCT00000043229;ENSSSCT00000012091;ENSSSCT00000041299;ENSSSCT00000062919;ENSSSCT00000063062;ENSSSCT00000062143;ENSSSCT00000065934	GO:0016020(membrane);GO:0016021(integral component of membrane);GO:0016021(integral component of membrane)	NA	NA	NA	family with sequence similarity 171 member A1 [Source:NCBI gene;Acc:100525944]	protein_coding	0.214993	0.130298	0.103504	0.263603	0.447524	0.417083	0.397794	-1.32991	0.0838508	down	no
MSTRG.109167	AMPH	ENSSSCT00000023536	GO:0005515(protein binding);GO:0005543(phospholipid binding);GO:0005737(cytoplasm);GO:0005886(plasma membrane);GO:0008021(synaptic vesicle);GO:0031256(leading edge membrane);GO:0048488(synaptic vesicle endocytosis)	04144(Endocytosis);04666(Fc gamma R-mediated phagocytosis)	K12562	NA	amphiphysin [Source:NCBI gene;Acc:100626324]	protein_coding	0.111676	0.14669	0.0001	0.480075	0.368712	0.413604	0.204743	-2.28811	0.083885	down	no
MSTRG.84850	ENSSSCG00000003211	ENSSSCT00000051306;ENSSSCT00000003566;ENSSSCT00000065840	GO:0000122(negative regulation of transcription by RNA polymerase II);GO:0000976(transcription regulatory region sequence-specific DNA binding);GO:0000977(RNA polymerase II regulatory region sequence-specific DNA binding);GO:0000981(DNA-binding transcription factor activity, RNA polymerase II-specific);GO:0003677(DNA binding);GO:0003700(DNA-binding transcription factor activity);GO:0003707(steroi…	04931(Insulin resistance);04931(Insulin resistance)	K08535	NA	nuclear receptor subfamily 1 group H member 2 [Source:NCBI gene;Acc:100525290]	protein_coding	2.32495	2.82255	2.00353	6.11425	3.08549	2.50232	0.611091	-0.71054	0.0839252	down	no
MSTRG.63484	FUS	ENSSSCT00000036326;ENSSSCT00000038908;ENSSSCT00000034789	GO:0003676(nucleic acid binding);GO:0003682(chromatin binding);GO:0003713(transcription coactivator activity);GO:0003723(RNA binding);GO:0005634(nucleus);GO:0005654(nucleoplasm);GO:0005737(cytoplasm);GO:0006355(regulation of transcription, DNA-templated);GO:0006357(regulation of transcription by RNA polymerase II);GO:0008380(RNA splicing);GO:0042802(identical protein binding);GO:0043484(regulatio…	05202(Transcriptional misregulation in cancer);05202(Transcriptional misregulation in cancer)	K13098	NA	FUS RNA binding protein [Source:NCBI gene;Acc:100522185]	protein_coding	0.318051	0.223954	0.242825	0.100324	1.35533	0.541257	0.393022	-1.34732	0.0839261	down	no
MSTRG.62943	MDH2	ENSSSCT00000028089	GO:0003824(catalytic activity);GO:0005739(mitochondrion);GO:0005975(carbohydrate metabolic process);GO:0006099(tricarboxylic acid cycle);GO:0006108(malate metabolic process);GO:0006475(internal protein amino acid acetylation);GO:0009060(aerobic respiration);GO:0016020(membrane);GO:0016491(oxidoreductase activity);GO:0016615(malate dehydrogenase activity);GO:0016616(oxidoreductase activity, acting…	00020(Citrate cycle (TCA cycle));00270(Cysteine and methionine metabolism);00620(Pyruvate metabolism);00630(Glyoxylate and dicarboxylate metabolism)	K00026	EC:1.1.1.37	malate dehydrogenase 2 [Source:NCBI gene;Acc:397039]	protein_coding	5.14021	5.15468	6.03819	13.7842	5.34153	6.87493	0.628179	-0.670752	0.0839333	down	no
MSTRG.95133	ENSSSCG00000001931;PARP6;PKM	ENSSSCT00000002162;ENSSSCT00000052668;ENSSSCT00000002159;ENSSSCT00000061690;ENSSSCT00000036733;ENSSSCT00000044430;ENSSSCT00000058619;ENSSSCT00000040582;ENSSSCT00000062838;ENSSSCT00000061200;ENSSSCT00000002158	GO:0016020(membrane);GO:0016021(integral component of membrane);GO:0003950(NAD+ ADP-ribosyltransferase activity);GO:0006471(protein ADP-ribosylation);GO:0016740(transferase activity);GO:0016757(transferase activity, transferring glycosyl groups);GO:0070213(protein auto-ADP-ribosylation);GO:0140289(protein mono-ADP-ribosylation);GO:1990404(protein ADP-ribosylase activity);GO:0000287(magnesium ion …	00010(Glycolysis / Gluconeogenesis);00230(Purine metabolism);00620(Pyruvate metabolism);04922(Glucagon signaling pathway);04930(Type II diabetes mellitus);05165(Human papillomavirus infection);05203(Viral carcinogenesis);05230(Central carbon metabolism in cancer);05230(Central carbon metabolism in cancer)	K00873	EC:2.7.1.40	GRAM domain containing 2A [Source:NCBI gene;Acc:100158151];pyruvate kinase, muscle [Source:NCBI gene;Acc:100158154]	protein_coding	14.2685	13.7757	9.14299	40.9733	10.4195	12.353	0.583367	-0.777525	0.0840442	down	no
MSTRG.24791	TCTA	ENSSSCT00000043143	GO:0016020(membrane);GO:0016021(integral component of membrane);GO:0045671(negative regulation of osteoclast differentiation);GO:0072675(osteoclast fusion)	NA	NA	NA	T cell leukemia translocation altered [Source:NCBI gene;Acc:110256231]	protein_coding	0.15593	0.0001	0.124307	0.149403	0.436652	0.622156	0.232026	-2.10764	0.0842301	down	no
MSTRG.83001	TPPP3;ENSSSCG00000036468;ZDHHC1	ENSSSCT00000003078;ENSSSCT00000043584;ENSSSCT00000044774;ENSSSCT00000003076;ENSSSCT00000049339;ENSSSCT00000036794;ENSSSCT00000057874	GO:0001578(microtubule bundle formation);GO:0005874(microtubule);GO:0015631(tubulin binding);GO:0032273(positive regulation of protein polymerization);GO:0046785(microtubule polymerization);GO:0048471(perinuclear region of cytoplasm);GO:0097427(microtubule bundle);GO:0005516(calmodulin binding);GO:0005783(endoplasmic reticulum);GO:0005794(Golgi apparatus);GO:0006612(protein targeting to membrane)…	NA	K20027	EC:2.3.1.225	tubulin polymerization promoting protein family member 3 [Source:NCBI gene;Acc:100521665];zinc finger DHHC-type containing 1 [Source:NCBI gene;Acc:100525400]	protein_coding	0.171403	0.164914	0.191985	0.687755	0.315608	0.171185	0.449791	-1.15267	0.0844144	down	no
MSTRG.99211	ENSSSCG00000027340	ENSSSCT00000028294	GO:0004430(1-phosphatidylinositol 4-kinase activity);GO:0005768(endosome);GO:0005802(trans-Golgi network);GO:0005886(plasma membrane);GO:0007030(Golgi organization);GO:0007032(endosome organization);GO:0046854(phosphatidylinositol phosphorylation)	00562(Inositol phosphate metabolism);04070(Phosphatidylinositol signaling system)	K13711	EC:2.7.1.67	phosphatidylinositol 4-kinase type 2 beta [Source:NCBI gene;Acc:100623115]	protein_coding	3.89228	3.35891	3.18724	9.06852	3.93073	3.8814	0.618367	-0.693465	0.0844753	down	no
MSTRG.88725	RMC1	ENSSSCT00000062089;ENSSSCT00000027568	GO:0005515(protein binding);GO:0010506(regulation of autophagy);GO:0031902(late endosome membrane);GO:0035658(Mon1-Ccz1 complex);GO:0035658(Mon1-Ccz1 complex)	NA	NA	NA	regulator of MON1-CCZ1 [Source:NCBI gene;Acc:100739220]	protein_coding	41.4902	41.4845	46.7235	87.868	58.6253	44.8496	0.677831	-0.561003	0.0846304	down	no
MSTRG.74338	TUFT1	ENSSSCT00000036727;ENSSSCT00000007254	GO:0005515(protein binding);GO:0005737(cytoplasm);GO:0035556(intracellular signal transduction);GO:0035556(intracellular signal transduction)	NA	NA	NA	tuftelin 1 [Source:NCBI gene;Acc:397240]	protein_coding	4.89788	5.85384	4.35167	10.3381	7.13486	6.13443	0.639773	-0.644369	0.0849207	down	no
MSTRG.83884	ENSSSCG00000002898;PSENEN	ENSSSCT00000003202;ENSSSCT00000062978	GO:0017053(transcriptional repressor complex);GO:0005783(endoplasmic reticulum);GO:0005794(Golgi apparatus);GO:0005887(integral component of plasma membrane);GO:0006509(membrane protein ectodomain proteolysis);GO:0007220(Notch receptor processing);GO:0016020(membrane);GO:0016021(integral component of membrane);GO:0016485(protein processing);GO:0034205(amyloid-beta formation);GO:0042982(amyloid pr…	04218(Cellular senescence);04330(Notch signaling pathway);05010(Alzheimer disease)	K21774;K06170	NA	lin-37 DREAM MuvB core complex component [Source:NCBI gene;Acc:100628065];presenilin enhancer, gamma-secretase subunit [Source:NCBI gene;Acc:100518735]	protein_coding	26.158	23.5098	24.0342	19.704	15.4879	16.1591	1.43526	0.521312	0.0851381	up	no
MSTRG.77756	MBD6	ENSSSCT00000000465	GO:0001650(fibrillar center);GO:0003677(DNA binding);GO:0003682(chromatin binding);GO:0005634(nucleus);GO:0005654(nucleoplasm);GO:0010369(chromocenter)	NA	NA	NA	methyl-CpG binding domain protein 6 [Source:NCBI gene;Acc:100518908]	protein_coding	0.542428	0.299437	0.386573	1.74691	0.388776	0.718156	0.430451	-1.21608	0.0851616	down	no
MSTRG.69462	HSF1	ENSSSCT00000044691;ENSSSCT00000049676;ENSSSCT00000062357;ENSSSCT00000006497	GO:0000122(negative regulation of transcription by RNA polymerase II);GO:0000165(MAPK cascade);GO:0000776(kinetochore);GO:0000978(RNA polymerase II proximal promoter sequence-specific DNA binding);GO:0001162(RNA polymerase II intronic transcription regulatory region sequence-specific DNA binding);GO:0001227(DNA-binding transcription repressor activity, RNA polymerase II-specific);GO:0001701(in ut…	05134(Legionellosis);05134(Legionellosis)	K09414	NA	heat shock transcription factor 1 [Source:NCBI gene;Acc:100511321]	protein_coding	0.63806	0.870204	1.1728	4.96935	0.588276	0.828531	0.419825	-1.25214	0.0854296	down	no
MSTRG.91853	TFAP2A	ENSSSCT00000001129;ENSSSCT00000051452;ENSSSCT00000042342	GO:0000977(RNA polymerase II regulatory region sequence-specific DNA binding);GO:0000981(DNA-binding transcription factor activity, RNA polymerase II-specific);GO:0003700(DNA-binding transcription factor activity);GO:0005634(nucleus);GO:0005654(nucleoplasm);GO:0005794(Golgi apparatus);GO:0005813(centrosome);GO:0005829(cytosol);GO:0006355(regulation of transcription, DNA-templated);GO:0006357(regu…	NA	K09176	NA	transcription factor AP-2 alpha [Source:NCBI gene;Acc:100049668]	protein_coding	0.198155	0.161165	0.388619	0.0798677	0.0657122	0.107438	2.95608	1.56368	0.0855915	up	no
MSTRG.51463	ENSSSCG00000040118	ENSSSCT00000066057	GO:0007275(multicellular organism development);GO:0030154(cell differentiation)	NA	NA	NA	pancreatic progenitor cell differentiation and proliferation factor [Source:NCBI gene;Acc:110257398]	protein_coding	8.58106	11.1286	10.1416	8.42874	3.97394	6.70154	1.56255	0.6439	0.0859727	up	no
MSTRG.48515	VDAC3	ENSSSCT00000007695;ENSSSCT00000007694	GO:0001662(behavioral fear response);GO:0005739(mitochondrion);GO:0005741(mitochondrial outer membrane);GO:0007268(chemical synaptic transmission);GO:0007270(neuron-neuron synaptic transmission);GO:0007612(learning);GO:0008308(voltage-gated anion channel activity);GO:0015698(inorganic anion transport);GO:0055085(transmembrane transport);GO:0098656(anion transmembrane transport);GO:1902017(regulat…	04020(Calcium signaling pathway);04022(cGMP-PKG signaling pathway);04216(Ferroptosis);04217(Necroptosis);04218(Cellular senescence);04621(NOD-like receptor signaling pathway);04979(Cholesterol metabolism);05012(Parkinson disease);05016(Huntington disease);05161(Hepatitis B);05166(Human T-cell leukemia virus 1 infection);05203(Viral carcinogenesis);05203(Viral carcinogenesis)	K15041	NA	voltage dependent anion channel 3 [Source:NCBI gene;Acc:397651]	protein_coding	31.8647	30.9448	35.0867	16.6861	23.2616	26.1376	1.48136	0.566923	0.0860594	up	no
MSTRG.76262	TBC1D22A	ENSSSCT00000001044	GO:0005096(GTPase activator activity);GO:0005623(cell);GO:0006886(intracellular protein transport);GO:0017137(Rab GTPase binding);GO:0042803(protein homodimerization activity);GO:0071889(14-3-3 protein binding);GO:0090630(activation of GTPase activity)	NA	K20360	NA	TBC1 domain family member 22A [Source:NCBI gene;Acc:100625790]	protein_coding	0.134993	0.192833	0.155739	0.82994	0.103607	0.443839	0.351075	-1.51015	0.0860949	down	no
MSTRG.52823	WASL	ENSSSCT00000043210;ENSSSCT00000018077	GO:0000147(actin cortical patch assembly);GO:0003779(actin binding);GO:0005634(nucleus);GO:0005829(cytosol);GO:0005884(actin filament);GO:0006897(endocytosis);GO:0007015(actin filament organization);GO:0009617(response to bacterium);GO:0030027(lamellipodium);GO:0030036(actin cytoskeleton organization);GO:0030041(actin filament polymerization);GO:0030048(actin filament-based movement);GO:0030478(a…	04062(Chemokine signaling pathway);04144(Endocytosis);04520(Adherens junction);04530(Tight junction);04666(Fc gamma R-mediated phagocytosis);04810(Regulation of actin cytoskeleton);05100(Bacterial invasion of epithelial cells);05132(Salmonella infection);05231(Choline metabolism in cancer);05231(Choline metabolism in cancer)	K05747	NA	Wiskott-Aldrich syndrome like [Source:NCBI gene;Acc:100525017]	protein_coding	6.93428	11.8996	12.3002	7.44735	6.5977	6.66727	1.50317	0.588005	0.0862313	up	no
MSTRG.15082	FBH1	ENSSSCT00000054369;ENSSSCT00000026184	GO:0000724(double-strand break repair via homologous recombination);GO:0000725(recombinational repair);GO:0000737(DNA catabolic process, endonucleolytic);GO:0000785(chromatin);GO:0001934(positive regulation of protein phosphorylation);GO:0003677(DNA binding);GO:0003678(DNA helicase activity);GO:0003690(double-stranded DNA binding);GO:0003697(single-stranded DNA binding);GO:0004003(ATP-dependent D…	NA	K10300	EC:3.6.4.12	F-box DNA helicase 1 [Source:NCBI gene;Acc:102162755]	protein_coding	0.749112	0.985541	1.00624	2.5704	1.07018	1.34922	0.549299	-0.864336	0.0863831	down	no
MSTRG.82116	ENSSSCG00000002709	ENSSSCT00000003003	GO:0000139(Golgi membrane);GO:0001517(N-acetylglucosamine 6-O-sulfotransferase activity);GO:0005802(trans-Golgi network);GO:0005975(carbohydrate metabolic process);GO:0006044(N-acetylglucosamine metabolic process);GO:0006790(sulfur compound metabolic process);GO:0008146(sulfotransferase activity);GO:0016740(transferase activity);GO:0018146(keratan sulfate biosynthetic process)	00533(Glycosaminoglycan biosynthesis - keratan sulfate)	K09671	EC:2.8.2.-	carbohydrate sulfotransferase 6 [Source:NCBI gene;Acc:100522551]	protein_coding	0.673978	0.520703	0.3452	0.287874	0.042918	0.137161	3.29067	1.71838	0.0865604	up	no
MSTRG.22465	GGT6	ENSSSCT00000019460	GO:0006508(proteolysis);GO:0006751(glutathione catabolic process);GO:0036374(glutathione hydrolase activity)	00430(Taurine and hypotaurine metabolism);00480(Glutathione metabolism)	K00681	3.4.19.13;EC:2.3.2.2	gamma-glutamyltransferase 6 [Source:NCBI gene;Acc:100523568]	protein_coding	3.02801	5.55331	2.85604	10.8858	3.9773	4.75227	0.583083	-0.778227	0.0866122	down	no
MSTRG.86182	EXOSC10	ENSSSCT00000003785	GO:0000166(nucleotide binding);GO:0000175(3'-5'-exoribonuclease activity);GO:0000176(nuclear exosome (RNase complex));GO:0000178(exosome (RNase complex));GO:0000460(maturation of 5.8S rRNA);GO:0000956(nuclear-transcribed mRNA catabolic process);GO:0003676(nucleic acid binding);GO:0003824(catalytic activity);GO:0004532(exoribonuclease activity);GO:0005622(intracellular);GO:0005634(nucleus);GO:0005…	03018(RNA degradation)	K12591	EC:3.1.13.-	exosome component 10 [Source:NCBI gene;Acc:100511264]	protein_coding	0.704331	0.916053	0.589138	0.625399	3.0986	0.820014	0.486249	-1.04023	0.0868993	down	no
MSTRG.81678	KLHL36	ENSSSCT00000055545	GO:0005515(protein binding)	NA	K13958	NA	kelch like family member 36 [Source:NCBI gene;Acc:110260898]	protein_coding	3.46681	3.16374	2.72089	10.5186	3.18777	3.47606	0.544246	-0.87767	0.0870132	down	no
MSTRG.23118	AKAP10;ULK2	ENSSSCT00000038778;ENSSSCT00000035940;ENSSSCT00000026010;ENSSSCT00000061591;ENSSSCT00000065892;ENSSSCT00000019640;ENSSSCT00000059057;ENSSSCT00000059135	GO:0005739(mitochondrion);GO:0005829(cytosol);GO:0005886(plasma membrane);GO:0008104(protein localization);GO:0032991(protein-containing complex);GO:0051018(protein kinase A binding);GO:0004672(protein kinase activity);GO:0004674(protein serine/threonine kinase activity);GO:0005524(ATP binding);GO:0006468(protein phosphorylation);GO:0006914(autophagy);GO:0034045(phagophore assembly site membrane)…	04136(Autophagy - other);04140(Autophagy - animal);04150(mTOR signaling pathway);04150(mTOR signaling pathway)	K16526;K08269	EC:2.7.11.1	A-kinase anchoring protein 10 [Source:NCBI gene;Acc:397262];unc-51 like autophagy activating kinase 2 [Source:NCBI gene;Acc:100525780]	protein_coding	11.7085	10.1879	7.92569	17.0399	12.4898	13.0478	0.700421	-0.513706	0.0870145	down	no
MSTRG.91199	TOE1	ENSSSCT00000004333	GO:0000175(3'-5'-exoribonuclease activity);GO:0003676(nucleic acid binding);GO:0004535(poly(A)-specific ribonuclease activity);GO:0005654(nucleoplasm);GO:0005737(cytoplasm);GO:0015030(Cajal body);GO:0016604(nuclear body);GO:0017069(snRNA binding);GO:0034472(snRNA 3'-end processing);GO:0046872(metal ion binding);GO:0090503(RNA phosphodiester bond hydrolysis, exonucleolytic)	NA	K13202	NA	target of EGR1, exonuclease [Source:NCBI gene;Acc:100513546]	protein_coding	0.381725	1.02987	0.885339	2.53999	2.00816	1.02143	0.412407	-1.27786	0.087472	down	no
MSTRG.76479	POLDIP3	ENSSSCT00000000041;ENSSSCT00000048614;ENSSSCT00000057438	GO:0003676(nucleic acid binding);GO:0003723(RNA binding);GO:0005623(cell);GO:0006406(mRNA export from nucleus);GO:0016607(nuclear speck);GO:0016973(poly(A)+ mRNA export from nucleus);GO:0036464(cytoplasmic ribonucleoprotein granule);GO:0036464(cytoplasmic ribonucleoprotein granule)	NA	K22414	NA	DNA polymerase delta interacting protein 3 [Source:NCBI gene;Acc:100525164]	protein_coding	13.3895	11.8276	11.0107	32.3791	10.5602	14.3216	0.63268	-0.660452	0.0876127	down	no
MSTRG.21776	CDK5R1	ENSSSCT00000019297	GO:0001764(neuron migration);GO:0002020(protease binding);GO:0003779(actin binding);GO:0005634(nucleus);GO:0005654(nucleoplasm);GO:0005737(cytoplasm);GO:0007158(neuron cell-cell adhesion);GO:0007411(axon guidance);GO:0007413(axonal fasciculation);GO:0007420(brain development);GO:0016533(protein kinase 5 complex);GO:0018105(peptidyl-serine phosphorylation);GO:0018107(peptidyl-threonine phosphoryla…	NA	NA	NA	cyclin dependent kinase 5 regulatory subunit 1 [Source:HGNC Symbol;Acc:HGNC:1775]	protein_coding	2.51407	0.753945	0.864399	2.63594	1.65592	3.42224	0.535696	-0.900514	0.0877596	down	no
MSTRG.65876	FOXI3	ENSSSCT00000063221	GO:0003677(DNA binding);GO:0003700(DNA-binding transcription factor activity);GO:0005634(nucleus);GO:0006355(regulation of transcription, DNA-templated);GO:0043565(sequence-specific DNA binding)	NA	K09401	NA	forkhead box I3 [Source:NCBI gene;Acc:100621571]	protein_coding	0.463953	1.57106	1.64014	0.548809	0.574188	0.551979	2.19415	1.13366	0.0879203	up	no
MSTRG.58538	MCOLN1;PNPLA6	ENSSSCT00000014822;ENSSSCT00000050879;ENSSSCT00000044919;ENSSSCT00000014824;ENSSSCT00000051542;ENSSSCT00000051837	GO:0005261(cation channel activity);GO:0005764(lysosome);GO:0005765(lysosomal membrane);GO:0005770(late endosome);GO:0005829(cytosol);GO:0005886(plasma membrane);GO:0016020(membrane);GO:0016021(integral component of membrane);GO:0019722(calcium-mediated signaling);GO:0034220(ion transmembrane transport);GO:0043235(receptor complex);GO:0051209(release of sequestered calcium ion into cytosol);GO:00…	04142(Lysosome);00564(Glycerophospholipid metabolism);04142(Lysosome)	K04992;K14676	EC:3.1.1.5	mucolipin 1 [Source:NCBI gene;Acc:100524240];patatin like phospholipase domain containing 6 [Source:NCBI gene;Acc:100524423]	protein_coding	0.220354	0.424615	0.418645	1.60186	0.355697	0.363766	0.458193	-1.12597	0.0879784	down	no
MSTRG.107561	DYRK3	ENSSSCT00000039882;ENSSSCT00000017046;ENSSSCT00000063904	GO:0000242(pericentriolar material);GO:0000287(magnesium ion binding);GO:0004672(protein kinase activity);GO:0004674(protein serine/threonine kinase activity);GO:0005524(ATP binding);GO:0005634(nucleus);GO:0005654(nucleoplasm);GO:0005737(cytoplasm);GO:0005829(cytosol);GO:0006468(protein phosphorylation);GO:0010494(cytoplasmic stress granule);GO:0016607(nuclear speck);GO:0030218(erythrocyte differ…	NA	K18669	EC:2.7.12.1	dual specificity tyrosine phosphorylation regulated kinase 3 [Source:NCBI gene;Acc:100739107]	protein_coding	2.66131	3.10066	1.49403	6.20029	3.48323	3.12706	0.566407	-0.82009	0.0880087	down	no
MSTRG.36246	TSPAN14	ENSSSCT00000042338;ENSSSCT00000041992;ENSSSCT00000011321;ENSSSCT00000057170	GO:0005886(plasma membrane);GO:0005887(integral component of plasma membrane);GO:0007166(cell surface receptor signaling pathway);GO:0009986(cell surface);GO:0016020(membrane);GO:0016021(integral component of membrane);GO:0019899(enzyme binding);GO:0045747(positive regulation of Notch signaling pathway);GO:0051604(protein maturation);GO:0072659(protein localization to plasma membrane);GO:0097197(…	NA	K17296	NA	tetraspanin 14 [Source:NCBI gene;Acc:100154486]	protein_coding	0.941377	0.453444	0.525484	0.462864	0.185585	0.224476	2.19985	1.13741	0.0885723	up	no
MSTRG.84223	ENSSSCG00000022423	ENSSSCT00000052694;ENSSSCT00000030595	GO:0003676(nucleic acid binding);GO:0005622(intracellular);GO:0005634(nucleus);GO:0006355(regulation of transcription, DNA-templated);GO:0046872(metal ion binding);GO:0046872(metal ion binding)	NA	NA	NA		protein_coding	0.751407	0.193107	0.424648	0.178573	0.11253	0.181604	2.89642	1.53427	0.0886101	up	no
MSTRG.104858	RSF1	ENSSSCT00000016236	GO:0000123(histone acetyltransferase complex);GO:0000790(nuclear chromatin);GO:0004402(histone acetyltransferase activity);GO:0005634(nucleus);GO:0005654(nucleoplasm);GO:0006334(nucleosome assembly);GO:0006338(chromatin remodeling);GO:0006352(DNA-templated transcription, initiation);GO:0006355(regulation of transcription, DNA-templated);GO:0016573(histone acetylation);GO:0016584(nucleosome positi…	NA	K11657	NA	remodeling and spacing factor 1 [Source:NCBI gene;Acc:100217384]	protein_coding	0.915179	0.719714	0.443891	1.81804	0.783668	1.14877	0.554272	-0.851333	0.0887689	down	no
MSTRG.62344	SDK1	ENSSSCT00000008310	GO:0005515(protein binding);GO:0007156(homophilic cell adhesion via plasma membrane adhesion molecules);GO:0007416(synapse assembly);GO:0010842(retina layer formation);GO:0016020(membrane);GO:0016021(integral component of membrane);GO:0045202(synapse);GO:0048148(behavioral response to cocaine);GO:0060998(regulation of dendritic spine development)	NA	K16353	NA	sidekick cell adhesion molecule 1 [Source:NCBI gene;Acc:100512953]	protein_coding	1.73507	1.8245	2.44821	1.18998	1.27025	1.54347	1.50055	0.585495	0.0888951	up	no
MSTRG.74140	S100A2	ENSSSCT00000036193	GO:0005509(calcium ion binding);GO:0042802(identical protein binding);GO:0043542(endothelial cell migration);GO:0046872(metal ion binding);GO:0046914(transition metal ion binding)	NA	NA	NA	S100 calcium binding protein A2 [Source:NCBI gene;Acc:100152729]	protein_coding	5.03858	5.34426	1.86179	2.08248	2.78579	0.571735	2.25085	1.17047	0.0891707	up	no
MSTRG.68009	MORN2	ENSSSCT00000009282;ENSSSCT00000038153;ENSSSCT00000060073;ENSSSCT00000048638	NA	NA	NA	NA	MORN repeat containing 2 [Source:NCBI gene;Acc:100519139]	protein_coding	13.514	11.5252	16.4308	5.94802	9.9175	11.2398	1.52996	0.613496	0.0891894	up	no
MSTRG.49537	PTPRA	ENSSSCT00000007839;ENSSSCT00000054908;ENSSSCT00000038766;ENSSSCT00000042650	GO:0004721(phosphoprotein phosphatase activity);GO:0004725(protein tyrosine phosphatase activity);GO:0006468(protein phosphorylation);GO:0006470(protein dephosphorylation);GO:0008286(insulin receptor signaling pathway);GO:0016020(membrane);GO:0016021(integral component of membrane);GO:0016311(dephosphorylation);GO:0016787(hydrolase activity);GO:0016791(phosphatase activity);GO:0035335(peptidyl-ty…	NA	K18032	EC:3.1.3.48	protein tyrosine phosphatase, receptor type A [Source:NCBI gene;Acc:100157496]	protein_coding	3.52581	3.51028	3.37222	7.1672	4.0168	4.12486	0.679888	-0.55663	0.0895664	down	no
MSTRG.92799	PPT2;EGFL8	ENSSSCT00000035201;ENSSSCT00000001582;ENSSSCT00000036152	GO:0005764(lysosome);GO:0008474(palmitoyl-(protein) hydrolase activity);GO:0016790(thiolester hydrolase activity);GO:0098599(palmitoyl hydrolase activity);GO:0098734(macromolecule depalmitoylation);GO:0005102(signaling receptor binding);GO:0005509(calcium ion binding);GO:0005515(protein binding);GO:0005576(extracellular region);GO:0009986(cell surface);GO:0048856(anatomical structure development)…	00062(Fatty acid elongation);04142(Lysosome);04142(Lysosome)	K01074	EC:3.1.2.22	palmitoyl-protein thioesterase 2 [Source:NCBI gene;Acc:100144537];EGF like domain multiple 8 [Source:NCBI gene;Acc:100144521]	protein_coding	1.04037	1.36793	1.28092	4.55769	1.25707	1.15686	0.529177	-0.918178	0.0896971	down	no
MSTRG.80487	LALBA	ENSSSCT00000025257	GO:0004461(lactose synthase activity);GO:0005509(calcium ion binding);GO:0005576(extracellular region);GO:0005989(lactose biosynthetic process);GO:0046872(metal ion binding);GO:0050829(defense response to Gram-negative bacterium);GO:0050830(defense response to Gram-positive bacterium)	00052(Galactose metabolism)	K00704	EC:2.4.1.22	lactalbumin alpha [Source:NCBI gene;Acc:397647]	protein_coding	19.3176	10.0741	10.6143	11.3714	5.39882	6.97502	1.6848	0.752576	0.089977	up	no
MSTRG.86202	UBIAD1	ENSSSCT00000057161	GO:0004659(prenyltransferase activity);GO:0005634(nucleus);GO:0005737(cytoplasm);GO:0005783(endoplasmic reticulum);GO:0006744(ubiquinone biosynthetic process);GO:0009234(menaquinone biosynthetic process);GO:0016020(membrane);GO:0016021(integral component of membrane);GO:0016209(antioxidant activity);GO:0016765(transferase activity, transferring alkyl or aryl (other than methyl) groups);GO:0030173…	NA	K00810	EC:2.5.1.-	UbiA prenyltransferase domain containing 1 [Source:NCBI gene;Acc:100523441]	protein_coding	2.71942	3.29314	2.48819	5.8925	3.57366	3.8698	0.63743	-0.649661	0.0900101	down	no
MSTRG.46590	MAP1B	ENSSSCT00000037772;ENSSSCT00000018484;ENSSSCT00000057226	GO:0000226(microtubule cytoskeleton organization);GO:0001578(microtubule bundle formation);GO:0001750(photoreceptor outer segment);GO:0003779(actin binding);GO:0005829(cytosol);GO:0005874(microtubule);GO:0005875(microtubule associated complex);GO:0005886(plasma membrane);GO:0007399(nervous system development);GO:0007409(axonogenesis);GO:0008017(microtubule binding);GO:0009987(cellular process);GO…	NA	K10429	NA	microtubule associated protein 1B [Source:NCBI gene;Acc:100519062]	protein_coding	1.43242	1.41181	1.281	2.03798	2.85655	1.36588	0.65894	-0.601781	0.0902534	down	no
MSTRG.63748	DCTN5	ENSSSCT00000042596	GO:0003281(ventricular septum development);GO:0005654(nucleoplasm);GO:0005813(centrosome);GO:0031965(nuclear membrane);GO:0035904(aorta development);GO:0060976(coronary vasculature development)	04962(Vasopressin-regulated water reabsorption)	K10427	NA	dynactin subunit 5 [Source:NCBI gene;Acc:100524641]	protein_coding	2.83012	1.72354	2.55729	3.86128	4.30347	3.05786	0.633627	-0.658295	0.090328	down	no
MSTRG.83973	CAPN12	ENSSSCT00000003291	GO:0004198(calcium-dependent cysteine-type endopeptidase activity);GO:0005509(calcium ion binding);GO:0005622(intracellular);GO:0005737(cytoplasm);GO:0006508(proteolysis);GO:0008233(peptidase activity);GO:0008234(cysteine-type peptidase activity);GO:0016787(hydrolase activity)	NA	K04740	EC:3.4.22.-	calpain 12 [Source:NCBI gene;Acc:100517656]	protein_coding	0.335017	0.272095	0.046276	1.32586	0.316759	0.683528	0.280889	-1.83193	0.0908887	down	no
MSTRG.60911	SRFBP1;ENSSSCG00000014233	ENSSSCT00000040731;ENSSSCT00000015551;ENSSSCT00000031934;ENSSSCT00000038090	GO:0005634(nucleus);GO:0030490(maturation of SSU-rRNA);GO:0030686(90S preribosome);GO:0030686(90S preribosome)	NA	NA	NA	serum response factor binding protein 1 [Source:NCBI gene;Acc:100624712];zinc finger protein 474 [Source:NCBI gene;Acc:100525452]	protein_coding	2.52606	3.98621	2.45942	1.86266	2.10138	1.91766	1.52536	0.609147	0.0913366	up	no
MSTRG.47024	ENSSSCG00000036842	ENSSSCT00000064389	GO:0005515(protein binding)	NA	NA	NA		protein_coding	0.576123	0.501995	0.679461	0.273301	0.0001	0.0305647	5.78216	2.53161	0.0915376	up	no
MSTRG.88019	GNAL	ENSSSCT00000031272;ENSSSCT00000024927	GO:0000166(nucleotide binding);GO:0001664(G protein-coupled receptor binding);GO:0003924(GTPase activity);GO:0005525(GTP binding);GO:0005834(heterotrimeric G-protein complex);GO:0007165(signal transduction);GO:0007186(G protein-coupled receptor signaling pathway);GO:0007188(adenylate cyclase-modulating G protein-coupled receptor signaling pathway);GO:0007608(sensory perception of smell);GO:001900…	04020(Calcium signaling pathway);04728(Dopaminergic synapse);04740(Olfactory transduction);05012(Parkinson disease);05142(Chagas disease (American trypanosomiasis));05146(Amoebiasis);05146(Amoebiasis)	K04633	NA	G protein subunit alpha L [Source:NCBI gene;Acc:100736677]	protein_coding	1.09211	2.4965	1.34842	5.53506	1.04936	2.84989	0.523305	-0.934275	0.0916288	down	no
MSTRG.87037	TMEM50A;ENSSSCG00000031093	ENSSSCT00000043216;ENSSSCT00000062036;ENSSSCT00000054064;ENSSSCT00000030605	GO:0005737(cytoplasm);GO:0005783(endoplasmic reticulum);GO:0016020(membrane);GO:0016021(integral component of membrane);GO:0032511(late endosome to vacuole transport via multivesicular body sorting pathway);GO:0043025(neuronal cell body);GO:0097386(glial cell projection);GO:0097386(glial cell projection)	NA	NA	NA	transmembrane protein 50A [Source:NCBI gene;Acc:100626872]	protein_coding	3.33074	3.03461	2.95582	2.01166	2.00597	2.33288	1.46778	0.55364	0.0917689	up	no
MSTRG.38992	CFAP46	ENSSSCT00000011782;ENSSSCT00000060365;ENSSSCT00000011779	GO:0035082(axoneme assembly);GO:0060294(cilium movement involved in cell motility);GO:0060294(cilium movement involved in cell motility)	NA	NA	NA	cilia and flagella associated protein 46 [Source:NCBI gene;Acc:100158140]	protein_coding	0.441354	0.348906	0.280419	0.830801	0.685497	0.473301	0.538138	-0.893951	0.0917803	down	no
MSTRG.60944	PPIC	ENSSSCT00000040485	GO:0000413(protein peptidyl-prolyl isomerization);GO:0003755(peptidyl-prolyl cis-trans isomerase activity);GO:0006457(protein folding);GO:0016018(cyclosporin A binding);GO:0016853(isomerase activity)	NA	K09563	EC:5.2.1.8	peptidylprolyl isomerase C [Source:NCBI gene;Acc:100511313]	protein_coding	0.083258	0.025021	0.020104	0.266614	0.250134	0.041684	0.229899	-2.12093	0.0919561	down	no
MSTRG.34915	MED15;HIRA	ENSSSCT00000061718;ENSSSCT00000044008;ENSSSCT00000064180;ENSSSCT00000011068;ENSSSCT00000028715;ENSSSCT00000062977;ENSSSCT00000011079;ENSSSCT00000048409;ENSSSCT00000058867;ENSSSCT00000062808;ENSSSCT00000046063;ENSSSCT00000057623;ENSSSCT00000057731	GO:0003712(transcription coregulator activity);GO:0005634(nucleus);GO:0006357(regulation of transcription by RNA polymerase II);GO:0016592(mediator complex);GO:0019827(stem cell population maintenance);GO:0000070(mitotic sister chromatid segregation);GO:0000417(HIR complex);GO:0000775(chromosome, centromeric region);GO:0000790(nuclear chromatin);GO:0001649(osteoblast differentiation);GO:0003677(D…	NA	K15157;K11293	NA	mediator complex subunit 15 [Source:NCBI gene;Acc:100155104];protein HIRA [Source:NCBI gene;Acc:100152722]	protein_coding	2.26902	2.16984	1.70667	5.31017	2.27496	2.15815	0.630747	-0.664867	0.09198	down	no
MSTRG.45882	ENSSSCG00000016868	ENSSSCT00000018372	GO:0038023(signaling receptor activity)	NA	NA	NA		protein_coding	3.41064	1.22829	0.675883	0.429767	13.7507	1.26813	0.344033	-1.53938	0.0921201	down	no
MSTRG.110901	ASB11	ENSSSCT00000013272;ENSSSCT00000032369	GO:0005515(protein binding);GO:0005783(endoplasmic reticulum);GO:0016020(membrane);GO:0016021(integral component of membrane);GO:0016567(protein ubiquitination);GO:0035556(intracellular signal transduction);GO:0045732(positive regulation of protein catabolic process);GO:0045732(positive regulation of protein catabolic process)	NA	K10333	NA	ankyrin repeat and SOCS box containing 11 [Source:NCBI gene;Acc:100154431]	protein_coding	39.5174	41.3914	49.2034	32.046	25.8779	33.4622	1.42376	0.50971	0.092201	up	no
MSTRG.114065	ENSSSCG00000032401;ENSSSCG00000012571	ENSSSCT00000047406;ENSSSCT00000013746	GO:0001525(angiogenesis);GO:0001886(endothelial cell morphogenesis);GO:0005201(extracellular matrix structural constituent);GO:0005581(collagen trimer);GO:0005615(extracellular space);GO:0030198(extracellular matrix organization);GO:0031012(extracellular matrix)	NA	NA	NA		protein_coding	22.7608	14.8141	16.8019	10.2567	14.6496	12.2786	1.46233	0.548274	0.0922214	up	no
MSTRG.107768	CALCR	ENSSSCT00000064940;ENSSSCT00000016693	GO:0001669(acrosomal vesicle);GO:0004888(transmembrane signaling receptor activity);GO:0004930(G protein-coupled receptor activity);GO:0004948(calcitonin receptor activity);GO:0005886(plasma membrane);GO:0005887(integral component of plasma membrane);GO:0005929(cilium);GO:0007165(signal transduction);GO:0007166(cell surface receptor signaling pathway);GO:0007186(G protein-coupled receptor signali…	04080(Neuroactive ligand-receptor interaction);04380(Osteoclast differentiation);04380(Osteoclast differentiation)	K04576	NA	calcitonin receptor [Source:NCBI gene;Acc:397638]	protein_coding	4.67618	1.15462	5.03424	1.53876	2.53895	2.19789	1.73132	0.791869	0.0925406	up	no
MSTRG.94324	GTPBP2	ENSSSCT00000017803;ENSSSCT00000025691;ENSSSCT00000001886	GO:0003746(translation elongation factor activity);GO:0003924(GTPase activity);GO:0005525(GTP binding);GO:0006414(translational elongation);GO:0043231(intracellular membrane-bounded organelle);GO:0043231(intracellular membrane-bounded organelle)	NA	NA	NA	GTP binding protein 2 [Source:NCBI gene;Acc:100514413]	protein_coding	1.99451	2.05246	3.12207	4.77683	3.3885	3.28177	0.626275	-0.675133	0.0928241	down	no
MSTRG.49550	ENSSSCG00000040857	ENSSSCT00000060609;ENSSSCT00000038532;ENSSSCT00000056681	GO:0003723(RNA binding);GO:0005634(nucleus);GO:0005634(nucleus)	NA	NA	NA		protein_coding	2.31627	1.30893	1.25329	2.52521	4.65417	1.41034	0.567946	-0.816175	0.092914	down	no
MSTRG.69502	MROH6;EEF1D;NAPRT	ENSSSCT00000007613;ENSSSCT00000039371;ENSSSCT00000052787;ENSSSCT00000053609;ENSSSCT00000028155;ENSSSCT00000049946;ENSSSCT00000007619	GO:0001650(fibrillar center);GO:0003746(translation elongation factor activity);GO:0005634(nucleus);GO:0005737(cytoplasm);GO:0005783(endoplasmic reticulum);GO:0005829(cytosol);GO:0005853(eukaryotic translation elongation factor 1 complex);GO:0006412(translation);GO:0006414(translational elongation);GO:0071479(cellular response to ionizing radiation);GO:0003824(catalytic activity);GO:0004514(nicot…	00760(Nicotinate and nicotinamide metabolism);00760(Nicotinate and nicotinamide metabolism)	K15410;K00763	EC:6.3.4.21	maestro heat like repeat family member 6 [Source:NCBI gene;Acc:100737318];eukaryotic translation elongation factor 1 delta [Source:NCBI gene;Acc:100737048];nicotinate phosphoribosyltransferase [Source:NCBI gene;Acc:403161]	protein_coding	0.0354142	0.0314509	0.0749173	0.137045	0.177109	0.141013	0.311496	-1.68272	0.0929512	down	no
MSTRG.23348	PIK3R4	ENSSSCT00000051930;ENSSSCT00000064032;ENSSSCT00000063509;ENSSSCT00000057523;ENSSSCT00000025472;ENSSSCT00000061418	GO:0004672(protein kinase activity);GO:0004674(protein serine/threonine kinase activity);GO:0005515(protein binding);GO:0005524(ATP binding);GO:0005770(late endosome);GO:0005930(axoneme);GO:0006468(protein phosphorylation);GO:0006623(protein targeting to vacuole);GO:0015630(microtubule cytoskeleton);GO:0016236(macroautophagy);GO:0030242(autophagy of peroxisome);GO:0032465(regulation of cytokinesi…	04136(Autophagy - other);04140(Autophagy - animal);04371(Apelin signaling pathway);04371(Apelin signaling pathway)	K08333	EC:2.7.11.1	phosphoinositide-3-kinase regulatory subunit 4 [Source:NCBI gene;Acc:100516293]	protein_coding	0.672591	0.992493	0.624075	0.905538	1.86768	1.10903	0.589649	-0.762073	0.0930182	down	no
MSTRG.88297	TRAPPC3	ENSSSCT00000047189	GO:0000139(Golgi membrane);GO:0005783(endoplasmic reticulum);GO:0005794(Golgi apparatus);GO:0005829(cytosol);GO:0006888(endoplasmic reticulum to Golgi vesicle-mediated transport);GO:0016192(vesicle-mediated transport);GO:0030008(TRAPP complex);GO:0048193(Golgi vesicle transport)	NA	K20302	NA	trafficking protein particle complex 3 [Source:NCBI gene;Acc:100525755]	protein_coding	5.43569	3.17106	5.61757	11.7331	5.25096	5.58951	0.63013	-0.666278	0.0930372	down	no
MSTRG.51867	ENSSSCG00000039407	ENSSSCT00000055450;ENSSSCT00000046552	GO:0005525(GTP binding);GO:0016020(membrane);GO:0016021(integral component of membrane);GO:0016021(integral component of membrane)	NA	NA	NA		protein_coding	0.289943	0.130066	0.134804	0.385762	0.800698	0.570083	0.315855	-1.66266	0.0931872	down	no
MSTRG.45578	LMBRD2	ENSSSCT00000048047;ENSSSCT00000018329;ENSSSCT00000043890;ENSSSCT00000037666	GO:0016020(membrane);GO:0016021(integral component of membrane);GO:0016021(integral component of membrane)	NA	NA	NA	LMBR1 domain containing 2 [Source:NCBI gene;Acc:100514993]	protein_coding	0.316914	0.686992	0.567612	0.427728	1.96932	0.846653	0.484483	-1.04548	0.0933088	down	no
MSTRG.83907	DPF1	ENSSSCT00000053719;ENSSSCT00000063651;ENSSSCT00000025066;ENSSSCT00000060571	GO:0000123(histone acetyltransferase complex);GO:0000790(nuclear chromatin);GO:0003676(nucleic acid binding);GO:0004402(histone acetyltransferase activity);GO:0005634(nucleus);GO:0007399(nervous system development);GO:0008270(zinc ion binding);GO:0016573(histone acetylation);GO:0042393(histone binding);GO:0045892(negative regulation of transcription, DNA-templated);GO:0045944(positive regulation …	04714(Thermogenesis);05225(Hepatocellular carcinoma);05225(Hepatocellular carcinoma)	K22198	NA	double PHD fingers 1 [Source:NCBI gene;Acc:100625938]	protein_coding	0.363305	0.210482	0.312483	1.36628	0.415004	0.272421	0.431548	-1.21241	0.0933157	down	no
MSTRG.62391	RADIL	ENSSSCT00000008313;ENSSSCT00000048457	GO:0005515(protein binding);GO:0005874(microtubule);GO:0007165(signal transduction);GO:0032991(protein-containing complex);GO:0034446(substrate adhesion-dependent cell spreading);GO:0034446(substrate adhesion-dependent cell spreading)	NA	NA	NA	Rap associating with DIL domain [Source:NCBI gene;Acc:100511556]	protein_coding	0.883704	1.5811	1.23107	3.0869	1.50073	1.5087	0.606246	-0.722024	0.0933207	down	no
MSTRG.22075	DOC2B	ENSSSCT00000047908	GO:0005509(calcium ion binding);GO:0005544(calcium-dependent phospholipid binding);GO:0005737(cytoplasm);GO:0005886(plasma membrane);GO:0008104(protein localization);GO:0016020(membrane);GO:0019905(syntaxin binding);GO:0031340(positive regulation of vesicle fusion);GO:0032024(positive regulation of insulin secretion);GO:0045956(positive regulation of calcium ion-dependent exocytosis);GO:0048791(c…	NA	K19917	NA	double C2 domain beta [Source:NCBI gene;Acc:110256069]	protein_coding	3.10314	2.48568	3.25473	6.98033	3.03518	4.41988	0.612629	-0.706914	0.0933322	down	no
MSTRG.65411	UXS1	ENSSSCT00000008920	GO:0005737(cytoplasm);GO:0016020(membrane);GO:0016021(integral component of membrane);GO:0042803(protein homodimerization activity);GO:0048040(UDP-glucuronate decarboxylase activity);GO:0051262(protein tetramerization);GO:0070403(NAD+ binding)	00520(Amino sugar and nucleotide sugar metabolism)	K08678	EC:4.1.1.35	UDP-glucuronate decarboxylase 1 [Source:NCBI gene;Acc:100513145]	protein_coding	19.0757	21.3807	14.9371	34.3512	22.5619	23.7661	0.68659	-0.542479	0.0934201	down	no
MSTRG.20276	JUP	ENSSSCT00000018974	GO:0001954(positive regulation of cell-matrix adhesion);GO:0002159(desmosome assembly);GO:0003713(transcription coactivator activity);GO:0005198(structural molecule activity);GO:0005515(protein binding);GO:0005634(nucleus);GO:0005737(cytoplasm);GO:0005829(cytosol);GO:0005882(intermediate filament);GO:0005886(plasma membrane);GO:0005911(cell-cell junction);GO:0005913(cell-cell adherens junction);G…	05200(Pathways in cancer);05202(Transcriptional misregulation in cancer);05221(Acute myeloid leukemia);05226(Gastric cancer);05412(Arrhythmogenic right ventricular cardiomyopathy (ARVC))	K10056	NA	junction plakoglobin [Source:NCBI gene;Acc:397592]	protein_coding	0.0504137	0.0698086	0.208017	0.114073	0.25285	0.911158	0.256822	-1.96116	0.0934741	down	no
MSTRG.82925	AMFR	ENSSSCT00000003122;ENSSSCT00000065056	GO:0000209(protein polyubiquitination);GO:0004842(ubiquitin-protein transferase activity);GO:0005515(protein binding);GO:0005783(endoplasmic reticulum);GO:0005789(endoplasmic reticulum membrane);GO:0005794(Golgi apparatus);GO:0006511(ubiquitin-dependent protein catabolic process);GO:0016020(membrane);GO:0016021(integral component of membrane);GO:0030176(integral component of endoplasmic reticulum…	04141(Protein processing in endoplasmic reticulum);04141(Protein processing in endoplasmic reticulum)	K10636	EC:2.3.2.27	autocrine motility factor receptor [Source:NCBI gene;Acc:100516197]	protein_coding	32.142	27.3988	30.3676	74.4649	25.4394	38.6766	0.648779	-0.624201	0.0936226	down	no
MSTRG.46772	RPL26L1	ENSSSCT00000018499;ENSSSCT00000044587	GO:0002181(cytoplasmic translation);GO:0003723(RNA binding);GO:0003735(structural constituent of ribosome);GO:0005622(intracellular);GO:0005840(ribosome);GO:0006412(translation);GO:0015934(large ribosomal subunit);GO:0022625(cytosolic large ribosomal subunit);GO:0042273(ribosomal large subunit biogenesis);GO:0042273(ribosomal large subunit biogenesis)	03010(Ribosome);03010(Ribosome)	K02898	NA	ribosomal protein L26 like 1 [Source:NCBI gene;Acc:100216316]	protein_coding	455.393	459.246	366.194	321.441	272.987	311.39	1.41401	0.499789	0.0936259	up	no
MSTRG.9928	FRMPD1	ENSSSCT00000005892;ENSSSCT00000055584;ENSSSCT00000058536;ENSSSCT00000063583;ENSSSCT00000045947	GO:0005515(protein binding);GO:0005856(cytoskeleton);GO:0005886(plasma membrane);GO:0005938(cell cortex);GO:0008277(regulation of G protein-coupled receptor signaling pathway);GO:0032991(protein-containing complex);GO:0090150(establishment of protein localization to membrane);GO:0090150(establishment of protein localization to membrane)	NA	NA	NA	FERM and PDZ domain containing 1 [Source:NCBI gene;Acc:100153190]	protein_coding	0.263389	0.243271	0.0765146	0.630835	0.376737	0.273985	0.455052	-1.1359	0.0936411	down	no
MSTRG.75318	WDR47	ENSSSCT00000007491;ENSSSCT00000046652	GO:0005515(protein binding);GO:0005515(protein binding)	NA	NA	NA	WD repeat domain 47 [Source:NCBI gene;Acc:100155903]	protein_coding	33.2752	42.603	54.0451	23.1489	33.1964	32.614	1.46048	0.546443	0.0937126	up	no
MSTRG.4963	ENSSSCG00000004583	ENSSSCT00000005062	GO:0003713(transcription coactivator activity);GO:0005634(nucleus);GO:0005672(transcription factor TFIIA complex);GO:0006367(transcription initiation from RNA polymerase II promoter);GO:0017025(TBP-class protein binding);GO:0045944(positive regulation of transcription by RNA polymerase II);GO:0051091(positive regulation of DNA-binding transcription factor activity);GO:0051123(RNA polymerase II pr…	03022(Basal transcription factors);05203(Viral carcinogenesis)	K03123	NA	general transcription factor IIA subunit 2 [Source:NCBI gene;Acc:100521701]	protein_coding	127.792	74.4539	150.825	80.4097	81.3673	77.1751	1.47758	0.563233	0.0940068	up	no
MSTRG.97871	GSC	ENSSSCT00000002768	GO:0000122(negative regulation of transcription by RNA polymerase II);GO:0000978(RNA polymerase II proximal promoter sequence-specific DNA binding);GO:0001085(RNA polymerase II transcription factor binding);GO:0001103(RNA polymerase II repressing transcription factor binding);GO:0001227(DNA-binding transcription repressor activity, RNA polymerase II-specific);GO:0003677(DNA binding);GO:0005634(nu…	NA	K09324	NA	goosecoid homeobox [Source:NCBI gene;Acc:397342]	protein_coding	0.557017	0.425689	0.80259	0.855136	3.27497	0.954322	0.35113	-1.50992	0.0942022	down	no
MSTRG.109955	PTPN14	ENSSSCT00000016975	GO:0001946(lymphangiogenesis);GO:0003712(transcription coregulator activity);GO:0004721(phosphoprotein phosphatase activity);GO:0004725(protein tyrosine phosphatase activity);GO:0005634(nucleus);GO:0005654(nucleoplasm);GO:0005737(cytoplasm);GO:0005856(cytoskeleton);GO:0006470(protein dephosphorylation);GO:0008285(negative regulation of cell population proliferation);GO:0016311(dephosphorylation);…	NA	K18025	EC:3.1.3.48	protein tyrosine phosphatase, non-receptor type 14 [Source:NCBI gene;Acc:100521917]	protein_coding	0.649466	1.02432	0.845858	1.77103	1.2386	1.10392	0.612524	-0.707162	0.0944827	down	no
MSTRG.26556	DBR1	ENSSSCT00000059701	GO:0000375(RNA splicing, via transesterification reactions);GO:0000398(mRNA splicing, via spliceosome);GO:0005634(nucleus);GO:0005654(nucleoplasm);GO:0006397(mRNA processing);GO:0008419(RNA lariat debranching enzyme activity);GO:0016787(hydrolase activity);GO:0016788(hydrolase activity, acting on ester bonds);GO:0090502(RNA phosphodiester bond hydrolysis, endonucleolytic)	NA	K18328	EC:3.1.-.-	debranching RNA lariats 1 [Source:NCBI gene;Acc:106505697]	protein_coding	0.0916058	0.194602	0.206955	0.0759897	1.18033	0.186855	0.341721	-1.54911	0.0946932	down	no
MSTRG.22624	GABARAP;PHF23	ENSSSCT00000024515;ENSSSCT00000027039;ENSSSCT00000019520;ENSSSCT00000024555;ENSSSCT00000019521	GO:0000045(autophagosome assembly);GO:0000226(microtubule cytoskeleton organization);GO:0000421(autophagosome membrane);GO:0000422(autophagy of mitochondrion);GO:0005737(cytoplasm);GO:0005764(lysosome);GO:0005790(smooth endoplasmic reticulum);GO:0005794(Golgi apparatus);GO:0005829(cytosol);GO:0005875(microtubule associated complex);GO:0005886(plasma membrane);GO:0005930(axoneme);GO:0006914(autoph…	04068(FoxO signaling pathway);04136(Autophagy - other);04137(Mitophagy - animal);04140(Autophagy - animal);04371(Apelin signaling pathway);04621(NOD-like receptor signaling pathway);04727(GABAergic synapse);05167(Kaposi sarcoma-associated herpesvirus infection);05167(Kaposi sarcoma-associated herpesvirus infection)	K08341	NA	GABA type A receptor-associated protein [Source:NCBI gene;Acc:100462752];PHD finger protein 23 [Source:NCBI gene;Acc:100625554]	protein_coding	18.8791	13.7158	20.3157	14.9288	5.54035	13.1288	1.57482	0.655183	0.094711	up	no
MSTRG.80345	VDR	ENSSSCT00000064352;ENSSSCT00000032274;ENSSSCT00000062182;ENSSSCT00000062316	GO:0000122(negative regulation of transcription by RNA polymerase II);GO:0000902(cell morphogenesis);GO:0000976(transcription regulatory region sequence-specific DNA binding);GO:0000977(RNA polymerase II regulatory region sequence-specific DNA binding);GO:0000981(DNA-binding transcription factor activity, RNA polymerase II-specific);GO:0001501(skeletal system development);GO:0003677(DNA binding);…	04928(Parathyroid hormone synthesis, secretion and action);04961(Endocrine and other factor-regulated calcium reabsorption);04978(Mineral absorption);05152(Tuberculosis);05152(Tuberculosis)	K08539	NA	vitamin D receptor [Source:NCBI gene;Acc:396628]	protein_coding	0.335369	0.411595	0.300727	1.16633	0.449506	0.516199	0.491405	-1.02502	0.0947138	down	no
MSTRG.103233	BMPR1B	ENSSSCT00000028459;ENSSSCT00000035748;ENSSSCT00000034827	GO:0000166(nucleotide binding);GO:0001501(skeletal system development);GO:0001502(cartilage condensation);GO:0001550(ovarian cumulus expansion);GO:0001654(eye development);GO:0002062(chondrocyte differentiation);GO:0002063(chondrocyte development);GO:0004672(protein kinase activity);GO:0004674(protein serine/threonine kinase activity);GO:0004675(transmembrane receptor protein serine/threonine kin…	04060(Cytokine-cytokine receptor interaction);04350(TGF-beta signaling pathway);04360(Axon guidance);04390(Hippo signaling pathway);04550(Signaling pathways regulating pluripotency of stem cells);05418(Fluid shear stress and atherosclerosis);05418(Fluid shear stress and atherosclerosis)	K13578	EC:2.7.11.30	bone morphogenetic protein receptor type 1B [Source:NCBI gene;Acc:396691]	protein_coding	5.90161	8.88958	4.759	8.0755	9.69823	10.5955	0.689133	-0.537146	0.0947721	down	no
MSTRG.102459	BBS7	ENSSSCT00000009960;ENSSSCT00000065035;ENSSSCT00000009959;ENSSSCT00000037761	GO:0001103(RNA polymerase II repressing transcription factor binding);GO:0001654(eye development);GO:0001750(photoreceptor outer segment);GO:0005515(protein binding);GO:0005634(nucleus);GO:0005813(centrosome);GO:0005930(axoneme);GO:0006357(regulation of transcription by RNA polymerase II);GO:0007224(smoothened signaling pathway);GO:0007420(brain development);GO:0007507(heart development);GO:00081…	NA	NA	NA	Bardet-Biedl syndrome 7 [Source:HGNC Symbol;Acc:HGNC:18758]	protein_coding	10.1135	11.7469	11.7767	17.5622	19.8093	11.3849	0.6899	-0.535541	0.0951099	down	no
MSTRG.95737	ENSSSCG00000002004	ENSSSCT00000002242	GO:0005654(nucleoplasm);GO:0005737(cytoplasm);GO:0008537(proteasome activator complex);GO:0010950(positive regulation of endopeptidase activity);GO:0061133(endopeptidase activator activity);GO:0061136(regulation of proteasomal protein catabolic process);GO:2000045(regulation of G1/S transition of mitotic cell cycle)	03050(Proteasome);04612(Antigen processing and presentation)	K06697	NA	proteasome activator subunit 2 [Source:NCBI gene;Acc:397522]	protein_coding	0.551982	1.67817	3.02858	0.18645	0.157285	1.55109	2.77531	1.47265	0.095159	up	no
MSTRG.77169	TUBA1B	ENSSSCT00000062408;ENSSSCT00000000203;ENSSSCT00000040522;ENSSSCT00000051798;ENSSSCT00000000837;ENSSSCT00000000201	GO:0000166(nucleotide binding);GO:0000226(microtubule cytoskeleton organization);GO:0000278(mitotic cell cycle);GO:0003924(GTPase activity);GO:0005200(structural constituent of cytoskeleton);GO:0005525(GTP binding);GO:0005737(cytoplasm);GO:0005856(cytoskeleton);GO:0005874(microtubule);GO:0005881(cytoplasmic microtubule);GO:0007010(cytoskeleton organization);GO:0007017(microtubule-based process);G…	04145(Phagosome);04210(Apoptosis);04530(Tight junction);04540(Gap junction);04540(Gap junction)	K07374	NA	tubulin alpha 1a [Source:NCBI gene;Acc:100135051]	protein_coding	22.0441	10.1471	15.3562	23.8686	27.3233	18.7426	0.679885	-0.556637	0.0952468	down	no
MSTRG.72881	MOS	ENSSSCT00000006847	GO:0000165(MAPK cascade);GO:0000166(nucleotide binding);GO:0000186(activation of MAPKK activity);GO:0000187(activation of MAPK activity);GO:0000212(meiotic spindle organization);GO:0004672(protein kinase activity);GO:0004674(protein serine/threonine kinase activity);GO:0004709(MAP kinase kinase kinase activity);GO:0005524(ATP binding);GO:0005737(cytoplasm);GO:0005829(cytosol);GO:0006325(chromatin…	04114(Oocyte meiosis);04810(Regulation of actin cytoskeleton);04914(Progesterone-mediated oocyte maturation)	K04367	EC:2.7.11.1	MOS proto-oncogene, serine/threonine kinase [Source:NCBI gene;Acc:100127484]	protein_coding	397.943	269.209	201.068	1049.46	213.811	270.334	0.566132	-0.82079	0.0952775	down	no
MSTRG.42898	PGAP1	ENSSSCT00000023196;ENSSSCT00000017500	GO:0005783(endoplasmic reticulum);GO:0005789(endoplasmic reticulum membrane);GO:0006505(GPI anchor metabolic process);GO:0006888(endoplasmic reticulum to Golgi vesicle-mediated transport);GO:0007605(sensory perception of sound);GO:0009880(embryonic pattern specification);GO:0009948(anterior/posterior axis specification);GO:0015031(protein transport);GO:0016020(membrane);GO:0016021(integral compon…	00563(Glycosylphosphatidylinositol (GPI)-anchor biosynthesis);00563(Glycosylphosphatidylinositol (GPI)-anchor biosynthesis)	K05294	EC:3.-.-.-	post-GPI attachment to proteins 1 [Source:NCBI gene;Acc:100620753]	protein_coding	1.6837	1.6635	2.22235	0.793431	1.29279	1.3263	1.63209	0.706721	0.095372	up	no
MSTRG.62874	DTX2	ENSSSCT00000025080;ENSSSCT00000048774;ENSSSCT00000044514;ENSSSCT00000042214;ENSSSCT00000040419;ENSSSCT00000053072;ENSSSCT00000027187	GO:0005654(nucleoplasm);GO:0007219(Notch signaling pathway);GO:0008270(zinc ion binding);GO:0016567(protein ubiquitination);GO:0031965(nuclear membrane);GO:0046872(metal ion binding);GO:0046872(metal ion binding)	04330(Notch signaling pathway);04330(Notch signaling pathway)	K06058	EC:2.3.2.27	deltex E3 ubiquitin ligase 2 [Source:NCBI gene;Acc:100739198]	protein_coding	3.44916	2.73991	3.4779	8.92817	3.37307	3.44489	0.613927	-0.703861	0.0954389	down	no
MSTRG.76708	ENSSSCG00000000107	ENSSSCT00000057608;ENSSSCT00000000113;ENSSSCT00000043044;ENSSSCT00000022980;ENSSSCT00000059873;ENSSSCT00000049037	GO:0000166(nucleotide binding);GO:0004672(protein kinase activity);GO:0004674(protein serine/threonine kinase activity);GO:0005524(ATP binding);GO:0005634(nucleus);GO:0005737(cytoplasm);GO:0006468(protein phosphorylation);GO:0006897(endocytosis);GO:0016020(membrane);GO:0016021(integral component of membrane);GO:0018105(peptidyl-serine phosphorylation);GO:0018107(peptidyl-threonine phosphorylation…	04068(FoxO signaling pathway);04310(Wnt signaling pathway);04340(Hedgehog signaling pathway);04390(Hippo signaling pathway);04392(Hippo signaling pathway - multiple species);04710(Circadian rhythm);04710(Circadian rhythm)	K08960	EC:2.7.11.1	casein kinase I [Source:NCBI gene;Acc:100523244]	protein_coding	2.88553	2.65699	2.46977	6.00972	2.74859	3.40719	0.658608	-0.602509	0.0955076	down	no
MSTRG.40710	PLEKHA2;HTRA4	ENSSSCT00000044445;ENSSSCT00000047414;ENSSSCT00000063721;ENSSSCT00000061505;ENSSSCT00000061819;ENSSSCT00000026862;ENSSSCT00000050638;ENSSSCT00000017218	GO:0030165(PDZ domain binding);GO:0043325(phosphatidylinositol-3,4-bisphosphate binding);GO:0004175(endopeptidase activity);GO:0004252(serine-type endopeptidase activity);GO:0005515(protein binding);GO:0005520(insulin-like growth factor binding);GO:0005576(extracellular region);GO:0006508(proteolysis);GO:0006508(proteolysis)	NA	K08786	EC:3.4.21.-	pleckstrin homology domain containing A2 [Source:NCBI gene;Acc:100737847];HtrA serine peptidase 4 [Source:NCBI gene;Acc:100156083]	protein_coding	4.6474	3.91932	3.37854	3.03349	2.47839	2.56424	1.47908	0.564702	0.0955947	up	no
MSTRG.9776	ARHGEF39	ENSSSCT00000005852;ENSSSCT00000050068	GO:0005089(Rho guanyl-nucleotide exchange factor activity);GO:0005886(plasma membrane);GO:0030335(positive regulation of cell migration);GO:0035023(regulation of Rho protein signal transduction);GO:0035023(regulation of Rho protein signal transduction)	NA	NA	NA	Rho guanine nucleotide exchange factor 39 [Source:NCBI gene;Acc:100151987]	protein_coding	1.16062	1.14706	0.727191	3.88621	1.09418	1.51502	0.467233	-1.09779	0.0957037	down	no
MSTRG.67071	PEX13	ENSSSCT00000009184;ENSSSCT00000039505	GO:0001561(fatty acid alpha-oxidation);GO:0001764(neuron migration);GO:0001967(suckling behavior);GO:0005515(protein binding);GO:0005777(peroxisome);GO:0005778(peroxisomal membrane);GO:0005779(integral component of peroxisomal membrane);GO:0007626(locomotory behavior);GO:0016021(integral component of membrane);GO:0016560(protein import into peroxisome matrix, docking);GO:0021795(cerebral cortex c…	04146(Peroxisome);04146(Peroxisome)	K13344	NA	peroxisomal biogenesis factor 13 [Source:NCBI gene;Acc:100739593]	protein_coding	7.64702	6.12812	7.10421	5.89939	15.2296	10.6777	0.656446	-0.607251	0.0957068	down	no
MSTRG.106628	ENSSSCG00000038661	ENSSSCT00000016552	GO:0004930(G protein-coupled receptor activity);GO:0004984(olfactory receptor activity);GO:0005886(plasma membrane);GO:0007165(signal transduction);GO:0007186(G protein-coupled receptor signaling pathway);GO:0007608(sensory perception of smell);GO:0016020(membrane);GO:0016021(integral component of membrane);GO:0050896(response to stimulus);GO:0050911(detection of chemical stimulus involved in sen…	04740(Olfactory transduction)	K04257	NA	olfactory receptor 8B3 [Source:NCBI gene;Acc:100519677]	protein_coding	2.71212	1.4753	4.41756	2.53643	11.3003	5.03665	0.455933	-1.13311	0.0957459	down	no
MSTRG.22554	GLTPD2	ENSSSCT00000019496	GO:0005737(cytoplasm);GO:0005829(cytosol);GO:0008289(lipid binding);GO:0016020(membrane);GO:0035627(ceramide transport);GO:0120009(intermembrane lipid transfer);GO:0120013(intermembrane lipid transfer activity);GO:1902387(ceramide 1-phosphate binding);GO:1902388(ceramide 1-phosphate transporter activity);GO:1902389(ceramide 1-phosphate transport)	NA	NA	NA	glycolipid transfer protein domain containing 2 [Source:NCBI gene;Acc:100513110]	protein_coding	0.111413	0.224383	0.414658	0.228095	2.29629	0.052128	0.291267	-1.77959	0.0958947	down	no
MSTRG.37893	STN1	ENSSSCT00000062710;ENSSSCT00000063615;ENSSSCT00000011601;ENSSSCT00000046785;ENSSSCT00000060126	GO:0000723(telomere maintenance);GO:0000781(chromosome, telomeric region);GO:0000784(nuclear chromosome, telomeric region);GO:0001650(fibrillar center);GO:0003676(nucleic acid binding);GO:0003677(DNA binding);GO:0003697(single-stranded DNA binding);GO:0005634(nucleus);GO:0005654(nucleoplasm);GO:0005694(chromosome);GO:0010833(telomere maintenance via telomere lengthening);GO:0016233(telomere cappi…	NA	NA	NA	STN1, CST complex subunit [Source:NCBI gene;Acc:100157838]	protein_coding	0.352414	0.298975	0.217377	0.633527	0.671495	0.446628	0.49597	-1.01167	0.0959792	down	no
MSTRG.35717	NODAL	ENSSSCT00000043518	GO:0000122(negative regulation of transcription by RNA polymerase II);GO:0001701(in utero embryonic development);GO:0001702(gastrulation with mouth forming second);GO:0001707(mesoderm formation);GO:0001829(trophectodermal cell differentiation);GO:0001831(trophectodermal cellular morphogenesis);GO:0001842(neural fold formation);GO:0001889(liver development);GO:0001890(placenta development);GO:0001…	04060(Cytokine-cytokine receptor interaction);04350(TGF-beta signaling pathway);04550(Signaling pathways regulating pluripotency of stem cells)	K04666	NA	nodal growth differentiation factor [Source:NCBI gene;Acc:110256843]	protein_coding	0.276954	0.726606	0.70912	2.1638	0.488108	1.29588	0.433832	-1.20479	0.0960612	down	no
MSTRG.19098	TK1	ENSSSCT00000050137;ENSSSCT00000056872	GO:0000166(nucleotide binding);GO:0004797(thymidine kinase activity);GO:0005524(ATP binding);GO:0009157(deoxyribonucleoside monophosphate biosynthetic process);GO:0016301(kinase activity);GO:0016310(phosphorylation);GO:0016740(transferase activity);GO:0071897(DNA biosynthetic process);GO:0071897(DNA biosynthetic process)	00240(Pyrimidine metabolism);00983(Drug metabolism - other enzymes);00983(Drug metabolism - other enzymes)	K00857	EC:2.7.1.21	thymidine kinase 1 [Source:NCBI gene;Acc:110255958]	protein_coding	0.634222	1.08119	0.75762	2.17728	1.26559	1.11768	0.542266	-0.882927	0.096207	down	no
MSTRG.106968	BARX2	ENSSSCT00000064704	GO:0000122(negative regulation of transcription by RNA polymerase II);GO:0000977(RNA polymerase II regulatory region sequence-specific DNA binding);GO:0001228(DNA-binding transcription activator activity, RNA polymerase II-specific);GO:0001502(cartilage condensation);GO:0003677(DNA binding);GO:0003682(chromatin binding);GO:0003700(DNA-binding transcription factor activity);GO:0005634(nucleus);GO:…	NA	K09361	NA	BARX homeobox 2 [Source:NCBI gene;Acc:100516284]	protein_coding	2.11727	2.36989	1.13708	6.3004	1.60441	2.30443	0.550897	-0.860146	0.0963581	down	no
MSTRG.37617	NPM3	ENSSSCT00000011560	GO:0003682(chromatin binding);GO:0005654(nucleoplasm);GO:0005730(nucleolus);GO:0005737(cytoplasm);GO:0005829(cytosol);GO:0006338(chromatin remodeling);GO:0006364(rRNA processing);GO:0009303(rRNA transcription);GO:0015629(actin cytoskeleton);GO:0042393(histone binding)	NA	K11278	NA	nucleophosmin/nucleoplasmin 3 [Source:NCBI gene;Acc:100627227]	protein_coding	40.1254	32.8845	27.1283	70.2183	36.7902	43.1505	0.666881	-0.584498	0.0966896	down	no
MSTRG.115365	MCF2	ENSSSCT00000013898;ENSSSCT00000046935;ENSSSCT00000043387;ENSSSCT00000040389;ENSSSCT00000035970;ENSSSCT00000046460;ENSSSCT00000032839	GO:0005085(guanyl-nucleotide exchange factor activity);GO:0005089(Rho guanyl-nucleotide exchange factor activity);GO:0005515(protein binding);GO:0016358(dendrite development);GO:0035023(regulation of Rho protein signal transduction);GO:0035556(intracellular signal transduction);GO:1990830(cellular response to leukemia inhibitory factor);GO:1990830(cellular response to leukemia inhibitory factor)	NA	K20685	NA	MCF.2 cell line derived transforming sequence [Source:NCBI gene;Acc:100523299]	protein_coding	1.81373	1.89551	1.57829	0.723128	1.41599	1.12746	1.61867	0.69481	0.0967204	up	no
MSTRG.86466	DNAJC16	ENSSSCT00000037494;ENSSSCT00000003850	GO:0005623(cell);GO:0045454(cell redox homeostasis);GO:0045454(cell redox homeostasis)	NA	K09536	NA	DnaJ heat shock protein family (Hsp40) member C16 [Source:NCBI gene;Acc:100519845]	protein_coding	1.14124	1.4058	1.39367	0.588692	1.00245	0.783157	1.65973	0.730951	0.0968833	up	no
MSTRG.7758	KLHDC2	ENSSSCT00000055603;ENSSSCT00000005525	GO:0005515(protein binding);GO:0005634(nucleus);GO:0016604(nuclear body);GO:0031965(nuclear membrane);GO:0031965(nuclear membrane)	NA	NA	NA	kelch domain containing 2 [Source:NCBI gene;Acc:100154557]	protein_coding	14.8973	13.2774	13.7028	26.0797	21.6535	13.4657	0.684286	-0.547329	0.0968849	down	no
MSTRG.107029	NFRKB	ENSSSCT00000016611	GO:0002020(protease binding);GO:0005634(nucleus);GO:0031011(Ino80 complex)	NA	K11671	NA	nuclear factor related to kappaB binding protein [Source:NCBI gene;Acc:100624755]	protein_coding	22.1678	22.5721	17.9691	49.7797	19.6507	25.2703	0.662181	-0.594703	0.0969009	down	no
MSTRG.21569	ENSSSCG00000031292	ENSSSCT00000046003	GO:0005576(extracellular region);GO:0010466(negative regulation of peptidase activity);GO:0030414(peptidase inhibitor activity)	NA	NA	NA		protein_coding	1.444	1.45235	2.59874	1.02435	0.0001	0.488453	3.63214	1.86082	0.0970888	up	no
MSTRG.85175	ZNF614	ENSSSCT00000003600;ENSSSCT00000038166	GO:0003676(nucleic acid binding);GO:0005622(intracellular);GO:0005634(nucleus);GO:0006355(regulation of transcription, DNA-templated);GO:0046872(metal ion binding);GO:0046872(metal ion binding)	05168(Herpes simplex virus 1 infection);05168(Herpes simplex virus 1 infection)	K09228	NA	zinc finger protein 614 [Source:NCBI gene;Acc:100516977]	protein_coding	2.61905	1.30054	2.24569	2.26088	5.54449	3.21981	0.5592	-0.838563	0.0977061	down	no
MSTRG.27049	HPS3	ENSSSCT00000041970;ENSSSCT00000012808;ENSSSCT00000059761	GO:0005737(cytoplasm);GO:0006996(organelle organization);GO:0031084(BLOC-2 complex);GO:0043473(pigmentation);GO:0043473(pigmentation)	NA	K20190	NA	HPS3, biogenesis of lysosomal organelles complex 2 subunit 1 [Source:NCBI gene;Acc:100049673]	protein_coding	1.29025	0.951604	1.66565	0.895693	0.661114	0.71213	1.72217	0.78423	0.0977125	up	no
MSTRG.84738	PRKD2	ENSSSCT00000032286	GO:0000166(nucleotide binding);GO:0001938(positive regulation of endothelial cell proliferation);GO:0004672(protein kinase activity);GO:0004674(protein serine/threonine kinase activity);GO:0004697(protein kinase C activity);GO:0005080(protein kinase C binding);GO:0005524(ATP binding);GO:0005634(nucleus);GO:0005654(nucleoplasm);GO:0005737(cytoplasm);GO:0005829(cytosol);GO:0006468(protein phosphory…	04015(Rap1 signaling pathway);04925(Aldosterone synthesis and secretion)	K06070	EC:2.7.11.13	protein kinase D2 [Source:NCBI gene;Acc:100517036]	protein_coding	1.21329	1.17909	1.2972	0.479431	0.348915	1.14583	1.86892	0.902208	0.0978385	up	no
MSTRG.54030	TBRG4	ENSSSCT00000018213;ENSSSCT00000018214;ENSSSCT00000018223	GO:0004672(protein kinase activity);GO:0005739(mitochondrion);GO:0005759(mitochondrial matrix);GO:0006468(protein phosphorylation);GO:0016071(mRNA metabolic process);GO:0044528(regulation of mitochondrial mRNA stability);GO:0090615(mitochondrial mRNA processing);GO:0090615(mitochondrial mRNA processing)	NA	NA	NA	transforming growth factor beta regulator 4 [Source:NCBI gene;Acc:397641]	protein_coding	0.345947	0.462829	0.351781	2.05161	0.296416	0.574737	0.397075	-1.33252	0.0978719	down	no
MSTRG.44831	ROPN1L	ENSSSCT00000022727;ENSSSCT00000057381	GO:0001932(regulation of protein phosphorylation);GO:0003341(cilium movement);GO:0005737(cytoplasm);GO:0005929(cilium);GO:0030317(flagellated sperm motility);GO:0031514(motile cilium);GO:0048240(sperm capacitation);GO:0048240(sperm capacitation)	NA	NA	NA	rhophilin associated tail protein 1 like [Source:NCBI gene;Acc:100620566]	protein_coding	5.93014	2.93749	6.27428	1.11923	3.24912	3.11916	2.02229	1.01599	0.0982662	up	no
MSTRG.9748	PIGO;STOML2;FANCG	ENSSSCT00000055871;ENSSSCT00000061791;ENSSSCT00000026457;ENSSSCT00000055384;ENSSSCT00000055859;ENSSSCT00000005842;ENSSSCT00000005841	GO:0003824(catalytic activity);GO:0005789(endoplasmic reticulum membrane);GO:0006506(GPI anchor biosynthetic process);GO:0016020(membrane);GO:0016021(integral component of membrane);GO:0016772(transferase activity, transferring phosphorus-containing groups);GO:0051377(mannose-ethanolamine phosphotransferase activity);GO:0001772(immunological synapse);GO:0005739(mitochondrion);GO:0005743(mitochond…	00563(Glycosylphosphatidylinositol (GPI)-anchor biosynthesis);03460(Fanconi anemia pathway);00563(Glycosylphosphatidylinositol (GPI)-anchor biosynthesis)	K05288;K10894	NA	phosphatidylinositol glycan anchor biosynthesis class O [Source:NCBI gene;Acc:100624832];stomatin like 2 [Source:NCBI gene;Acc:100625031];FA complementation group G [Source:NCBI gene;Acc:100511060]	protein_coding	1.80084	1.24803	1.28229	3.75986	1.52553	1.5603	0.632685	-0.660441	0.0984239	down	no
MSTRG.99997	CNGA1;ENSSSCG00000040148	ENSSSCT00000058571;ENSSSCT00000058745	GO:0001750(photoreceptor outer segment);GO:0005216(ion channel activity);GO:0005221(intracellular cyclic nucleotide activated cation channel activity);GO:0006811(ion transport);GO:0007601(visual perception);GO:0016020(membrane);GO:0016021(integral component of membrane);GO:0042622(photoreceptor outer segment membrane);GO:0055085(transmembrane transport);GO:0098655(cation transmembrane transport);…	NA	NA	NA	cyclic nucleotide gated channel alpha 1 [Source:HGNC Symbol;Acc:HGNC:2148]	protein_coding	0.519603	0.571123	0.267174	0.238185	0.11831	0.165638	2.60068	1.37889	0.0985661	up	no
MSTRG.82365	CYB5B	ENSSSCT00000057260;ENSSSCT00000003053	GO:0016020(membrane);GO:0016021(integral component of membrane);GO:0020037(heme binding);GO:0046872(metal ion binding);GO:0046872(metal ion binding)	NA	NA	NA	cytochrome b5 type B (outer mitochondrial membrane) [Source:NCBI gene;Acc:100286856]	protein_coding	20.9112	10.069	15.0661	22.2261	21.538	22.8056	0.691701	-0.53178	0.0985704	down	no
MSTRG.37619	OGA	ENSSSCT00000050574;ENSSSCT00000052888;ENSSSCT00000011561;ENSSSCT00000038930;ENSSSCT00000046580;ENSSSCT00000039103	GO:0005829(cytosol);GO:0006044(N-acetylglucosamine metabolic process);GO:0006517(protein deglycosylation);GO:0009100(glycoprotein metabolic process);GO:0016231(beta-N-acetylglucosaminidase activity);GO:0016231(beta-N-acetylglucosaminidase activity)	04931(Insulin resistance);04931(Insulin resistance)	K15719	2.3.1.48;EC:3.2.1.169	O-GlcNAcase [Source:NCBI gene;Acc:100152585]	protein_coding	0.73012	0.595739	0.587243	0.289953	0.431227	0.261076	1.94766	0.961743	0.0986364	up	no
MSTRG.58860	THOP1	ENSSSCT00000014713;ENSSSCT00000046418;ENSSSCT00000038181	GO:0004222(metalloendopeptidase activity);GO:0005758(mitochondrial intermembrane space);GO:0006508(proteolysis);GO:0006518(peptide metabolic process);GO:0008233(peptidase activity);GO:0008237(metallopeptidase activity);GO:0016787(hydrolase activity);GO:0046872(metal ion binding);GO:0046872(metal ion binding)	04614(Renin-angiotensin system);05143(African trypanosomiasis);05143(African trypanosomiasis)	K01392	EC:3.4.24.15	thimet oligopeptidase 1 [Source:NCBI gene;Acc:397442]	protein_coding	0.0424196	0.124716	0.0615902	0.24324	0.246627	0.338863	0.275996	-1.85728	0.0986605	down	no
MSTRG.112372	MAGED1	ENSSSCT00000013469;ENSSSCT00000036279;ENSSSCT00000035384	GO:0000785(chromatin);GO:0003713(transcription coactivator activity);GO:0005634(nucleus);GO:0005737(cytoplasm);GO:0005886(plasma membrane);GO:0006357(regulation of transcription by RNA polymerase II);GO:0016020(membrane);GO:0032922(circadian regulation of gene expression);GO:0032991(protein-containing complex);GO:0042752(regulation of circadian rhythm);GO:0042802(identical protein binding);GO:004…	04722(Neurotrophin signaling pathway);04722(Neurotrophin signaling pathway)	K12464	NA	MAGE family member D1 [Source:NCBI gene;Acc:414852]	protein_coding	0.254884	0.208857	0.278821	0.598956	0.584567	0.503268	0.440222	-1.1837	0.0987531	down	no
MSTRG.76544	ACO2	ENSSSCT00000000070	GO:0003994(aconitate hydratase activity);GO:0005506(iron ion binding);GO:0005739(mitochondrion);GO:0005829(cytosol);GO:0006099(tricarboxylic acid cycle);GO:0006101(citrate metabolic process);GO:0016829(lyase activity);GO:0046872(metal ion binding);GO:0051536(iron-sulfur cluster binding);GO:0051539(4 iron, 4 sulfur cluster binding)	00020(Citrate cycle (TCA cycle));00630(Glyoxylate and dicarboxylate metabolism)	K01681	EC:4.2.1.3	aconitase 2 [Source:NCBI gene;Acc:396999]	protein_coding	7.08415	9.98707	6.06887	18.9627	8.94212	8.26843	0.639701	-0.64453	0.0987958	down	no
MSTRG.80290	NELL2	ENSSSCT00000045629;ENSSSCT00000000870	GO:0005509(calcium ion binding);GO:0005515(protein binding);GO:0005515(protein binding)	NA	NA	NA	neural EGFL like 2 [Source:NCBI gene;Acc:100525817]	protein_coding	0.257681	0.239843	0.0951277	0.226088	0.783365	0.48576	0.396366	-1.33509	0.0988683	down	no
MSTRG.85356	ENSSSCG00000034540;ENSSSCG00000036174	ENSSSCT00000041056;ENSSSCT00000064528;ENSSSCT00000040482	GO:0003676(nucleic acid binding);GO:0005622(intracellular);GO:0006355(regulation of transcription, DNA-templated);GO:0046872(metal ion binding);GO:0006355(regulation of transcription, DNA-templated)	NA	NA	NA	protein ZNF738-like [Source:NCBI gene;Acc:102158906]	protein_coding	1.50835	1.37681	1.5873	2.19404	2.35541	2.14592	0.667993	-0.582096	0.0988765	down	no
MSTRG.112239	SLC38A5	ENSSSCT00000043556;ENSSSCT00000051493;ENSSSCT00000023223	GO:0003333(amino acid transmembrane transport);GO:0005887(integral component of plasma membrane);GO:0015171(amino acid transmembrane transporter activity);GO:0015187(glycine transmembrane transporter activity);GO:0015816(glycine transport);GO:0016020(membrane);GO:0016021(integral component of membrane);GO:0016021(integral component of membrane)	04727(GABAergic synapse);04727(GABAergic synapse)	K14992	NA	solute carrier family 38 member 5 [Source:NCBI gene;Acc:100627516]	protein_coding	1.70398	1.85234	0.208947	7.20804	0.823389	1.71918	0.386157	-1.37274	0.0989534	down	no
MSTRG.81874	ENSSSCG00000032060	ENSSSCT00000061423;ENSSSCT00000039716;ENSSSCT00000055491	GO:0005739(mitochondrion);GO:0005739(mitochondrion)	NA	NA	NA	C-X9-C motif containing 2 [Source:NCBI gene;Acc:110261262]	protein_coding	17.6869	11.4885	19.6389	11.3231	8.96294	10.9504	1.56273	0.644072	0.0995636	up	no
MSTRG.106734	SLC37A2	ENSSSCT00000026244;ENSSSCT00000061120	GO:0015760(glucose-6-phosphate transport);GO:0016020(membrane);GO:0016021(integral component of membrane);GO:0022857(transmembrane transporter activity);GO:0030176(integral component of endoplasmic reticulum membrane);GO:0035435(phosphate ion transmembrane transport);GO:0055085(transmembrane transport);GO:0061513(glucose 6-phosphate:inorganic phosphate antiporter activity);GO:0061513(glucose 6-ph…	NA	K13783	NA	solute carrier family 37 member 2 [Source:NCBI gene;Acc:100523389]	protein_coding	3.603	4.52618	2.28467	6.86684	4.61829	4.52282	0.650543	-0.620284	0.0995683	down	no
MSTRG.88065	AFG3L2	ENSSSCT00000025900	GO:0004222(metalloendopeptidase activity);GO:0005524(ATP binding);GO:0005739(mitochondrion);GO:0005743(mitochondrial inner membrane);GO:0005745(m-AAA complex);GO:0006508(proteolysis);GO:0007005(mitochondrion organization);GO:0007409(axonogenesis);GO:0007528(neuromuscular junction development);GO:0008053(mitochondrial fusion);GO:0008237(metallopeptidase activity);GO:0008270(zinc ion binding);GO:00…	NA	K08956	EC:3.4.24.-	AFG3 like matrix AAA peptidase subunit 2 [Source:NCBI gene;Acc:100623478]	protein_coding	1.36844	4.32855	0.61962	1.73666	0.25555	0.573522	2.46191	1.29978	0.0995776	up	no
MSTRG.45809	OXCT1	ENSSSCT00000037432;ENSSSCT00000044789;ENSSSCT00000018366	GO:0005654(nucleoplasm);GO:0005739(mitochondrion);GO:0008260(3-oxoacid CoA-transferase activity);GO:0008410(CoA-transferase activity);GO:0016740(transferase activity);GO:0042182(ketone catabolic process);GO:0042803(protein homodimerization activity);GO:0046950(cellular ketone body metabolic process);GO:0046952(ketone body catabolic process);GO:0046952(ketone body catabolic process)	00072(Synthesis and degradation of ketone bodies);00280(Valine, leucine and isoleucine degradation);00650(Butanoate metabolism);00650(Butanoate metabolism)	K01027	EC:2.8.3.5	3-oxoacid CoA-transferase 1 [Source:NCBI gene;Acc:396978]	protein_coding	0.288443	0.429881	0.299818	0.616063	0.557977	0.826726	0.508876	-0.974614	0.0995868	down	no
MSTRG.37412	ENSSSCG00000037185	ENSSSCT00000047958;ENSSSCT00000051505;ENSSSCT00000043757;ENSSSCT00000042451;ENSSSCT00000052153	GO:0007165(signal transduction);GO:0007165(signal transduction)	NA	NA	NA		protein_coding	0.94513	1.04027	1.57463	1.55063	2.20803	2.01782	0.616297	-0.698301	0.0997189	down	no
MSTRG.74005	GLMP	ENSSSCT00000007107	GO:0003700(DNA-binding transcription factor activity);GO:0005634(nucleus);GO:0005764(lysosome);GO:0005829(cytosol);GO:0016020(membrane);GO:0016021(integral component of membrane);GO:0044212(transcription regulatory region DNA binding);GO:0045944(positive regulation of transcription by RNA polymerase II)	NA	NA	NA	glycosylated lysosomal membrane protein [Source:NCBI gene;Acc:100153484]	protein_coding	0.253506	0.20286	0.100021	0.567567	0.447822	0.463882	0.376122	-1.41073	0.100236	down	no
MSTRG.23178	FLII	ENSSSCT00000061513;ENSSSCT00000046514;ENSSSCT00000051763	GO:0003779(actin binding);GO:0005515(protein binding);GO:0005654(nucleoplasm);GO:0005815(microtubule organizing center);GO:0005829(cytosol);GO:0005903(brush border);GO:0007275(multicellular organism development);GO:0030036(actin cytoskeleton organization);GO:0051014(actin filament severing);GO:0051015(actin filament binding);GO:0051015(actin filament binding)	NA	NA	NA	FLII, actin remodeling protein [Source:NCBI gene;Acc:110256127]	protein_coding	0.416628	0.522628	0.856814	1.44402	0.969168	0.99546	0.526916	-0.924355	0.10048	down	no
MSTRG.47744	C5orf49	ENSSSCT00000018616	NA	NA	NA	NA	chromosome 16 C5orf49 homolog [Source:NCBI gene;Acc:100516406]	protein_coding	84.1916	101.002	67.1691	163.815	96.9135	105.712	0.688685	-0.538084	0.10071	down	no
MSTRG.86918	LUZP1;ENSSSCG00000025500	ENSSSCT00000003924;ENSSSCT00000049436;ENSSSCT00000023038;ENSSSCT00000061504	GO:0003281(ventricular septum development);GO:0005634(nucleus);GO:0021503(neural fold bending);GO:0060840(artery development);GO:0004930(G protein-coupled receptor activity);GO:0004993(G protein-coupled serotonin receptor activity);GO:0005886(plasma membrane);GO:0005887(integral component of plasma membrane);GO:0006939(smooth muscle contraction);GO:0007165(signal transduction);GO:0007186(G protei…	04024(cAMP signaling pathway);04080(Neuroactive ligand-receptor interaction);04726(Serotonergic synapse);04742(Taste transduction)	K04153	NA	leucine zipper protein 1 [Source:NCBI gene;Acc:100620499];5-hydroxytryptamine receptor 1D [Source:NCBI gene;Acc:397309]	protein_coding	10.5507	16.8541	14.8233	10.2578	11.8284	6.12797	1.4967	0.581785	0.101073	up	no
MSTRG.76347	FAM118A	ENSSSCT00000022845;ENSSSCT00000000015	GO:0042802(identical protein binding);GO:0042802(identical protein binding)	NA	NA	NA	family with sequence similarity 118 member A [Source:NCBI gene;Acc:100739727]	protein_coding	1.37105	2.61651	1.47353	5.55953	2.18698	2.02333	0.558974	-0.839146	0.101096	down	no
MSTRG.36827	ENSSSCG00000010432	ENSSSCT00000011417	GO:0005576(extracellular region);GO:0016020(membrane);GO:0016021(integral component of membrane);GO:0017040(N-acylsphingosine amidohydrolase activity);GO:0042759(long-chain fatty acid biosynthetic process);GO:0046512(sphingosine biosynthetic process);GO:0046514(ceramide catabolic process)	00600(Sphingolipid metabolism);04071(Sphingolipid signaling pathway)	K12349	EC:3.5.1.23	N-acylsphingosine amidohydrolase 2 [Source:NCBI gene;Acc:100157065]	protein_coding	3.61852	4.61777	4.099	2.77798	2.4846	3.12944	1.46988	0.555701	0.101461	up	no
MSTRG.90665	ENSSSCG00000003849	ENSSSCT00000004261	GO:0005634(nucleus);GO:0008380(RNA splicing);GO:0035145(exon-exon junction complex);GO:0071013(catalytic step 2 spliceosome)	03013(RNA transport);03015(mRNA surveillance pathway);03040(Spliceosome)	K12877	NA	mago homolog, exon junction complex subunit [Source:NCBI gene;Acc:100519318]	protein_coding	1641.15	1790.43	1741.1	1063.98	1426.59	1206.48	1.39914	0.484539	0.101616	up	no
MSTRG.11391	ZBTB34	ENSSSCT00000050344;ENSSSCT00000064887	GO:0003676(nucleic acid binding);GO:0005515(protein binding);GO:0005654(nucleoplasm);GO:0005654(nucleoplasm)	NA	K10508	NA	zinc finger and BTB domain containing 34 [Source:NCBI gene;Acc:100628020]	protein_coding	6.71142	7.45151	6.5769	10.7674	8.79837	9.71063	0.708414	-0.497336	0.101618	down	no
MSTRG.27340	SSR3	ENSSSCT00000056065;ENSSSCT00000032102	GO:0005623(cell);GO:0006614(SRP-dependent cotranslational protein targeting to membrane);GO:0016020(membrane);GO:0016021(integral component of membrane);GO:0016021(integral component of membrane)	04141(Protein processing in endoplasmic reticulum);04141(Protein processing in endoplasmic reticulum)	K13251	NA	signal sequence receptor subunit 3 [Source:NCBI gene;Acc:100625983]	protein_coding	11.7493	10.5906	9.44043	6.17596	6.28772	9.52562	1.44526	0.531333	0.101679	up	no
MSTRG.90216	RAVER2	ENSSSCT00000022489;ENSSSCT00000042459;ENSSSCT00000050562	GO:0003676(nucleic acid binding);GO:0003723(RNA binding);GO:0005634(nucleus);GO:0005634(nucleus)	NA	NA	NA	ribonucleoprotein, PTB binding 2 [Source:NCBI gene;Acc:100623447]	protein_coding	1.09677	0.438522	1.17223	0.302594	0.632711	0.394794	2.03558	1.02544	0.101946	up	no
MSTRG.50892	BCAS4	ENSSSCT00000008177;ENSSSCT00000036568	GO:0031083(BLOC-1 complex);GO:0031083(BLOC-1 complex)	NA	K08366	NA	breast carcinoma amplified sequence 4 [Source:NCBI gene;Acc:100141422]	protein_coding	16.8849	18.4759	15.6082	36.8705	14.2122	26.4572	0.657326	-0.605319	0.102016	down	no
MSTRG.93284	CLPS	ENSSSCT00000001730	GO:0005576(extracellular region);GO:0006629(lipid metabolic process);GO:0007586(digestion);GO:0008047(enzyme activator activity);GO:0009617(response to bacterium);GO:0016042(lipid catabolic process);GO:0032094(response to food);GO:0043085(positive regulation of catalytic activity)	04975(Fat digestion and absorption)	K14460	NA	colipase [Source:NCBI gene;Acc:397407]	protein_coding	15.138	6.67537	14.1248	10.5125	3.11516	4.91424	1.93821	0.954726	0.102022	up	no
MSTRG.68119	SLC30A6	ENSSSCT00000043276;ENSSSCT00000038324;ENSSSCT00000041509;ENSSSCT00000052851;ENSSSCT00000009322	GO:0005794(Golgi apparatus);GO:0006812(cation transport);GO:0008324(cation transmembrane transporter activity);GO:0016020(membrane);GO:0016021(integral component of membrane);GO:0055085(transmembrane transport);GO:0098655(cation transmembrane transport);GO:0098655(cation transmembrane transport)	NA	K14693	NA	solute carrier family 30 member 6 [Source:NCBI gene;Acc:100170144]	protein_coding	4.3823	4.16751	1.85089	2.72282	10.9983	4.20513	0.580192	-0.785397	0.10204	down	no
MSTRG.106044	C11orf71	ENSSSCT00000050510	NA	NA	NA	NA	chromosome 9 C11orf71 homolog [Source:NCBI gene;Acc:100523855]	protein_coding	2.47205	3.25296	3.14682	6.81446	8.43424	4.85507	0.441302	-1.18016	0.102238	down	no
MSTRG.58762	MYDGF	ENSSSCT00000059002	GO:0001934(positive regulation of protein phosphorylation);GO:0001938(positive regulation of endothelial cell proliferation);GO:0005576(extracellular region);GO:0005615(extracellular space);GO:0005783(endoplasmic reticulum);GO:0005794(Golgi apparatus);GO:0014068(positive regulation of phosphatidylinositol 3-kinase signaling);GO:0043066(negative regulation of apoptotic process);GO:0043410(positive…	NA	NA	NA	myeloid derived growth factor [Source:NCBI gene;Acc:110259358]	protein_coding	14.3656	9.56591	10.1325	26.7857	13.9058	11.6081	0.651325	-0.61855	0.102573	down	no
MSTRG.76681	SUN2	ENSSSCT00000043063;ENSSSCT00000065525;ENSSSCT00000057414;ENSSSCT00000000100	GO:0000784(nuclear chromosome, telomeric region);GO:0000794(condensed nuclear chromosome);GO:0005521(lamin binding);GO:0005635(nuclear envelope);GO:0005637(nuclear inner membrane);GO:0005639(integral component of nuclear inner membrane);GO:0006998(nuclear envelope organization);GO:0016020(membrane);GO:0016021(integral component of membrane);GO:0021817(nucleokinesis involved in cell motility in ce…	NA	K19347	NA	Sad1 and UNC84 domain containing 2 [Source:NCBI gene;Acc:100521622]	protein_coding	7.85165	6.19846	5.19131	17.3977	5.95824	6.88488	0.636273	-0.652281	0.102575	down	no
MSTRG.105291	ENSSSCG00000014931	ENSSSCT00000016288	GO:0005515(protein binding);GO:0008270(zinc ion binding);GO:0046872(metal ion binding)	NA	K12019	NA	tripartite motif-containing protein 64 [Source:NCBI gene;Acc:100524034]	protein_coding	54.269	4.80841	2.70775	1.20085	213.489	16.6435	0.267083	-1.90464	0.102657	down	no
MSTRG.83803	ENSSSCG00000002907	ENSSSCT00000060808;ENSSSCT00000003212;ENSSSCT00000044560	GO:0005515(protein binding);GO:0005739(mitochondrion);GO:0045277(respiratory chain complex IV);GO:0045277(respiratory chain complex IV)	00190(Oxidative phosphorylation);04260(Cardiac muscle contraction);04714(Thermogenesis);04932(Non-alcoholic fatty liver disease (NAFLD));05010(Alzheimer disease);05012(Parkinson disease);05016(Huntington disease);05016(Huntington disease)	K02267	NA	COX6B protein [Source:NCBI gene;Acc:100038022]	protein_coding	10.9049	9.32691	10.4277	7.72796	6.28997	5.23612	1.59236	0.67117	0.102753	up	no
MSTRG.85605	ZNF772	ENSSSCT00000050277	GO:0003676(nucleic acid binding);GO:0005622(intracellular);GO:0006355(regulation of transcription, DNA-templated);GO:0046872(metal ion binding)	05168(Herpes simplex virus 1 infection)	K09228	NA	zinc finger protein 772-like [Source:NCBI gene;Acc:110261324]	protein_coding	4.14381	3.73429	2.03922	1.60004	0.667459	2.50742	2.07696	1.05447	0.102971	up	no
MSTRG.62877	ZP3	ENSSSCT00000008432	GO:0001809(positive regulation of type IV hypersensitivity);GO:0001825(blastocyst formation);GO:0002455(humoral immune response mediated by circulating immunoglobulin);GO:0002687(positive regulation of leukocyte migration);GO:0005576(extracellular region);GO:0005886(plasma membrane);GO:0007339(binding of sperm to zona pellucida);GO:0010469(regulation of signaling receptor activity);GO:0010513(pos…	NA	K19928	NA	zona pellucida glycoprotein 3 [Source:NCBI gene;Acc:396927]	protein_coding	20.1596	17.2637	21.3462	49.2662	23.065	19.0938	0.642816	-0.637523	0.10298	down	no
MSTRG.82585	CPNE2	ENSSSCT00000059976;ENSSSCT00000046207;ENSSSCT00000028530;ENSSSCT00000049340	GO:0005544(calcium-dependent phospholipid binding);GO:0005634(nucleus);GO:0005737(cytoplasm);GO:0005886(plasma membrane);GO:0071277(cellular response to calcium ion);GO:0071277(cellular response to calcium ion)	NA	NA	NA	copine 2 [Source:NCBI gene;Acc:100627365]	protein_coding	1.54195	1.99239	1.69151	3.77129	2.31785	2.04638	0.642349	-0.63857	0.103178	down	no
MSTRG.50138	ACTR5	ENSSSCT00000008041	GO:0005634(nucleus);GO:0005737(cytoplasm);GO:0006302(double-strand break repair);GO:0031011(Ino80 complex);GO:0070914(UV-damage excision repair)	NA	K11672	NA	ARP5 actin related protein 5 homolog [Source:NCBI gene;Acc:100156550]	protein_coding	0.161788	0.162071	0.309622	0.202518	1.631	0.0855012	0.330107	-1.599	0.10322	down	no
MSTRG.110649	ENSSSCG00000012100	ENSSSCT00000025470;ENSSSCT00000013234;ENSSSCT00000059352	GO:0004806(triglyceride lipase activity);GO:0006629(lipid metabolic process);GO:0016042(lipid catabolic process);GO:0016787(hydrolase activity);GO:0042572(retinol metabolic process);GO:0050253(retinyl-palmitate esterase activity);GO:0050253(retinyl-palmitate esterase activity)	00830(Retinol metabolism);00830(Retinol metabolism)	K11157	EC:3.1.1.-	patatin like phospholipase domain containing 4 [Source:NCBI gene;Acc:100294680]	protein_coding	44.4135	36.0042	42.2939	62.5067	65.5486	44.4572	0.711321	-0.491428	0.103227	down	no
MSTRG.62377	ENSSSCG00000032257	ENSSSCT00000054453	NA	04114(Oocyte meiosis);04914(Progesterone-mediated oocyte maturation)	K08694	NA	speedy protein E4-like [Source:NCBI gene;Acc:100520556]	protein_coding	1.29081	0.261543	0.187094	0.0001	6.23548	1.52614	0.224106	-2.15775	0.103434	down	no
MSTRG.86599	ENSSSCG00000028414;ENSSSCG00000034033	ENSSSCT00000032220;ENSSSCT00000041529;ENSSSCT00000053458	GO:0005739(mitochondrion);GO:0005743(mitochondrial inner membrane);GO:0016020(membrane);GO:0016021(integral component of membrane);GO:0061617(MICOS complex);GO:0061617(MICOS complex)	NA	K17784	NA	mitochondrial contact site and cristae organizing system subunit 10 [Source:NCBI gene;Acc:100623381]	protein_coding	43.9344	35.1447	38.7585	28.4726	25.242	28.1002	1.4403	0.526365	0.10345	up	no
MSTRG.23017	COX10;HS3ST3B1	ENSSSCT00000039165;ENSSSCT00000045973;ENSSSCT00000019618	GO:0000266(mitochondrial fission);GO:0004129(cytochrome-c oxidase activity);GO:0005730(nucleolus);GO:0005739(mitochondrion);GO:0005829(cytosol);GO:0006783(heme biosynthetic process);GO:0006784(heme a biosynthetic process);GO:0007005(mitochondrion organization);GO:0008495(protoheme IX farnesyltransferase activity);GO:0008535(respiratory chain complex IV assembly);GO:0009060(aerobic respiration);GO…	00190(Oxidative phosphorylation);00860(Porphyrin and chlorophyll metabolism);04714(Thermogenesis);00534(Glycosaminoglycan biosynthesis - heparan sulfate / heparin);04714(Thermogenesis)	K02257;K07809	EC:2.5.1.141;EC:2.8.2.30	COX10 homolog, cytochrome c oxidase assembly protein, heme A: farnesyltransferase (yeast) [Source:NCBI gene;Acc:100521863];heparan sulfate-glucosamine 3-sulfotransferase 3B1 [Source:NCBI gene;Acc:100737777]	protein_coding	0.50619	0.601643	0.566537	0.692053	1.22026	0.80736	0.615651	-0.699814	0.103736	down	no
MSTRG.52471	CALD1	ENSSSCT00000031119;ENSSSCT00000027194;ENSSSCT00000018005;ENSSSCT00000063066;ENSSSCT00000042077	GO:0003779(actin binding);GO:0005516(calmodulin binding);GO:0005886(plasma membrane);GO:0006936(muscle contraction);GO:0015629(actin cytoskeleton);GO:0016020(membrane);GO:0017022(myosin binding);GO:0030478(actin cap);GO:0043231(intracellular membrane-bounded organelle);GO:0043231(intracellular membrane-bounded organelle)	04270(Vascular smooth muscle contraction);04270(Vascular smooth muscle contraction)	K12327	NA	caldesmon 1 [Source:NCBI gene;Acc:100524227]	protein_coding	2.674	3.28741	2.52563	2.36586	1.46945	1.89095	1.48213	0.567668	0.103871	up	no
MSTRG.87105	STMN1	ENSSSCT00000063762;ENSSSCT00000055479;ENSSSCT00000047868;ENSSSCT00000025212	GO:0000281(mitotic cytokinesis);GO:0005737(cytoplasm);GO:0005829(cytosol);GO:0005856(cytoskeleton);GO:0005874(microtubule);GO:0007019(microtubule depolymerization);GO:0007052(mitotic spindle organization);GO:0007275(multicellular organism development);GO:0007399(nervous system development);GO:0007409(axonogenesis);GO:0009615(response to virus);GO:0015631(tubulin binding);GO:0016020(membrane);GO:0…	04010(MAPK signaling pathway);05206(MicroRNAs in cancer);05206(MicroRNAs in cancer)	K04381	NA	stathmin 1 [Source:NCBI gene;Acc:494463]	protein_coding	31.6808	37.1598	51.3212	25.5024	24.1245	33.8397	1.43964	0.525707	0.103935	up	no
MSTRG.65820	EIF2AK3	ENSSSCT00000056246;ENSSSCT00000064768;ENSSSCT00000032709;ENSSSCT00000008989	GO:0001503(ossification);GO:0001525(angiogenesis);GO:0004672(protein kinase activity);GO:0004694(eukaryotic translation initiation factor 2alpha kinase activity);GO:0005524(ATP binding);GO:0006468(protein phosphorylation);GO:0006983(ER overload response);GO:0010575(positive regulation of vascular endothelial growth factor production);GO:0010628(positive regulation of gene expression);GO:0010998(r…	04137(Mitophagy - animal);04140(Autophagy - animal);04141(Protein processing in endoplasmic reticulum);04210(Apoptosis);04932(Non-alcoholic fatty liver disease (NAFLD));05010(Alzheimer disease);05160(Hepatitis C);05162(Measles);05164(Influenza A);05168(Herpes simplex virus 1 infection);05168(Herpes simplex virus 1 infection)	K08860	EC:2.7.11.1	eukaryotic translation initiation factor 2 alpha kinase 3 [Source:NCBI gene;Acc:100513348]	protein_coding	0.999543	0.894298	1.39512	0.58985	0.590561	0.717041	1.73336	0.793569	0.104634	up	no
MSTRG.7	TBP	ENSSSCT00000046027;ENSSSCT00000065539;ENSSSCT00000042326	GO:0000790(nuclear chromatin);GO:0000978(RNA polymerase II proximal promoter sequence-specific DNA binding);GO:0000987(proximal promoter sequence-specific DNA binding);GO:0000995(RNA polymerase III general transcription initiation factor activity);GO:0001047(core promoter binding);GO:0001093(TFIIB-class transcription factor binding);GO:0001103(RNA polymerase II repressing transcription factor bin…	03022(Basal transcription factors);05016(Huntington disease);05165(Human papillomavirus infection);05166(Human T-cell leukemia virus 1 infection);05203(Viral carcinogenesis);05203(Viral carcinogenesis)	K03120	NA	TATA-box binding protein [Source:NCBI gene;Acc:110259740]	protein_coding	11.8573	20.8454	15.9932	9.48744	12.7735	10.4097	1.49051	0.575808	0.104959	up	no
MSTRG.82161	WDR59	ENSSSCT00000046244;ENSSSCT00000003008;ENSSSCT00000046537;ENSSSCT00000028190	GO:0005515(protein binding);GO:0005765(lysosomal membrane);GO:0032008(positive regulation of TOR signaling);GO:0034198(cellular response to amino acid starvation);GO:0061700(GATOR2 complex);GO:0061700(GATOR2 complex)	04150(mTOR signaling pathway);04150(mTOR signaling pathway)	K20409	NA	WD repeat domain 59 [Source:NCBI gene;Acc:100521092]	protein_coding	4.99188	4.34964	3.73634	9.27324	4.44246	5.99096	0.663626	-0.591558	0.105069	down	no
MSTRG.20175	BECN1	ENSSSCT00000063037;ENSSSCT00000018925	GO:0000045(autophagosome assembly);GO:0000407(phagophore assembly site);GO:0000422(autophagy of mitochondrion);GO:0000423(mitophagy);GO:0005737(cytoplasm);GO:0005739(mitochondrion);GO:0005768(endosome);GO:0005776(autophagosome);GO:0005783(endoplasmic reticulum);GO:0005802(trans-Golgi network);GO:0005829(cytosol);GO:0006897(endocytosis);GO:0006914(autophagy);GO:0006995(cellular response to nitroge…	04136(Autophagy - other);04137(Mitophagy - animal);04140(Autophagy - animal);04215(Apoptosis - multiple species);04371(Apelin signaling pathway);05167(Kaposi sarcoma-associated herpesvirus infection);05167(Kaposi sarcoma-associated herpesvirus infection)	K08334	NA	beclin 1 [Source:NCBI gene;Acc:733576]	protein_coding	10.9954	8.80628	8.68396	15.6868	12.3848	11.8968	0.712703	-0.488628	0.10516	down	no
MSTRG.114924	MBNL3	ENSSSCT00000034072;ENSSSCT00000041930;ENSSSCT00000036306;ENSSSCT00000033392;ENSSSCT00000063726;ENSSSCT00000034918;ENSSSCT00000013857;ENSSSCT00000033997;ENSSSCT00000032633	GO:0000381(regulation of alternative mRNA splicing, via spliceosome);GO:0003723(RNA binding);GO:0005634(nucleus);GO:0005654(nucleoplasm);GO:0005737(cytoplasm);GO:0043484(regulation of RNA splicing);GO:0045662(negative regulation of myoblast differentiation);GO:0046872(metal ion binding);GO:0046872(metal ion binding)	NA	K14943	NA	muscleblind like splicing regulator 3 [Source:NCBI gene;Acc:100512149]	protein_coding	10.3642	8.68715	6.24436	10.1218	14.8	11.0095	0.704002	-0.506348	0.105261	down	no
MSTRG.22955	ENSSSCG00000017983	ENSSSCT00000037848;ENSSSCT00000053441;ENSSSCT00000061496;ENSSSCT00000019569;ENSSSCT00000032848	GO:0000122(negative regulation of transcription by RNA polymerase II);GO:0000976(transcription regulatory region sequence-specific DNA binding);GO:0000978(RNA polymerase II proximal promoter sequence-specific DNA binding);GO:0001222(transcription corepressor binding);GO:0002028(regulation of sodium ion transport);GO:0005515(protein binding);GO:0005634(nucleus);GO:0005654(nucleoplasm);GO:0005737(c…	04710(Circadian rhythm);04713(Circadian entrainment);04713(Circadian entrainment)	K21944	NA	period circadian regulator 1 [Source:NCBI gene;Acc:100620648]	protein_coding	0.651365	0.230222	0.257634	1.13511	0.526848	0.482936	0.531131	-0.912859	0.105357	down	no
MSTRG.24076	CRTAP	ENSSSCT00000046869;ENSSSCT00000032312	GO:0005515(protein binding);GO:0005615(extracellular space);GO:0005783(endoplasmic reticulum);GO:0007283(spermatogenesis);GO:0018400(peptidyl-proline hydroxylation to 3-hydroxy-L-proline);GO:0050821(protein stabilization);GO:1901874(negative regulation of post-translational protein modification);GO:1901874(negative regulation of post-translational protein modification)	NA	K19606	NA	cartilage associated protein [Source:NCBI gene;Acc:100622574]	protein_coding	0.29449	0.179431	0.107272	0.422212	0.635982	0.241411	0.447208	-1.16098	0.105412	down	no
MSTRG.58269	MRPL4	ENSSSCT00000052018;ENSSSCT00000051847;ENSSSCT00000014920	GO:0003735(structural constituent of ribosome);GO:0005739(mitochondrion);GO:0005762(mitochondrial large ribosomal subunit);GO:0005840(ribosome);GO:0006412(translation);GO:0006412(translation)	03010(Ribosome);03010(Ribosome)	K02926	NA	mitochondrial ribosomal protein L4 [Source:NCBI gene;Acc:100511369]	protein_coding	1.5396	2.02465	1.9712	6.30692	1.32411	2.17865	0.564285	-0.825505	0.105416	down	no
MSTRG.25915	IRAK2	ENSSSCT00000012662;ENSSSCT00000042540;ENSSSCT00000051036	GO:0001959(regulation of cytokine-mediated signaling pathway);GO:0002755(MyD88-dependent toll-like receptor signaling pathway);GO:0004672(protein kinase activity);GO:0005515(protein binding);GO:0005524(ATP binding);GO:0006468(protein phosphorylation);GO:0006954(inflammatory response);GO:0007165(signal transduction);GO:0007249(I-kappaB kinase/NF-kappaB signaling);GO:0031663(lipopolysaccharide-medi…	04722(Neurotrophin signaling pathway);05152(Tuberculosis);05152(Tuberculosis)	K04731	EC:2.7.11.1	interleukin 1 receptor associated kinase 2 [Source:NCBI gene;Acc:106505672]	protein_coding	9.78378	8.41427	10.3259	15.0645	12.9001	12.8663	0.698588	-0.517487	0.105569	down	no
MSTRG.20308	KRT15	ENSSSCT00000037374;ENSSSCT00000018990	GO:0005198(structural molecule activity);GO:0005882(intermediate filament);GO:0097110(scaffold protein binding);GO:0097110(scaffold protein binding)	04915(Estrogen signaling pathway);04915(Estrogen signaling pathway)	K07604	NA	keratin 15 [Source:NCBI gene;Acc:100515506]	protein_coding	0.123587	0.202548	0.0001	0.0772301	1.02061	0.627823	0.189049	-2.40317	0.105717	down	no
MSTRG.69069	KLF11	ENSSSCT00000058787;ENSSSCT00000063352	GO:0000083(regulation of transcription involved in G1/S transition of mitotic cell cycle);GO:0000122(negative regulation of transcription by RNA polymerase II);GO:0000981(DNA-binding transcription factor activity, RNA polymerase II-specific);GO:0003676(nucleic acid binding);GO:0003700(DNA-binding transcription factor activity);GO:0005654(nucleoplasm);GO:0005829(cytosol);GO:0005925(focal adhesion)…	NA	K09209	NA	Kruppel like factor 11 [Source:NCBI gene;Acc:100174954]	protein_coding	0.4657	0.886591	0.713025	1.76411	1.07645	0.884628	0.554419	-0.850953	0.105737	down	no
MSTRG.92562	HSPA1L	ENSSSCT00000032249	GO:0000166(nucleotide binding);GO:0002199(zona pellucida receptor complex);GO:0005524(ATP binding);GO:0005737(cytoplasm);GO:0005829(cytosol);GO:0006986(response to unfolded protein);GO:0007339(binding of sperm to zona pellucida);GO:0008180(COP9 signalosome);GO:0016887(ATPase activity);GO:0031072(heat shock protein binding);GO:0031625(ubiquitin protein ligase binding);GO:0034605(cellular response …	03040(Spliceosome);04010(MAPK signaling pathway);04141(Protein processing in endoplasmic reticulum);04144(Endocytosis);04213(Longevity regulating pathway - multiple species);04612(Antigen processing and presentation);04915(Estrogen signaling pathway);05134(Legionellosis);05145(Toxoplasmosis);05162(Measles);05164(Influenza A)	K03283	NA	heat shock protein family A (Hsp70) member 1 like [Source:NCBI gene;Acc:100144518]	protein_coding	0.688139	0.221564	0.168532	0.032594	3.41415	0.384252	0.28145	-1.82905	0.105823	down	no
MSTRG.82373	TAT	ENSSSCT00000003032	GO:0003824(catalytic activity);GO:0004838(L-tyrosine:2-oxoglutarate aminotransferase activity);GO:0006103(2-oxoglutarate metabolic process);GO:0006520(cellular amino acid metabolic process);GO:0006536(glutamate metabolic process);GO:0006572(tyrosine catabolic process);GO:0008483(transaminase activity);GO:0009058(biosynthetic process);GO:0009072(aromatic amino acid family metabolic process);GO:000…	00130(Ubiquinone and other terpenoid-quinone biosynthesis);00270(Cysteine and methionine metabolism);00350(Tyrosine metabolism);00360(Phenylalanine metabolism);00400(Phenylalanine, tyrosine and tryptophan biosynthesis)	K00815	EC:2.6.1.5	tyrosine aminotransferase [Source:NCBI gene;Acc:100511756]	protein_coding	1.66823	1.93474	1.49808	0.622711	1.4961	0.738585	1.78521	0.83609	0.106163	up	no
MSTRG.109372	CACYBP	ENSSSCT00000016891	GO:0005634(nucleus);GO:0005641(nuclear envelope lumen);GO:0005654(nucleoplasm);GO:0005737(cytoplasm);GO:0005829(cytosol);GO:0007507(heart development);GO:0015631(tubulin binding);GO:0019005(SCF ubiquitin ligase complex);GO:0019904(protein domain specific binding);GO:0030877(beta-catenin destruction complex);GO:0031625(ubiquitin protein ligase binding);GO:0042803(protein homodimerization activity)…	04310(Wnt signaling pathway)	K04507	NA	calcyclin binding protein [Source:NCBI gene;Acc:100519266]	protein_coding	30.9335	27.4442	42.0298	23.5022	17.8361	27.2811	1.46325	0.549179	0.106291	up	no
MSTRG.85160	PPP2R1A	ENSSSCT00000030514;ENSSSCT00000050543	GO:0000159(protein phosphatase type 2A complex);GO:0000775(chromosome, centromeric region);GO:0004722(protein serine/threonine phosphatase activity);GO:0005515(protein binding);GO:0005634(nucleus);GO:0005694(chromosome);GO:0005737(cytoplasm);GO:0005829(cytosol);GO:0005886(plasma membrane);GO:0006470(protein dephosphorylation);GO:0007059(chromosome segregation);GO:0007143(female meiotic nuclear di…	03015(mRNA surveillance pathway);04071(Sphingolipid signaling pathway);04114(Oocyte meiosis);04151(PI3K-Akt signaling pathway);04152(AMPK signaling pathway);04261(Adrenergic signaling in cardiomyocytes);04350(TGF-beta signaling pathway);04390(Hippo signaling pathway);04530(Tight junction);04728(Dopaminergic synapse);04730(Long-term depression);05142(Chagas disease (American trypanosomiasis));0516…	K03456	NA	protein phosphatase 2 scaffold subunit Aalpha [Source:NCBI gene;Acc:397088]	protein_coding	1.75777	2.05984	1.82093	4.37469	2.47009	2.05824	0.633328	-0.658975	0.106511	down	no
MSTRG.75373	CDC14A	ENSSSCT00000050949;ENSSSCT00000038896;ENSSSCT00000039093;ENSSSCT00000007517	GO:0000226(microtubule cytoskeleton organization);GO:0000278(mitotic cell cycle);GO:0000922(spindle pole);GO:0004722(protein serine/threonine phosphatase activity);GO:0004725(protein tyrosine phosphatase activity);GO:0005654(nucleoplasm);GO:0005730(nucleolus);GO:0005737(cytoplasm);GO:0005813(centrosome);GO:0005829(cytosol);GO:0006470(protein dephosphorylation);GO:0007096(regulation of exit from m…	04110(Cell cycle);04110(Cell cycle)	K06639	3.1.3.48;EC:3.1.3.16	cell division cycle 14A [Source:NCBI gene;Acc:100525219]	protein_coding	0.132751	0.258744	0.0828879	0.328213	0.582661	0.268024	0.402395	-1.31331	0.106648	down	no
MSTRG.60345	ERAP2	ENSSSCT00000022458;ENSSSCT00000015484	GO:0004177(aminopeptidase activity);GO:0005737(cytoplasm);GO:0005783(endoplasmic reticulum);GO:0005788(endoplasmic reticulum lumen);GO:0006508(proteolysis);GO:0008233(peptidase activity);GO:0008237(metallopeptidase activity);GO:0008270(zinc ion binding);GO:0016787(hydrolase activity);GO:0019885(antigen processing and presentation of endogenous peptide antigen via MHC class I);GO:0042277(peptide b…	NA	K13723	EC:3.4.11.-	endoplasmic reticulum aminopeptidase 2 [Source:NCBI gene;Acc:100525036]	protein_coding	0.922406	1.61119	2.46276	0.918724	1.15568	0.977097	1.63734	0.711358	0.106659	up	no
MSTRG.78296	CPSF6;LYZ	ENSSSCT00000055283;ENSSSCT00000039379;ENSSSCT00000053818;ENSSSCT00000000530;ENSSSCT00000064622;ENSSSCT00000041371	GO:0003676(nucleic acid binding);GO:0003723(RNA binding);GO:0003729(mRNA binding);GO:0005634(nucleus);GO:0005654(nucleoplasm);GO:0005726(perichromatin fibrils);GO:0005737(cytoplasm);GO:0005847(mRNA cleavage and polyadenylation specificity factor complex);GO:0005849(mRNA cleavage factor complex);GO:0006397(mRNA processing);GO:0016607(nuclear speck);GO:0035061(interchromatin granule);GO:0042382(par…	03015(mRNA surveillance pathway);04970(Salivary secretion);03015(mRNA surveillance pathway)	K14398;K13915	EC:3.2.1.17	cleavage and polyadenylation specific factor 6 [Source:NCBI gene;Acc:100152191];lysozyme [Source:NCBI gene;Acc:100157211]	protein_coding	0.763485	1.0549	0.687535	1.22143	1.52675	1.04875	0.659986	-0.599492	0.106805	down	no
MSTRG.20860	NME1	ENSSSCT00000046082	GO:0000166(nucleotide binding);GO:0000287(magnesium ion binding);GO:0004536(deoxyribonuclease activity);GO:0004550(nucleoside diphosphate kinase activity);GO:0005524(ATP binding);GO:0005525(GTP binding);GO:0005634(nucleus);GO:0005829(cytosol);GO:0006165(nucleoside diphosphate phosphorylation);GO:0006183(GTP biosynthetic process);GO:0006228(UTP biosynthetic process);GO:0006241(CTP biosynthetic pro…	00230(Purine metabolism);00240(Pyrimidine metabolism);00983(Drug metabolism - other enzymes)	K00940	EC:2.7.4.6	NME/NM23 nucleoside diphosphate kinase 1 [Source:NCBI gene;Acc:100142626]	protein_coding	1.0702	0.599066	2.04206	0.792152	0.352983	0.511676	2.24004	1.16352	0.106947	up	no
MSTRG.15425	FGF9	ENSSSCT00000010161	GO:0000122(negative regulation of transcription by RNA polymerase II);GO:0001525(angiogenesis);GO:0001649(osteoblast differentiation);GO:0001654(eye development);GO:0002053(positive regulation of mesenchymal cell proliferation);GO:0002062(chondrocyte differentiation);GO:0005104(fibroblast growth factor receptor binding);GO:0005576(extracellular region);GO:0005615(extracellular space);GO:0005623(c…	04010(MAPK signaling pathway);04014(Ras signaling pathway);04015(Rap1 signaling pathway);04151(PI3K-Akt signaling pathway);04810(Regulation of actin cytoskeleton);05200(Pathways in cancer);05218(Melanoma);05224(Breast cancer);05226(Gastric cancer)	K04358	NA	fibroblast growth factor 9 [Source:NCBI gene;Acc:396717]	protein_coding	37.7995	24.1312	22.6495	22.8162	13.7724	20.6029	1.4789	0.564521	0.107272	up	no
MSTRG.34909	ENSSSCG00000010103	ENSSSCT00000011064	GO:0000166(nucleotide binding);GO:0000226(microtubule cytoskeleton organization);GO:0000278(mitotic cell cycle);GO:0003924(GTPase activity);GO:0005200(structural constituent of cytoskeleton);GO:0005525(GTP binding);GO:0005737(cytoplasm);GO:0005856(cytoskeleton);GO:0005874(microtubule);GO:0007017(microtubule-based process)	04145(Phagosome);04210(Apoptosis);04530(Tight junction);04540(Gap junction)	K07374	NA	tubulin alpha-3 chain [Source:NCBI gene;Acc:100155138]	protein_coding	15.3879	10.3541	10.737	38.8866	11.059	11.2385	0.596217	-0.746091	0.107288	down	no
MSTRG.94321	XPO5	ENSSSCT00000028506;ENSSSCT00000001874	GO:0000049(tRNA binding);GO:0001054(RNA polymerase I activity);GO:0001056(RNA polymerase III activity);GO:0003729(mRNA binding);GO:0005049(nuclear export signal receptor activity);GO:0005634(nucleus);GO:0005654(nucleoplasm);GO:0005666(RNA polymerase III complex);GO:0005736(RNA polymerase I complex);GO:0005737(cytoplasm);GO:0005829(cytosol);GO:0006360(transcription by RNA polymerase I);GO:0006383(…	03013(RNA transport);03013(RNA transport)	K14289	NA	exportin 5 [Source:NCBI gene;Acc:100155084]	protein_coding	3.93162	3.23324	2.63165	1.98759	2.70287	1.78971	1.51177	0.596238	0.107454	up	no
MSTRG.3198	PRDM1	ENSSSCT00000004830;ENSSSCT00000038421;ENSSSCT00000053050;ENSSSCT00000037769	GO:0000122(negative regulation of transcription by RNA polymerase II);GO:0000977(RNA polymerase II regulatory region sequence-specific DNA binding);GO:0000978(RNA polymerase II proximal promoter sequence-specific DNA binding);GO:0001227(DNA-binding transcription repressor activity, RNA polymerase II-specific);GO:0001701(in utero embryonic development);GO:0001763(morphogenesis of a branching struc…	NA	NA	NA	PR/SET domain 1 [Source:NCBI gene;Acc:100154284]	protein_coding	0.30714	0.335878	0.0986551	0.560919	0.512687	0.446553	0.487892	-1.03537	0.107646	down	no
MSTRG.47527	SPARC	ENSSSCT00000018598	GO:0001937(negative regulation of endothelial cell proliferation);GO:0005509(calcium ion binding);GO:0005515(protein binding);GO:0005518(collagen binding);GO:0005615(extracellular space);GO:0005737(cytoplasm);GO:0009986(cell surface);GO:0010595(positive regulation of endothelial cell migration);GO:0016363(nuclear matrix);GO:0016525(negative regulation of angiogenesis);GO:0022604(regulation of cel…	NA	NA	NA	secreted protein acidic and cysteine rich [Source:NCBI gene;Acc:595124]	protein_coding	1.14884	0.692188	0.594396	1.50613	1.29165	2.21845	0.48551	-1.04243	0.107887	down	no
MSTRG.55368	TMEM109	ENSSSCT00000014330	GO:0005515(protein binding);GO:0016020(membrane);GO:0016021(integral component of membrane);GO:0042771(intrinsic apoptotic signaling pathway in response to DNA damage by p53 class mediator);GO:0060548(negative regulation of cell death);GO:0071480(cellular response to gamma radiation)	NA	NA	NA	transmembrane protein 109 [Source:NCBI gene;Acc:100511116]	protein_coding	2.79364	2.4607	2.65997	9.40477	2.36921	3.03051	0.534589	-0.903499	0.107925	down	no
MSTRG.24707	ENSSSCG00000024363;HYAL1;HYAL3;NAA80	ENSSSCT00000029394;ENSSSCT00000012484;ENSSSCT00000012481;ENSSSCT00000053625;ENSSSCT00000052904;ENSSSCT00000012482;ENSSSCT00000036798	GO:0000302(response to reactive oxygen species);GO:0003824(catalytic activity);GO:0004415(hyalurononglucosaminidase activity);GO:0005615(extracellular space);GO:0005737(cytoplasm);GO:0005764(lysosome);GO:0005975(carbohydrate metabolic process);GO:0006954(inflammatory response);GO:0008134(transcription factor binding);GO:0008152(metabolic process);GO:0009615(response to virus);GO:0010634(positive …	00531(Glycosaminoglycan degradation);00531(Glycosaminoglycan degradation)	K01197	EC:3.2.1.35	interferon related developmental regulator 2 [Source:NCBI gene;Acc:100155668];hyaluronidase 1 [Source:NCBI gene;Acc:404698];hyaluronidase 3 [Source:NCBI gene;Acc:404696];N(alpha)-acetyltransferase 80, NatH catalytic subunit [Source:NCBI gene;Acc:445004]	protein_coding	3.16238	2.35706	2.1318	6.73504	2.45852	2.80775	0.637533	-0.649428	0.10803	down	no
MSTRG.14375	ENKUR	ENSSSCT00000045451	GO:0001669(acrosomal vesicle);GO:0005516(calmodulin binding);GO:0097228(sperm principal piece)	NA	NA	NA	enkurin, TRPC channel interacting protein [Source:NCBI gene;Acc:100738267]	protein_coding	12.6819	11.6511	13.3853	6.10431	8.87975	10.5825	1.4753	0.561009	0.108626	up	no
MSTRG.84296	ZNF235	ENSSSCT00000026604;ENSSSCT00000044890	GO:0003676(nucleic acid binding);GO:0005622(intracellular);GO:0006355(regulation of transcription, DNA-templated);GO:0046872(metal ion binding);GO:0046872(metal ion binding)	NA	NA	NA	zinc finger protein 235 [Source:HGNC Symbol;Acc:HGNC:12866]	protein_coding	4.97271	9.00862	6.39245	10.9589	8.75212	10.3011	0.678852	-0.558831	0.108648	down	no
MSTRG.11441	STXBP1	ENSSSCT00000060687;ENSSSCT00000006177	GO:0002576(platelet degranulation);GO:0005654(nucleoplasm);GO:0005829(cytosol);GO:0005886(plasma membrane);GO:0006887(exocytosis);GO:0006904(vesicle docking involved in exocytosis);GO:0007269(neurotransmitter secretion);GO:0007274(neuromuscular synaptic transmission);GO:0007412(axon target recognition);GO:0016082(synaptic vesicle priming);GO:0016188(synaptic vesicle maturation);GO:0016192(vesicle…	04721(Synaptic vesicle cycle);04721(Synaptic vesicle cycle)	K15292	NA	syntaxin binding protein 1 [Source:NCBI gene;Acc:100517927]	protein_coding	3.46984	1.85987	2.50057	5.83568	2.69949	3.93397	0.627972	-0.671228	0.108762	down	no
MSTRG.7191	INTS14	ENSSSCT00000005447;ENSSSCT00000042425;ENSSSCT00000057006;ENSSSCT00000053541;ENSSSCT00000030635	GO:0032039(integrator complex);GO:0032039(integrator complex)	NA	NA	NA	integrator complex subunit 14 [Source:NCBI gene;Acc:100153401]	protein_coding	4.69741	3.9421	4.85797	8.16684	6.03982	5.39925	0.688439	-0.538598	0.108859	down	no
MSTRG.89636	GIPC2	ENSSSCT00000051502	GO:0005515(protein binding);GO:0042802(identical protein binding)	NA	K20056	NA	GIPC PDZ domain containing family member 2 [Source:NCBI gene;Acc:100625104]	protein_coding	6.48226	8.96994	6.88661	15.992	7.25031	11.47	0.643542	-0.635894	0.108896	down	no
MSTRG.83801	RBM42	ENSSSCT00000050822;ENSSSCT00000003210;ENSSSCT00000060142	GO:0003676(nucleic acid binding);GO:0003723(RNA binding);GO:0048025(negative regulation of mRNA splicing, via spliceosome);GO:1990904(ribonucleoprotein complex);GO:1990904(ribonucleoprotein complex)	NA	NA	NA	RNA binding motif protein 42 [Source:NCBI gene;Acc:100520432]	protein_coding	6.19084	6.22312	4.95597	17.6745	7.49118	4.43215	0.586866	-0.768898	0.108898	down	no
MSTRG.20220	TUBG1;TUBG2	ENSSSCT00000050506;ENSSSCT00000037573;ENSSSCT00000061197;ENSSSCT00000032515;ENSSSCT00000018934	GO:0000070(mitotic sister chromatid segregation);GO:0000166(nucleotide binding);GO:0000212(meiotic spindle organization);GO:0000226(microtubule cytoskeleton organization);GO:0000242(pericentriolar material);GO:0000278(mitotic cell cycle);GO:0000794(condensed nuclear chromosome);GO:0000930(gamma-tubulin complex);GO:0003924(GTPase activity);GO:0005200(structural constituent of cytoskeleton);GO:0005…	NA	NA	NA	tubulin gamma 1 [Source:HGNC Symbol;Acc:HGNC:12417];tubulin gamma 2 [Source:HGNC Symbol;Acc:HGNC:12419]	protein_coding	7.11117	4.39141	3.35928	17.1684	4.46876	4.19661	0.575288	-0.797644	0.108941	down	no
MSTRG.11664	ENSSSCG00000005663	ENSSSCT00000057949;ENSSSCT00000006226	GO:0003824(catalytic activity);GO:0005737(cytoplasm);GO:0005739(mitochondrion);GO:0006575(cellular modified amino acid metabolic process);GO:0009058(biosynthetic process);GO:0009617(response to bacterium);GO:0016212(kynurenine-oxoglutarate transaminase activity);GO:0030170(pyridoxal phosphate binding);GO:0047804(cysteine-S-conjugate beta-lyase activity);GO:0070189(kynurenine metabolic process);GO…	00270(Cysteine and methionine metabolism);00380(Tryptophan metabolism);00450(Selenocompound metabolism);05204(Chemical carcinogenesis);05204(Chemical carcinogenesis)	K00816	2.6.1.64;4.4.1.13;EC:2.6.1.7	kynurenine aminotransferase 1 [Source:NCBI gene;Acc:100515071]	protein_coding	2.50404	2.30049	1.06177	6.35613	1.73726	2.7803	0.539495	-0.890319	0.109278	down	no
MSTRG.12404	WDR26	ENSSSCT00000011871	GO:0005515(protein binding)	NA	K22382	NA	WD repeat domain 26 [Source:NCBI gene;Acc:100523327]	protein_coding	6.08374	7.51002	8.99136	4.0863	5.7986	5.74082	1.44538	0.53145	0.10934	up	no
MSTRG.25235	SYNPR	ENSSSCT00000050789;ENSSSCT00000051714;ENSSSCT00000023657;ENSSSCT00000057363	GO:0008021(synaptic vesicle);GO:0016020(membrane);GO:0016021(integral component of membrane);GO:0016021(integral component of membrane)	NA	NA	NA	synaptoporin [Source:NCBI gene;Acc:100623290]	protein_coding	0.22974	0.173595	0.32822	0.108223	0.0780837	0.0417613	3.20762	1.6815	0.109366	up	no
MSTRG.85389	ENSSSCG00000037021	ENSSSCT00000061268	GO:0003676(nucleic acid binding);GO:0005622(intracellular);GO:0006355(regulation of transcription, DNA-templated)	NA	NA	NA		protein_coding	8.14592	17.0247	6.06775	17.0158	15.2205	15.7842	0.650522	-0.62033	0.109428	down	no
MSTRG.31665	RIPK4	ENSSSCT00000013217	GO:0002009(morphogenesis of an epithelium);GO:0004672(protein kinase activity);GO:0005515(protein binding);GO:0005524(ATP binding);GO:0005737(cytoplasm);GO:0006468(protein phosphorylation);GO:0051092(positive regulation of NF-kappaB transcription factor activity)	NA	K08848	EC:2.7.11.1	receptor interacting serine/threonine kinase 4 [Source:NCBI gene;Acc:100518276]	protein_coding	0.100105	0.393276	0.320475	0.950203	0.370338	0.46266	0.456401	-1.13162	0.109485	down	no
MSTRG.34764	DGCR8;TANGO2	ENSSSCT00000011096;ENSSSCT00000058372;ENSSSCT00000011095;ENSSSCT00000044556;ENSSSCT00000052126	GO:0003723(RNA binding);GO:0003725(double-stranded RNA binding);GO:0004525(ribonuclease III activity);GO:0005515(protein binding);GO:0005634(nucleus);GO:0005737(cytoplasm);GO:0020037(heme binding);GO:0031053(primary miRNA processing);GO:0042802(identical protein binding);GO:0042803(protein homodimerization activity);GO:0070877(microprocessor complex);GO:0070878(primary miRNA binding);GO:0090501(R…	NA	K18419	NA	DGCR8, microprocessor complex subunit [Source:NCBI gene;Acc:100616094];transport and golgi organization 2 homolog [Source:NCBI gene;Acc:100154308]	protein_coding	0.889844	1.04667	0.662721	1.97826	1.15882	1.06332	0.618807	-0.692438	0.109502	down	no
MSTRG.58775	CHAF1A	ENSSSCT00000014756	GO:0000790(nuclear chromatin);GO:0005634(nucleus);GO:0006334(nucleosome assembly);GO:0006335(DNA replication-dependent nucleosome assembly);GO:0031497(chromatin assembly);GO:0032991(protein-containing complex);GO:0033186(CAF-1 complex);GO:0042802(identical protein binding);GO:0070087(chromo shadow domain binding)	NA	K10750	NA	chromatin assembly factor 1 subunit A [Source:NCBI gene;Acc:100524302]	protein_coding	15.2174	21.1692	13.5856	34.4122	20.45	18.2848	0.683175	-0.549673	0.10968	down	no
MSTRG.94957	COX5A	ENSSSCT00000027931;ENSSSCT00000055873	GO:0004129(cytochrome-c oxidase activity);GO:0005739(mitochondrion);GO:0005743(mitochondrial inner membrane);GO:0005751(mitochondrial respiratory chain complex IV);GO:0006123(mitochondrial electron transport, cytochrome c to oxygen);GO:1902600(proton transmembrane transport);GO:1902600(proton transmembrane transport)	00190(Oxidative phosphorylation);04260(Cardiac muscle contraction);04714(Thermogenesis);04932(Non-alcoholic fatty liver disease (NAFLD));05010(Alzheimer disease);05012(Parkinson disease);05016(Huntington disease);05016(Huntington disease)	K02264	NA	cytochrome c oxidase subunit 5A, mitochondrial [Source:NCBI gene;Acc:100156967]	protein_coding	61.0252	60.1264	78.6443	50.6821	39.8083	50.9914	1.41217	0.497909	0.109713	up	no
MSTRG.20312	KRT32;KRT35	ENSSSCT00000019005;ENSSSCT00000018985;ENSSSCT00000018984	GO:0005198(structural molecule activity);GO:0005882(intermediate filament);GO:0005882(intermediate filament)	04915(Estrogen signaling pathway);04915(Estrogen signaling pathway)	K07604	NA	keratin 32 [Source:NCBI gene;Acc:100514599];keratin 35 [Source:NCBI gene;Acc:100514792]	protein_coding	0.739577	0.57138	1.08556	0.631435	0.301117	0.166314	2.1809	1.12493	0.10996	up	no
MSTRG.84077	COQ8B	ENSSSCT00000028853;ENSSSCT00000032442	GO:0005739(mitochondrion);GO:0006744(ubiquinone biosynthetic process);GO:0016301(kinase activity);GO:0016310(phosphorylation);GO:0021692(cerebellar Purkinje cell layer morphogenesis);GO:0031314(extrinsic component of mitochondrial inner membrane);GO:0031314(extrinsic component of mitochondrial inner membrane)	NA	K08869	NA	coenzyme Q8B [Source:NCBI gene;Acc:100626725]	protein_coding	0.334132	0.452133	0.150972	1.67245	0.196446	0.707697	0.36375	-1.45898	0.110104	down	no
MSTRG.86797	ENSSSCG00000037626;ENSSSCG00000003483;PADI1;PADI3	ENSSSCT00000062388;ENSSSCT00000039534;ENSSSCT00000033697;ENSSSCT00000003869;ENSSSCT00000003867;ENSSSCT00000039272;ENSSSCT00000003868;ENSSSCT00000055053	GO:0004668(protein-arginine deiminase activity);GO:0005509(calcium ion binding);GO:0005737(cytoplasm);GO:0018101(protein citrullination);GO:0005634(nucleus);GO:0016020(membrane);GO:0016021(integral component of membrane);GO:0036414(histone citrullination);GO:0005654(nucleoplasm);GO:0005829(cytosol);GO:0042802(identical protein binding);GO:0036414(histone citrullination)	NA	K01481	EC:3.5.3.15	peptidyl arginine deiminase 4 [Source:NCBI gene;Acc:100524749];peptidyl arginine deiminase 1 [Source:NCBI gene;Acc:100524567];peptidyl arginine deiminase 3 [Source:NCBI gene;Acc:100524379]	protein_coding	1.68727	1.31134	1.97411	4.15844	1.81411	1.86803	0.634228	-0.656927	0.110215	down	no
MSTRG.79224	PLBD1	ENSSSCT00000042458;ENSSSCT00000049910;ENSSSCT00000032057;ENSSSCT00000000659;ENSSSCT00000032529;ENSSSCT00000042247	GO:0000166(nucleotide binding);GO:0001653(peptide receptor activity);GO:0004383(guanylate cyclase activity);GO:0004672(protein kinase activity);GO:0005524(ATP binding);GO:0005886(plasma membrane);GO:0006182(cGMP biosynthetic process);GO:0006468(protein phosphorylation);GO:0006629(lipid metabolic process);GO:0007165(signal transduction);GO:0007168(receptor guanylyl cyclase signaling pathway);GO:00…	00230(Purine metabolism);00230(Purine metabolism)	K12320	EC:4.6.1.2	phospholipase B domain containing 1 [Source:NCBI gene;Acc:100155493]	protein_coding	0.494057	0.508401	0.521106	0.331969	1.99459	0.613912	0.518136	-0.948596	0.110493	down	no
MSTRG.108834	ENSSSCG00000035894;FBXL13	ENSSSCT00000061922;ENSSSCT00000046288;ENSSSCT00000038399	GO:0005739(mitochondrion);GO:0006122(mitochondrial electron transport, ubiquinol to cytochrome c);GO:0008121(ubiquinol-cytochrome-c reductase activity);GO:0005515(protein binding)	NA	K10279	NA	F-box and leucine rich repeat protein 13 [Source:NCBI gene;Acc:100737845]	protein_coding	1.58175	3.56849	2.28708	1.86296	0.56894	1.4861	1.89825	0.924667	0.110762	up	no
MSTRG.62914	ELN	ENSSSCT00000032354;ENSSSCT00000040134	GO:0003151(outflow tract morphogenesis);GO:0005201(extracellular matrix structural constituent);GO:0007519(skeletal muscle tissue development);GO:0030198(extracellular matrix organization);GO:0030833(regulation of actin filament polymerization);GO:0043149(stress fiber assembly);GO:0050840(extracellular matrix binding);GO:0062023(collagen-containing extracellular matrix);GO:0071953(elastic fiber);…	04974(Protein digestion and absorption);04974(Protein digestion and absorption)	K14211	NA	elastin [Source:NCBI gene;Acc:100628118]	protein_coding	0.540286	1.01535	0.45541	1.88278	1.2332	0.896824	0.501156	-0.996667	0.111468	down	no
MSTRG.91177	CFAP57	ENSSSCT00000031026	GO:0005515(protein binding);GO:0060285(cilium-dependent cell motility)	NA	NA	NA	cilia and flagella associated protein 57 [Source:HGNC Symbol;Acc:HGNC:26485]	protein_coding	6.70008	2.6901	4.12148	9.96191	5.46557	5.41573	0.648252	-0.625373	0.111492	down	no
MSTRG.14404	KIAA1217	ENSSSCT00000063724;ENSSSCT00000054776;ENSSSCT00000065333;ENSSSCT00000052151;ENSSSCT00000040678;ENSSSCT00000039282;ENSSSCT00000012119;ENSSSCT00000046263;ENSSSCT00000045612;ENSSSCT00000061368	GO:0048706(embryonic skeletal system development);GO:0048706(embryonic skeletal system development)	NA	NA	NA	KIAA1217 ortholog [Source:NCBI gene;Acc:100519102]	protein_coding	0.89081	0.276385	0.748421	0.363895	0.350425	0.400478	1.71835	0.781026	0.112279	up	no
MSTRG.66164	TMSB10	ENSSSCT00000009030	GO:0003779(actin binding);GO:0003785(actin monomer binding);GO:0005737(cytoplasm);GO:0005856(cytoskeleton);GO:0007015(actin filament organization);GO:0030334(regulation of cell migration);GO:0042989(sequestering of actin monomers)	NA	K13785	NA	thymosin beta 10 [Source:NCBI gene;Acc:100037998]	protein_coding	147.685	151.831	195.377	75.9463	646.521	184.173	0.545853	-0.873417	0.112295	down	no
MSTRG.79760	MLF2	ENSSSCT00000000752;ENSSSCT00000051298	GO:0003677(DNA binding);GO:0005634(nucleus);GO:0006355(regulation of transcription, DNA-templated);GO:0006355(regulation of transcription, DNA-templated)	NA	NA	NA	myeloid leukemia factor 2 [Source:NCBI gene;Acc:100736734]	protein_coding	2.44311	1.02184	1.74891	7.63115	2.02057	1.21296	0.479891	-1.05922	0.112395	down	no
MSTRG.5995	LYSMD4	ENSSSCT00000025768	GO:0016020(membrane);GO:0016021(integral component of membrane)	NA	NA	NA	LysM domain containing 4 [Source:NCBI gene;Acc:100152655]	protein_coding	3.96729	6.57358	5.76456	11.0337	5.7904	7.74294	0.663713	-0.59137	0.112489	down	no
MSTRG.92720	ENSSSCG00000032609	ENSSSCT00000001267	GO:0000786(nucleosome);GO:0000790(nuclear chromatin);GO:0003677(DNA binding);GO:0005634(nucleus);GO:0005694(chromosome);GO:0006325(chromatin organization);GO:0046982(protein heterodimerization activity)	04217(Necroptosis);05034(Alcoholism);05322(Systemic lupus erythematosus)	K11251	NA	histone H2A type 1-like [Source:NCBI gene;Acc:100154071]	protein_coding	2.68997	4.0781	1.52746	1.05793	18.1307	3.78073	0.361157	-1.4693	0.11275	down	no
MSTRG.58934	REXO1	ENSSSCT00000062787;ENSSSCT00000014691;ENSSSCT00000014685;ENSSSCT00000045684	GO:0003676(nucleic acid binding);GO:0005654(nucleoplasm);GO:0016604(nuclear body);GO:0016604(nuclear body)	03008(Ribosome biogenesis in eukaryotes);03008(Ribosome biogenesis in eukaryotes)	K14570	EC:3.1.-.-	RNA exonuclease 1 homolog [Source:NCBI gene;Acc:100525449]	protein_coding	1.0522	1.44037	1.19545	1.92298	3.00228	1.01776	0.620562	-0.688352	0.11308	down	no
MSTRG.9388	KLF9	ENSSSCT00000037164;ENSSSCT00000029337	GO:0003676(nucleic acid binding);GO:0005634(nucleus);GO:0005654(nucleoplasm);GO:0005829(cytosol);GO:0005886(plasma membrane);GO:0007623(circadian rhythm);GO:0010839(negative regulation of keratinocyte proliferation);GO:0071387(cellular response to cortisol stimulus);GO:0097067(cellular response to thyroid hormone stimulus);GO:0097067(cellular response to thyroid hormone stimulus)	NA	K09208	NA	Kruppel like factor 9 [Source:NCBI gene;Acc:494562]	protein_coding	0.250329	0.187906	0.166181	0.0956408	1.14601	0.258955	0.402782	-1.31193	0.113144	down	no
MSTRG.20050	EFTUD2	ENSSSCT00000018882	GO:0000398(mRNA splicing, via spliceosome);GO:0003924(GTPase activity);GO:0005525(GTP binding);GO:0005654(nucleoplasm);GO:0005829(cytosol);GO:0015030(Cajal body);GO:0016607(nuclear speck);GO:0030623(U5 snRNA binding);GO:0046540(U4/U6 x U5 tri-snRNP complex);GO:0071007(U2-type catalytic step 2 spliceosome);GO:0071013(catalytic step 2 spliceosome);GO:1990904(ribonucleoprotein complex)	03040(Spliceosome)	K12852	NA	elongation factor Tu GTP binding domain containing 2 [Source:NCBI gene;Acc:100522208]	protein_coding	4.26195	5.83824	6.1379	3.43949	14.0149	9.0013	0.613785	-0.704196	0.113154	down	no
MSTRG.74690	ATP1A1	ENSSSCT00000062564;ENSSSCT00000027320;ENSSSCT00000007385	GO:0000166(nucleotide binding);GO:0002026(regulation of the force of heart contraction);GO:0005391(sodium:potassium-exchanging ATPase activity);GO:0005524(ATP binding);GO:0005623(cell);GO:0005886(plasma membrane);GO:0005890(sodium:potassium-exchanging ATPase complex);GO:0006811(ion transport);GO:0006813(potassium ion transport);GO:0006883(cellular sodium ion homeostasis);GO:0008217(regulation of …	04022(cGMP-PKG signaling pathway);04024(cAMP signaling pathway);04260(Cardiac muscle contraction);04261(Adrenergic signaling in cardiomyocytes);04911(Insulin secretion);04918(Thyroid hormone synthesis);04919(Thyroid hormone signaling pathway);04925(Aldosterone synthesis and secretion);04960(Aldosterone-regulated sodium reabsorption);04961(Endocrine and other factor-regulated calcium reabsorption)…	K01539	EC:7.2.2.13	ATPase Na+/K+ transporting subunit alpha 1 [Source:NCBI gene;Acc:397481]	protein_coding	13.1153	8.20959	7.1366	16.6551	11.6011	12.2471	0.702694	-0.509032	0.11321	down	no
MSTRG.96981	NPC2	ENSSSCT00000002630	GO:0005576(extracellular region);GO:0005615(extracellular space);GO:0005764(lysosome);GO:0005783(endoplasmic reticulum);GO:0006629(lipid metabolic process);GO:0006869(lipid transport);GO:0008202(steroid metabolic process);GO:0008203(cholesterol metabolic process);GO:0015485(cholesterol binding);GO:0030301(cholesterol transport);GO:0032367(intracellular cholesterol transport);GO:0033344(cholestero…	04142(Lysosome);04979(Cholesterol metabolism)	K13443	NA	NPC intracellular cholesterol transporter 2 [Source:NCBI gene;Acc:397410]	protein_coding	1.39095	1.76657	1.70338	4.35136	2.31364	2.49516	0.530656	-0.914151	0.113238	down	no
MSTRG.55282	TMEM216	ENSSSCT00000014302;ENSSSCT00000056903	GO:0005929(cilium);GO:0016020(membrane);GO:0016021(integral component of membrane);GO:0035869(ciliary transition zone);GO:0036038(MKS complex);GO:0060271(cilium assembly);GO:1905515(non-motile cilium assembly);GO:1905515(non-motile cilium assembly)	NA	K19385	NA	transmembrane protein 216 [Source:NCBI gene;Acc:100519467]	protein_coding	20.9922	13.9605	25.3113	31.6502	26.9059	27.1556	0.703101	-0.508197	0.113293	down	no
MSTRG.113742	ENSSSCG00000028695	ENSSSCT00000036268	GO:0003779(actin binding);GO:0003785(actin monomer binding);GO:0005737(cytoplasm);GO:0005856(cytoskeleton);GO:0007015(actin filament organization);GO:0030334(regulation of cell migration);GO:0042989(sequestering of actin monomers)	NA	NA	NA	thymosin beta 15a [Source:NCBI gene;Acc:100522845]	protein_coding	5.73861	8.27144	10.877	3.57779	38.8117	9.31721	0.481311	-1.05496	0.113369	down	no
MSTRG.19761	MAP3K3	ENSSSCT00000042403;ENSSSCT00000033901	GO:0001568(blood vessel development);GO:0004672(protein kinase activity);GO:0004674(protein serine/threonine kinase activity);GO:0005515(protein binding);GO:0005524(ATP binding);GO:0005737(cytoplasm);GO:0006468(protein phosphorylation);GO:0023014(signal transduction by protein phosphorylation);GO:0031098(stress-activated protein kinase signaling cascade);GO:0032147(activation of protein kinase ac…	04010(MAPK signaling pathway);04722(Neurotrophin signaling pathway);04912(GnRH signaling pathway);05166(Human T-cell leukemia virus 1 infection);05166(Human T-cell leukemia virus 1 infection)	K04421	EC:2.7.11.25	mitogen-activated protein kinase kinase kinase 3 [Source:NCBI gene;Acc:100513491]	protein_coding	1.24041	2.75993	1.82846	3.91249	2.59415	2.72262	0.631556	-0.663017	0.11366	down	no
MSTRG.112827	KIF4A	ENSSSCT00000013534;ENSSSCT00000051823;ENSSSCT00000048623;ENSSSCT00000044842;ENSSSCT00000033877	GO:0000166(nucleotide binding);GO:0000281(mitotic cytokinesis);GO:0003774(motor activity);GO:0003777(microtubule motor activity);GO:0005524(ATP binding);GO:0005654(nucleoplasm);GO:0005871(kinesin complex);GO:0005874(microtubule);GO:0007018(microtubule-based movement);GO:0007052(mitotic spindle organization);GO:0008017(microtubule binding);GO:0016887(ATPase activity);GO:0030496(midbody);GO:0045171…	NA	K10395	NA	kinesin family member 4A [Source:NCBI gene;Acc:100152604]	protein_coding	15.317	16.6556	15.1395	25.1046	18.7605	21.0164	0.726124	-0.461713	0.113713	down	no
MSTRG.50276	SCAND1	ENSSSCT00000008001	GO:0003700(DNA-binding transcription factor activity);GO:0003713(transcription coactivator activity);GO:0005634(nucleus);GO:0006355(regulation of transcription, DNA-templated);GO:1903508(positive regulation of nucleic acid-templated transcription)	NA	NA	NA	SCAN domain containing 1 [Source:NCBI gene;Acc:100157492]	protein_coding	2.01354	20.4549	24.1707	37.1843	26.9257	27.986	0.506419	-0.981596	0.113779	down	no
MSTRG.77415	ZNF740	ENSSSCT00000063794	GO:0003676(nucleic acid binding)	NA	NA	NA	zinc finger protein 740 [Source:NCBI gene;Acc:100154762]	protein_coding	0.738435	0.81627	0.562469	1.1845	1.31281	1.25799	0.563782	-0.82679	0.114348	down	no
MSTRG.109555	TOR3A	ENSSSCT00000016913	GO:0005524(ATP binding);GO:0005783(endoplasmic reticulum);GO:0005788(endoplasmic reticulum lumen);GO:0016887(ATPase activity)	NA	K23000	NA	torsin family 3 member A [Source:NCBI gene;Acc:100196908]	protein_coding	0.211112	0.144095	0.185181	0.647681	0.523694	0.475338	0.328162	-1.60752	0.114442	down	no
MSTRG.101041	REST	ENSSSCT00000064442;ENSSSCT00000030837;ENSSSCT00000009736;ENSSSCT00000057786;ENSSSCT00000058507	GO:0000122(negative regulation of transcription by RNA polymerase II);GO:0000381(regulation of alternative mRNA splicing, via spliceosome);GO:0000978(RNA polymerase II proximal promoter sequence-specific DNA binding);GO:0000979(RNA polymerase II core promoter sequence-specific DNA binding);GO:0000981(DNA-binding transcription factor activity, RNA polymerase II-specific);GO:0001227(DNA-binding tra…	04550(Signaling pathways regulating pluripotency of stem cells);05016(Huntington disease);05016(Huntington disease)	K09222	NA	RE1-silencing transcription factor-like [Source:NCBI gene;Acc:100621006]	protein_coding	0.0310683	0.0452728	0.0426986	0.103699	0.180845	0.0410948	0.365558	-1.45183	0.114824	down	no
MSTRG.46815	SLC30A5	ENSSSCT00000063395;ENSSSCT00000030176;ENSSSCT00000042625;ENSSSCT00000057278;ENSSSCT00000029407	GO:0005385(zinc ion transmembrane transporter activity);GO:0005634(nucleus);GO:0005730(nucleolus);GO:0005794(Golgi apparatus);GO:0006812(cation transport);GO:0006824(cobalt ion transport);GO:0006829(zinc ion transport);GO:0006882(cellular zinc ion homeostasis);GO:0008324(cation transmembrane transporter activity);GO:0010043(response to zinc ion);GO:0016020(membrane);GO:0016021(integral component …	NA	K14692	NA	solute carrier family 30 member 5 [Source:NCBI gene;Acc:100171388]	protein_coding	0.972948	1.42333	1.76052	1.22218	3.92714	2.29052	0.558721	-0.8398	0.114991	down	no
MSTRG.43993	CNPPD1	ENSSSCT00000043003;ENSSSCT00000017647;ENSSSCT00000048572	GO:0000079(regulation of cyclin-dependent protein serine/threonine kinase activity);GO:0019901(protein kinase binding);GO:0019901(protein kinase binding)	NA	NA	NA	cyclin Pas1/PHO80 domain containing 1 [Source:NCBI gene;Acc:100157604]	protein_coding	1.19836	1.2071	0.89654	3.05216	1.30377	1.28011	0.585874	-0.771338	0.115303	down	no
MSTRG.24999	PBRM1	ENSSSCT00000048799;ENSSSCT00000058608;ENSSSCT00000044065;ENSSSCT00000041273;ENSSSCT00000058421;ENSSSCT00000057913;ENSSSCT00000059908	GO:0003677(DNA binding);GO:0003682(chromatin binding);GO:0005515(protein binding);GO:0005634(nucleus);GO:0005654(nucleoplasm);GO:0006338(chromatin remodeling);GO:0008285(negative regulation of cell population proliferation);GO:0016586(RSC-type complex);GO:0016586(RSC-type complex)	05225(Hepatocellular carcinoma);05225(Hepatocellular carcinoma)	K11757	NA	polybromo 1 [Source:NCBI gene;Acc:100525781]	protein_coding	4.83753	5.44691	4.77438	6.07292	8.17699	6.68891	0.719182	-0.475571	0.115384	down	no
MSTRG.101893	OTUD4	ENSSSCT00000044496;ENSSSCT00000009902	GO:0004843(thiol-dependent ubiquitin-specific protease activity);GO:0016579(protein deubiquitination);GO:0032947(protein-containing complex scaffold activity);GO:0034122(negative regulation of toll-like receptor signaling pathway);GO:0061578(Lys63-specific deubiquitinase activity);GO:0070536(protein K63-linked deubiquitination);GO:0071108(protein K48-linked deubiquitination);GO:1901537(positive r…	NA	K13718	EC:3.4.19.12	OTU deubiquitinase 4 [Source:NCBI gene;Acc:100524693]	protein_coding	2.65303	9.18836	3.60902	1.8988	3.61315	3.78823	1.6613	0.732313	0.11544	up	no
MSTRG.50006	ENSSSCG00000025673	ENSSSCT00000047179;ENSSSCT00000027233	GO:0005515(protein binding);GO:0016020(membrane);GO:0016021(integral component of membrane);GO:0016021(integral component of membrane)	NA	NA	NA	mannosidase beta like [Source:NCBI gene;Acc:100514259]	protein_coding	2.72456	2.31659	5.89883	2.12306	2.33073	1.32516	1.89307	0.920731	0.115759	up	no
MSTRG.107236	ENSSSCG00000036493;ENSSSCG00000032772;ENSSSCG00000040244	ENSSSCT00000016632;ENSSSCT00000026015;ENSSSCT00000056670;ENSSSCT00000044692;ENSSSCT00000057524;ENSSSCT00000045737	GO:0005623(cell);GO:0015035(protein disulfide oxidoreductase activity);GO:0045041(protein import into mitochondrial intermembrane space);GO:0055114(oxidation-reduction process);GO:0055114(oxidation-reduction process)	NA	NA	NA		protein_coding	3.86254	0.1934	0.0307268	0.0440609	17.6432	0.987418	0.218834	-2.19209	0.116011	down	no
MSTRG.111488	CXorf21	ENSSSCT00000013346	NA	NA	NA	NA	chromosome X CXorf21 homolog [Source:NCBI gene;Acc:100156110]	protein_coding	0.18703	0.11993	0.325446	0.256114	0.861143	0.825153	0.325578	-1.61892	0.116143	down	no
MSTRG.72989	ATP6V1H	ENSSSCT00000006862;ENSSSCT00000032060	GO:0000221(vacuolar proton-transporting V-type ATPase, V1 domain);GO:0006811(ion transport);GO:0006897(endocytosis);GO:0015991(ATP hydrolysis coupled proton transport);GO:0046961(proton-transporting ATPase activity, rotational mechanism);GO:0046961(proton-transporting ATPase activity, rotational mechanism)	00190(Oxidative phosphorylation);04142(Lysosome);04145(Phagosome);04150(mTOR signaling pathway);04721(Synaptic vesicle cycle);05152(Tuberculosis);05165(Human papillomavirus infection);05323(Rheumatoid arthritis);05323(Rheumatoid arthritis)	K02144	NA	ATPase H+ transporting V1 subunit H [Source:NCBI gene;Acc:397472]	protein_coding	21.2534	16.6022	15.7985	52.535	13.1379	20.1001	0.625536	-0.676835	0.116203	down	no
MSTRG.87840	UTP11	ENSSSCT00000004041	GO:0005615(extracellular space);GO:0005634(nucleus);GO:0005730(nucleolus);GO:0005737(cytoplasm);GO:0006364(rRNA processing);GO:0007399(nervous system development);GO:0032040(small-subunit processome);GO:0043065(positive regulation of apoptotic process)	NA	K14769	NA	UTP11, small subunit processome component [Source:NCBI gene;Acc:100513019]	protein_coding	344.829	345.406	397.289	209.118	259.925	315.347	1.38646	0.471405	0.116224	up	no
MSTRG.59280	DBN1	ENSSSCT00000065141;ENSSSCT00000043160;ENSSSCT00000057028	GO:0003779(actin binding);GO:0005622(intracellular);GO:0005737(cytoplasm);GO:0005856(cytoskeleton);GO:0005886(plasma membrane);GO:0005911(cell-cell junction);GO:0005921(gap junction);GO:0007015(actin filament organization);GO:0010643(cell communication by chemical coupling);GO:0010644(cell communication by electrical coupling);GO:0014069(postsynaptic density);GO:0015629(actin cytoskeleton);GO:001…	NA	NA	NA	drebrin 1 [Source:NCBI gene;Acc:100621245]	protein_coding	1.54927	1.5956	1.13285	3.67904	1.43812	1.77498	0.620665	-0.688113	0.116497	down	no
MSTRG.87530	IQCC;CCDC28B	ENSSSCT00000004005;ENSSSCT00000055978	GO:0005515(protein binding);GO:0005813(centrosome);GO:0060271(cilium assembly)	NA	NA	NA	IQ motif containing C [Source:NCBI gene;Acc:100518737];coiled-coil domain containing 28B [Source:NCBI gene;Acc:110261132]	protein_coding	3.94887	3.51334	2.94715	6.82741	5.03504	4.17719	0.648977	-0.62376	0.116605	down	no
MSTRG.24204	SCN10A	ENSSSCT00000012328;ENSSSCT00000023726	GO:0001518(voltage-gated sodium channel complex);GO:0002027(regulation of heart rate);GO:0005216(ion channel activity);GO:0005244(voltage-gated ion channel activity);GO:0005248(voltage-gated sodium channel activity);GO:0005272(sodium channel activity);GO:0005886(plasma membrane);GO:0006811(ion transport);GO:0006814(sodium ion transport);GO:0016020(membrane);GO:0016021(integral component of membra…	NA	NA	NA	sodium voltage-gated channel alpha subunit 10 [Source:NCBI gene;Acc:100518274]	protein_coding	2.13311	1.0316	1.05468	3.99681	1.52308	1.66959	0.586884	-0.768854	0.116631	down	no
MSTRG.78458	ATXN7L3B	ENSSSCT00000045604	GO:0005737(cytoplasm);GO:0010468(regulation of gene expression)	NA	NA	NA	ataxin 7 like 3B [Source:NCBI gene;Acc:100524374]	protein_coding	73.5633	88.7098	59.8148	5.66968	46.4002	65.4791	1.88932	0.917869	0.116877	up	no
MSTRG.81772	HSBP1	ENSSSCT00000054182	GO:0003714(transcription corepressor activity);GO:0042802(identical protein binding);GO:1903507(negative regulation of nucleic acid-templated transcription)	NA	NA	NA	heat shock factor binding protein 1 [Source:NCBI gene;Acc:100579143]	protein_coding	11.463	13.0498	12.4207	8.04205	8.31662	10.1609	1.39269	0.477873	0.116889	up	no
MSTRG.15790	FLT1	ENSSSCT00000010212	GO:0000166(nucleotide binding);GO:0002040(sprouting angiogenesis);GO:0002548(monocyte chemotaxis);GO:0004672(protein kinase activity);GO:0004713(protein tyrosine kinase activity);GO:0004714(transmembrane receptor protein tyrosine kinase activity);GO:0005021(vascular endothelial growth factor-activated receptor activity);GO:0005524(ATP binding);GO:0005886(plasma membrane);GO:0005887(integral compo…	04010(MAPK signaling pathway);04014(Ras signaling pathway);04015(Rap1 signaling pathway);04066(HIF-1 signaling pathway);04151(PI3K-Akt signaling pathway);04510(Focal adhesion);05202(Transcriptional misregulation in cancer);05323(Rheumatoid arthritis)	K05096	EC:2.7.10.1	fms related tyrosine kinase 1 [Source:NCBI gene;Acc:396763]	protein_coding	2.21043	1.98445	1.81526	3.90847	2.10474	2.70069	0.689719	-0.535919	0.117236	down	no
MSTRG.84579	LIG1	ENSSSCT00000003469	GO:0000166(nucleotide binding);GO:0003677(DNA binding);GO:0003909(DNA ligase activity);GO:0003910(DNA ligase (ATP) activity);GO:0005524(ATP binding);GO:0005634(nucleus);GO:0005654(nucleoplasm);GO:0005737(cytoplasm);GO:0005739(mitochondrion);GO:0006260(DNA replication);GO:0006273(lagging strand elongation);GO:0006281(DNA repair);GO:0006284(base-excision repair);GO:0006310(DNA recombination);GO:000…	03030(DNA replication);03410(Base excision repair);03420(Nucleotide excision repair);03430(Mismatch repair)	K10747	6.5.1.6;6.5.1.7;EC:6.5.1.1	DNA ligase 1 [Source:NCBI gene;Acc:100520434]	protein_coding	0.655756	0.744827	0.394512	1.76307	1.03725	0.677009	0.516226	-0.953924	0.117425	down	no
MSTRG.116134	ENSSSCG00000033734	ENSSSCT00000056112	GO:0003779(actin binding);GO:0003785(actin monomer binding);GO:0005737(cytoplasm);GO:0005856(cytoskeleton);GO:0007015(actin filament organization)	NA	NA	NA	thymosin beta-4-like [Source:NCBI gene;Acc:110257905]	protein_coding	4.87231	4.5416	5.36008	2.87653	17.0258	7.05237	0.548104	-0.867479	0.117459	down	no
MSTRG.47962	TRIP13	ENSSSCT00000045068	GO:0000166(nucleotide binding);GO:0001556(oocyte maturation);GO:0001673(male germ cell nucleus);GO:0005524(ATP binding);GO:0006302(double-strand break repair);GO:0007094(mitotic spindle assembly checkpoint);GO:0007130(synaptonemal complex assembly);GO:0007131(reciprocal meiotic recombination);GO:0007141(male meiosis I);GO:0007144(female meiosis I);GO:0007283(spermatogenesis);GO:0007286(spermatid …	NA	K22399	NA	thyroid hormone receptor interactor 13 [Source:NCBI gene;Acc:100337674]	protein_coding	8.68408	12.3678	6.59554	23.1843	9.628	10.1199	0.64398	-0.634913	0.117611	down	no
MSTRG.62557	ENSSSCG00000035534	ENSSSCT00000058975	GO:0000166(nucleotide binding);GO:0003774(motor activity);GO:0003779(actin binding);GO:0005524(ATP binding);GO:0016459(myosin complex);GO:0051015(actin filament binding)	NA	NA	NA	myosin-16-like [Source:NCBI gene;Acc:102160349]	protein_coding	3.18458	1.77536	1.71339	2.17707	0.0856494	0.730698	2.22933	1.15661	0.117723	up	no
MSTRG.83742	ANKRD27	ENSSSCT00000051135;ENSSSCT00000003160;ENSSSCT00000051630;ENSSSCT00000049000;ENSSSCT00000045922;ENSSSCT00000045176	GO:0000149(SNARE binding);GO:0005085(guanyl-nucleotide exchange factor activity);GO:0005515(protein binding);GO:0005764(lysosome);GO:0005769(early endosome);GO:0005770(late endosome);GO:0005829(cytosol);GO:0005886(plasma membrane);GO:0017137(Rab GTPase binding);GO:0030133(transport vesicle);GO:0035544(negative regulation of SNARE complex assembly);GO:0035646(endosome to melanosome transport);GO:0…	NA	K20175	NA	ankyrin repeat domain 27 [Source:NCBI gene;Acc:100524146]	protein_coding	1.97062	1.7675	2.77413	0.757105	1.90895	1.34472	1.62369	0.699275	0.117759	up	no
MSTRG.55334	ENSSSCG00000014540	ENSSSCT00000044391;ENSSSCT00000015890;ENSSSCT00000050390	GO:0004322(ferroxidase activity);GO:0005506(iron ion binding);GO:0005623(cell);GO:0005737(cytoplasm);GO:0006826(iron ion transport);GO:0006879(cellular iron ion homeostasis);GO:0006880(intracellular sequestering of iron ion);GO:0008198(ferrous iron binding);GO:0008199(ferric iron binding);GO:0042802(identical protein binding);GO:0044754(autolysosome);GO:0046872(metal ion binding);GO:0048147(negat…	04216(Ferroptosis);04217(Necroptosis);04978(Mineral absorption);04978(Mineral absorption)	K00522	EC:1.16.3.2	ferritin heavy chain 1 [Source:NCBI gene;Acc:397030]	protein_coding	939.779	847.068	960.691	593.488	648.068	765.052	1.36924	0.45338	0.118023	up	no
MSTRG.85779	WRAP73	ENSSSCT00000003729;ENSSSCT00000054481;ENSSSCT00000038793;ENSSSCT00000044718;ENSSSCT00000058767	GO:0005515(protein binding);GO:0005813(centrosome);GO:0036064(ciliary basal body);GO:0090307(mitotic spindle assembly);GO:1902857(positive regulation of non-motile cilium assembly);GO:1902857(positive regulation of non-motile cilium assembly)	NA	NA	NA	WD repeat containing, antisense to TP73 [Source:NCBI gene;Acc:100512788]	protein_coding	0.648063	0.374238	0.284499	1.16991	0.80616	0.525438	0.522405	-0.93676	0.118031	down	no
MSTRG.55452	ENSSSCG00000013120;STX3	ENSSSCT00000014340;ENSSSCT00000044532;ENSSSCT00000014339;ENSSSCT00000039939;ENSSSCT00000053592;ENSSSCT00000044663;ENSSSCT00000047347	GO:0004930(G protein-coupled receptor activity);GO:0004984(olfactory receptor activity);GO:0005549(odorant binding);GO:0005886(plasma membrane);GO:0007165(signal transduction);GO:0007186(G protein-coupled receptor signaling pathway);GO:0007608(sensory perception of smell);GO:0016020(membrane);GO:0016021(integral component of membrane);GO:0050896(response to stimulus);GO:0050911(detection of chemi…	04740(Olfactory transduction);04130(SNARE interactions in vesicular transport);04721(Synaptic vesicle cycle);04721(Synaptic vesicle cycle)	K04257;K08486	NA	olfactory receptor 10V1-like [Source:NCBI gene;Acc:100521066];syntaxin 3 [Source:NCBI gene;Acc:100520886]	protein_coding	1.63177	2.63547	1.9482	4.22329	1.82274	3.36926	0.660144	-0.599148	0.118231	down	no
MSTRG.75101	C1orf56	ENSSSCT00000007275	GO:0042127(regulation of cell population proliferation)	NA	NA	NA	chromosome 1 open reading frame 56 [Source:HGNC Symbol;Acc:HGNC:26045]	protein_coding	8.03921	3.76499	4.0451	14.5617	7.10867	5.36715	0.586197	-0.770543	0.118318	down	no
MSTRG.97788	RIN3	ENSSSCT00000002721;ENSSSCT00000043713;ENSSSCT00000058256;ENSSSCT00000038572;ENSSSCT00000062648	GO:0005769(early endosome);GO:0007165(signal transduction);GO:0017112(Rab guanyl-nucleotide exchange factor activity);GO:0017137(Rab GTPase binding);GO:0031410(cytoplasmic vesicle);GO:0031410(cytoplasmic vesicle)	NA	NA	NA	Ras and Rab interactor 3 [Source:NCBI gene;Acc:100155709]	protein_coding	0.280754	0.953475	0.175974	0.228416	0.0566188	0.299355	2.41312	1.2709	0.118321	up	no
MSTRG.51902	TMEM139	ENSSSCT00000060000;ENSSSCT00000049940	GO:0016020(membrane);GO:0016021(integral component of membrane);GO:0016021(integral component of membrane)	NA	NA	NA	transmembrane protein 139 [Source:NCBI gene;Acc:100521303]	protein_coding	0.114624	0.154226	0.021709	0.511916	0.200929	0.153117	0.335533	-1.57547	0.11863	down	no
MSTRG.84424	RTN2;OPA3	ENSSSCT00000040603;ENSSSCT00000060558;ENSSSCT00000047235;ENSSSCT00000058875;ENSSSCT00000037707;ENSSSCT00000042099;ENSSSCT00000050361	GO:0005783(endoplasmic reticulum);GO:0005789(endoplasmic reticulum membrane);GO:0014802(terminal cisterna);GO:0016020(membrane);GO:0016021(integral component of membrane);GO:0030315(T-tubule);GO:0046324(regulation of glucose import);GO:0065002(intracellular protein transmembrane transport);GO:0005739(mitochondrion);GO:0007601(visual perception);GO:0019216(regulation of lipid metabolic process);GO…	NA	K20722;K23166	NA	reticulon 2 [Source:NCBI gene;Acc:100170115];OPA3, outer mitochondrial membrane lipid metabolism regulator [Source:NCBI gene;Acc:106508274]	protein_coding	0.326668	0.532234	0.415031	0.880173	0.746487	0.584622	0.576106	-0.795594	0.11899	down	no
MSTRG.99507	FAM114A1	ENSSSCT00000051161;ENSSSCT00000009611;ENSSSCT00000048639	GO:0005634(nucleus);GO:0005654(nucleoplasm);GO:0005794(Golgi apparatus);GO:0005829(cytosol);GO:0005829(cytosol)	NA	NA	NA	family with sequence similarity 114 member A1 [Source:NCBI gene;Acc:100525173]	protein_coding	2.24732	2.26826	1.95345	3.43385	2.79853	2.9843	0.701883	-0.510698	0.119408	down	no
MSTRG.61993	ENSSSCG00000036834	ENSSSCT00000062320	GO:0005515(protein binding)	NA	NA	NA		protein_coding	2.39638	1.61951	2.55791	1.44481	0.926225	1.64527	1.63678	0.710859	0.119602	up	no
MSTRG.113819	GLA	ENSSSCT00000053151	GO:0003824(catalytic activity);GO:0004553(hydrolase activity, hydrolyzing O-glycosyl compounds);GO:0004557(alpha-galactosidase activity);GO:0005102(signaling receptor binding);GO:0005576(extracellular region);GO:0005737(cytoplasm);GO:0005764(lysosome);GO:0005794(Golgi apparatus);GO:0005975(carbohydrate metabolic process);GO:0008152(metabolic process);GO:0009311(oligosaccharide metabolic process);…	00052(Galactose metabolism);00561(Glycerolipid metabolism);00600(Sphingolipid metabolism);00603(Glycosphingolipid biosynthesis - globo and isoglobo series);04142(Lysosome)	K01189	EC:3.2.1.22	galactosidase alpha [Source:NCBI gene;Acc:100415928]	protein_coding	7.18042	5.2556	3.20375	12.2605	6.93234	4.83353	0.650942	-0.6194	0.119621	down	no
MSTRG.104731	ENSSSCG00000022052;ENSSSCG00000014877	ENSSSCT00000039392;ENSSSCT00000048642;ENSSSCT00000016231;ENSSSCT00000016230;ENSSSCT00000022603	GO:0006629(lipid metabolic process);GO:0008081(phosphoric diester hydrolase activity);GO:0008889(glycerophosphodiester phosphodiesterase activity);GO:0016020(membrane);GO:0016021(integral component of membrane);GO:0016021(integral component of membrane)	NA	NA	NA	glycerophosphodiester phosphodiesterase domain-containing protein 4-like [Source:NCBI gene;Acc:100525597];glycerophosphodiester phosphodiesterase domain-containing protein 4 [Source:NCBI gene;Acc:100511652]	protein_coding	1.06227	2.51478	1.1403	1.22363	0.560882	1.02553	1.67875	0.747384	0.119737	up	no
MSTRG.88548	CLUL1	ENSSSCT00000056978	NA	NA	NA	NA	clusterin like 1 [Source:NCBI gene;Acc:100621932]	protein_coding	12.4438	1.98471	5.39422	3.23768	3.19169	4.47642	1.81764	0.862065	0.120478	up	no
MSTRG.16136	SLC25A15	ENSSSCT00000010270;ENSSSCT00000051550;ENSSSCT00000049064	GO:0000064(L-ornithine transmembrane transporter activity);GO:0016020(membrane);GO:0016021(integral component of membrane);GO:0022857(transmembrane transporter activity);GO:0055085(transmembrane transport);GO:1990575(mitochondrial L-ornithine transmembrane transport);GO:1990575(mitochondrial L-ornithine transmembrane transport)	NA	K15101	NA	solute carrier family 25 member 15 [Source:NCBI gene;Acc:100511895]	protein_coding	0.572919	0.760792	0.638568	1.62365	0.797385	1.0286	0.571736	-0.80658	0.120563	down	no
MSTRG.86371	ENSSSCG00000040680;ENSSSCG00000039417;ENSSSCG00000037632;ENSSSCG00000037747	ENSSSCT00000038849;ENSSSCT00000038001;ENSSSCT00000041580;ENSSSCT00000066413;ENSSSCT00000062055;ENSSSCT00000036705;ENSSSCT00000060732;ENSSSCT00000044733	GO:0008284(positive regulation of cell population proliferation);GO:0043066(negative regulation of apoptotic process);GO:0045596(negative regulation of cell differentiation);GO:0045892(negative regulation of transcription, DNA-templated);GO:0045892(negative regulation of transcription, DNA-templated)	NA	NA	NA	PRAME family member 27-like [Source:NCBI gene;Acc:100517101];PRAME family member 12-like [Source:NCBI gene;Acc:100517830];melanoma antigen preferentially expressed in tumors-like [Source:NCBI gene;Acc:100517659]	protein_coding	2.96235	0.825846	0.10123	0.0375806	12.729	1.1336	0.279812	-1.83747	0.1207	down	no
MSTRG.39014	ZNF511	ENSSSCT00000011788;ENSSSCT00000042599	GO:0003676(nucleic acid binding);GO:0003676(nucleic acid binding)	NA	NA	NA	zinc finger protein 511 [Source:NCBI gene;Acc:100152871]	protein_coding	2.00123	1.21531	1.60117	6.63662	1.99302	1.67128	0.467697	-1.09635	0.12075	down	no
MSTRG.96533	ATP6V1D	ENSSSCT00000051423	GO:0005813(centrosome);GO:0005929(cilium);GO:0016020(membrane);GO:0033176(proton-transporting V-type ATPase complex);GO:0042626(ATPase activity, coupled to transmembrane movement of substances);GO:0055085(transmembrane transport);GO:0060271(cilium assembly);GO:0061512(protein localization to cilium)	00190(Oxidative phosphorylation);04145(Phagosome);04150(mTOR signaling pathway);04721(Synaptic vesicle cycle);04966(Collecting duct acid secretion);05165(Human papillomavirus infection);05323(Rheumatoid arthritis)	K02149	NA	ATPase H+ transporting V1 subunit D [Source:NCBI gene;Acc:100156681]	protein_coding	62.5542	54.4795	54.2898	40.0497	38.9151	45.4414	1.37713	0.461664	0.120901	up	no
MSTRG.76517	MEI1	ENSSSCT00000053183	GO:0005623(cell);GO:0007141(male meiosis I);GO:0007276(gamete generation);GO:0007286(spermatid development);GO:0045141(meiotic telomere clustering);GO:0051321(meiotic cell cycle)	NA	NA	NA	meiotic double-stranded break formation protein 1 [Source:NCBI gene;Acc:102162942]	protein_coding	0.173261	0.234936	0.366862	0.866097	0.348214	0.50635	0.450442	-1.15059	0.12092	down	no
MSTRG.51258	ATP5F1E	ENSSSCT00000008251;ENSSSCT00000033972	GO:0000275(mitochondrial proton-transporting ATP synthase complex, catalytic core F(1));GO:0005743(mitochondrial inner membrane);GO:0005753(mitochondrial proton-transporting ATP synthase complex);GO:0015986(ATP synthesis coupled proton transport);GO:0016887(ATPase activity);GO:0046933(proton-transporting ATP synthase activity, rotational mechanism);GO:0099132(ATP hydrolysis coupled cation transme…	00190(Oxidative phosphorylation);04714(Thermogenesis);05010(Alzheimer disease);05012(Parkinson disease);05016(Huntington disease);05016(Huntington disease)	K02135	NA	ATP synthase F1 subunit epsilon [Source:NCBI gene;Acc:100134963]	protein_coding	36.8156	40.8748	48.1142	31.431	29.6715	29.0798	1.395	0.480268	0.121009	up	no
MSTRG.74332	CELF3	ENSSSCT00000007252;ENSSSCT00000052166;ENSSSCT00000063688;ENSSSCT00000049625	GO:0000381(regulation of alternative mRNA splicing, via spliceosome);GO:0003676(nucleic acid binding);GO:0003723(RNA binding);GO:0003729(mRNA binding);GO:0005634(nucleus);GO:0005737(cytoplasm);GO:0006376(mRNA splice site selection);GO:0007283(spermatogenesis);GO:0008380(RNA splicing);GO:0016604(nuclear body);GO:0030317(flagellated sperm motility);GO:0030575(nuclear body organization);GO:0048026(p…	NA	K13207	NA	CUGBP Elav-like family member 3 [Source:NCBI gene;Acc:100515828]	protein_coding	0.905831	0.717489	0.464344	2.659	0.459187	1.03591	0.502556	-0.992644	0.121153	down	no
MSTRG.40232	ENSSSCG00000039562	ENSSSCT00000061837;ENSSSCT00000040300	GO:0007283(spermatogenesis);GO:0007283(spermatogenesis)	NA	NA	NA	testis development related protein [Source:NCBI gene;Acc:100526757]	protein_coding	17.8942	14.8411	6.70042	30.169	13.1616	16.7643	0.656225	-0.607737	0.121209	down	no
MSTRG.30516	ENSSSCG00000012006	ENSSSCT00000013137;ENSSSCT00000043312;ENSSSCT00000053039	GO:0000166(nucleotide binding);GO:0005524(ATP binding);GO:0016020(membrane);GO:0016021(integral component of membrane);GO:0016887(ATPase activity);GO:0042626(ATPase activity, coupled to transmembrane movement of substances);GO:0055085(transmembrane transport);GO:0055085(transmembrane transport)	02010(ABC transporters);02010(ABC transporters)	K05670	NA	multidrug resistance-associated protein 1 [Source:NCBI gene;Acc:100152428]	protein_coding	3.79177	3.6499	7.99315	6.08321	8.99	8.40912	0.657295	-0.605386	0.121347	down	no
MSTRG.16419	RCBTB1	ENSSSCT00000056839;ENSSSCT00000023143;ENSSSCT00000059324;ENSSSCT00000039040;ENSSSCT00000037379	GO:0005515(protein binding);GO:0005737(cytoplasm);GO:0005737(cytoplasm)	NA	K11494	NA	RCC1 and BTB domain containing protein 1 [Source:NCBI gene;Acc:100628042]	protein_coding	3.32388	3.38477	3.48683	4.48287	4.72674	5.0842	0.713279	-0.487461	0.121374	down	no
MSTRG.64330	SOCS1	ENSSSCT00000029636	GO:0001932(regulation of protein phosphorylation);GO:0005159(insulin-like growth factor receptor binding);GO:0005654(nucleoplasm);GO:0005737(cytoplasm);GO:0005942(phosphatidylinositol 3-kinase complex);GO:0007259(receptor signaling pathway via JAK-STAT);GO:0010533(regulation of activation of Janus kinase activity);GO:0016567(protein ubiquitination);GO:0019210(kinase inhibitor activity);GO:0019221…	04120(Ubiquitin mediated proteolysis);04380(Osteoclast differentiation);04630(Jak-STAT signaling pathway);04910(Insulin signaling pathway);04917(Prolactin signaling pathway);04930(Type II diabetes mellitus);05145(Toxoplasmosis);05206(MicroRNAs in cancer)	K04694	NA	suppressor of cytokine signaling 1 [Source:NCBI gene;Acc:100307052]	protein_coding	3.83061	7.18327	5.721	15.8061	8.4034	4.91912	0.574517	-0.799579	0.121625	down	no
MSTRG.75969	GTF2B	ENSSSCT00000039246;ENSSSCT00000007587	GO:0000979(RNA polymerase II core promoter sequence-specific DNA binding);GO:0000993(RNA polymerase II complex binding);GO:0001047(core promoter binding);GO:0001139(RNA polymerase II complex recruiting activity);GO:0001174(transcriptional start site selection at RNA polymerase II promoter);GO:0003677(DNA binding);GO:0005634(nucleus);GO:0005669(transcription factor TFIID complex);GO:0005694(chromo…	03022(Basal transcription factors);05203(Viral carcinogenesis);05203(Viral carcinogenesis)	K03124	NA	general transcription factor IIB [Source:NCBI gene;Acc:100155974]	protein_coding	41.0846	41.7356	43.4716	28.0327	30.2478	33.3575	1.37816	0.462745	0.121826	up	no
MSTRG.68375	PREB	ENSSSCT00000051487;ENSSSCT00000009358	GO:0003400(regulation of COPII vesicle coating);GO:0005090(Sar guanyl-nucleotide exchange factor activity);GO:0005096(GTPase activator activity);GO:0005515(protein binding);GO:0005634(nucleus);GO:0009306(protein secretion);GO:0016020(membrane);GO:0016021(integral component of membrane);GO:0030176(integral component of endoplasmic reticulum membrane);GO:0032527(protein exit from endoplasmic reticu…	04141(Protein processing in endoplasmic reticulum);04141(Protein processing in endoplasmic reticulum)	K14003	NA	prolactin regulatory element binding [Source:NCBI gene;Acc:100522734]	protein_coding	0.550744	0.637838	0.406222	2.51837	0.339322	0.603609	0.460753	-1.11793	0.122182	down	no
MSTRG.82	C6orf120	ENSSSCT00000022754	NA	NA	NA	NA	chromosome 1 C6orf120 homolog [Source:NCBI gene;Acc:100736828]	protein_coding	18.543	12.8112	13.3643	11.136	7.28208	12.1727	1.46183	0.547773	0.122383	up	no
[truncated: 19,046 more rows]
