# Supplementary material for: Transcriptome Analysis of mRNAs and Long Non-Coding RNAs During Subsequent Embryo Development of Porcine Cloned Zygotes After Vitrification
Source: Front Genet. 2021 Dec 17;12:753327. doi: 10.3389/fgene.2021.753327 (PMC8718616; doi:10.3389/fgene.2021.753327)
Supplement: Supplementary file 5 [file Table9.XLSX]

## Sheet: 2-cells
mRNA							Differentiall expression						lncRNA							Differentiall expression		function
transcript_name	class_code	chr	start	end	gene_id	gene_name	Significant	GO	KEGG	KO_ENTRY	EC	Description	transcript_name	class_code	chr	start	end	gene_id	gene_name	Significant	Known/novel	cis/trans	cis location	trans energy	Pearson Correlation Coefficient
ENSSSCT00000010066	0	chr8	125409783	125488476	MSTRG.103312	SMARCAD1	yes	GO:0000018(regulation of DNA recombination);GO:0000729(DNA double-strand break processing);GO:0000792(heterochromatin);GO:0003677(DNA binding);GO:0005515(protein binding);GO:0005524(ATP binding);GO:0005634(nucleus);GO:0005654(nucleoplasm);GO:0035861(site of double-strand break);GO:0043044(ATP-dependent chromatin remodeling);GO:0043596(nuclear replication fork);GO:0051304(chromosome separation);GO…	04550(Signaling pathways regulating pluripotency of stem cells)	K14439	EC:3.6.4.12	SWI/SNF-related, matrix-associated actin-dependent regulator of chromatin, subfamily a, containing DEAD/H box 1 [Source:NCBI gene;Acc:100515330]	MSTRG.103228.5	u	chr8	125329571	125340242	MSTRG.103228	.	yes	novel	cis	100K	NA	0.952377
ENSSSCT00000042998	0	chr6	153755746	153791657	MSTRG.90412	MYSM1	yes	GO:0003677(DNA binding);GO:0003713(transcription coactivator activity);GO:0004843(thiol-dependent ubiquitin-specific protease activity);GO:0005515(protein binding);GO:0005634(nucleus);GO:0005654(nucleoplasm);GO:0005886(plasma membrane);GO:0006338(chromatin remodeling);GO:0008237(metallopeptidase activity);GO:0030334(regulation of cell migration);GO:0032991(protein-containing complex);GO:0035522(m…	NA	K11865	NA	Myb like, SWIRM and MPN domains 1 [Source:NCBI gene;Acc:100511137]	MSTRG.90414.7	u	chr6	153807066	153825048	MSTRG.90414	.	yes	novel	cis	100K	NA	-0.497655
ENSSSCT00000048783	0	chr4	97776902	97833284	MSTRG.75065	POGZ	yes	GO:0000790(nuclear chromatin);GO:0000979(RNA polymerase II core promoter sequence-specific DNA binding);GO:0003676(nucleic acid binding);GO:0003677(DNA binding);GO:0005634(nucleus);GO:0005654(nucleoplasm);GO:0005737(cytoplasm);GO:0005829(cytosol);GO:0007064(mitotic sister chromatid cohesion);GO:0010468(regulation of gene expression);GO:0035097(histone methyltransferase complex);GO:0051382(kinetoc…	NA	K22594	NA	pogo transposable element derived with ZNF domain [Source:NCBI gene;Acc:100155137]	MSTRG.74230.5	u	chr4	97764469	97772079	MSTRG.74230	.	yes	novel	cis	100K	NA	-0.609635
ENSSSCT00000039632	0	chr7	75951335	75990083	MSTRG.95833	ACIN1	yes	GO:0003676(nucleic acid binding);GO:0005634(nucleus);GO:0005654(nucleoplasm);GO:0005730(nucleolus);GO:0005829(cytosol);GO:0005886(plasma membrane);GO:0016607(nuclear speck);GO:0030218(erythrocyte differentiation);GO:0030263(apoptotic chromosome condensation);GO:0045657(positive regulation of monocyte differentiation);GO:0061574(ASAP complex)	03013(RNA transport);03015(mRNA surveillance pathway);03040(Spliceosome)	K12875	NA	apoptotic chromatin condensation inducer 1 [Source:NCBI gene;Acc:100156353]	MSTRG.95828.2	x	chr7	75918561	75945727	MSTRG.95828	SLC7A8	yes	novel	cis	100K	NA	0.922633
ENSSSCT00000061672	0	chr2	108558156	108586089	MSTRG.60480	GIN1	yes	GO:0003676(nucleic acid binding);GO:0015074(DNA integration)	NA	NA	NA	gypsy retrotransposon integrase 1 [Source:NCBI gene;Acc:100625008]	MSTRG.60478.2	x	chr2	108544727	108558480	MSTRG.60478	GIN1	yes	novel	cis	100K	NA	-0.086801
ENSSSCT00000041620	0	chr2	108558156	108586089	MSTRG.60480	GIN1	yes	GO:0003676(nucleic acid binding);GO:0015074(DNA integration)	NA	NA	NA	gypsy retrotransposon integrase 1 [Source:NCBI gene;Acc:100625008]	MSTRG.60478.2	x	chr2	108544727	108558480	MSTRG.60478	GIN1	yes	novel	cis	100K	NA	-0.0832736
ENSSSCT00000043438	0	chr1	253868332	253894449	MSTRG.10762	SLC31A1	yes	GO:0005375(copper ion transmembrane transporter activity);GO:0005886(plasma membrane);GO:0006811(ion transport);GO:0006825(copper ion transport);GO:0006878(cellular copper ion homeostasis);GO:0016020(membrane);GO:0016021(integral component of membrane);GO:0035434(copper ion transmembrane transport)	01524(Platinum drug resistance);04978(Mineral absorption)	K14686	NA	solute carrier family 31 member 1 [Source:NCBI gene;Acc:397186]	MSTRG.10759.4	j	chr1	253796068	253805107	MSTRG.10759	SLC31A2	yes	novel	cis	100K	NA	-0.335133
ENSSSCT00000009986	0	chr8	110070103	110083634	MSTRG.102733	LARP7	yes	GO:0003676(nucleic acid binding);GO:0003723(RNA binding);GO:0005634(nucleus);GO:0005654(nucleoplasm);GO:0005829(cytosol);GO:0006396(RNA processing);GO:1990904(ribonucleoprotein complex)	NA	K15191	NA	La ribonucleoprotein domain family member 7 [Source:NCBI gene;Acc:100511273]	MSTRG.102729.1	u	chr8	110001769	110002128	MSTRG.102729	.	yes	novel	cis	100K	NA	-0.284665
ENSSSCT00000043897	0	chr2	45532723	45605085	MSTRG.56987	FAR1	yes	GO:0005777(peroxisome);GO:0005779(integral component of peroxisomal membrane);GO:0006629(lipid metabolic process);GO:0008611(ether lipid biosynthetic process);GO:0010025(wax biosynthetic process);GO:0016020(membrane);GO:0016021(integral component of membrane);GO:0016491(oxidoreductase activity);GO:0035336(long-chain fatty-acyl-CoA metabolic process);GO:0046474(glycerophospholipid biosynthetic pro…	04146(Peroxisome)	K13356	EC:1.2.1.84	fatty acyl-CoA reductase 1 [Source:NCBI gene;Acc:100625473]	MSTRG.56994.1	x	chr2	45571442	45611825	MSTRG.56994	FAR1	yes	novel	cis	100K	NA	-0.469276
ENSSSCT00000065337	0	chr2	45532723	45605107	MSTRG.56987	FAR1	yes	GO:0005777(peroxisome);GO:0005779(integral component of peroxisomal membrane);GO:0006629(lipid metabolic process);GO:0008611(ether lipid biosynthetic process);GO:0010025(wax biosynthetic process);GO:0016020(membrane);GO:0016021(integral component of membrane);GO:0016491(oxidoreductase activity);GO:0035336(long-chain fatty-acyl-CoA metabolic process);GO:0046474(glycerophospholipid biosynthetic pro…	04146(Peroxisome)	K13356	EC:1.2.1.84	fatty acyl-CoA reductase 1 [Source:NCBI gene;Acc:100625473]	MSTRG.56994.1	x	chr2	45571442	45611825	MSTRG.56994	FAR1	yes	novel	cis	100K	NA	-0.463718
ENSSSCT00000065437	0	chr16	28157816	28248706	MSTRG.45888	NNT	yes	GO:0005739(mitochondrion);GO:0008746(NAD(P)+ transhydrogenase activity);GO:0016020(membrane);GO:0016021(integral component of membrane);GO:0016491(oxidoreductase activity);GO:0050661(NADP binding);GO:0055114(oxidation-reduction process);GO:0072593(reactive oxygen species metabolic process);GO:1902600(proton transmembrane transport)	00760(Nicotinate and nicotinamide metabolism)	K00323	7.1.1.1;EC:1.6.1.2	nicotinamide nucleotide transhydrogenase [Source:NCBI gene;Acc:100526144]	MSTRG.45850.1	x	chr16	28103580	28112433	MSTRG.45850	PAIP1	yes	novel	cis	100K	NA	0.187333
ENSSSCT00000025187	0	chr6	14985474	14998074	MSTRG.82412	TXNL4B	yes	GO:0000398(mRNA splicing, via spliceosome);GO:0005654(nucleoplasm);GO:0005682(U5 snRNP);GO:0005829(cytosol);GO:0046540(U4/U6 x U5 tri-snRNP complex)	NA	NA	NA	thioredoxin like 4B [Source:HGNC Symbol;Acc:HGNC:26041]	MSTRG.82410.11	x	chr6	14952188	14954997	MSTRG.82410	DHODH	yes	novel	cis	100K	NA	-0.375599
ENSSSCT00000005147	0	chr1	123600895	123637729	MSTRG.5384	MYEF2	yes	GO:0000978(RNA polymerase II proximal promoter sequence-specific DNA binding);GO:0000981(DNA-binding transcription factor activity, RNA polymerase II-specific);GO:0003676(nucleic acid binding);GO:0003697(single-stranded DNA binding);GO:0003723(RNA binding);GO:0003729(mRNA binding);GO:0005634(nucleus);GO:0005737(cytoplasm);GO:0006357(regulation of transcription by RNA polymerase II);GO:0071014(pos…	NA	NA	NA	myelin expression factor 2 [Source:NCBI gene;Acc:100153072]	MSTRG.5396.5	u	chr1	123688638	123788337	MSTRG.5396	.	yes	novel	cis	100K	NA	-0.550902
ENSSSCT00000040489	0	chr1	123600872	123638236	MSTRG.5384	MYEF2	yes	GO:0000978(RNA polymerase II proximal promoter sequence-specific DNA binding);GO:0000981(DNA-binding transcription factor activity, RNA polymerase II-specific);GO:0003676(nucleic acid binding);GO:0003697(single-stranded DNA binding);GO:0003723(RNA binding);GO:0003729(mRNA binding);GO:0005634(nucleus);GO:0005737(cytoplasm);GO:0006357(regulation of transcription by RNA polymerase II);GO:0071014(pos…	NA	NA	NA	myelin expression factor 2 [Source:NCBI gene;Acc:100153072]	MSTRG.5396.5	u	chr1	123688638	123788337	MSTRG.5396	.	yes	novel	cis	100K	NA	0.327803
ENSSSCT00000025187	0	chr6	14985474	14998074	MSTRG.82412	TXNL4B	yes	GO:0000398(mRNA splicing, via spliceosome);GO:0005654(nucleoplasm);GO:0005682(U5 snRNP);GO:0005829(cytosol);GO:0046540(U4/U6 x U5 tri-snRNP complex)	NA	NA	NA	thioredoxin like 4B [Source:HGNC Symbol;Acc:HGNC:26041]	MSTRG.82410.4	x	chr6	14930842	14954997	MSTRG.82410	DHODH	yes	novel	cis	100K	NA	-0.343404

## Sheet: 4-cells
mRNA							Differentiall expression						lncRNA							Differentiall expression		function
transcript_name	class_code	chr	start	end	gene_id	gene_name	Significant	GO	KEGG	KO_ENTRY	EC	Description	transcript_name	class_code	chr	start	end	gene_id	gene_name	Significant	Known/novel	cis/trans	cis location	trans energy	Pearson Correlation Coefficient
ENSSSCT00000005245	0	chr1	129867642	129875639	MSTRG.5740	ITPKA	yes	GO:0006020(inositol metabolic process);GO:0016301(kinase activity);GO:0016310(phosphorylation);GO:0016740(transferase activity);GO:0032958(inositol phosphate biosynthetic process);GO:0048167(regulation of synaptic plasticity)	00562(Inositol phosphate metabolism);04020(Calcium signaling pathway);04070(Phosphatidylinositol signaling system)	K00911	EC:2.7.1.127	inositol-trisphosphate 3-kinase A [Source:NCBI gene;Acc:100516235]	MSTRG.5749.1	u	chr1	129942908	129943917	MSTRG.5749	.	yes	novel	cis	100K	NA	0.762824
ENSSSCT00000057235	0	chr12	53601799	53640455	MSTRG.22690	NDEL1	yes	GO:0000132(establishment of mitotic spindle orientation);GO:0000226(microtubule cytoskeleton organization);GO:0000776(kinetochore);GO:0001764(neuron migration);GO:0001833(inner cell mass cell proliferation);GO:0005813(centrosome);GO:0005815(microtubule organizing center);GO:0005871(kinesin complex);GO:0005875(microtubule associated complex);GO:0007020(microtubule nucleation);GO:0007059(chromosome…	NA	K16739	NA	nudE neurodevelopment protein 1 like 1 [Source:NCBI gene;Acc:100511592]	MSTRG.22697.1	u	chr12	53647423	53649203	MSTRG.22697	.	yes	novel	cis	100K	NA	-0.559801
ENSSSCT00000062212	0	chr1	159207623	159317675	MSTRG.6933	RELCH	yes	GO:0005515(protein binding);GO:0005802(trans-Golgi network);GO:0032367(intracellular cholesterol transport);GO:0055037(recycling endosome)	NA	NA	NA	RAB11 binding and LisH domain, coiled-coil and HEAT repeat containing [Source:NCBI gene;Acc:100521354]	MSTRG.6904.2	x	chr1	159133463	159134169	MSTRG.6904	TNFRSF11A	yes	novel	cis	100K	NA	0.517152
ENSSSCT00000017291	0	chr15	65796267	65820448	MSTRG.41460	DAPL1	yes	GO:0010507(negative regulation of autophagy);GO:0034198(cellular response to amino acid starvation);GO:0070513(death domain binding);GO:0097190(apoptotic signaling pathway)	NA	NA	NA	death associated protein like 1 [Source:NCBI gene;Acc:100157537]	MSTRG.41456.1	u	chr15	65769246	65770615	MSTRG.41456	.	yes	novel	cis	100K	NA	0.471932

## Sheet: blastocysts
mRNA							Differentiall expression						lncRNA							Differentiall expression		function
transcript_name	class_code	chr	start	end	gene_id	gene_name	Significant	GO	KEGG	KO_ENTRY	EC	Description	transcript_name	class_code	chr	start	end	gene_id	gene_name	Significant	Known/novel	cis/trans	cis location	trans energy	Pearson Correlation Coefficient
ENSSSCT00000027528	0	chr13	122102939	122113568	MSTRG.28281	ABCF3	yes	GO:0000166(nucleotide binding);GO:0005524(ATP binding);GO:0016887(ATPase activity)	NA	K06158	NA	ATP binding cassette subfamily F member 3 [Source:NCBI gene;Acc:100626614]	MSTRG.28283.2	u	chr13	122179615	122186965	MSTRG.28283	.	yes	novel	cis	100K	NA	-0.468118
ENSSSCT00000056566	0	chr1	131178319	131199664	MSTRG.5799	BMF	yes	GO:0006915(apoptotic process);GO:0010507(negative regulation of autophagy);GO:0034644(cellular response to UV);GO:0043065(positive regulation of apoptotic process);GO:0043276(anoikis)	05206(MicroRNAs in cancer)	K17460	NA	Bcl2 modifying factor [Source:NCBI gene;Acc:110261428]	MSTRG.5848.3	x	chr1	131275420	131276767	MSTRG.5848	EIF2AK4	yes	novel	cis	100K	NA	-0.393582
ENSSSCT00000000169	0	chr5	12638389	12668879	MSTRG.77026	PRDM4	yes	GO:0000977(RNA polymerase II regulatory region sequence-specific DNA binding);GO:0000978(RNA polymerase II proximal promoter sequence-specific DNA binding);GO:0001228(DNA-binding transcription activator activity, RNA polymerase II-specific);GO:0003676(nucleic acid binding);GO:0003677(DNA binding);GO:0003700(DNA-binding transcription factor activity);GO:0005515(protein binding);GO:0005634(nucleus)…	04722(Neurotrophin signaling pathway)	K12463	NA	PR/SET domain 4 [Source:NCBI gene;Acc:100155716]	MSTRG.77021.3	o	chr5	12635898	12697622	MSTRG.77021	PRDM4	yes	novel	cis	10K	NA	0.653589
ENSSSCT00000037949	0	chr7	29715109	29722010	MSTRG.93042	PHF1	yes	GO:0003700(DNA-binding transcription factor activity);GO:0005634(nucleus);GO:0005654(nucleoplasm);GO:0005813(centrosome);GO:0006974(cellular response to DNA damage stimulus);GO:0031060(regulation of histone methylation);GO:0031491(nucleosome binding);GO:0035064(methylated histone binding);GO:0035098(ESC/E(Z) complex);GO:0035861(site of double-strand break);GO:0043565(sequence-specific DNA binding…	NA	K11467	NA	PHD finger protein 1 [Source:NCBI gene;Acc:100153414]	MSTRG.93042.7	j	chr7	29718396	29721846	MSTRG.93042	PHF1	yes	novel	cis	10K	NA	-0.672076
ENSSSCT00000006796	0	chr4	67465517	67613622	MSTRG.72708	ARFGEF1	yes	GO:0000139(Golgi membrane);GO:0005085(guanyl-nucleotide exchange factor activity);GO:0005086(ARF guanyl-nucleotide exchange factor activity);GO:0005654(nucleoplasm);GO:0005730(nucleolus);GO:0005794(Golgi apparatus);GO:0005802(trans-Golgi network);GO:0005829(cytosol);GO:0007030(Golgi organization);GO:0010256(endomembrane system organization);GO:0016192(vesicle-mediated transport);GO:0017022(myosin…	04144(Endocytosis)	K18442	NA	ADP ribosylation factor guanine nucleotide exchange factor 1 [Source:NCBI gene;Acc:100156861]	MSTRG.72710.1	o	chr4	67486435	67582364	MSTRG.72710	ARFGEF1	yes	novel	cis	100K	NA	-0.474047
ENSSSCT00000051053	0	chr3	39278654	39297960	MSTRG.64687	SRRM2	yes	GO:0000398(mRNA splicing, via spliceosome);GO:0005515(protein binding);GO:0005634(nucleus);GO:0015030(Cajal body);GO:0016607(nuclear speck);GO:0047485(protein N-terminus binding);GO:0070742(C2H2 zinc finger domain binding);GO:0071007(U2-type catalytic step 2 spliceosome);GO:0071013(catalytic step 2 spliceosome)	NA	K13172	NA	serine/arginine repetitive matrix 2 [Source:NCBI gene;Acc:100511011]	MSTRG.64684.5	o	chr3	39264794	39342658	MSTRG.64684	SRRM2	yes	novel	cis	100K	NA	0.270202
ENSSSCT00000042410	0	chr13	133801129	133851001	MSTRG.28812	PCYT1A	yes	GO:0003824(catalytic activity);GO:0004105(choline-phosphate cytidylyltransferase activity);GO:0005737(cytoplasm);GO:0005783(endoplasmic reticulum);GO:0005789(endoplasmic reticulum membrane);GO:0006656(phosphatidylcholine biosynthetic process);GO:0006657(CDP-choline pathway);GO:0009058(biosynthetic process);GO:0031210(phosphatidylcholine binding);GO:0042587(glycogen granule)	00440(Phosphonate and phosphinate metabolism);00564(Glycerophospholipid metabolism);05231(Choline metabolism in cancer)	K00968	EC:2.7.7.15	phosphate cytidylyltransferase 1, choline, alpha [Source:NCBI gene;Acc:100512194]	MSTRG.28806.1	o	chr13	133758173	133804522	MSTRG.28806	PCYT1A	yes	novel	cis	100K	NA	0.555272
ENSSSCT00000051647	0	chr15	104665756	104747598	MSTRG.43083	FAM126B	yes	NA	NA	NA	NA	family with sequence similarity 126 member B [Source:HGNC Symbol;Acc:HGNC:28593]	MSTRG.43087.3	j	chr15	104747692	104759137	MSTRG.43087	ENSSSCG00000016100	yes	novel	cis	100K	NA	0.562027
ENSSSCT00000015611	0	chr2	135180426	135187026	MSTRG.61252	GDF9	yes	GO:0001550(ovarian cumulus expansion);GO:0001555(oocyte growth);GO:0001824(blastocyst development);GO:0005125(cytokine activity);GO:0005160(transforming growth factor beta receptor binding);GO:0005576(extracellular region);GO:0005615(extracellular space);GO:0005737(cytoplasm);GO:0008083(growth factor activity);GO:0008284(positive regulation of cell population proliferation);GO:0010469(regulation …	04060(Cytokine-cytokine receptor interaction)	K22673	NA	growth differentiation factor 9 [Source:NCBI gene;Acc:414285]	MSTRG.61179.2	x	chr2	135240509	135290108	MSTRG.61179	AFF4	yes	novel	cis	100K	NA	-0.363683
ENSSSCT00000011400	0	chr14	92150507	92155891	MSTRG.36656	ZNF32	yes	GO:0003676(nucleic acid binding)	NA	NA	NA	zinc finger protein 32 [Source:NCBI gene;Acc:100524111]	MSTRG.36655.3	o	chr14	92187282	92250096	MSTRG.36655	ZNF239	yes	novel	cis	100K	NA	0.604054
ENSSSCT00000057387	0	chr8	131634191	131701255	MSTRG.103523	KLHL8	yes	GO:0005515(protein binding);GO:0005654(nucleoplasm);GO:0006511(ubiquitin-dependent protein catabolic process);GO:0016567(protein ubiquitination);GO:0031463(Cul3-RING ubiquitin ligase complex)	NA	K10446	NA	kelch like family member 8 [Source:NCBI gene;Acc:100521566]	MSTRG.103525.1	o	chr8	131653893	131717872	MSTRG.103525	KLHL8	yes	novel	cis	100K	NA	-0.00437043
ENSSSCT00000048979	0	chr4	83458419	83586639	MSTRG.73495	CD247	yes	GO:0004888(transmembrane signaling receptor activity);GO:0005737(cytoplasm);GO:0005886(plasma membrane);GO:0007166(cell surface receptor signaling pathway);GO:0016020(membrane);GO:0016021(integral component of membrane);GO:0032623(interleukin-2 production);GO:0042101(T cell receptor complex);GO:0042105(alpha-beta T cell receptor complex);GO:0042802(identical protein binding);GO:0042803(protein ho…	04650(Natural killer cell mediated cytotoxicity);04658(Th1 and Th2 cell differentiation);04659(Th17 cell differentiation);04660(T cell receptor signaling pathway);05142(Chagas disease (American trypanosomiasis));05169(Epstein-Barr virus infection);05170(Human immunodeficiency virus 1 infection)	K06453	NA	CD247 molecule [Source:NCBI gene;Acc:397302]	MSTRG.73492.1	o	chr4	83423382	83506219	MSTRG.73492	CD247	yes	novel	cis	100K	NA	-0.602677
ENSSSCT00000001304	0	chr7	22114800	22133061	MSTRG.92465	ZSCAN26	yes	GO:0003676(nucleic acid binding);GO:0003700(DNA-binding transcription factor activity);GO:0005634(nucleus);GO:0005654(nucleoplasm);GO:0005829(cytosol);GO:0006355(regulation of transcription, DNA-templated);GO:0042552(myelination);GO:0045892(negative regulation of transcription, DNA-templated);GO:0046872(metal ion binding)	NA	K09230	NA	zinc finger and SCAN domain containing 26 [Source:NCBI gene;Acc:110255333]	MSTRG.92471.1	o	chr7	22158632	22211905	MSTRG.92471	ZSCAN31	yes	novel	cis	100K	NA	0.237184
ENSSSCT00000062520	0	chr6	62597613	62615310	MSTRG.86040	ENSSSCG00000035527	yes	GO:0003676(nucleic acid binding)	05168(Herpes simplex virus 1 infection)	K09228	NA	zinc finger protein 256-like [Source:NCBI gene;Acc:106504178]	MSTRG.86035.2	o	chr6	62538606	62605365	MSTRG.86035	ENSSSCG00000036554	yes	novel	cis	100K	NA	-0.407739
ENSSSCT00000036604	0	chrX	61583574	61872266	MSTRG.113161	ATRX	yes	GO:0000212(meiotic spindle organization);GO:0000228(nuclear chromosome);GO:0000780(condensed nuclear chromosome, centromeric region);GO:0000784(nuclear chromosome, telomeric region);GO:0000792(heterochromatin);GO:0003682(chromatin binding);GO:0005524(ATP binding);GO:0005634(nucleus);GO:0005654(nucleoplasm);GO:0005721(pericentric heterochromatin);GO:0006334(nucleosome assembly);GO:0006336(DNA repl…	NA	K10779	EC:3.6.4.12	ATRX, chromatin remodeler [Source:NCBI gene;Acc:100514440]	MSTRG.113157.2	o	chrX	61557534	61603562	MSTRG.113157	FGF16	yes	novel	cis	100K	NA	-0.226146
ENSSSCT00000051647	0	chr15	104665756	104747598	MSTRG.43083	FAM126B	yes	NA	NA	NA	NA	family with sequence similarity 126 member B [Source:HGNC Symbol;Acc:HGNC:28593]	MSTRG.43087.7	j	chr15	104747957	104759132	MSTRG.43087	ENSSSCG00000016100	yes	novel	cis	100K	NA	-0.601158
ENSSSCT00000002794	0	chr7	121212981	121238106	MSTRG.98267	WARS	yes	GO:0000166(nucleotide binding);GO:0001933(negative regulation of protein phosphorylation);GO:0004812(aminoacyl-tRNA ligase activity);GO:0004830(tryptophan-tRNA ligase activity);GO:0005524(ATP binding);GO:0005634(nucleus);GO:0005737(cytoplasm);GO:0005829(cytosol);GO:0006412(translation);GO:0006418(tRNA aminoacylation for protein translation);GO:0006436(tryptophanyl-tRNA aminoacylation);GO:0006469(…	00970(Aminoacyl-tRNA biosynthesis)	K01867	EC:6.1.1.2	tryptophanyl-tRNA synthetase [Source:NCBI gene;Acc:100515390]	MSTRG.98258.1	u	chr7	121124974	121125227	MSTRG.98258	.	yes	novel	cis	100K	NA	-0.421018
ENSSSCT00000059569	0	chr7	121212980	121237748	MSTRG.98267	WARS	yes	GO:0000166(nucleotide binding);GO:0001933(negative regulation of protein phosphorylation);GO:0004812(aminoacyl-tRNA ligase activity);GO:0004830(tryptophan-tRNA ligase activity);GO:0005524(ATP binding);GO:0005634(nucleus);GO:0005737(cytoplasm);GO:0005829(cytosol);GO:0006412(translation);GO:0006418(tRNA aminoacylation for protein translation);GO:0006436(tryptophanyl-tRNA aminoacylation);GO:0006469(…	00970(Aminoacyl-tRNA biosynthesis)	K01867	EC:6.1.1.2	tryptophanyl-tRNA synthetase [Source:NCBI gene;Acc:100515390]	MSTRG.98258.1	u	chr7	121124974	121125227	MSTRG.98258	.	yes	novel	cis	100K	NA	-0.5636
ENSSSCT00000065769	0	chr1	52942871	52945160	MSTRG.2461	ENSSSCG00000038552	yes	GO:0003723(RNA binding)	NA	NA	NA	NA	MSTRG.2465.1	u	chr1	52964883	52966159	MSTRG.2465	.	yes	novel	cis	100K	NA	-0.434229
ENSSSCT00000062584	0	chr4	98639851	98671862	MSTRG.75148	RPRD2	yes	GO:0000993(RNA polymerase II complex binding);GO:0016591(RNA polymerase II, holoenzyme);GO:0031124(mRNA 3'-end processing)	NA	NA	NA	regulation of nuclear pre-mRNA domain containing 2 [Source:NCBI gene;Acc:100620276]	MSTRG.75150.2	i	chr4	98662227	98665820	MSTRG.75150	RPRD2	yes	novel	cis	100K	NA	0.939941
ENSSSCT00000030631	0	chr4	98615779	98621744	MSTRG.75146	ECM1	yes	GO:0001938(positive regulation of endothelial cell proliferation);GO:0001960(negative regulation of cytokine-mediated signaling pathway);GO:0002020(protease binding);GO:0002063(chondrocyte development);GO:0002828(regulation of type 2 immune response);GO:0003416(endochondral bone growth);GO:0005134(interleukin-2 receptor binding);GO:0005576(extracellular region);GO:0005615(extracellular space);GO:…	NA	NA	NA	extracellular matrix protein 1 [Source:NCBI gene;Acc:100620701]	MSTRG.75150.2	i	chr4	98662227	98665820	MSTRG.75150	RPRD2	yes	novel	cis	100K	NA	-0.521262
ENSSSCT00000018820	0	chr12	15106586	15115017	MSTRG.19752	FTSJ3	yes	GO:0000453(enzyme-directed rRNA 2'-O-methylation);GO:0000463(maturation of LSU-rRNA from tricistronic rRNA transcript (SSU-rRNA, 5.8S rRNA, LSU-rRNA));GO:0000466(maturation of 5.8S rRNA from tricistronic rRNA transcript (SSU-rRNA, 5.8S rRNA, LSU-rRNA));GO:0001510(RNA methylation);GO:0005634(nucleus);GO:0005730(nucleolus);GO:0006364(rRNA processing);GO:0008168(methyltransferase activity);GO:000864…	NA	K14857	EC:2.1.1.-	FtsJ RNA methyltransferase homolog 3 [Source:NCBI gene;Acc:100512190]	MSTRG.19757.2	o	chr12	15150045	15199607	MSTRG.19757	STRADA	yes	novel	cis	100K	NA	0.277986
ENSSSCT00000044020	0	chr14	101512640	101594531	MSTRG.37037	KIF20B	yes	GO:0000166(nucleotide binding);GO:0001843(neural tube closure);GO:0003774(motor activity);GO:0003777(microtubule motor activity);GO:0005524(ATP binding);GO:0005634(nucleus);GO:0005654(nucleoplasm);GO:0005730(nucleolus);GO:0005737(cytoplasm);GO:0005813(centrosome);GO:0005871(kinesin complex);GO:0005874(microtubule);GO:0007018(microtubule-based movement);GO:0007088(regulation of mitotic nuclear div…	NA	K10402	NA	kinesin family member 20B [Source:NCBI gene;Acc:100155885]	MSTRG.37036.1	o	chr14	101447109	101524106	MSTRG.37036	PANK1	yes	novel	cis	100K	NA	0.762435
ENSSSCT00000037743	0	chr8	30887802	30961680	MSTRG.99641	UBE2K	yes	GO:0000166(nucleotide binding);GO:0004842(ubiquitin-protein transferase activity);GO:0005515(protein binding);GO:0005524(ATP binding);GO:0005634(nucleus);GO:0005737(cytoplasm);GO:0010800(positive regulation of peptidyl-threonine phosphorylation);GO:0010994(free ubiquitin chain polymerization);GO:0016740(transferase activity);GO:0031625(ubiquitin protein ligase binding);GO:0032433(filopodium tip);…	04120(Ubiquitin mediated proteolysis)	K04649	EC:2.3.2.23	ubiquitin conjugating enzyme E2 K [Source:NCBI gene;Acc:780416]	MSTRG.99640.1	u	chr8	30872913	30873155	MSTRG.99640	.	yes	novel	cis	100K	NA	0.745734
ENSSSCT00000027528	0	chr13	122102939	122113568	MSTRG.28281	ABCF3	yes	GO:0000166(nucleotide binding);GO:0005524(ATP binding);GO:0016887(ATPase activity)	NA	K06158	NA	ATP binding cassette subfamily F member 3 [Source:NCBI gene;Acc:100626614]	MSTRG.28250.11	o	chr13	122049770	122073389	MSTRG.28250	EIF2B5	yes	novel	cis	100K	NA	-0.336584
ENSSSCT00000065106	0	chr14	71828947	71894198	MSTRG.36124	CCAR1	yes	GO:0000980(RNA polymerase II distal enhancer sequence-specific DNA binding);GO:0003713(transcription coactivator activity);GO:0003714(transcription corepressor activity);GO:0005634(nucleus);GO:0006355(regulation of transcription, DNA-templated);GO:0008284(positive regulation of cell population proliferation);GO:0030335(positive regulation of cell migration);GO:0030374(nuclear receptor transcripti…	NA	NA	NA	cell division cycle and apoptosis regulator 1 [Source:NCBI gene;Acc:100517429]	MSTRG.36123.2	u	chr14	71813036	71815627	MSTRG.36123	.	yes	novel	cis	100K	NA	-0.313364
ENSSSCT00000049585	0	chr4	10548668	10645272	MSTRG.70204	FAM49B	yes	GO:0001916(positive regulation of T cell mediated cytotoxicity);GO:0005929(cilium);GO:0023030(MHC class Ib protein binding, via antigen binding groove);GO:0032729(positive regulation of interferon-gamma production);GO:0050870(positive regulation of T cell activation);GO:2000568(positive regulation of memory T cell activation)	NA	NA	NA	family with sequence similarity 49 member B [Source:NCBI gene;Acc:100157574]	MSTRG.70205.1	i	chr4	10530562	10568616	MSTRG.70205	FAM49B	yes	novel	cis	100K	NA	0.0926593
ENSSSCT00000048365	0	chr3	4084263	4090356	MSTRG.62370	ACTB	yes	GO:0000166(nucleotide binding);GO:0005515(protein binding);GO:0005524(ATP binding);GO:0005634(nucleus);GO:0005737(cytoplasm);GO:0005829(cytosol);GO:0005856(cytoskeleton);GO:0005886(plasma membrane);GO:0005925(focal adhesion);GO:0015629(actin cytoskeleton);GO:0019894(kinesin binding);GO:0019901(protein kinase binding);GO:0022898(regulation of transmembrane transporter activity);GO:0030863(cortical…	04015(Rap1 signaling pathway);04145(Phagosome);04210(Apoptosis);04390(Hippo signaling pathway);04510(Focal adhesion);04520(Adherens junction);04530(Tight junction);04611(Platelet activation);04670(Leukocyte transendothelial migration);04714(Thermogenesis);04810(Regulation of actin cytoskeleton);04919(Thyroid hormone signaling pathway);04921(Oxytocin signaling pathway);05100(Bacterial invasion of …	K05692	NA	actin beta [Source:NCBI gene;Acc:414396]	MSTRG.62371.5	x	chr3	4087062	4088508	MSTRG.62371	ACTB	yes	novel	cis	10K	NA	-0.431366
ENSSSCT00000056566	0	chr1	131178319	131199664	MSTRG.5799	BMF	yes	GO:0006915(apoptotic process);GO:0010507(negative regulation of autophagy);GO:0034644(cellular response to UV);GO:0043065(positive regulation of apoptotic process);GO:0043276(anoikis)	05206(MicroRNAs in cancer)	K17460	NA	Bcl2 modifying factor [Source:NCBI gene;Acc:110261428]	MSTRG.5848.1	x	chr1	131275420	131299156	MSTRG.5848	EIF2AK4	yes	novel	cis	100K	NA	-0.604608
ENSSSCT00000000271	0	chr5	18170354	18180215	MSTRG.77312	KRT8	yes	GO:0005198(structural molecule activity);GO:0005737(cytoplasm);GO:0005882(intermediate filament);GO:0005911(cell-cell junction);GO:0016327(apicolateral plasma membrane);GO:0030018(Z disc);GO:0033209(tumor necrosis factor-mediated signaling pathway);GO:0042383(sarcolemma);GO:0045095(keratin filament);GO:0045111(intermediate filament cytoskeleton);GO:0051707(response to other organism);GO:0060706(c…	NA	K07605	NA	keratin 8 [Source:NCBI gene;Acc:100152077]	MSTRG.77300.9	x	chr5	18172536	18180283	MSTRG.77300	KRT8	yes	novel	cis	10K	NA	-0.490809
ENSSSCT00000063673	0	chr3	114403171	114472638	MSTRG.68640	ITSN2	yes	GO:0005509(calcium ion binding);GO:0005515(protein binding);GO:0005813(centrosome);GO:0006897(endocytosis);GO:1903861(positive regulation of dendrite extension)	NA	K20045	NA	intersectin 2 [Source:NCBI gene;Acc:100520835]	MSTRG.68642.2	o	chr3	114443640	114447923	MSTRG.68642	ITSN2	yes	novel	cis	100K	NA	0.290046
ENSSSCT00000065528	0	chr6	55930737	55939493	MSTRG.85029	TSEN34	yes	GO:0000213(tRNA-intron endonuclease activity);GO:0000214(tRNA-intron endonuclease complex);GO:0000379(tRNA-type intron splice site recognition and cleavage);GO:0003676(nucleic acid binding);GO:0004518(nuclease activity);GO:0005634(nucleus);GO:0006388(tRNA splicing, via endonucleolytic cleavage and ligation);GO:0008033(tRNA processing);GO:0016829(lyase activity);GO:0090305(nucleic acid phosphodies…	NA	K15323	EC:4.6.1.16	tRNA splicing endonuclease subunit 34 [Source:NCBI gene;Acc:100518973]	MSTRG.85032.2	i	chr6	55933454	55935876	MSTRG.85032	TSEN34	yes	novel	cis	10K	NA	-0.542822
ENSSSCT00000011115	0	chr14	55433369	55633484	MSTRG.34989	LYST	yes	GO:0005515(protein binding);GO:0007040(lysosome organization);GO:0015630(microtubule cytoskeleton);GO:0032510(endosome to lysosome transport via multivesicular body sorting pathway);GO:0042267(natural killer cell mediated cytotoxicity);GO:0043473(pigmentation)	NA	K22937	NA	lysosomal trafficking regulator [Source:NCBI gene;Acc:100049676]	MSTRG.34990.1	i	chr14	55442270	55442514	MSTRG.34990	LYST	yes	novel	cis	10K	NA	0.883413
ENSSSCT00000058913	0	chr12	51561968	51601797	MSTRG.22489	NUP88	yes	GO:0000055(ribosomal large subunit export from nucleus);GO:0000056(ribosomal small subunit export from nucleus);GO:0005623(cell);GO:0005643(nuclear pore);GO:0005654(nucleoplasm);GO:0006913(nucleocytoplasmic transport);GO:0017056(structural constituent of nuclear pore)	03013(RNA transport)	K14318	NA	nucleoporin 88 [Source:NCBI gene;Acc:414429]	MSTRG.22490.1	o	chr12	51570324	51651395	MSTRG.22490	NUP88	yes	novel	cis	10K	NA	-0.710394
ENSSSCT00000005211	0	chr1	128641452	128654897	MSTRG.5622	CDAN1	yes	GO:0005634(nucleus);GO:0005737(cytoplasm);GO:0005829(cytosol);GO:0005886(plasma membrane);GO:0006325(chromatin organization);GO:0008104(protein localization);GO:0008156(negative regulation of DNA replication);GO:0012505(endomembrane system);GO:0031497(chromatin assembly)	NA	K19531	NA	codanin 1 [Source:NCBI gene;Acc:100512030]	MSTRG.5622.3	j	chr1	128653715	128655552	MSTRG.5622	CDAN1	yes	novel	cis	100K	NA	-0.688862
ENSSSCT00000057176	0	chr2	59363935	59367752	MSTRG.57577	ISYNA1	yes	GO:0004512(inositol-3-phosphate synthase activity);GO:0006021(inositol biosynthetic process);GO:0008654(phospholipid biosynthetic process)	NA	NA	NA	inositol-3-phosphate synthase 1 [Source:HGNC Symbol;Acc:HGNC:29821]	MSTRG.57566.14	x	chr2	59379446	59392562	MSTRG.57566	SSBP4	yes	novel	cis	100K	NA	0.349566
ENSSSCT00000059009	0	chr2	59363716	59367002	MSTRG.57577	ISYNA1	yes	GO:0004512(inositol-3-phosphate synthase activity);GO:0006021(inositol biosynthetic process);GO:0008654(phospholipid biosynthetic process)	NA	NA	NA	inositol-3-phosphate synthase 1 [Source:HGNC Symbol;Acc:HGNC:29821]	MSTRG.57566.14	x	chr2	59379446	59392562	MSTRG.57566	SSBP4	yes	novel	cis	100K	NA	0.48658
ENSSSCT00000044786	0	chr1	120137810	120297357	MSTRG.5275	DMXL2	yes	GO:0005515(protein binding);GO:0007035(vacuolar acidification);GO:0008021(synaptic vesicle);GO:0017137(Rab GTPase binding);GO:0043291(RAVE complex)	NA	NA	NA	Dmx like 2 [Source:NCBI gene;Acc:100155516]	MSTRG.5277.2	o	chr1	120155838	120237882	MSTRG.5277	ENSSSCG00000039810	yes	novel	cis	100K	NA	0.300385
ENSSSCT00000030539	0	chr13	192295769	192358742	MSTRG.30978	LTN1	yes	GO:0004842(ubiquitin-protein transferase activity);GO:0005829(cytosol);GO:0008270(zinc ion binding);GO:0016567(protein ubiquitination);GO:0043023(ribosomal large subunit binding);GO:0043161(proteasome-mediated ubiquitin-dependent protein catabolic process);GO:0046872(metal ion binding);GO:0051865(protein autoubiquitination);GO:0061630(ubiquitin protein ligase activity);GO:0072344(rescue of stalle…	NA	K22377	EC:2.3.2.27	listerin E3 ubiquitin protein ligase 1 [Source:NCBI gene;Acc:106505847]	MSTRG.30980.1	i	chr13	192299118	192300402	MSTRG.30980	LTN1	yes	novel	cis	10K	NA	0.598219
ENSSSCT00000051846	0	chr8	10915398	10961348	MSTRG.98826	FBXL5	yes	GO:0004842(ubiquitin-protein transferase activity);GO:0005506(iron ion binding);GO:0005515(protein binding);GO:0006511(ubiquitin-dependent protein catabolic process);GO:0016567(protein ubiquitination);GO:0019005(SCF ubiquitin ligase complex);GO:0031146(SCF-dependent proteasomal ubiquitin-dependent protein catabolic process);GO:0048471(perinuclear region of cytoplasm);GO:0055072(iron ion homeostas…	NA	K10271	NA	F-box and leucine rich repeat protein 5 [Source:NCBI gene;Acc:100511143]	MSTRG.98832.2	u	chr8	10991043	11002197	MSTRG.98832	.	yes	novel	cis	100K	NA	0.319634
ENSSSCT00000054353	0	chr10	23196850	23222670	MSTRG.13119	DDX59	yes	GO:0003676(nucleic acid binding);GO:0005524(ATP binding)	NA	K19466	EC:3.6.4.13	DEAD-box helicase 59 [Source:NCBI gene;Acc:100621580]	MSTRG.13115.5	x	chr10	23187918	23201169	MSTRG.13115	DDX59	yes	novel	cis	10K	NA	-0.340519
ENSSSCT00000065528	0	chr6	55930737	55939493	MSTRG.85029	TSEN34	yes	GO:0000213(tRNA-intron endonuclease activity);GO:0000214(tRNA-intron endonuclease complex);GO:0000379(tRNA-type intron splice site recognition and cleavage);GO:0003676(nucleic acid binding);GO:0004518(nuclease activity);GO:0005634(nucleus);GO:0006388(tRNA splicing, via endonucleolytic cleavage and ligation);GO:0008033(tRNA processing);GO:0016829(lyase activity);GO:0090305(nucleic acid phosphodies…	NA	K15323	EC:4.6.1.16	tRNA splicing endonuclease subunit 34 [Source:NCBI gene;Acc:100518973]	MSTRG.85033.1	i	chr6	55935624	55936687	MSTRG.85033	TSEN34	yes	novel	cis	10K	NA	-0.416852
ENSSSCT00000062762	0	chr6	165224620	165229601	MSTRG.91113	TSPAN1	yes	GO:0005654(nucleoplasm);GO:0005737(cytoplasm);GO:0005886(plasma membrane);GO:0005887(integral component of plasma membrane);GO:0007166(cell surface receptor signaling pathway);GO:0008283(cell population proliferation);GO:0016020(membrane);GO:0016021(integral component of membrane);GO:0016477(cell migration);GO:0030054(cell junction);GO:0031982(vesicle);GO:0043231(intracellular membrane-bounded or…	NA	K17348	NA	tetraspanin 1 [Source:NCBI gene;Acc:100511571]	MSTRG.91106.3	x	chr6	165200698	165212654	MSTRG.91106	LURAP1	yes	novel	cis	100K	NA	-0.447519
ENSSSCT00000045355	0	chr18	19008714	19142628	MSTRG.52679	NRF1	yes	GO:0000978(RNA polymerase II proximal promoter sequence-specific DNA binding);GO:0000979(RNA polymerase II core promoter sequence-specific DNA binding);GO:0001046(core promoter sequence-specific DNA binding);GO:0001228(DNA-binding transcription activator activity, RNA polymerase II-specific);GO:0003700(DNA-binding transcription factor activity);GO:0005634(nucleus);GO:0005654(nucleoplasm);GO:00058…	04371(Apelin signaling pathway);05016(Huntington disease)	K11831	NA	nuclear respiratory factor 1 [Source:NCBI gene;Acc:100517203]	MSTRG.52684.2	i	chr18	19095391	19098817	MSTRG.52684	NRF1	yes	novel	cis	100K	NA	-0.604974
ENSSSCT00000053846	0	chr8	31507963	31601911	MSTRG.99580	RBM47	yes	GO:0002244(hematopoietic progenitor cell differentiation);GO:0003676(nucleic acid binding);GO:0003723(RNA binding);GO:0003729(mRNA binding);GO:0005634(nucleus);GO:0016554(cytidine to uridine editing)	NA	NA	NA	RNA binding motif protein 47 [Source:NCBI gene;Acc:100513606]	MSTRG.99584.1	i	chr8	31574650	31575645	MSTRG.99584	RBM47	yes	novel	cis	100K	NA	0.592783
ENSSSCT00000058222	0	chr8	31508537	31689669	MSTRG.99580	RBM47	yes	GO:0002244(hematopoietic progenitor cell differentiation);GO:0003676(nucleic acid binding);GO:0003723(RNA binding);GO:0003729(mRNA binding);GO:0005634(nucleus);GO:0016554(cytidine to uridine editing)	NA	NA	NA	RNA binding motif protein 47 [Source:NCBI gene;Acc:100513606]	MSTRG.99584.1	i	chr8	31574650	31575645	MSTRG.99584	RBM47	yes	novel	cis	100K	NA	-0.357667
ENSSSCT00000061997	0	chr5	67130357	67194012	MSTRG.79918	TEAD4	yes	GO:0001085(RNA polymerase II transcription factor binding);GO:0003677(DNA binding);GO:0003700(DNA-binding transcription factor activity);GO:0005634(nucleus);GO:0005654(nucleoplasm);GO:0005667(transcription factor complex);GO:0006351(transcription, DNA-templated);GO:0006355(regulation of transcription, DNA-templated);GO:0035329(hippo signaling);GO:0043565(sequence-specific DNA binding);GO:0044212(…	04390(Hippo signaling pathway);04392(Hippo signaling pathway - multiple species)	K09448	NA	TEA domain transcription factor 4 [Source:NCBI gene;Acc:100152085]	MSTRG.79921.1	i	chr5	67191831	67192290	MSTRG.79921	TEAD4	yes	novel	cis	100K	NA	-0.469381
ENSSSCT00000005808	0	chr1	228142153	228196943	MSTRG.9554	OSTF1	yes	GO:0005515(protein binding);GO:0005737(cytoplasm);GO:0017124(SH3 domain binding)	NA	NA	NA	osteoclast stimulating factor 1 [Source:NCBI gene;Acc:397066]	MSTRG.9552.1	i	chr1	228090335	228090576	MSTRG.9552	CARNMT1	yes	novel	cis	100K	NA	-0.563799
ENSSSCT00000062036	0	chr6	82863758	82883074	MSTRG.87037	TMEM50A	yes	GO:0005737(cytoplasm);GO:0005783(endoplasmic reticulum);GO:0016020(membrane);GO:0016021(integral component of membrane);GO:0032511(late endosome to vacuole transport via multivesicular body sorting pathway);GO:0043025(neuronal cell body);GO:0097386(glial cell projection)	NA	NA	NA	transmembrane protein 50A [Source:NCBI gene;Acc:100626872]	MSTRG.87039.1	i	chr6	82846521	82846749	MSTRG.87039	ENSSSCG00000031093	yes	novel	cis	100K	NA	-0.630063
ENSSSCT00000019262	0	chr12	38875213	38928635	MSTRG.21557	TADA2A	yes	GO:0000278(mitotic cell cycle);GO:0001932(regulation of protein phosphorylation);GO:0003677(DNA binding);GO:0003682(chromatin binding);GO:0003713(transcription coactivator activity);GO:0004402(histone acetyltransferase activity);GO:0005515(protein binding);GO:0005634(nucleus);GO:0005671(Ada2/Gcn5/Ada3 transcription activator complex);GO:0006338(chromatin remodeling);GO:0006357(regulation of trans…	NA	K11314	NA	transcriptional adaptor 2A [Source:NCBI gene;Acc:100737761]	MSTRG.21555.1	o	chr12	38858880	38879062	MSTRG.21555	TADA2A	yes	novel	cis	100K	NA	-0.322415
ENSSSCT00000061758	0	chr4	35976369	36009657	MSTRG.71032	YWHAZ	yes	GO:0008134(transcription factor binding);GO:0019901(protein kinase binding);GO:0019904(protein domain specific binding);GO:0031625(ubiquitin protein ligase binding);GO:0042802(identical protein binding);GO:0044325(ion channel binding);GO:0051683(establishment of Golgi localization);GO:0090128(regulation of synapse maturation);GO:0090168(Golgi reassembly);GO:0098978(glutamatergic synapse)	04110(Cell cycle);04114(Oocyte meiosis);04151(PI3K-Akt signaling pathway);04390(Hippo signaling pathway);05160(Hepatitis C);05161(Hepatitis B);05203(Viral carcinogenesis)	K16197	NA	tyrosine 3-monooxygenase/tryptophan 5-monooxygenase activation protein zeta [Source:NCBI gene;Acc:780440]	MSTRG.71033.1	i	chr4	35987978	35988560	MSTRG.71033	YWHAZ	yes	novel	cis	100K	NA	0.666568
ENSSSCT00000051154	0	chr1	36932458	37002371	MSTRG.1863	TRMT11	yes	GO:0003676(nucleic acid binding);GO:0008168(methyltransferase activity);GO:0032259(methylation)	NA	K15430	EC:2.1.1.214	tRNA methyltransferase 11 homolog [Source:NCBI gene;Acc:100152782]	MSTRG.1862.2	x	chr1	36910158	36992494	MSTRG.1862	TRMT11	yes	novel	cis	100K	NA	0.506413
ENSSSCT00000027528	0	chr13	122102939	122113568	MSTRG.28281	ABCF3	yes	GO:0000166(nucleotide binding);GO:0005524(ATP binding);GO:0016887(ATPase activity)	NA	K06158	NA	ATP binding cassette subfamily F member 3 [Source:NCBI gene;Acc:100626614]	MSTRG.28250.4	o	chr13	122021792	122073389	MSTRG.28250	EIF2B5	yes	novel	cis	100K	NA	-0.521097
