# Supplementary material for: Transcriptome Analysis of mRNAs and Long Non-Coding RNAs During Subsequent Embryo Development of Porcine Cloned Zygotes After Vitrification
Source: Front Genet. 2021 Dec 17;12:753327. doi: 10.3389/fgene.2021.753327 (PMC8718616; doi:10.3389/fgene.2021.753327)
Supplement: Supplementary file 6 [file Table15.XLSX]

## Sheet: GO enrichment
GO_ID	GO_Term	GO_function	GO_class	S gene number	TS gene number	B gene number	TB gene number	pvalue
GO:0005833	hemoglobin complex	cellular_component	4	4	991	14	16274	0.00836287
GO:1901798	positive regulation of signal transduction by p53 class mediator	biological_process	10	3	991	9	16274	0.0143322
GO:1990112	RQC complex	cellular_component	4	3	991	9	16274	0.0143322
GO:1990116	ribosome-associated ubiquitin-dependent protein catabolic process	biological_process	12	3	991	9	16274	0.0143322
GO:0005344	oxygen carrier activity	molecular_function	4	4	991	17	16274	0.0171904
GO:0015671	oxygen transport	biological_process	7	4	991	17	16274	0.0171904
GO:0043177	organic acid binding	molecular_function	5	3	991	10	16274	0.0195601
GO:0031720	haptoglobin binding	molecular_function	5	3	991	10	16274	0.0195601
GO:0031838	haptoglobin-hemoglobin complex	cellular_component	4	3	991	10	16274	0.0195601
GO:0061108	seminal vesicle epithelium development	biological_process	6	2	991	4	16274	0.0204676
GO:0042628	mating plug formation	biological_process	6	2	991	4	16274	0.0204676
GO:0021683	cerebellar granular layer morphogenesis	biological_process	5	2	991	4	16274	0.0204676
GO:0008757	S-adenosylmethionine-dependent methyltransferase activity	molecular_function	7	5	991	28	16274	0.0252836
GO:0072344	rescue of stalled ribosome	biological_process	9	3	991	11	16274	0.025698
GO:0043023	ribosomal large subunit binding	molecular_function	6	6	991	38	16274	0.0260587
GO:0033085	negative regulation of T cell differentiation in thymus	biological_process	11	3	991	12	16274	0.0327442
GO:0061507	cyclic-GMP-AMP binding	molecular_function	7	2	991	5	16274	0.0327449
GO:0039528	cytoplasmic pattern recognition receptor signaling pathway in response to virus	biological_process	8	2	991	5	16274	0.0327449
GO:0032608	interferon-beta production	biological_process	6	2	991	5	16274	0.0327449
GO:2000435	negative regulation of protein neddylation	biological_process	11	2	991	5	16274	0.0327449
GO:0050152	omega-amidase activity	molecular_function	7	2	991	5	16274	0.0327449
GO:2001161	negative regulation of histone H3-K79 methylation	biological_process	12	2	991	5	16274	0.0327449
GO:0014866	skeletal myofibril assembly	biological_process	8	2	991	5	16274	0.0327449
GO:0033028	myeloid cell apoptotic process	biological_process	7	2	991	5	16274	0.0327449
GO:0061501	cyclic-GMP-AMP synthase activity	molecular_function	7	2	991	5	16274	0.0327449
GO:0106034	protein maturation by [2Fe-2S] cluster transfer	biological_process	9	2	991	5	16274	0.0327449
GO:0036359	renal potassium excretion	biological_process	6	2	991	5	16274	0.0327449
GO:1902679	negative regulation of RNA biosynthetic process	biological_process	9	2	991	5	16274	0.0327449
GO:0035438	cyclic-di-GMP binding	molecular_function	5	2	991	5	16274	0.0327449
GO:0006528	asparagine metabolic process	biological_process	11	2	991	5	16274	0.0327449
GO:0035811	negative regulation of urine volume	biological_process	7	2	991	5	16274	0.0327449
GO:0010753	positive regulation of cGMP-mediated signaling	biological_process	10	2	991	6	16274	0.0471587
GO:0000235	astral microtubule	cellular_component	9	2	991	6	16274	0.0471587
GO:0050974	detection of mechanical stimulus involved in sensory perception	biological_process	6	2	991	6	16274	0.0471587
GO:0021570	rhombomere 4 development	biological_process	6	2	991	6	16274	0.0471587
GO:0006683	galactosylceramide catabolic process	biological_process	12	2	991	6	16274	0.0471587
GO:0050856	regulation of T cell receptor signaling pathway	biological_process	9	3	991	14	16274	0.0495012
GO:0090251	protein localization involved in establishment of planar polarity	biological_process	7	1	991	1	16274	0.0608947
GO:0014732	skeletal muscle atrophy	biological_process	9	2	991	7	16274	0.0634037
GO:0034645	cellular macromolecule biosynthetic process	biological_process	7	2	991	7	16274	0.0634037
GO:0071595	Nem1-Spo7 phosphatase complex	cellular_component	5	2	991	7	16274	0.0634037
GO:0032487	regulation of Rap protein signal transduction	biological_process	11	2	991	7	16274	0.0634037
GO:0015860	purine nucleoside transmembrane transport	biological_process	8	2	991	7	16274	0.0634037
GO:0032481	positive regulation of type I interferon production	biological_process	8	5	991	36	16274	0.0653017
GO:0051233	spindle midzone	cellular_component	6	7	991	59	16274	0.0661072
GO:0021695	cerebellar cortex development	biological_process	5	3	991	16	16274	0.0696294
GO:0016308	1-phosphatidylinositol-4-phosphate 5-kinase activity	molecular_function	8	3	991	16	16274	0.0696294
GO:0051168	nuclear export	biological_process	9	4	991	27	16274	0.0786603
GO:0019825	oxygen binding	molecular_function	5	4	991	27	16274	0.0786603
GO:0070449	elongin complex	cellular_component	5	3	991	17	16274	0.0808663
GO:1901740	negative regulation of myoblast fusion	biological_process	11	2	991	8	16274	0.0812039
GO:0019774	proteasome core complex, beta-subunit complex	cellular_component	4	2	991	8	16274	0.0812039
GO:0046978	TAP1 binding	molecular_function	6	2	991	8	16274	0.0812039
GO:0035812	renal sodium excretion	biological_process	6	2	991	8	16274	0.0812039
GO:1900155	negative regulation of bone trabecula formation	biological_process	8	2	991	8	16274	0.0812039
GO:1902255	positive regulation of intrinsic apoptotic signaling pathway by p53 class mediator	biological_process	11	2	991	8	16274	0.0812039
GO:0042287	MHC protein binding	molecular_function	6	2	991	8	16274	0.0812039
GO:0046979	TAP2 binding	molecular_function	6	2	991	8	16274	0.0812039
GO:2000609	regulation of thyroid hormone generation	biological_process	7	2	991	8	16274	0.0812039
GO:0090666	scaRNA localization to Cajal body	biological_process	8	2	991	8	16274	0.0812039
GO:0008107	galactoside 2-alpha-L-fucosyltransferase activity	molecular_function	9	2	991	8	16274	0.0812039
GO:0042825	TAP complex	cellular_component	7	2	991	8	16274	0.0812039
GO:0030981	cortical microtubule cytoskeleton	cellular_component	8	2	991	8	16274	0.0812039
GO:1904874	positive regulation of telomerase RNA localization to Cajal body	biological_process	6	2	991	8	16274	0.0812039
GO:0046597	negative regulation of viral entry into host cell	biological_process	10	5	991	39	16274	0.0861324
GO:0045545	syndecan binding	molecular_function	6	3	991	18	16274	0.0928275
GO:0003416	endochondral bone growth	biological_process	6	3	991	18	16274	0.0928275
GO:0042406	extrinsic component of endoplasmic reticulum membrane	cellular_component	6	3	991	18	16274	0.0928275
GO:0000056	ribosomal small subunit export from nucleus	biological_process	9	3	991	18	16274	0.0928275
GO:0005839	proteasome core complex	cellular_component	4	7	991	64	16274	0.0932585
GO:0000055	ribosomal large subunit export from nucleus	biological_process	9	4	991	29	16274	0.0969147
GO:0031264	death-inducing signaling complex	cellular_component	6	2	991	9	16274	0.10031
GO:0005415	nucleoside:sodium symporter activity	molecular_function	7	2	991	9	16274	0.10031
GO:0036057	slit diaphragm	cellular_component	6	2	991	9	16274	0.10031
GO:0043291	RAVE complex	cellular_component	4	2	991	9	16274	0.10031
GO:0060502	epithelial cell proliferation involved in lung morphogenesis	biological_process	5	2	991	9	16274	0.10031
GO:0030942	endoplasmic reticulum signal peptide binding	molecular_function	7	2	991	9	16274	0.10031
GO:0035871	protein K11-linked deubiquitination	biological_process	10	4	991	30	16274	0.106719
GO:0031461	cullin-RING ubiquitin ligase complex	cellular_component	6	4	991	31	16274	0.11695
GO:0031640	killing of cells of other organism	biological_process	4	4	991	31	16274	0.11695
GO:0007063	regulation of sister chromatid cohesion	biological_process	9	1	991	2	16274	0.118085
GO:0031231	intrinsic component of peroxisomal membrane	cellular_component	6	1	991	2	16274	0.118085
GO:0097682	intracellular phosphatidylinositol-3,5-bisphosphate-sensitive cation channel activity	molecular_function	9	1	991	2	16274	0.118085
GO:0032680	regulation of tumor necrosis factor production	biological_process	8	3	991	20	16274	0.118733
GO:0035372	protein localization to microtubule	biological_process	10	3	991	20	16274	0.118733
GO:0004298	threonine-type endopeptidase activity	molecular_function	8	7	991	68	16274	0.118827
GO:0034504	protein localization to nucleus	biological_process	8	8	991	81	16274	0.119208
GO:0005007	fibroblast growth factor-activated receptor activity	molecular_function	10	2	991	10	16274	0.120498
GO:0004656	procollagen-proline 4-dioxygenase activity	molecular_function	9	2	991	10	16274	0.120498
GO:0033363	secretory granule organization	biological_process	7	2	991	10	16274	0.120498
GO:0035434	copper ion transmembrane transport	biological_process	11	2	991	10	16274	0.120498
GO:0031060	regulation of histone methylation	biological_process	10	2	991	10	16274	0.120498
GO:0004551	nucleotide diphosphatase activity	molecular_function	8	2	991	10	16274	0.120498
GO:0032479	regulation of type I interferon production	biological_process	7	2	991	10	16274	0.120498
GO:0043950	positive regulation of cAMP-mediated signaling	biological_process	10	2	991	10	16274	0.120498
GO:0070318	positive regulation of G0 to G1 transition	biological_process	9	2	991	10	16274	0.120498
GO:0070537	histone H2A K63-linked deubiquitination	biological_process	11	2	991	10	16274	0.120498
GO:0005375	copper ion transmembrane transporter activity	molecular_function	10	2	991	10	16274	0.120498
GO:0072015	glomerular visceral epithelial cell development	biological_process	8	2	991	10	16274	0.120498
GO:0060998	regulation of dendritic spine development	biological_process	12	2	991	10	16274	0.120498
GO:1903393	positive regulation of adherens junction organization	biological_process	8	2	991	10	16274	0.120498
GO:0014067	negative regulation of phosphatidylinositol 3-kinase signaling	biological_process	10	3	991	21	16274	0.132578
GO:0010389	regulation of G2/M transition of mitotic cell cycle	biological_process	9	3	991	21	16274	0.132578
GO:1902857	positive regulation of non-motile cilium assembly	biological_process	11	2	991	11	16274	0.141564
GO:0000214	tRNA-intron endonuclease complex	cellular_component	6	2	991	11	16274	0.141564
GO:1990948	ubiquitin ligase inhibitor activity	molecular_function	7	2	991	11	16274	0.141564
GO:0055118	negative regulation of cardiac muscle contraction	biological_process	10	2	991	11	16274	0.141564
GO:0002385	mucosal immune response	biological_process	6	2	991	11	16274	0.141564
GO:0003886	DNA (cytosine-5-)-methyltransferase activity	molecular_function	8	2	991	11	16274	0.141564
GO:0031232	extrinsic component of external side of plasma membrane	cellular_component	6	2	991	11	16274	0.141564
GO:1904825	protein localization to microtubule plus-end	biological_process	12	2	991	11	16274	0.141564
GO:0035658	Mon1-Ccz1 complex	cellular_component	4	2	991	11	16274	0.141564
GO:0009008	DNA-methyltransferase activity	molecular_function	7	2	991	11	16274	0.141564
GO:0010729	positive regulation of hydrogen peroxide biosynthetic process	biological_process	10	2	991	11	16274	0.141564
GO:0000444	MIS12/MIND type complex	cellular_component	4	2	991	11	16274	0.141564
GO:0015440	peptide-transporting ATPase activity	molecular_function	10	2	991	11	16274	0.141564
GO:0090116	C-5 methylation of cytosine	biological_process	12	2	991	11	16274	0.141564
GO:2000117	negative regulation of cysteine-type endopeptidase activity	biological_process	12	2	991	11	16274	0.141564
GO:0002218	activation of innate immune response	biological_process	5	5	991	46	16274	0.146227
GO:0051549	positive regulation of keratinocyte migration	biological_process	10	3	991	22	16274	0.14695
GO:0015250	water channel activity	molecular_function	7	3	991	22	16274	0.14695
GO:0010867	positive regulation of triglyceride biosynthetic process	biological_process	9	3	991	22	16274	0.14695
GO:0032467	positive regulation of cytokinesis	biological_process	9	7	991	72	16274	0.147624
GO:0050863	regulation of T cell activation	biological_process	8	4	991	34	16274	0.150008
GO:0004540	ribonuclease activity	molecular_function	7	5	991	47	16274	0.15599
GO:0000777	condensed chromosome kinetochore	cellular_component	5	4	991	35	16274	0.161743
GO:0071360	cellular response to exogenous dsRNA	biological_process	9	4	991	35	16274	0.161743
GO:0016307	phosphatidylinositol phosphate kinase activity	molecular_function	7	3	991	23	16274	0.161798
GO:0015227	acyl carnitine transmembrane transporter activity	molecular_function	9	2	991	12	16274	0.163328
GO:0010544	negative regulation of platelet activation	biological_process	9	2	991	12	16274	0.163328
GO:0042743	hydrogen peroxide metabolic process	biological_process	7	2	991	12	16274	0.163328
GO:0032717	negative regulation of interleukin-8 production	biological_process	8	2	991	12	16274	0.163328
GO:0031323	regulation of cellular metabolic process	biological_process	6	2	991	12	16274	0.163328
GO:0035020	regulation of Rac protein signal transduction	biological_process	11	2	991	12	16274	0.163328
GO:0000243	commitment complex	cellular_component	8	2	991	12	16274	0.163328
GO:0030880	RNA polymerase complex	cellular_component	5	2	991	12	16274	0.163328
GO:0036033	mediator complex binding	molecular_function	5	2	991	12	16274	0.163328
GO:1902616	acyl carnitine transmembrane transport	biological_process	11	2	991	12	16274	0.163328
GO:0006844	acyl carnitine transport	biological_process	10	2	991	12	16274	0.163328
GO:0038001	paracrine signaling	biological_process	6	2	991	12	16274	0.163328
GO:0071763	nuclear membrane organization	biological_process	6	2	991	12	16274	0.163328
GO:0032510	endosome to lysosome transport via multivesicular body sorting pathway	biological_process	9	2	991	12	16274	0.163328
GO:0071218	cellular response to misfolded protein	biological_process	7	2	991	12	16274	0.163328
GO:0032783	ELL-EAF complex	cellular_component	5	2	991	12	16274	0.163328
GO:0097433	dense body	cellular_component	6	2	991	12	16274	0.163328
GO:0010766	negative regulation of sodium ion transport	biological_process	10	2	991	12	16274	0.163328
GO:2000007	negative regulation of metanephric comma-shaped body morphogenesis	biological_process	10	1	991	3	16274	0.171795
GO:1902220	positive regulation of intrinsic apoptotic signaling pathway in response to osmotic stress	biological_process	10	1	991	3	16274	0.171795
GO:0004905	type I interferon receptor activity	molecular_function	8	1	991	3	16274	0.171795
GO:1905574	ganglioside GM2 binding	molecular_function	7	1	991	3	16274	0.171795
GO:0071332	cellular response to fructose stimulus	biological_process	10	1	991	3	16274	0.171795
GO:0005353	fructose transmembrane transporter activity	molecular_function	9	1	991	3	16274	0.171795
GO:1904960	positive regulation of cytochrome-c oxidase activity	biological_process	8	1	991	3	16274	0.171795
GO:0050353	trimethyllysine dioxygenase activity	molecular_function	7	1	991	3	16274	0.171795
GO:0060503	bud dilation involved in lung branching	biological_process	7	1	991	3	16274	0.171795
GO:0007500	mesodermal cell fate determination	biological_process	6	1	991	3	16274	0.171795
GO:0010070	zygote asymmetric cell division	biological_process	6	1	991	3	16274	0.171795
GO:0097414	classical Lewy body	cellular_component	7	1	991	3	16274	0.171795
GO:1990038	Lewy body corona	cellular_component	5	1	991	3	16274	0.171795
GO:0015172	acidic amino acid transmembrane transporter activity	molecular_function	8	1	991	3	16274	0.171795
GO:0015211	purine nucleoside transmembrane transporter activity	molecular_function	7	1	991	3	16274	0.171795
GO:0038096	Fc-gamma receptor signaling pathway involved in phagocytosis	biological_process	8	1	991	3	16274	0.171795
GO:0009893	positive regulation of metabolic process	biological_process	6	1	991	3	16274	0.171795
GO:0090274	positive regulation of somatostatin secretion	biological_process	11	1	991	3	16274	0.171795
GO:0048822	enucleate erythrocyte development	biological_process	8	1	991	3	16274	0.171795
GO:0008405	arachidonic acid 11,12-epoxygenase activity	molecular_function	8	1	991	3	16274	0.171795
GO:0048857	neural nucleus development	biological_process	5	1	991	3	16274	0.171795
GO:0009449	gamma-aminobutyric acid biosynthetic process	biological_process	10	1	991	3	16274	0.171795
GO:0047749	cholestanetriol 26-monooxygenase activity	molecular_function	7	1	991	3	16274	0.171795
GO:0030505	inorganic diphosphate transport	biological_process	9	1	991	3	16274	0.171795
GO:0072097	negative regulation of branch elongation involved in ureteric bud branching by BMP signaling pathway	biological_process	11	1	991	3	16274	0.171795
GO:0035990	tendon cell differentiation	biological_process	6	1	991	3	16274	0.171795
GO:1905575	ganglioside GM3 binding	molecular_function	8	1	991	3	16274	0.171795
GO:0060592	mammary gland formation	biological_process	5	1	991	3	16274	0.171795
GO:0097409	glial cytoplasmic inclusion	cellular_component	6	1	991	3	16274	0.171795
GO:0017178	diphthine-ammonia ligase activity	molecular_function	7	1	991	3	16274	0.171795
GO:0004161	dimethylallyltranstransferase activity	molecular_function	7	1	991	3	16274	0.171795
GO:0046031	ADP metabolic process	biological_process	11	1	991	3	16274	0.171795
GO:0044218	other organism cell membrane	cellular_component	5	1	991	3	16274	0.171795
GO:0090085	regulation of protein deubiquitination	biological_process	9	1	991	3	16274	0.171795
GO:0055105	ubiquitin-protein transferase inhibitor activity	molecular_function	6	1	991	3	16274	0.171795
GO:0003972	RNA ligase (ATP) activity	molecular_function	7	1	991	3	16274	0.171795
GO:0098695	inositol 1,4,5-trisphosphate receptor activity involved in regulation of postsynaptic cytosolic calcium levels	molecular_function	11	1	991	3	16274	0.171795
GO:0045620	negative regulation of lymphocyte differentiation	biological_process	9	1	991	3	16274	0.171795
GO:0042249	establishment of planar polarity of embryonic epithelium	biological_process	7	1	991	3	16274	0.171795
GO:0071614	linoleic acid epoxygenase activity	molecular_function	6	1	991	3	16274	0.171795
GO:0035128	post-embryonic forelimb morphogenesis	biological_process	8	1	991	3	16274	0.171795
GO:0031370	eukaryotic initiation factor 4G binding	molecular_function	6	1	991	3	16274	0.171795
GO:0042851	L-alanine metabolic process	biological_process	12	1	991	3	16274	0.171795
GO:0008404	arachidonic acid 14,15-epoxygenase activity	molecular_function	8	1	991	3	16274	0.171795
GO:0051998	protein carboxyl O-methyltransferase activity	molecular_function	8	1	991	3	16274	0.171795
GO:0098753	anchored component of the cytoplasmic side of the plasma membrane	cellular_component	7	1	991	3	16274	0.171795
GO:0021693	cerebellar Purkinje cell layer structural organization	biological_process	5	1	991	3	16274	0.171795
GO:0097233	alveolar lamellar body membrane	cellular_component	9	1	991	3	16274	0.171795
GO:0045337	farnesyl diphosphate biosynthetic process	biological_process	9	1	991	3	16274	0.171795
GO:0048392	intermediate mesodermal cell differentiation	biological_process	7	1	991	3	16274	0.171795
GO:1903429	regulation of cell maturation	biological_process	8	1	991	3	16274	0.171795
GO:0031073	cholesterol 26-hydroxylase activity	molecular_function	7	1	991	3	16274	0.171795
GO:1905696	regulation of polysome binding	biological_process	6	1	991	3	16274	0.171795
GO:0004021	L-alanine:2-oxoglutarate aminotransferase activity	molecular_function	8	1	991	3	16274	0.171795
GO:0090275	negative regulation of somatostatin secretion	biological_process	11	1	991	3	16274	0.171795
GO:2000104	negative regulation of DNA-dependent DNA replication	biological_process	11	1	991	3	16274	0.171795
GO:1905577	ganglioside GP1c binding	molecular_function	7	1	991	3	16274	0.171795
GO:1901964	positive regulation of cell proliferation involved in outflow tract morphogenesis	biological_process	9	1	991	3	16274	0.171795
GO:0006356	regulation of transcription by RNA polymerase I	biological_process	9	1	991	3	16274	0.171795
GO:0071893	BMP signaling pathway involved in nephric duct formation	biological_process	11	1	991	3	16274	0.171795
GO:0032347	regulation of aldosterone biosynthetic process	biological_process	9	1	991	3	16274	0.171795
GO:0071976	cell gliding	biological_process	6	1	991	3	16274	0.171795
GO:0071163	DNA replication preinitiation complex assembly	biological_process	5	1	991	3	16274	0.171795
GO:0031100	animal organ regeneration	biological_process	6	1	991	3	16274	0.171795
GO:1990707	nuclear subtelomeric heterochromatin	cellular_component	9	1	991	3	16274	0.171795
GO:0046642	negative regulation of alpha-beta T cell proliferation	biological_process	12	1	991	3	16274	0.171795
GO:0061151	BMP signaling pathway involved in renal system segmentation	biological_process	11	1	991	3	16274	0.171795
GO:0072101	specification of ureteric bud anterior/posterior symmetry by BMP signaling pathway	biological_process	11	1	991	3	16274	0.171795
GO:1903904	negative regulation of establishment of T cell polarity	biological_process	10	1	991	3	16274	0.171795
GO:1990539	fructose import across plasma membrane	biological_process	13	1	991	3	16274	0.171795
GO:2000137	negative regulation of cell proliferation involved in heart morphogenesis	biological_process	8	1	991	3	16274	0.171795
GO:0061155	pulmonary artery endothelial tube morphogenesis	biological_process	9	1	991	3	16274	0.171795
GO:0044793	negative regulation by host of viral process	biological_process	8	1	991	3	16274	0.171795
GO:0002590	negative regulation of antigen processing and presentation of peptide antigen via MHC class I	biological_process	9	1	991	3	16274	0.171795
GO:2001107	negative regulation of Rho guanyl-nucleotide exchange factor activity	biological_process	9	1	991	3	16274	0.171795
GO:0097462	Lewy neurite	cellular_component	6	1	991	3	16274	0.171795
GO:0010288	response to lead ion	biological_process	7	1	991	3	16274	0.171795
GO:0048588	developmental cell growth	biological_process	5	1	991	3	16274	0.171795
GO:1905572	ganglioside GM1 transport to membrane	biological_process	9	1	991	3	16274	0.171795
GO:0009383	rRNA (cytosine-C5-)-methyltransferase activity	molecular_function	8	1	991	3	16274	0.171795
GO:0008452	RNA ligase activity	molecular_function	6	1	991	3	16274	0.171795
GO:0090194	negative regulation of glomerulus development	biological_process	8	1	991	3	16274	0.171795
GO:0003044	regulation of systemic arterial blood pressure mediated by a chemical signal	biological_process	7	1	991	3	16274	0.171795
GO:0071396	cellular response to lipid	biological_process	7	1	991	3	16274	0.171795
GO:1905618	positive regulation of miRNA mediated inhibition of translation	biological_process	11	1	991	3	16274	0.171795
GO:0052501	positive regulation by organism of apoptotic process in other organism involved in symbiotic interaction	biological_process	11	1	991	3	16274	0.171795
GO:0060073	micturition	biological_process	6	1	991	3	16274	0.171795
GO:0061149	BMP signaling pathway involved in ureter morphogenesis	biological_process	11	1	991	3	16274	0.171795
GO:0001850	complement component C3a binding	molecular_function	6	1	991	3	16274	0.171795
GO:1903860	negative regulation of dendrite extension	biological_process	12	1	991	3	16274	0.171795
GO:0002542	Factor XII activation	biological_process	11	1	991	3	16274	0.171795
GO:0008720	D-lactate dehydrogenase activity	molecular_function	7	1	991	3	16274	0.171795
GO:0099186	structural constituent of postsynapse	molecular_function	5	1	991	3	16274	0.171795
GO:0032431	activation of phospholipase A2 activity	biological_process	11	1	991	3	16274	0.171795
GO:1901581	negative regulation of telomeric RNA transcription from RNA pol II promoter	biological_process	11	1	991	3	16274	0.171795
GO:2001012	mesenchymal cell differentiation involved in renal system development	biological_process	7	1	991	3	16274	0.171795
GO:1905537	positive regulation of eukaryotic translation initiation factor 4F complex assembly	biological_process	8	1	991	3	16274	0.171795
GO:0021816	extension of a leading process involved in cell motility in cerebral cortex radial glia guided migration	biological_process	9	1	991	3	16274	0.171795
GO:0004458	D-lactate dehydrogenase (cytochrome) activity	molecular_function	7	1	991	3	16274	0.171795
GO:0021754	facial nucleus development	biological_process	6	1	991	3	16274	0.171795
GO:0019318	hexose metabolic process	biological_process	7	1	991	3	16274	0.171795
GO:1901582	positive regulation of telomeric RNA transcription from RNA pol II promoter	biological_process	11	1	991	3	16274	0.171795
GO:0036344	platelet morphogenesis	biological_process	8	1	991	3	16274	0.171795
GO:0055020	positive regulation of cardiac muscle fiber development	biological_process	9	1	991	3	16274	0.171795
GO:0000971	tRNA exon ligation utilizing 2',3' cyclic phosphate of 5'-exon as source of linkage phosphate	biological_process	11	1	991	3	16274	0.171795
GO:0072200	negative regulation of mesenchymal cell proliferation involved in ureter development	biological_process	7	1	991	3	16274	0.171795
GO:0042587	glycogen granule	cellular_component	6	1	991	3	16274	0.171795
GO:0034680	integrin alpha10-beta1 complex	cellular_component	6	1	991	3	16274	0.171795
GO:1903457	lactate catabolic process	biological_process	10	1	991	3	16274	0.171795
GO:0072749	cellular response to cytochalasin B	biological_process	7	1	991	3	16274	0.171795
GO:0004105	choline-phosphate cytidylyltransferase activity	molecular_function	8	1	991	3	16274	0.171795
GO:0032311	angiogenin-PRI complex	cellular_component	4	1	991	3	16274	0.171795
GO:0004034	aldose 1-epimerase activity	molecular_function	7	1	991	3	16274	0.171795
GO:0004904	interferon receptor activity	molecular_function	7	1	991	3	16274	0.171795
GO:0015755	fructose transmembrane transport	biological_process	11	1	991	3	16274	0.171795
GO:0072198	mesenchymal cell proliferation involved in ureter development	biological_process	5	1	991	3	16274	0.171795
GO:0004336	galactosylceramidase activity	molecular_function	7	1	991	3	16274	0.171795
GO:0120117	T cell meandering migration	biological_process	7	1	991	3	16274	0.171795
GO:0010878	cholesterol storage	biological_process	6	1	991	3	16274	0.171795
GO:1905612	positive regulation of mRNA cap binding	biological_process	9	1	991	3	16274	0.171795
GO:0021685	cerebellar granular layer structural organization	biological_process	5	1	991	3	16274	0.171795
GO:2000005	negative regulation of metanephric S-shaped body morphogenesis	biological_process	10	1	991	3	16274	0.171795
GO:0051673	membrane disruption in other organism	biological_process	6	1	991	3	16274	0.171795
GO:0072192	ureter epithelial cell differentiation	biological_process	7	1	991	3	16274	0.171795
GO:0035000	oligosaccharyltransferase III complex	cellular_component	8	1	991	3	16274	0.171795
GO:1901360	organic cyclic compound metabolic process	biological_process	5	1	991	3	16274	0.171795
GO:1905872	negative regulation of protein localization to cell leading edge	biological_process	7	1	991	3	16274	0.171795
GO:0006878	cellular copper ion homeostasis	biological_process	12	3	991	24	16274	0.177072
GO:0090168	Golgi reassembly	biological_process	7	2	991	13	16274	0.185627
GO:0010757	negative regulation of plasminogen activation	biological_process	11	2	991	13	16274	0.185627
GO:0060544	regulation of necroptotic process	biological_process	9	2	991	13	16274	0.185627
GO:0042809	vitamin D receptor binding	molecular_function	8	2	991	13	16274	0.185627
GO:0051306	mitotic sister chromatid separation	biological_process	6	2	991	13	16274	0.185627
GO:0048070	regulation of developmental pigmentation	biological_process	5	2	991	13	16274	0.185627
GO:0042975	peroxisome proliferator activated receptor binding	molecular_function	6	2	991	13	16274	0.185627
GO:0043111	replication fork arrest	biological_process	9	2	991	13	16274	0.185627
GO:0002637	regulation of immunoglobulin production	biological_process	8	2	991	13	16274	0.185627
GO:0031466	Cul5-RING ubiquitin ligase complex	cellular_component	7	2	991	13	16274	0.185627
GO:0046578	regulation of Ras protein signal transduction	biological_process	10	2	991	13	16274	0.185627
GO:0036010	protein localization to endosome	biological_process	8	2	991	13	16274	0.185627
GO:0015174	basic amino acid transmembrane transporter activity	molecular_function	8	2	991	13	16274	0.185627
GO:0050693	LBD domain binding	molecular_function	6	2	991	14	16274	0.208314
GO:0016559	peroxisome fission	biological_process	7	2	991	14	16274	0.208314
GO:0015833	peptide transport	biological_process	8	2	991	14	16274	0.208314
GO:0048505	regulation of timing of cell differentiation	biological_process	7	2	991	14	16274	0.208314
GO:0002151	G-quadruplex RNA binding	molecular_function	7	2	991	14	16274	0.208314
GO:1990111	spermatoproteasome complex	cellular_component	6	2	991	14	16274	0.208314
GO:0033592	RNA strand annealing activity	molecular_function	8	2	991	14	16274	0.208314
GO:0098780	response to mitochondrial depolarisation	biological_process	6	2	991	14	16274	0.208314
GO:0099041	vesicle tethering to Golgi	biological_process	6	2	991	14	16274	0.208314
GO:0007182	common-partner SMAD protein phosphorylation	biological_process	10	2	991	14	16274	0.208314
GO:0001731	formation of translation preinitiation complex	biological_process	9	2	991	14	16274	0.208314
GO:0070087	chromo shadow domain binding	molecular_function	6	2	991	14	16274	0.208314
GO:0019209	kinase activator activity	molecular_function	6	2	991	14	16274	0.208314
GO:2000321	positive regulation of T-helper 17 cell differentiation	biological_process	9	2	991	14	16274	0.208314
GO:0048488	synaptic vesicle endocytosis	biological_process	9	6	991	66	16274	0.212548
GO:0060489	planar dichotomous subdivision of terminal units involved in lung branching morphogenesis	biological_process	9	1	991	4	16274	0.222238
GO:0097692	histone H3-K4 monomethylation	biological_process	14	1	991	4	16274	0.222238
GO:0030735	carnosine N-methyltransferase activity	molecular_function	8	1	991	4	16274	0.222238
GO:0018012	N-terminal peptidyl-alanine trimethylation	biological_process	13	1	991	4	16274	0.222238
GO:0045040	protein insertion into mitochondrial outer membrane	biological_process	7	1	991	4	16274	0.222238
GO:0008650	rRNA (uridine-2'-O-)-methyltransferase activity	molecular_function	10	1	991	4	16274	0.222238
GO:0044062	regulation of excretion	biological_process	7	1	991	4	16274	0.222238
GO:0003097	renal water transport	biological_process	6	1	991	4	16274	0.222238
GO:0003939	L-iditol 2-dehydrogenase activity	molecular_function	7	1	991	4	16274	0.222238
GO:2000870	regulation of progesterone secretion	biological_process	9	1	991	4	16274	0.222238
GO:0032376	positive regulation of cholesterol transport	biological_process	10	1	991	4	16274	0.222238
GO:0090284	positive regulation of protein glycosylation in Golgi	biological_process	11	1	991	4	16274	0.222238
GO:0015706	nitrate transport	biological_process	9	1	991	4	16274	0.222238
GO:0071544	diphosphoinositol polyphosphate catabolic process	biological_process	9	1	991	4	16274	0.222238
GO:0021592	fourth ventricle development	biological_process	5	1	991	4	16274	0.222238
GO:0051734	ATP-dependent polynucleotide kinase activity	molecular_function	8	1	991	4	16274	0.222238
GO:0034602	oxoglutarate dehydrogenase (NAD+) activity	molecular_function	7	1	991	4	16274	0.222238
GO:0051164	L-xylitol metabolic process	biological_process	9	1	991	4	16274	0.222238
GO:0090226	regulation of microtubule nucleation by Ran protein signal transduction	biological_process	11	1	991	4	16274	0.222238
GO:1902710	GABA receptor complex	cellular_component	5	1	991	4	16274	0.222238
GO:0030305	heparanase activity	molecular_function	7	1	991	4	16274	0.222238
GO:0072576	liver morphogenesis	biological_process	7	1	991	4	16274	0.222238
GO:0035573	N-terminal peptidyl-serine trimethylation	biological_process	13	1	991	4	16274	0.222238
GO:1904908	negative regulation of maintenance of mitotic sister chromatid cohesion, telomeric	biological_process	12	1	991	4	16274	0.222238
GO:0060369	positive regulation of Fc receptor mediated stimulatory signaling pathway	biological_process	9	1	991	4	16274	0.222238
GO:0031507	heterochromatin assembly	biological_process	7	1	991	4	16274	0.222238
GO:0046967	cytosol to endoplasmic reticulum transport	biological_process	7	1	991	4	16274	0.222238
GO:0070676	intralumenal vesicle formation	biological_process	8	1	991	4	16274	0.222238
GO:0051345	positive regulation of hydrolase activity	biological_process	7	1	991	4	16274	0.222238
GO:0005690	U4atac snRNP	cellular_component	8	1	991	4	16274	0.222238
GO:0046715	active borate transmembrane transporter activity	molecular_function	8	1	991	4	16274	0.222238
GO:1903147	negative regulation of autophagy of mitochondrion	biological_process	10	1	991	4	16274	0.222238
GO:0051160	L-xylitol catabolic process	biological_process	10	1	991	4	16274	0.222238
GO:0070436	Grb2-EGFR complex	cellular_component	6	1	991	4	16274	0.222238
GO:0002635	negative regulation of germinal center formation	biological_process	10	1	991	4	16274	0.222238
GO:2000266	regulation of blood coagulation, intrinsic pathway	biological_process	8	1	991	4	16274	0.222238
GO:0009204	deoxyribonucleoside triphosphate catabolic process	biological_process	10	1	991	4	16274	0.222238
GO:0035373	chondroitin sulfate proteoglycan binding	molecular_function	6	1	991	4	16274	0.222238
GO:0048855	adenohypophysis morphogenesis	biological_process	5	1	991	4	16274	0.222238
GO:0070447	positive regulation of oligodendrocyte progenitor proliferation	biological_process	11	1	991	4	16274	0.222238
GO:0000768	syncytium formation by plasma membrane fusion	biological_process	5	1	991	4	16274	0.222238
GO:0006667	sphinganine metabolic process	biological_process	8	1	991	4	16274	0.222238
GO:0004642	phosphoribosylformylglycinamidine synthase activity	molecular_function	7	1	991	4	16274	0.222238
GO:1903852	positive regulation of cristae formation	biological_process	10	1	991	4	16274	0.222238
GO:1904864	negative regulation of beta-catenin-TCF complex assembly	biological_process	8	1	991	4	16274	0.222238
GO:0097213	regulation of lysosomal membrane permeability	biological_process	6	1	991	4	16274	0.222238
GO:0015067	amidinotransferase activity	molecular_function	6	1	991	4	16274	0.222238
GO:1990468	NuA3b histone acetyltransferase complex	cellular_component	9	1	991	4	16274	0.222238
GO:0005292	high-affinity lysine transmembrane transporter activity	molecular_function	10	1	991	4	16274	0.222238
GO:0006060	sorbitol metabolic process	biological_process	9	1	991	4	16274	0.222238
GO:0099604	ligand-gated calcium channel activity	molecular_function	9	1	991	4	16274	0.222238
GO:0015651	quaternary ammonium group transmembrane transporter activity	molecular_function	8	1	991	4	16274	0.222238
GO:0015288	porin activity	molecular_function	8	1	991	4	16274	0.222238
GO:0035870	dITP diphosphatase activity	molecular_function	9	1	991	4	16274	0.222238
GO:0021539	subthalamus development	biological_process	5	1	991	4	16274	0.222238
GO:1904928	coreceptor activity involved in canonical Wnt signaling pathway	molecular_function	7	1	991	4	16274	0.222238
GO:0015864	pyrimidine nucleoside transport	biological_process	9	1	991	4	16274	0.222238
GO:0018013	N-terminal peptidyl-glycine methylation	biological_process	12	1	991	4	16274	0.222238
GO:0003335	corneocyte development	biological_process	6	1	991	4	16274	0.222238
GO:0002638	negative regulation of immunoglobulin production	biological_process	9	1	991	4	16274	0.222238
GO:0002083	4-hydroxybenzoate decaprenyltransferase activity	molecular_function	8	1	991	4	16274	0.222238
GO:0047273	galactosylgalactosylglucosylceramide beta-D-acetylgalactosaminyltransferase activity	molecular_function	8	1	991	4	16274	0.222238
GO:0061548	ganglion development	biological_process	6	1	991	4	16274	0.222238
GO:0015697	quaternary ammonium group transport	biological_process	9	1	991	4	16274	0.222238
GO:0030292	protein tyrosine kinase inhibitor activity	molecular_function	8	1	991	4	16274	0.222238
GO:0034397	telomere localization	biological_process	7	1	991	4	16274	0.222238
GO:0031208	POZ domain binding	molecular_function	6	1	991	4	16274	0.222238
GO:0097696	receptor signaling pathway via STAT	biological_process	6	1	991	4	16274	0.222238
GO:0015722	canalicular bile acid transport	biological_process	9	1	991	4	16274	0.222238
GO:0098880	maintenance of postsynaptic specialization structure	biological_process	8	1	991	4	16274	0.222238
GO:0035003	subapical complex	cellular_component	6	1	991	4	16274	0.222238
GO:0023029	MHC class Ib protein binding	molecular_function	7	1	991	4	16274	0.222238
GO:0015822	ornithine transport	biological_process	8	1	991	4	16274	0.222238
GO:0036261	7-methylguanosine cap hypermethylation	biological_process	11	1	991	4	16274	0.222238
GO:0045236	CXCR chemokine receptor binding	molecular_function	8	1	991	4	16274	0.222238
GO:0004375	glycine dehydrogenase (decarboxylating) activity	molecular_function	7	1	991	4	16274	0.222238
GO:0002828	regulation of type 2 immune response	biological_process	7	1	991	4	16274	0.222238
GO:0052925	dol-P-Man:Man(5)GlcNAc(2)-PP-Dol alpha-1,3-mannosyltransferase activity	molecular_function	9	1	991	4	16274	0.222238
GO:0047293	4-hydroxybenzoate nonaprenyltransferase activity	molecular_function	8	1	991	4	16274	0.222238
GO:0045917	positive regulation of complement activation	biological_process	8	1	991	4	16274	0.222238
GO:0070145	mitochondrial asparaginyl-tRNA aminoacylation	biological_process	14	1	991	4	16274	0.222238
GO:0016262	protein N-acetylglucosaminyltransferase activity	molecular_function	8	1	991	4	16274	0.222238
GO:0015433	peptide antigen-transporting ATPase activity	molecular_function	11	1	991	4	16274	0.222238
GO:0060696	regulation of phospholipid catabolic process	biological_process	8	1	991	4	16274	0.222238
GO:0004349	glutamate 5-kinase activity	molecular_function	7	1	991	4	16274	0.222238
GO:0047223	beta-1,3-galactosyl-O-glycosyl-glycoprotein beta-1,3-N-acetylglucosaminyltransferase activity	molecular_function	8	1	991	4	16274	0.222238
GO:0072423	response to DNA damage checkpoint signaling	biological_process	8	1	991	4	16274	0.222238
GO:0000285	1-phosphatidylinositol-3-phosphate 5-kinase activity	molecular_function	8	1	991	4	16274	0.222238
GO:0060433	bronchus development	biological_process	7	1	991	4	16274	0.222238
GO:0070562	regulation of vitamin D receptor signaling pathway	biological_process	8	1	991	4	16274	0.222238
GO:0010656	negative regulation of muscle cell apoptotic process	biological_process	10	1	991	4	16274	0.222238
GO:0035657	eRF1 methyltransferase complex	cellular_component	6	1	991	4	16274	0.222238
GO:0150007	clathrin-dependent synaptic vesicle endocytosis	biological_process	7	1	991	4	16274	0.222238
GO:0035498	carnosine metabolic process	biological_process	8	1	991	4	16274	0.222238
GO:0018200	peptidyl-glutamic acid modification	biological_process	10	1	991	4	16274	0.222238
GO:0060490	lateral sprouting involved in lung morphogenesis	biological_process	8	1	991	4	16274	0.222238
GO:0042275	error-free postreplication DNA repair	biological_process	10	1	991	4	16274	0.222238
GO:0097731	9+0 non-motile cilium	cellular_component	6	1	991	4	16274	0.222238
GO:0006600	creatine metabolic process	biological_process	6	1	991	4	16274	0.222238
GO:0010840	regulation of circadian sleep/wake cycle, wakefulness	biological_process	7	1	991	4	16274	0.222238
GO:0034057	RNA strand-exchange activity	molecular_function	8	1	991	4	16274	0.222238
GO:0003130	BMP signaling pathway involved in heart induction	biological_process	11	1	991	4	16274	0.222238
GO:1903751	negative regulation of intrinsic apoptotic signaling pathway in response to hydrogen peroxide	biological_process	10	1	991	4	16274	0.222238
GO:0005289	high-affinity arginine transmembrane transporter activity	molecular_function	10	1	991	4	16274	0.222238
GO:0071164	RNA trimethylguanosine synthase activity	molecular_function	8	1	991	4	16274	0.222238
GO:0030003	cellular cation homeostasis	biological_process	9	1	991	4	16274	0.222238
GO:0009855	determination of bilateral symmetry	biological_process	6	1	991	4	16274	0.222238
GO:0008579	JUN kinase phosphatase activity	molecular_function	10	1	991	4	16274	0.222238
GO:0006766	vitamin metabolic process	biological_process	5	1	991	4	16274	0.222238
GO:0033961	cis-stilbene-oxide hydrolase activity	molecular_function	7	1	991	4	16274	0.222238
GO:0032798	Swi5-Sfr1 complex	cellular_component	5	1	991	4	16274	0.222238
GO:0010522	regulation of calcium ion transport into cytosol	biological_process	6	1	991	4	16274	0.222238
GO:2000568	positive regulation of memory T cell activation	biological_process	10	1	991	4	16274	0.222238
GO:0090172	microtubule cytoskeleton organization involved in homologous chromosome segregation	biological_process	8	1	991	4	16274	0.222238
GO:0010983	positive regulation of high-density lipoprotein particle clearance	biological_process	8	1	991	4	16274	0.222238
GO:0005895	interleukin-5 receptor complex	cellular_component	6	1	991	4	16274	0.222238
GO:0033605	positive regulation of catecholamine secretion	biological_process	9	1	991	4	16274	0.222238
GO:0045623	negative regulation of T-helper cell differentiation	biological_process	8	1	991	4	16274	0.222238
GO:1904684	negative regulation of metalloendopeptidase activity	biological_process	12	1	991	4	16274	0.222238
GO:0021993	initiation of neural tube closure	biological_process	7	1	991	4	16274	0.222238
GO:0016645	oxidoreductase activity, acting on the CH-NH group of donors	molecular_function	5	1	991	4	16274	0.222238
GO:1901620	regulation of smoothened signaling pathway involved in dorsal/ventral neural tube patterning	biological_process	9	1	991	4	16274	0.222238
GO:0047045	testosterone 17-beta-dehydrogenase (NADP+) activity	molecular_function	7	1	991	4	16274	0.222238
GO:0002757	immune response-activating signal transduction	biological_process	5	1	991	4	16274	0.222238
GO:0031283	negative regulation of guanylate cyclase activity	biological_process	8	1	991	4	16274	0.222238
GO:0010749	regulation of nitric oxide mediated signal transduction	biological_process	9	1	991	4	16274	0.222238
GO:0046370	fructose biosynthetic process	biological_process	9	1	991	4	16274	0.222238
GO:0097604	temperature-gated cation channel activity	molecular_function	8	1	991	4	16274	0.222238
GO:0000453	enzyme-directed rRNA 2'-O-methylation	biological_process	15	1	991	4	16274	0.222238
GO:1902473	regulation of protein localization to synapse	biological_process	7	1	991	4	16274	0.222238
GO:0051736	ATP-dependent polyribonucleotide 5'-hydroxyl-kinase activity	molecular_function	9	1	991	4	16274	0.222238
GO:0090619	meiotic spindle pole	cellular_component	7	1	991	4	16274	0.222238
GO:0001555	oocyte growth	biological_process	5	1	991	4	16274	0.222238
GO:0015168	glycerol transmembrane transporter activity	molecular_function	6	1	991	4	16274	0.222238
GO:2000740	negative regulation of mesenchymal stem cell differentiation	biological_process	9	1	991	4	16274	0.222238
GO:0009452	7-methylguanosine RNA capping	biological_process	11	1	991	4	16274	0.222238
GO:0045980	negative regulation of nucleotide metabolic process	biological_process	9	1	991	4	16274	0.222238
GO:0043273	CTPase activity	molecular_function	9	1	991	4	16274	0.222238
GO:0006062	sorbitol catabolic process	biological_process	10	1	991	4	16274	0.222238
GO:0033897	ribonuclease T2 activity	molecular_function	10	1	991	4	16274	0.222238
GO:0015491	cation:cation antiporter activity	molecular_function	8	1	991	4	16274	0.222238
GO:0015126	canalicular bile acid transmembrane transporter activity	molecular_function	6	1	991	4	16274	0.222238
GO:0031857	type 1 parathyroid hormone receptor binding	molecular_function	8	1	991	4	16274	0.222238
GO:0031933	telomeric heterochromatin	cellular_component	8	1	991	4	16274	0.222238
GO:1990467	NuA3a histone acetyltransferase complex	cellular_component	9	1	991	4	16274	0.222238
GO:2000116	regulation of cysteine-type endopeptidase activity	biological_process	11	1	991	4	16274	0.222238
GO:2001303	lipoxin A4 biosynthetic process	biological_process	12	1	991	4	16274	0.222238
GO:0003271	smoothened signaling pathway involved in regulation of secondary heart field cardioblast proliferation	biological_process	7	1	991	4	16274	0.222238
GO:0120160	intraciliary transport particle A binding	molecular_function	5	1	991	4	16274	0.222238
GO:0090220	chromosome localization to nuclear envelope involved in homologous chromosome segregation	biological_process	4	1	991	4	16274	0.222238
GO:0072590	N-acetyl-L-aspartate-L-glutamate ligase activity	molecular_function	6	1	991	4	16274	0.222238
GO:0046713	borate transport	biological_process	9	1	991	4	16274	0.222238
GO:0002489	antigen processing and presentation of endogenous peptide antigen via MHC class Ib via ER pathway, TAP-dependent	biological_process	9	1	991	4	16274	0.222238
GO:0046135	pyrimidine nucleoside catabolic process	biological_process	10	1	991	4	16274	0.222238
GO:0071071	regulation of phospholipid biosynthetic process	biological_process	8	1	991	4	16274	0.222238
GO:0015112	nitrate transmembrane transporter activity	molecular_function	8	1	991	4	16274	0.222238
GO:0032277	negative regulation of gonadotropin secretion	biological_process	9	1	991	4	16274	0.222238
GO:0031695	alpha-2B adrenergic receptor binding	molecular_function	8	1	991	4	16274	0.222238
GO:0051733	polydeoxyribonucleotide kinase activity	molecular_function	8	1	991	4	16274	0.222238
GO:0006592	ornithine biosynthetic process	biological_process	11	1	991	4	16274	0.222238
GO:0090402	oncogene-induced cell senescence	biological_process	7	1	991	4	16274	0.222238
GO:0035445	borate transmembrane transport	biological_process	8	1	991	4	16274	0.222238
GO:0072431	signal transduction involved in mitotic G1 DNA damage checkpoint	biological_process	10	1	991	4	16274	0.222238
GO:0015068	glycine amidinotransferase activity	molecular_function	7	1	991	4	16274	0.222238
GO:0010310	regulation of hydrogen peroxide metabolic process	biological_process	8	1	991	4	16274	0.222238
GO:0000170	sphingosine hydroxylase activity	molecular_function	5	1	991	4	16274	0.222238
GO:0006193	ITP catabolic process	biological_process	12	1	991	4	16274	0.222238
GO:0005775	vacuolar lumen	cellular_component	7	1	991	4	16274	0.222238
GO:0005879	axonemal microtubule	cellular_component	9	1	991	4	16274	0.222238
GO:0031372	UBC13-MMS2 complex	cellular_component	6	1	991	4	16274	0.222238
GO:0035572	N-terminal peptidyl-serine dimethylation	biological_process	13	1	991	4	16274	0.222238
GO:0090242	retinoic acid receptor signaling pathway involved in somitogenesis	biological_process	7	1	991	4	16274	0.222238
GO:0050655	dermatan sulfate proteoglycan metabolic process	biological_process	9	1	991	4	16274	0.222238
GO:0010857	calcium-dependent protein kinase activity	molecular_function	8	1	991	4	16274	0.222238
GO:0060488	orthogonal dichotomous subdivision of terminal units involved in lung branching morphogenesis	biological_process	9	1	991	4	16274	0.222238
GO:0002479	antigen processing and presentation of exogenous peptide antigen via MHC class I, TAP-dependent	biological_process	8	1	991	4	16274	0.222238
GO:0003837	beta-ureidopropionase activity	molecular_function	7	1	991	4	16274	0.222238
GO:0042631	cellular response to water deprivation	biological_process	6	1	991	4	16274	0.222238
GO:0018016	N-terminal peptidyl-proline dimethylation	biological_process	13	1	991	4	16274	0.222238
GO:1904478	regulation of intestinal absorption	biological_process	8	1	991	4	16274	0.222238
GO:0030251	guanylate cyclase inhibitor activity	molecular_function	7	1	991	4	16274	0.222238
GO:0033396	beta-alanine biosynthetic process via 3-ureidopropionate	biological_process	11	1	991	4	16274	0.222238
GO:0046355	mannan catabolic process	biological_process	10	1	991	4	16274	0.222238
GO:0015390	purine-specific nucleoside:sodium symporter activity	molecular_function	11	1	991	4	16274	0.222238
GO:0031856	parathyroid hormone receptor binding	molecular_function	7	1	991	4	16274	0.222238
GO:2000225	negative regulation of testosterone biosynthetic process	biological_process	11	1	991	4	16274	0.222238
GO:0002215	defense response to nematode	biological_process	7	1	991	4	16274	0.222238
GO:0023030	MHC class Ib protein binding, via antigen binding groove	molecular_function	8	1	991	4	16274	0.222238
GO:0016524	latrotoxin receptor activity	molecular_function	6	1	991	4	16274	0.222238
GO:2000706	negative regulation of dense core granule biogenesis	biological_process	7	1	991	4	16274	0.222238
GO:2000798	negative regulation of amniotic stem cell differentiation	biological_process	10	1	991	4	16274	0.222238
GO:0050560	aspartate-tRNA(Asn) ligase activity	molecular_function	7	1	991	4	16274	0.222238
GO:2000078	positive regulation of type B pancreatic cell development	biological_process	9	1	991	4	16274	0.222238
GO:0004112	cyclic-nucleotide phosphodiesterase activity	molecular_function	8	1	991	4	16274	0.222238
GO:0006668	sphinganine-1-phosphate metabolic process	biological_process	8	1	991	4	16274	0.222238
GO:0004350	glutamate-5-semialdehyde dehydrogenase activity	molecular_function	7	1	991	4	16274	0.222238
GO:0002485	antigen processing and presentation of endogenous peptide antigen via MHC class I via ER pathway, TAP-dependent	biological_process	9	1	991	4	16274	0.222238
GO:0002946	tRNA C5-cytosine methylation	biological_process	12	1	991	4	16274	0.222238
GO:0070990	snRNP binding	molecular_function	6	1	991	4	16274	0.222238
GO:0071166	ribonucleoprotein complex localization	biological_process	5	1	991	4	16274	0.222238
GO:0043035	chromatin insulator sequence binding	molecular_function	8	1	991	4	16274	0.222238
GO:0021548	pons development	biological_process	5	1	991	4	16274	0.222238
GO:0005280	amino acid:proton symporter activity	molecular_function	9	1	991	4	16274	0.222238
GO:0008112	nicotinamide N-methyltransferase activity	molecular_function	8	1	991	4	16274	0.222238
GO:0072677	eosinophil migration	biological_process	7	1	991	4	16274	0.222238
GO:1901074	regulation of engulfment of apoptotic cell	biological_process	9	1	991	4	16274	0.222238
GO:0042044	fluid transport	biological_process	6	1	991	4	16274	0.222238
GO:0004567	beta-mannosidase activity	molecular_function	8	1	991	4	16274	0.222238
GO:0022410	circadian sleep/wake cycle process	biological_process	6	1	991	4	16274	0.222238
GO:0036345	platelet maturation	biological_process	6	1	991	4	16274	0.222238
GO:0071288	cellular response to mercury ion	biological_process	8	1	991	4	16274	0.222238
GO:0004512	inositol-3-phosphate synthase activity	molecular_function	6	1	991	4	16274	0.222238
GO:0071874	cellular response to norepinephrine stimulus	biological_process	9	1	991	4	16274	0.222238
GO:0140253	cell-cell fusion	biological_process	4	1	991	4	16274	0.222238
GO:0021919	BMP signaling pathway involved in spinal cord dorsal/ventral patterning	biological_process	11	1	991	4	16274	0.222238
GO:0045903	positive regulation of translational fidelity	biological_process	6	1	991	4	16274	0.222238
GO:0035097	histone methyltransferase complex	cellular_component	6	7	991	81	16274	0.22264
GO:0009888	tissue development	biological_process	5	4	991	40	16274	0.224746
GO:0003014	renal system process	biological_process	5	3	991	27	16274	0.224951
GO:2000774	positive regulation of cellular senescence	biological_process	7	3	991	27	16274	0.224951
GO:0060546	negative regulation of necroptotic process	biological_process	10	3	991	27	16274	0.224951
GO:0070935	3'-UTR-mediated mRNA stabilization	biological_process	12	3	991	27	16274	0.224951
GO:0097284	hepatocyte apoptotic process	biological_process	8	3	991	27	16274	0.224951
GO:0005832	chaperonin-containing T-complex	cellular_component	7	3	991	27	16274	0.224951
GO:0031146	SCF-dependent proteasomal ubiquitin-dependent protein catabolic process	biological_process	12	8	991	96	16274	0.229628
GO:0051085	chaperone cofactor-dependent protein refolding	biological_process	7	5	991	54	16274	0.230848
GO:0048679	regulation of axon regeneration	biological_process	7	2	991	15	16274	0.231261
GO:0097342	ripoptosome	cellular_component	7	2	991	15	16274	0.231261
GO:0006825	copper ion transport	biological_process	10	2	991	15	16274	0.231261
GO:0000423	mitophagy	biological_process	8	2	991	15	16274	0.231261
GO:0031124	mRNA 3'-end processing	biological_process	11	2	991	15	16274	0.231261
GO:0050713	negative regulation of interleukin-1 beta secretion	biological_process	10	2	991	15	16274	0.231261
GO:0048208	COPII vesicle coating	biological_process	8	2	991	15	16274	0.231261
GO:0098884	postsynaptic neurotransmitter receptor internalization	biological_process	6	2	991	15	16274	0.231261
GO:0002199	zona pellucida receptor complex	cellular_component	4	2	991	15	16274	0.231261
GO:1900113	negative regulation of histone H3-K9 trimethylation	biological_process	13	2	991	15	16274	0.231261
GO:0043654	recognition of apoptotic cell	biological_process	6	2	991	15	16274	0.231261
GO:0051276	chromosome organization	biological_process	6	6	991	68	16274	0.232452
GO:0006388	tRNA splicing, via endonucleolytic cleavage and ligation	biological_process	12	3	991	28	16274	0.241438
GO:0006336	DNA replication-independent nucleosome assembly	biological_process	8	3	991	28	16274	0.241438
GO:0008392	arachidonic acid epoxygenase activity	molecular_function	7	3	991	28	16274	0.241438
GO:0005838	proteasome regulatory particle	cellular_component	4	3	991	28	16274	0.241438
GO:0019373	epoxygenase P450 pathway	biological_process	12	3	991	28	16274	0.241438
GO:0097431	mitotic spindle pole	cellular_component	7	5	991	55	16274	0.242305
GO:0002230	positive regulation of defense response to virus by host	biological_process	9	5	991	55	16274	0.242305
GO:0051291	protein heterooligomerization	biological_process	8	4	991	42	16274	0.251522
GO:1901800	positive regulation of proteasomal protein catabolic process	biological_process	11	4	991	42	16274	0.251522
GO:0070382	exocytic vesicle	cellular_component	8	4	991	42	16274	0.251522
GO:0010498	proteasomal protein catabolic process	biological_process	8	6	991	70	16274	0.252907
GO:0005272	sodium channel activity	molecular_function	8	5	991	56	16274	0.253909
GO:0051256	mitotic spindle midzone assembly	biological_process	6	2	991	16	16274	0.254351
GO:0016671	oxidoreductase activity, acting on a sulfur group of donors, disulfide as acceptor	molecular_function	6	2	991	16	16274	0.254351
GO:0042487	regulation of odontogenesis of dentin-containing tooth	biological_process	9	2	991	16	16274	0.254351
GO:1903401	L-lysine transmembrane transport	biological_process	8	2	991	16	16274	0.254351
GO:0071947	protein deubiquitination involved in ubiquitin-dependent protein catabolic process	biological_process	10	2	991	16	16274	0.254351
GO:0021860	pyramidal neuron development	biological_process	9	2	991	16	16274	0.254351
GO:0036353	histone H2A-K119 monoubiquitination	biological_process	15	2	991	16	16274	0.254351
GO:0005337	nucleoside transmembrane transporter activity	molecular_function	6	2	991	16	16274	0.254351
GO:1903800	positive regulation of production of miRNAs involved in gene silencing by miRNA	biological_process	9	2	991	16	16274	0.254351
GO:0021978	telencephalon regionalization	biological_process	6	2	991	16	16274	0.254351
GO:1901642	nucleoside transmembrane transport	biological_process	9	2	991	16	16274	0.254351
GO:0032940	secretion by cell	biological_process	4	3	991	29	16274	0.258114
GO:0030195	negative regulation of blood coagulation	biological_process	8	3	991	29	16274	0.258114
GO:0008097	5S rRNA binding	molecular_function	8	3	991	29	16274	0.258114
GO:0070936	protein K48-linked ubiquitination	biological_process	13	10	991	129	16274	0.260526
GO:0003746	translation elongation factor activity	molecular_function	8	4	991	43	16274	0.265153
GO:0006537	glutamate biosynthetic process	biological_process	12	1	991	5	16274	0.269611
GO:0010897	negative regulation of triglyceride catabolic process	biological_process	9	1	991	5	16274	0.269611
GO:0033567	DNA replication, Okazaki fragment processing	biological_process	8	1	991	5	16274	0.269611
GO:0060282	positive regulation of oocyte development	biological_process	8	1	991	5	16274	0.269611
GO:0045309	protein phosphorylated amino acid binding	molecular_function	6	1	991	5	16274	0.269611
GO:1904637	cellular response to ionomycin	biological_process	8	1	991	5	16274	0.269611
GO:0031708	endothelin B receptor binding	molecular_function	9	1	991	5	16274	0.269611
GO:0098973	structural constituent of postsynaptic actin cytoskeleton	molecular_function	5	1	991	5	16274	0.269611
GO:0060434	bronchus morphogenesis	biological_process	6	1	991	5	16274	0.269611
GO:0009156	ribonucleoside monophosphate biosynthetic process	biological_process	10	1	991	5	16274	0.269611
GO:0004365	glyceraldehyde-3-phosphate dehydrogenase (NAD+) (phosphorylating) activity	molecular_function	8	1	991	5	16274	0.269611
GO:0072359	circulatory system development	biological_process	6	1	991	5	16274	0.269611
GO:0097452	GAIT complex	cellular_component	4	1	991	5	16274	0.269611
GO:0060163	subpallium neuron fate commitment	biological_process	7	1	991	5	16274	0.269611
GO:0060363	cranial suture morphogenesis	biological_process	6	1	991	5	16274	0.269611
GO:0061034	olfactory bulb mitral cell layer development	biological_process	5	1	991	5	16274	0.269611
GO:0050347	trans-octaprenyltranstransferase activity	molecular_function	6	1	991	5	16274	0.269611
GO:0016031	tRNA import into mitochondrion	biological_process	11	1	991	5	16274	0.269611
GO:0031871	proteinase activated receptor binding	molecular_function	7	1	991	5	16274	0.269611
GO:0004337	geranyltranstransferase activity	molecular_function	7	1	991	5	16274	0.269611
GO:0060139	positive regulation of apoptotic process by virus	biological_process	9	1	991	5	16274	0.269611
GO:0031088	platelet dense granule membrane	cellular_component	8	1	991	5	16274	0.269611
GO:0021571	rhombomere 5 development	biological_process	6	1	991	5	16274	0.269611
GO:0106072	negative regulation of adenylate cyclase-activating G protein-coupled receptor signaling pathway	biological_process	11	1	991	5	16274	0.269611
GO:0038062	protein tyrosine kinase collagen receptor activity	molecular_function	10	1	991	5	16274	0.269611
GO:1904293	negative regulation of ERAD pathway	biological_process	12	1	991	5	16274	0.269611
GO:0034736	cholesterol O-acyltransferase activity	molecular_function	9	1	991	5	16274	0.269611
GO:0033624	negative regulation of integrin activation	biological_process	8	1	991	5	16274	0.269611
GO:1901475	pyruvate transmembrane transport	biological_process	12	1	991	5	16274	0.269611
GO:1904751	positive regulation of protein localization to nucleolus	biological_process	10	1	991	5	16274	0.269611
GO:0042501	serine phosphorylation of STAT protein	biological_process	11	1	991	5	16274	0.269611
GO:0002353	plasma kallikrein-kinin cascade	biological_process	9	1	991	5	16274	0.269611
GO:1903400	L-arginine transmembrane transport	biological_process	8	1	991	5	16274	0.269611
GO:0000010	trans-hexaprenyltranstransferase activity	molecular_function	6	1	991	5	16274	0.269611
GO:0001851	complement component C3b binding	molecular_function	6	1	991	5	16274	0.269611
GO:0044375	regulation of peroxisome size	biological_process	6	1	991	5	16274	0.269611
GO:0043686	co-translational protein modification	biological_process	9	1	991	5	16274	0.269611
GO:0070096	mitochondrial outer membrane translocase complex assembly	biological_process	8	1	991	5	16274	0.269611
GO:0072249	metanephric glomerular visceral epithelial cell development	biological_process	9	1	991	5	16274	0.269611
GO:1900138	negative regulation of phospholipase A2 activity	biological_process	10	1	991	5	16274	0.269611
GO:0016320	endoplasmic reticulum membrane fusion	biological_process	8	1	991	5	16274	0.269611
GO:0010256	endomembrane system organization	biological_process	5	1	991	5	16274	0.269611
GO:0004347	glucose-6-phosphate isomerase activity	molecular_function	7	1	991	5	16274	0.269611
GO:1905573	ganglioside GM1 binding	molecular_function	7	1	991	5	16274	0.269611
GO:0035606	peptidyl-cysteine S-trans-nitrosylation	biological_process	11	1	991	5	16274	0.269611
GO:0004109	coproporphyrinogen oxidase activity	molecular_function	7	1	991	5	16274	0.269611
GO:0043323	positive regulation of natural killer cell degranulation	biological_process	10	1	991	5	16274	0.269611
GO:0016918	retinal binding	molecular_function	7	1	991	5	16274	0.269611
GO:0050746	regulation of lipoprotein metabolic process	biological_process	7	1	991	5	16274	0.269611
GO:0042306	regulation of protein import into nucleus	biological_process	9	1	991	5	16274	0.269611
GO:0090659	walking behavior	biological_process	5	1	991	5	16274	0.269611
GO:0031503	protein-containing complex localization	biological_process	6	1	991	5	16274	0.269611
GO:0004772	sterol O-acyltransferase activity	molecular_function	8	1	991	5	16274	0.269611
GO:0035613	RNA stem-loop binding	molecular_function	7	3	991	30	16274	0.274936
GO:0005786	signal recognition particle, endoplasmic reticulum targeting	cellular_component	7	2	991	17	16274	0.277483
GO:0015280	ligand-gated sodium channel activity	molecular_function	9	2	991	17	16274	0.277483
GO:0071354	cellular response to interleukin-6	biological_process	8	2	991	17	16274	0.277483
GO:0017196	N-terminal peptidyl-methionine acetylation	biological_process	12	2	991	17	16274	0.277483
GO:0048512	circadian behavior	biological_process	5	2	991	17	16274	0.277483
GO:0001739	sex chromatin	cellular_component	9	2	991	17	16274	0.277483
GO:0033153	T cell receptor V(D)J recombination	biological_process	7	2	991	17	16274	0.277483
GO:0072205	metanephric collecting duct development	biological_process	7	2	991	17	16274	0.277483
GO:0050803	regulation of synapse structure or activity	biological_process	5	2	991	17	16274	0.277483
GO:0044828	negative regulation by host of viral genome replication	biological_process	9	2	991	17	16274	0.277483
GO:0051683	establishment of Golgi localization	biological_process	7	2	991	17	16274	0.277483
GO:0048016	inositol phosphate-mediated signaling	biological_process	7	2	991	17	16274	0.277483
GO:0051573	negative regulation of histone H3-K9 methylation	biological_process	12	2	991	17	16274	0.277483
GO:0045843	negative regulation of striated muscle tissue development	biological_process	9	2	991	17	16274	0.277483
GO:0018401	peptidyl-proline hydroxylation to 4-hydroxy-L-proline	biological_process	7	2	991	17	16274	0.277483
GO:0034706	sodium channel complex	cellular_component	8	2	991	17	16274	0.277483
GO:0031519	PcG protein complex	cellular_component	4	4	991	44	16274	0.278915
GO:0045667	regulation of osteoblast differentiation	biological_process	7	3	991	31	16274	0.291863
GO:0007588	excretion	biological_process	5	3	991	31	16274	0.291863
GO:0061014	positive regulation of mRNA catabolic process	biological_process	9	3	991	31	16274	0.291863
GO:0071006	U2-type catalytic step 1 spliceosome	cellular_component	8	2	991	18	16274	0.300564
GO:0052548	regulation of endopeptidase activity	biological_process	10	2	991	18	16274	0.300564
GO:1901985	positive regulation of protein acetylation	biological_process	10	2	991	18	16274	0.300564
GO:0019885	antigen processing and presentation of endogenous peptide antigen via MHC class I	biological_process	7	2	991	18	16274	0.300564
GO:0008649	rRNA methyltransferase activity	molecular_function	8	2	991	18	16274	0.300564
GO:0070201	regulation of establishment of protein localization	biological_process	7	2	991	18	16274	0.300564
GO:1904851	positive regulation of establishment of protein localization to telomere	biological_process	10	2	991	18	16274	0.300564
GO:0005751	mitochondrial respiratory chain complex IV	cellular_component	6	2	991	18	16274	0.300564
GO:0016281	eukaryotic translation initiation factor 4F complex	cellular_component	4	2	991	18	16274	0.300564
GO:0051639	actin filament network formation	biological_process	7	2	991	18	16274	0.300564
GO:0070245	positive regulation of thymocyte apoptotic process	biological_process	13	2	991	18	16274	0.300564
GO:0048660	regulation of smooth muscle cell proliferation	biological_process	7	2	991	18	16274	0.300564
GO:0043539	protein serine/threonine kinase activator activity	molecular_function	8	4	991	46	16274	0.306745
GO:0046488	phosphatidylinositol metabolic process	biological_process	9	4	991	46	16274	0.306745
GO:1990403	embryonic brain development	biological_process	7	3	991	32	16274	0.308856
GO:0019773	proteasome core complex, alpha-subunit complex	cellular_component	4	3	991	32	16274	0.308856
GO:0010765	positive regulation of sodium ion transport	biological_process	10	3	991	32	16274	0.308856
GO:0006833	water transport	biological_process	7	3	991	32	16274	0.308856
GO:0044545	NSL complex	cellular_component	8	1	991	6	16274	0.314102
GO:0097037	heme export	biological_process	8	1	991	6	16274	0.314102
GO:1905668	positive regulation of protein localization to endosome	biological_process	7	1	991	6	16274	0.314102
GO:0015807	L-amino acid transport	biological_process	11	1	991	6	16274	0.314102
GO:0002154	thyroid hormone mediated signaling pathway	biological_process	6	1	991	6	16274	0.314102
GO:0001018	mitochondrial promoter sequence-specific DNA binding	molecular_function	8	1	991	6	16274	0.314102
GO:0031999	negative regulation of fatty acid beta-oxidation	biological_process	9	1	991	6	16274	0.314102
GO:0006391	transcription initiation from mitochondrial promoter	biological_process	10	1	991	6	16274	0.314102
GO:0005171	hepatocyte growth factor receptor binding	molecular_function	7	1	991	6	16274	0.314102
GO:0006480	N-terminal protein amino acid methylation	biological_process	11	1	991	6	16274	0.314102
GO:0043972	histone H3-K23 acetylation	biological_process	12	1	991	6	16274	0.314102
GO:0004823	leucine-tRNA ligase activity	molecular_function	7	1	991	6	16274	0.314102
GO:0035963	cellular response to interleukin-13	biological_process	8	1	991	6	16274	0.314102
GO:0098971	anterograde dendritic transport of neurotransmitter receptor complex	biological_process	8	1	991	6	16274	0.314102
GO:0019732	antifungal humoral response	biological_process	7	1	991	6	16274	0.314102
GO:0008298	intracellular mRNA localization	biological_process	6	1	991	6	16274	0.314102
GO:0004830	tryptophan-tRNA ligase activity	molecular_function	7	1	991	6	16274	0.314102
GO:1902993	positive regulation of amyloid precursor protein catabolic process	biological_process	9	1	991	6	16274	0.314102
GO:0042045	epithelial fluid transport	biological_process	7	1	991	6	16274	0.314102
GO:0033603	positive regulation of dopamine secretion	biological_process	9	1	991	6	16274	0.314102
GO:1902339	positive regulation of apoptotic process involved in morphogenesis	biological_process	8	1	991	6	16274	0.314102
GO:0004677	DNA-dependent protein kinase activity	molecular_function	9	1	991	6	16274	0.314102
GO:0060689	cell differentiation involved in salivary gland development	biological_process	6	1	991	6	16274	0.314102
GO:1903384	negative regulation of hydrogen peroxide-induced neuron intrinsic apoptotic signaling pathway	biological_process	11	1	991	6	16274	0.314102
GO:0006436	tryptophanyl-tRNA aminoacylation	biological_process	13	1	991	6	16274	0.314102
GO:0072125	negative regulation of glomerular mesangial cell proliferation	biological_process	10	1	991	6	16274	0.314102
GO:0000291	nuclear-transcribed mRNA catabolic process, exonucleolytic	biological_process	12	1	991	6	16274	0.314102
GO:0006651	diacylglycerol biosynthetic process	biological_process	10	1	991	6	16274	0.314102
GO:0006437	tyrosyl-tRNA aminoacylation	biological_process	13	1	991	6	16274	0.314102
GO:0019482	beta-alanine metabolic process	biological_process	9	1	991	6	16274	0.314102
GO:0030343	vitamin D3 25-hydroxylase activity	molecular_function	6	1	991	6	16274	0.314102
GO:0050851	antigen receptor-mediated signaling pathway	biological_process	7	1	991	6	16274	0.314102
GO:0019085	early viral transcription	biological_process	8	1	991	6	16274	0.314102
GO:0043063	intercellular bridge organization	biological_process	6	1	991	6	16274	0.314102
GO:0030627	pre-mRNA 5'-splice site binding	molecular_function	8	1	991	6	16274	0.314102
GO:0006601	creatine biosynthetic process	biological_process	7	1	991	6	16274	0.314102
GO:0097355	protein localization to heterochromatin	biological_process	10	1	991	6	16274	0.314102
GO:0004052	arachidonate 12-lipoxygenase activity	molecular_function	7	1	991	6	16274	0.314102
GO:0010715	regulation of extracellular matrix disassembly	biological_process	8	1	991	6	16274	0.314102
GO:0003938	IMP dehydrogenase activity	molecular_function	7	1	991	6	16274	0.314102
GO:0044327	dendritic spine head	cellular_component	4	1	991	6	16274	0.314102
GO:0004465	lipoprotein lipase activity	molecular_function	8	1	991	6	16274	0.314102
GO:0044154	histone H3-K14 acetylation	biological_process	12	1	991	6	16274	0.314102
GO:0098844	postsynaptic endocytic zone membrane	cellular_component	5	1	991	6	16274	0.314102
GO:0015389	pyrimidine- and adenine-specific:sodium symporter activity	molecular_function	7	1	991	6	16274	0.314102
GO:0016531	copper chaperone activity	molecular_function	9	1	991	6	16274	0.314102
GO:0021546	rhombomere development	biological_process	5	1	991	6	16274	0.314102
GO:0016701	oxidoreductase activity, acting on single donors with incorporation of molecular oxygen	molecular_function	5	1	991	6	16274	0.314102
GO:0036313	phosphatidylinositol 3-kinase catalytic subunit binding	molecular_function	7	1	991	6	16274	0.314102
GO:1900112	regulation of histone H3-K9 trimethylation	biological_process	12	1	991	6	16274	0.314102
GO:0060688	regulation of morphogenesis of a branching structure	biological_process	7	1	991	6	16274	0.314102
GO:0060192	negative regulation of lipase activity	biological_process	8	1	991	6	16274	0.314102
GO:0032511	late endosome to vacuole transport via multivesicular body sorting pathway	biological_process	9	1	991	6	16274	0.314102
GO:0071885	N-terminal protein N-methyltransferase activity	molecular_function	8	1	991	6	16274	0.314102
GO:0043994	histone acetyltransferase activity (H3-K23 specific	molecular_function	13	1	991	6	16274	0.314102
GO:0030894	replisome	cellular_component	5	1	991	6	16274	0.314102
GO:0003332	negative regulation of extracellular matrix constituent secretion	biological_process	9	1	991	6	16274	0.314102
GO:0003868	4-hydroxyphenylpyruvate dioxygenase activity	molecular_function	7	1	991	6	16274	0.314102
GO:1905576	ganglioside GT1b binding	molecular_function	7	1	991	6	16274	0.314102
GO:1903438	positive regulation of mitotic cytokinetic process	biological_process	11	1	991	6	16274	0.314102
GO:0031914	negative regulation of synaptic plasticity	biological_process	10	1	991	6	16274	0.314102
GO:0051919	positive regulation of fibrinolysis	biological_process	9	1	991	6	16274	0.314102
GO:0050473	arachidonate 15-lipoxygenase activity	molecular_function	7	1	991	6	16274	0.314102
GO:0097368	establishment of Sertoli cell barrier	biological_process	8	1	991	6	16274	0.314102
GO:0002502	peptide antigen assembly with MHC class I protein complex	biological_process	9	1	991	6	16274	0.314102
GO:0030125	clathrin vesicle coat	cellular_component	8	1	991	6	16274	0.314102
GO:0099578	regulation of translation at postsynapse, modulating synaptic transmission	biological_process	10	1	991	6	16274	0.314102
GO:0140009	L-aspartate import across plasma membrane	biological_process	7	1	991	6	16274	0.314102
GO:1903721	positive regulation of I-kappaB phosphorylation	biological_process	11	1	991	6	16274	0.314102
GO:0098968	neurotransmitter receptor transport postsynaptic membrane to endosome	biological_process	7	1	991	6	16274	0.314102
GO:0035063	nuclear speck organization	biological_process	8	1	991	6	16274	0.314102
GO:0031235	intrinsic component of the cytoplasmic side of the plasma membrane	cellular_component	6	1	991	6	16274	0.314102
GO:0051150	regulation of smooth muscle cell differentiation	biological_process	8	1	991	6	16274	0.314102
GO:0035993	deltoid tuberosity development	biological_process	5	1	991	6	16274	0.314102
GO:0045329	carnitine biosynthetic process	biological_process	8	1	991	6	16274	0.314102
GO:1905671	regulation of lysosome organization	biological_process	9	1	991	6	16274	0.314102
GO:1904780	negative regulation of protein localization to centrosome	biological_process	7	1	991	6	16274	0.314102
GO:0097168	mesenchymal stem cell proliferation	biological_process	5	1	991	6	16274	0.314102
GO:0090191	negative regulation of branching involved in ureteric bud morphogenesis	biological_process	10	1	991	6	16274	0.314102
GO:2000779	regulation of double-strand break repair	biological_process	10	1	991	6	16274	0.314102
GO:0014889	muscle atrophy	biological_process	7	1	991	6	16274	0.314102
GO:0006561	proline biosynthetic process	biological_process	12	1	991	6	16274	0.314102
GO:0051621	regulation of norepinephrine uptake	biological_process	7	1	991	6	16274	0.314102
GO:0016595	glutamate binding	molecular_function	8	1	991	6	16274	0.314102
GO:1903202	negative regulation of oxidative stress-induced cell death	biological_process	8	1	991	6	16274	0.314102
GO:0031416	NatB complex	cellular_component	7	1	991	6	16274	0.314102
GO:1902958	positive regulation of mitochondrial electron transport, NADH to ubiquinone	biological_process	13	1	991	6	16274	0.314102
GO:0047696	beta-adrenergic receptor kinase activity	molecular_function	8	1	991	6	16274	0.314102
GO:0021697	cerebellar cortex formation	biological_process	5	1	991	6	16274	0.314102
GO:0022898	regulation of transmembrane transporter activity	biological_process	6	1	991	6	16274	0.314102
GO:0010133	proline catabolic process to glutamate	biological_process	12	1	991	6	16274	0.314102
GO:0050906	detection of stimulus involved in sensory perception	biological_process	5	1	991	6	16274	0.314102
GO:0006429	leucyl-tRNA aminoacylation	biological_process	13	1	991	6	16274	0.314102
GO:1902186	regulation of viral release from host cell	biological_process	6	1	991	6	16274	0.314102
GO:0015809	arginine transport	biological_process	8	1	991	6	16274	0.314102
GO:0098905	regulation of bundle of His cell action potential	biological_process	7	1	991	6	16274	0.314102
GO:1905150	regulation of voltage-gated sodium channel activity	biological_process	9	1	991	6	16274	0.314102
GO:0036492	eiF2alpha phosphorylation in response to endoplasmic reticulum stress	biological_process	11	1	991	6	16274	0.314102
GO:0061047	positive regulation of branching involved in lung morphogenesis	biological_process	9	1	991	6	16274	0.314102
GO:0023024	MHC class I protein complex binding	molecular_function	6	1	991	6	16274	0.314102
GO:1900229	negative regulation of single-species biofilm formation in or on host organism	biological_process	8	1	991	6	16274	0.314102
GO:0004819	glutamine-tRNA ligase activity	molecular_function	7	1	991	6	16274	0.314102
GO:0035881	amacrine cell differentiation	biological_process	7	1	991	6	16274	0.314102
GO:0006702	androgen biosynthetic process	biological_process	8	1	991	6	16274	0.314102
GO:0006403	RNA localization	biological_process	5	1	991	6	16274	0.314102
GO:0000152	nuclear ubiquitin ligase complex	cellular_component	6	1	991	6	16274	0.314102
GO:0031841	neuropeptide Y receptor binding	molecular_function	8	1	991	6	16274	0.314102
GO:0030719	P granule organization	biological_process	6	1	991	6	16274	0.314102
GO:0072104	glomerular capillary formation	biological_process	6	1	991	6	16274	0.314102
GO:0046689	response to mercury ion	biological_process	7	1	991	6	16274	0.314102
GO:0030157	pancreatic juice secretion	biological_process	8	1	991	6	16274	0.314102
GO:0006425	glutaminyl-tRNA aminoacylation	biological_process	13	1	991	6	16274	0.314102
GO:0030121	AP-1 adaptor complex	cellular_component	8	1	991	6	16274	0.314102
GO:0035799	ureter maturation	biological_process	7	1	991	6	16274	0.314102
GO:0000054	ribosomal subunit export from nucleus	biological_process	8	1	991	6	16274	0.314102
GO:1903526	negative regulation of membrane tubulation	biological_process	8	1	991	6	16274	0.314102
GO:0019050	suppression by virus of host apoptotic process	biological_process	11	1	991	6	16274	0.314102
GO:0000979	RNA polymerase II core promoter sequence-specific DNA binding	molecular_function	10	6	991	76	16274	0.316781
GO:0000779	condensed chromosome, centromeric region	cellular_component	8	2	991	19	16274	0.323517
GO:0070531	BRCA1-A complex	cellular_component	4	2	991	19	16274	0.323517
GO:0014070	response to organic cyclic compound	biological_process	6	2	991	19	16274	0.323517
GO:0014842	regulation of skeletal muscle satellite cell proliferation	biological_process	8	2	991	19	16274	0.323517
GO:0070761	pre-snoRNP complex	cellular_component	5	2	991	19	16274	0.323517
GO:0031996	thioesterase binding	molecular_function	6	2	991	19	16274	0.323517
GO:0042059	negative regulation of epidermal growth factor receptor signaling pathway	biological_process	10	2	991	19	16274	0.323517
GO:0007202	activation of phospholipase C activity	biological_process	11	2	991	19	16274	0.323517
GO:0051224	negative regulation of protein transport	biological_process	7	2	991	19	16274	0.323517
GO:0060440	trachea formation	biological_process	6	2	991	19	16274	0.323517
GO:0048711	positive regulation of astrocyte differentiation	biological_process	12	2	991	19	16274	0.323517
GO:1901621	negative regulation of smoothened signaling pathway involved in dorsal/ventral neural tube patterning	biological_process	10	2	991	19	16274	0.323517
GO:0008299	isoprenoid biosynthetic process	biological_process	8	3	991	33	16274	0.325881
GO:0048384	retinoic acid receptor signaling pathway	biological_process	6	3	991	33	16274	0.325881
GO:1902187	negative regulation of viral release from host cell	biological_process	7	3	991	34	16274	0.3429
GO:2000059	negative regulation of ubiquitin-dependent protein catabolic process	biological_process	11	3	991	34	16274	0.3429
GO:0090543	Flemming body	cellular_component	4	3	991	34	16274	0.3429
GO:0008156	negative regulation of DNA replication	biological_process	10	3	991	34	16274	0.3429
GO:0009143	nucleoside triphosphate catabolic process	biological_process	9	2	991	20	16274	0.346271
GO:0005049	nuclear export signal receptor activity	molecular_function	5	2	991	20	16274	0.346271
GO:0090331	negative regulation of platelet aggregation	biological_process	10	2	991	20	16274	0.346271
GO:0016504	peptidase activator activity	molecular_function	6	2	991	20	16274	0.346271
GO:0050891	multicellular organismal water homeostasis	biological_process	8	2	991	20	16274	0.346271
GO:0021612	facial nerve structural organization	biological_process	6	2	991	20	16274	0.346271
GO:0045047	protein targeting to ER	biological_process	12	2	991	20	16274	0.346271
GO:0000733	DNA strand renaturation	biological_process	8	2	991	20	16274	0.346271
GO:0034145	positive regulation of toll-like receptor 4 signaling pathway	biological_process	10	2	991	20	16274	0.346271
GO:0030194	positive regulation of blood coagulation	biological_process	8	2	991	20	16274	0.346271
GO:0030071	regulation of mitotic metaphase/anaphase transition	biological_process	11	2	991	20	16274	0.346271
GO:0033598	mammary gland epithelial cell proliferation	biological_process	5	2	991	20	16274	0.346271
GO:0051489	regulation of filopodium assembly	biological_process	10	2	991	20	16274	0.346271
GO:0004579	dolichyl-diphosphooligosaccharide-protein glycotransferase activity	molecular_function	8	2	991	20	16274	0.346271
GO:1901796	regulation of signal transduction by p53 class mediator	biological_process	9	2	991	20	16274	0.346271
GO:0031618	nuclear pericentric heterochromatin	cellular_component	9	2	991	20	16274	0.346271
GO:0044853	plasma membrane raft	cellular_component	7	4	991	49	16274	0.348931
GO:0031624	ubiquitin conjugating enzyme binding	molecular_function	7	4	991	49	16274	0.348931
GO:1905166	negative regulation of lysosomal protein catabolic process	biological_process	11	1	991	7	16274	0.355884
GO:0004657	proline dehydrogenase activity	molecular_function	6	1	991	7	16274	0.355884
GO:0001936	regulation of endothelial cell proliferation	biological_process	8	1	991	7	16274	0.355884
GO:0031531	thyrotropin-releasing hormone receptor binding	molecular_function	7	1	991	7	16274	0.355884
GO:1905502	acetyl-CoA binding	molecular_function	9	1	991	7	16274	0.355884
GO:0005137	interleukin-5 receptor binding	molecular_function	7	1	991	7	16274	0.355884
GO:0060438	trachea development	biological_process	6	1	991	7	16274	0.355884
GO:2000583	regulation of platelet-derived growth factor receptor-alpha signaling pathway	biological_process	9	1	991	7	16274	0.355884
GO:0051126	negative regulation of actin nucleation	biological_process	10	1	991	7	16274	0.355884
GO:0002481	antigen processing and presentation of exogenous protein antigen via MHC class Ib, TAP-dependent	biological_process	8	1	991	7	16274	0.355884
GO:0071149	TEAD-2-YAP complex	cellular_component	7	1	991	7	16274	0.355884
GO:0005087	Ran guanyl-nucleotide exchange factor activity	molecular_function	9	1	991	7	16274	0.355884
GO:0014826	vein smooth muscle contraction	biological_process	9	1	991	7	16274	0.355884
GO:0002587	negative regulation of antigen processing and presentation of peptide antigen via MHC class II	biological_process	9	1	991	7	16274	0.355884
GO:0015670	carbon dioxide transport	biological_process	7	1	991	7	16274	0.355884
GO:0007128	meiotic prophase I	biological_process	6	1	991	7	16274	0.355884
GO:0045719	negative regulation of glycogen biosynthetic process	biological_process	11	1	991	7	16274	0.355884
GO:0044346	fibroblast apoptotic process	biological_process	7	1	991	7	16274	0.355884
GO:0060745	mammary gland branching involved in pregnancy	biological_process	5	1	991	7	16274	0.355884
GO:0017111	nucleoside-triphosphatase activity	molecular_function	8	1	991	7	16274	0.355884
GO:0072193	ureter smooth muscle cell differentiation	biological_process	8	1	991	7	16274	0.355884
GO:0060512	prostate gland morphogenesis	biological_process	5	1	991	7	16274	0.355884
GO:0071208	histone pre-mRNA DCP binding	molecular_function	7	1	991	7	16274	0.355884
GO:0051984	positive regulation of chromosome segregation	biological_process	7	1	991	7	16274	0.355884
GO:0015038	glutathione disulfide oxidoreductase activity	molecular_function	8	1	991	7	16274	0.355884
GO:0045145	single-stranded DNA 5'-3' exodeoxyribonuclease activity	molecular_function	11	1	991	7	16274	0.355884
GO:1903599	positive regulation of autophagy of mitochondrion	biological_process	10	1	991	7	16274	0.355884
GO:0032348	negative regulation of aldosterone biosynthetic process	biological_process	9	1	991	7	16274	0.355884
GO:1905552	positive regulation of protein localization to endoplasmic reticulum	biological_process	7	1	991	7	16274	0.355884
GO:0017064	fatty acid amide hydrolase activity	molecular_function	7	1	991	7	16274	0.355884
GO:0001134	transcription regulator recruiting activity	molecular_function	6	1	991	7	16274	0.355884
GO:1990074	polyuridylation-dependent mRNA catabolic process	biological_process	11	1	991	7	16274	0.355884
GO:0001831	trophectodermal cellular morphogenesis	biological_process	8	1	991	7	16274	0.355884
GO:2000065	negative regulation of cortisol biosynthetic process	biological_process	10	1	991	7	16274	0.355884
GO:0004694	eukaryotic translation initiation factor 2alpha kinase activity	molecular_function	9	1	991	7	16274	0.355884
GO:0070739	protein-glutamic acid ligase activity	molecular_function	7	1	991	7	16274	0.355884
GO:0097632	extrinsic component of phagophore assembly site membrane	cellular_component	6	1	991	7	16274	0.355884
GO:0004815	aspartate-tRNA ligase activity	molecular_function	7	1	991	7	16274	0.355884
GO:0015101	organic cation transmembrane transporter activity	molecular_function	7	1	991	7	16274	0.355884
GO:0005220	inositol 1,4,5-trisphosphate-sensitive calcium-release channel activity	molecular_function	10	1	991	7	16274	0.355884
GO:1905709	negative regulation of membrane permeability	biological_process	6	1	991	7	16274	0.355884
GO:0046069	cGMP catabolic process	biological_process	12	1	991	7	16274	0.355884
GO:0071617	lysophospholipid acyltransferase activity	molecular_function	7	1	991	7	16274	0.355884
GO:0086007	voltage-gated calcium channel activity involved in cardiac muscle cell action potential	molecular_function	10	1	991	7	16274	0.355884
GO:0042986	positive regulation of amyloid precursor protein biosynthetic process	biological_process	10	1	991	7	16274	0.355884
GO:0002764	immune response-regulating signaling pathway	biological_process	5	1	991	7	16274	0.355884
GO:0016499	orexin receptor activity	molecular_function	7	1	991	7	16274	0.355884
GO:0004024	alcohol dehydrogenase activity, zinc-dependent	molecular_function	8	1	991	7	16274	0.355884
GO:0043315	positive regulation of neutrophil degranulation	biological_process	10	1	991	7	16274	0.355884
GO:0098912	membrane depolarization during atrial cardiac muscle cell action potential	biological_process	9	1	991	7	16274	0.355884
GO:0035985	senescence-associated heterochromatin focus	cellular_component	8	1	991	7	16274	0.355884
GO:0072138	mesenchymal cell proliferation involved in ureteric bud development	biological_process	5	1	991	7	16274	0.355884
GO:0032449	CBM complex	cellular_component	4	1	991	7	16274	0.355884
GO:1900244	positive regulation of synaptic vesicle endocytosis	biological_process	9	1	991	7	16274	0.355884
GO:1990575	mitochondrial L-ornithine transmembrane transport	biological_process	9	1	991	7	16274	0.355884
GO:1902714	negative regulation of interferon-gamma secretion	biological_process	9	1	991	7	16274	0.355884
GO:1900195	positive regulation of oocyte maturation	biological_process	9	1	991	7	16274	0.355884
GO:0098908	regulation of neuronal action potential	biological_process	8	1	991	7	16274	0.355884
GO:0002094	polyprenyltransferase activity	molecular_function	7	1	991	7	16274	0.355884
GO:0002891	positive regulation of immunoglobulin mediated immune response	biological_process	11	1	991	7	16274	0.355884
GO:0006546	glycine catabolic process	biological_process	12	1	991	7	16274	0.355884
GO:0030622	U4atac snRNA binding	molecular_function	8	1	991	7	16274	0.355884
GO:2000095	regulation of Wnt signaling pathway, planar cell polarity pathway	biological_process	9	1	991	7	16274	0.355884
GO:0050968	detection of chemical stimulus involved in sensory perception of pain	biological_process	7	1	991	7	16274	0.355884
GO:0060733	regulation of eIF2 alpha phosphorylation by amino acid starvation	biological_process	10	1	991	7	16274	0.355884
GO:0090210	regulation of establishment of blood-brain barrier	biological_process	8	1	991	7	16274	0.355884
GO:0030200	heparan sulfate proteoglycan catabolic process	biological_process	10	1	991	7	16274	0.355884
GO:0033005	positive regulation of mast cell activation	biological_process	8	1	991	7	16274	0.355884
GO:2000627	positive regulation of miRNA catabolic process	biological_process	9	1	991	7	16274	0.355884
GO:0002532	production of molecular mediator involved in inflammatory response	biological_process	4	1	991	7	16274	0.355884
GO:1905636	positive regulation of RNA polymerase II regulatory region sequence-specific DNA binding	biological_process	9	1	991	7	16274	0.355884
GO:0043988	histone H3-S28 phosphorylation	biological_process	12	1	991	7	16274	0.355884
GO:0042415	norepinephrine metabolic process	biological_process	9	1	991	7	16274	0.355884
GO:1902603	carnitine transmembrane transport	biological_process	12	1	991	7	16274	0.355884
GO:0035986	senescence-associated heterochromatin focus assembly	biological_process	8	1	991	7	16274	0.355884
GO:0002820	negative regulation of adaptive immune response	biological_process	8	1	991	7	16274	0.355884
GO:0000294	nuclear-transcribed mRNA catabolic process, endonucleolytic cleavage-dependent decay	biological_process	12	1	991	7	16274	0.355884
GO:0036195	muscle cell projection membrane	cellular_component	6	1	991	7	16274	0.355884
GO:0032528	microvillus organization	biological_process	7	1	991	7	16274	0.355884
GO:0090258	negative regulation of mitochondrial fission	biological_process	10	1	991	7	16274	0.355884
GO:0140058	neuron projection arborization	biological_process	9	1	991	7	16274	0.355884
GO:0040030	regulation of molecular function, epigenetic	biological_process	5	1	991	7	16274	0.355884
GO:2000642	negative regulation of early endosome to late endosome transport	biological_process	7	1	991	7	16274	0.355884
GO:0034515	proteasome storage granule	cellular_component	7	1	991	7	16274	0.355884
GO:0097149	centralspindlin complex	cellular_component	4	1	991	7	16274	0.355884
GO:0004748	ribonucleoside-diphosphate reductase activity, thioredoxin disulfide as acceptor	molecular_function	8	1	991	7	16274	0.355884
GO:0005958	DNA-dependent protein kinase-DNA ligase 4 complex	cellular_component	6	1	991	7	16274	0.355884
GO:0005642	annulate lamellae	cellular_component	4	1	991	7	16274	0.355884
GO:0060379	cardiac muscle cell myoblast differentiation	biological_process	8	1	991	7	16274	0.355884
GO:0030158	protein xylosyltransferase activity	molecular_function	8	1	991	7	16274	0.355884
GO:0044818	mitotic G2/M transition checkpoint	biological_process	6	1	991	7	16274	0.355884
GO:0098974	postsynaptic actin cytoskeleton organization	biological_process	8	1	991	7	16274	0.355884
GO:1900408	negative regulation of cellular response to oxidative stress	biological_process	7	1	991	7	16274	0.355884
GO:0042904	9-cis-retinoic acid biosynthetic process	biological_process	12	1	991	7	16274	0.355884
GO:0021569	rhombomere 3 development	biological_process	6	1	991	7	16274	0.355884
GO:0045955	negative regulation of calcium ion-dependent exocytosis	biological_process	10	1	991	7	16274	0.355884
GO:0015695	organic cation transport	biological_process	8	1	991	7	16274	0.355884
GO:0015226	carnitine transmembrane transporter activity	molecular_function	9	1	991	7	16274	0.355884
GO:0038110	interleukin-2-mediated signaling pathway	biological_process	7	1	991	7	16274	0.355884
GO:0035358	regulation of peroxisome proliferator activated receptor signaling pathway	biological_process	8	1	991	7	16274	0.355884
GO:0043620	regulation of DNA-templated transcription in response to stress	biological_process	9	1	991	7	16274	0.355884
GO:0042284	sphingolipid delta-4 desaturase activity	molecular_function	6	1	991	7	16274	0.355884
GO:0003406	retinal pigment epithelium development	biological_process	7	1	991	7	16274	0.355884
GO:0001923	B-1 B cell differentiation	biological_process	10	1	991	7	16274	0.355884
GO:1902950	regulation of dendritic spine maintenance	biological_process	9	1	991	7	16274	0.355884
GO:0016435	rRNA (guanine) methyltransferase activity	molecular_function	9	1	991	7	16274	0.355884
GO:0036378	calcitriol biosynthetic process from calciol	biological_process	6	1	991	7	16274	0.355884
GO:0000379	tRNA-type intron splice site recognition and cleavage	biological_process	10	1	991	7	16274	0.355884
GO:0006560	proline metabolic process	biological_process	11	1	991	7	16274	0.355884
GO:0051903	S-(hydroxymethyl)glutathione dehydrogenase activity	molecular_function	7	1	991	7	16274	0.355884
GO:0031696	alpha-2C adrenergic receptor binding	molecular_function	8	1	991	7	16274	0.355884
GO:0030174	regulation of DNA-dependent DNA replication initiation	biological_process	9	1	991	7	16274	0.355884
GO:0005779	integral component of peroxisomal membrane	cellular_component	7	3	991	35	16274	0.359884
GO:0006479	protein methylation	biological_process	10	5	991	65	16274	0.362621
GO:0010499	proteasomal ubiquitin-independent protein catabolic process	biological_process	9	4	991	50	16274	0.363031
GO:0006414	translational elongation	biological_process	8	4	991	50	16274	0.363031
GO:0070544	histone H3-K36 demethylation	biological_process	13	2	991	21	16274	0.368765
GO:0031497	chromatin assembly	biological_process	7	2	991	21	16274	0.368765
GO:0008190	eukaryotic initiation factor 4E binding	molecular_function	6	2	991	21	16274	0.368765
GO:0005849	mRNA cleavage factor complex	cellular_component	4	2	991	21	16274	0.368765
GO:0006107	oxaloacetate metabolic process	biological_process	9	2	991	21	16274	0.368765
GO:0047429	nucleoside-triphosphate diphosphatase activity	molecular_function	8	2	991	21	16274	0.368765
GO:0034501	protein localization to kinetochore	biological_process	10	2	991	21	16274	0.368765
GO:0048667	cell morphogenesis involved in neuron differentiation	biological_process	8	2	991	21	16274	0.368765
GO:0008121	ubiquinol-cytochrome-c reductase activity	molecular_function	6	2	991	21	16274	0.368765
GO:0097371	MDM2/MDM4 family protein binding	molecular_function	5	2	991	21	16274	0.368765
GO:0016702	oxidoreductase activity, acting on single donors with incorporation of molecular oxygen, incorporation of two atoms of oxygen	molecular_function	6	3	991	36	16274	0.376801
GO:0033617	mitochondrial respiratory chain complex IV assembly	biological_process	10	3	991	36	16274	0.376801
GO:0035458	cellular response to interferon-beta	biological_process	8	3	991	36	16274	0.376801
GO:0035729	cellular response to hepatocyte growth factor stimulus	biological_process	8	3	991	36	16274	0.376801
GO:0005685	U1 snRNP	cellular_component	8	4	991	51	16274	0.377118
GO:0060976	coronary vasculature development	biological_process	6	4	991	51	16274	0.377118
GO:0031901	early endosome membrane	cellular_component	9	5	991	67	16274	0.38722
GO:0051017	actin filament bundle assembly	biological_process	6	5	991	67	16274	0.38722
GO:0010942	positive regulation of cell death	biological_process	7	5	991	67	16274	0.38722
GO:0015278	calcium-release channel activity	molecular_function	9	2	991	22	16274	0.390947
GO:0072321	chaperone-mediated protein transport	biological_process	10	2	991	22	16274	0.390947
GO:1904680	peptide transmembrane transporter activity	molecular_function	6	2	991	22	16274	0.390947
GO:0003823	antigen binding	molecular_function	4	2	991	22	16274	0.390947
GO:0003139	secondary heart field specification	biological_process	8	2	991	22	16274	0.390947
GO:0046839	phospholipid dephosphorylation	biological_process	8	2	991	22	16274	0.390947
GO:0005750	mitochondrial respiratory chain complex III	cellular_component	6	2	991	22	16274	0.390947
GO:0004527	exonuclease activity	molecular_function	7	2	991	22	16274	0.390947
GO:0001867	complement activation, lectin pathway	biological_process	6	2	991	22	16274	0.390947
GO:1904667	negative regulation of ubiquitin protein ligase activity	biological_process	13	2	991	22	16274	0.390947
GO:0060711	labyrinthine layer development	biological_process	6	2	991	22	16274	0.390947
GO:0055078	sodium ion homeostasis	biological_process	10	2	991	22	16274	0.390947
GO:0043403	skeletal muscle tissue regeneration	biological_process	7	3	991	37	16274	0.393623
GO:0071004	U2-type prespliceosome	cellular_component	8	3	991	37	16274	0.393623
GO:0031462	Cul2-RING ubiquitin ligase complex	cellular_component	7	3	991	37	16274	0.393623
GO:0090501	RNA phosphodiester bond hydrolysis	biological_process	9	6	991	83	16274	0.393802
GO:0035529	NADH pyrophosphatase activity	molecular_function	9	1	991	8	16274	0.395125
GO:0099635	voltage-gated calcium channel activity involved in positive regulation of presynaptic cytosolic calcium levels	molecular_function	12	1	991	8	16274	0.395125
GO:0006562	proline catabolic process	biological_process	12	1	991	8	16274	0.395125
GO:1903142	positive regulation of establishment of endothelial barrier	biological_process	10	1	991	8	16274	0.395125
GO:0090043	regulation of tubulin deacetylation	biological_process	10	1	991	8	16274	0.395125
GO:0044249	cellular biosynthetic process	biological_process	5	1	991	8	16274	0.395125
GO:0045103	intermediate filament-based process	biological_process	4	1	991	8	16274	0.395125
GO:0030891	VCB complex	cellular_component	7	1	991	8	16274	0.395125
GO:0019534	toxin transmembrane transporter activity	molecular_function	5	1	991	8	16274	0.395125
GO:0097001	ceramide binding	molecular_function	5	1	991	8	16274	0.395125
GO:0031094	platelet dense tubular network	cellular_component	6	1	991	8	16274	0.395125
GO:1990879	CST complex	cellular_component	7	1	991	8	16274	0.395125
GO:0007228	positive regulation of hh target transcription factor activity	biological_process	7	1	991	8	16274	0.395125
GO:0015793	glycerol transport	biological_process	8	1	991	8	16274	0.395125
GO:0060442	branching involved in prostate gland morphogenesis	biological_process	8	1	991	8	16274	0.395125
GO:0033625	positive regulation of integrin activation	biological_process	8	1	991	8	16274	0.395125
GO:0070125	mitochondrial translational elongation	biological_process	9	1	991	8	16274	0.395125
GO:0032782	bile acid secretion	biological_process	11	1	991	8	16274	0.395125
GO:0000253	3-keto sterol reductase activity	molecular_function	7	1	991	8	16274	0.395125
GO:0097487	multivesicular body, internal vesicle	cellular_component	7	1	991	8	16274	0.395125
GO:0004814	arginine-tRNA ligase activity	molecular_function	7	1	991	8	16274	0.395125
GO:0006177	GMP biosynthetic process	biological_process	12	1	991	8	16274	0.395125
GO:1902817	negative regulation of protein localization to microtubule	biological_process	9	1	991	8	16274	0.395125
GO:0004749	ribose phosphate diphosphokinase activity	molecular_function	7	1	991	8	16274	0.395125
GO:0004968	gonadotropin-releasing hormone receptor activity	molecular_function	7	1	991	8	16274	0.395125
GO:0038100	nodal binding	molecular_function	5	1	991	8	16274	0.395125
GO:0090443	FAR/SIN/STRIPAK complex	cellular_component	4	1	991	8	16274	0.395125
GO:0034435	cholesterol esterification	biological_process	9	1	991	8	16274	0.395125
GO:0072161	mesenchymal cell differentiation involved in kidney development	biological_process	7	1	991	8	16274	0.395125
GO:0097237	cellular response to toxic substance	biological_process	6	1	991	8	16274	0.395125
GO:0035359	negative regulation of peroxisome proliferator activated receptor signaling pathway	biological_process	9	1	991	8	16274	0.395125
GO:0000076	DNA replication checkpoint	biological_process	6	1	991	8	16274	0.395125
GO:0032527	protein exit from endoplasmic reticulum	biological_process	11	1	991	8	16274	0.395125
GO:0030262	apoptotic nuclear changes	biological_process	7	1	991	8	16274	0.395125
GO:0022028	tangential migration from the subventricular zone to the olfactory bulb	biological_process	9	1	991	8	16274	0.395125
GO:0010754	negative regulation of cGMP-mediated signaling	biological_process	10	1	991	8	16274	0.395125
GO:0000466	maturation of 5.8S rRNA from tricistronic rRNA transcript (SSU-rRNA, 5.8S rRNA, LSU-rRNA	biological_process	13	1	991	8	16274	0.395125
GO:0060742	epithelial cell differentiation involved in prostate gland development	biological_process	5	1	991	8	16274	0.395125
GO:0000942	condensed nuclear chromosome outer kinetochore	cellular_component	5	1	991	8	16274	0.395125
GO:0010453	regulation of cell fate commitment	biological_process	7	1	991	8	16274	0.395125
GO:0002188	translation reinitiation	biological_process	7	1	991	8	16274	0.395125
GO:0046541	saliva secretion	biological_process	8	1	991	8	16274	0.395125
GO:0050878	regulation of body fluid levels	biological_process	5	1	991	8	16274	0.395125
GO:0010742	macrophage derived foam cell differentiation	biological_process	7	1	991	8	16274	0.395125
GO:1990037	Lewy body core	cellular_component	5	1	991	8	16274	0.395125
GO:0050688	regulation of defense response to virus	biological_process	7	1	991	8	16274	0.395125
GO:0015879	carnitine transport	biological_process	11	1	991	8	16274	0.395125
GO:0004576	oligosaccharyl transferase activity	molecular_function	7	1	991	8	16274	0.395125
GO:0061312	BMP signaling pathway involved in heart development	biological_process	11	1	991	8	16274	0.395125
GO:0001016	RNA polymerase III regulatory region DNA binding	molecular_function	8	1	991	8	16274	0.395125
GO:0055119	relaxation of cardiac muscle	biological_process	7	1	991	8	16274	0.395125
GO:0099703	induction of synaptic vesicle exocytosis by positive regulation of presynaptic cytosolic calcium ion concentration	biological_process	10	1	991	8	16274	0.395125
GO:0010159	specification of animal organ position	biological_process	6	1	991	8	16274	0.395125
GO:0009750	response to fructose	biological_process	9	1	991	8	16274	0.395125
GO:0030943	mitochondrion targeting sequence binding	molecular_function	7	1	991	8	16274	0.395125
GO:1990167	protein K27-linked deubiquitination	biological_process	10	1	991	8	16274	0.395125
GO:0030210	heparin biosynthetic process	biological_process	9	1	991	8	16274	0.395125
GO:0048525	negative regulation of viral process	biological_process	7	1	991	8	16274	0.395125
GO:0061370	testosterone biosynthetic process	biological_process	8	1	991	8	16274	0.395125
GO:0034379	very-low-density lipoprotein particle assembly	biological_process	9	1	991	8	16274	0.395125
GO:0099074	mitochondrion to lysosome transport	biological_process	8	1	991	8	16274	0.395125
GO:0000799	nuclear condensin complex	cellular_component	7	1	991	8	16274	0.395125
GO:0061035	regulation of cartilage development	biological_process	7	1	991	8	16274	0.395125
GO:0036124	histone H3-K9 trimethylation	biological_process	13	1	991	8	16274	0.395125
GO:0021678	third ventricle development	biological_process	5	1	991	8	16274	0.395125
GO:0035363	histone locus body	cellular_component	8	1	991	8	16274	0.395125
GO:0043305	negative regulation of mast cell degranulation	biological_process	10	1	991	8	16274	0.395125
GO:0006420	arginyl-tRNA aminoacylation	biological_process	13	1	991	8	16274	0.395125
GO:0022850	serotonin-gated cation-selective channel activity	molecular_function	10	1	991	8	16274	0.395125
GO:0098871	postsynaptic actin cytoskeleton	cellular_component	8	1	991	8	16274	0.395125
GO:0030548	acetylcholine receptor regulator activity	molecular_function	6	1	991	8	16274	0.395125
GO:0050849	negative regulation of calcium-mediated signaling	biological_process	10	1	991	8	16274	0.395125
GO:0051873	killing by host of symbiont cells	biological_process	9	1	991	8	16274	0.395125
GO:1990234	transferase complex	cellular_component	5	1	991	8	16274	0.395125
GO:0019828	aspartic-type endopeptidase inhibitor activity	molecular_function	8	1	991	8	16274	0.395125
GO:0060154	cellular process regulating host cell cycle in response to virus	biological_process	7	1	991	8	16274	0.395125
GO:0019471	4-hydroxyproline metabolic process	biological_process	6	1	991	8	16274	0.395125
GO:0099533	positive regulation of presynaptic cytosolic calcium concentration	biological_process	14	1	991	8	16274	0.395125
GO:1905312	positive regulation of cardiac neural crest cell migration involved in outflow tract morphogenesis	biological_process	9	1	991	8	16274	0.395125
GO:0051788	response to misfolded protein	biological_process	6	1	991	8	16274	0.395125
GO:0043120	tumor necrosis factor binding	molecular_function	6	1	991	8	16274	0.395125
GO:0099575	regulation of protein catabolic process at presynapse, modulating synaptic transmission	biological_process	8	1	991	8	16274	0.395125
GO:0000502	proteasome complex	cellular_component	5	8	991	115	16274	0.401649
GO:0008023	transcription elongation factor complex	cellular_component	4	4	991	53	16274	0.405185
GO:0071353	cellular response to interleukin-4	biological_process	8	3	991	38	16274	0.410324
GO:0006541	glutamine metabolic process	biological_process	11	3	991	38	16274	0.410324
GO:0006270	DNA replication initiation	biological_process	8	3	991	38	16274	0.410324
GO:0003281	ventricular septum development	biological_process	6	5	991	69	16274	0.41176
GO:0001835	blastocyst hatching	biological_process	6	5	991	69	16274	0.41176
GO:0007043	cell-cell junction assembly	biological_process	7	5	991	69	16274	0.41176
GO:0035102	PRC1 complex	cellular_component	7	2	991	23	16274	0.41277
GO:0030193	regulation of blood coagulation	biological_process	7	2	991	23	16274	0.41277
GO:0031115	negative regulation of microtubule polymerization	biological_process	10	2	991	23	16274	0.41277
GO:0006335	DNA replication-dependent nucleosome assembly	biological_process	8	2	991	23	16274	0.41277
GO:0008312	7S RNA binding	molecular_function	7	2	991	23	16274	0.41277
GO:0008608	attachment of spindle microtubules to kinetochore	biological_process	5	2	991	23	16274	0.41277
GO:0090162	establishment of epithelial cell polarity	biological_process	6	2	991	23	16274	0.41277
GO:0045948	positive regulation of translational initiation	biological_process	11	2	991	23	16274	0.41277
GO:0033391	chromatoid body	cellular_component	8	2	991	23	16274	0.41277
GO:0008331	high voltage-gated calcium channel activity	molecular_function	10	2	991	23	16274	0.41277
GO:0036065	fucosylation	biological_process	5	2	991	23	16274	0.41277
GO:0045879	negative regulation of smoothened signaling pathway	biological_process	9	4	991	54	16274	0.419132
GO:0032435	negative regulation of proteasomal ubiquitin-dependent protein catabolic process	biological_process	12	4	991	54	16274	0.419132
GO:0007281	germ cell development	biological_process	5	4	991	54	16274	0.419132
GO:0035267	NuA4 histone acetyltransferase complex	cellular_component	9	3	991	39	16274	0.426881
GO:0046677	response to antibiotic	biological_process	5	3	991	39	16274	0.426881
GO:1990429	peroxisomal importomer complex	cellular_component	5	1	991	9	16274	0.431976
GO:0140014	mitotic nuclear division	biological_process	8	1	991	9	16274	0.431976
GO:0008486	diphosphoinositol-polyphosphate diphosphatase activity	molecular_function	8	1	991	9	16274	0.431976
GO:2000405	negative regulation of T cell migration	biological_process	9	1	991	9	16274	0.431976
GO:0019240	citrulline biosynthetic process	biological_process	11	1	991	9	16274	0.431976
GO:0005502	11-cis retinal binding	molecular_function	8	1	991	9	16274	0.431976
GO:0031102	neuron projection regeneration	biological_process	6	1	991	9	16274	0.431976
GO:2000391	positive regulation of neutrophil extravasation	biological_process	9	1	991	9	16274	0.431976
GO:0033108	mitochondrial respiratory chain complex assembly	biological_process	8	1	991	9	16274	0.431976
GO:0036289	peptidyl-serine autophosphorylation	biological_process	11	1	991	9	16274	0.431976
GO:2000297	negative regulation of synapse maturation	biological_process	8	1	991	9	16274	0.431976
GO:0072559	NLRP3 inflammasome complex	cellular_component	5	1	991	9	16274	0.431976
GO:2000646	positive regulation of receptor catabolic process	biological_process	8	1	991	9	16274	0.431976
GO:0003254	regulation of membrane depolarization	biological_process	6	1	991	9	16274	0.431976
GO:0044313	protein K6-linked deubiquitination	biological_process	10	1	991	9	16274	0.431976
GO:0097176	epoxide metabolic process	biological_process	6	1	991	9	16274	0.431976
GO:1902936	phosphatidylinositol bisphosphate binding	molecular_function	8	1	991	9	16274	0.431976
GO:0061009	common bile duct development	biological_process	6	1	991	9	16274	0.431976
GO:0015855	pyrimidine nucleobase transport	biological_process	8	1	991	9	16274	0.431976
GO:0005471	ATP:ADP antiporter activity	molecular_function	10	1	991	9	16274	0.431976
GO:0060750	epithelial cell proliferation involved in mammary gland duct elongation	biological_process	6	1	991	9	16274	0.431976
GO:0005372	water transmembrane transporter activity	molecular_function	6	1	991	9	16274	0.431976
GO:0031063	regulation of histone deacetylation	biological_process	10	1	991	9	16274	0.431976
GO:0031595	nuclear proteasome complex	cellular_component	6	1	991	9	16274	0.431976
GO:0017145	stem cell division	biological_process	5	1	991	9	16274	0.431976
GO:1902305	regulation of sodium ion transmembrane transport	biological_process	10	1	991	9	16274	0.431976
GO:0046404	ATP-dependent polydeoxyribonucleotide 5'-hydroxyl-kinase activity	molecular_function	9	1	991	9	16274	0.431976
GO:0044341	sodium-dependent phosphate transport	biological_process	10	1	991	9	16274	0.431976
GO:0004594	pantothenate kinase activity	molecular_function	7	1	991	9	16274	0.431976
GO:0042886	amide transport	biological_process	7	1	991	9	16274	0.431976
GO:0000725	recombinational repair	biological_process	9	1	991	9	16274	0.431976
GO:0070779	D-aspartate import across plasma membrane	biological_process	13	1	991	9	16274	0.431976
GO:0060693	regulation of branching involved in salivary gland morphogenesis	biological_process	8	1	991	9	16274	0.431976
GO:0051707	response to other organism	biological_process	6	1	991	9	16274	0.431976
GO:0051938	L-glutamate import	biological_process	11	1	991	9	16274	0.431976
GO:0097208	alveolar lamellar body	cellular_component	10	1	991	9	16274	0.431976
GO:0000147	actin cortical patch assembly	biological_process	6	1	991	9	16274	0.431976
GO:0060684	epithelial-mesenchymal cell signaling	biological_process	6	1	991	9	16274	0.431976
GO:0015616	DNA translocase activity	molecular_function	12	1	991	9	16274	0.431976
GO:0033088	negative regulation of immature T cell proliferation in thymus	biological_process	12	1	991	9	16274	0.431976
GO:0015501	glutamate:sodium symporter activity	molecular_function	8	1	991	9	16274	0.431976
GO:0004831	tyrosine-tRNA ligase activity	molecular_function	7	1	991	9	16274	0.431976
GO:0032288	myelin assembly	biological_process	7	1	991	9	16274	0.431976
GO:0060197	cloacal septation	biological_process	6	1	991	9	16274	0.431976
GO:0042719	mitochondrial intermembrane space protein transporter complex	cellular_component	5	1	991	9	16274	0.431976
GO:0019086	late viral transcription	biological_process	8	1	991	9	16274	0.431976
GO:0000179	rRNA (adenine-N6,N6-)-dimethyltransferase activity	molecular_function	8	1	991	9	16274	0.431976
GO:0005314	high-affinity glutamate transmembrane transporter activity	molecular_function	9	1	991	9	16274	0.431976
GO:0060019	radial glial cell differentiation	biological_process	7	1	991	9	16274	0.431976
GO:0004346	glucose-6-phosphatase activity	molecular_function	11	1	991	9	16274	0.431976
GO:0002314	germinal center B cell differentiation	biological_process	10	1	991	9	16274	0.431976
GO:1904447	folate import across plasma membrane	biological_process	8	1	991	9	16274	0.431976
GO:1902035	positive regulation of hematopoietic stem cell proliferation	biological_process	9	1	991	9	16274	0.431976
GO:0035616	histone H2B conserved C-terminal lysine deubiquitination	biological_process	11	1	991	9	16274	0.431976
GO:1903352	L-ornithine transmembrane transport	biological_process	8	1	991	9	16274	0.431976
GO:0090290	positive regulation of osteoclast proliferation	biological_process	9	1	991	9	16274	0.431976
GO:0003100	regulation of systemic arterial blood pressure by endothelin	biological_process	9	1	991	9	16274	0.431976
GO:0003413	chondrocyte differentiation involved in endochondral bone morphogenesis	biological_process	7	1	991	9	16274	0.431976
GO:0004450	isocitrate dehydrogenase (NADP+) activity	molecular_function	8	1	991	9	16274	0.431976
GO:0005726	perichromatin fibrils	cellular_component	7	1	991	9	16274	0.431976
GO:0006725	cellular aromatic compound metabolic process	biological_process	5	1	991	9	16274	0.431976
GO:2000546	positive regulation of endothelial cell chemotaxis to fibroblast growth factor	biological_process	10	1	991	9	16274	0.431976
GO:0086080	protein binding involved in heterotypic cell-cell adhesion	molecular_function	6	1	991	9	16274	0.431976
GO:0031584	activation of phospholipase D activity	biological_process	10	1	991	9	16274	0.431976
GO:0098639	collagen binding involved in cell-matrix adhesion	molecular_function	6	1	991	9	16274	0.431976
GO:0072429	response to intra-S DNA damage checkpoint signaling	biological_process	9	1	991	9	16274	0.431976
GO:0002669	positive regulation of T cell anergy	biological_process	9	1	991	9	16274	0.431976
GO:0070857	regulation of bile acid biosynthetic process	biological_process	8	1	991	9	16274	0.431976
GO:0046581	intercellular canaliculus	cellular_component	5	1	991	9	16274	0.431976
GO:0046651	lymphocyte proliferation	biological_process	6	1	991	9	16274	0.431976
GO:0033623	regulation of integrin activation	biological_process	7	1	991	9	16274	0.431976
GO:1902235	regulation of endoplasmic reticulum stress-induced intrinsic apoptotic signaling pathway	biological_process	8	1	991	9	16274	0.431976
GO:0005796	Golgi lumen	cellular_component	7	1	991	9	16274	0.431976
GO:0006102	isocitrate metabolic process	biological_process	9	1	991	9	16274	0.431976
GO:0016229	steroid dehydrogenase activity	molecular_function	5	1	991	9	16274	0.431976
GO:0061074	regulation of neural retina development	biological_process	8	1	991	9	16274	0.431976
GO:0072656	maintenance of protein location in mitochondrion	biological_process	8	1	991	9	16274	0.431976
GO:0051666	actin cortical patch localization	biological_process	5	1	991	9	16274	0.431976
GO:0046930	pore complex	cellular_component	5	1	991	9	16274	0.431976
GO:0030730	sequestering of triglyceride	biological_process	6	1	991	9	16274	0.431976
GO:0050711	negative regulation of interleukin-1 secretion	biological_process	9	1	991	9	16274	0.431976
GO:0097629	extrinsic component of omegasome membrane	cellular_component	6	1	991	9	16274	0.431976
GO:0099173	postsynapse organization	biological_process	5	1	991	9	16274	0.431976
GO:0090128	regulation of synapse maturation	biological_process	8	1	991	9	16274	0.431976
GO:0033186	CAF-1 complex	cellular_component	4	1	991	9	16274	0.431976
GO:0061470	T follicular helper cell differentiation	biological_process	13	1	991	9	16274	0.431976
GO:0051584	regulation of dopamine uptake involved in synaptic transmission	biological_process	10	1	991	9	16274	0.431976
GO:0000033	alpha-1,3-mannosyltransferase activity	molecular_function	8	1	991	9	16274	0.431976
GO:0031694	alpha-2A adrenergic receptor binding	molecular_function	8	1	991	9	16274	0.431976
GO:0097010	eukaryotic translation initiation factor 4F complex assembly	biological_process	8	1	991	9	16274	0.431976
GO:0021545	cranial nerve development	biological_process	6	1	991	9	16274	0.431976
GO:1900449	regulation of glutamate receptor signaling pathway	biological_process	8	1	991	9	16274	0.431976
GO:0008427	calcium-dependent protein kinase inhibitor activity	molecular_function	8	1	991	9	16274	0.431976
GO:0097638	L-arginine import across plasma membrane	biological_process	13	1	991	9	16274	0.431976
GO:0015321	sodium-dependent phosphate transmembrane transporter activity	molecular_function	9	1	991	9	16274	0.431976
GO:0072531	pyrimidine-containing compound transmembrane transport	biological_process	7	1	991	9	16274	0.431976
GO:0070697	activin receptor binding	molecular_function	8	1	991	9	16274	0.431976
GO:0050833	pyruvate transmembrane transporter activity	molecular_function	8	1	991	9	16274	0.431976
GO:0005757	mitochondrial permeability transition pore complex	cellular_component	6	1	991	9	16274	0.431976
GO:0021914	negative regulation of smoothened signaling pathway involved in ventral spinal cord patterning	biological_process	10	1	991	9	16274	0.431976
GO:0002043	blood vessel endothelial cell proliferation involved in sprouting angiogenesis	biological_process	6	1	991	9	16274	0.431976
GO:0018345	protein palmitoylation	biological_process	10	4	991	55	16274	0.433
GO:0001162	RNA polymerase II intronic transcription regulatory region sequence-specific DNA binding	molecular_function	10	2	991	24	16274	0.434197
GO:0032469	endoplasmic reticulum calcium ion homeostasis	biological_process	12	2	991	24	16274	0.434197
GO:0072425	signal transduction involved in G2 DNA damage checkpoint	biological_process	9	2	991	24	16274	0.434197
GO:2000786	positive regulation of autophagosome assembly	biological_process	11	2	991	24	16274	0.434197
GO:0040016	embryonic cleavage	biological_process	5	2	991	24	16274	0.434197
GO:2000009	negative regulation of protein localization to cell surface	biological_process	7	2	991	24	16274	0.434197
GO:0015909	long-chain fatty acid transport	biological_process	9	2	991	24	16274	0.434197
GO:0043142	single-stranded DNA-dependent ATPase activity	molecular_function	12	2	991	24	16274	0.434197
GO:0060444	branching involved in mammary gland duct morphogenesis	biological_process	7	2	991	24	16274	0.434197
GO:0004601	peroxidase activity	molecular_function	4	5	991	71	16274	0.436151
GO:0004709	MAP kinase kinase kinase activity	molecular_function	9	3	991	40	16274	0.44327
GO:0040029	regulation of gene expression, epigenetic	biological_process	8	3	991	40	16274	0.44327
GO:2000379	positive regulation of reactive oxygen species metabolic process	biological_process	8	3	991	40	16274	0.44327
GO:0000186	activation of MAPKK activity	biological_process	13	5	991	72	16274	0.448264
GO:0006418	tRNA aminoacylation for protein translation	biological_process	12	6	991	88	16274	0.448799
GO:0044305	calyx of Held	cellular_component	7	2	991	25	16274	0.455195
GO:0035065	regulation of histone acetylation	biological_process	10	2	991	25	16274	0.455195
GO:0032206	positive regulation of telomere maintenance	biological_process	10	2	991	25	16274	0.455195
GO:0030224	monocyte differentiation	biological_process	8	2	991	25	16274	0.455195
GO:0032780	negative regulation of ATPase activity	biological_process	8	2	991	25	16274	0.455195
GO:0090073	positive regulation of protein homodimerization activity	biological_process	8	2	991	25	16274	0.455195
GO:0008276	protein methyltransferase activity	molecular_function	7	2	991	25	16274	0.455195
GO:2000320	negative regulation of T-helper 17 cell differentiation	biological_process	9	2	991	25	16274	0.455195
GO:0032794	GTPase activating protein binding	molecular_function	5	2	991	25	16274	0.455195
GO:0031435	mitogen-activated protein kinase kinase kinase binding	molecular_function	8	2	991	25	16274	0.455195
GO:0008028	monocarboxylic acid transmembrane transporter activity	molecular_function	7	2	991	25	16274	0.455195
GO:0001833	inner cell mass cell proliferation	biological_process	4	2	991	25	16274	0.455195
GO:0008191	metalloendopeptidase inhibitor activity	molecular_function	8	2	991	25	16274	0.455195
GO:0030500	regulation of bone mineralization	biological_process	7	3	991	41	16274	0.459472
GO:0007051	spindle organization	biological_process	8	3	991	41	16274	0.459472
GO:0005666	RNA polymerase III complex	cellular_component	8	3	991	41	16274	0.459472
GO:2000114	regulation of establishment of cell polarity	biological_process	7	3	991	41	16274	0.459472
GO:0070530	K63-linked polyubiquitin modification-dependent protein binding	molecular_function	7	3	991	41	16274	0.459472
GO:0010507	negative regulation of autophagy	biological_process	9	5	991	73	16274	0.460309
GO:0015267	channel activity	molecular_function	6	4	991	57	16274	0.460447
GO:0009263	deoxyribonucleotide biosynthetic process	biological_process	10	1	991	10	16274	0.466585
GO:0006817	phosphate ion transport	biological_process	9	1	991	10	16274	0.466585
GO:0030091	protein repair	biological_process	8	1	991	10	16274	0.466585
GO:0046726	positive regulation by virus of viral protein levels in host cell	biological_process	8	1	991	10	16274	0.466585
GO:0004591	oxoglutarate dehydrogenase (succinyl-transferring) activity	molecular_function	7	1	991	10	16274	0.466585
GO:1900825	regulation of membrane depolarization during cardiac muscle cell action potential	biological_process	8	1	991	10	16274	0.466585
GO:0050955	thermoception	biological_process	8	1	991	10	16274	0.466585
GO:0010998	regulation of translational initiation by eIF2 alpha phosphorylation	biological_process	10	1	991	10	16274	0.466585
GO:0070193	synaptonemal complex organization	biological_process	7	1	991	10	16274	0.466585
GO:0046068	cGMP metabolic process	biological_process	11	1	991	10	16274	0.466585
GO:0086056	voltage-gated calcium channel activity involved in AV node cell action potential	molecular_function	11	1	991	10	16274	0.466585
GO:0010668	ectodermal cell differentiation	biological_process	6	1	991	10	16274	0.466585
GO:0004525	ribonuclease III activity	molecular_function	10	1	991	10	16274	0.466585
GO:2000299	negative regulation of Rho-dependent protein serine/threonine kinase activity	biological_process	13	1	991	10	16274	0.466585
GO:0006069	ethanol oxidation	biological_process	8	1	991	10	16274	0.466585
GO:1990131	Gtr1-Gtr2 GTPase complex	cellular_component	4	1	991	10	16274	0.466585
GO:0031223	auditory behavior	biological_process	5	1	991	10	16274	0.466585
GO:0030518	intracellular steroid hormone receptor signaling pathway	biological_process	6	1	991	10	16274	0.466585
GO:0002456	T cell mediated immunity	biological_process	7	1	991	10	16274	0.466585
GO:0002291	T cell activation via T cell receptor contact with antigen bound to MHC molecule on antigen presenting cell	biological_process	9	1	991	10	16274	0.466585
GO:0042392	sphingosine-1-phosphate phosphatase activity	molecular_function	8	1	991	10	16274	0.466585
GO:0098712	L-glutamate import across plasma membrane	biological_process	7	1	991	10	16274	0.466585
GO:0004301	epoxide hydrolase activity	molecular_function	7	1	991	10	16274	0.466585
GO:0004965	G protein-coupled GABA receptor activity	molecular_function	7	1	991	10	16274	0.466585
GO:0006572	tyrosine catabolic process	biological_process	11	1	991	10	16274	0.466585
GO:0005851	eukaryotic translation initiation factor 2B complex	cellular_component	4	1	991	10	16274	0.466585
GO:0010921	regulation of phosphatase activity	biological_process	10	1	991	10	16274	0.466585
GO:0019835	cytolysis	biological_process	4	1	991	10	16274	0.466585
GO:0060341	regulation of cellular localization	biological_process	6	1	991	10	16274	0.466585
GO:0015866	ADP transport	biological_process	9	1	991	10	16274	0.466585
GO:0015252	proton channel activity	molecular_function	8	1	991	10	16274	0.466585
GO:0021575	hindbrain morphogenesis	biological_process	5	1	991	10	16274	0.466585
GO:0002328	pro-B cell differentiation	biological_process	8	1	991	10	16274	0.466585
GO:0009249	protein lipoylation	biological_process	10	1	991	10	16274	0.466585
GO:0004028	3-chloroallyl aldehyde dehydrogenase activity	molecular_function	7	1	991	10	16274	0.466585
GO:0071630	nuclear protein quality control by the ubiquitin-proteasome system	biological_process	10	1	991	10	16274	0.466585
GO:0004719	protein-L-isoaspartate (D-aspartate) O-methyltransferase activity	molecular_function	8	1	991	10	16274	0.466585
GO:0045919	positive regulation of cytolysis	biological_process	7	1	991	10	16274	0.466585
GO:0033743	peptide-methionine (R)-S-oxide reductase activity	molecular_function	7	1	991	10	16274	0.466585
GO:1903575	cornified envelope assembly	biological_process	7	1	991	10	16274	0.466585
GO:0008970	phospholipase A1 activity	molecular_function	8	1	991	10	16274	0.466585
GO:0035610	protein side chain deglutamylation	biological_process	12	1	991	10	16274	0.466585
GO:0006007	glucose catabolic process	biological_process	9	1	991	10	16274	0.466585
GO:0010994	free ubiquitin chain polymerization	biological_process	9	1	991	10	16274	0.466585
GO:0021885	forebrain cell migration	biological_process	7	1	991	10	16274	0.466585
GO:1900004	negative regulation of serine-type endopeptidase activity	biological_process	12	1	991	10	16274	0.466585
GO:0006435	threonyl-tRNA aminoacylation	biological_process	13	1	991	10	16274	0.466585
GO:0060393	regulation of pathway-restricted SMAD protein phosphorylation	biological_process	10	1	991	10	16274	0.466585
GO:0098957	anterograde axonal transport of mitochondrion	biological_process	12	1	991	10	16274	0.466585
GO:0004532	exoribonuclease activity	molecular_function	8	1	991	10	16274	0.466585
GO:0060235	lens induction in camera-type eye	biological_process	5	1	991	10	16274	0.466585
GO:0070084	protein initiator methionine removal	biological_process	9	1	991	10	16274	0.466585
GO:0033133	positive regulation of glucokinase activity	biological_process	11	1	991	10	16274	0.466585
GO:1904428	negative regulation of tubulin deacetylation	biological_process	10	1	991	10	16274	0.466585
GO:0051250	negative regulation of lymphocyte activation	biological_process	8	1	991	10	16274	0.466585
GO:0004829	threonine-tRNA ligase activity	molecular_function	7	1	991	10	16274	0.466585
GO:0014904	myotube cell development	biological_process	8	1	991	10	16274	0.466585
GO:0043553	negative regulation of phosphatidylinositol 3-kinase activity	biological_process	10	1	991	10	16274	0.466585
GO:0006021	inositol biosynthetic process	biological_process	8	1	991	10	16274	0.466585
GO:0070197	meiotic attachment of telomere to nuclear envelope	biological_process	6	1	991	10	16274	0.466585
GO:0015036	disulfide oxidoreductase activity	molecular_function	6	1	991	10	16274	0.466585
GO:0035087	siRNA loading onto RISC involved in RNA interference	biological_process	10	1	991	10	16274	0.466585
GO:0030578	PML body organization	biological_process	8	1	991	10	16274	0.466585
GO:0031597	cytosolic proteasome complex	cellular_component	6	1	991	10	16274	0.466585
GO:0071316	cellular response to nicotine	biological_process	7	1	991	10	16274	0.466585
GO:0060113	inner ear receptor cell differentiation	biological_process	8	1	991	10	16274	0.466585
GO:0004128	cytochrome-b5 reductase activity, acting on NAD(P)H	molecular_function	7	1	991	10	16274	0.466585
GO:0046604	positive regulation of mitotic centrosome separation	biological_process	10	1	991	10	16274	0.466585
GO:0051797	regulation of hair follicle development	biological_process	7	1	991	10	16274	0.466585
GO:0072673	lamellipodium morphogenesis	biological_process	8	1	991	10	16274	0.466585
GO:0010659	cardiac muscle cell apoptotic process	biological_process	9	1	991	10	16274	0.466585
GO:0061180	mammary gland epithelium development	biological_process	7	1	991	10	16274	0.466585
GO:0000182	rDNA binding	molecular_function	9	1	991	10	16274	0.466585
GO:1990763	arrestin family protein binding	molecular_function	5	1	991	10	16274	0.466585
GO:1900227	positive regulation of NLRP3 inflammasome complex assembly	biological_process	8	1	991	10	16274	0.466585
GO:0071209	U7 snRNA binding	molecular_function	8	1	991	10	16274	0.466585
GO:0002326	B cell lineage commitment	biological_process	6	1	991	10	16274	0.466585
GO:0061649	ubiquitin modification-dependent histone binding	molecular_function	6	1	991	10	16274	0.466585
GO:0060732	positive regulation of inositol phosphate biosynthetic process	biological_process	10	1	991	10	16274	0.466585
GO:0006670	sphingosine metabolic process	biological_process	8	1	991	10	16274	0.466585
GO:0048105	establishment of body hair planar orientation	biological_process	8	1	991	10	16274	0.466585
GO:0046294	formaldehyde catabolic process	biological_process	8	1	991	10	16274	0.466585
GO:0055131	C3HC4-type RING finger domain binding	molecular_function	6	1	991	10	16274	0.466585
GO:0033152	immunoglobulin V(D)J recombination	biological_process	7	1	991	10	16274	0.466585
GO:0040036	regulation of fibroblast growth factor receptor signaling pathway	biological_process	8	1	991	10	16274	0.466585
GO:0090184	positive regulation of kidney development	biological_process	7	1	991	10	16274	0.466585
GO:0048702	embryonic neurocranium morphogenesis	biological_process	6	1	991	10	16274	0.466585
GO:0099029	anchored component of presynaptic active zone membrane	cellular_component	7	1	991	10	16274	0.466585
GO:0019005	SCF ubiquitin ligase complex	cellular_component	7	7	991	106	16274	0.468805
GO:0071108	protein K48-linked deubiquitination	biological_process	10	5	991	74	16274	0.472277
GO:0010975	regulation of neuron projection development	biological_process	10	4	991	58	16274	0.473998
GO:0006513	protein monoubiquitination	biological_process	12	4	991	58	16274	0.473998
GO:0008340	determination of adult lifespan	biological_process	4	3	991	42	16274	0.475468
GO:0042744	hydrogen peroxide catabolic process	biological_process	8	3	991	42	16274	0.475468
GO:0006306	DNA methylation	biological_process	10	3	991	42	16274	0.475468
GO:0010952	positive regulation of peptidase activity	biological_process	10	2	991	26	16274	0.475737
GO:0004712	protein serine/threonine/tyrosine kinase activity	molecular_function	8	2	991	26	16274	0.475737
GO:0042288	MHC class I protein binding	molecular_function	7	2	991	26	16274	0.475737
GO:0008195	phosphatidate phosphatase activity	molecular_function	8	2	991	26	16274	0.475737
GO:0008631	intrinsic apoptotic signaling pathway in response to oxidative stress	biological_process	7	2	991	26	16274	0.475737
GO:0010801	negative regulation of peptidyl-threonine phosphorylation	biological_process	11	2	991	26	16274	0.475737
GO:0007035	vacuolar acidification	biological_process	13	2	991	26	16274	0.475737
GO:0031573	intra-S DNA damage checkpoint	biological_process	9	2	991	26	16274	0.475737
GO:0004596	peptide alpha-N-acetyltransferase activity	molecular_function	10	2	991	26	16274	0.475737
GO:1990023	mitotic spindle midzone	cellular_component	7	2	991	26	16274	0.475737
GO:0002237	response to molecule of bacterial origin	biological_process	6	2	991	26	16274	0.475737
GO:0006956	complement activation	biological_process	5	2	991	26	16274	0.475737
GO:0005547	phosphatidylinositol-3,4,5-trisphosphate binding	molecular_function	8	4	991	59	16274	0.487419
GO:0042788	polysomal ribosome	cellular_component	7	3	991	43	16274	0.491242
GO:0061631	ubiquitin conjugating enzyme activity	molecular_function	7	6	991	92	16274	0.492007
GO:0005847	mRNA cleavage and polyadenylation specificity factor complex	cellular_component	5	2	991	27	16274	0.4958
GO:0046325	negative regulation of glucose import	biological_process	10	2	991	27	16274	0.4958
GO:0032434	regulation of proteasomal ubiquitin-dependent protein catabolic process	biological_process	11	2	991	27	16274	0.4958
GO:0015718	monocarboxylic acid transport	biological_process	10	2	991	27	16274	0.4958
GO:0060068	vagina development	biological_process	8	2	991	27	16274	0.4958
GO:0032452	histone demethylase activity	molecular_function	5	2	991	27	16274	0.4958
GO:0046847	filopodium assembly	biological_process	8	2	991	27	16274	0.4958
GO:0060674	placenta blood vessel development	biological_process	6	2	991	27	16274	0.4958
GO:0042974	retinoic acid receptor binding	molecular_function	8	2	991	27	16274	0.4958
GO:0005742	mitochondrial outer membrane translocase complex	cellular_component	6	2	991	27	16274	0.4958
GO:0002161	aminoacyl-tRNA editing activity	molecular_function	7	2	991	27	16274	0.4958
GO:0007064	mitotic sister chromatid cohesion	biological_process	6	2	991	27	16274	0.4958
GO:0030259	lipid glycosylation	biological_process	8	2	991	27	16274	0.4958
GO:0003279	cardiac septum development	biological_process	5	2	991	27	16274	0.4958
GO:0106074	aminoacyl-tRNA metabolism involved in translational fidelity	biological_process	11	2	991	27	16274	0.4958
GO:1902894	negative regulation of pri-miRNA transcription by RNA polymerase II	biological_process	11	2	991	27	16274	0.4958
GO:0097178	ruffle assembly	biological_process	8	2	991	27	16274	0.4958
GO:0004518	nuclease activity	molecular_function	6	7	991	109	16274	0.498436
GO:0030072	peptide hormone secretion	biological_process	10	1	991	11	16274	0.499087
GO:0019439	aromatic compound catabolic process	biological_process	6	1	991	11	16274	0.499087
GO:0010961	cellular magnesium ion homeostasis	biological_process	11	1	991	11	16274	0.499087
GO:0006407	rRNA export from nucleus	biological_process	11	1	991	11	16274	0.499087
GO:0099601	regulation of neurotransmitter receptor activity	biological_process	9	1	991	11	16274	0.499087
GO:0031415	NatA complex	cellular_component	7	1	991	11	16274	0.499087
GO:0097449	astrocyte projection	cellular_component	7	1	991	11	16274	0.499087
GO:0071569	protein ufmylation	biological_process	11	1	991	11	16274	0.499087
GO:0019210	kinase inhibitor activity	molecular_function	6	1	991	11	16274	0.499087
GO:0016240	autophagosome membrane docking	biological_process	6	1	991	11	16274	0.499087
GO:0035174	histone serine kinase activity	molecular_function	9	1	991	11	16274	0.499087
GO:0021889	olfactory bulb interneuron differentiation	biological_process	9	1	991	11	16274	0.499087
GO:0072345	NAADP-sensitive calcium-release channel activity	molecular_function	10	1	991	11	16274	0.499087
GO:0009972	cytidine deamination	biological_process	13	1	991	11	16274	0.499087
GO:0030375	thyroid hormone receptor coactivator activity	molecular_function	7	1	991	11	16274	0.499087
GO:0006657	CDP-choline pathway	biological_process	11	1	991	11	16274	0.499087
GO:0043271	negative regulation of ion transport	biological_process	8	1	991	11	16274	0.499087
GO:0072655	establishment of protein localization to mitochondrion	biological_process	9	1	991	11	16274	0.499087
GO:0001550	ovarian cumulus expansion	biological_process	5	1	991	11	16274	0.499087
GO:1902732	positive regulation of chondrocyte proliferation	biological_process	8	1	991	11	16274	0.499087
GO:2000573	positive regulation of DNA biosynthetic process	biological_process	9	1	991	11	16274	0.499087
GO:0003177	pulmonary valve development	biological_process	7	1	991	11	16274	0.499087
GO:0010225	response to UV-C	biological_process	8	1	991	11	16274	0.499087
GO:0033572	transferrin transport	biological_process	11	1	991	11	16274	0.499087
GO:0055129	L-proline biosynthetic process	biological_process	13	1	991	11	16274	0.499087
GO:0042796	snRNA transcription by RNA polymerase III	biological_process	10	1	991	11	16274	0.499087
GO:0016554	cytidine to uridine editing	biological_process	11	1	991	11	16274	0.499087
GO:0018216	peptidyl-arginine methylation	biological_process	11	1	991	11	16274	0.499087
GO:0032226	positive regulation of synaptic transmission, dopaminergic	biological_process	10	1	991	11	16274	0.499087
GO:1904778	positive regulation of protein localization to cell cortex	biological_process	8	1	991	11	16274	0.499087
GO:0045762	positive regulation of adenylate cyclase activity	biological_process	8	1	991	11	16274	0.499087
GO:1904823	purine nucleobase transmembrane transport	biological_process	9	1	991	11	16274	0.499087
GO:0033499	galactose catabolic process via UDP-galactose	biological_process	10	1	991	11	16274	0.499087
GO:0031781	type 3 melanocortin receptor binding	molecular_function	9	1	991	11	16274	0.499087
GO:0031262	Ndc80 complex	cellular_component	4	1	991	11	16274	0.499087
GO:0032873	negative regulation of stress-activated MAPK cascade	biological_process	12	1	991	11	16274	0.499087
GO:0002227	innate immune response in mucosa	biological_process	7	1	991	11	16274	0.499087
GO:0010835	regulation of protein ADP-ribosylation	biological_process	9	1	991	11	16274	0.499087
GO:0042428	serotonin metabolic process	biological_process	7	1	991	11	16274	0.499087
GO:0046596	regulation of viral entry into host cell	biological_process	9	1	991	11	16274	0.499087
GO:0097504	Gemini of coiled bodies	cellular_component	8	1	991	11	16274	0.499087
GO:0070291	N-acylethanolamine metabolic process	biological_process	7	1	991	11	16274	0.499087
GO:0042296	ISG15 transferase activity	molecular_function	6	1	991	11	16274	0.499087
GO:0060044	negative regulation of cardiac muscle cell proliferation	biological_process	8	1	991	11	16274	0.499087
GO:0060335	positive regulation of interferon-gamma-mediated signaling pathway	biological_process	10	1	991	11	16274	0.499087
GO:0010324	membrane invagination	biological_process	6	1	991	11	16274	0.499087
GO:0016428	tRNA (cytosine-5-)-methyltransferase activity	molecular_function	10	1	991	11	16274	0.499087
GO:0071847	TNFSF11-mediated signaling pathway	biological_process	8	1	991	11	16274	0.499087
GO:0022626	cytosolic ribosome	cellular_component	7	1	991	11	16274	0.499087
GO:0001601	peptide YY receptor activity	molecular_function	9	1	991	11	16274	0.499087
GO:0006282	regulation of DNA repair	biological_process	9	1	991	11	16274	0.499087
GO:0031782	type 4 melanocortin receptor binding	molecular_function	9	1	991	11	16274	0.499087
GO:0022417	protein maturation by protein folding	biological_process	5	1	991	11	16274	0.499087
GO:0048476	Holliday junction resolvase complex	cellular_component	4	1	991	11	16274	0.499087
GO:0035473	lipase binding	molecular_function	6	1	991	11	16274	0.499087
GO:0003337	mesenchymal to epithelial transition involved in metanephros morphogenesis	biological_process	8	1	991	11	16274	0.499087
GO:0060686	negative regulation of prostatic bud formation	biological_process	9	1	991	11	16274	0.499087
GO:2000736	regulation of stem cell differentiation	biological_process	7	1	991	11	16274	0.499087
GO:1904951	positive regulation of establishment of protein localization	biological_process	6	1	991	11	16274	0.499087
GO:0004126	cytidine deaminase activity	molecular_function	7	1	991	11	16274	0.499087
GO:0071374	cellular response to parathyroid hormone stimulus	biological_process	7	1	991	11	16274	0.499087
GO:0000154	rRNA modification	biological_process	12	1	991	11	16274	0.499087
GO:1901727	positive regulation of histone deacetylase activity	biological_process	12	1	991	11	16274	0.499087
GO:0032153	cell division site	cellular_component	4	1	991	11	16274	0.499087
GO:0060744	mammary gland branching involved in thelarche	biological_process	5	1	991	11	16274	0.499087
GO:1902083	negative regulation of peptidyl-cysteine S-nitrosylation	biological_process	10	1	991	11	16274	0.499087
GO:0001960	negative regulation of cytokine-mediated signaling pathway	biological_process	9	1	991	11	16274	0.499087
GO:0000422	autophagy of mitochondrion	biological_process	7	4	991	60	16274	0.500698
GO:0071007	U2-type catalytic step 2 spliceosome	cellular_component	8	4	991	60	16274	0.500698
GO:0097193	intrinsic apoptotic signaling pathway	biological_process	6	3	991	44	16274	0.506778
GO:0046329	negative regulation of JNK cascade	biological_process	13	3	991	44	16274	0.506778
GO:0035307	positive regulation of protein dephosphorylation	biological_process	10	3	991	44	16274	0.506778
GO:0006082	organic acid metabolic process	biological_process	5	3	991	44	16274	0.506778
GO:0045862	positive regulation of proteolysis	biological_process	9	3	991	44	16274	0.506778
GO:0000792	heterochromatin	cellular_component	7	4	991	61	16274	0.513825
GO:0005761	mitochondrial ribosome	cellular_component	8	2	991	28	16274	0.515366
GO:0006865	amino acid transport	biological_process	10	2	991	28	16274	0.515366
GO:0010824	regulation of centrosome duplication	biological_process	9	2	991	28	16274	0.515366
GO:1902475	L-alpha-amino acid transmembrane transport	biological_process	12	2	991	28	16274	0.515366
GO:0051028	mRNA transport	biological_process	10	2	991	28	16274	0.515366
GO:0048500	signal recognition particle	cellular_component	6	2	991	28	16274	0.515366
GO:0045579	positive regulation of B cell differentiation	biological_process	10	2	991	28	16274	0.515366
GO:0006123	mitochondrial electron transport, cytochrome c to oxygen	biological_process	10	2	991	28	16274	0.515366
GO:0000463	maturation of LSU-rRNA from tricistronic rRNA transcript (SSU-rRNA, 5.8S rRNA, LSU-rRNA	biological_process	13	2	991	28	16274	0.515366
GO:0008540	proteasome regulatory particle, base subcomplex	cellular_component	4	2	991	28	16274	0.515366
GO:0071203	WASH complex	cellular_component	4	2	991	28	16274	0.515366
GO:1903204	negative regulation of oxidative stress-induced neuron death	biological_process	9	2	991	28	16274	0.515366
GO:0005092	GDP-dissociation inhibitor activity	molecular_function	7	2	991	28	16274	0.515366
GO:0015030	Cajal body	cellular_component	8	5	991	78	16274	0.519205
GO:0046933	proton-transporting ATP synthase activity, rotational mechanism	molecular_function	10	3	991	45	16274	0.522063
GO:0008395	steroid hydroxylase activity	molecular_function	6	3	991	45	16274	0.522063
GO:0016409	palmitoyltransferase activity	molecular_function	7	3	991	45	16274	0.522063
GO:0006261	DNA-dependent DNA replication	biological_process	9	3	991	45	16274	0.522063
GO:0007094	mitotic spindle assembly checkpoint	biological_process	13	3	991	45	16274	0.522063
GO:1903861	positive regulation of dendrite extension	biological_process	12	3	991	45	16274	0.522063
GO:0019706	protein-cysteine S-palmitoyltransferase activity	molecular_function	8	4	991	62	16274	0.526791
GO:0008047	enzyme activator activity	molecular_function	5	4	991	62	16274	0.526791
GO:0003680	AT DNA binding	molecular_function	9	1	991	12	16274	0.529611
GO:0005677	chromatin silencing complex	cellular_component	6	1	991	12	16274	0.529611
GO:0015232	heme transporter activity	molecular_function	6	1	991	12	16274	0.529611
GO:0004499	N,N-dimethylaniline monooxygenase activity	molecular_function	7	1	991	12	16274	0.529611
GO:1905064	negative regulation of vascular smooth muscle cell differentiation	biological_process	10	1	991	12	16274	0.529611
GO:1990226	histone methyltransferase binding	molecular_function	6	1	991	12	16274	0.529611
GO:0140007	KICSTOR complex	cellular_component	4	1	991	12	16274	0.529611
GO:0000126	transcription factor TFIIIB complex	cellular_component	7	1	991	12	16274	0.529611
GO:0090080	positive regulation of MAPKKK cascade by fibroblast growth factor receptor signaling pathway	biological_process	9	1	991	12	16274	0.529611
GO:0003841	1-acylglycerol-3-phosphate O-acyltransferase activity	molecular_function	9	1	991	12	16274	0.529611
GO:0035631	CD40 receptor complex	cellular_component	6	1	991	12	16274	0.529611
GO:0005131	growth hormone receptor binding	molecular_function	7	1	991	12	16274	0.529611
GO:0070898	RNA polymerase III preinitiation complex assembly	biological_process	10	1	991	12	16274	0.529611
GO:0035032	phosphatidylinositol 3-kinase complex, class III	cellular_component	8	1	991	12	16274	0.529611
GO:0021854	hypothalamus development	biological_process	5	1	991	12	16274	0.529611
GO:0045901	positive regulation of translational elongation	biological_process	11	1	991	12	16274	0.529611
GO:0048708	astrocyte differentiation	biological_process	7	1	991	12	16274	0.529611
GO:0010571	positive regulation of nuclear cell cycle DNA replication	biological_process	9	1	991	12	16274	0.529611
GO:0005168	neurotrophin TRKA receptor binding	molecular_function	9	1	991	12	16274	0.529611
GO:0030643	cellular phosphate ion homeostasis	biological_process	11	1	991	12	16274	0.529611
GO:0022615	protein to membrane docking	biological_process	5	1	991	12	16274	0.529611
GO:0010883	regulation of lipid storage	biological_process	5	1	991	12	16274	0.529611
GO:0089709	L-histidine transmembrane transport	biological_process	8	1	991	12	16274	0.529611
GO:0050687	negative regulation of defense response to virus	biological_process	8	1	991	12	16274	0.529611
GO:0000064	L-ornithine transmembrane transporter activity	molecular_function	7	1	991	12	16274	0.529611
GO:0015181	arginine transmembrane transporter activity	molecular_function	7	1	991	12	16274	0.529611
GO:0030423	targeting of mRNA for destruction involved in RNA interference	biological_process	9	1	991	12	16274	0.529611
GO:0035520	monoubiquitinated protein deubiquitination	biological_process	10	1	991	12	16274	0.529611
GO:1902459	positive regulation of stem cell population maintenance	biological_process	7	1	991	12	16274	0.529611
GO:0002051	osteoblast fate commitment	biological_process	6	1	991	12	16274	0.529611
GO:0055062	phosphate ion homeostasis	biological_process	10	1	991	12	16274	0.529611
GO:0034715	pICln-Sm protein complex	cellular_component	6	1	991	12	16274	0.529611
GO:0008532	N-acetyllactosaminide beta-1,3-N-acetylglucosaminyltransferase activity	molecular_function	8	1	991	12	16274	0.529611
GO:0050819	negative regulation of coagulation	biological_process	7	1	991	12	16274	0.529611
GO:0002634	regulation of germinal center formation	biological_process	9	1	991	12	16274	0.529611
GO:2000347	positive regulation of hepatocyte proliferation	biological_process	9	1	991	12	16274	0.529611
GO:0002320	lymphoid progenitor cell differentiation	biological_process	7	1	991	12	16274	0.529611
GO:0071546	pi-body	cellular_component	9	1	991	12	16274	0.529611
GO:0032133	chromosome passenger complex	cellular_component	5	1	991	12	16274	0.529611
GO:0032911	negative regulation of transforming growth factor beta1 production	biological_process	9	1	991	12	16274	0.529611
GO:0016185	synaptic vesicle budding from presynaptic endocytic zone membrane	biological_process	9	1	991	12	16274	0.529611
GO:0030020	extracellular matrix structural constituent conferring tensile strength	molecular_function	5	1	991	12	16274	0.529611
GO:0010038	response to metal ion	biological_process	6	1	991	12	16274	0.529611
GO:0030621	U4 snRNA binding	molecular_function	8	1	991	12	16274	0.529611
GO:0097386	glial cell projection	cellular_component	6	1	991	12	16274	0.529611
GO:1903214	regulation of protein targeting to mitochondrion	biological_process	9	1	991	12	16274	0.529611
GO:1904145	negative regulation of meiotic cell cycle process involved in oocyte maturation	biological_process	9	1	991	12	16274	0.529611
GO:0097500	receptor localization to non-motile cilium	biological_process	10	1	991	12	16274	0.529611
GO:1990075	periciliary membrane compartment	cellular_component	5	1	991	12	16274	0.529611
GO:0023026	MHC class II protein complex binding	molecular_function	6	1	991	12	16274	0.529611
GO:0008273	calcium, potassium:sodium antiporter activity	molecular_function	11	1	991	12	16274	0.529611
GO:0070876	SOSS complex	cellular_component	4	1	991	12	16274	0.529611
GO:0090160	Golgi to lysosome transport	biological_process	10	1	991	12	16274	0.529611
GO:0015189	L-lysine transmembrane transporter activity	molecular_function	7	1	991	12	16274	0.529611
GO:0001882	nucleoside binding	molecular_function	5	1	991	12	16274	0.529611
GO:0090527	actin filament reorganization	biological_process	7	1	991	12	16274	0.529611
GO:0034626	fatty acid elongation, polyunsaturated fatty acid	biological_process	13	1	991	12	16274	0.529611
GO:2000628	regulation of miRNA metabolic process	biological_process	9	1	991	12	16274	0.529611
GO:0061303	cornea development in camera-type eye	biological_process	5	1	991	12	16274	0.529611
GO:0005952	cAMP-dependent protein kinase complex	cellular_component	4	1	991	12	16274	0.529611
GO:0034448	EGO complex	cellular_component	7	1	991	12	16274	0.529611
GO:0019048	modulation by virus of host morphology or physiology	biological_process	7	1	991	12	16274	0.529611
GO:0004691	cAMP-dependent protein kinase activity	molecular_function	10	1	991	12	16274	0.529611
GO:0070938	contractile ring	cellular_component	4	1	991	12	16274	0.529611
GO:0035522	monoubiquitinated histone H2A deubiquitination	biological_process	12	1	991	12	16274	0.529611
GO:0038039	G protein-coupled receptor heterodimeric complex	cellular_component	8	1	991	12	16274	0.529611
GO:1903003	positive regulation of protein deubiquitination	biological_process	10	1	991	12	16274	0.529611
GO:0001046	core promoter sequence-specific DNA binding	molecular_function	9	1	991	12	16274	0.529611
GO:0045277	respiratory chain complex IV	cellular_component	5	1	991	12	16274	0.529611
GO:0045159	myosin II binding	molecular_function	7	1	991	12	16274	0.529611
GO:1903298	negative regulation of hypoxia-induced intrinsic apoptotic signaling pathway	biological_process	8	1	991	12	16274	0.529611
GO:0042177	negative regulation of protein catabolic process	biological_process	8	5	991	79	16274	0.530663
GO:0008543	fibroblast growth factor receptor signaling pathway	biological_process	8	5	991	79	16274	0.530663
GO:0021915	neural tube development	biological_process	6	6	991	96	16274	0.534038
GO:0042113	B cell activation	biological_process	7	2	991	29	16274	0.534422
GO:1904263	positive regulation of TORC1 signaling	biological_process	11	2	991	29	16274	0.534422
GO:0043981	histone H4-K5 acetylation	biological_process	12	2	991	29	16274	0.534422
GO:0001056	RNA polymerase III activity	molecular_function	10	2	991	29	16274	0.534422
GO:0031527	filopodium membrane	cellular_component	6	2	991	29	16274	0.534422
GO:0043982	histone H4-K8 acetylation	biological_process	12	2	991	29	16274	0.534422
GO:0033690	positive regulation of osteoblast proliferation	biological_process	8	2	991	29	16274	0.534422
GO:0035518	histone H2A monoubiquitination	biological_process	14	2	991	29	16274	0.534422
GO:0031091	platelet alpha granule	cellular_component	9	2	991	29	16274	0.534422
GO:0017166	vinculin binding	molecular_function	6	2	991	29	16274	0.534422
GO:0021794	thalamus development	biological_process	5	2	991	29	16274	0.534422
GO:0030902	hindbrain development	biological_process	5	3	991	46	16274	0.537085
GO:0048646	anatomical structure formation involved in morphogenesis	biological_process	4	3	991	46	16274	0.537085
GO:0050699	WW domain binding	molecular_function	6	4	991	63	16274	0.539586
GO:0035024	negative regulation of Rho protein signal transduction	biological_process	12	3	991	47	16274	0.551834
GO:0045861	negative regulation of proteolysis	biological_process	9	3	991	47	16274	0.551834
GO:0090200	positive regulation of release of cytochrome c from mitochondria	biological_process	10	3	991	47	16274	0.551834
GO:0006378	mRNA polyadenylation	biological_process	12	4	991	64	16274	0.552203
GO:0004521	endoribonuclease activity	molecular_function	8	4	991	64	16274	0.552203
GO:0070534	protein K63-linked ubiquitination	biological_process	13	4	991	64	16274	0.552203
GO:0005687	U4 snRNP	cellular_component	8	2	991	30	16274	0.552957
GO:0050908	detection of light stimulus involved in visual perception	biological_process	9	2	991	30	16274	0.552957
GO:0016075	rRNA catabolic process	biological_process	11	2	991	30	16274	0.552957
GO:0044233	mitochondria-associated endoplasmic reticulum membrane	cellular_component	5	2	991	30	16274	0.552957
GO:1990381	ubiquitin-specific protease binding	molecular_function	7	2	991	30	16274	0.552957
GO:0015721	bile acid and bile salt transport	biological_process	8	2	991	30	16274	0.552957
GO:0042101	T cell receptor complex	cellular_component	6	2	991	30	16274	0.552957
GO:0006614	SRP-dependent cotranslational protein targeting to membrane	biological_process	14	2	991	30	16274	0.552957
GO:0001843	neural tube closure	biological_process	7	11	991	182	16274	0.554713
GO:0090091	positive regulation of extracellular matrix disassembly	biological_process	9	1	991	13	16274	0.558276
GO:0008568	microtubule-severing ATPase activity	molecular_function	11	1	991	13	16274	0.558276
GO:0042824	MHC class I peptide loading complex	cellular_component	7	1	991	13	16274	0.558276
GO:0021555	midbrain-hindbrain boundary morphogenesis	biological_process	6	1	991	13	16274	0.558276
GO:0034773	histone H4-K20 trimethylation	biological_process	13	1	991	13	16274	0.558276
GO:0015808	L-alanine transport	biological_process	12	1	991	13	16274	0.558276
GO:0043295	glutathione binding	molecular_function	6	1	991	13	16274	0.558276
GO:0007341	penetration of zona pellucida	biological_process	5	1	991	13	16274	0.558276
GO:1903053	regulation of extracellular matrix organization	biological_process	7	1	991	13	16274	0.558276
GO:0006379	mRNA cleavage	biological_process	10	1	991	13	16274	0.558276
GO:0038063	collagen-activated tyrosine kinase receptor signaling pathway	biological_process	8	1	991	13	16274	0.558276
GO:0014706	striated muscle tissue development	biological_process	7	1	991	13	16274	0.558276
GO:0002115	store-operated calcium entry	biological_process	11	1	991	13	16274	0.558276
GO:0030957	Tat protein binding	molecular_function	8	1	991	13	16274	0.558276
GO:0097065	anterior head development	biological_process	6	1	991	13	16274	0.558276
GO:0005031	tumor necrosis factor-activated receptor activity	molecular_function	7	1	991	13	16274	0.558276
GO:0035036	sperm-egg recognition	biological_process	6	1	991	13	16274	0.558276
GO:0042256	mature ribosome assembly	biological_process	10	1	991	13	16274	0.558276
GO:0071864	positive regulation of cell proliferation in bone marrow	biological_process	8	1	991	13	16274	0.558276
GO:0031665	negative regulation of lipopolysaccharide-mediated signaling pathway	biological_process	8	1	991	13	16274	0.558276
GO:0004720	protein-lysine 6-oxidase activity	molecular_function	7	1	991	13	16274	0.558276
GO:1990393	3M complex	cellular_component	4	1	991	13	16274	0.558276
GO:0004679	AMP-activated protein kinase activity	molecular_function	9	1	991	13	16274	0.558276
GO:0036089	cleavage furrow formation	biological_process	6	1	991	13	16274	0.558276
GO:0010761	fibroblast migration	biological_process	8	1	991	13	16274	0.558276
GO:0070475	rRNA base methylation	biological_process	14	1	991	13	16274	0.558276
GO:0019731	antibacterial humoral response	biological_process	7	1	991	13	16274	0.558276
GO:0051653	spindle localization	biological_process	5	1	991	13	16274	0.558276
GO:0031468	nuclear envelope reassembly	biological_process	7	1	991	13	16274	0.558276
GO:0035234	ectopic germ cell programmed cell death	biological_process	5	1	991	13	16274	0.558276
GO:0009437	carnitine metabolic process	biological_process	7	1	991	13	16274	0.558276
GO:0000213	tRNA-intron endonuclease activity	molecular_function	9	1	991	13	16274	0.558276
GO:0046931	pore complex assembly	biological_process	7	1	991	13	16274	0.558276
GO:1902570	protein localization to nucleolus	biological_process	9	1	991	13	16274	0.558276
GO:1903936	cellular response to sodium arsenite	biological_process	7	1	991	13	16274	0.558276
GO:0003176	aortic valve development	biological_process	7	1	991	13	16274	0.558276
GO:0072542	protein phosphatase activator activity	molecular_function	7	1	991	13	16274	0.558276
GO:0005683	U7 snRNP	cellular_component	7	1	991	13	16274	0.558276
GO:0015180	L-alanine transmembrane transporter activity	molecular_function	9	1	991	13	16274	0.558276
GO:0016641	oxidoreductase activity, acting on the CH-NH2 group of donors, oxygen as acceptor	molecular_function	6	1	991	13	16274	0.558276
GO:0060736	prostate gland growth	biological_process	5	1	991	13	16274	0.558276
GO:0045261	proton-transporting ATP synthase complex, catalytic core F(1	cellular_component	6	1	991	13	16274	0.558276
GO:0000808	origin recognition complex	cellular_component	4	1	991	13	16274	0.558276
GO:0086045	membrane depolarization during AV node cell action potential	biological_process	9	1	991	13	16274	0.558276
GO:0008135	translation factor activity, RNA binding	molecular_function	7	1	991	13	16274	0.558276
GO:0061086	negative regulation of histone H3-K27 methylation	biological_process	12	1	991	13	16274	0.558276
GO:0071459	protein localization to chromosome, centromeric region	biological_process	9	1	991	13	16274	0.558276
GO:0048368	lateral mesoderm development	biological_process	7	1	991	13	16274	0.558276
GO:0061087	positive regulation of histone H3-K27 methylation	biological_process	12	1	991	13	16274	0.558276
GO:0071986	Ragulator complex	cellular_component	8	1	991	13	16274	0.558276
GO:0007253	cytoplasmic sequestering of NF-kappaB	biological_process	8	1	991	13	16274	0.558276
GO:0032714	negative regulation of interleukin-5 production	biological_process	8	1	991	13	16274	0.558276
GO:0061156	pulmonary artery morphogenesis	biological_process	8	1	991	13	16274	0.558276
GO:0008499	UDP-galactose:beta-N-acetylglucosamine beta-1,3-galactosyltransferase activity	molecular_function	8	1	991	13	16274	0.558276
GO:0018057	peptidyl-lysine oxidation	biological_process	10	1	991	13	16274	0.558276
GO:0051754	meiotic sister chromatid cohesion, centromeric	biological_process	7	1	991	13	16274	0.558276
GO:0030015	CCR4-NOT core complex	cellular_component	4	1	991	13	16274	0.558276
GO:0031465	Cul4B-RING E3 ubiquitin ligase complex	cellular_component	8	1	991	13	16274	0.558276
GO:0043651	linoleic acid metabolic process	biological_process	11	1	991	13	16274	0.558276
GO:0070552	BRISC complex	cellular_component	4	1	991	13	16274	0.558276
GO:0023051	regulation of signaling	biological_process	5	1	991	13	16274	0.558276
GO:0071257	cellular response to electrical stimulus	biological_process	6	1	991	13	16274	0.558276
GO:0071866	negative regulation of apoptotic process in bone marrow cell	biological_process	10	1	991	13	16274	0.558276
GO:1905050	positive regulation of metallopeptidase activity	biological_process	11	1	991	13	16274	0.558276
GO:1990592	protein K69-linked ufmylation	biological_process	13	1	991	13	16274	0.558276
GO:1990726	Lsm1-7-Pat1 complex	cellular_component	5	1	991	13	16274	0.558276
GO:0031076	embryonic camera-type eye development	biological_process	9	2	991	31	16274	0.570963
GO:0031145	anaphase-promoting complex-dependent catabolic process	biological_process	12	2	991	31	16274	0.570963
GO:0051571	positive regulation of histone H3-K4 methylation	biological_process	12	2	991	31	16274	0.570963
GO:0044306	neuron projection terminus	cellular_component	5	2	991	31	16274	0.570963
GO:0051382	kinetochore assembly	biological_process	8	2	991	31	16274	0.570963
GO:0034719	SMN-Sm protein complex	cellular_component	6	2	991	31	16274	0.570963
GO:1900181	negative regulation of protein localization to nucleus	biological_process	9	2	991	31	16274	0.570963
GO:0090179	planar cell polarity pathway involved in neural tube closure	biological_process	10	2	991	31	16274	0.570963
GO:0004812	aminoacyl-tRNA ligase activity	molecular_function	6	6	991	100	16274	0.574533
GO:0051537	2 iron, 2 sulfur cluster binding	molecular_function	6	4	991	66	16274	0.576874
GO:0008536	Ran GTPase binding	molecular_function	9	4	991	66	16274	0.576874
GO:0006807	nitrogen compound metabolic process	biological_process	4	3	991	49	16274	0.580477
GO:0060042	retina morphogenesis in camera-type eye	biological_process	5	1	991	14	16274	0.585196
GO:0007096	regulation of exit from mitosis	biological_process	9	1	991	14	16274	0.585196
GO:1900264	positive regulation of DNA-directed DNA polymerase activity	biological_process	8	1	991	14	16274	0.585196
GO:0010587	miRNA catabolic process	biological_process	11	1	991	14	16274	0.585196
GO:0031298	replication fork protection complex	cellular_component	4	1	991	14	16274	0.585196
GO:0000915	actomyosin contractile ring assembly	biological_process	7	1	991	14	16274	0.585196
GO:0002360	T cell lineage commitment	biological_process	6	1	991	14	16274	0.585196
GO:0000796	condensin complex	cellular_component	6	1	991	14	16274	0.585196
GO:0061626	pharyngeal arch artery morphogenesis	biological_process	8	1	991	14	16274	0.585196
GO:0035014	phosphatidylinositol 3-kinase regulator activity	molecular_function	6	1	991	14	16274	0.585196
GO:0010501	RNA secondary structure unwinding	biological_process	9	1	991	14	16274	0.585196
GO:0035524	proline transmembrane transport	biological_process	12	1	991	14	16274	0.585196
GO:0006996	organelle organization	biological_process	5	1	991	14	16274	0.585196
GO:0048254	snoRNA localization	biological_process	6	1	991	14	16274	0.585196
GO:0097255	R2TP complex	cellular_component	4	1	991	14	16274	0.585196
GO:0030311	poly-N-acetyllactosamine biosynthetic process	biological_process	8	1	991	14	16274	0.585196
GO:0030976	thiamine pyrophosphate binding	molecular_function	6	1	991	14	16274	0.585196
GO:0044770	cell cycle phase transition	biological_process	5	1	991	14	16274	0.585196
GO:0002903	negative regulation of B cell apoptotic process	biological_process	12	1	991	14	16274	0.585196
GO:0098909	regulation of cardiac muscle cell action potential involved in regulation of contraction	biological_process	8	1	991	14	16274	0.585196
GO:0051798	positive regulation of hair follicle development	biological_process	8	1	991	14	16274	0.585196
GO:0090344	negative regulation of cell aging	biological_process	7	1	991	14	16274	0.585196
GO:2000404	regulation of T cell migration	biological_process	8	1	991	14	16274	0.585196
GO:0000729	DNA double-strand break processing	biological_process	8	1	991	14	16274	0.585196
GO:0039536	negative regulation of RIG-I signaling pathway	biological_process	9	1	991	14	16274	0.585196
GO:0046825	regulation of protein export from nucleus	biological_process	9	1	991	14	16274	0.585196
GO:0004528	phosphodiesterase I activity	molecular_function	8	1	991	14	16274	0.585196
GO:1902916	positive regulation of protein polyubiquitination	biological_process	12	1	991	14	16274	0.585196
GO:0071243	cellular response to arsenic-containing substance	biological_process	6	1	991	14	16274	0.585196
GO:0060706	cell differentiation involved in embryonic placenta development	biological_process	5	1	991	14	16274	0.585196
GO:2000323	negative regulation of glucocorticoid receptor signaling pathway	biological_process	10	1	991	14	16274	0.585196
GO:1903363	negative regulation of cellular protein catabolic process	biological_process	9	1	991	14	16274	0.585196
GO:0036310	annealing helicase activity	molecular_function	9	1	991	14	16274	0.585196
GO:0050650	chondroitin sulfate proteoglycan biosynthetic process	biological_process	10	1	991	14	16274	0.585196
GO:0035241	protein-arginine omega-N monomethyltransferase activity	molecular_function	9	1	991	14	16274	0.585196
GO:0042105	alpha-beta T cell receptor complex	cellular_component	7	1	991	14	16274	0.585196
GO:0019372	lipoxygenase pathway	biological_process	10	1	991	14	16274	0.585196
GO:1900407	regulation of cellular response to oxidative stress	biological_process	7	1	991	14	16274	0.585196
GO:1901522	positive regulation of transcription from RNA polymerase II promoter involved in cellular response to chemical stimulus	biological_process	11	1	991	14	16274	0.585196
GO:0099078	BORC complex	cellular_component	4	1	991	14	16274	0.585196
GO:0098779	positive regulation of mitophagy in response to mitochondrial depolarization	biological_process	12	1	991	14	16274	0.585196
GO:0021544	subpallium development	biological_process	5	1	991	14	16274	0.585196
GO:0015193	L-proline transmembrane transporter activity	molecular_function	7	1	991	14	16274	0.585196
GO:0046686	response to cadmium ion	biological_process	7	1	991	14	16274	0.585196
GO:0005827	polar microtubule	cellular_component	9	1	991	14	16274	0.585196
GO:0051271	negative regulation of cellular component movement	biological_process	7	1	991	14	16274	0.585196
GO:0070419	nonhomologous end joining complex	cellular_component	5	1	991	14	16274	0.585196
GO:0038024	cargo receptor activity	molecular_function	3	1	991	14	16274	0.585196
GO:0050427	3'-phosphoadenosine 5'-phosphosulfate metabolic process	biological_process	6	1	991	14	16274	0.585196
GO:0035357	peroxisome proliferator activated receptor signaling pathway	biological_process	6	1	991	14	16274	0.585196
GO:0043983	histone H4-K12 acetylation	biological_process	12	1	991	14	16274	0.585196
GO:0008417	fucosyltransferase activity	molecular_function	7	1	991	14	16274	0.585196
GO:0045839	negative regulation of mitotic nuclear division	biological_process	9	1	991	14	16274	0.585196
GO:1903140	regulation of establishment of endothelial barrier	biological_process	10	1	991	14	16274	0.585196
GO:0015037	peptide disulfide oxidoreductase activity	molecular_function	7	1	991	14	16274	0.585196
GO:0035519	protein K29-linked ubiquitination	biological_process	13	1	991	14	16274	0.585196
GO:0035988	chondrocyte proliferation	biological_process	4	1	991	14	16274	0.585196
GO:0031952	regulation of protein autophosphorylation	biological_process	10	1	991	14	16274	0.585196
GO:0032623	interleukin-2 production	biological_process	5	1	991	14	16274	0.585196
GO:0005955	calcineurin complex	cellular_component	5	1	991	14	16274	0.585196
GO:0071156	regulation of cell cycle arrest	biological_process	8	1	991	14	16274	0.585196
GO:0030532	small nuclear ribonucleoprotein complex	cellular_component	6	1	991	14	16274	0.585196
GO:0040012	regulation of locomotion	biological_process	5	1	991	14	16274	0.585196
GO:1903364	positive regulation of cellular protein catabolic process	biological_process	9	2	991	32	16274	0.588437
GO:0032454	histone demethylase activity (H3-K9 specific	molecular_function	6	2	991	32	16274	0.588437
GO:0043548	phosphatidylinositol 3-kinase binding	molecular_function	5	2	991	32	16274	0.588437
GO:0031167	rRNA methylation	biological_process	13	2	991	32	16274	0.588437
GO:0051010	microtubule plus-end binding	molecular_function	8	2	991	32	16274	0.588437
GO:0003688	DNA replication origin binding	molecular_function	9	2	991	32	16274	0.588437
GO:0043024	ribosomal small subunit binding	molecular_function	6	2	991	32	16274	0.588437
GO:0031110	regulation of microtubule polymerization or depolymerization	biological_process	8	2	991	32	16274	0.588437
GO:0006605	protein targeting	biological_process	11	4	991	67	16274	0.588916
GO:0000077	DNA damage checkpoint	biological_process	7	4	991	67	16274	0.588916
GO:0005876	spindle microtubule	cellular_component	8	4	991	67	16274	0.588916
GO:0042738	exogenous drug catabolic process	biological_process	7	3	991	50	16274	0.594357
GO:0051018	protein kinase A binding	molecular_function	5	3	991	50	16274	0.594357
GO:0044389	ubiquitin-like protein ligase binding	molecular_function	6	3	991	50	16274	0.594357
GO:0097191	extrinsic apoptotic signaling pathway	biological_process	6	5	991	85	16274	0.596609
GO:1990380	Lys48-specific deubiquitinase activity	molecular_function	6	2	991	33	16274	0.605376
GO:0044458	motile cilium assembly	biological_process	8	2	991	33	16274	0.605376
GO:0048791	calcium ion-regulated exocytosis of neurotransmitter	biological_process	10	2	991	33	16274	0.605376
GO:0045182	translation regulator activity	molecular_function	3	2	991	33	16274	0.605376
GO:0022624	proteasome accessory complex	cellular_component	4	2	991	33	16274	0.605376
GO:0031491	nucleosome binding	molecular_function	5	3	991	51	16274	0.607934
GO:0048754	branching morphogenesis of an epithelial tube	biological_process	6	3	991	51	16274	0.607934
GO:1901381	positive regulation of potassium ion transmembrane transport	biological_process	11	1	991	15	16274	0.610477
GO:1990909	Wnt signalosome	cellular_component	4	1	991	15	16274	0.610477
GO:0050733	RS domain binding	molecular_function	6	1	991	15	16274	0.610477
GO:0050882	voluntary musculoskeletal movement	biological_process	6	1	991	15	16274	0.610477
GO:0048478	replication fork protection	biological_process	9	1	991	15	16274	0.610477
GO:0032410	negative regulation of transporter activity	biological_process	6	1	991	15	16274	0.610477
GO:0000395	mRNA 5'-splice site recognition	biological_process	10	1	991	15	16274	0.610477
GO:0001758	retinal dehydrogenase activity	molecular_function	7	1	991	15	16274	0.610477
GO:0004703	G protein-coupled receptor kinase activity	molecular_function	9	1	991	15	16274	0.610477
GO:0015125	bile acid transmembrane transporter activity	molecular_function	5	1	991	15	16274	0.610477
GO:0043405	regulation of MAP kinase activity	biological_process	11	1	991	15	16274	0.610477
GO:0051304	chromosome separation	biological_process	5	1	991	15	16274	0.610477
GO:0006189	'de novo' IMP biosynthetic process	biological_process	13	1	991	15	16274	0.610477
GO:0016589	NURF complex	cellular_component	9	1	991	15	16274	0.610477
GO:0042555	MCM complex	cellular_component	4	1	991	15	16274	0.610477
GO:0061299	retina vasculature morphogenesis in camera-type eye	biological_process	5	1	991	15	16274	0.610477
GO:0008519	ammonium transmembrane transporter activity	molecular_function	7	1	991	15	16274	0.610477
GO:0042698	ovulation cycle	biological_process	4	1	991	15	16274	0.610477
GO:0005247	voltage-gated chloride channel activity	molecular_function	9	1	991	15	16274	0.610477
GO:0015187	glycine transmembrane transporter activity	molecular_function	5	1	991	15	16274	0.610477
GO:0050966	detection of mechanical stimulus involved in sensory perception of pain	biological_process	7	1	991	15	16274	0.610477
GO:0035694	mitochondrial protein catabolic process	biological_process	9	1	991	15	16274	0.610477
GO:0003184	pulmonary valve morphogenesis	biological_process	6	1	991	15	16274	0.610477
GO:0031123	RNA 3'-end processing	biological_process	10	1	991	15	16274	0.610477
GO:0050998	nitric-oxide synthase binding	molecular_function	6	1	991	15	16274	0.610477
GO:0030893	meiotic cohesin complex	cellular_component	5	1	991	15	16274	0.610477
GO:0046902	regulation of mitochondrial membrane permeability	biological_process	8	1	991	15	16274	0.610477
GO:0046598	positive regulation of viral entry into host cell	biological_process	10	1	991	15	16274	0.610477
GO:1903206	negative regulation of hydrogen peroxide-induced cell death	biological_process	10	1	991	15	16274	0.610477
GO:0000408	EKC/KEOPS complex	cellular_component	4	1	991	15	16274	0.610477
GO:0038163	thrombopoietin-mediated signaling pathway	biological_process	8	1	991	15	16274	0.610477
GO:0046620	regulation of organ growth	biological_process	7	1	991	15	16274	0.610477
GO:1903136	cuprous ion binding	molecular_function	9	1	991	15	16274	0.610477
GO:0048671	negative regulation of collateral sprouting	biological_process	8	1	991	15	16274	0.610477
GO:0005134	interleukin-2 receptor binding	molecular_function	7	1	991	15	16274	0.610477
GO:0060449	bud elongation involved in lung branching	biological_process	8	1	991	15	16274	0.610477
GO:0015696	ammonium transport	biological_process	8	1	991	15	16274	0.610477
GO:0006754	ATP biosynthetic process	biological_process	12	1	991	15	16274	0.610477
GO:0030619	U1 snRNA binding	molecular_function	8	1	991	15	16274	0.610477
GO:0003223	ventricular compact myocardium morphogenesis	biological_process	9	1	991	15	16274	0.610477
GO:0010518	positive regulation of phospholipase activity	biological_process	9	1	991	15	16274	0.610477
GO:0097211	cellular response to gonadotropin-releasing hormone	biological_process	8	1	991	15	16274	0.610477
GO:0090207	regulation of triglyceride metabolic process	biological_process	8	1	991	15	16274	0.610477
GO:0015824	proline transport	biological_process	8	1	991	15	16274	0.610477
GO:0021785	branchiomotor neuron axon guidance	biological_process	8	1	991	15	16274	0.610477
GO:0001652	granular component	cellular_component	7	1	991	15	16274	0.610477
GO:0051764	actin crosslink formation	biological_process	7	1	991	15	16274	0.610477
GO:0070192	chromosome organization involved in meiotic cell cycle	biological_process	7	1	991	15	16274	0.610477
GO:0072488	ammonium transmembrane transport	biological_process	9	1	991	15	16274	0.610477
GO:0004523	RNA-DNA hybrid ribonuclease activity	molecular_function	10	1	991	15	16274	0.610477
GO:0048333	mesodermal cell differentiation	biological_process	6	1	991	15	16274	0.610477
GO:0032585	multivesicular body membrane	cellular_component	10	1	991	15	16274	0.610477
GO:0008043	intracellular ferritin complex	cellular_component	5	1	991	15	16274	0.610477
GO:0001537	N-acetylgalactosamine 4-O-sulfotransferase activity	molecular_function	7	1	991	15	16274	0.610477
GO:0061042	vascular wound healing	biological_process	7	1	991	15	16274	0.610477
GO:0035563	positive regulation of chromatin binding	biological_process	7	1	991	15	16274	0.610477
GO:0071702	organic substance transport	biological_process	6	1	991	15	16274	0.610477
GO:0006544	glycine metabolic process	biological_process	11	1	991	15	16274	0.610477
GO:0032020	ISG15-protein conjugation	biological_process	9	1	991	15	16274	0.610477
GO:0006913	nucleocytoplasmic transport	biological_process	8	4	991	69	16274	0.612385
GO:0016874	ligase activity	molecular_function	4	8	991	139	16274	0.616604
GO:0010212	response to ionizing radiation	biological_process	6	5	991	87	16274	0.617404
GO:0017022	myosin binding	molecular_function	6	3	991	52	16274	0.621205
GO:0008574	ATP-dependent microtubule motor activity, plus-end-directed	molecular_function	12	3	991	52	16274	0.621205
GO:0048593	camera-type eye morphogenesis	biological_process	8	3	991	52	16274	0.621205
GO:0044237	cellular metabolic process	biological_process	4	2	991	34	16274	0.621781
GO:0000228	nuclear chromosome	cellular_component	7	2	991	34	16274	0.621781
GO:0006693	prostaglandin metabolic process	biological_process	10	2	991	34	16274	0.621781
GO:1990869	cellular response to chemokine	biological_process	8	2	991	34	16274	0.621781
GO:0008376	acetylgalactosaminyltransferase activity	molecular_function	7	2	991	34	16274	0.621781
GO:0031369	translation initiation factor binding	molecular_function	5	2	991	34	16274	0.621781
GO:0006349	regulation of gene expression by genetic imprinting	biological_process	9	2	991	34	16274	0.621781
GO:0031616	spindle pole centrosome	cellular_component	8	2	991	34	16274	0.621781
GO:0005721	pericentric heterochromatin	cellular_component	8	2	991	34	16274	0.621781
GO:0031418	L-ascorbic acid binding	molecular_function	6	2	991	34	16274	0.621781
GO:0043039	tRNA aminoacylation	biological_process	11	2	991	34	16274	0.621781
GO:0030371	translation repressor activity	molecular_function	4	2	991	34	16274	0.621781
GO:0007520	myoblast fusion	biological_process	6	2	991	34	16274	0.621781
GO:0043161	proteasome-mediated ubiquitin-dependent protein catabolic process	biological_process	11	18	991	311	16274	0.623242
GO:0004129	cytochrome-c oxidase activity	molecular_function	6	4	991	70	16274	0.623803
GO:0045296	cadherin binding	molecular_function	6	5	991	88	16274	0.627561
GO:0090502	RNA phosphodiester bond hydrolysis, endonucleolytic	biological_process	10	7	991	123	16274	0.627688
GO:0030307	positive regulation of cell growth	biological_process	7	6	991	106	16274	0.631786
GO:0004003	ATP-dependent DNA helicase activity	molecular_function	11	3	991	53	16274	0.634166
GO:0070059	intrinsic apoptotic signaling pathway in response to endoplasmic reticulum stress	biological_process	7	3	991	53	16274	0.634166
GO:1900087	positive regulation of G1/S transition of mitotic cell cycle	biological_process	10	3	991	53	16274	0.634166
GO:0001662	behavioral fear response	biological_process	7	3	991	53	16274	0.634166
GO:0045176	apical protein localization	biological_process	6	1	991	16	16274	0.634219
GO:0044342	type B pancreatic cell proliferation	biological_process	5	1	991	16	16274	0.634219
GO:0033177	proton-transporting two-sector ATPase complex, proton-transporting domain	cellular_component	5	1	991	16	16274	0.634219
GO:1903608	protein localization to cytoplasmic stress granule	biological_process	8	1	991	16	16274	0.634219
GO:0015886	heme transport	biological_process	7	1	991	16	16274	0.634219
GO:1990130	GATOR1 complex	cellular_component	4	1	991	16	16274	0.634219
GO:0048539	bone marrow development	biological_process	6	1	991	16	16274	0.634219
GO:0050665	hydrogen peroxide biosynthetic process	biological_process	8	1	991	16	16274	0.634219
GO:0060259	regulation of feeding behavior	biological_process	6	1	991	16	16274	0.634219
GO:0045646	regulation of erythrocyte differentiation	biological_process	8	1	991	16	16274	0.634219
GO:0010944	negative regulation of transcription by competitive promoter binding	biological_process	10	1	991	16	16274	0.634219
GO:2000344	positive regulation of acrosome reaction	biological_process	8	1	991	16	16274	0.634219
GO:0006020	inositol metabolic process	biological_process	7	1	991	16	16274	0.634219
GO:0016577	histone demethylation	biological_process	11	1	991	16	16274	0.634219
GO:0090267	positive regulation of mitotic cell cycle spindle assembly checkpoint	biological_process	9	1	991	16	16274	0.634219
GO:0070072	vacuolar proton-transporting V-type ATPase complex assembly	biological_process	10	1	991	16	16274	0.634219
GO:0001955	blood vessel maturation	biological_process	6	1	991	16	16274	0.634219
GO:0004565	beta-galactosidase activity	molecular_function	8	1	991	16	16274	0.634219
GO:0010792	DNA double-strand break processing involved in repair via single-strand annealing	biological_process	9	1	991	16	16274	0.634219
GO:0006398	mRNA 3'-end processing by stem-loop binding and cleavage	biological_process	11	1	991	16	16274	0.634219
GO:0051646	mitochondrion localization	biological_process	6	1	991	16	16274	0.634219
GO:0097485	neuron projection guidance	biological_process	5	1	991	16	16274	0.634219
GO:0042711	maternal behavior	biological_process	6	1	991	16	16274	0.634219
GO:0033148	positive regulation of intracellular estrogen receptor signaling pathway	biological_process	10	1	991	16	16274	0.634219
GO:0045162	clustering of voltage-gated sodium channels	biological_process	7	1	991	16	16274	0.634219
GO:0060687	regulation of branching involved in prostate gland morphogenesis	biological_process	8	1	991	16	16274	0.634219
GO:0071933	Arp2/3 complex binding	molecular_function	5	1	991	16	16274	0.634219
GO:0070940	dephosphorylation of RNA polymerase II C-terminal domain	biological_process	10	1	991	16	16274	0.634219
GO:2000781	positive regulation of double-strand break repair	biological_process	11	1	991	16	16274	0.634219
GO:0016624	oxidoreductase activity, acting on the aldehyde or oxo group of donors, disulfide as acceptor	molecular_function	6	1	991	16	16274	0.634219
GO:0034141	positive regulation of toll-like receptor 3 signaling pathway	biological_process	10	1	991	16	16274	0.634219
GO:1901385	regulation of voltage-gated calcium channel activity	biological_process	9	1	991	16	16274	0.634219
GO:0006333	chromatin assembly or disassembly	biological_process	6	1	991	16	16274	0.634219
GO:0010737	protein kinase A signaling	biological_process	6	1	991	16	16274	0.634219
GO:0031227	intrinsic component of endoplasmic reticulum membrane	cellular_component	6	1	991	16	16274	0.634219
GO:0006474	N-terminal protein amino acid acetylation	biological_process	11	1	991	16	16274	0.634219
GO:0045842	positive regulation of mitotic metaphase/anaphase transition	biological_process	12	1	991	16	16274	0.634219
GO:0009620	response to fungus	biological_process	7	1	991	16	16274	0.634219
GO:0008821	crossover junction endodeoxyribonuclease activity	molecular_function	10	1	991	16	16274	0.634219
GO:0003170	heart valve development	biological_process	5	1	991	16	16274	0.634219
GO:0048545	response to steroid hormone	biological_process	6	1	991	16	16274	0.634219
GO:0005664	nuclear origin of replication recognition complex	cellular_component	5	1	991	16	16274	0.634219
GO:0019068	virion assembly	biological_process	7	1	991	16	16274	0.634219
GO:2000234	positive regulation of rRNA processing	biological_process	9	1	991	16	16274	0.634219
GO:0005522	profilin binding	molecular_function	5	1	991	16	16274	0.634219
GO:0043249	erythrocyte maturation	biological_process	6	1	991	16	16274	0.634219
GO:0034551	mitochondrial respiratory chain complex III assembly	biological_process	10	1	991	16	16274	0.634219
GO:0070493	thrombin-activated receptor signaling pathway	biological_process	6	1	991	16	16274	0.634219
GO:0010763	positive regulation of fibroblast migration	biological_process	9	1	991	16	16274	0.634219
GO:0008104	protein localization	biological_process	5	10	991	176	16274	0.635292
GO:0043968	histone H2A acetylation	biological_process	11	2	991	35	16274	0.637653
GO:0048821	erythrocyte development	biological_process	7	2	991	35	16274	0.637653
GO:0042176	regulation of protein catabolic process	biological_process	7	2	991	35	16274	0.637653
GO:0042692	muscle cell differentiation	biological_process	6	2	991	35	16274	0.637653
GO:0051457	maintenance of protein location in nucleus	biological_process	8	2	991	35	16274	0.637653
GO:0005665	RNA polymerase II, core complex	cellular_component	7	2	991	35	16274	0.637653
GO:0061077	chaperone-mediated protein folding	biological_process	5	3	991	54	16274	0.646815
GO:0030331	estrogen receptor binding	molecular_function	9	3	991	54	16274	0.646815
GO:0071889	14-3-3 protein binding	molecular_function	5	2	991	36	16274	0.652997
GO:0061158	3'-UTR-mediated mRNA destabilization	biological_process	12	2	991	36	16274	0.652997
GO:0035371	microtubule plus-end	cellular_component	7	2	991	36	16274	0.652997
GO:0000780	condensed nuclear chromosome, centromeric region	cellular_component	9	2	991	36	16274	0.652997
GO:0030220	platelet formation	biological_process	7	2	991	36	16274	0.652997
GO:0048020	CCR chemokine receptor binding	molecular_function	8	2	991	36	16274	0.652997
GO:0002042	cell migration involved in sprouting angiogenesis	biological_process	11	2	991	36	16274	0.652997
GO:0043277	apoptotic cell clearance	biological_process	8	2	991	36	16274	0.652997
GO:0070417	cellular response to cold	biological_process	6	1	991	17	16274	0.656515
GO:0005663	DNA replication factor C complex	cellular_component	4	1	991	17	16274	0.656515
GO:0045252	oxoglutarate dehydrogenase complex	cellular_component	6	1	991	17	16274	0.656515
GO:0072711	cellular response to hydroxyurea	biological_process	7	1	991	17	16274	0.656515
GO:0032480	negative regulation of type I interferon production	biological_process	8	1	991	17	16274	0.656515
GO:0008635	activation of cysteine-type endopeptidase activity involved in apoptotic process by cytochrome c	biological_process	12	1	991	17	16274	0.656515
GO:0010032	meiotic chromosome condensation	biological_process	10	1	991	17	16274	0.656515
GO:0036402	proteasome-activating ATPase activity	molecular_function	11	1	991	17	16274	0.656515
GO:0045654	positive regulation of megakaryocyte differentiation	biological_process	9	1	991	17	16274	0.656515
GO:0006590	thyroid hormone generation	biological_process	7	1	991	17	16274	0.656515
GO:0035242	protein-arginine omega-N asymmetric methyltransferase activity	molecular_function	9	1	991	17	16274	0.656515
GO:0031669	cellular response to nutrient levels	biological_process	7	1	991	17	16274	0.656515
GO:0034098	VCP-NPL4-UFD1 AAA ATPase complex	cellular_component	7	1	991	17	16274	0.656515
GO:0019511	peptidyl-proline hydroxylation	biological_process	10	1	991	17	16274	0.656515
GO:0060670	branching involved in labyrinthine layer morphogenesis	biological_process	5	1	991	17	16274	0.656515
GO:0010833	telomere maintenance via telomere lengthening	biological_process	9	1	991	17	16274	0.656515
GO:0061462	protein localization to lysosome	biological_process	9	1	991	17	16274	0.656515
GO:0006384	transcription initiation from RNA polymerase III promoter	biological_process	9	1	991	17	16274	0.656515
GO:0042795	snRNA transcription by RNA polymerase II	biological_process	10	1	991	17	16274	0.656515
GO:0031053	primary miRNA processing	biological_process	11	1	991	17	16274	0.656515
GO:0000244	spliceosomal tri-snRNP complex assembly	biological_process	10	1	991	17	16274	0.656515
GO:0051864	histone demethylase activity (H3-K36 specific	molecular_function	7	1	991	17	16274	0.656515
GO:0003214	cardiac left ventricle morphogenesis	biological_process	7	1	991	17	16274	0.656515
GO:0003149	membranous septum morphogenesis	biological_process	5	1	991	17	16274	0.656515
GO:0010918	positive regulation of mitochondrial membrane potential	biological_process	7	1	991	17	16274	0.656515
GO:0043996	histone acetyltransferase activity (H4-K8 specific	molecular_function	13	1	991	17	16274	0.656515
GO:0046972	histone acetyltransferase activity (H4-K16 specific)	molecular_function	13	1	991	17	16274	0.656515
GO:0060982	coronary artery morphogenesis	biological_process	8	1	991	17	16274	0.656515
GO:0035686	sperm fibrous sheath	cellular_component	5	1	991	17	16274	0.656515
GO:0050847	progesterone receptor signaling pathway	biological_process	7	1	991	17	16274	0.656515
GO:0043276	anoikis	biological_process	7	1	991	17	16274	0.656515
GO:0016032	viral process	biological_process	6	1	991	17	16274	0.656515
GO:0043995	histone acetyltransferase activity (H4-K5 specific	molecular_function	13	1	991	17	16274	0.656515
GO:0033601	positive regulation of mammary gland epithelial cell proliferation	biological_process	9	1	991	17	16274	0.656515
GO:0042585	germinal vesicle	cellular_component	9	1	991	17	16274	0.656515
GO:0045606	positive regulation of epidermal cell differentiation	biological_process	9	1	991	17	16274	0.656515
GO:2001141	regulation of RNA biosynthetic process	biological_process	8	1	991	17	16274	0.656515
GO:0032183	SUMO binding	molecular_function	6	1	991	17	16274	0.656515
GO:0070776	MOZ/MORF histone acetyltransferase complex	cellular_component	8	1	991	17	16274	0.656515
GO:0004659	prenyltransferase activity	molecular_function	6	1	991	17	16274	0.656515
GO:0030261	chromosome condensation	biological_process	9	1	991	17	16274	0.656515
GO:0021798	forebrain dorsal/ventral pattern formation	biological_process	7	1	991	17	16274	0.656515
GO:0019919	peptidyl-arginine methylation, to asymmetrical-dimethyl arginine	biological_process	14	1	991	17	16274	0.656515
GO:0019855	calcium channel inhibitor activity	molecular_function	7	1	991	17	16274	0.656515
GO:0051315	attachment of mitotic spindle microtubules to kinetochore	biological_process	6	1	991	17	16274	0.656515
GO:0016765	transferase activity, transferring alkyl or aryl (other than methyl) groups	molecular_function	5	1	991	17	16274	0.656515
GO:0045039	protein insertion into mitochondrial inner membrane	biological_process	7	1	991	17	16274	0.656515
GO:1904468	negative regulation of tumor necrosis factor secretion	biological_process	10	1	991	17	16274	0.656515
GO:0033263	CORVET complex	cellular_component	8	1	991	17	16274	0.656515
GO:0006739	NADP metabolic process	biological_process	4	1	991	17	16274	0.656515
GO:0006268	DNA unwinding involved in DNA replication	biological_process	10	1	991	17	16274	0.656515
GO:0060831	smoothened signaling pathway involved in dorsal/ventral neural tube patterning	biological_process	7	1	991	17	16274	0.656515
GO:0008494	translation activator activity	molecular_function	7	1	991	17	16274	0.656515
GO:0010890	positive regulation of sequestering of triglyceride	biological_process	7	1	991	17	16274	0.656515
GO:2000810	regulation of bicellular tight junction assembly	biological_process	7	1	991	17	16274	0.656515
GO:0010756	positive regulation of plasminogen activation	biological_process	11	1	991	17	16274	0.656515
GO:0060828	regulation of canonical Wnt signaling pathway	biological_process	9	4	991	73	16274	0.656755
GO:0007088	regulation of mitotic nuclear division	biological_process	8	4	991	73	16274	0.656755
GO:0051225	spindle assembly	biological_process	9	4	991	73	16274	0.656755
GO:0051209	release of sequestered calcium ion into cytosol	biological_process	8	5	991	91	16274	0.657034
GO:0005160	transforming growth factor beta receptor binding	molecular_function	7	4	991	74	16274	0.667297
GO:2000353	positive regulation of endothelial cell apoptotic process	biological_process	11	2	991	37	16274	0.667819
GO:0031011	Ino80 complex	cellular_component	6	2	991	37	16274	0.667819
GO:0045582	positive regulation of T cell differentiation	biological_process	10	2	991	37	16274	0.667819
GO:0017134	fibroblast growth factor binding	molecular_function	6	2	991	37	16274	0.667819
GO:0006744	ubiquinone biosynthetic process	biological_process	9	2	991	37	16274	0.667819
GO:0021904	dorsal/ventral neural tube patterning	biological_process	7	2	991	37	16274	0.667819
GO:0015171	amino acid transmembrane transporter activity	molecular_function	7	2	991	37	16274	0.667819
GO:2000010	positive regulation of protein localization to cell surface	biological_process	7	2	991	37	16274	0.667819
GO:0004198	calcium-dependent cysteine-type endopeptidase activity	molecular_function	9	2	991	37	16274	0.667819
GO:0051604	protein maturation	biological_process	7	2	991	37	16274	0.667819
GO:0000276	mitochondrial proton-transporting ATP synthase complex, coupling factor F(o	cellular_component	7	2	991	37	16274	0.667819
GO:0051924	regulation of calcium ion transport	biological_process	9	2	991	37	16274	0.667819
GO:0016342	catenin complex	cellular_component	6	3	991	56	16274	0.671172
GO:0016620	oxidoreductase activity, acting on the aldehyde or oxo group of donors, NAD or NADP as acceptor	molecular_function	6	3	991	56	16274	0.671172
GO:0030139	endocytic vesicle	cellular_component	7	5	991	93	16274	0.67583
GO:0006626	protein targeting to mitochondrion	biological_process	12	1	991	18	16274	0.677453
GO:0019367	fatty acid elongation, saturated fatty acid	biological_process	12	1	991	18	16274	0.677453
GO:1903546	protein localization to photoreceptor outer segment	biological_process	10	1	991	18	16274	0.677453
GO:0031390	Ctf18 RFC-like complex	cellular_component	4	1	991	18	16274	0.677453
GO:0009404	toxin metabolic process	biological_process	5	1	991	18	16274	0.677453
GO:0046486	glycerolipid metabolic process	biological_process	7	1	991	18	16274	0.677453
GO:0000812	Swr1 complex	cellular_component	8	1	991	18	16274	0.677453
GO:0009165	nucleotide biosynthetic process	biological_process	9	1	991	18	16274	0.677453
GO:0034046	poly(G) binding	molecular_function	9	1	991	18	16274	0.677453
GO:0016817	hydrolase activity, acting on acid anhydrides	molecular_function	5	1	991	18	16274	0.677453
GO:0047555	3',5'-cyclic-GMP phosphodiesterase activity	molecular_function	10	1	991	18	16274	0.677453
GO:0070700	BMP receptor binding	molecular_function	8	1	991	18	16274	0.677453
GO:0098887	neurotransmitter receptor transport, endosome to postsynaptic membrane	biological_process	9	1	991	18	16274	0.677453
GO:0005688	U6 snRNP	cellular_component	8	1	991	18	16274	0.677453
GO:0016174	NAD(P)H oxidase activity	molecular_function	7	1	991	18	16274	0.677453
GO:0010614	negative regulation of cardiac muscle hypertrophy	biological_process	10	1	991	18	16274	0.677453
GO:0032836	glomerular basement membrane development	biological_process	7	1	991	18	16274	0.677453
GO:0019369	arachidonic acid metabolic process	biological_process	11	1	991	18	16274	0.677453
GO:0102756	very-long-chain 3-ketoacyl-CoA synthase activity	molecular_function	7	1	991	18	16274	0.677453
GO:0070461	SAGA-type complex	cellular_component	7	1	991	18	16274	0.677453
GO:0035338	long-chain fatty-acyl-CoA biosynthetic process	biological_process	10	1	991	18	16274	0.677453
GO:0008656	cysteine-type endopeptidase activator activity involved in apoptotic process	molecular_function	8	1	991	18	16274	0.677453
GO:0102337	3-oxo-cerotoyl-CoA synthase activity	molecular_function	7	1	991	18	16274	0.677453
GO:0048853	forebrain morphogenesis	biological_process	5	1	991	18	16274	0.677453
GO:0005845	mRNA cap binding complex	cellular_component	5	1	991	18	16274	0.677453
GO:0102338	3-oxo-lignoceronyl-CoA synthase activity	molecular_function	7	1	991	18	16274	0.677453
GO:0044030	regulation of DNA methylation	biological_process	9	1	991	18	16274	0.677453
GO:0030422	production of siRNA involved in RNA interference	biological_process	12	1	991	18	16274	0.677453
GO:0034625	fatty acid elongation, monounsaturated fatty acid	biological_process	13	1	991	18	16274	0.677453
GO:0008343	adult feeding behavior	biological_process	5	1	991	18	16274	0.677453
GO:0033234	negative regulation of protein sumoylation	biological_process	11	1	991	18	16274	0.677453
GO:0030950	establishment or maintenance of actin cytoskeleton polarity	biological_process	8	1	991	18	16274	0.677453
GO:0017183	peptidyl-diphthamide biosynthetic process from peptidyl-histidine	biological_process	12	1	991	18	16274	0.677453
GO:0010216	maintenance of DNA methylation	biological_process	8	1	991	18	16274	0.677453
GO:0004143	diacylglycerol kinase activity	molecular_function	7	1	991	18	16274	0.677453
GO:0032876	negative regulation of DNA endoreduplication	biological_process	9	1	991	18	16274	0.677453
GO:0009922	fatty acid elongase activity	molecular_function	8	1	991	18	16274	0.677453
GO:1990253	cellular response to leucine starvation	biological_process	10	1	991	18	16274	0.677453
GO:0070198	protein localization to chromosome, telomeric region	biological_process	9	1	991	18	16274	0.677453
GO:0009303	rRNA transcription	biological_process	10	1	991	18	16274	0.677453
GO:0102336	3-oxo-arachidoyl-CoA synthase activity	molecular_function	7	1	991	18	16274	0.677453
GO:0070652	HAUS complex	cellular_component	5	1	991	18	16274	0.677453
GO:0032000	positive regulation of fatty acid beta-oxidation	biological_process	9	1	991	18	16274	0.677453
GO:0006892	post-Golgi vesicle-mediated transport	biological_process	8	1	991	18	16274	0.677453
GO:0002690	positive regulation of leukocyte chemotaxis	biological_process	8	1	991	18	16274	0.677453
GO:0035646	endosome to melanosome transport	biological_process	8	1	991	18	16274	0.677453
GO:0010881	regulation of cardiac muscle contraction by regulation of the release of sequestered calcium ion	biological_process	9	1	991	18	16274	0.677453
GO:0046887	positive regulation of hormone secretion	biological_process	8	1	991	18	16274	0.677453
GO:0006352	DNA-templated transcription, initiation	biological_process	8	4	991	75	16274	0.677614
GO:0006665	sphingolipid metabolic process	biological_process	8	2	991	38	16274	0.682124
GO:0008589	regulation of smoothened signaling pathway	biological_process	8	2	991	38	16274	0.682124
GO:0034237	protein kinase A regulatory subunit binding	molecular_function	6	2	991	38	16274	0.682124
GO:0071425	hematopoietic stem cell proliferation	biological_process	5	2	991	38	16274	0.682124
GO:0051966	regulation of synaptic transmission, glutamatergic	biological_process	9	2	991	38	16274	0.682124
GO:0051059	NF-kappaB binding	molecular_function	8	3	991	57	16274	0.682879
GO:0006611	protein export from nucleus	biological_process	11	3	991	57	16274	0.682879
GO:0006493	protein O-linked glycosylation	biological_process	10	3	991	57	16274	0.682879
GO:0051603	proteolysis involved in cellular protein catabolic process	biological_process	8	7	991	131	16274	0.692457
GO:0030374	nuclear receptor transcription coactivator activity	molecular_function	6	7	991	131	16274	0.692457
GO:0034644	cellular response to UV	biological_process	8	5	991	95	16274	0.693928
GO:0042476	odontogenesis	biological_process	6	3	991	58	16274	0.694272
GO:0045595	regulation of cell differentiation	biological_process	6	3	991	58	16274	0.694272
GO:0051973	positive regulation of telomerase activity	biological_process	8	3	991	58	16274	0.694272
GO:2000377	regulation of reactive oxygen species metabolic process	biological_process	7	2	991	39	16274	0.695921
GO:0048169	regulation of long-term neuronal synaptic plasticity	biological_process	11	2	991	39	16274	0.695921
GO:0001916	positive regulation of T cell mediated cytotoxicity	biological_process	8	2	991	39	16274	0.695921
GO:0017158	regulation of calcium ion-dependent exocytosis	biological_process	9	2	991	39	16274	0.695921
GO:2000042	negative regulation of double-strand break repair via homologous recombination	biological_process	11	2	991	39	16274	0.695921
GO:0061136	regulation of proteasomal protein catabolic process	biological_process	10	2	991	39	16274	0.695921
GO:0051928	positive regulation of calcium ion transport	biological_process	9	2	991	39	16274	0.695921
GO:0017156	calcium ion regulated exocytosis	biological_process	9	2	991	39	16274	0.695921
[truncated: 1,894 more rows]

## Sheet: KEGG enrichment
pathway_id	pathway_name	S gene number	TS gene number	B gene number	TB gene number	pvalue
ko00603	Glycosphingolipid biosynthesis - globo and isoglobo series	4	388	37	6191	0.199366
ko03050	Proteasome	8	388	117	6191	0.452673
ko00601	Glycosphingolipid biosynthesis - lacto and neolacto series	4	388	60	6191	0.524166
ko00591	Linoleic acid metabolism	4	388	63	6191	0.563381
ko00532	Glycosaminoglycan biosynthesis - chondroitin sulfate / dermatan sulfate	3	388	47	6191	0.572289
ko00440	Phosphonate and phosphinate metabolism	1	388	14	6191	0.596301
ko00770	Pantothenate and CoA biosynthesis	3	388	49	6191	0.601004
ko00130	Ubiquinone and other terpenoid-quinone biosynthesis	2	388	32	6191	0.604942
ko00250	Alanine, aspartate and glutamate metabolism	4	388	74	6191	0.690497
ko00100	Steroid biosynthesis	2	388	40	6191	0.725005
ko04979	Cholesterol metabolism	6	388	116	6191	0.743585
ko00740	Riboflavin metabolism	1	388	23	6191	0.774928
ko03020	RNA polymerase	3	388	65	6191	0.783423
ko00900	Terpenoid backbone biosynthesis	2	388	47	6191	0.803345
ko04960	Aldosterone-regulated sodium reabsorption	4	388	87	6191	0.803955
ko04623	Cytosolic DNA-sensing pathway	6	388	127	6191	0.816668
ko05100	Bacterial invasion of epithelial cells	8	388	165	6191	0.821238
ko00515	Mannose type O-glycan biosynthesis	2	388	49	6191	0.821771
ko00592	alpha-Linolenic acid metabolism	2	388	49	6191	0.821771
ko04710	Circadian rhythm	3	388	70	6191	0.824052
ko03440	Homologous recombination	4	388	90	6191	0.824725
ko00970	Aminoacyl-tRNA biosynthesis	5	388	110	6191	0.8284
ko00760	Nicotinate and nicotinamide metabolism	3	388	72	6191	0.838388
ko03060	Protein export	2	388	51	6191	0.838635
ko05213	Endometrial cancer	6	388	132	6191	0.843988
ko05221	Acute myeloid leukemia	7	388	154	6191	0.857997
ko05016	Huntington disease	22	388	426	6191	0.860475
ko04961	Endocrine and other factor-regulated calcium reabsorption	4	388	97	6191	0.866178
ko03450	Non-homologous end-joining	1	388	31	6191	0.8662
ko01521	EGFR tyrosine kinase inhibitor resistance	8	388	175	6191	0.866624
ko04392	Hippo signaling pathway - multiple species	2	388	57	6191	0.880908
ko05310	Asthma	2	388	57	6191	0.880908
ko04340	Hedgehog signaling pathway	4	388	101	6191	0.885873
ko04260	Cardiac muscle contraction	7	388	162	6191	0.890207
ko00531	Glycosaminoglycan degradation	1	388	35	6191	0.896864
ko04520	Adherens junction	7	388	165	6191	0.900596
ko00604	Glycosphingolipid biosynthesis - ganglio series	1	388	36	6191	0.903364
ko05218	Melanoma	6	388	147	6191	0.906695
ko04962	Vasopressin-regulated water reabsorption	4	388	106	6191	0.906909
ko00600	Sphingolipid metabolism	4	388	106	6191	0.906909
ko04744	Phototransduction	2	388	62	6191	0.908065
ko05340	Primary immunodeficiency	3	388	85	6191	0.90911
ko00360	Phenylalanine metabolism	1	388	37	6191	0.909456
ko04662	B cell receptor signaling pathway	6	388	148	6191	0.909973
ko00511	Other glycan degradation	1	388	38	6191	0.915165
ko05412	Arrhythmogenic right ventricular cardiomyopathy (ARVC	6	388	150	6191	0.916231
ko02010	ABC transporters	4	388	109	6191	0.917817
ko00500	Starch and sucrose metabolism	2	388	65	6191	0.92146
ko05211	Renal cell carcinoma	6	388	153	6191	0.924909
ko00564	Glycerophospholipid metabolism	9	388	215	6191	0.930075
ko00330	Arginine and proline metabolism	4	388	113	6191	0.930582
ko04973	Carbohydrate digestion and absorption	3	388	91	6191	0.931135
ko05012	Parkinson disease	14	388	312	6191	0.932385
ko04120	Ubiquitin mediated proteolysis	14	388	312	6191	0.932385
ko04140	Autophagy - animal	13	388	294	6191	0.934054
ko00040	Pentose and glucuronate interconversions	1	388	42	6191	0.934627
ko00052	Galactose metabolism	2	388	69	6191	0.936483
ko00020	Citrate cycle (TCA cycle	2	388	69	6191	0.936483
ko00220	Arginine biosynthesis	1	388	43	6191	0.938752
ko04110	Cell cycle	12	388	278	6191	0.939683
ko00561	Glycerolipid metabolism	5	388	138	6191	0.939963
ko00140	Steroid hormone biosynthesis	3	388	94	6191	0.940205
ko04977	Vitamin digestion and absorption	1	388	44	6191	0.942618
ko04920	Adipocytokine signaling pathway	6	388	161	6191	0.944312
ko03030	DNA replication	2	388	72	6191	0.94592
ko03430	Mismatch repair	1	388	45	6191	0.94624
ko00590	Arachidonic acid metabolism	5	388	142	6191	0.948926
ko00120	Primary bile acid biosynthesis	1	388	46	6191	0.949633
ko00514	Other types of O-glycan biosynthesis	1	388	46	6191	0.949633
ko03022	Basal transcription factors	3	388	98	6191	0.950585
ko05170	Human immunodeficiency virus 1 infection	22	388	473	6191	0.950861
ko00830	Retinol metabolism	4	388	122	6191	0.953004
ko00350	Tyrosine metabolism	2	388	75	6191	0.954015
ko04215	Apoptosis - multiple species	2	388	75	6191	0.954015
ko00534	Glycosaminoglycan biosynthesis - heparan sulfate / heparin	1	388	48	6191	0.955794
ko05204	Chemical carcinogenesis	4	388	124	6191	0.956984
ko04370	VEGF signaling pathway	4	388	124	6191	0.956984
ko05416	Viral myocarditis	4	388	124	6191	0.956984
ko00340	Histidine metabolism	1	388	49	6191	0.958586
ko04742	Taste transduction	4	388	125	6191	0.958855
ko03015	mRNA surveillance pathway	7	388	191	6191	0.960471
ko05020	Prion diseases	2	388	78	6191	0.960945
ko04726	Serotonergic synapse	10	388	253	6191	0.961372
ko04622	RIG-I-like receptor signaling pathway	5	388	149	6191	0.961745
ko05164	Influenza A	15	388	352	6191	0.962582
ko04914	Progesterone-mediated oocyte maturation	7	388	194	6191	0.964688
ko05410	Hypertrophic cardiomyopathy (HCM	6	388	173	6191	0.965088
ko04380	Osteoclast differentiation	10	388	257	6191	0.966216
ko04114	Oocyte meiosis	10	388	258	6191	0.967339
ko04927	Cortisol synthesis and secretion	5	388	153	6191	0.967675
ko04070	Phosphatidylinositol signaling system	8	388	218	6191	0.968482
ko04211	Longevity regulating pathway	7	388	197	6191	0.968494
ko00190	Oxidative phosphorylation	11	388	280	6191	0.969314
ko04913	Ovarian steroidogenesis	3	388	108	6191	0.969654
ko00983	Drug metabolism - other enzymes	4	388	132	6191	0.969991
ko04978	Mineral absorption	2	388	83	6191	0.970327
ko05230	Central carbon metabolism in cancer	4	388	133	6191	0.97133
ko04670	Leukocyte transendothelial migration	9	388	242	6191	0.971989
ko04666	Fc gamma R-mediated phagocytosis	6	388	179	6191	0.97257
ko05216	Thyroid cancer	2	388	85	6191	0.973437
ko04975	Fat digestion and absorption	2	388	85	6191	0.973437
ko05215	Prostate cancer	8	388	223	6191	0.973793
ko05214	Glioma	5	388	158	6191	0.973895
ko01522	Endocrine resistance	7	388	202	6191	0.974017
ko05134	Legionellosis	3	388	112	6191	0.97513
ko00512	Mucin type O-glycan biosynthesis	1	388	57	6191	0.975436
ko04612	Antigen processing and presentation	4	388	137	6191	0.976149
ko00565	Ether lipid metabolism	3	388	113	6191	0.976345
ko00562	Inositol phosphate metabolism	5	388	161	6191	0.977075
ko04714	Thermogenesis	22	388	503	6191	0.977235
ko05160	Hepatitis C	14	388	349	6191	0.977251
ko00510	N-Glycan biosynthesis	3	388	114	6191	0.977504
ko04918	Thyroid hormone synthesis	6	388	184	6191	0.977647
ko00563	Glycosylphosphatidylinositol (GPI)-anchor biosynthesis	1	388	59	6191	0.978446
ko05414	Dilated cardiomyopathy (DCM	6	388	187	6191	0.98026
ko04932	Non-alcoholic fatty liver disease (NAFLD	13	388	334	6191	0.980553
ko00260	Glycine, serine and threonine metabolism	2	388	91	6191	0.980994
ko04550	Signaling pathways regulating pluripotency of stem cells	12	388	315	6191	0.981285
ko00982	Drug metabolism - cytochrome P450	2	388	92	6191	0.982032
ko04720	Long-term potentiation	4	388	144	6191	0.982805
ko04970	Salivary secretion	5	388	168	6191	0.983145
ko04912	GnRH signaling pathway	7	388	213	6191	0.983183
ko05231	Choline metabolism in cancer	7	388	213	6191	0.983183
ko01040	Biosynthesis of unsaturated fatty acids	1	388	63	6191	0.983406
ko00062	Fatty acid elongation	1	388	63	6191	0.983406
ko05223	Non-small cell lung cancer	4	388	145	6191	0.983598
ko04725	Cholinergic synapse	9	388	257	6191	0.983795
ko04924	Renin secretion	5	388	169	6191	0.983878
ko00010	Glycolysis / Gluconeogenesis	4	388	147	6191	0.985082
ko05220	Chronic myeloid leukemia	5	388	171	6191	0.985255
ko04810	Regulation of actin cytoskeleton	18	388	442	6191	0.985424
ko05010	Alzheimer disease	15	388	383	6191	0.985479
ko00310	Lysine degradation	3	388	123	6191	0.985762
ko03420	Nucleotide excision repair	2	388	98	6191	0.987197
ko04650	Natural killer cell mediated cytotoxicity	8	388	242	6191	0.987354
ko03013	RNA transport	13	388	350	6191	0.988614
ko00410	beta-Alanine metabolism	1	388	69	6191	0.988794
ko00630	Glyoxylate and dicarboxylate metabolism	1	388	69	6191	0.988794
ko04923	Regulation of lipolysis in adipocytes	3	388	128	6191	0.989002
ko05150	Staphylococcus aureus infection	2	388	101	6191	0.989206
ko04141	Protein processing in endoplasmic reticulum	14	388	372	6191	0.989227
ko05143	African trypanosomiasis	1	388	70	6191	0.989504
ko04213	Longevity regulating pathway - multiple species	3	388	130	6191	0.990088
ko00240	Pyrimidine metabolism	3	388	130	6191	0.990088
ko04115	p53 signaling pathway	4	388	156	6191	0.990322
ko00980	Metabolism of xenobiotics by cytochrome P450	2	388	103	6191	0.990371
ko05014	Amyotrophic lateral sclerosis (ALS	2	388	103	6191	0.990371
ko01523	Antifolate resistance	1	388	72	6191	0.990793
ko04917	Prolactin signaling pathway	4	388	158	6191	0.99122
ko05030	Cocaine addiction	2	388	105	6191	0.991414
ko03460	Fanconi anemia pathway	2	388	107	6191	0.992346
ko04130	SNARE interactions in vesicular transport	1	388	75	6191	0.992436
ko04068	FoxO signaling pathway	10	388	301	6191	0.993127
ko04664	Fc epsilon RI signaling pathway	3	388	137	6191	0.993135
ko05332	Graft-versus-host disease	1	388	77	6191	0.993365
ko00051	Fructose and mannose metabolism	1	388	77	6191	0.993365
ko03040	Spliceosome	10	388	303	6191	0.993637
ko04150	mTOR signaling pathway	12	388	346	6191	0.993712
ko04610	Complement and coagulation cascades	4	388	165	6191	0.993776
ko05212	Pancreatic cancer	4	388	165	6191	0.993776
ko04976	Bile secretion	4	388	165	6191	0.993776
ko04931	Insulin resistance	8	388	260	6191	0.993887
ko04910	Insulin signaling pathway	10	388	305	6191	0.994111
ko04066	HIF-1 signaling pathway	6	388	216	6191	0.99438
ko04012	ErbB signaling pathway	5	388	192	6191	0.99438
ko04540	Gap junction	5	388	194	6191	0.994886
ko04071	Sphingolipid signaling pathway	8	388	265	6191	0.995034
ko04210	Apoptosis	10	388	310	6191	0.995156
ko05140	Leishmaniasis	3	388	145	6191	0.995514
ko04925	Aldosterone synthesis and secretion	6	388	221	6191	0.995515
ko05330	Allograft rejection	1	388	83	6191	0.995524
ko03320	PPAR signaling pathway	4	388	172	6191	0.99561
ko04928	Parathyroid hormone synthesis, secretion and action	7	388	245	6191	0.995611
ko05219	Bladder cancer	1	388	84	6191	0.995808
ko00270	Cysteine and methionine metabolism	2	388	118	6191	0.995953
ko04064	NF-kappa B signaling pathway	5	388	199	6191	0.995967
ko05210	Colorectal cancer	5	388	199	6191	0.995967
ko05031	Amphetamine addiction	3	388	147	6191	0.99597
ko04919	Thyroid hormone signaling pathway	8	388	271	6191	0.996142
ko04750	Inflammatory mediator regulation of TRP channels	6	388	226	6191	0.99643
ko01524	Platinum drug resistance	3	388	150	6191	0.996571
ko04137	Mitophagy - animal	3	388	150	6191	0.996571
ko05032	Morphine addiction	5	388	203	6191	0.996671
ko00620	Pyruvate metabolism	1	388	88	6191	0.996776
ko04658	Th1 and Th2 cell differentiation	5	388	206	6191	0.997119
ko05163	Human cytomegalovirus infection	19	388	514	6191	0.997246
ko04727	GABAergic synapse	5	388	207	6191	0.997256
ko05217	Basal cell carcinoma	3	388	155	6191	0.997385
ko04660	T cell receptor signaling pathway	6	388	233	6191	0.997416
ko00071	Fatty acid degradation	1	388	92	6191	0.997521
ko04216	Ferroptosis	1	388	92	6191	0.997521
ko04922	Glucagon signaling pathway	5	388	210	6191	0.997628
ko04668	TNF signaling pathway	6	388	235	6191	0.997646
ko04142	Lysosome	7	388	261	6191	0.997842
ko04218	Cellular senescence	11	388	353	6191	0.997899
ko05144	Malaria	1	388	95	6191	0.997965
ko04640	Hematopoietic cell lineage	5	388	214	6191	0.99805
ko04940	Type I diabetes mellitus	1	388	96	6191	0.998095
ko04371	Apelin signaling pathway	9	388	311	6191	0.998137
ko04530	Tight junction	12	388	379	6191	0.99821
ko04390	Hippo signaling pathway	11	388	357	6191	0.998211
ko04672	Intestinal immune network for IgA production	1	388	97	6191	0.998216
ko05132	Salmonella infection	3	388	164	6191	0.998402
ko04152	AMPK signaling pathway	7	388	268	6191	0.998429
ko04921	Oxytocin signaling pathway	10	388	339	6191	0.998506
ko04730	Long-term depression	2	388	135	6191	0.998512
ko04330	Notch signaling pathway	1	388	101	6191	0.998629
ko05321	Inflammatory bowel disease (IBD	2	388	138	6191	0.998755
ko04620	Toll-like receptor signaling pathway	4	388	197	6191	0.998783
ko03018	RNA degradation	3	388	170	6191	0.998853
ko04217	Necroptosis	9	388	323	6191	0.998888
ko04611	Platelet activation	7	388	276	6191	0.998913
ko04625	C-type lectin receptor signaling pathway	5	388	226	6191	0.998924
ko04930	Type II diabetes mellitus	1	388	105	6191	0.998946
ko04722	Neurotrophin signaling pathway	7	388	279	6191	0.999054
ko00520	Amino sugar and nucleotide sugar metabolism	1	388	107	6191	0.999076
ko05320	Autoimmune thyroid disease	1	388	107	6191	0.999076
ko04015	Rap1 signaling pathway	14	388	441	6191	0.999131
ko04145	Phagosome	8	388	307	6191	0.999206
ko04723	Retrograde endocannabinoid signaling	8	388	307	6191	0.999206
ko05322	Systemic lupus erythematosus	3	388	181	6191	0.99938
ko05146	Amoebiasis	4	388	210	6191	0.999387
ko04514	Cell adhesion molecules (CAMs)	8	388	313	6191	0.999396
ko04512	ECM-receptor interaction	3	388	182	6191	0.999413
ko04146	Peroxisome	3	388	183	6191	0.999446
ko04621	NOD-like receptor signaling pathway	8	388	316	6191	0.999474
ko04911	Insulin secretion	3	388	185	6191	0.999505
ko05166	Human T-cell leukemia virus 1 infection	16	388	500	6191	0.999529
ko05161	Hepatitis B	10	388	366	6191	0.99953
ko05142	Chagas disease (American trypanosomiasis	5	388	243	6191	0.999546
ko04721	Synaptic vesicle cycle	3	388	187	6191	0.999558
ko05224	Breast cancer	8	388	320	6191	0.999563
ko04916	Melanogenesis	5	388	244	6191	0.999568
ko04926	Relaxin signaling pathway	7	388	297	6191	0.999596
ko04713	Circadian entrainment	4	388	218	6191	0.999601
ko04971	Gastric acid secretion	2	388	157	6191	0.999602
ko04014	Ras signaling pathway	16	388	505	6191	0.999612
ko04510	Focal adhesion	12	388	417	6191	0.999621
ko05168	Herpes simplex virus 1 infection	29	388	774	6191	0.999623
ko05145	Toxoplasmosis	5	388	247	6191	0.99963
ko05162	Measles	7	388	300	6191	0.99965
ko04659	Th17 cell differentiation	5	388	249	6191	0.999667
ko00480	Glutathione metabolism	1	388	123	6191	0.999679
ko03008	Ribosome biogenesis in eukaryotes	2	388	161	6191	0.999688
ko05225	Hepatocellular carcinoma	9	388	352	6191	0.999695
ko03010	Ribosome	7	388	303	6191	0.999697
ko05226	Gastric cancer	8	388	328	6191	0.999699
ko05203	Viral carcinogenesis	11	388	400	6191	0.999706
ko04915	Estrogen signaling pathway	7	388	304	6191	0.999712
ko04072	Phospholipase D signaling pathway	8	388	330	6191	0.999726
ko04724	Glutamatergic synapse	5	388	253	6191	0.999729
ko04630	Jak-STAT signaling pathway	9	388	356	6191	0.999746
ko04728	Dopaminergic synapse	6	388	282	6191	0.99976
ko05167	Kaposi sarcoma-associated herpesvirus infection	11	388	408	6191	0.999793
ko05034	Alcoholism	7	388	311	6191	0.999795
ko04934	Cushing syndrome	9	388	366	6191	0.99984
ko05206	MicroRNAs in cancer	7	388	317	6191	0.999847
ko04270	Vascular smooth muscle contraction	6	388	302	6191	0.999913
ko04974	Protein digestion and absorption	2	388	182	6191	0.999913
ko04022	cGMP-PKG signaling pathway	9	388	380	6191	0.999917
ko04062	Chemokine signaling pathway	10	388	406	6191	0.999923
ko05418	Fluid shear stress and atherosclerosis	5	388	283	6191	0.999945
ko05169	Epstein-Barr virus infection	11	388	442	6191	0.999955
ko05133	Pertussis	1	388	155	6191	0.999961
ko05323	Rheumatoid arthritis	2	388	196	6191	0.999963
ko04310	Wnt signaling pathway	7	388	349	6191	0.999969
ko00230	Purine metabolism	5	388	295	6191	0.999971
ko04151	PI3K-Akt signaling pathway	25	388	765	6191	0.999973
ko04972	Pancreatic secretion	2	388	201	6191	0.999973
ko05222	Small cell lung cancer	2	388	205	6191	0.999979
ko04350	TGF-beta signaling pathway	2	388	209	6191	0.999984
ko04144	Endocytosis	14	388	537	6191	0.999985
ko04024	cAMP signaling pathway	11	388	470	6191	0.999988
ko04261	Adrenergic signaling in cardiomyocytes	5	388	312	6191	0.999989
ko05152	Tuberculosis	7	388	369	6191	0.999989
ko04020	Calcium signaling pathway	8	388	409	6191	0.999995
ko04010	MAPK signaling pathway	17	388	629	6191	0.999995
ko04657	IL-17 signaling pathway	1	388	185	6191	0.999995
ko05205	Proteoglycans in cancer	9	388	446	6191	0.999997
ko04360	Axon guidance	7	388	402	6191	0.999998
ko04933	AGE-RAGE signaling pathway in diabetic complications	1	388	218	6191	0.999999
ko05165	Human papillomavirus infection	19	388	744	6191	1
ko05202	Transcriptional misregulation in cancer	4	388	396	6191	1
ko04060	Cytokine-cytokine receptor interaction	10	388	583	6191	1
ko04740	Olfactory transduction	18	388	960	6191	1
ko04080	Neuroactive ligand-receptor interaction	7	388	684	6191	1
ko05200	Pathways in cancer	23	388	1134	6191	1
