# Supplementary material for: Transcriptome Analysis of mRNAs and Long Non-Coding RNAs During Subsequent Embryo Development of Porcine Cloned Zygotes After Vitrification
Source: Front Genet. 2021 Dec 17;12:753327. doi: 10.3389/fgene.2021.753327 (PMC8718616; doi:10.3389/fgene.2021.753327)
Supplement: Supplementary file 7 [file Table6.XLSX]

## Sheet: Known lncRNAs
t_id	class_code	chr	strand	start	end	t_name	num_exons	length	gene_id	gene_name	FPKM.VZ_2C_1	FPKM.VZ_2C_2	FPKM.VZ_2C_3	FPKM.FZ_2C_1	FPKM.FZ_2C_2	FPKM.FZ_2C_3	fc	log2(fc)	pval	regulation	significant
29949	0	chr10	-	24956426	24969507	ENSSSCT00000051485	7	1919	MSTRG.13214	ENSSSCG00000032301	1.70988	0.000286	1.00233	0.0001	0.030541	0.02714	46.9444	5.55288	0.0268991	up	yes
120510	0	chr18	-	20141472	20149094	ENSSSCT00000061011	5	2466	MSTRG.52760	ENSSSCG00000036149	0.09136	0.044484	0.021192	0.0001	0.398746	0.38224	0.201048	-2.31439	0.325306	down	no
138053	0	chr2	-	99884949	100444468	ENSSSCT00000058562	5	5355	MSTRG.60118	ENSSSCG00000036104	2.56904	0.0001	1.57156	1.35136	4.47366	5.11908	0.37835	-1.40221	0.407293	down	no
120709	0	chr18	-	22339155	22629103	ENSSSCT00000045050	4	4415	MSTRG.53054	ENSSSCG00000037665	0.095068	0.243172	0.085935	0.290372	0.39591	0.288816	0.435008	-1.20089	0.419618	down	no
155825	0	chr3	-	91183454	91239012	ENSSSCT00000037231	4	4340	MSTRG.67414	ENSSSCG00000031079	0.11401	0.231221	0.001707	0.163944	0.012552	0.788594	0.359488	-1.47599	0.45566	down	no
15253	0	chr1	+	159022355	159093270	ENSSSCT00000053201	5	1221	MSTRG.6901	ENSSSCG00000039179	0.249586	0.468956	0.726586	0.387073	1.64152	1.14407	0.455494	-1.1345	0.465208	down	no
124013	0	chr18	+	54431140	54470801	ENSSSCT00000061547	4	1716	MSTRG.54383	ENSSSCG00000032309	0.337876	0.660658	0.257156	0.138303	0.96825	1.43946	0.493198	-1.01976	0.511509	down	no
34938	0	chr10	-	68578573	68621321	ENSSSCT00000039015	4	2586	MSTRG.15336	ENSSSCG00000040837	0.255104	0.227174	0.37949	0.111337	0.595519	0.855123	0.551715	-0.858004	0.574031	down	no
136308	0	chr2	+	83262737	83425150	ENSSSCT00000060458	4	1809	MSTRG.59443	ENSSSCG00000033215	0.232154	0.534252	0.496131	0.92357	0.840158	0.349121	0.597552	-0.742864	0.601783	down	no
13420	0	chr1	+	135887824	136014632	ENSSSCT00000063776	5	5453	MSTRG.6049	ENSSSCG00000033875	0.013033	0.131101	0.224378	0.16073	0.357755	0.058405	0.638791	-0.646585	0.697381	down	no
12047	0	chr1	+	126891672	126894854	ENSSSCT00000052986	4	1419	MSTRG.5519	ENSSSCG00000037543	0.678184	1.54162	1.0298	1.06828	0.617636	0.4744	1.50423	0.589025	0.708858	up	no
87260	0	chr14	-	118157260	118629484	ENSSSCT00000057420	12	1605	MSTRG.37770	ENSSSCG00000040730	0.319966	0.709039	0.837708	1.2029	0.310648	0.72893	0.832435	-0.264591	0.843792	down	no
135245	0	chr2	+	77977459	78009289	ENSSSCT00000047801	4	2219	MSTRG.59057	ENSSSCG00000039815	3.48778	1.12477	2.25853	5.95828	0.565216	1.50594	0.855735	-0.224764	0.847067	down	no
255161	0	chr9	+	133527371	133559892	ENSSSCT00000059159	4	1783	MSTRG.110248	ENSSSCG00000035711	2.58637	4.07666	3.47231	3.77776	3.46022	4.34877	0.874735	-0.193082	0.869128	down	no
167137	0	chr4	-	69940392	69974892	ENSSSCT00000048229	4	2750	MSTRG.72541	ENSSSCG00000040677	14.9367	18.0729	20.9828	12.722	17.1354	18.5112	1.11627	0.158686	0.908669	up	no
137977	0	chr2	+	98865202	99031502	ENSSSCT00000054254	4	2608	MSTRG.60093	ENSSSCG00000040462	0.268976	0.22575	0.371941	0.10479	0.389123	0.248026	1.16811	0.224177	0.91754	up	no
134565	0	chr2	-	75547473	75550616	ENSSSCT00000039648	4	1198	MSTRG.58818	ENSSSCG00000033090	18.0203	5.72495	36.8343	26.3794	15.8158	21.8702	0.945588	-0.0807159	0.927581	down	no
208006	0	chr6	-	140628921	140779649	ENSSSCT00000044275	4	1065	MSTRG.89828	ENSSSCG00000032901	0.0001	0.10575	0.035331	0.0001	0.499703	0.0001	0.282417	-1.8241	1	down	no
6610	0	chr1	+	71831528	71837025	ENSSSCT00000043223	4	431	MSTRG.3182	ENSSSCG00000038975	0.0001	0.0001	0.0001	0.0001	0.0001	0.0001	1	0	1	no	no
59953	0	chr13	-	68229013	68259980	ENSSSCT00000037520	4	1145	MSTRG.26001	ENSSSCG00000039791	0.0001	0.0001	0.0001	0.0001	0.0001	0.0001	1	0	1	no	no
226403	0	chr7	+	114965386	115031820	ENSSSCT00000065663	16	6326	MSTRG.97781	ENSSSCG00000038851	0.110522	0.136964	0.06194	0.048243	0.078775	0.24052	0.841888	-0.248299	1	down	no
14400	0	chr1	+	146279643	146315740	ENSSSCT00000060511	4	675	ENSSSCG00000039717	ENSSSCG00000039717	0.0001	0.0001	0.0001	0.0001	0.0001	0.0001	1	0	1	no	no
257873	0	chrX	-	23449534	23495041	ENSSSCT00000040513	4	744	MSTRG.111368	ENSSSCG00000035137	0.0001	0.0001	0.0001	0.0001	0.0001	0.0001	1	0	1	no	no
148174	0	chr3	-	24513403	24520855	ENSSSCT00000062085	4	733	MSTRG.64121	ENSSSCG00000031291	0.0001	0.0001	0.0001	0.0001	0.0001	0.0001	1	0	1	no	no
39089	0	chr11	+	38774470	39126333	ENSSSCT00000064424	5	1512	MSTRG.17215	ENSSSCG00000039187	0.0001	0.0001	0.0001	0.0001	0.0001	0.0001	1	0	1	no	no
223547	0	chr7	-	89744859	89765147	ENSSSCT00000044593	5	6507	MSTRG.96488	ENSSSCG00000032482	0.0001	0.0001	0.0001	0.0001	0.0001	0.0001	1	0	1	no	no
193391	0	chr6	-	41667087	41683432	ENSSSCT00000045300	4	702	ENSSSCG00000039599	ENSSSCG00000039599	0.0001	0.0001	0.0001	0.0001	0.0001	0.0001	1	0	1	no	no
100245	0	chr15	-	119517275	119658752	ENSSSCT00000050859	4	1550	MSTRG.43666	ENSSSCG00000033265	0.0001	0.0001	0.0001	0.0001	0.0001	0.0001	1	0	1	no	no
165921	0	chr4	-	58821383	58865511	ENSSSCT00000053713	7	1939	MSTRG.72037	ENSSSCG00000033751	0.0001	0.0001	0.0001	0.0001	0.0001	0.0001	1	0	1	no	no
189393	0	chr6	+	7661357	7846787	ENSSSCT00000055972	4	794	MSTRG.81936	ENSSSCG00000033132	0.011008	0.0001	0.02896	0.351666	0.0001	0.296512	0.0618068	-4.01609	1	down	no
160109	0	chr3	+	127890721	127944756	ENSSSCT00000062548	5	5076	ENSSSCG00000031948	ENSSSCG00000031948	0.0001	0.0001	0.0001	0.0001	0.0001	0.0001	1	0	1	no	no
86330	0	chr14	-	111977882	111979967	ENSSSCT00000043519	4	604	MSTRG.37581	ENSSSCG00000038321	0.0001	0.0001	0.0001	0.035228	0.0001	0.0001	0.00846788	-6.88378	1	down	no
183967	0	chr5	-	65318233	65331050	ENSSSCT00000055207	4	821	ENSSSCG00000034889	ENSSSCG00000034889	0.0001	0.0001	0.0001	0.0001	0.0001	0.0001	1	0	1	no	no
29951	0	chr10	-	24956426	24975458	ENSSSCT00000053796	6	1700	MSTRG.13214	ENSSSCG00000032301	1.08517	0.039035	0.0001	0.382895	0.0001	0.0001	2.93479	1.55326	1	up	no
160913	0	chr4	+	2008915	2012666	ENSSSCT00000056517	4	2533	ENSSSCG00000032079	ENSSSCG00000032079	0.0001	0.0001	0.0001	0.0001	0.0001	0.0001	1	0	1	no	no
34536	0	chr10	-	65369172	65372497	ENSSSCT00000051403	4	460	MSTRG.15098	ENSSSCG00000031414	0.502622	0.300824	0.564927	0.927494	0.442152	0.0001	0.998998	-0.00144685	1	down	no
15254	0	chr1	+	159022355	159093304	ENSSSCT00000062385	4	1149	MSTRG.6901	ENSSSCG00000039179	0.0001	0.0001	0.0001	0.0001	0.0001	0.0001	1	0	1	no	no
166888	0	chr4	+	67844438	67847920	ENSSSCT00000037728	4	729	MSTRG.72731	ENSSSCG00000039639	0.577306	0.02617	0.404255	0.002022	0.192415	0.0001	5.18015	2.37299	1	up	no
211551	0	chr6	+	169363465	169408717	ENSSSCT00000058718	4	5885	MSTRG.91331	ENSSSCG00000033628	0.089654	0.00845	0.0001	0.035386	0.0001	0.0001	2.75962	1.46447	1	up	no
59330	0	chr13	+	61955128	61969856	ENSSSCT00000064913	4	469	MSTRG.25795	ENSSSCG00000035295	0.011673	0.374416	0.057123	0.241755	0.001163	0.609419	0.519996	-0.943427	1	down	no
252061	0	chr9	-	109095821	109166758	ENSSSCT00000039038	4	1605	MSTRG.109175	ENSSSCG00000034881	0.071039	0.0001	0.0001	0.015225	0.0001	0.0001	4.61841	2.2074	1	up	no
167142	0	chr4	-	69958889	69974965	ENSSSCT00000062694	4	2554	MSTRG.72541	ENSSSCG00000040677	0.0001	0.0001	0.0001	0.0001	0.0001	0.078014	0.00383563	-8.02632	1	down	no
42095	0	chr11	-	78263456	78268290	ENSSSCT00000051066	4	1506	MSTRG.18693	ENSSSCG00000031704	0.130517	0.0001	0.0001	0.0001	0.0001	0.0001	435.723	8.76727	1	up	no
189770	0	chr6	+	10795751	10807448	ENSSSCT00000049505	5	636	MSTRG.82056	ENSSSCG00000032603	0.11023	0.0001	0.0001	0.0001	0.0001	0.0001	368.1	8.52395	1	up	no
123781	0	chr18	-	52291430	52309547	ENSSSCT00000053244	4	965	MSTRG.54183	ENSSSCG00000031565	0.0001	0.0001	0.0001	0.0001	0.0001	0.0001	1	0	1	no	no
167402	0	chr4	-	73763093	73809158	ENSSSCT00000047563	6	1882	MSTRG.72790	ENSSSCG00000033386	0.0001	0.0001	0.0001	0.020174	0.0001	0.0001	0.0147246	-6.08562	1	down	no
21425	0	chr1	-	224262223	224766969	ENSSSCT00000048723	4	3698	MSTRG.9377	ENSSSCG00000039920	0.0001	0.0001	0.0001	0.0001	0.0001	0.0001	1	0	1	no	no
70792	0	chr13	+	184157282	184415692	ENSSSCT00000051000	4	670	MSTRG.30675	ENSSSCG00000038421	0.0001	0.0001	0.0001	0.0001	0.0001	0.0001	1	0	1	no	no
13419	0	chr1	+	135887799	136019341	ENSSSCT00000047037	5	5112	MSTRG.6049	ENSSSCG00000033875	0.0001	0.04706	0.0001	0.012464	0.0001	0.0001	3.73184	1.89989	1	up	no
94581	0	chr15	-	63211607	63368797	ENSSSCT00000054503	4	551	MSTRG.41342	ENSSSCG00000040024	0.0001	0.0001	0.56374	0.098222	0.0001	0.10611	2.75857	1.46392	1	up	no
117387	0	chr17	-	62508504	62514852	ENSSSCT00000041142	5	1244	MSTRG.51458	ENSSSCG00000034454	0.0001	0.0001	0.0001	0.0001	0.0001	0.0001	1	0	1	no	no
138966	0	chr2	+	109413790	109487261	ENSSSCT00000038599	4	1344	MSTRG.60385	ENSSSCG00000036121	0.024567	0.112118	0.0712	0.028955	0.017912	0.154665	1.03152	0.0447767	1	up	no
176024	0	chr5	-	3409263	3436174	ENSSSCT00000043059	4	1718	MSTRG.76294	ENSSSCG00000035352	0.0001	0.0001	0.0001	0.0001	0.0001	0.0001	1	0	1	no	no
151680	0	chr3	-	50474168	50657462	ENSSSCT00000064818	4	1938	MSTRG.65504	ENSSSCG00000036710	0.0001	0.0001	0.0001	0.0001	0.0001	0.0001	1	0	1	no	no
14370	0	chr1	-	145861206	145880125	ENSSSCT00000046058	4	963	MSTRG.6430	ENSSSCG00000037335	0.0001	0.0001	0.0001	0.0001	0.0001	0.0001	1	0	1	no	no
96393	0	chr15	-	79542426	79600042	ENSSSCT00000061998	5	2243	MSTRG.42032	ENSSSCG00000031434	0.0001	0.0001	0.0001	0.0001	0.0001	0.0001	1	0	1	no	no
206870	0	chr6	-	125368572	125493965	ENSSSCT00000065623	5	3028	MSTRG.89346	ENSSSCG00000038382	0.0001	0.0001	0.0001	0.076514	0.0001	0.0001	0.00391063	-7.99838	1	down	no
255816	0	chrX	+	4206139	4375014	ENSSSCT00000044509	4	812	MSTRG.110646	ENSSSCG00000034434	0.013265	0.0001	0.001287	0.056821	0.02272	0.025288	0.13977	-2.83887	1	down	no
106814	0	chr16	-	48644467	48693634	ENSSSCT00000041878	7	2223	MSTRG.46593	ENSSSCG00000039883	0.0001	0.0001	0.043913	0.0001	0.0001	0.0001	147.043	7.2001	1	up	no
229269	0	chr8	+	28328962	28431393	ENSSSCT00000060528	5	1760	MSTRG.99490	ENSSSCG00000035159	0.0001	0.0001	0.0001	0.0001	0.0001	0.0001	1	0	1	no	no
44884	0	chr12	-	16445936	16477917	ENSSSCT00000060379	8	5175	MSTRG.19866	ENSSSCG00000031841	0.009559	0.019926	0.033392	0.005247	0.0001	0.011034	3.83841	1.94051	1	up	no
5106	0	chr1	-	54017277	54180269	ENSSSCT00000044309	4	536	MSTRG.2486	ENSSSCG00000035731	0.0001	0.114784	0.0001	0.297897	0.152349	0.0001	0.255324	-1.9696	1	down	no
223548	0	chr7	-	89744985	89765147	ENSSSCT00000045021	4	5846	MSTRG.96488	ENSSSCG00000032482	0.0001	0.0001	0.0001	0.0001	0.0001	0.0001	1	0	1	no	no
258409	0	chrX	+	31879137	31897766	ENSSSCT00000013365	5	1312	MSTRG.111541	ENSSSCG00000012219	0.0001	0.0001	0.114053	0.0001	0.0001	0.0001	380.843	8.57305	1	up	no
162569	0	chr4	-	17809041	17820005	ENSSSCT00000048772	4	916	ENSSSCG00000033531	ENSSSCG00000033531	0.0001	0.0001	0.0001	0.0001	0.0001	0.0001	1	0	1	no	no
183591	0	chr5	-	63403709	63407269	ENSSSCT00000050280	5	887	MSTRG.79527	ENSSSCG00000033203	0.0001	0.0001	0.0001	0.0001	0.0001	0.0001	1	0	1	no	no
30381	0	chr10	-	28904324	28994671	ENSSSCT00000062510	6	1061	MSTRG.13458	ENSSSCG00000038150	0.0001	0.0001	0.029811	0.0001	0.05637	0.183496	0.125064	-2.99927	1	down	no
42957	0	chr12	+	3692186	3696820	ENSSSCT00000051636	4	3082	MSTRG.19068	ENSSSCG00000031092	0.12225	0.0001	0.0001	0.0001	0.068987	0.0001	1.76984	0.82362	1	up	no
125958	0	chr2	+	8772327	8779651	ENSSSCT00000051047	4	556	ENSSSCG00000038346	ENSSSCG00000038346	0.0001	0.0001	0.0001	0.0001	0.0001	0.0001	1	0	1	no	no
160099	0	chr3	+	127680143	127790876	ENSSSCT00000037967	6	2448	MSTRG.69172	ENSSSCG00000037383	0.0001	0.0001	0.0001	0.0001	0.0001	0.0001	1	0	1	no	no
165820	0	chr4	+	57020141	57032829	ENSSSCT00000049432	4	3069	MSTRG.71972	ENSSSCG00000031362	0.0001	0.0001	0.0001	0.0001	0.0001	0.0001	1	0	1	no	no
156539	0	chr3	-	97418218	97566627	ENSSSCT00000057013	6	3268	MSTRG.67806	ENSSSCG00000039062	0.013725	0.0001	0.020949	0.060371	0.0001	0.016101	0.454135	-1.13881	1	down	no
223044	0	chr7	-	83910008	83946722	ENSSSCT00000053705	5	2034	MSTRG.96217	ENSSSCG00000034829	0.0001	0.0001	0.0001	0.0001	0.0001	0.0001	1	0	1	no	no
146292	0	chr3	-	12662043	12962229	ENSSSCT00000050894	4	1055	MSTRG.63132	ENSSSCG00000036217	0.0001	0.0001	0.0001	0.0001	0.0001	0.0001	1	0	1	no	no
128656	0	chr2	+	28814084	28817770	ENSSSCT00000051466	5	1336	ENSSSCG00000032287	ENSSSCG00000032287	0.0001	0.0001	0.0001	0.0001	0.0001	0.0001	1	0	1	no	no
214322	0	chr7	-	21173453	21183389	ENSSSCT00000059587	5	5123	MSTRG.92697	ENSSSCG00000035331	0.0001	0.0001	0.0001	0.0001	0.0001	0.0001	1	0	1	no	no
83844	0	chr14	-	88182059	88273367	ENSSSCT00000046778	4	773	MSTRG.36461	ENSSSCG00000032998	0.0001	0.0001	0.0001	0.0001	0.0001	0.0001	1	0	1	no	no
103310	0	chr16	-	17978557	17982517	ENSSSCT00000061838	5	975	MSTRG.45410	ENSSSCG00000040251	0.0001	0.0001	0.0001	0.0001	0.0001	0.0001	1	0	1	no	no
102720	0	chr16	+	6170630	6223645	ENSSSCT00000059556	4	1151	MSTRG.45121	ENSSSCG00000034022	0.006017	0.161228	0.220084	0.338733	0.0001	0.0001	1.14279	0.192559	1	up	no
230932	0	chr8	-	43301784	43389841	ENSSSCT00000058037	4	642	MSTRG.100097	ENSSSCG00000037230	0.0001	0.0001	0.0001	0.0001	0.0001	0.0001	1	0	1	no	no
27398	0	chr10	+	3699470	3713720	ENSSSCT00000043850	4	682	MSTRG.12036	ENSSSCG00000035395	0.098165	0.0001	0.0001	0.0001	0.0001	0.642102	0.153144	-2.70703	1	down	no
116437	0	chr17	+	53705212	54557486	ENSSSCT00000055418	7	3618	MSTRG.50976	ENSSSCG00000040839	0.054617	0.005811	0.013217	0.009182	0.0001	0.024526	2.17833	1.12322	1	up	no
187195	0	chr5	-	90560762	90566176	ENSSSCT00000038359	4	1531	MSTRG.80951	ENSSSCG00000031633	0.0001	0.0001	0.0001	0.0001	0.0001	0.0001	1	0	1	no	no
185121	0	chr5	+	73898262	73947234	ENSSSCT00000037189	5	1829	MSTRG.80197	ENSSSCG00000039286	0.268209	0.0001	0.000156	0.050273	0.006563	0.53258	0.455476	-1.13455	1	down	no
71978	0	chr13	+	199291488	199297652	ENSSSCT00000048494	4	1627	ENSSSCG00000036894	ENSSSCG00000036894	0.0001	0.0001	0.0001	0.0001	0.0001	0.0001	1	0	1	no	no
75833	0	chr14	-	26793994	27009881	ENSSSCT00000061177	4	1172	MSTRG.33274	ENSSSCG00000034043	0.0001	0.0001	0.0001	0.0001	0.0001	0.0001	1	0	1	no	no
181317	0	chr5	-	41172539	41424734	ENSSSCT00000047943	5	4666	MSTRG.78575	ENSSSCG00000037941	0.0001	0.0001	0.009138	0.0001	0.0001	0.0001	31.1267	4.96008	1	up	no
243704	0	chr9	-	29035134	29088804	ENSSSCT00000065868	4	843	MSTRG.105478	ENSSSCG00000039906	0.267755	0.0001	0.0001	0.0001	0.321593	0.0001	0.832694	-0.264142	1	down	no
211587	0	chr6	-	169884461	169999612	ENSSSCT00000037492	7	2416	MSTRG.91390	ENSSSCG00000037852	0.0001	0.047353	0.009157	0.0001	0.105319	0.115191	0.256607	-1.96237	1	down	no
121861	0	chr18	-	36674593	36717073	ENSSSCT00000048127	4	2014	MSTRG.53322	ENSSSCG00000032793	0.0001	0.0001	0.0001	0.0001	0.0001	0.0001	1	0	1	no	no
97588	0	chr15	+	92029322	92124435	ENSSSCT00000040227	4	1552	MSTRG.42537	ENSSSCG00000038276	0.183249	0.104042	0.176582	0.04533	0.196457	0.350456	0.783248	-0.352459	1	down	no
61	0	chr1	+	352196	356072	ENSSSCT00000054059	7	1620	MSTRG.23	ENSSSCG00000033475	0.0001	0.0001	0.0001	0.0001	0.0001	0.0001	1	0	1	no	no
223136	0	chr7	-	85679666	85715208	ENSSSCT00000054106	4	1167	MSTRG.96249	ENSSSCG00000034247	0.0001	0.0001	0.0001	0.0001	0.0001	0.0001	1	0	1	no	no
80184	0	chr14	-	56459354	56511246	ENSSSCT00000054955	8	1922	MSTRG.35019	ENSSSCG00000032590	0.0001	0.0001	0.077311	0.0001	0.0001	0.0001	258.37	8.01329	1	up	no
198006	0	chr6	-	59240298	59251300	ENSSSCT00000051515	4	2910	MSTRG.85223	ENSSSCG00000032594	0.0001	0.0001	0.0001	0.0001	0.0001	0.040183	0.00742887	-7.07264	1	down	no
68471	0	chr13	-	152169517	152295888	ENSSSCT00000040236	4	1312	MSTRG.29733	ENSSSCG00000039990	0.0001	0.197742	0.0001	0.261435	0.52195	0.0001	0.252643	-1.98483	1	down	no
65859	0	chr13	-	131129559	131134676	ENSSSCT00000059401	7	1206	MSTRG.28659	ENSSSCG00000034990	0.241517	0.273699	0.223594	0.0001	0.067414	0.054471	6.05656	2.5985	1	up	no
256953	0	chrX	+	13719535	13849268	ENSSSCT00000054186	4	2420	MSTRG.111231	ENSSSCG00000031237	0.058861	0.0001	0.0001	0.0001	0.0001	0.0001	196.87	7.6211	1	up	no
30382	0	chr10	-	28904327	28995461	ENSSSCT00000041574	6	1616	MSTRG.13458	ENSSSCG00000038150	0.463486	0.0001	0.052259	0.463843	0.325925	0.129821	0.560952	-0.834052	1	down	no
226800	0	chr7	+	118716776	118746214	ENSSSCT00000061525	5	3567	ENSSSCG00000040662	ENSSSCG00000040662	0.0001	0.0001	0.0001	0.0001	0.0001	0.0001	1	0	1	no	no
121613	0	chr18	+	33193085	33197711	ENSSSCT00000044651	5	2639	MSTRG.53204	ENSSSCG00000036020	0.0001	0.0001	0.046925	0.0001	0.0001	0.043866	1.06942	0.0968267	1	up	no
124297	0	chr2	-	171583	192795	ENSSSCT00000049750	4	919	MSTRG.54451	ENSSSCG00000038005	0.291351	0.032935	0.053833	0.244795	0.477759	0.548223	0.297549	-1.7488	1	down	no
123773	0	chr18	-	52135614	52203377	ENSSSCT00000053745	4	367	MSTRG.54155	ENSSSCG00000034431	0.0001	0.0001	0.0001	0.0001	0.0001	0.0001	1	0	1	no	no
147729	0	chr3	+	21638532	21650281	ENSSSCT00000053319	5	5762	MSTRG.63711	ENSSSCG00000036379	0.02734	0.042011	0.0001	0.132564	0.037334	0.123346	0.236837	-2.07803	1	down	no
160584	0	chr4	-	432873	442004	ENSSSCT00000046804	4	2962	MSTRG.69440	ENSSSCG00000040582	0.322988	0.053701	0.184727	0.173915	0.0001	0.093694	2.09711	1.0684	1	up	no
22138	0	chr1	+	233025365	233336379	ENSSSCT00000046143	6	1431	MSTRG.9689	ENSSSCG00000033972	0.425012	0.051503	0.299113	0.075893	0.135057	0.0001	3.67509	1.87778	1	up	no
183590	0	chr5	-	63403709	63407269	ENSSSCT00000039452	4	1295	MSTRG.79527	ENSSSCG00000033203	0.262309	0.0001	0.0001	0.0001	0.0001	0.0001	875.03	9.77319	1	up	no
109528	0	chr16	-	78301444	78305338	ENSSSCT00000049294	4	934	MSTRG.47896	ENSSSCG00000038028	0.047795	0.0001	0.288697	0.10286	0.0001	0.0001	3.26598	1.70752	1	up	no
164958	0	chr4	+	43370599	43394583	ENSSSCT00000044594	4	702	MSTRG.71428	ENSSSCG00000036325	0.0001	0.0001	0.0001	0.0001	0.0001	0.0001	1	0	1	no	no
143241	0	chr2	-	146524651	146621874	ENSSSCT00000042955	5	754	MSTRG.61857	ENSSSCG00000039356	0.093378	0.0001	0.06931	0.277721	0.0001	0.077025	0.458757	-1.1242	1	down	no
21186	0	chr1	+	221626463	221633076	ENSSSCT00000048765	4	2047	MSTRG.9287	ENSSSCG00000040620	0.603896	0.373708	0.29849	0.159163	0.18037	0.137858	2.67306	1.41849	1	up	no
34360	0	chr10	-	64192432	64200473	ENSSSCT00000040989	4	4909	MSTRG.15001	ENSSSCG00000038601	0.0001	0.0001	0.0001	0.0001	0.0001	0.035413	0.00842389	-6.8913	1	down	no
259984	0	chrX	+	45772497	45798482	ENSSSCT00000042113	5	2760	MSTRG.112432	ENSSSCG00000034056	0.0001	0.0001	0.0001	0.0001	0.0001	0.0001	1	0	1	no	no
255246	0	chr9	+	134999255	135006940	ENSSSCT00000059380	10	1689	MSTRG.110315	ENSSSCG00000035996	0.0001	0.0001	0.0001	0.0001	0.0001	0.0001	1	0	1	no	no
168291	0	chr4	-	82041226	82159971	ENSSSCT00000049002	4	996	MSTRG.73189	ENSSSCG00000033890	0.0001	0.0001	0.0001	0.0001	0.0001	0.0001	1	0	1	no	no
223133	0	chr7	-	85614641	85629842	ENSSSCT00000052705	5	2060	ENSSSCG00000038216	ENSSSCG00000038216	0.0001	0.0001	0.0001	0.0001	0.0001	0.0001	1	0	1	no	no
198636	0	chr6	+	61308456	61489219	ENSSSCT00000053015	8	1749	MSTRG.85556	ENSSSCG00000035785	0.0001	0.0001	0.0001	0.0001	0.0001	0.0001	1	0	1	no	no
255247	0	chr9	+	135001576	135002855	ENSSSCT00000056429	4	590	MSTRG.110315	ENSSSCG00000035996	0.0001	0.0001	0.0001	0.0001	0.0001	0.0001	1	0	1	no	no
228546	0	chr8	+	16430749	16498477	ENSSSCT00000045294	4	3192	MSTRG.99099	ENSSSCG00000037282	0.0001	0.0001	0.0001	0.0001	0.0001	0.0001	1	0	1	no	no
160111	0	chr3	+	127911446	127944756	ENSSSCT00000045283	6	5595	ENSSSCG00000031948	ENSSSCG00000031948	0.0001	0.0001	0.0001	0.0001	0.0001	0.0001	1	0	1	no	no
137714	0	chr2	+	95824295	95866305	ENSSSCT00000054370	5	595	MSTRG.59962	ENSSSCG00000038476	0.0001	0.0001	0.0001	0.0001	0.0001	0.0001	1	0	1	no	no
53795	0	chr13	+	12789980	12913826	ENSSSCT00000061673	4	2633	MSTRG.23816	ENSSSCG00000038210	0.0001	0.0001	0.0001	0.0001	0.0001	0.0001	1	0	1	no	no
181599	0	chr5	+	43223310	43352875	ENSSSCT00000045053	5	1605	MSTRG.78610	ENSSSCG00000031192	0.0001	0.0001	0.0001	0.0001	0.0001	0.0001	1	0	1	no	no
266187	0	chrX	+	121776887	121792691	ENSSSCT00000046172	6	6164	MSTRG.115509	ENSSSCG00000031801	0.0001	0.0001	0.0001	0.0001	0.0001	0.0001	1	0	1	no	no
159659	0	chr3	-	124736030	124745986	ENSSSCT00000059753	4	2916	MSTRG.68932	ENSSSCG00000036761	0.0001	0.0001	0.0001	0.0001	0.0001	0.0001	1	0	1	no	no
29955	0	chr10	-	24956906	24976482	ENSSSCT00000049660	10	1413	MSTRG.13214	ENSSSCG00000032301	0.0001	0.0001	0.0001	0.0001	0.0001	0.0001	1	0	1	no	no
14488	0	chr1	-	147939952	147963552	ENSSSCT00000049397	4	1873	MSTRG.6493	ENSSSCG00000034069	0.006214	0.0001	0.0001	0.0001	0.0001	0.0001	21.38	4.41819	1	up	no
151678	0	chr3	-	50474168	50490010	ENSSSCT00000066350	4	1527	MSTRG.65504	ENSSSCG00000036710	0.0001	0.0001	0.0001	0.0001	0.0001	0.0001	1	0	1	no	no
267273	0	chrY	-	7797524	7820118	ENSSSCT00000059046	4	2262	MSTRG.116030	ENSSSCG00000037794	0.161173	0.0001	0.023745	0.05947	0.012935	0.136955	0.883731	-0.17832	1	down	no
106813	0	chr16	-	48644466	48693635	ENSSSCT00000043666	5	1267	MSTRG.46593	ENSSSCG00000039883	0.0001	0.0001	0.0001	0.0001	0.0001	0.0001	1	0	1	no	no
53936	0	chr13	+	14969863	15188311	ENSSSCT00000038635	5	1583	MSTRG.23878	ENSSSCG00000033794	0.0001	0.034071	0.0001	0.062431	0.0001	0.0001	0.547189	-0.869889	1	down	no
213029	0	chr7	+	10678033	10689037	ENSSSCT00000054158	4	3644	MSTRG.92102	ENSSSCG00000037067	0.0001	0.0001	0.0001	0.0001	0.0001	0.0001	1	0	1	no	no
205552	0	chr6	-	107278748	107282210	ENSSSCT00000039186	4	1217	MSTRG.88616	ENSSSCG00000039279	0.0001	0.0001	0.0001	0.0001	0.0001	0.403364	0.000743377	-10.3936	1	down	no
221393	0	chr7	+	71829202	72196763	ENSSSCT00000053429	4	4121	MSTRG.95552	ENSSSCG00000036697	0.0001	0.0001	0.0001	0.0001	0.0001	0.0001	1	0	1	no	no
213496	0	chr7	+	14264736	14633357	ENSSSCT00000059722	6	6111	MSTRG.92190	ENSSSCG00000037166	0.037933	0.0001	0.017773	0.009979	0.03794	0.036829	0.658493	-0.602759	1	down	no
53951	0	chr13	+	15182036	15188309	ENSSSCT00000051710	4	1349	MSTRG.23878	ENSSSCG00000033794	0.0001	0.0001	0.0001	0.0001	0.0001	0.0001	1	0	1	no	no
59954	0	chr13	-	68229013	68260269	ENSSSCT00000043048	4	1240	MSTRG.26001	ENSSSCG00000039791	0.039895	0.0001	0.0001	0.0001	0.0001	0.0001	133.65	7.06232	1	up	no
223682	0	chr7	+	91231631	91245669	ENSSSCT00000043932	4	2470	MSTRG.96535	ENSSSCG00000036829	0.0001	0.0001	0.0001	0.0001	0.0001	0.0001	1	0	1	no	no
340	0	chr1	+	2677005	2679627	ENSSSCT00000053976	4	1415	MSTRG.169	ENSSSCG00000034946	0.0001	0.0001	0.0001	0.0001	0.0001	0.0001	1	0	1	no	no
211588	0	chr6	-	169884461	169999618	ENSSSCT00000062826	6	2120	MSTRG.91390	ENSSSCG00000037852	0.0001	0.0001	0.0001	0.0001	0.0001	0.0001	1	0	1	no	no
169835	0	chr4	+	93664692	93676153	ENSSSCT00000062444	4	5513	MSTRG.73900	ENSSSCG00000036884	0.0001	0.005159	0.0001	0.0001	0.0001	0.0001	17.8633	4.15893	1	up	no
183291	0	chr5	+	61703680	61715518	ENSSSCT00000043491	4	3099	ENSSSCG00000037074	ENSSSCG00000037074	0.0001	0.0001	0.0001	0.0001	0.0001	0.0001	1	0	1	no	no
35871	0	chr11	-	5317557	5333839	ENSSSCT00000063168	4	1236	MSTRG.15620	ENSSSCG00000033434	0.0001	0.215669	0.0001	0.0001	0.0001	0.0001	719.563	9.49098	1	up	no
257708	0	chrX	+	21287472	21377459	ENSSSCT00000056405	4	861	MSTRG.111478	ENSSSCG00000032104	0.121582	0.0001	0.368024	0.072667	0.356791	0.0001	1.14002	0.189063	1	up	no
156540	0	chr3	-	97418218	97567709	ENSSSCT00000063905	6	2828	MSTRG.67806	ENSSSCG00000039062	0.0001	0.0001	0.0001	0.0001	0.0001	0.0001	1	0	1	no	no
228548	0	chr8	+	16475829	16498477	ENSSSCT00000055122	4	3429	MSTRG.99099	ENSSSCG00000037282	0.027412	0.0008	0.000356	0.00733	0.261709	0.0001	0.106146	-3.23588	1	down	no
83121	0	chr14	-	81095416	81114379	ENSSSCT00000046290	5	5873	ENSSSCG00000039704	ENSSSCG00000039704	0.0001	0.0001	0.0001	0.0001	0.0001	0.0001	1	0	1	no	no
44889	0	chr12	-	16459719	16483292	ENSSSCT00000046923	7	760	MSTRG.19866	ENSSSCG00000031841	0.0001	0.0001	0.0001	0.0001	0.0001	0.036926	0.00808059	-6.95132	1	down	no
61541	0	chr13	+	82485587	82547810	ENSSSCT00000042840	11	5748	MSTRG.26772	ENSSSCG00000040019	0.0001	0.0001	0.0001	0.0001	0.0001	0.0001	1	0	1	no	no
169646	0	chr4	+	92517843	92535863	ENSSSCT00000043006	5	1849	ENSSSCG00000035416	ENSSSCG00000035416	0.0001	0.0001	0.0001	0.0001	0.0001	0.0001	1	0	1	no	no
174809	0	chr4	+	125083059	125091752	ENSSSCT00000053688	4	1290	MSTRG.75833	ENSSSCG00000036648	0.0001	0.0001	0.0001	0.0001	0.165526	0.0001	0.00181022	-9.10962	1	down	no
266188	0	chrX	+	121776887	121794571	ENSSSCT00000044246	10	4943	MSTRG.115509	ENSSSCG00000031801	0.0001	0.0001	0.0001	0.0001	0.0001	0.0001	1	0	1	no	no
223132	0	chr7	-	85613437	85629935	ENSSSCT00000051468	4	3442	ENSSSCG00000038216	ENSSSCG00000038216	0.0001	0.0001	0.0001	0.0001	0.0001	0.0001	1	0	1	no	no
101595	0	chr15	+	133014497	133032001	ENSSSCT00000040493	6	3078	MSTRG.44355	ENSSSCG00000040169	0.0001	0.0001	0.0001	0.0001	0.0001	0.0001	1	0	1	no	no
183968	0	chr5	-	65325011	65331050	ENSSSCT00000047093	4	1147	ENSSSCG00000034889	ENSSSCG00000034889	0.0001	0.0001	0.0001	0.0001	0.0001	0.0001	1	0	1	no	no
255160	0	chr9	+	133527206	133559898	ENSSSCT00000039099	5	1403	MSTRG.110248	ENSSSCG00000035711	0.001691	0.004797	0.011604	0.006752	0.008811	0.002921	0.978792	-0.0309251	1	down	no
152090	0	chr3	-	55074775	55108182	ENSSSCT00000044138	5	1178	MSTRG.65674	ENSSSCG00000034497	0.0001	0.0001	0.047559	0.0001	0.0001	0.0001	159.197	7.31467	1	up	no
206836	0	chr6	-	123634871	123714470	ENSSSCT00000044018	6	2686	MSTRG.89317	ENSSSCG00000033723	0.0001	0.0001	0.0001	0.0001	0.0001	0.0001	1	0	1	no	no
188902	0	chr6	-	3433377	3435745	ENSSSCT00000059713	4	770	MSTRG.81634	ENSSSCG00000040155	0.609694	0.0001	0.337766	0.0001	0.0001	0.0001	3158.53	11.625	1	up	no
161205	0	chr4	-	5036956	5039933	ENSSSCT00000052974	4	561	MSTRG.69765	ENSSSCG00000033680	0.0001	0.0001	0.0001	0.0001	0.0001	0.0001	1	0	1	no	no
174693	0	chr4	-	124658018	124670507	ENSSSCT00000041947	4	3315	MSTRG.75803	ENSSSCG00000036107	0.014674	0.0001	0.031529	0.032151	0.0001	0.0001	1.43127	0.517295	1	up	no
168827	0	chr4	+	86919184	86929916	ENSSSCT00000044673	4	1514	MSTRG.73434	ENSSSCG00000033029	0.0001	0.036228	0.0001	0.0001	0.0001	0.0001	121.427	6.92394	1	up	no
230933	0	chr8	-	43301784	43525690	ENSSSCT00000061406	4	1204	MSTRG.100097	ENSSSCG00000037230	0.0001	0.0001	0.0001	0.0001	0.0001	0.0001	1	0	1	no	no
221516	0	chr7	+	73861910	73911853	ENSSSCT00000064079	4	4862	MSTRG.95607	ENSSSCG00000032058	0.0001	0.0001	0.0001	0.0001	0.0001	0.0001	1	0	1	no	no
13423	0	chr1	+	135902085	136015475	ENSSSCT00000051723	4	5179	MSTRG.6049	ENSSSCG00000033875	0.0001	0.0001	0.0001	0.0001	0.0001	0.0001	1	0	1	no	no
90384	0	chr15	-	9974962	10585430	ENSSSCT00000037718	5	1465	MSTRG.39444	ENSSSCG00000031528	0.0001	0.005919	0.006063	0.0001	0.0001	0.0001	40.2733	5.33175	1	up	no
253744	0	chr9	+	123602691	123606243	ENSSSCT00000043947	4	654	MSTRG.109657	ENSSSCG00000038516	0.0001	0.434014	0.0001	0.0001	0.0001	0.0001	1447.38	10.4992	1	up	no
211651	0	chr6	-	170290225	170299234	ENSSSCT00000045208	4	3233	MSTRG.91372	ENSSSCG00000040760	0.060798	0.0001	0.02718	0.0001	0.0001	0.080596	1.09013	0.124498	1	up	no
31534	0	chr10	-	38949315	38970334	ENSSSCT00000065132	4	1973	MSTRG.13865	ENSSSCG00000036524	0.0001	0.0001	0.0001	0.0001	0.217199	0.14224	0.000834402	-10.227	1	down	no
98041	0	chr15	+	96548651	96589663	ENSSSCT00000047216	4	3206	MSTRG.42708	ENSSSCG00000038637	0.006975	0.0001	0.0001	0.022117	0.0001	0.0001	0.321504	-1.63709	1	down	no
156541	0	chr3	-	97418264	97567710	ENSSSCT00000042440	6	3050	MSTRG.67806	ENSSSCG00000039062	0.0001	0.0001	0.0001	0.0001	0.0663	0.0001	0.00451128	-7.79225	1	down	no
6626	0	chr1	-	72084826	72094592	ENSSSCT00000047535	4	1348	MSTRG.3188	ENSSSCG00000034393	0.484606	0.0001	0.786723	0.118454	0.248328	0.109503	2.66947	1.41655	1	up	no
174843	0	chr4	-	125359489	125365843	ENSSSCT00000041318	4	1779	MSTRG.75684	ENSSSCG00000035043	0.0001	0.0001	0.0001	0.0001	0.058071	0.0001	0.00514836	-7.60167	1	down	no
69726	0	chr13	+	166979297	167254436	ENSSSCT00000038772	8	3026	MSTRG.30182	ENSSSCG00000039306	0.001895	0.00216	0.004375	0.017945	0.018032	0.051013	0.0969077	-3.36725	1	down	no
208007	0	chr6	-	140638364	140910513	ENSSSCT00000050810	5	2475	MSTRG.89829	ENSSSCG00000036447	0.0001	0.0001	0.030617	0.0001	0.0001	0.0001	102.723	6.68262	1	up	no
168111	0	chr4	-	80237048	80349289	ENSSSCT00000048162	4	700	MSTRG.73249	ENSSSCG00000036962	0.0001	0.0001	0.0001	0.0001	0.0001	0.0001	1	0	1	no	no
52105	0	chr12	+	56896838	56915518	ENSSSCT00000063152	4	1082	MSTRG.22862	ENSSSCG00000038836	0.0001	0.0001	0.0001	0.01345	0.0001	0.0001	0.021978	-5.50779	1	down	no
62036	0	chr13	+	88215539	88365668	ENSSSCT00000062050	5	2938	MSTRG.26932	ENSSSCG00000034422	0.0001	0.0001	0.0001	0.0001	0.0001	0.0001	1	0	1	no	no
198004	0	chr6	-	59239779	59254650	ENSSSCT00000041219	9	3686	MSTRG.85223	ENSSSCG00000032594	0.031942	0.0001	0.012807	0.197232	0.059114	0.045999	0.148337	-2.75305	1	down	no
93421	0	chr15	+	48784307	48835517	ENSSSCT00000051559	4	4257	MSTRG.40789	ENSSSCG00000040467	0.0001	0.0001	0.0001	0.0001	0.0001	0.0001	1	0	1	no	no
214084	0	chr7	+	19965697	19979151	ENSSSCT00000051473	4	2519	MSTRG.92401	ENSSSCG00000032382	0.092024	0.0001	0.0001	0.049938	0.015694	0.071495	0.672544	-0.572299	1	down	no
181316	0	chr5	-	41172539	41320586	ENSSSCT00000060645	4	4362	MSTRG.78575	ENSSSCG00000037941	0.0001	0.0001	0.0001	0.0001	0.0001	0.0001	1	0	1	no	no
69228	0	chr13	+	159540281	159671459	ENSSSCT00000052665	4	2830	MSTRG.29919	ENSSSCG00000039367	0.0001	0.0001	0.0001	0.0001	0.0001	0.0001	1	0	1	no	no
159283	0	chr3	+	119178316	119203329	ENSSSCT00000044944	5	1762	MSTRG.68737	ENSSSCG00000035476	0.0001	0.0001	0.02349	0.0001	0.0001	0.0001	78.9667	6.30317	1	up	no
140791	0	chr2	-	127279958	127644913	ENSSSCT00000041452	4	1059	MSTRG.61007	ENSSSCG00000040936	0.022578	0.0001	0.0001	0.0001	0.0001	0.0001	75.9267	6.24653	1	up	no
252295	0	chr9	+	111652683	112551233	ENSSSCT00000065923	4	1205	MSTRG.109207	ENSSSCG00000035172	0.0001	0.0001	0.0001	0.0001	0.0001	0.0001	1	0	1	no	no
227981	0	chr8	-	8565900	8586045	ENSSSCT00000054683	4	1472	MSTRG.98698	ENSSSCG00000035927	0.0001	0.0001	0.0001	0.0001	0.0001	0.0001	1	0	1	no	no
83424	0	chr14	-	84556677	84831020	ENSSSCT00000052342	5	784	MSTRG.36340	ENSSSCG00000031127	0.051494	0.0001	0.0001	0.0001	0.0001	0.0001	172.313	7.42889	1	up	no
90168	0	chr15	-	6087526	6161651	ENSSSCT00000045762	4	4426	MSTRG.39234	ENSSSCG00000037285	0.0001	0.0001	0.0001	0.0001	0.0001	0.0001	1	0	1	no	no
42958	0	chr12	+	3698830	3707258	ENSSSCT00000047491	4	2491	MSTRG.19069	ENSSSCG00000033455	0.0001	0.0001	0.0001	0.0001	0.0001	0.0001	1	0	1	no	no
169830	0	chr4	+	93651708	93670067	ENSSSCT00000046414	5	3822	MSTRG.73900	ENSSSCG00000036884	0.0001	0.0001	0.0001	0.0001	0.0001	0.0001	1	0	1	no	no
173735	0	chr4	+	115541053	115583665	ENSSSCT00000050349	6	6390	MSTRG.75429	ENSSSCG00000034761	0.0001	0.0001	0.015242	0.0001	0.0001	0.0001	51.4733	5.68575	1	up	no
83122	0	chr14	-	81119486	81137601	ENSSSCT00000041096	4	857	MSTRG.36165	ENSSSCG00000036879	0.0001	0.0001	0.0001	0.0001	0.0001	0.0001	1	0	1	no	no
159627	0	chr3	-	124011485	124147604	ENSSSCT00000058055	4	4813	MSTRG.68922	ENSSSCG00000040277	0.0001	0.0001	0.0001	0.0001	0.163969	0.0001	0.00182739	-9.096	1	down	no
186020	0	chr5	+	81118160	81194859	ENSSSCT00000040587	4	1027	MSTRG.80569	ENSSSCG00000034578	0.072253	0.0001	0.0001	0.0001	0.0001	0.0001	241.51	7.91594	1	up	no
38659	0	chr11	+	26723008	26935650	ENSSSCT00000064911	4	1061	MSTRG.16811	ENSSSCG00000036916	0.0001	0.0001	0.0001	0.0001	0.0001	0.0001	1	0	1	no	no
215504	0	chr7	-	27309814	27330013	ENSSSCT00000044123	5	1503	MSTRG.92967	ENSSSCG00000032093	0.0001	0.0001	0.0001	0.0001	0.0001	0.0001	1	0	1	no	no
74766	0	chr14	+	15958585	15994213	ENSSSCT00000050607	4	3323	MSTRG.32811	ENSSSCG00000038198	0.0001	0.0001	0.043365	0.0001	0.0001	0.0001	145.217	7.18206	1	up	no
263440	0	chrX	-	95034874	95135641	ENSSSCT00000033169	5	546	MSTRG.114328	ENSSSCG00000030936	0.341629	0.148005	0.739813	0.128676	0.059376	0.342887	2.31561	1.21139	1	up	no
75835	0	chr14	-	26806815	27009881	ENSSSCT00000054184	4	1484	MSTRG.33274	ENSSSCG00000034043	0.0001	0.0001	0.0001	0.0001	0.07244	0.071436	0.00208368	-8.90665	1	down	no
249416	0	chr9	+	82064832	82080508	ENSSSCT00000040532	4	5560	MSTRG.108136	ENSSSCG00000039925	0.0001	0.0001	0.0001	0.008009	0.0001	0.0001	0.0365453	-4.77417	1	down	no
53448	0	chr13	-	8917219	9582534	ENSSSCT00000046491	4	2269	MSTRG.23653	ENSSSCG00000036571	0.0001	0.0001	0.0001	0.0001	0.0001	0.0001	1	0	1	no	no
4477	0	chr1	-	45856974	46011800	ENSSSCT00000038411	4	2242	MSTRG.2183	ENSSSCG00000032037	0.283533	0.0001	0.023309	0.0001	0.0001	0.0001	1023.14	9.99879	1	up	no
117388	0	chr17	-	62508516	62514843	ENSSSCT00000040180	5	1274	MSTRG.51458	ENSSSCG00000034454	0.0001	0.0001	0.0001	0.0001	0.0001	0.0001	1	0	1	no	no
31263	0	chr10	+	35448134	35761269	ENSSSCT00000049859	4	1041	MSTRG.13792	ENSSSCG00000032000	0.0001	0.0001	0.0001	0.0001	0.0001	0.0001	1	0	1	no	no
74462	0	chr14	+	13229613	13260693	ENSSSCT00000046476	4	1570	MSTRG.32622	ENSSSCG00000031914	0.0001	0.0001	0.0001	0.0001	0.0001	0.0001	1	0	1	no	no
207482	0	chr6	-	134898578	135056872	ENSSSCT00000062170	5	758	MSTRG.89630	ENSSSCG00000032520	0.0001	0.0001	0.0001	0.0001	0.0001	0.0001	1	0	1	no	no
229268	0	chr8	+	28328962	28431393	ENSSSCT00000040067	4	1165	MSTRG.99490	ENSSSCG00000035159	0.0001	0.0001	0.0001	0.0001	0.0001	0.0001	1	0	1	no	no
58583	0	chr13	+	52175665	52263769	ENSSSCT00000056244	4	664	MSTRG.25494	ENSSSCG00000036165	0.061817	0.0001	0.010664	0.134755	0.108217	0.0001	0.298599	-1.74372	1	down	no
28733	0	chr10	-	15290389	15314943	ENSSSCT00000045351	7	4324	MSTRG.12627	ENSSSCG00000031683	0.0001	0.0001	0.0001	0.0001	0.0001	0.0001	1	0	1	no	no
14063	0	chr1	-	142234880	142243502	ENSSSCT00000050573	4	513	MSTRG.6217	ENSSSCG00000033031	0.0001	0.0001	0.0001	0.0001	0.0001	0.0001	1	0	1	no	no
70793	0	chr13	+	184157282	184446361	ENSSSCT00000037389	4	3625	MSTRG.30675	ENSSSCG00000038421	0.035118	0.064815	0.278667	0.049881	0.052071	0.0001	3.70987	1.89137	1	up	no
38974	0	chr11	+	34442968	34468728	ENSSSCT00000042739	4	1293	MSTRG.17077	ENSSSCG00000034523	0.0001	0.0001	0.0001	0.0001	0.0001	0.0001	1	0	1	no	no
336	0	chr1	+	2608627	2613747	ENSSSCT00000057225	5	1086	ENSSSCG00000036759	ENSSSCG00000036759	0.0001	0.0001	0.0001	0.0001	0.0001	0.0001	1	0	1	no	no
247894	0	chr9	+	66696501	66723911	ENSSSCT00000048342	4	4741	MSTRG.107522	ENSSSCG00000032017	0.0001	0.146388	0.0001	0.0001	0.0001	0.0001	488.627	8.93259	1	up	no
158228	0	chr3	+	111487814	111496506	ENSSSCT00000052332	4	2283	MSTRG.68362	ENSSSCG00000033248	0.022822	0.0001	0.011927	0.0001	0.0001	0.0001	116.163	6.86001	1	up	no
109398	0	chr16	+	75621410	75644555	ENSSSCT00000056083	4	882	MSTRG.47780	ENSSSCG00000033070	0.0001	0.0001	0.0001	0.0001	0.0001	0.0001	1	0	1	no	no
123784	0	chr18	-	52367618	52403124	ENSSSCT00000044706	6	3187	MSTRG.54184	ENSSSCG00000037969	0.0001	0.015719	0.0001	0.0001	0.016722	0.0001	0.940728	-0.0881504	1	down	no
228057	0	chr8	+	9305256	9487673	ENSSSCT00000039558	4	1873	MSTRG.98780	ENSSSCG00000036070	0.0001	0.028698	0.0001	0.0001	0.0001	0.0001	96.3267	6.58986	1	up	no
227502	0	chr8	-	2312523	2318635	ENSSSCT00000039809	4	3677	MSTRG.98372	ENSSSCG00000031374	0.0001	0.0001	0.0001	0.0001	0.097295	0.0001	0.00307708	-8.34422	1	down	no
184003	0	chr5	-	65662750	65676985	ENSSSCT00000040140	4	1010	MSTRG.79685	ENSSSCG00000039754	0.0001	0.0001	0.0001	0.0001	0.042578	0.0001	0.00701295	-7.15576	1	down	no
110522	0	chr17	-	8959711	8962539	ENSSSCT00000055564	4	311	MSTRG.48323	ENSSSCG00000038695	0.0001	0.0001	0.0001	0.0001	0.0001	0.0001	1	0	1	no	no
14145	0	chr1	+	143627202	143631234	ENSSSCT00000063177	4	2832	MSTRG.6303	ENSSSCG00000038208	0.0001	0.0001	0.0001	0.0001	0.0001	0.0001	1	0	1	no	no
70634	0	chr13	-	181322438	181928001	ENSSSCT00000061093	4	1590	MSTRG.30745	ENSSSCG00000034679	0.0001	0.0001	0.0001	0.0001	0.0001	0.0001	1	0	1	no	no
214320	0	chr7	-	21173453	21183389	ENSSSCT00000054465	6	5423	MSTRG.92697	ENSSSCG00000035331	0.0001	0.0001	0.002212	0.010013	0.0001	0.031912	0.0573944	-4.12295	1	down	no
231209	0	chr8	+	46865920	46919752	ENSSSCT00000039323	4	1035	MSTRG.100315	ENSSSCG00000039268	0.0001	0.0001	0.0001	0.0001	0.0001	0.0001	1	0	1	no	no
123758	0	chr18	-	52016357	52024892	ENSSSCT00000061728	5	2509	ENSSSCG00000031164	ENSSSCG00000031164	0.0001	0.0001	0.0001	0.0001	0.0001	0.0001	1	0	1	no	no
213500	0	chr7	+	14318595	14633357	ENSSSCT00000050925	6	5352	MSTRG.92190	ENSSSCG00000037166	0.006933	0.104136	0.049625	0.0001	0.0001	0.0001	535.647	9.06514	1	up	no
167168	0	chr4	+	70518311	70530223	ENSSSCT00000037195	5	1399	MSTRG.72605	ENSSSCG00000039702	0.0001	0.0001	0.009214	0.0001	0.046719	0.0001	0.200644	-2.31729	1	down	no
206843	0	chr6	+	124034968	124208825	ENSSSCT00000043114	6	2847	MSTRG.89321	ENSSSCG00000031460	0.0001	0.0001	0.0001	0.0001	0.0001	0.0001	1	0	1	no	no
155086	0	chr3	-	82585440	82771712	ENSSSCT00000043469	9	1531	MSTRG.67144	ENSSSCG00000038456	0.0001	0.0001	0.0001	0.0001	0.0001	0.0001	1	0	1	no	no
206869	0	chr6	-	125354757	125493965	ENSSSCT00000051432	5	1924	MSTRG.89346	ENSSSCG00000038382	0.0001	0.0001	0.0001	0.0001	0.0001	0.0001	1	0	1	no	no
213020	0	chr7	-	10448501	10453759	ENSSSCT00000057220	4	1931	MSTRG.92025	ENSSSCG00000036638	0.0001	0.166883	0.026533	0.0001	0.0001	0.0001	645.053	9.33327	1	up	no
90176	0	chr15	-	6222423	6266771	ENSSSCT00000039872	4	528	MSTRG.39240	ENSSSCG00000036561	0.0001	0.0001	0.0001	0.0001	0.0001	0.0001	1	0	1	no	no
144006	0	chr3	-	72251	140482	ENSSSCT00000047046	14	1562	MSTRG.62174	ENSSSCG00000037652	0.278428	0.164284	0.109292	0.244666	0.282263	0.216162	0.742848	-0.42886	1	down	no
224952	0	chr7	-	99468560	99494406	ENSSSCT00000059372	4	644	MSTRG.97154	ENSSSCG00000035396	0.27577	0.164487	0.081984	0.040316	0.0001	0.35978	1.30496	0.384009	1	up	no
42959	0	chr12	+	3698864	3705678	ENSSSCT00000045534	4	1869	MSTRG.19069	ENSSSCG00000033455	0.0001	0.0001	0.0001	0.0001	0.0001	0.0001	1	0	1	no	no
137713	0	chr2	+	95824295	95866237	ENSSSCT00000051073	5	558	MSTRG.59962	ENSSSCG00000038476	0.0001	0.0001	0.0001	0.0001	0.0001	0.0001	1	0	1	no	no
27750	0	chr10	-	8559281	8946372	ENSSSCT00000049318	10	1820	MSTRG.12170	ENSSSCG00000038539	0.0001	0.0001	0.054053	0.014944	0.0001	0.128675	0.377494	-1.40548	1	down	no
155784	0	chr3	-	90400265	90419486	ENSSSCT00000045746	4	426	MSTRG.67407	ENSSSCG00000039096	0.0001	0.05765	0.0001	0.04538	0.0001	0.11544	0.359495	-1.47595	1	down	no
349	0	chr1	-	2774647	2782990	ENSSSCT00000047024	4	2957	MSTRG.177	ENSSSCG00000036448	0.0001	0.0001	0.0001	0.0001	0.0001	0.0001	1	0	1	no	no
217962	0	chr7	+	45015518	45275923	ENSSSCT00000042525	5	927	MSTRG.94003	ENSSSCG00000035274	0.0001	0.0001	0.0001	0.0001	0.0001	0.0001	1	0	1	no	no
222964	0	chr7	+	81682254	81888144	ENSSSCT00000065253	4	3261	MSTRG.96176	ENSSSCG00000038741	0.004416	0.0001	0.00641	0.0001	0.0001	0.0001	36.42	5.18666	1	up	no
70530	0	chr13	-	179508931	179562929	ENSSSCT00000059094	8	1090	MSTRG.30511	ENSSSCG00000038495	0.0001	0.0001	0.0001	0.0001	0.0001	0.0001	1	0	1	no	no
176023	0	chr5	-	3405618	3436174	ENSSSCT00000059769	4	1649	MSTRG.76294	ENSSSCG00000035352	0.0001	0.0001	0.0001	0.0001	0.0001	0.0001	1	0	1	no	no
163901	0	chr4	+	34440317	34460644	ENSSSCT00000062152	4	1825	MSTRG.71072	ENSSSCG00000039382	0.101106	0.224626	0.092091	0.074279	0.100008	0.0001	2.39595	1.2606	1	up	no
36553	0	chr11	+	9913075	10135147	ENSSSCT00000040594	6	2009	MSTRG.15897	ENSSSCG00000038414	0.0001	0.0001	0.0001	0.0001	0.131664	0.0001	0.00227507	-8.77987	1	down	no
135249	0	chr2	+	77977669	78009290	ENSSSCT00000038404	4	1872	MSTRG.59057	ENSSSCG00000039815	0.000372	0.000258	0.000213	0.000651	0.0001	0.0001	0.990599	-0.0136265	1	down	no
103309	0	chr16	-	17978551	17983966	ENSSSCT00000064785	4	2327	MSTRG.45410	ENSSSCG00000040251	0.0001	0.15981	0.0001	0.0001	0.0001	0.0001	533.367	9.05898	1	up	no
5340	0	chr1	+	56184771	56274861	ENSSSCT00000043574	5	5005	MSTRG.2612	ENSSSCG00000038663	0.0001	0.0001	0.080365	0.0001	0.0001	0.011682	6.78042	2.76138	1	up	no
6277	0	chr1	-	67040173	67110910	ENSSSCT00000050522	4	429	MSTRG.3001	ENSSSCG00000031404	0.0001	0.060368	0.051825	0.150591	0.276817	0.029892	0.245557	-2.02587	1	down	no
18500	0	chr1	+	187762655	187952751	ENSSSCT00000064312	4	1142	MSTRG.8118	ENSSSCG00000033445	0.825269	0.247705	0.0001	0.520895	0.0001	0.542585	1.00893	0.012821	1	up	no
44879	0	chr12	-	16418630	16442927	ENSSSCT00000038717	16	1497	MSTRG.19862	ENSSSCG00000038464	0.0001	0.0001	0.030837	0.0001	0.0001	0.0001	103.457	6.69288	1	up	no
48939	0	chr12	-	41501986	41505636	ENSSSCT00000057567	4	1095	ENSSSCG00000038687	ENSSSCG00000038687	0.0001	0.0001	0.0001	0.0001	0.0001	0.0001	1	0	1	no	no
246789	0	chr9	-	55006008	55071508	ENSSSCT00000064541	5	856	MSTRG.106918	ENSSSCG00000035237	0.0001	0.0001	0.0001	0.0001	0.0001	0.0001	1	0	1	no	no
20165	0	chr1	+	207504016	207552227	ENSSSCT00000040410	6	1480	MSTRG.8859	ENSSSCG00000039753	0.278514	0.057325	0.432936	0.69607	0.325142	0.589159	0.47739	-1.06676	1	down	no
211652	0	chr6	-	170291679	170299268	ENSSSCT00000053420	4	2765	MSTRG.91372	ENSSSCG00000040760	0.0001	0.0001	0.0001	0.0001	0.0001	0.0001	1	0	1	no	no
167986	0	chr4	-	79322942	79328061	ENSSSCT00000039920	6	1297	ENSSSCG00000032052	ENSSSCG00000032052	0.0001	0.0001	0.0001	0.0001	0.0001	0.0001	1	0	1	no	no
258424	0	chrX	+	32219917	32331456	ENSSSCT00000054446	11	2664	MSTRG.111541	ENSSSCG00000032421	0.0001	0.0001	0.0001	0.0001	0.0001	0.0001	1	0	1	no	no
149941	0	chr3	-	39261903	39264019	ENSSSCT00000049770	4	1102	MSTRG.64685	ENSSSCG00000036096	0.0001	0.020241	0.0001	0.0001	0.0001	0.0001	68.1367	6.09036	1	up	no
151492	0	chr3	-	48617909	48648331	ENSSSCT00000041579	7	4914	MSTRG.65383	ENSSSCG00000038228	0.0001	0.0001	0.0001	0.0001	0.0001	0.0001	1	0	1	no	no
100872	0	chr15	-	124946377	124959572	ENSSSCT00000053112	4	1825	ENSSSCG00000032296	ENSSSCG00000032296	0.0001	0.0001	0.0001	0.0001	0.0001	0.0001	1	0	1	no	no
168300	0	chr4	+	82125992	82145079	ENSSSCT00000053234	4	2198	MSTRG.73194	ENSSSCG00000036538	0.0001	0.0001	0.023776	0.0001	0.0001	0.0001	79.92	6.32048	1	up	no
34728	0	chr10	+	66741325	66971746	ENSSSCT00000062744	9	2449	MSTRG.15210	ENSSSCG00000036117	0.21658	0.081691	0.0001	0.016532	0.0001	0.0001	17.8324	4.15643	1	up	no
29572	0	chr10	-	22579841	22649479	ENSSSCT00000050323	10	2094	MSTRG.13022	ENSSSCG00000040123	0.0001	0.0001	0.08619	0.0001	0.0001	0.0001	287.967	8.16976	1	up	no
15322	0	chr1	+	159665706	159792027	ENSSSCT00000042012	6	886	MSTRG.6916	ENSSSCG00000034988	0.063667	0.018572	0.0001	0.060879	0.02874	0.126129	0.381644	-1.3897	1	down	no
122878	0	chr18	+	45953756	45976219	ENSSSCT00000052811	4	1111	MSTRG.53737	ENSSSCG00000033943	0.0001	0.003846	0.132688	0.0001	0.030123	0.0001	4.50595	2.17183	1	up	no
136316	0	chr2	-	83380587	83621208	ENSSSCT00000041666	4	2454	MSTRG.59447	ENSSSCG00000040250	0.16893	0.099313	0.199825	0.020947	0.151567	0.140726	1.49428	0.57945	1	up	no
123838	0	chr18	+	52995077	53002214	ENSSSCT00000051609	4	2569	MSTRG.54204	ENSSSCG00000034662	0.0001	0.0001	0.0001	0.0001	0.0001	0.0001	1	0	1	no	no
255167	0	chr9	+	133645033	133652286	ENSSSCT00000050966	4	1373	MSTRG.110222	ENSSSCG00000031285	0.0001	0.0001	0.0001	0.0001	0.075243	0.0001	0.00397651	-7.97428	1	down	no
245712	0	chr9	+	46682876	46685645	ENSSSCT00000044260	4	2012	MSTRG.106367	ENSSSCG00000036265	0.0001	0.0001	0.0001	0.0001	0.0001	0.0001	1	0	1	no	no
20200	0	chr1	-	208140159	208180014	ENSSSCT00000045941	4	1744	MSTRG.8888	ENSSSCG00000040228	0.040909	0.0001	0.206144	0.0001	0.0001	0.0001	823.843	9.68623	1	up	no
62035	0	chr13	+	88215431	88365945	ENSSSCT00000043594	4	3263	MSTRG.26932	ENSSSCG00000034422	0.0001	0.0001	0.0001	0.0001	0.0001	0.0001	1	0	1	no	no
16422	0	chr1	-	167575790	167781222	ENSSSCT00000046559	7	2641	MSTRG.7385	ENSSSCG00000037389	0.0001	0.0001	0.0001	0.0001	0.020869	0.0001	0.0142389	-6.13402	1	down	no
181240	0	chr5	-	39469512	39526428	ENSSSCT00000046536	4	1093	MSTRG.78498	ENSSSCG00000040544	0.0001	0.0001	0.0001	0.0001	0.0001	0.0001	1	0	1	no	no
32956	0	chr10	-	50260663	50268887	ENSSSCT00000053352	4	4653	MSTRG.14371	ENSSSCG00000031978	0.082998	0.011788	0.0001	0.057728	0.162805	0.152794	0.254163	-1.97617	1	down	no
40474	0	chr11	-	60378058	60409823	ENSSSCT00000056207	4	1761	MSTRG.17874	ENSSSCG00000038699	0.0001	0.0001	0.0001	0.0001	0.0001	0.0001	1	0	1	no	no
148699	0	chr3	-	28896126	28914765	ENSSSCT00000051883	4	1007	MSTRG.64177	ENSSSCG00000036428	0.0001	0.0001	0.0001	0.0001	0.034007	0.001602	0.00840124	-6.89518	1	down	no
207481	0	chr6	-	134829131	135056872	ENSSSCT00000064429	4	4517	MSTRG.89630	ENSSSCG00000032520	0.009713	0.0001	0.088475	0.029044	0.029018	0.07506	0.73833	-0.437662	1	down	no
807	0	chr1	-	8168887	8178575	ENSSSCT00000059927	4	940	MSTRG.473	ENSSSCG00000035342	0.0001	0.0001	0.0001	0.040834	0.0001	0.0001	0.00731101	-7.09571	1	down	no
257874	0	chrX	-	23449534	23506826	ENSSSCT00000063607	4	692	MSTRG.111368	ENSSSCG00000035137	0.654038	0.723077	0.792182	1.209	1.15478	0.593584	0.733523	-0.447085	1	down	no
43030	0	chr12	-	4238196	4249964	ENSSSCT00000047026	4	1697	ENSSSCG00000035507	ENSSSCG00000035507	0.0001	0.0001	0.0001	0.0001	0.0001	0.0001	1	0	1	no	no
43889	0	chr12	+	8402196	8540383	ENSSSCT00000036938	4	5851	MSTRG.19519	ENSSSCG00000033537	0.0001	0.0001	0.0001	0.0001	0.0001	0.034874	0.00855334	-6.8693	1	down	no
144516	0	chr3	+	3996877	4010579	ENSSSCT00000046823	5	1437	MSTRG.62417	ENSSSCG00000033217	0.013082	0.099938	0.0001	0.270839	0.129821	0.214343	0.183934	-2.44274	1	down	no
216515	0	chr7	+	33125695	33128459	ENSSSCT00000037101	4	1559	MSTRG.93343	ENSSSCG00000040672	0.0001	0.0001	0.0001	0.0001	0.0001	0.0001	1	0	1	no	no
43062	0	chr12	+	4535650	4593526	ENSSSCT00000063435	4	1615	MSTRG.19148	ENSSSCG00000033293	0.023117	0.010913	0.011188	0.001495	0.011153	0.03509	0.947212	-0.0782409	1	down	no
189091	0	chr6	+	4660531	4668003	ENSSSCT00000062310	4	4887	ENSSSCG00000040925	ENSSSCG00000040925	0.0001	0.0001	0.0001	0.0001	0.0001	0.0001	1	0	1	no	no
89415	0	chr14	+	139115259	139370367	ENSSSCT00000064750	4	1958	MSTRG.38922	ENSSSCG00000036631	0.0001	0.074732	0.040859	0.039399	0.0001	0.108592	0.781216	-0.356207	1	down	no
205551	0	chr6	-	107278748	107282210	ENSSSCT00000038071	4	1176	MSTRG.88616	ENSSSCG00000039279	0.0001	0.0001	0.0001	0.0001	0.0001	0.0001	1	0	1	no	no
265384	0	chrX	+	112058421	112103410	ENSSSCT00000064117	4	3201	MSTRG.115067	ENSSSCG00000035272	0.275477	0.104918	0.011133	0.002644	0.152675	0.031857	2.09176	1.06472	1	up	no
138584	0	chr2	+	104927171	105003398	ENSSSCT00000042978	4	1393	MSTRG.60212	ENSSSCG00000035096	0.0001	0.034125	0.0001	0.0001	0.0001	0.0001	114.417	6.83815	1	up	no
151679	0	chr3	-	50474168	50495558	ENSSSCT00000059428	4	1462	MSTRG.65504	ENSSSCG00000036710	0.0001	0.0001	0.0001	0.0001	0.0001	0.0001	1	0	1	no	no
39084	0	chr11	+	38626494	39222332	ENSSSCT00000056391	5	2758	MSTRG.17210	ENSSSCG00000031599	0.0001	0.0001	0.0001	0.0001	0.0001	0.0001	1	0	1	no	no
89418	0	chr14	+	139119942	139370367	ENSSSCT00000062751	4	1913	MSTRG.38922	ENSSSCG00000036631	0.0001	0.0001	0.0001	0.0001	0.0001	0.0001	1	0	1	no	no
210516	0	chr6	+	164027878	164034439	ENSSSCT00000066168	4	2513	MSTRG.90850	ENSSSCG00000035459	0.0001	0.0001	0.0001	0.0001	0.0001	0.0001	1	0	1	no	no
247893	0	chr9	+	66696501	66723911	ENSSSCT00000046899	6	4897	MSTRG.107522	ENSSSCG00000032017	0.040046	0.0001	0.0001	0.0001	0.049769	0.0001	0.805419	-0.312188	1	down	no
228479	0	chr8	+	15482806	15987814	ENSSSCT00000066008	5	1195	MSTRG.99063	ENSSSCG00000031198	0.0001	0.0001	0.0001	0.0001	0.0001	0.038488	0.00775434	-7.01078	1	down	no
151493	0	chr3	-	48617911	48648340	ENSSSCT00000049656	8	5139	MSTRG.65383	ENSSSCG00000038228	0.0001	0.0001	0.0001	0.008	0.0001	0.0001	0.0365854	-4.77259	1	down	no
34727	0	chr10	+	66741291	66971746	ENSSSCT00000065146	8	2434	MSTRG.15210	ENSSSCG00000036117	0.0001	0.0001	0.0001	0.006816	0.00145	0.021877	0.00995256	-6.65072	1	down	no
214321	0	chr7	-	21173453	21183389	ENSSSCT00000057520	5	5137	MSTRG.92697	ENSSSCG00000035331	0.0001	0.0001	0.0001	0.0001	0.0001	0.0001	1	0	1	no	no
140790	0	chr2	-	127279958	127522152	ENSSSCT00000065694	4	1319	MSTRG.61007	ENSSSCG00000040936	0.098305	0.0001	0.019134	0.0001	0.0001	0.051426	2.27674	1.18697	1	up	no
216914	0	chr7	-	36630450	36635417	ENSSSCT00000053090	4	858	MSTRG.93569	ENSSSCG00000032274	0.020756	0.0001	0.0001	0.0001	0.0001	0.0001	69.8533	6.12626	1	up	no
243705	0	chr9	-	29035163	29088753	ENSSSCT00000059834	5	843	MSTRG.105478	ENSSSCG00000039906	0.0001	0.02367	0.0001	0.128828	0.0001	0.069355	0.120383	-3.05429	1	down	no
99191	0	chr15	+	107416220	107434421	ENSSSCT00000060319	4	794	MSTRG.43056	ENSSSCG00000040137	0.028979	0.0001	0.0001	0.0001	0.0001	0.0001	97.2633	6.60382	1	up	no
255168	0	chr9	+	133654208	133660258	ENSSSCT00000054262	4	2606	MSTRG.110223	ENSSSCG00000033930	0.0001	0.0001	0.0001	0.0001	0.0001	0.0001	1	0	1	no	no
185139	0	chr5	+	73909240	73947405	ENSSSCT00000039862	4	2177	MSTRG.80197	ENSSSCG00000039286	0.101519	0.002054	9.3e-05	0.0001	0.0001	0.0001	345.553	8.43276	1	up	no
16307	0	chr1	+	166925031	167002317	ENSSSCT00000043675	4	2073	MSTRG.7356	ENSSSCG00000040442	0.180598	0.36018	0.288823	0.259925	0.39736	0.400941	0.783954	-0.351158	1	down	no
41381	0	chr11	+	69511284	69651155	ENSSSCT00000036943	4	837	MSTRG.18243	ENSSSCG00000036690	0.0001	0.0001	0.0001	0.0001	0.0001	0.0001	1	0	1	no	no
46910	0	chr12	-	25760427	25765682	ENSSSCT00000052248	4	539	MSTRG.20502	ENSSSCG00000036101	0.0001	0.0001	0.0001	0.0001	0.0001	0.0001	1	0	1	no	no
223831	0	chr7	-	92407506	92412117	ENSSSCT00000063347	4	485	ENSSSCG00000034839	ENSSSCG00000034839	0.0001	0.0001	0.0001	0.0001	0.0001	0.0001	1	0	1	no	no
211545	0	chr6	+	169221554	169402455	ENSSSCT00000065534	4	1060	MSTRG.91331	ENSSSCG00000033628	0.405002	0.394496	0.508649	0.280776	0.446279	0.586986	0.995515	-0.00648562	1	down	no
117389	0	chr17	-	62508516	62514847	ENSSSCT00000046210	4	1175	MSTRG.51458	ENSSSCG00000034454	0.0001	0.0001	0.0001	0.0001	0.0001	0.0001	1	0	1	no	no
93422	0	chr15	+	48796960	48835517	ENSSSCT00000064915	4	4312	MSTRG.40789	ENSSSCG00000040467	0.0001	0.0001	0.0001	0.006255	0.0001	0.0001	0.0464756	-4.42738	1	down	no
137768	0	chr2	+	96297437	96434978	ENSSSCT00000056775	4	1814	MSTRG.59916	ENSSSCG00000035571	0.0001	0.030237	0.068608	0.0001	0.118413	0.0001	0.834183	-0.261563	1	down	no
266189	0	chrX	+	121776899	121932076	ENSSSCT00000048121	10	5679	MSTRG.115509	ENSSSCG00000031801	0.0001	0.0001	0.0001	0.0001	0.0001	0.0001	1	0	1	no	no
350	0	chr1	-	2777467	2782990	ENSSSCT00000060513	4	3469	MSTRG.177	ENSSSCG00000036448	0.0001	0.0001	0.0001	0.0001	0.0001	0.0001	1	0	1	no	no
75825	0	chr14	+	26611666	26621357	ENSSSCT00000055228	6	3002	MSTRG.33231	ENSSSCG00000040330	0.0001	0.0001	0.0001	0.0001	0.0001	0.0001	1	0	1	no	no
253745	0	chr9	+	123602691	123611785	ENSSSCT00000053008	4	701	MSTRG.109657	ENSSSCG00000038516	0.0001	0.0001	0.0001	0.0001	0.0001	0.130879	0.0022887	-8.77126	1	down	no
161900	0	chr4	+	12596051	12631394	ENSSSCT00000046087	4	1575	MSTRG.70044	ENSSSCG00000033717	0.028792	0.0001	0.0001	0.0001	0.0001	0.0001	96.64	6.59455	1	up	no
254470	0	chr9	+	129335939	129363763	ENSSSCT00000059597	4	766	MSTRG.109964	ENSSSCG00000040610	0.0001	0.0001	0.0001	0.022136	0.0001	0.0001	0.0134312	-6.21826	1	down	no
235829	0	chr8	+	97432154	97450700	ENSSSCT00000066266	4	1707	MSTRG.102329	ENSSSCG00000034939	0.0001	0.0001	0.0001	0.0001	0.173463	0.0001	0.00172748	-9.17711	1	down	no
64650	0	chr13	-	120073923	120091416	ENSSSCT00000059246	4	850	MSTRG.28116	ENSSSCG00000037596	0.0001	0.0001	0.0001	0.121592	0.0001	0.0001	0.00246322	-8.66524	1	down	no
246788	0	chr9	-	55005367	55061887	ENSSSCT00000041899	4	1356	MSTRG.106918	ENSSSCG00000035237	0.0001	0.0001	0.0001	0.0001	0.0001	0.0001	1	0	1	no	no
34361	0	chr10	-	64194825	64200487	ENSSSCT00000056553	4	1351	MSTRG.15001	ENSSSCG00000038601	0.0001	0.0001	0.0001	0.0001	0.0001	0.0001	1	0	1	no	no
6266	0	chr1	+	66896959	66971110	ENSSSCT00000041582	4	792	MSTRG.2992	ENSSSCG00000032685	0.0001	0.0001	0.0001	0.0001	0.0001	0.0001	1	0	1	no	no
212120	0	chr7	-	2522668	2568459	ENSSSCT00000044552	4	3882	MSTRG.91600	ENSSSCG00000033701	0.0001	0.0001	0.0001	0.0001	0.0001	0.0001	1	0	1	no	no
173834	0	chr4	-	117112379	117268915	ENSSSCT00000057218	4	2784	MSTRG.75387	ENSSSCG00000040282	0.128809	0.012125	0.0001	0.0001	0.105686	1.09049	0.117894	-3.08443	1	down	no
165000	0	chr4	-	43972838	44090927	ENSSSCT00000057142	4	611	MSTRG.71462	ENSSSCG00000035526	0.0001	0.0001	0.0001	0.0001	0.0001	0.0001	1	0	1	no	no
121863	0	chr18	-	36704947	36717073	ENSSSCT00000050464	4	2049	MSTRG.53322	ENSSSCG00000032793	0.0001	0.0001	0.006438	0.005035	0.0001	0.0001	1.268	0.342559	1	up	no
207484	0	chr6	-	134946697	135056872	ENSSSCT00000053363	4	467	MSTRG.89630	ENSSSCG00000032520	0.0001	0.0001	0.0001	0.0001	0.0001	0.0001	1	0	1	no	no
95104	0	chr15	-	68057757	68107339	ENSSSCT00000045730	4	2123	MSTRG.41529	ENSSSCG00000034567	0.0001	0.188727	0.826052	0.064528	0.0001	0.0001	15.6791	3.97077	1	up	no
210497	0	chr6	-	163619102	163624420	ENSSSCT00000038660	4	1695	ENSSSCG00000040219	ENSSSCG00000040219	0.0001	0.0001	0.0001	0.0001	0.0001	0.0001	1	0	1	no	no
27995	0	chr10	-	11007229	11313802	ENSSSCT00000054610	7	2531	MSTRG.12333	ENSSSCG00000037997	0.0001	0.0001	0.021956	0.0001	0.0001	0.01541	1.41935	0.505227	1	up	no
121306	0	chr18	+	30192179	30233992	ENSSSCT00000052071	4	444	MSTRG.53125	ENSSSCG00000040829	0.0001	0.0001	0.0001	0.0001	0.0001	0.0001	1	0	1	no	no
31435	0	chr10	-	38241969	38299938	ENSSSCT00000058794	4	1422	MSTRG.13840	ENSSSCG00000032101	0.0001	0.0001	0.0001	0.0001	0.0001	0.0001	1	0	1	no	no
127751	0	chr2	-	18618271	18726355	ENSSSCT00000049986	4	698	MSTRG.55795	ENSSSCG00000038924	0.469134	0.20762	0.331445	0.042139	0.0001	0.121881	6.14306	2.61896	1	up	no
109884	0	chr17	+	2737649	3019300	ENSSSCT00000044136	4	2342	MSTRG.48099	ENSSSCG00000034065	0.0001	0.0001	0.0001	0.0001	0.0001	0.0001	1	0	1	no	no
4831	0	chr1	-	51369901	51429587	ENSSSCT00000044507	5	3343	MSTRG.2393	ENSSSCG00000035593	0.028215	0.256444	0.212235	0.078509	0.0001	0.248872	1.51732	0.601527	1	up	no
100683	0	chr15	-	123222761	123234915	ENSSSCT00000064381	4	567	ENSSSCG00000033661	ENSSSCG00000033661	0.0001	0.0001	0.0001	0.0001	0.0001	0.0001	1	0	1	no	no
36135	0	chr11	-	6866623	6906338	ENSSSCT00000039623	5	2027	MSTRG.15651	ENSSSCG00000036846	0.0001	0.0001	4e-06	0.0001	0.0001	0.0001	0.68	-0.556393	1	down	no
250754	0	chr9	+	96415473	96463177	ENSSSCT00000055159	5	531	ENSSSCG00000040028	ENSSSCG00000040028	0.0001	0.0001	0.0001	0.0001	0.0001	0.0001	1	0	1	no	no
101594	0	chr15	+	133014490	133032001	ENSSSCT00000043729	5	4631	MSTRG.44355	ENSSSCG00000040169	0.0001	0.0001	0.0001	0.0001	0.0001	0.022658	0.0131245	-6.25159	1	down	no
193641	0	chr6	-	43583375	43605028	ENSSSCT00000040900	5	1486	MSTRG.83685	ENSSSCG00000033874	0.162305	0.0001	0.096138	0.029363	0.207621	0.0001	1.09051	0.125006	1	up	no
155087	0	chr3	-	82585440	82946135	ENSSSCT00000037111	10	1395	MSTRG.67144	ENSSSCG00000038456	0.0001	0.026166	0.0001	0.018061	0.147901	0.0001	0.158772	-2.65497	1	down	no
227222	0	chr8	+	527532	532400	ENSSSCT00000057445	4	1502	MSTRG.98214	ENSSSCG00000034251	0.067437	0.175013	0.0001	0.125088	0.0001	0.0001	1.93594	0.953034	1	up	no
83425	0	chr14	-	84556712	84793399	ENSSSCT00000058490	4	788	MSTRG.36340	ENSSSCG00000031127	0.0001	0.0001	0.000884	0.0001	0.001385	0.054256	0.0194471	-5.6843	1	down	no
68155	0	chr13	-	148860405	148894721	ENSSSCT00000049171	4	360	MSTRG.29658	ENSSSCG00000037627	0.0001	0.0001	0.0001	0.0001	0.0001	0.0001	1	0	1	no	no
123782	0	chr18	-	52351577	52390988	ENSSSCT00000041457	4	1662	MSTRG.54184	ENSSSCG00000037969	0.0001	0.0001	0.0001	0.0001	0.0001	0.0001	1	0	1	no	no
143159	0	chr2	-	145419449	145644372	ENSSSCT00000044976	5	713	MSTRG.61859	ENSSSCG00000036344	0.002775	0.0001	0.0001	0.0001	0.0001	0.0001	9.91667	3.30986	1	up	no
185950	0	chr5	+	80549280	80559675	ENSSSCT00000050497	4	2053	MSTRG.80534	ENSSSCG00000033064	0.110175	0.010352	0.037833	0.098338	0.080131	0.161482	0.465832	-1.10212	1	down	no
107764	0	chr16	-	58719879	59407274	ENSSSCT00000056437	4	4317	MSTRG.47152	ENSSSCG00000036719	0.0001	0.0001	0.0001	0.0001	0.025279	0.0001	0.0117744	-6.4082	1	down	no
61542	0	chr13	+	82485587	82547810	ENSSSCT00000049792	10	6193	MSTRG.26772	ENSSSCG00000040019	0.030354	0.064978	0.007651	0.007977	0.008722	0.06533	1.25545	0.3282	1	up	no
151050	0	chr3	+	44827899	45026074	ENSSSCT00000040867	6	2316	MSTRG.65163	ENSSSCG00000035273	0.0001	0.0001	0.0001	0.0001	0.0001	0.0001	1	0	1	no	no
226801	0	chr7	+	118716940	118749135	ENSSSCT00000058679	5	2557	ENSSSCG00000040662	ENSSSCG00000040662	0.0001	0.0001	0.0001	0.0001	0.0001	0.0001	1	0	1	no	no
169647	0	chr4	+	92517898	92535787	ENSSSCT00000050109	5	1822	ENSSSCG00000035416	ENSSSCG00000035416	0.0001	0.0001	0.0001	0.0001	0.0001	0.0001	1	0	1	no	no
122879	0	chr18	+	45954184	45981843	ENSSSCT00000057750	5	3688	MSTRG.53737	ENSSSCG00000033943	0.0001	0.0001	0.0001	0.0001	0.0001	0.0001	1	0	1	no	no
28731	0	chr10	-	15279669	15301326	ENSSSCT00000037412	8	2336	MSTRG.12627	ENSSSCG00000031683	0.042354	0.0001	0.0001	0.068031	0.0001	0.182958	0.169478	-2.56083	1	down	no
160754	0	chr4	+	940773	944663	ENSSSCT00000037621	4	1095	MSTRG.69474	ENSSSCG00000032483	0.0001	0.0001	0.0001	0.0001	0.0001	0.0001	1	0	1	no	no
44873	0	chr12	-	16373726	16418238	ENSSSCT00000051832	14	1157	MSTRG.19857	ENSSSCG00000034856	0.0001	0.0001	0.0001	0.0001	0.140852	0.0001	0.00212688	-8.87705	1	down	no
198005	0	chr6	-	59240251	59254652	ENSSSCT00000046345	5	2854	MSTRG.85223	ENSSSCG00000032594	0.0001	0.0001	0.0001	0.0001	0.0001	0.0001	1	0	1	no	no
204802	0	chr6	+	100275793	100288065	ENSSSCT00000058797	4	2922	MSTRG.88113	ENSSSCG00000031587	0.0001	0.0001	0.0001	0.0001	0.0001	0.0001	1	0	1	no	no
137712	0	chr2	+	95824275	95866305	ENSSSCT00000051358	6	746	MSTRG.59962	ENSSSCG00000038476	0.165782	0.120681	0.139244	0.0001	0.356193	0.066567	1.00673	0.00968072	1	up	no
166890	0	chr4	+	67844514	67847924	ENSSSCT00000054682	5	681	MSTRG.72731	ENSSSCG00000039639	0.0001	0.455498	0.0001	0.718031	0.0001	0.0001	0.634473	-0.65637	1	down	no
141394	0	chr2	+	133340409	133419728	ENSSSCT00000056706	4	864	MSTRG.61266	ENSSSCG00000034342	0.0001	0.0001	0.0001	0.0001	0.0001	0.157896	0.00189758	-9.04162	1	down	no
65856	0	chr13	-	131098272	131125504	ENSSSCT00000040987	4	2675	MSTRG.28650	ENSSSCG00000039561	0.0001	0.0001	0.078146	0.0001	0.0001	0.0001	261.153	8.02875	1	up	no
70531	0	chr13	-	179508931	179578118	ENSSSCT00000037207	8	1260	MSTRG.30511	ENSSSCG00000038495	0.0001	0.0001	0.0001	0.0001	0.0001	0.10889	0.00275002	-8.50634	1	down	no
27996	0	chr10	-	11009040	11313886	ENSSSCT00000060605	7	3208	MSTRG.12333	ENSSSCG00000037997	0.007379	0.021473	0.0001	0.025608	0.02032	0.004746	0.571338	-0.807583	1	down	no
233686	0	chr8	-	74174452	74217729	ENSSSCT00000043577	4	663	ENSSSCG00000035654	ENSSSCG00000035654	0.0001	0.0001	0.0001	0.0001	0.0001	0.0001	1	0	1	no	no
183290	0	chr5	+	61703680	61715518	ENSSSCT00000039041	5	2853	ENSSSCG00000037074	ENSSSCG00000037074	0.0001	0.0001	0.0001	0.0001	0.0001	0.0001	1	0	1	no	no
36578	0	chr11	-	10463672	10575390	ENSSSCT00000061435	6	2360	MSTRG.15905	ENSSSCG00000035092	0.031101	0.014563	0.09205	0.095409	0.04601	0.0001	0.973113	-0.0393205	1	down	no
105359	0	chr16	-	37101153	37176079	ENSSSCT00000040455	4	1556	MSTRG.46327	ENSSSCG00000035160	0.055055	0.034963	0.017781	0.0001	0.327131	0.008168	0.321405	-1.63753	1	down	no
5331	0	chr1	+	56092544	56271772	ENSSSCT00000045603	4	2246	MSTRG.2612	ENSSSCG00000038663	0.0001	0.0001	0.0001	0.0001	0.0001	0.0001	1	0	1	no	no
52780	0	chr12	+	61545330	61552371	ENSSSCT00000065517	5	3605	MSTRG.23254	ENSSSCG00000033707	0.038966	0.009321	0.052582	0.047363	0.129631	0.043567	0.457329	-1.12869	1	down	no
47396	0	chr12	-	30975063	31085020	ENSSSCT00000051878	5	1298	MSTRG.20842	ENSSSCG00000034257	0.0001	0.0001	0.0001	0.0001	0.0001	0.0001	1	0	1	no	no
27997	0	chr10	+	11014225	11034053	ENSSSCT00000040543	5	2948	MSTRG.12334	ENSSSCG00000033745	0.133299	0.0001	0.0001	0.0001	0.017522	0.010644	4.72295	2.23969	1	up	no
121614	0	chr18	+	33193119	33196903	ENSSSCT00000047185	4	1688	MSTRG.53204	ENSSSCG00000036020	0.0001	0.0001	0.0001	0.0001	0.0001	0.0001	1	0	1	no	no
233287	0	chr8	-	71491306	71499725	ENSSSCT00000059583	6	1039	MSTRG.101290	ENSSSCG00000031708	0.078839	0.104701	0.0001	0.175918	0.0001	0.017536	0.948779	-0.0758558	1	down	no
13687	0	chr1	-	137801653	137827081	ENSSSCT00000059679	4	1126	MSTRG.5972	ENSSSCG00000039118	0.410044	0.214046	0.0001	0.0001	0.030264	0.388941	1.48863	0.573985	1	up	no
83841	0	chr14	-	88179705	88273474	ENSSSCT00000053770	6	3171	MSTRG.36461	ENSSSCG00000032998	0.046511	0.0001	0.05768	0.34073	0.0001	0.0001	0.305902	-1.70886	1	down	no
122883	0	chr18	+	45975574	45981836	ENSSSCT00000054677	4	5148	MSTRG.53737	ENSSSCG00000033943	0.026093	0.020906	0.010151	0.0001	0.0001	0.021957	2.57932	1.36699	1	up	no
255752	0	chrX	-	3104444	3239711	ENSSSCT00000059768	4	1004	MSTRG.110623	ENSSSCG00000037996	0.043994	0.0001	0.144194	0.0001	0.170886	0.0001	1.10055	0.138219	1	up	no
118	0	chr1	-	919554	924549	ENSSSCT00000051384	4	3135	ENSSSCG00000035661	ENSSSCG00000035661	0.0001	0.0001	0.0001	0.0001	0.0001	0.0001	1	0	1	no	no
121113	0	chr18	+	27856577	28014521	ENSSSCT00000059256	4	345	MSTRG.52954	ENSSSCG00000035981	0.114712	0.534169	0.0001	0.0001	0.48139	0.252142	0.884614	-0.17688	1	down	no
212666	0	chr7	+	7608189	7635391	ENSSSCT00000038143	8	2068	MSTRG.91868	ENSSSCG00000035032	0.001068	0.020969	0.119155	0.0001	0.002616	0.000246	47.6678	5.57494	1	up	no
144349	0	chr3	+	2360839	2366379	ENSSSCT00000049975	4	1278	ENSSSCG00000033282	ENSSSCG00000033282	0.0001	0.0001	0.0001	0.0001	0.0001	0.0001	1	0	1	no	no
223139	0	chr7	-	85697269	85715208	ENSSSCT00000040397	4	1925	MSTRG.96249	ENSSSCG00000034247	0.0001	0.0001	0.0001	0.037084	0.003118	0.266364	0.000978582	-9.99702	1	down	no
46563	0	chr12	-	23982233	23984582	ENSSSCT00000066044	4	1257	MSTRG.21189	ENSSSCG00000035536	0.0001	0.0001	0.0001	0.0001	0.0001	0.0001	1	0	1	no	no
98469	0	chr15	+	102526616	102561326	ENSSSCT00000048713	4	1822	MSTRG.42873	ENSSSCG00000040152	0.0001	0.0001	0.0001	0.0001	0.0001	0.0001	1	0	1	no	no
65849	0	chr13	-	131036951	131067815	ENSSSCT00000046233	4	1843	MSTRG.28631	ENSSSCG00000038441	0.0001	0.0001	0.0001	0.0001	0.0001	0.0001	1	0	1	no	no
16421	0	chr1	-	167575417	167781197	ENSSSCT00000042394	10	3377	MSTRG.7385	ENSSSCG00000037389	0.261999	0.092954	0.149833	0.094032	0.0001	0.0001	5.35684	2.42138	1	up	no
28905	0	chr10	-	16943885	16965607	ENSSSCT00000046094	4	4489	MSTRG.12698	ENSSSCG00000035431	0.0001	0.0001	0.0001	0.0001	0.0001	0.015112	0.0195925	-5.67356	1	down	no
123200	0	chr18	+	47796172	47811834	ENSSSCT00000036872	4	1030	MSTRG.53836	ENSSSCG00000038124	0.0001	0.099124	0.014883	0.039905	0.061448	0.016651	0.966976	-0.0484485	1	down	no
34696	0	chr10	-	66433253	66436118	ENSSSCT00000050094	4	1079	MSTRG.15178	ENSSSCG00000038429	0.0001	0.0001	0.0001	0.0001	0.0001	0.0001	1	0	1	no	no
160173	0	chr3	-	129586315	129612836	ENSSSCT00000042244	4	2981	MSTRG.69230	ENSSSCG00000033103	0.0001	0.0001	0.0001	0.0001	0.0001	0.0001	1	0	1	no	no
84550	0	chr14	-	96622430	97038967	ENSSSCT00000046370	5	1875	MSTRG.36783	ENSSSCG00000036144	0.0001	0.156018	0.180244	0.21054	0.199039	0.392398	0.419416	-1.25355	1	down	no
169834	0	chr4	+	93660534	93670066	ENSSSCT00000037777	4	6267	MSTRG.73900	ENSSSCG00000036884	0.0001	0.0001	0.0001	0.0001	0.0001	0.0001	1	0	1	no	no
99493	0	chr15	-	110208531	110247424	ENSSSCT00000050233	4	925	MSTRG.43253	ENSSSCG00000039039	0.0001	0.0001	0.0001	0.0001	0.171601	0.0001	0.00174621	-9.16156	1	down	no
71	0	chr1	+	470506	475345	ENSSSCT00000052221	4	1876	ENSSSCG00000035944	ENSSSCG00000035944	0.0001	0.0001	0.0001	0.0001	0.0001	0.0001	1	0	1	no	no
174377	0	chr4	+	122648447	122792723	ENSSSCT00000043536	6	4926	MSTRG.75645	ENSSSCG00000039531	0.038305	0.068204	0.065002	0.060752	0.009878	0.060568	1.30727	0.386555	1	up	no
160110	0	chr3	+	127890856	127939869	ENSSSCT00000050593	7	5525	ENSSSCG00000031948	ENSSSCG00000031948	0.0001	0.0001	0.0001	0.0001	0.0001	0.0001	1	0	1	no	no
254689	0	chr9	+	130915700	130919520	ENSSSCT00000064854	4	2819	MSTRG.110036	ENSSSCG00000037796	0.03305	0.0001	0.0001	0.0001	0.0001	0.0001	110.833	6.79225	1	up	no

## Sheet: Novel lncRNAs
t_id	class_code	chr	strand	start	end	t_name	num_exons	length	gene_id	gene_name	FPKM.VZ_2C_1	FPKM.VZ_2C_2	FPKM.VZ_2C_3	FPKM.FZ_2C_1	FPKM.FZ_2C_2	FPKM.FZ_2C_3	fc	log2(fc)	pval	regulation	significant
14062	o	chr1	-	142153453	142235311	MSTRG.6217.6	4	1128	MSTRG.6217	ENSSSCG00000033031	41.2687	87.9387	38.9864	0.0001	0.0001	0.0001	560646	19.0967	4.16935e-10	up	yes
136288	u	chr2	+	83104781	83137577	MSTRG.59509.14	3	27614	MSTRG.59509	.	2.01813	4.10151	0.768649	0.0001	0.0001	0.0001	22961	14.4869	1.0684e-09	up	yes
16740	u	chr1	+	170166823	170183936	MSTRG.7509.9	4	635	MSTRG.7509	.	18.5057	14.9014	114.231	0.0001	0.0001	0.0001	492127	18.9087	3.56601e-08	up	yes
90225	u	chr15	+	7080460	7083341	MSTRG.39266.3	3	1183	MSTRG.39266	.	5.23536	22.5183	47.8354	0.0001	0.005962	0.0001	12267	13.5825	8.86384e-08	up	yes
99151	x	chr15	-	107106642	107145532	MSTRG.43135.5	5	4610	MSTRG.43135	CD28	0.0001	0.0001	0.0001	2.83922	0.783105	13.8694	1.7151e-05	-15.8313	1.07028e-07	down	yes
35165	u	chr11	+	764669	773497	MSTRG.15355.4	3	1045	MSTRG.15355	.	5.17642	16.4832	6.13489	0.0001	0.0001	0.0001	92648.4	16.4995	1.54451e-06	up	yes
240864	o	chr9	-	4899067	4971881	MSTRG.104297.1	3	577	MSTRG.104297	ENSSSCG00000034837	23.848	15.0241	8.23	0.0001	0.0001	0.0001	157007	17.2605	1.63653e-06	up	yes
50401	o	chr12	-	49032316	49323953	MSTRG.22317.10	4	1236	MSTRG.22317	ENSSSCG00000034574	4.74929	8.47097	6.81965	0.0001	0.0001	0.0001	66799.7	16.0276	1.79082e-06	up	yes
168296	i	chr4	-	82087540	82114224	MSTRG.73191.3	3	844	MSTRG.73191	ENSSSCG00000033890	0.0001	385.999	794.989	0.0001	0.0001	0.0001	3.93663e+06	21.9085	2.73741e-06	up	yes
50481	o	chr12	-	49086291	49323953	MSTRG.22317.32	4	1232	MSTRG.22317	ENSSSCG00000034574	8.20733	3.28916	3.93875	0.0001	0.0001	0.0001	51450.8	15.6509	4.51863e-06	up	yes
129574	u	chr2	-	40036573	40084187	MSTRG.56558.4	3	2050	MSTRG.56558	.	0.0001	0.0001	0.0001	2.21311	2.08429	2.71443	4.27848e-05	-14.5125	8.02948e-06	down	yes
105320	u	chr16	-	37010459	37046693	MSTRG.46324.3	4	9121	MSTRG.46324	.	0.0001	0.002405	0.0001	0.188051	3.58726	1.2515	0.000518221	-10.9141	9.01619e-06	down	yes
240934	u	chr9	+	5546067	5553081	MSTRG.104185.7	2	6862	MSTRG.104185	.	0.0001	0.0001	0.0001	3.07641	147.084	0.0001	1.99786e-06	-18.9331	9.18006e-06	down	yes
66067	u	chr13	+	132669606	132699287	MSTRG.28759.6	4	630	MSTRG.28759	.	6.17889	7.63881	8.05975	0.0001	0.0001	0.0001	72924.8	16.1541	9.55273e-06	up	yes
43079	x	chr12	+	4637602	4658560	MSTRG.19148.10	4	1280	MSTRG.19148	MGAT5B	380.609	0.568354	78.9001	0.248447	0.19761	0.136422	789.861	9.62545	9.71082e-06	up	yes
50394	o	chr12	-	49032302	49323934	MSTRG.22317.4	4	1231	MSTRG.22317	ENSSSCG00000034574	4.24178	1.60898	6.8945	0.0001	0.0001	0.0001	42484.2	15.3746	9.80125e-06	up	yes
72404	j	chr13	-	202936315	202944388	MSTRG.31591.6	7	1892	MSTRG.31591	ENSSSCG00000033733	0.041728	0.612271	72.7036	0.0001	0.0001	0.0001	244525	17.8996	1.21618e-05	up	yes
6299	u	chr1	-	67177314	67198464	MSTRG.3001.16	3	2571	MSTRG.3001	.	1.38722	1.032	2.05879	0.0001	0.0001	0.0001	14926.7	13.8656	1.51415e-05	up	yes
61858	u	chr13	+	85266332	85286330	MSTRG.26836.1	2	351	MSTRG.26836	.	5.6652	21.6948	10.6018	0.0001	0.0001	0.0001	126540	16.9492	1.53854e-05	up	yes
104303	x	chr16	+	27748940	27777602	MSTRG.45878.6	2	949	MSTRG.45878	ENSSSCG00000016868	0.0001	0.0001	0.0001	0.0001	206.651	20.1179	1.32293e-06	-19.5278	1.92124e-05	down	yes
48634	j	chr12	-	39400787	39576006	MSTRG.21572.2	4	603	MSTRG.21572	ENSSSCG00000032343	0.190692	112.109	76.6372	0.049828	0.0001	0.067621	1607.3	10.6504	2.03253e-05	up	yes
105467	u	chr16	-	37775673	37895770	MSTRG.46345.10	6	1140	MSTRG.46345	.	2.71477	6.81614	1.09622	0.0001	0.0001	0.0001	35423.8	15.1124	2.38048e-05	up	yes
222083	u	chr7	-	76276439	76295745	MSTRG.95761.8	3	443	MSTRG.95761	.	32.4305	5.1031	1.90197	0.0001	0.0001	0.0001	131452	17.0042	2.48262e-05	up	yes
235533	x	chr8	+	93884416	94274460	MSTRG.102248.9	4	1175	MSTRG.102248	ENSSSCG00000036969	0.0001	0.0001	0.0001	3.23651	1.0096	4.69512	3.35524e-05	-14.8632	2.7019e-05	down	yes
254346	x	chr9	+	128420397	128450261	MSTRG.109970.16	3	2222	MSTRG.109970	KCNK2	1.6286	0.902929	1.53798	0.0001	0.0001	0.0001	13565	13.7276	2.74728e-05	up	yes
151762	o	chr3	+	52019568	52143256	MSTRG.65571.1	2	2133	MSTRG.65571	ENSSSCG00000037359	2.69307	1.35665	0.633892	0.0001	0.0001	0.0001	15612.1	13.9304	2.81763e-05	up	yes
136285	u	chr2	+	83104781	83130101	MSTRG.59509.11	2	22205	MSTRG.59509	.	0.0001	0.0001	0.0001	1.96002	0.0001	1.81362	7.94968e-05	-13.6187	2.97769e-05	down	yes
119095	x	chr18	+	9506018	9513570	MSTRG.52190.7	5	922	MSTRG.52190	ENSSSCG00000039349	0.0001	0.0001	0.0001	1.6459	5.74548	2.35986	3.07653e-05	-14.9883	3.447e-05	down	yes
187314	x	chr5	-	92109377	92174797	MSTRG.81040.34	3	1481	MSTRG.81040	RF00026	4.6498	0.383653	3.13013	0.0001	0.0001	0.0001	27211.9	14.732	3.4912e-05	up	yes
35800	i	chr11	+	4892643	4929861	MSTRG.15719.6	3	1397	MSTRG.15719	MTIF3	0.0001	0.0001	0.0001	0.331391	4.1221	4.80349	3.2408e-05	-14.9133	3.50805e-05	down	yes
188243	j	chr5	-	102187104	102895454	MSTRG.81412.15	7	3714	MSTRG.81412	SYT1	2.31189	0.307128	0.459324	0.0001	0.0001	0.0001	10261.1	13.3249	3.70031e-05	up	yes
177682	u	chr5	-	14493014	14538055	MSTRG.77102.12	3	2636	MSTRG.77102	.	0.0001	0.0001	0.0001	8.42117	0.0001	17.8034	1.14396e-05	-16.4156	4.35483e-05	down	yes
136280	u	chr2	+	83104006	83138832	MSTRG.59509.4	2	25360	MSTRG.59509	.	0.0001	0.0001	0.0001	0.020215	0.474517	0.07515	0.000526425	-10.8915	4.66561e-05	down	yes
255956	u	chrX	-	5529248	5665744	MSTRG.110663.9	5	1370	MSTRG.110663	.	0.235849	4.75884	3.87736	0.0001	0.0001	0.0001	29573.5	14.852	4.84864e-05	up	yes
255680	u	chrX	-	1361380	1480449	MSTRG.110596.7	4	1504	MSTRG.110596	.	27.3592	0.0001	16.3867	0.0001	0.0001	0.0001	145820	17.1538	4.88753e-05	up	yes
242849	o	chr9	+	21687955	21736604	MSTRG.105129.2	3	2735	MSTRG.105129	ENSSSCG00000038831	0.627749	2.97672	1.10235	3.8e-05	0.0001	0.0001	19776.6	14.2715	5.61087e-05	up	yes
213850	o	chr7	+	17051730	17492218	MSTRG.92316.32	4	929	MSTRG.92316	ENSSSCG00000037115	1.31646	7.02208	1.11913	0.0001	0.0001	0.0001	31525.6	14.9442	6.54549e-05	up	yes
264269	u	chrX	+	103927043	104056371	MSTRG.114710.3	4	2138	MSTRG.114710	.	0.528151	1.85167	1.02714	0.0001	0.0001	0.0001	11356.5	13.4712	6.84521e-05	up	yes
122762	u	chr18	+	45120792	45130677	MSTRG.53782.3	3	661	MSTRG.53782	.	0.764756	5.97535	5.98075	0.0001	0.0001	0.0001	42402.9	15.3719	7.23026e-05	up	yes
88216	u	chr14	-	127914679	127919811	MSTRG.38314.3	3	4144	MSTRG.38314	.	0.357451	0.705554	0.743746	24.8195	27.7643	34.3514	0.0207827	-5.58847	7.23562e-05	down	yes
179871	u	chr5	+	25347503	25483163	MSTRG.77876.5	4	3324	MSTRG.77876	.	20.286	0.0001	1.37899	0.0001	0.0001	0.0001	72217	16.1401	7.88455e-05	up	yes
264285	u	chrX	+	103927058	104056233	MSTRG.114710.7	5	2071	MSTRG.114710	.	0.931744	0.968734	1.20734	0.0001	0.0001	0.0001	10359.4	13.3387	8.8451e-05	up	yes
169425	o	chr4	+	90804014	90939519	MSTRG.73779.4	5	2907	MSTRG.73779	ENSSSCG00000031081	7.80021	8.45116	0.0001	0.0001	0.0001	0.0001	54171.6	15.7252	9.29334e-05	up	yes
161103	u	chr4	-	3721172	3725959	MSTRG.69666.1	2	4766	MSTRG.69666	.	5.12249	0.0001	4.18891	0.0001	0.0001	0.0001	31038.3	14.9218	0.000105207	up	yes
78105	u	chr14	-	42274445	42277186	MSTRG.34194.11	4	778	MSTRG.34194	.	0.536441	5.30398	3.53227	0.0001	0.0001	0.0001	31242.3	14.9312	0.000114306	up	yes
253556	u	chr9	-	122145114	122152184	MSTRG.109629.14	4	1493	MSTRG.109629	.	0.0001	17.4235	9.31984	0.0001	0.0001	0.0001	89144.7	16.4439	0.000127921	up	yes
137531	u	chr2	+	93905003	93934734	MSTRG.59889.5	3	1802	MSTRG.59889	.	0.523446	1.23723	1.6991	0.0001	0.0001	0.0001	11532.6	13.4934	0.000128275	up	yes
65624	u	chr13	.	127881886	127882841	MSTRG.28533.1	1	956	MSTRG.28533	.	0.0001	0.0001	0.0001	3.71758	3.13897	0.331473	4.17361e-05	-14.5483	0.000145026	down	yes
52238	o	chr12	+	58565522	58572851	MSTRG.23024.6	3	1149	MSTRG.23024	ssc-mir-9828-1	1.9722	1.7318	1.35418	0.0001	0.0001	0.0001	16860.6	14.0414	0.000156624	up	yes
78104	u	chr14	-	42274445	42277186	MSTRG.34194.10	4	743	MSTRG.34194	.	0.17892	6.29758	4.85278	0.0001	0.0001	0.0001	37764.3	15.2047	0.00015817	up	yes
105474	u	chr16	-	37784435	37895770	MSTRG.46345.17	5	1302	MSTRG.46345	.	5.9495	0.108688	1.22337	0.0001	0.0001	0.0001	24271.9	14.567	0.000159905	up	yes
253553	u	chr9	-	122144990	122152862	MSTRG.109629.13	5	1129	MSTRG.109629	.	0.0001	0.0001	0.0001	9.98931	0.0001	20.3336	9.89347e-06	-16.6251	0.000167805	down	yes
198448	i	chr6	+	60705661	60706692	MSTRG.85453.2	2	926	MSTRG.85453	ZNF583	0.005154	0.0001	0.001324	3.06234	2.17157	2.95216	0.00080356	-10.2813	0.000171619	down	yes
7691	u	chr1	-	81571784	81580983	MSTRG.3609.8	2	1026	MSTRG.3609	.	3.32266	1.21763	1.25836	0.0001	0.0001	0.0001	19328.8	14.2385	0.000174149	up	yes
96580	u	chr15	-	81246773	81262482	MSTRG.42159.4	3	8919	MSTRG.42159	.	6.01552	0.0001	0.133017	0.0001	0.0001	0.0001	20495.4	14.323	0.000196507	up	yes
166789	x	chr4	-	67393798	67427113	MSTRG.72703.9	3	2481	MSTRG.72703	CPA6	6.57638	0.0001	5.52478	0.0001	0.0001	0.0001	40337.5	15.2998	0.000205452	up	yes
98980	i	chr15	+	106034962	106065460	MSTRG.43441.1	2	262	MSTRG.43441	BMPR2	0.0001	0.0001	0.0001	34.4993	8.29281	0.16147	6.98429e-06	-17.1275	0.000213343	down	yes
163487	u	chr4	+	30277020	30346550	MSTRG.70777.8	4	782	MSTRG.70777	.	0.025896	0.025401	0.123071	6.85811	7.34207	7.88054	0.00789685	-6.98451	0.000239926	down	yes
67566	o	chr13	+	141715937	142000906	MSTRG.29320.16	7	1256	MSTRG.29320	RF00026	0.0001	0.0001	0.0001	0.604585	1.08627	2.76224	6.73688e-05	-13.8576	0.000259195	down	yes
11808	u	chr1	+	124621918	124797706	MSTRG.5444.27	5	710	MSTRG.5444	.	2.4561	3.68147	1.5314	0.0001	0.0001	0.0001	25563.2	14.6418	0.000268354	up	yes
166786	x	chr4	-	67393675	67436333	MSTRG.72703.6	3	1467	MSTRG.72703	CPA6	4.99641	0.0001	11.7188	0.0001	0.0001	0.0001	55717.6	15.7658	0.000298705	up	yes
228505	o	chr8	+	15786637	15801883	MSTRG.99080.10	3	670	MSTRG.99080	ENSSSCG00000031198	0.0001	21.1885	11.177	0.0001	0.0001	0.0001	107885	16.7191	0.000323493	up	yes
156831	i	chr3	+	100086271	100090128	MSTRG.67862.1	2	305	MSTRG.67862	SLC8A1	0.0001	0.0001	0.0001	19.2808	0.286239	3.83947	1.2817e-05	-16.2516	0.000333094	down	yes
235281	u	chr8	+	89522934	89619155	MSTRG.102118.15	4	1493	MSTRG.102118	.	0.0001	0.0001	0.0001	2.66652	0.150353	1.08757	7.68356e-05	-13.6679	0.000333547	down	yes
173762	u	chr4	+	115589776	115630566	MSTRG.75431.26	6	1519	MSTRG.75431	.	4.62118	9.56738	0.0001	0.0001	0.0001	0.0001	47295.6	15.5294	0.000335633	up	yes
97834	j	chr15	+	94764066	94791778	MSTRG.42672.16	3	2188	MSTRG.42672	C2orf88	0.0001	0.0001	0.0001	2.72074	0.0001	7.01918	3.08008e-05	-14.9867	0.000348368	down	yes
215520	u	chr7	-	27341600	27364160	MSTRG.92972.8	9	2830	MSTRG.92972	.	2.04318	4.93191	0.0001	0.0001	0.0001	0.0001	23250.7	14.505	0.000396207	up	yes
59041	u	chr13	-	57090386	57294946	MSTRG.25707.16	7	1025	MSTRG.25707	.	1.80979	1.70721	2.17519	0.0001	0.001459	0.0001	3431.09	11.7445	0.000422478	up	yes
139918	u	chr2	-	119129868	119297978	MSTRG.60772.26	6	984	MSTRG.60772	.	0.0001	5.5e-05	0.0001	0.418748	2.707	3.43126	3.88897e-05	-14.6503	0.000423943	down	yes
190625	x	chr6	+	15520558	15712075	MSTRG.82344.8	6	2351	MSTRG.82344	ZFHX3	0.0001	0.0001	0.0001	0.0001	2.62005	4.71584	4.08943e-05	-14.5777	0.000440002	down	yes
235407	u	chr8	-	91543261	91555584	MSTRG.102182.5	3	904	MSTRG.102182	.	3.70239	15.3172	0.008093	0.014817	0.0001	0.0001	1267.08	10.3073	0.000490481	up	yes
121067	u	chr18	-	26712280	26876043	MSTRG.52914.7	4	1235	MSTRG.52914	.	0.0001	0.0001	0.0001	0.0001	8.51121	4.36826	2.32927e-05	-15.3898	0.000496621	down	yes
54030	u	chr13	-	16615403	16771435	MSTRG.23900.1	6	1266	MSTRG.23900	.	1.55694	1.87002	0.640265	0.0001	0.0001	0.0001	13557.4	13.7268	0.000504079	up	yes
222094	u	chr7	+	76294370	76294925	MSTRG.95765.2	2	478	MSTRG.95765	.	20.9113	0.0001	12.5662	0.0001	0.0001	0.0001	111592	16.7679	0.000505828	up	yes
238520	u	chr8	-	125329571	125340242	MSTRG.103228.5	3	735	MSTRG.103228	.	8.10811	13.1698	0.0001	0.0001	0.0001	0.0001	70926.8	16.114	0.000518127	up	yes
168067	i	chr4	+	79926558	79928011	MSTRG.73238.1	1	1454	MSTRG.73238	SPIDR	0.482522	1.05323	1.17844	45.9166	2.73318	93.5051	0.0190932	-5.71079	0.000525174	down	yes
129584	u	chr2	+	40124276	40126436	MSTRG.56560.1	3	1477	MSTRG.56560	.	7.61883	10.2917	0.0001	0.0001	0.006753	0.0001	2575.96	11.3309	0.000558915	up	yes
193109	j	chr6	+	37784434	37845860	MSTRG.83415.7	4	858	MSTRG.83415	C16orf87	0.0001	0.028956	0.0001	0.513356	5.04095	3.83774	0.00310433	-8.3315	0.000568858	down	yes
140160	u	chr2	+	120979842	120988394	MSTRG.60737.20	3	3354	MSTRG.60737	.	0.0001	0.0001	0.0001	0.797321	3.96015	0.0001	6.30574e-05	-13.953	0.000569937	down	yes
115193	u	chr17	-	47079541	47082677	MSTRG.50467.4	4	1162	MSTRG.50467	.	6.72026	3.2263	0.030633	0.002366	0.0001	0.006867	1069.02	10.0621	0.000590635	up	yes
158116	x	chr3	+	110551723	110617814	MSTRG.68314.13	5	934	MSTRG.68314	PLB1	2.62179	1.21279	1.54388	0.0001	0.0001	0.0001	17928.2	14.1299	0.000592378	up	yes
169439	o	chr4	+	90834429	90939492	MSTRG.73779.17	4	3524	MSTRG.73779	ENSSSCG00000031081	0.024108	3.06588	0.290886	0.000656	0.000235	0.000168	3192.52	11.6405	0.000605652	up	yes
171540	u	chr4	-	99783129	99799812	MSTRG.74360.6	4	1234	MSTRG.74360	.	0.0001	0.0001	0.0001	7.12146	0.0001	4.11712	2.66935e-05	-15.1932	0.000612219	down	yes
39007	u	chr11	.	35356708	35356977	MSTRG.17107.1	1	270	MSTRG.17107	.	0.0001	0.0001	0.0001	22.7783	0.0001	26.7343	6.05904e-06	-17.3325	0.00061351	down	yes
116614	u	chr17	+	55677210	55691082	MSTRG.51062.9	3	1723	MSTRG.51062	.	6.03374	1.93067	0.0001	0.0001	0.0001	0.0001	26548.4	14.6963	0.000691311	up	yes
24061	u	chr1	+	249998781	250003294	MSTRG.10505.3	4	1733	MSTRG.10505	.	0.0001	0.0001	0.0001	0.942106	0.0001	7.93858	3.37808e-05	-14.8534	0.00072451	down	yes
38331	x	chr11	-	23892276	23929875	MSTRG.16745.5	3	2543	MSTRG.16745	ENOX1	1.24578	0.0001	3.81571	0.0001	0.0001	0.0001	16872	14.0423	0.000727068	up	yes
156736	u	chr3	+	98759293	98954559	MSTRG.67794.10	4	1055	MSTRG.67794	.	0.014536	9.82444	5.80123	0.025049	0.0001	0.0001	619.439	9.27482	0.00074016	up	yes
13469	x	chr1	-	135997421	136121123	MSTRG.6053.30	3	489	MSTRG.6053	AQR	4.55332	2.10921	2.92759	0.0001	0.0001	0.0001	31967	14.9643	0.000758954	up	yes
87351	u	chr14	-	119740128	119764377	MSTRG.37935.14	3	1073	MSTRG.37935	.	0.0001	8.27578	2.74503	0.0001	0.0001	0.0001	36736.3	15.1649	0.000777756	up	yes
58134	u	chr13	-	45976728	46024358	MSTRG.25318.4	3	1480	MSTRG.25318	.	0.0001	0.0001	0.0001	0.774354	1.15116	1.10458	9.9007e-05	-13.3021	0.00078814	down	yes
143146	u	chr2	-	145237624	145266340	MSTRG.61838.17	3	1375	MSTRG.61838	.	0.062298	0.447968	0.273342	7.63419	9.36716	17.6615	0.0226066	-5.46711	0.000788914	down	yes
90361	u	chr15	+	9612981	9714049	MSTRG.39370.2	3	1184	MSTRG.39370	.	6.42495	4.72847	2.95402	0.0001	0.076129	0.0001	184.824	7.53001	0.000796332	up	yes
230445	u	chr8	-	38966717	38982441	MSTRG.99882.8	5	938	MSTRG.99882	.	1.84178	4.14915	0.053896	0.0001	0.0001	0.0001	20149.4	14.2984	0.000806787	up	yes
27339	u	chr10	-	2890240	2952200	MSTRG.11979.6	4	1223	MSTRG.11979	.	5.83082	3.19702	0.0001	0.0001	0.0001	0.0001	30093.1	14.8771	0.000808817	up	yes
181844	u	chr5	+	46482423	46490250	MSTRG.78843.18	3	1552	MSTRG.78843	.	1.46957	1.71062	0.143986	0.0001	0.0001	0.0001	11080.6	13.4357	0.000809002	up	yes
146253	u	chr3	+	12217909	12399226	MSTRG.63130.7	6	1059	MSTRG.63130	.	0.0001	0.0001	0.0001	2.23009	1.4398	0.656947	6.93347e-05	-13.8161	0.000814114	down	yes
49389	o	chr12	-	44304263	44330131	MSTRG.21835.2	3	904	MSTRG.21835	NOS2	0.0001	0.0001	0.0001	5.89152	0.0001	5.72338	2.58287e-05	-15.2407	0.000814637	down	yes
50393	o	chr12	-	49032302	49323934	MSTRG.22317.3	4	1231	MSTRG.22317	ENSSSCG00000034574	0.0001	0.0001	0.0001	3.96674	4.11971	0.0001	3.70986e-05	-14.7183	0.000819127	down	yes
223249	x	chr7	+	86613032	86783065	MSTRG.96388.17	2	571	MSTRG.96388	SLCO3A1	9.54536	8.57237	0.0001	0.0001	0.0001	0.0001	60392.8	15.8821	0.000835612	up	yes
106280	u	chr16	+	45648850	46046044	MSTRG.46569.12	7	1791	MSTRG.46569	.	0.0001	0.0001	0.0001	0.456484	0.870905	1.19597	0.000118889	-13.0381	0.000835627	down	yes
209157	u	chr6	-	152281611	152296998	MSTRG.90392.5	3	1138	MSTRG.90392	.	0.0001	0.0001	0.0001	3.83543	0.0001	5.04155	3.37949e-05	-14.8528	0.000836001	down	yes
127865	u	chr2	+	20366693	20395655	MSTRG.55859.3	3	2654	MSTRG.55859	.	0.0001	4.15512	0.696395	0.0001	0.0001	0.0001	16172	13.9812	0.000839396	up	yes
61936	i	chr13	+	86735678	86735960	MSTRG.26894.1	1	283	MSTRG.26894	PLSCR1	0.0001	0.0001	0.0001	10.5718	0.0001	27.8387	7.81035e-06	-16.9662	0.000843173	down	yes
209372	u	chr6	-	153807066	153825048	MSTRG.90414.7	3	660	MSTRG.90414	.	0.0001	17.9458	2.37194	0.0001	0.0001	0.0001	67726.3	16.0474	0.000848667	up	yes
53083	j	chr13	-	3391820	3396245	MSTRG.23429.2	4	1581	MSTRG.23429	DPH3	7.21184	0.0001	1.07776	0.0001	0.0001	0.0001	27632.3	14.7541	0.000852387	up	yes
128461	x	chr2	-	27200550	27217937	MSTRG.56170.6	3	1038	MSTRG.56170	ENSSSCG00000024791	0.0001	0.0001	0.0001	0.415481	1.53452	2.6823	6.47627e-05	-13.9145	0.000874683	down	yes
36128	u	chr11	+	6825683	6828585	MSTRG.15650.1	1	2903	MSTRG.15650	.	1.90953	0.0001	1.42786	0.0001	0.0001	0.0001	11125	13.4415	0.00089672	up	yes
141351	u	chr2	+	132822390	133339423	MSTRG.61257.26	9	1032	MSTRG.61257	.	0.0001	0.0001	0.0001	0.892104	0.597558	3.13758	6.48335e-05	-13.9129	0.000901709	down	yes
235277	u	chr8	+	89522583	89710659	MSTRG.102118.11	5	1624	MSTRG.102118	.	0.0001	0.0001	0.0001	0.0001	3.33719	2.44545	5.18785e-05	-14.2345	0.000904846	down	yes
81024	x	chr14	+	63355758	63442549	MSTRG.35482.11	7	961	MSTRG.35482	ENSSSCG00000010212	9.10212	2.31406	0.0001	0.0001	0.0001	0.0001	38054.3	15.2158	0.000940268	up	yes
17424	x	chr1	+	179671811	179686697	MSTRG.7759.4	2	294	MSTRG.7759	RF00017	3.96556	1.61299	297.67	0.0001	0.675896	0.45421	268.313	8.06777	0.00094299	up	yes
220304	u	chr7	+	61488266	61744777	MSTRG.95150.6	5	1040	MSTRG.95150	.	1.55295	92.1278	91.8919	1.7041	0.564628	0.04903	80.0656	6.32311	0.000972937	up	yes
13446	x	chr1	-	135997413	136121132	MSTRG.6053.12	3	348	MSTRG.6053	AQR	2.394	3.22264	7.18926	0.0001	0.0001	0.0001	42686.3	15.3815	0.000977783	up	yes
250086	u	chr9	+	90152521	90199394	MSTRG.108314.9	5	1592	MSTRG.108314	.	0.0001	0.0001	0.0001	1.93625	0.0001	3.86044	5.17527e-05	-14.238	0.000979006	down	yes
119990	u	chr18	-	17336982	17355657	MSTRG.52537.1	4	1829	MSTRG.52537	.	0.0001	0.0001	0.0001	0.308241	1.52157	0.628005	0.000122059	-13.0001	0.000993366	down	yes
237882	u	chr8	+	119759608	119791122	MSTRG.103039.6	3	773	MSTRG.103039	.	0.0001	4.68006	6.88508	0.0001	0.0001	0.0001	38550.8	15.2345	0.00100905	up	yes
216307	i	chr7	+	32143136	32144572	MSTRG.93323.2	2	976	MSTRG.93323	KCTD20	4.34884	0.0001	4.81263	0.0001	0.0001	0.0001	30538.6	14.8983	0.00102436	up	yes
161785	u	chr4	-	11089874	11097564	MSTRG.69987.5	5	1958	MSTRG.69987	.	2.55314	0.0001	2.01909	0.0001	0.0001	0.0001	15241.1	13.8957	0.00102698	up	yes
121513	u	chr18	+	32644289	32651927	MSTRG.53193.1	5	1432	MSTRG.53193	.	0.0001	0.0001	0.0001	0.0001	2.38005	3.80938	4.8469e-05	-14.3326	0.00103025	down	yes
42724	i	chr12	+	1844061	1847609	MSTRG.18978.10	4	811	MSTRG.18978	RPTOR	3.53623	0.0001	7.67404	0.0001	0.0001	0.0001	37367.9	15.1895	0.00104185	up	yes
186009	o	chr5	+	81094952	81150004	MSTRG.80563.30	4	537	MSTRG.80563	ENSSSCG00000034578	8.56502	7.66782	0.0001	0.0001	0.0001	0.0001	54109.8	15.7236	0.00107566	up	yes
109704	u	chr17	+	339293	343752	MSTRG.48026.1	2	1649	MSTRG.48026	.	0.79619	0.621558	1.11204	0.0001	0.0001	0.0001	8432.64	13.0418	0.00109691	up	yes
170888	u	chr4	-	97764469	97772079	MSTRG.74230.5	4	1105	MSTRG.74230	.	0.707815	1.15885	1.96958	0.0001	0.0001	0.0001	12787.5	13.6424	0.00111394	up	yes
187634	u	chr5	+	94785903	94953373	MSTRG.81147.28	4	1733	MSTRG.81147	.	0.0001	2.52475	2.3594	0.0001	0.0001	0.0001	16280.8	13.9909	0.00111512	up	yes
93741	i	chr15	-	54164983	54165251	MSTRG.40953.1	1	269	MSTRG.40953	PURG	0.0001	0.10195	0.0001	4.83933	1.32455	34.0127	0.00254253	-8.61952	0.00111878	down	yes
143982	u	chr3	+	20536	24614	MSTRG.62171.7	2	769	MSTRG.62171	.	0.0001	5.05352	5.81192	0.0001	0.0001	0.0001	36218.5	15.1444	0.00113766	up	yes
255677	u	chrX	-	1335245	1480449	MSTRG.110596.4	4	1811	MSTRG.110596	.	5.08707	0.0001	0.588511	0.0001	0.0001	0.0001	18918.9	14.2075	0.00116916	up	yes
237502	x	chr8	+	115859778	115862958	MSTRG.102861.2	3	2076	MSTRG.102861	NPNT	0.764754	0.731015	0.471639	0.0001	0.0001	0.0001	6558.03	12.679	0.0011755	up	yes
70812	o	chr13	+	184555947	184694635	MSTRG.30682.7	4	1084	MSTRG.30682	RF00026	0.0001	0.0001	0.0001	0.384665	2.10562	1.49509	7.52751e-05	-13.6975	0.00118711	down	yes
246729	u	chr9	.	53795674	53795921	MSTRG.106836.1	1	248	MSTRG.106836	.	0.0001	0.0001	0.0001	10.5362	0.0001	23.099	8.91921e-06	-16.7747	0.00120087	down	yes
166318	u	chr4	.	63130904	63131183	MSTRG.72201.1	1	280	MSTRG.72201	.	0.0001	0.0001	0.0001	21.5039	0.0001	8.15677	1.01144e-05	-16.5932	0.00120858	down	yes
174031	u	chr4	.	118472605	118474607	MSTRG.75409.1	1	2003	MSTRG.75409	.	0.0001	0.0001	0.0001	0.0001	2.24214	1.71469	7.58164e-05	-13.6871	0.00121951	down	yes
228496	o	chr8	+	15786373	15809790	MSTRG.99080.4	3	1164	MSTRG.99080	ENSSSCG00000031198	1.97722	47.4265	52.7589	0.405013	1.48082	0.540569	42.1046	5.39591	0.00122142	up	yes
40074	u	chr11	+	54394336	54644359	MSTRG.17689.2	3	1735	MSTRG.17689	.	1.26561	0.147764	5.61588	0.017511	0.0001	0.020912	182.469	7.51151	0.00122491	up	yes
92312	j	chr15	+	37957479	38020442	MSTRG.40333.6	4	1142	MSTRG.40333	ENSSSCG00000020934	1.87663	0.629686	1.12811	0.0001	0.0001	0.0001	12114.7	13.5645	0.00123611	up	yes
253531	x	chr9	+	121917639	121975356	MSTRG.109625.1	3	851	MSTRG.109625	ACBD6	3.89746	2.66206	2.48253	1.16694	252.433	189.699	0.0203972	-5.61548	0.00125279	down	yes
169168	j	chr4	-	89340123	89343881	MSTRG.73610.3	3	2016	MSTRG.73610	KLHDC9	0.0001	0.005434	0.0001	5.16811	0.0001	2.1616	0.000768642	-10.3454	0.00126003	down	yes
118709	i	chr18	+	7560260	7562622	MSTRG.52093.2	2	1266	MSTRG.52093	ENSSSCG00000039581	2.01231	0.0001	4.38469	0.0001	0.0001	0.0001	21323.6	14.3802	0.00128441	up	yes
221117	i	chr7	.	68559749	68559999	MSTRG.95532.1	1	251	MSTRG.95532	STRN3	0.0001	0.0001	0.0001	26.6746	0.0001	6.34513	9.08544e-06	-16.748	0.00130851	down	yes
243665	u	chr9	+	28427431	28454202	MSTRG.105422.5	3	1269	MSTRG.105422	.	0.944885	1.86983	0.435837	0.0001	0.0001	0.0001	10835.2	13.4034	0.0013453	up	yes
9794	i	chr1	-	107771196	107771471	MSTRG.4727.1	1	276	MSTRG.4727	CSNK1G1	0.0001	0.0001	0.0001	7.59101	0.0001	20.6542	1.06212e-05	-16.5227	0.00135856	down	yes
41211	u	chr11	-	68482859	68484243	MSTRG.18323.3	3	704	MSTRG.18323	.	0.0001	0.0001	0.0001	7.50468	0.0001	3.22065	2.79709e-05	-15.1257	0.00136789	down	yes
43963	u	chr12	.	8964906	8966093	MSTRG.19469.1	1	1188	MSTRG.19469	.	0.0001	0.0001	0.0001	0.0001	6.59257	0.789724	4.06372e-05	-14.5868	0.00136847	down	yes
234198	x	chr8	+	78971590	79093856	MSTRG.101768.11	3	818	MSTRG.101768	ENSSSCG00000040704	2.47085	0.646589	1.84789	0.0001	0.0001	0.0001	16551.1	14.0146	0.00139017	up	yes
145735	u	chr3	-	9756532	9779375	MSTRG.62858.11	5	1579	MSTRG.62858	.	0.0001	2.12764	2.55122	0.0001	0.0001	0.0001	15596.6	13.9289	0.00139063	up	yes
107440	u	chr16	-	54970852	54974084	MSTRG.47041.4	4	1412	MSTRG.47041	.	3.00889	2.28477	0.0001	0.0001	0.0001	0.0001	17645.9	14.107	0.00139768	up	yes
221923	x	chr7	-	75918561	75945727	MSTRG.95828.2	4	650	MSTRG.95828	SLC7A8	3.61598	0.045218	6.0841	0.016986	0.0001	0.0001	567.049	9.14733	0.00141575	up	yes
148484	u	chr3	-	26598893	26604733	MSTRG.63927.2	4	1019	MSTRG.63927	.	0.596217	1.95214	1.31851	0.0001	0.0001	0.0001	12889.6	13.6539	0.00141853	up	yes
66907	u	chr13	+	137288356	137289291	MSTRG.29066.1	1	936	MSTRG.29066	.	0.026074	0.0001	0.096778	4.71712	1.05495	6.4538	0.0100567	-6.6357	0.00142014	down	yes
239276	u	chr8	-	132408845	132417953	MSTRG.103556.3	2	2405	MSTRG.103556	.	0.0001	0.0001	0.0001	0.271775	0.67398	0.640167	0.000189164	-12.3681	0.00143068	down	yes
29058	u	chr10	-	17664992	17668119	MSTRG.12789.5	3	1171	MSTRG.12789	.	1.64668	1.05855	1.55273	0.0001	0.001324	0.0001	2793.93	11.4481	0.00143301	up	yes
70315	i	chr13	-	176162074	176162324	MSTRG.30468.1	1	251	MSTRG.30468	ROBO1	0.0001	0.0001	0.0001	5.10777	0.0001	27.7036	9.14313e-06	-16.7389	0.00143474	down	yes
22232	u	chr1	+	234585379	234917978	MSTRG.9696.9	3	1714	MSTRG.9696	.	0.0001	2.78381	1.4991	0.0001	0.0001	0.0001	14276.7	13.8014	0.00143922	up	yes
191358	o	chr6	+	20189035	20228722	MSTRG.82761.1	3	550	MSTRG.82761	NDRG4	3.2899	2.67731	2.94334	0.017988	0.0001	0.0001	489.913	8.93638	0.00150281	up	yes
193392	u	chr6	.	41702017	41703908	MSTRG.83623.1	1	1892	MSTRG.83623	.	0.0001	0.0001	0.0001	0.0001	3.50976	0.644409	7.22148e-05	-13.7573	0.00150341	down	yes
59396	u	chr13	+	62960360	63074079	MSTRG.25809.5	3	1452	MSTRG.25809	.	0.0001	0.0001	0.0001	0.179009	1.96449	0.780213	0.000102609	-13.2506	0.00152097	down	yes
205243	u	chr6	+	105054488	105064049	MSTRG.88504.1	2	274	MSTRG.88504	.	0.0001	0.0001	0.0001	19.6455	0.0001	6.67409	1.13983e-05	-16.4208	0.00152434	down	yes
166387	u	chr4	+	63867284	63920585	MSTRG.72252.14	3	1272	MSTRG.72252	.	1.91168	2.54008	1.96855	0.042263	0.0001	0.045964	72.688	6.18365	0.00152472	up	yes
179864	u	chr5	-	25188363	25348898	MSTRG.77870.9	3	815	MSTRG.77870	.	5.72884	2.11981	1.73989	0.0001	0.0001	0.069108	138.347	7.11214	0.00152797	up	yes
4083	u	chr1	-	42267248	42345945	MSTRG.2013.13	6	1373	MSTRG.2013	.	0.815026	0.398742	1.6652	0.0001	0.0001	0.0001	9596.55	13.2283	0.00153487	up	yes
223058	u	chr7	-	84514735	84532015	MSTRG.96234.3	3	665	MSTRG.96234	.	0.0001	0.0001	0.0001	1.79764	1.69704	1.93153	5.52872e-05	-14.1427	0.00153571	down	yes
149187	u	chr3	-	33336581	33336888	MSTRG.64371.1	1	308	MSTRG.64371	.	0.0001	0.0001	0.0001	8.91679	0.0001	13.5738	1.33388e-05	-16.194	0.00158481	down	yes
266966	u	chrY	-	2262722	2274106	MSTRG.115799.3	2	914	MSTRG.115799	.	0.716352	1.44274	1.86569	0.0001	0.0001	0.0001	13415.9	13.7117	0.00167095	up	yes
213295	u	chr7	-	12829223	12868641	MSTRG.92171.5	5	676	MSTRG.92171	.	0.513698	1.94794	3.35516	0.0001	0.0001	0.0001	19389.3	14.243	0.0016777	up	yes
206635	u	chr6	-	119644452	119659203	MSTRG.89232.10	3	902	MSTRG.89232	.	2.10966	1.05699	0.906425	0.0001	0.0001	0.0001	13576.9	13.7289	0.00168067	up	yes
138868	x	chr2	+	108544727	108558480	MSTRG.60478.2	4	885	MSTRG.60478	GIN1	7.9261	0.0001	26.4979	0.0001	0.0001	0.033156	1032.02	10.0113	0.00168373	up	yes
156200	j	chr3	-	94246082	94254160	MSTRG.67564.5	2	685	MSTRG.67564	EPAS1	3.08881	7.06509	0.0001	0.0001	0.0001	0.0001	33846.7	15.0467	0.00169099	up	yes
187414	u	chr5	-	93252057	93253658	MSTRG.81029.2	2	1565	MSTRG.81029	.	0.484438	0.658299	1.16996	0.0001	0.0001	0.0001	7708.98	12.9123	0.00169349	up	yes
112241	x	chr17	-	26616461	26641522	MSTRG.49242.3	4	2282	MSTRG.49242	ZNF133	0.403213	1.0395	0.237367	0.0001	0.0001	0.0001	5600.28	12.4513	0.00169906	up	yes
223248	u	chr7	+	86613032	86775108	MSTRG.96388.23	4	631	MSTRG.96388	.	1.44904	2.91108	1.37485	0.0001	0.0001	0.0001	19116.6	14.2225	0.00170561	up	yes
106296	u	chr16	+	45881315	46046044	MSTRG.46569.28	6	1556	MSTRG.46569	.	0.0001	0.0001	0.0001	1.26665	2.84511	0.0001	7.29596e-05	-13.7425	0.00180617	down	yes
121743	u	chr18	-	34971266	35221777	MSTRG.53312.12	4	764	MSTRG.53312	.	0.0001	0.0001	0.0001	0.0001	6.45337	2.17635	3.47632e-05	-14.8121	0.00182904	down	yes
91377	i	chr15	-	25162306	25162586	MSTRG.39882.1	1	281	MSTRG.39882	MAP3K2	0.0001	0.0001	0.0001	3.99626	0.0001	21.5834	1.1728e-05	-16.3797	0.00183067	down	yes
239992	x	chr8	-	138058595	138509602	MSTRG.103843.9	5	1628	MSTRG.103843	GK2	0.026841	0.037681	0.0001	0.145449	5.77719	2.42838	0.00773822	-7.01378	0.00183468	down	yes
10918	u	chr1	-	116665822	116677595	MSTRG.5216.3	3	3642	MSTRG.5216	.	6.53804	7.23773	0.579784	0.11322	0.146552	0.172708	33.1936	5.05283	0.0019074	up	yes
155676	u	chr3	+	87704226	87788821	MSTRG.67367.38	5	1141	MSTRG.67367	.	51.8618	28.4236	20.8824	2.02927	0.995961	1.88162	20.6176	4.36581	0.00193393	up	yes
23581	u	chr1	+	245083707	245145434	MSTRG.10158.2	4	1092	MSTRG.10158	.	0.420498	1.09651	1.74162	0.0001	0.0001	0.0001	10862.1	13.407	0.00194349	up	yes
119508	u	chr18	+	13306704	13321108	MSTRG.52338.6	3	751	MSTRG.52338	.	6.6867	2.09243	0.0001	0.0001	0.0001	0.0001	29264.1	14.8368	0.00204708	up	yes
218000	u	chr7	+	45957186	45957546	MSTRG.94048.1	1	361	MSTRG.94048	.	0.0001	0.0001	0.0001	7.07018	0.0001	10.0068	1.75674e-05	-15.7967	0.00206665	down	yes
68739	u	chr13	+	155944757	156001167	MSTRG.29855.13	7	1345	MSTRG.29855	.	0.865168	0.0001	4.03988	0.0001	0.0001	0.0001	16350.5	13.997	0.00209383	up	yes
3653	j	chr1	-	36670173	36695955	MSTRG.1843.3	3	536	MSTRG.1843	CENPW	0.046927	6.50589	2.51722	0.0001	0.0001	0.0001	30233.4	14.8839	0.00212287	up	yes
207377	u	chr6	+	132597864	132796096	MSTRG.89622.24	3	530	MSTRG.89622	.	4.74927	0.0001	7.0223	0.0001	0.0001	0.0001	39238.9	15.26	0.0021258	up	yes
50477	o	chr12	-	49086289	49323926	MSTRG.22317.31	4	1207	MSTRG.22317	ENSSSCG00000034574	1.31664	0.148153	1.71428	0.0001	0.0001	0.0001	10596.9	13.3714	0.00216502	up	yes
136595	o	chr2	+	84997713	85025415	MSTRG.59547.13	2	893	MSTRG.59547	SV2C	1.55413	0.808151	1.32116	0.0001	0.0001	0.0001	12278.1	13.5838	0.00218606	up	yes
24579	j	chr1	+	253796068	253805107	MSTRG.10759.4	4	797	MSTRG.10759	SLC31A2	0.0001	4.04412	3.53257	0.0001	0.0001	0.0001	25256	14.6243	0.00219057	up	yes
7539	u	chr1	-	79609336	79612576	MSTRG.3557.5	2	1196	MSTRG.3557	.	2.71207	0.064283	0.952135	0.0001	0.0001	0.0001	12428.3	13.6013	0.00220252	up	yes
10795	x	chr1	-	116070787	116075610	MSTRG.5193.7	3	1160	MSTRG.5193	NEDD4	1.21302	2.5509	0.053818	0.0001	0.0001	0.0001	12725.8	13.6355	0.00225302	up	yes
17190	u	chr1	+	176209710	176263487	MSTRG.7629.47	4	901	MSTRG.7629	.	0.0001	2.70409	3.95192	0.0001	0.0001	0.0001	22187	14.4374	0.00226821	up	yes
3644	j	chr1	-	36462591	36695955	MSTRG.1843.1	5	960	MSTRG.1843	CENPW	0.0001	0.0001	0.0001	1.01375	0.978715	1.25902	9.22657e-05	-13.4038	0.00230887	down	yes
79335	u	chr14	+	50064569	50083333	MSTRG.34701.1	2	1088	MSTRG.34701	.	2.12429	0.0001	3.41541	0.0001	0.0001	0.0001	18466	14.1726	0.00234827	up	yes
188192	x	chr5	+	101820333	102184430	MSTRG.81408.2	4	952	MSTRG.81408	SYT1	0.0001	0.0001	0.0001	4.08096	0.0001	2.08527	4.86513e-05	-14.3272	0.00236146	down	yes
185432	x	chr5	+	77127306	77248315	MSTRG.80331.4	6	1049	MSTRG.80331	SLC38A2	0.460551	1.79917	0.892199	0.0001	0.0001	0.0001	10506.4	13.359	0.0023975	up	yes
34874	o	chr10	+	68013505	68222988	MSTRG.15285.2	4	903	MSTRG.15285	ENSSSCG00000033097	0.0001	0.0001	0.0001	2.79654	1.7165	0.056114	6.56576e-05	-13.8947	0.00246492	down	yes
80882	u	chr14	-	62216380	62218434	MSTRG.35387.5	2	1300	MSTRG.35387	.	7.56095	0.084383	1.20446	0.03815	0.0001	0.0001	230.764	7.85027	0.00249414	up	yes
240764	o	chr9	-	4381158	4428322	MSTRG.104251.6	5	1725	MSTRG.104251	ENSSSCG00000024615	0.0001	0.0001	0.0001	0.027895	0.999512	1.41277	0.000122942	-12.9897	0.00251451	down	yes
115838	u	chr17	+	50143461	50159586	MSTRG.50626.1	3	8894	MSTRG.50626	.	0.131485	0.182711	0.046068	0.0001	0.0001	0.0001	1200.88	10.2299	0.00259226	up	yes
255841	j	chrX	+	4333760	4506487	MSTRG.110646.21	5	1034	MSTRG.110646	ENSSSCG00000034434	1.66051	0.883654	1.54885	0.012953	0.0001	0.0001	311.185	8.28163	0.00259281	up	yes
66066	u	chr13	+	132669606	132699281	MSTRG.28759.8	4	803	MSTRG.28759	.	0.099435	3.10288	1.68947	0.0001	0.0001	0.0001	16306	13.9931	0.00264226	up	yes
218654	u	chr7	-	51643489	51650184	MSTRG.94484.6	3	1122	MSTRG.94484	.	1.75802	1.00174	0.244673	0.0001	0.0001	0.0001	10014.8	13.2898	0.00266268	up	yes
210457	u	chr6	-	163260429	163263261	MSTRG.90860.28	3	1416	MSTRG.90860	.	0.0001	0.0001	0.0001	2.54522	0.0001	1.44222	7.52344e-05	-13.6982	0.00270479	down	yes
53139	u	chr13	+	3837958	3861673	MSTRG.23591.3	4	982	MSTRG.23591	.	0.0001	0.0001	0.0001	1.60601	0.198341	1.55577	8.92824e-05	-13.4513	0.00281265	down	yes
155834	j	chr3	-	91192317	91354455	MSTRG.67414.10	6	1867	MSTRG.67414	ENSSSCG00000031079	0.055202	0.7527	0.637734	6.55034	24.5744	6.93417	0.0379841	-4.71846	0.00283854	down	yes
21057	u	chr1	-	220000982	220077021	MSTRG.9247.24	5	1202	MSTRG.9247	.	0.0001	1.30188	3.38543	0.0001	0.0001	0.0001	15624.7	13.9315	0.00291989	up	yes
4797	u	chr1	+	51041963	51044296	MSTRG.2374.3	3	1081	MSTRG.2374	.	0.0001	0.0001	0.0001	0.362266	1.39401	0.986212	0.00010939	-13.1582	0.00295625	down	yes
96739	x	chr15	+	82856964	82954754	MSTRG.42199.1	2	234	MSTRG.42199	ENSSSCG00000033447	0.0001	0.0001	0.0001	4.19097	0.0001	20.846	1.19822e-05	-16.3487	0.00296256	down	yes
146269	u	chr3	-	12463130	12549478	MSTRG.63132.1	3	622	MSTRG.63132	.	0.256321	2.03917	3.08383	0.0001	0.0001	0.0001	17931.1	14.1302	0.00306716	up	yes
155428	i	chr3	-	85936692	85936940	MSTRG.67331.1	1	249	MSTRG.67331	CCDC88A	0.0001	0.220278	0.0001	4.01843	0.199412	49.7184	0.00408775	-7.93448	0.0030854	down	yes
137213	x	chr2	+	89919435	89993746	MSTRG.59819.19	3	919	MSTRG.59819	SSBP2	3.15804	15.5094	1.63326	0.051653	0.291432	0.014605	56.7549	5.82667	0.00310593	up	yes
185977	u	chr5	+	80863154	81043752	MSTRG.80563.2	6	1381	MSTRG.80563	.	0.037967	0.698472	2.09677	0.0001	0.0001	0.0001	9444.04	13.2052	0.00312143	up	yes
43145	i	chr12	-	4847684	4852952	MSTRG.19371.13	2	2876	MSTRG.19371	ENSSSCG00000037376	0.0001	0.0001	0.0001	0.798076	0.0001	1.09516	0.000158451	-12.6237	0.00318626	down	yes
115194	u	chr17	-	47079541	47082701	MSTRG.50467.3	4	1128	MSTRG.50467	.	2.2039	2.68059	0.0001	0.0001	0.0001	0.0001	16282	13.991	0.00320854	up	yes
40598	u	chr11	-	62221251	62327302	MSTRG.17958.25	5	794	MSTRG.17958	.	0.534246	1.41545	1.52448	0.0001	0.0001	0.0001	11580.6	13.4994	0.00340844	up	yes
103432	x	chr16	-	18939057	19416588	MSTRG.45552.5	5	859	MSTRG.45552	ENSSSCG00000037853	1.71498	2.00885	0.132224	0.0001	0.0001	0.0001	12853.5	13.6499	0.00343805	up	yes
168835	u	chr4	.	87105731	87105999	MSTRG.73438.1	1	269	MSTRG.73438	.	0.0001	0.0001	0.0001	3.34722	0.0001	17.5407	1.43623e-05	-16.0874	0.00345146	down	yes
121342	u	chr18	+	30678945	30750250	MSTRG.53159.10	2	964	MSTRG.53159	.	0.0001	0.0001	0.0001	1.01301	0.586442	1.09253	0.000111442	-13.1314	0.0034655	down	yes
38213	u	chr11	-	22912830	22921880	MSTRG.16542.5	3	1368	MSTRG.16542	.	3.90573	1.74061	0.0001	0.0001	0.00902	0.004377	418.348	8.70856	0.00351537	up	yes
70086	u	chr13	+	172174289	172262872	MSTRG.30368.12	4	1025	MSTRG.30368	.	2.06488	0.61869	2.6502	0.0001	0.028415	0.015398	121.462	6.92436	0.00353074	up	yes
135247	j	chr2	+	77977594	78009289	MSTRG.59057.3	3	2021	MSTRG.59057	ENSSSCG00000039815	0.62072	2.07451	0.0001	0.0001	0.0001	0.0001	8984.45	13.1332	0.00358848	up	yes
184463	i	chr5	-	68533795	68534052	MSTRG.80020.1	1	258	MSTRG.80020	ERC1	0.0001	0.0001	0.0001	5.10319	0.590055	5.90632	2.5863e-05	-15.2387	0.00364088	down	yes
140843	u	chr2	-	127875047	128006182	MSTRG.61007.36	8	1421	MSTRG.61007	.	0.533777	0.688399	1.44539	0.0001	0.000346	0.0001	4885.65	12.2543	0.00366467	up	yes
163489	u	chr4	+	30277020	30401134	MSTRG.70777.13	5	2650	MSTRG.70777	.	0.00754	0.0001	0.0001	0.0001	1.58737	1.99899	0.00215812	-8.85601	0.00370816	down	yes
232344	u	chr8	+	61542277	61739609	MSTRG.100793.49	4	829	MSTRG.100793	.	4.47	1.67808	1.30931	0.0001	0.025889	0.070527	77.2659	6.27176	0.00374944	up	yes
129144	u	chr2	+	34328993	34570733	MSTRG.56453.36	4	804	MSTRG.56453	.	0.0001	0.06822	0.0546	2.94733	1.89613	2.59694	0.0165206	-5.91959	0.00375929	down	yes
252316	i	chr9	+	111827449	111990289	MSTRG.109223.3	5	2326	MSTRG.109223	ENSSSCG00000035172	0.630647	0.393521	0.143645	0.0001	0.0001	0.0001	3892.71	11.9266	0.00379424	up	yes
6572	x	chr1	+	71481190	71514321	MSTRG.3165.7	3	531	MSTRG.3165	PREP	0.05437	0.070541	0.101341	5.25678	2.84543	2.58137	0.0211775	-5.56132	0.0038466	down	yes
236686	u	chr8	-	107257685	107305625	MSTRG.102609.18	4	1175	MSTRG.102609	.	0.189162	0.762035	1.47067	0.0001	0.0001	0.0001	8072.89	12.9789	0.00385492	up	yes
2227	u	chr1	+	21227206	21227459	MSTRG.1065.1	1	254	MSTRG.1065	.	0.0001	0.0001	0.0001	5.74367	1.09129	3.58778	2.87832e-05	-15.0844	0.0038779	down	yes
90619	x	chr15	+	13900737	13983064	MSTRG.39494.1	3	402	MSTRG.39494	ENSSSCG00000037083	3.98456	21.2815	0.68328	0.0001	0.0001	0.188573	137.463	7.1029	0.00390689	up	yes
50398	o	chr12	-	49032316	49277160	MSTRG.22317.9	5	1235	MSTRG.22317	ENSSSCG00000034574	1.82057	1.3283	1.77401	0.0001	0.045332	0.03436	61.6964	5.94711	0.00392809	up	yes
108845	u	chr16	+	69983315	70257068	MSTRG.47500.8	4	1431	MSTRG.47500	.	3.26381	2.43342	2.0826	0.119671	0.0001	0.017001	56.8818	5.8299	0.0040708	up	yes
137536	u	chr2	+	93905018	94275780	MSTRG.59889.10	4	1995	MSTRG.59889	.	0.002066	0.0001	0.0001	0.0001	2.49421	0.688844	0.000711872	-10.4561	0.0043074	down	yes
140142	u	chr2	+	120979712	120986143	MSTRG.60737.13	3	1343	MSTRG.60737	.	15.5045	0.25871	30.3725	0.444299	0.492508	0.527277	31.5117	4.97781	0.00433473	up	yes
77239	x	chr14	-	36369639	36483269	MSTRG.33956.1	2	679	MSTRG.33956	MED13L	0.0001	0.0001	0.0001	1.44621	2.31811	0.214438	7.54006e-05	-13.6951	0.00441539	down	yes
258803	u	chrX	+	36041324	36067815	MSTRG.111823.7	2	1193	MSTRG.111823	.	0.0001	0.038112	0.0001	0.968769	1.76089	1.78766	0.00848114	-6.88153	0.00445031	down	yes
220533	x	chr7	-	63668131	63722679	MSTRG.95191.1	8	1154	MSTRG.95191	MBIP	0.0001	0.0001	0.0001	0.129515	0.875377	1.29712	0.000130321	-12.9056	0.00446845	down	yes
143518	j	chr2	-	148852311	148856439	MSTRG.61939.12	4	868	MSTRG.61939	DPYSL3	0.0001	0.0001	0.087207	2.70643	7.18806	0.215335	0.00864575	-6.85379	0.00451816	down	yes
179879	u	chr5	+	25348444	25457854	MSTRG.77876.12	2	383	MSTRG.77876	.	0.0001	0.0001	0.0001	3.36466	0.279597	3.57307	4.15666e-05	-14.5542	0.00465167	down	yes
9650	x	chr1	+	106928439	106963956	MSTRG.4681.1	2	1012	MSTRG.4681	NARS	0.680027	14.232	12.6366	0.329872	0.133334	0.0001	59.4609	5.89387	0.00480344	up	yes
210446	u	chr6	-	163232141	163262699	MSTRG.90860.19	3	1453	MSTRG.90860	.	0.0001	0.0001	0.0001	0.642886	0.915192	0.114549	0.000179359	-12.4449	0.00491737	down	yes
52083	u	chr12	+	56558282	56560707	MSTRG.22870.16	3	1361	MSTRG.22870	.	0.014866	0.0001	0.0001	4.03984	0.0001	1.96429	0.00250923	-8.63854	0.00492912	down	yes
186644	u	chr5	+	86150148	86155006	MSTRG.80708.4	4	1041	MSTRG.80708	.	0.0001	0.0001	0.0001	2.6371	0.0001	2.18027	6.22734e-05	-13.971	0.00506232	down	yes
239701	u	chr8	+	135420895	135428481	MSTRG.103704.7	6	801	MSTRG.103704	.	0.0001	0.0001	0.0001	0.096708	1.99047	1.34679	8.73627e-05	-13.4826	0.00508888	down	yes
247413	x	chr9	-	63766804	63834135	MSTRG.107344.8	5	1588	MSTRG.107344	FMO3	0.941225	0.543854	1.22231	0.0001	0.0001	0.017013	157.287	7.29726	0.00525038	up	yes
48809	i	chr12	-	40213198	40213981	MSTRG.21672.1	2	267	MSTRG.21672	CCT6B	0.0001	0.0001	0.0001	5.96838	0.10218	5.04863	2.69804e-05	-15.1777	0.00526399	down	yes
104122	u	chr16	+	26449095	26449342	MSTRG.45803.1	1	248	MSTRG.45803	.	0.0001	0.0001	0.0001	5.10679	0.0001	15.5353	1.45334e-05	-16.0703	0.00527088	down	yes
180518	u	chr5	.	32387264	32387522	MSTRG.78208.1	1	259	MSTRG.78208	.	0.0001	0.0001	0.0001	5.15057	0.306178	4.71645	2.94893e-05	-15.0495	0.00533167	down	yes
186591	u	chr5	+	85393635	85420632	MSTRG.80683.9	3	873	MSTRG.80683	.	0.0001	2.46057	3.11549	0.0001	0.0001	0.0001	18587.2	14.182	0.00555181	up	yes
4051	u	chr1	+	41601949	41615141	MSTRG.1997.4	4	875	MSTRG.1997	.	0.0001	0.0001	0.0001	0.0001	3.00881	2.50386	5.4419e-05	-14.1655	0.00559389	down	yes
236269	x	chr8	+	102443913	102655686	MSTRG.102476.9	5	1271	MSTRG.102476	ENSSSCG00000035903	0.0001	0.0001	0.0001	0.0001	1.73026	2.05837	7.91821e-05	-13.6245	0.00560731	down	yes
98450	u	chr15	+	102182001	102212986	MSTRG.42893.5	4	1876	MSTRG.42893	.	0.27085	0.886695	0.541841	0.0001	0.006264	0.0001	262.9	8.03837	0.00573031	up	yes
24801	u	chr1	+	255388385	255388723	MSTRG.10806.1	1	339	MSTRG.10806	.	0.0001	0.0001	0.0001	6.38693	0.0001	7.60812	2.1436e-05	-15.5096	0.00573644	down	yes
225549	u	chr7	-	105080654	105252155	MSTRG.97277.7	6	1494	MSTRG.97277	.	0.0001	0.018357	0.0001	0.005514	3.47111	1.12969	0.00402861	-7.9555	0.00580197	down	yes
265223	j	chrX	-	111145712	111158474	MSTRG.115189.1	5	3127	MSTRG.115189	MMGT1	0.0001	0.0001	0.0001	0.441238	0.0001	1.07805	0.000197448	-12.3062	0.00608779	down	yes
160372	j	chr3	+	132426315	132427830	MSTRG.69374.2	3	554	MSTRG.69374	TMEM18	0.245391	0.0001	0.0001	4.09014	5.73985	5.32111	0.0162094	-5.94702	0.00610711	down	yes
191471	o	chr6	+	21171886	21633548	MSTRG.82672.3	6	1477	MSTRG.82672	RF00026	7.43084	21.8163	0.640879	0.299269	0.28876	0.0001	50.8188	5.66729	0.00616523	up	yes
111243	j	chr17	+	14860221	14892329	MSTRG.48798.5	5	1217	MSTRG.48798	CRLS1	0.0001	2.6479	1.13643	0.0001	0.0001	0.0001	12614.8	13.6228	0.00643107	up	yes
73986	u	chr14	.	9794035	9794315	MSTRG.32426.1	1	281	MSTRG.32426	.	0.0001	0.0001	0.0001	10.3675	0.0001	5.47698	1.8934e-05	-15.6887	0.00659645	down	yes
121171	u	chr18	-	28592586	28610502	MSTRG.52974.5	2	1429	MSTRG.52974	.	0.111439	0.003375	0.0001	1.14959	2.03382	2.25796	0.0211186	-5.56534	0.00677496	down	yes
5960	u	chr1	-	63800548	63907913	MSTRG.2834.3	4	930	MSTRG.2834	.	0.0001	0.0001	0.0001	1.23364	3.42186	0.0001	6.44385e-05	-13.9217	0.00694455	down	yes
83521	u	chr14	+	85807769	86026090	MSTRG.36374.4	7	1822	MSTRG.36374	.	0.0001	0.0001	0.0001	0.983686	0.0001	1.40833	0.000125412	-12.961	0.0069722	down	yes
40082	u	chr11	+	54575371	54616795	MSTRG.17689.13	3	1392	MSTRG.17689	.	0.027992	0.014371	0.082758	0.770883	0.782828	2.68475	0.0295204	-5.08214	0.00709228	down	yes
237445	u	chr8	-	115300198	115320103	MSTRG.102894.36	4	1267	MSTRG.102894	.	0.039045	0.0001	0.0001	1.17533	1.53709	1.24996	0.00990442	-6.65771	0.00712384	down	yes
175396	u	chr4	-	129084952	129092263	MSTRG.76008.8	3	664	MSTRG.76008	.	0.0001	0.0001	0.0001	0.0001	3.0989	3.30231	4.68654e-05	-14.3811	0.00726624	down	yes
156963	i	chr3	+	101060807	101061125	MSTRG.67990.1	1	319	MSTRG.67990	MAP4K3	0.141119	0.085971	0.0001	5.58615	0.0001	29.5848	0.00645957	-7.27435	0.00730014	down	yes
96590	u	chr15	-	81324574	81326973	MSTRG.42162.4	2	1786	MSTRG.42162	.	0.0001	0.0001	0.0001	0.704334	0.0001	1.73699	0.000122879	-12.9905	0.00731227	down	yes
143395	u	chr2	+	147863169	147881659	MSTRG.61956.7	2	1277	MSTRG.61956	.	0.0001	0.151863	0.0001	0.062715	11.8297	5.96888	0.00851355	-6.87602	0.00744414	down	yes
13138	u	chr1	+	131820507	132125496	MSTRG.5834.19	4	1407	MSTRG.5834	.	0.0001	0.0001	0.0001	0.95583	0.0001	2.06687	9.92457e-05	-13.2986	0.00757802	down	yes
223120	u	chr7	-	85415071	85600143	MSTRG.96282.2	3	947	MSTRG.96282	.	0.0001	0.0001	0.0001	1.03038	0.0001	3.55658	6.54014e-05	-13.9003	0.00767546	down	yes
80772	i	chr14	-	61405712	61407104	MSTRG.35345.1	2	604	MSTRG.35345	CSGALNACT2	0.0001	0.0001	0.0001	2.08634	0.0001	4.92803	4.27688e-05	-14.5131	0.00771788	down	yes
225545	u	chr7	-	105072537	105254153	MSTRG.97277.3	8	2036	MSTRG.97277	.	0.006204	0.0001	0.0001	0.874003	0.410806	0.444815	0.00370254	-8.07727	0.00776595	down	yes
228284	i	chr8	+	12525665	12528089	MSTRG.98933.3	3	1081	MSTRG.98933	QDPR	1.11589	0.0001	2.80537	0.0001	0.0001	0.0001	13071.2	13.6741	0.00786809	up	yes
20247	u	chr1	+	208572958	208847709	MSTRG.8929.17	5	1434	MSTRG.8929	.	0.0001	0.012818	0.007747	0.111384	1.82113	0.970485	0.0071185	-7.13421	0.00788857	down	yes
194477	x	chr6	+	46738659	46791747	MSTRG.84246.7	2	238	MSTRG.84246	ZFP30	9.11386	8.3649	0.0001	0.0001	0.0001	0.0001	58262.9	15.8303	0.00789343	up	yes
236834	u	chr8	+	110001769	110002128	MSTRG.102729.1	1	360	MSTRG.102729	.	0.0001	0.0001	0.349851	21.7119	2.11588	2.77553	0.0131582	-6.2479	0.00791754	down	yes
10915	u	chr1	-	116664739	116675896	MSTRG.5216.2	5	3279	MSTRG.5216	.	1.18035	0.032069	0.093734	3.49736	10.2132	12.6729	0.0495064	-4.33624	0.00805538	down	yes
50508	o	chr12	-	49169525	49323934	MSTRG.22317.55	3	1213	MSTRG.22317	ENSSSCG00000034574	2.5258	0.960753	0.0001	0.0001	0.0001	0.0001	11622.2	13.5046	0.00814998	up	yes
59076	u	chr13	.	57466017	57466275	MSTRG.25657.1	1	259	MSTRG.25657	.	0.173175	0.897918	1.50457	52.1672	1.54002	21.215	0.0343779	-4.86238	0.00822441	down	yes
236044	u	chr8	+	100202462	100210136	MSTRG.102408.6	3	2132	MSTRG.102408	.	0.0001	0.128948	0.046573	6.38369	4.20765	0.035342	0.0165264	-5.91908	0.00823821	down	yes
61466	j	chr13	+	81750031	81771791	MSTRG.26744.8	3	1104	MSTRG.26744	SLC25A36	5.4859	2.98417	0.0001	0.022625	0.0001	0.052959	111.915	6.80626	0.00833642	up	yes
224947	x	chr7	-	99411866	99461627	MSTRG.97151.2	3	1109	MSTRG.97151	ENSSSCG00000036533	4.70737	1.39002	1.1398	0.162648	0.062736	0.016343	29.9395	4.90398	0.00838491	up	yes
155869	o	chr3	-	91695335	91834159	MSTRG.67415.24	5	1320	MSTRG.67415	ENSSSCG00000022243	0.0001	0.0001	0.0001	1.31828	0.0001	1.64695	0.000101169	-13.2709	0.0084655	down	yes
108842	u	chr16	+	69983314	70257077	MSTRG.47500.6	4	1247	MSTRG.47500	.	0.0001	0.0001	0.0001	1.42411	0.0001	1.70222	9.59559e-05	-13.3473	0.00849562	down	yes
120920	u	chr18	+	24904317	24916821	MSTRG.52989.5	3	1399	MSTRG.52989	.	0.0001	0.0001	0.0001	0.0001	0.772748	2.07826	0.000105222	-13.2143	0.00869579	down	yes
159573	u	chr3	-	122870219	122884121	MSTRG.68876.4	2	666	MSTRG.68876	.	0.57307	67.3251	47.302	0.243241	3.3118	0.285539	29.9955	4.90668	0.00871239	up	yes
34181	u	chr10	-	61637609	61931021	MSTRG.14935.5	4	958	MSTRG.14935	.	0.0001	0.0001	0.0001	0.0001	0.964235	3.24287	7.13062e-05	-13.7756	0.00878887	down	yes
179838	u	chr5	-	24569048	24701810	MSTRG.77861.9	3	1418	MSTRG.77861	.	2.303	1.9e-05	0.680615	0.0001	4e-06	0.0001	14625.6	13.8362	0.00886133	up	yes
173849	j	chr4	-	117267044	117269058	MSTRG.75387.6	2	1303	MSTRG.75387	ENSSSCG00000040282	0.0001	0.0001	0.0001	0.0001	1.08373	1.87034	0.000101551	-13.2655	0.00890763	down	yes
130250	x	chr2	+	45571442	45611825	MSTRG.56994.1	2	246	MSTRG.56994	FAR1	0.0001	0.0001	0.0001	9.28638	0.0001	5.86786	1.97963e-05	-15.6244	0.00919024	down	yes
107628	u	chr16	+	56334614	56336749	MSTRG.46992.2	2	1471	MSTRG.46992	.	1.09685	1.46362	0.0001	0.0001	0.0001	0.0001	8535.23	13.0592	0.00937137	up	yes
240012	x	chr8	-	138260568	138509594	MSTRG.103843.19	3	503	MSTRG.103843	GK2	3.444	0.0001	4.01501	0.0001	0.0001	0.0001	24863.7	14.6018	0.009423	up	yes
20035	u	chr1	-	206516762	206562553	MSTRG.8767.3	6	1495	MSTRG.8767	.	0.027948	0.004006	0.001136	0.0001	4.13116	0.627803	0.00695305	-7.16814	0.0094526	down	yes
191614	x	chr6	-	23779979	24130097	MSTRG.82782.3	7	1627	MSTRG.82782	ENSSSCG00000037409	0.0001	0.565586	1.76967	0.0001	0.0001	0.0001	7784.53	12.9264	0.0095456	up	yes
62086	x	chr13	-	89108061	89154180	MSTRG.27013.17	3	940	MSTRG.27013	ENSSSCG00000035354	0.049294	0.086232	0.0001	0.191547	1.74893	4.75412	0.020259	-5.62529	0.00955668	down	yes
164407	u	chr4	+	38600714	38609466	MSTRG.71162.1	4	1198	MSTRG.71162	.	0.125615	0.039374	0.0001	2.60457	0.0001	19.1182	0.00759978	-7.03983	0.00962431	down	yes
189535	u	chr6	+	8724284	8750717	MSTRG.81933.1	2	254	MSTRG.81933	.	0.0001	0.171646	0.0001	7.97415	0.21482	13.5195	0.00791607	-6.981	0.00990663	down	yes
40625	u	chr11	-	62429268	62440783	MSTRG.17971.1	3	1760	MSTRG.17971	.	0.0001	0.0001	0.0001	0.0001	0.795747	1.2372	0.000147562	-12.7264	0.00992616	down	yes
128112	u	chr2	+	24207992	24208606	MSTRG.55965.1	1	615	MSTRG.55965	.	0.0001	0.0001	0.0001	1.94513	0.0001	3.88794	5.143e-05	-14.247	0.00993694	down	yes
237986	u	chr8	-	120711343	120713143	MSTRG.103021.5	2	1513	MSTRG.103021	.	1.50587	1.00703	1e-06	0.0001	1e-06	0.0001	12502	13.6099	0.00997522	up	yes
74816	u	chr14	-	16627747	16634614	MSTRG.32816.6	4	3166	MSTRG.32816	.	0.119039	0.0001	0.0001	0.644611	6.82703	0.639577	0.0147005	-6.08799	0.0100938	down	yes
148182	i	chr3	.	24604931	24605180	MSTRG.63831.1	1	250	MSTRG.63831	ENSSSCG00000034298	0.0001	0.0001	0.0001	9.0473	0.0001	4.99304	2.13669e-05	-15.5143	0.0100987	down	yes
65418	o	chr13	-	124842282	124900990	MSTRG.28454.1	5	1285	MSTRG.28454	ENSSSCG00000036406	0.0001	2.12581	0.715152	0.0001	0.0001	0.0001	9470.19	13.2092	0.0101291	up	yes
43940	u	chr12	+	8736159	8790773	MSTRG.19452.21	6	988	MSTRG.19452	.	2.08963	1.54561	0.0001	0.0001	0.0001	0.0001	12117.8	13.5648	0.0101443	up	yes
16946	u	chr1	-	174075927	174352787	MSTRG.7603.20	5	1763	MSTRG.7603	.	0.0001	0.0001	0.0001	0.0001	1.41645	0.572127	0.000150854	-12.6946	0.0102437	down	yes
154365	u	chr3	-	76258558	76300134	MSTRG.66872.34	5	1353	MSTRG.66872	.	1.69074	0.963885	0.0001	0.0001	0.0001	0.0001	8849.09	13.1113	0.010277	up	yes
15316	u	chr1	.	159622561	159622987	MSTRG.6911.1	1	427	MSTRG.6911	.	0.0001	0.0001	0.0001	2.93167	0.0001	5.13556	3.7187e-05	-14.7148	0.0104805	down	yes
161766	u	chr4	+	10880838	10886828	MSTRG.70028.2	5	1748	MSTRG.70028	.	0.014186	0.047167	0.0001	1.18796	1.04913	0.751123	0.0205652	-5.60365	0.0104989	down	yes
191470	o	chr6	+	21171886	21517417	MSTRG.82672.2	5	1137	MSTRG.82672	RF00026	0.0001	23.2636	2.9912	0.0001	0.029604	0.186308	121.544	6.92533	0.0105072	up	yes
70208	u	chr13	+	174014404	174401839	MSTRG.30393.4	4	660	MSTRG.30393	.	0.0001	0.0001	0.050966	0.267907	4.06447	2.39414	0.0076066	-7.03853	0.0105383	down	yes
127994	u	chr2	+	22823644	23035239	MSTRG.55921.30	6	553	MSTRG.55921	.	2.43684	3.83471	0.0001	0.0001	0.0001	0.0001	20905.5	14.3516	0.0106769	up	yes
54231	x	chr13	+	18440496	18464107	MSTRG.24045.13	2	2158	MSTRG.24045	CMTM6	0.829558	0.761834	0.0001	0.0001	0.0001	0.0001	5304.97	12.3731	0.0108772	up	yes
122097	x	chr18	+	39211512	39329437	MSTRG.53448.8	3	1109	MSTRG.53448	NPSR1	1.03906	0.326329	1.64329	0.012317	0.0001	0.0001	240.367	7.90909	0.0109292	up	yes
114271	u	chr17	+	39527476	39568277	MSTRG.50291.5	4	1914	MSTRG.50291	.	0.0001	0.0001	0.0001	0.978807	0.0001	0.736551	0.00017488	-12.4813	0.0112365	down	yes
228978	u	chr8	-	23226257	23356008	MSTRG.99319.2	3	895	MSTRG.99319	.	1.56594	2.19573	0.0001	0.0001	0.0001	0.0001	12539.2	13.6142	0.0112681	up	yes
265578	o	chrX	-	114522933	114588851	MSTRG.115378.1	2	238	MSTRG.115378	ATP11C	0.0001	0.283579	0.0001	7.69648	0.457749	15.0996	0.0122035	-6.35656	0.0113691	down	yes
77472	j	chr14	-	38797173	38808244	MSTRG.33861.5	4	748	MSTRG.33861	SLC8B1	2.63664	0.0001	1.80424	0.0001	0.0001	0.0001	14803.2	13.8536	0.0116145	up	yes
181003	i	chr5	-	35973971	35974219	MSTRG.78338.1	1	249	MSTRG.78338	TPH2	0.0001	0.0001	0.0001	7.41898	0.0001	5.45218	2.33078e-05	-15.3888	0.0116496	down	yes
121066	u	chr18	-	26712138	26876043	MSTRG.52914.6	6	1717	MSTRG.52914	.	0.0001	0.0001	0.0001	0.0001	0.535202	1.38603	0.000156142	-12.6449	0.01188	down	yes
221463	u	chr7	+	73118121	73181641	MSTRG.95594.11	4	652	MSTRG.95594	.	0.113241	0.002832	0.005909	1.193	3.01517	1.96742	0.0197523	-5.66184	0.0120236	down	yes
32918	u	chr10	+	49819592	49862310	MSTRG.14362.10	5	1561	MSTRG.14362	.	0.005611	0.01506	0.007889	0.033362	1.25478	1.08125	0.0120537	-6.37438	0.0120384	down	yes
205225	u	chr6	-	104628953	104644076	MSTRG.88494.2	3	985	MSTRG.88494	.	0.0001	0.943053	2.33043	0.0001	0.0001	0.0001	10911.9	13.4136	0.0122053	up	yes
152526	x	chr3	-	57534551	57592516	MSTRG.65872.2	2	2159	MSTRG.65872	FOXI3	0.0001	0.0001	0.0001	0.0001	0.69633	0.740416	0.000208791	-12.2257	0.0122663	down	yes
27291	u	chr10	+	1682217	2531022	MSTRG.11969.12	6	1061	MSTRG.11969	.	1.1126	0.0001	1.89683	0.0001	0.0001	0.0001	10031.8	13.2923	0.0122962	up	yes
86519	i	chr14	.	112888447	112888687	MSTRG.37632.1	1	241	MSTRG.37632	ARMH3	0.0001	0.0001	0.0001	7.76814	0.0001	5.09944	2.33142e-05	-15.3884	0.0123602	down	yes
107882	u	chr16	-	60386477	60387548	MSTRG.47141.1	1	1072	MSTRG.47141	.	0.990659	0.0001	2.00459	0.0001	0.0001	0.0001	9984.51	13.2855	0.0124012	up	yes
107258	i	chr16	.	52332278	52332501	MSTRG.46930.1	1	224	MSTRG.46930	FBXW11	0.0001	0.0001	0.0001	8.34153	0.0001	5.38118	2.18614e-05	-15.4813	0.0124497	down	yes
47576	u	chr12	+	33374776	33378543	MSTRG.21044.1	2	1390	MSTRG.21044	.	0.0001	0.0001	0.0001	0.78613	1.36175	0.0001	0.000139666	-12.8057	0.0125961	down	yes
168558	u	chr4	-	83809377	83822272	MSTRG.73262.2	4	969	MSTRG.73262	.	1.01902	2.25291	0.0001	0.0001	0.0001	0.0001	10906.8	13.4129	0.0126116	up	yes
21912	x	chr1	+	230569836	230617137	MSTRG.9619.3	4	1263	MSTRG.9619	GNAQ	0.0001	0.0001	0.0001	0.0001	0.812078	1.6539	0.000121651	-13.005	0.0126448	down	yes
51701	i	chr12	+	53765435	53765790	MSTRG.22701.1	1	356	MSTRG.22701	ENSSSCG00000038144	0.0001	0.154071	0.285276	4.03547	0.076635	21.8754	0.0169099	-5.88599	0.0127407	down	yes
10875	j	chr1	-	116492914	116520046	MSTRG.5205.16	2	901	MSTRG.5205	PIGB	0.0001	0.0001	0.0001	0.0001	2.0026	1.35447	8.9361e-05	-13.45	0.0127423	down	yes
245292	u	chr9	+	44917955	44927993	MSTRG.106228.4	3	1786	MSTRG.106228	.	0.617721	1.12268	0.0001	0.0001	0.0001	0.0001	5801.67	12.5023	0.0127804	up	yes
192253	i	chr6	+	28635670	28635919	MSTRG.83057.1	1	250	MSTRG.83057	DUS2	0.0001	0.0001	0.0001	5.77185	0.0001	6.07038	2.53329e-05	-15.2686	0.0130353	down	yes
174683	i	chr4	+	124531368	124531604	MSTRG.75782.1	1	237	MSTRG.75782	EVI5	0.0001	0.0001	0.0001	5.26591	0.0001	7.22855	2.40105e-05	-15.346	0.013134	down	yes
139910	u	chr2	-	119109150	119297853	MSTRG.60772.19	5	1170	MSTRG.60772	.	0.0001	0.0001	0.0001	1.72586	0.0001	0.820541	0.000117809	-13.0513	0.0131554	down	yes
13675	u	chr1	-	137701725	137703962	MSTRG.5961.9	3	923	MSTRG.5961	.	0.0001	0.0001	0.0001	1.02038	2.09445	0.0001	9.63104e-05	-13.3419	0.0133163	down	yes
212383	u	chr7	+	4803083	4811186	MSTRG.91783.9	3	1301	MSTRG.91783	.	1.64735	6.62081	0.306279	0.216522	0.044983	0.105589	23.3576	4.54582	0.0133464	up	yes
198555	u	chr6	+	61051327	61133194	MSTRG.85540.6	2	1926	MSTRG.85540	.	0.0001	0.007886	0.0001	1.84275	0.831232	0.0001	0.00302384	-8.3694	0.0134948	down	yes
198510	o	chr6	-	60842672	60846265	MSTRG.85461.8	3	1380	MSTRG.85461	SMIM17	1.718	1.51438	0.0001	0.0001	0.0001	0.004519	684.993	9.41995	0.013525	up	yes
108854	u	chr16	+	69983967	70299704	MSTRG.47500.18	5	595	MSTRG.47500	.	0.0001	2.21242	2.64365	0.0001	0.0001	0.0001	16187.3	13.9826	0.0135408	up	yes
108841	u	chr16	+	69983314	69993639	MSTRG.47500.5	3	1044	MSTRG.47500	.	0.0001	0.0001	0.0001	1.89955	0.0001	0.879552	0.000107945	-13.1774	0.0135483	down	yes
11098	u	chr1	+	118864246	118885543	MSTRG.5134.3	5	879	MSTRG.5134	.	0.0001	7.60065	4.48408	0.0001	0.0001	0.093815	128.541	7.00609	0.0135851	up	yes
121170	u	chr18	-	28592586	28609902	MSTRG.52974.7	3	903	MSTRG.52974	.	0.0001	0.0001	0.0001	0.0001	1.56169	1.55093	9.63785e-05	-13.3409	0.0139119	down	yes
23505	u	chr1	+	243417344	243607008	MSTRG.10136.3	4	1266	MSTRG.10136	.	4.19699	0.925259	32.9182	0.645683	0.147273	1.1728	19.3516	4.27438	0.0139266	up	yes
59037	u	chr13	-	57088968	57294887	MSTRG.25707.12	8	1515	MSTRG.25707	.	1.11775	0.0001	0.786438	0.0001	0.0001	0.0001	6347.63	12.632	0.0139767	up	yes
21978	u	chr1	+	231208725	231287120	MSTRG.9659.37	3	1133	MSTRG.9659	.	0.0001	0.0001	0.0001	0.0001	1.20118	1.27288	0.000121254	-13.0097	0.0140105	down	yes
19615	j	chr1	+	201885847	201903201	MSTRG.8737.6	4	877	MSTRG.8737	HACD4	1.86229	0.0001	1.39471	0.0001	0.0001	0.0001	10857	13.4063	0.0140862	up	yes
235924	u	chr8	+	99051282	99084268	MSTRG.102379.14	5	821	MSTRG.102379	.	0.0001	0.0001	0.0001	0.0001	1.46381	1.94032	8.81256e-05	-13.4701	0.0141393	down	yes
4577	u	chr1	+	48524530	48531123	MSTRG.2272.17	5	3048	MSTRG.2272	.	0.628417	0.658959	0.058615	0.013034	0.0001	0.00544	72.4664	6.17924	0.0142049	up	yes
66937	i	chr13	-	137523502	137527131	MSTRG.29054.2	3	512	MSTRG.29054	SEMA5B	0.0001	3.61924	1.86463	0.0001	0.0001	0.0001	18279.9	14.158	0.0142493	up	yes
174228	u	chr4	-	121246180	121252822	MSTRG.75548.1	5	777	MSTRG.75548	.	0.264089	6.14354	25.9797	0.197543	0.361721	0.834985	23.2292	4.53787	0.0145272	up	yes
85360	i	chr14	-	104336412	104353566	MSTRG.37340.1	2	274	MSTRG.37340	EXOC6	0.0001	0.0001	0.0001	6.06374	0.0001	3.87927	3.01716e-05	-15.0164	0.0145624	down	yes
43136	i	chr12	-	4845659	4852920	MSTRG.19371.4	2	3762	MSTRG.19371	ENSSSCG00000037376	0.460945	0.0001	0.282957	0.0001	0.0001	0.0001	2480.01	11.2761	0.0146555	up	yes
136593	j	chr2	+	84996396	85025416	MSTRG.59547.11	4	1646	MSTRG.59547	SV2C	0.0001	1.02651	0.640013	0.0001	0.0001	0.0001	5555.42	12.4397	0.0146815	up	yes
13137	u	chr1	+	131820507	132125418	MSTRG.5834.21	6	1466	MSTRG.5834	.	0.0001	0.0001	0.0001	0.686977	0.0001	1.13826	0.000164353	-12.5709	0.0149504	down	yes
250215	j	chr9	-	91477473	91579141	MSTRG.108441.1	4	600	MSTRG.108441	TOMM7	814.373	20.9086	22.0108	16.8427	21.1772	16.0234	15.8631	3.9876	0.0149574	up	yes
208779	u	chr6	+	148206097	148209506	MSTRG.90122.3	4	1100	MSTRG.90122	.	0.973679	1.50483	0.0001	0.0001	0.0001	0.0001	8262.04	13.0123	0.0149951	up	yes
175024	u	chr4	-	126572723	126592996	MSTRG.75871.9	4	1117	MSTRG.75871	.	0.0001	6.85923	3.24673	0.126252	0.000573	0.03435	62.7024	5.97045	0.0150214	up	yes
104360	u	chr16	-	28019380	28020951	MSTRG.45843.2	2	1370	MSTRG.45843	.	0.0001	0.0001	0.0001	0.877298	0.986998	0.0001	0.00016091	-12.6015	0.0150948	down	yes
136279	u	chr2	+	83104006	83138832	MSTRG.59509.3	2	30218	MSTRG.59509	.	0.008234	0.006325	0.006795	0.001701	0.054048	0.543886	0.0356117	-4.81151	0.0152557	down	yes
265882	u	chrX	.	118567782	118568057	MSTRG.115309.1	1	276	MSTRG.115309	.	0.0001	0.0001	0.0001	5.67998	0.0001	3.70958	3.195e-05	-14.9338	0.0153306	down	yes
1882	i	chr1	+	17506914	17508203	MSTRG.982.1	2	488	MSTRG.982	SASH1	3.1018	2.36693	0.0001	0.0001	0.0001	0.0001	18229.4	14.154	0.0153729	up	yes
220164	o	chr7	+	60363779	60581715	MSTRG.95099.18	4	851	MSTRG.95099	ENSSSCG00000040930	0.0001	0.0001	0.0001	0.0001	1.96732	1.06582	9.89041e-05	-13.3036	0.0156389	down	yes
60705	u	chr13	+	73902233	73921228	MSTRG.26472.4	3	1428	MSTRG.26472	.	0.796815	1.00562	0.0001	0.0001	0.0001	0.0001	6008.45	12.5528	0.015897	up	yes
211041	u	chr6	-	166928080	166931745	MSTRG.91041.7	2	1256	MSTRG.91041	.	0.0001	0.0001	0.0001	0.0001	1.26286	0.751581	0.000148917	-12.7132	0.0159	down	yes
51585	o	chr12	-	53383840	53402385	MSTRG.22958.2	2	2281	MSTRG.22958	TMEM107	0.0001	0.0001	0.0001	0.425006	0.649142	0.0001	0.000279265	-11.8061	0.0159133	down	yes
62889	u	chr13	-	97746613	97799441	MSTRG.27388.11	5	2500	MSTRG.27388	.	0.019788	0.0001	0.0001	1.22521	0.578227	0.032313	0.0108882	-6.52109	0.016038	down	yes
182718	u	chr5	+	56512423	56512704	MSTRG.79128.1	1	282	MSTRG.79128	.	0.304067	0.0001	0.16308	4.06553	0.0001	32.1496	0.0129019	-6.27627	0.0160525	down	yes
213061	u	chr7	-	11059634	11130185	MSTRG.92103.25	3	1040	MSTRG.92103	.	0.165159	0.0001	0.0001	2.70593	2.56787	1.04563	0.0261668	-5.25612	0.0160591	down	yes
104407	x	chr16	+	28103580	28112433	MSTRG.45850.1	2	251	MSTRG.45850	PAIP1	0.0001	0.0001	0.149703	4.64771	0.0001	18.6774	0.00642664	-7.28172	0.0160736	down	yes
91921	u	chr15	+	32616381	32653329	MSTRG.40111.3	3	886	MSTRG.40111	.	1.08776	1.78602	0.0001	0.0001	0.0001	0.0001	9579.62	13.2258	0.0162556	up	yes
34452	o	chr10	+	64997381	65001147	MSTRG.15069.6	3	2027	MSTRG.15069	IL2RA	1.52266	0.532296	0.0001	0.00152	0.0001	0.0001	1194.8	10.2226	0.0163223	up	yes
52822	u	chr13	.	287463	287750	MSTRG.23290.1	1	288	MSTRG.23290	.	0.0001	0.0001	0.0001	0.0001	3.54541	4.96559	3.52481e-05	-14.7921	0.0165328	down	yes
16947	u	chr1	-	174076372	174352671	MSTRG.7603.21	7	1400	MSTRG.7603	.	0.964979	0.0001	0.803628	0.0001	0.0001	0.0001	5895.69	12.5254	0.0166267	up	yes
155848	o	chr3	-	91384627	91834205	MSTRG.67415.4	4	1253	MSTRG.67415	ENSSSCG00000022243	0.0001	0.0001	0.0001	0.78264	1.08733	0.0001	0.000160422	-12.6058	0.0166297	down	yes
142563	j	chr2	+	141449235	141460572	MSTRG.61547.21	5	2212	MSTRG.61547	UBE2D2	0.0001	0.0001	0.0001	0.0001	0.40746	0.695102	0.000272069	-11.8437	0.0166332	down	yes
24326	i	chr1	-	252415325	252426394	MSTRG.10584.1	3	861	MSTRG.10584	PTGR1	2.16944	0.03142	3.04573	0.0001	0.040415	0.0001	129.178	7.01322	0.0166465	up	yes
171009	i	chr4	+	98041005	98047889	MSTRG.75082.6	2	243	MSTRG.75082	PIP5K1A	0.0001	0.0001	0.0001	4.99101	0.0001	4.85857	3.04578e-05	-15.0028	0.0167101	down	yes
98843	x	chr15	+	105242460	105263537	MSTRG.43116.1	2	257	MSTRG.43116	TMEM237	0.0001	0.028693	0.322817	29.6627	0.0001	3.98579	0.0104495	-6.58043	0.0167126	down	yes
2095	u	chr1	-	20308000	20461260	MSTRG.1227.35	6	1317	MSTRG.1227	.	2.60295	0.400179	1.32906	0.057813	0.045884	0.110565	20.2192	4.33765	0.0167326	up	yes
180502	u	chr5	+	32219565	32236889	MSTRG.78220.4	4	5273	MSTRG.78220	.	0.021488	0.805159	14.4988	0.0001	0.0001	0.18588	82.3595	6.36386	0.0167648	up	yes
95928	u	chr15	+	76371440	76384337	MSTRG.41829.7	3	630	MSTRG.41829	.	3.5952	13.3981	3.69806	0.0001	0.468612	0.0001	44.1356	5.46387	0.0169273	up	yes
155870	o	chr3	-	91695335	91834159	MSTRG.67415.25	5	1321	MSTRG.67415	ENSSSCG00000022243	0.0001	0.0001	0.009231	1.63719	0.0001	1.22174	0.00329866	-8.2439	0.0170937	down	yes
87884	u	chr14	-	124418935	124429258	MSTRG.38129.15	4	1018	MSTRG.38129	.	1.04759	0.048475	0.897986	0.0001	0.009309	0.0001	209.702	7.71219	0.0173921	up	yes
264028	x	chrX	-	101031951	101116675	MSTRG.114595.19	4	958	MSTRG.114595	GRIA3	1.2089	1.23541	0.0001	0.0001	0.0001	0.0001	8148.01	12.9922	0.0175763	up	yes
17419	x	chr1	+	179648945	179686627	MSTRG.7759.3	3	471	MSTRG.7759	NEMF	0.04909	0.014691	0.0001	0.0001	5.64847	4.52309	0.00628029	-7.31495	0.0175863	down	yes
24019	u	chr1	-	249759333	249861192	MSTRG.10482.4	3	820	MSTRG.10482	.	0.0001	0.0001	0.0001	1.33119	1.35784	0.0001	0.00011156	-13.1299	0.0175921	down	yes
249066	u	chr9	-	77487593	77509244	MSTRG.108061.7	5	2683	MSTRG.108061	.	4.82454	0.40655	3.74548	0.167252	0.006322	0.287828	19.455	4.28207	0.0177029	up	yes
257836	u	chrX	-	22838489	23014519	MSTRG.111343.4	3	480	MSTRG.111343	.	0.0001	0.082115	0.0001	2.54915	0.892287	3.13585	0.012515	-6.32019	0.0178661	down	yes
84465	u	chr14	+	94652886	94782312	MSTRG.36765.9	7	883	MSTRG.36765	.	0.0001	1.38486	1.17828	0.0001	0.0001	0.0001	8544.13	13.0607	0.017881	up	yes
75256	u	chr14	-	21537371	21576740	MSTRG.32952.2	2	278	MSTRG.32952	.	0.0001	0.0001	0.0001	3.24114	0.0001	4.7979	3.73174e-05	-14.7098	0.0179457	down	yes
155240	u	chr3	-	84764740	84782004	MSTRG.67192.29	5	1508	MSTRG.67192	.	16.9285	11.2031	0.558031	0.54779	0.925711	0.511392	14.454	3.8534	0.0180725	up	yes
38798	u	chr11	-	30509727	30511283	MSTRG.16995.1	2	1357	MSTRG.16995	.	0.350773	0.105468	0.377154	1.55866	0.221454	15.4006	0.0485076	-4.36564	0.0181349	down	yes
174833	i	chr4	-	125226853	125227962	MSTRG.75845.1	1	1110	MSTRG.75845	TGFBR3	0.089134	0.098663	0.0001	0.0001	11.1498	1.76137	0.014553	-6.10254	0.0182295	down	yes
235265	u	chr8	+	89443948	89547559	MSTRG.102118.3	4	2481	MSTRG.102118	.	0.0001	0.002577	0.0001	0.425656	1.03825	0.0001	0.00189686	-9.04217	0.0184339	down	yes
35626	u	chr11	+	4035302	4036278	MSTRG.15599.3	2	259	MSTRG.15599	.	0.157519	0.201341	0.159691	7.21919	0.472976	9.72476	0.0297728	-5.06986	0.0186947	down	yes
142018	x	chr2	+	137683339	137775251	MSTRG.61391.2	3	655	MSTRG.61391	NEUROG1	0.0001	1.53038	1.68599	0.0001	0.0001	0.0001	10721.6	13.3882	0.0188564	up	yes
252763	u	chr9	-	115677191	115819955	MSTRG.109341.19	6	1064	MSTRG.109341	.	1.06326	0.932783	0.0001	0.0001	0.0001	0.0001	6653.8	12.7	0.0190535	up	yes
266873	u	chrY	-	466691	657089	MSTRG.115774.2	3	1958	MSTRG.115774	.	0.590827	0.0001	1.25417	0.000651	0.0001	0.0001	2168.15	11.0822	0.0193829	up	yes
14254	u	chr1	+	144787808	144821614	MSTRG.6370.3	3	892	MSTRG.6370	.	1.23878	1.06992	0.0001	0.0001	0.0001	0.0001	7696.01	12.9099	0.019517	up	yes
83557	u	chr14	-	86467483	86525091	MSTRG.36378.11	4	795	MSTRG.36378	.	1.70859	2.57266	0.059037	0.0001	0.031114	0.036771	63.8418	5.99643	0.0196491	up	yes
32779	x	chr10	+	48737563	48776200	MSTRG.14442.2	2	235	MSTRG.14442	ENSSSCG00000011068	0.0001	0.640169	0.0001	12.0926	0.0001	58.0099	0.00913474	-6.77442	0.019658	down	yes
130004	x	chr2	+	43767700	43849662	MSTRG.56791.18	7	1143	MSTRG.56791	INSC	0.866457	0.0001	0.890636	0.0001	0.0001	0.0001	5857.31	12.516	0.0197784	up	yes
105342	u	chr16	+	37036895	37055102	MSTRG.46325.18	2	2758	MSTRG.46325	.	1.12508	1.46612	4.26317	0.169945	0.0001	0.0001	40.2855	5.33219	0.0198093	up	yes
148834	u	chr3	-	30509306	30515033	MSTRG.64225.5	4	956	MSTRG.64225	.	0.0001	0.954293	1.07964	0.0001	0.0001	0.0001	6780.11	12.7271	0.0200123	up	yes
190513	x	chr6	-	14952188	14954997	MSTRG.82410.11	2	712	MSTRG.82410	DHODH	1.73761	9.32206	0.526247	0.263419	0.158255	0.229912	17.7811	4.15227	0.0203969	up	yes
227513	o	chr8	-	2484526	2525005	MSTRG.98390.1	2	262	MSTRG.98390	RF00026	0.0001	0.0001	0.0001	3.61766	0.0001	3.49683	4.21669e-05	-14.5335	0.0205214	down	yes
178937	o	chr5	-	20424960	20738608	MSTRG.77608.33	7	565	MSTRG.77608	ENSSSCG00000039312	16.7126	8.75832	0.784237	0.759441	0.0001	0.032917	33.1313	5.05012	0.0205726	up	yes
136265	x	chr2	-	83080450	83128746	MSTRG.59508.3	5	23189	MSTRG.59508	ARHGEF28	0.001214	0.000432	9.19776	0.0001	0.043487	0.0001	210.575	7.71819	0.0208019	up	yes
92359	o	chr15	-	38111406	38135487	MSTRG.40327.2	4	1624	MSTRG.40327	ENSSSCG00000032503	0.033005	0.11545	0.031222	0.0001	2.09708	4.42573	0.0275455	-5.18204	0.0220107	down	yes
114845	x	chr17	-	43799696	43809882	MSTRG.50300.16	7	1950	MSTRG.50300	ENSSSCG00000007355	13.1394	0.576591	0.064856	0.200323	0.0001	0.0001	68.7247	6.10276	0.0220875	up	yes
105361	j	chr16	-	37144192	37162407	MSTRG.46327.3	4	1403	MSTRG.46327	ENSSSCG00000035160	4.00772	0.216601	1.7714	0.07797	0.202477	0.071952	17.014	4.08865	0.022128	up	yes
148842	x	chr3	+	30510801	30553161	MSTRG.64226.5	7	1723	MSTRG.64226	RF00026	0.612923	0.374509	0.16237	6.66044	1.38532	5.55816	0.0845199	-3.56456	0.0221374	down	yes
164948	u	chr4	-	43122288	43122548	MSTRG.71453.1	1	261	MSTRG.71453	.	0.0001	0.619944	0.0001	11.0232	0.207665	19.3582	0.0202734	-5.62427	0.0222505	down	yes
103378	i	chr16	+	18641849	18642186	MSTRG.45443.1	1	338	MSTRG.45443	ZFR	0.064886	0.0001	0.0001	3.99333	0.0001	9.12616	0.00496098	-7.65516	0.0224671	down	yes
11719	u	chr1	+	123688638	123788337	MSTRG.5396.5	4	1805	MSTRG.5396	.	0.000621	0.005018	0.002055	0.565918	0.552001	0.020691	0.00675736	-7.20932	0.0227227	down	yes
103179	x	chr16	+	15871657	16030857	MSTRG.45345.13	4	983	MSTRG.45345	RF00026	0.022814	0.083697	0.156762	0.0001	2.47452	6.6445	0.0288705	-5.11426	0.022923	down	yes
92657	u	chr15	+	42098965	42150199	MSTRG.40489.14	3	2309	MSTRG.40489	.	14.0524	6.03328	0.0001	0.0001	0.11532	0.262101	53.2045	5.73348	0.0231094	up	yes
143436	x	chr2	+	148151995	148154272	MSTRG.61964.1	2	559	MSTRG.61964	PPP2R2B	4.35507	1.49242	3.06527	0.223993	0.092901	0.112856	20.7394	4.3743	0.0231764	up	yes
205405	u	chr6	-	106386786	106387035	MSTRG.88596.1	1	250	MSTRG.88596	.	0.0001	0.18795	0.0001	7.69701	0.218257	8.32913	0.0115825	-6.43192	0.0237406	down	yes
243877	u	chr9	-	31604692	31616785	MSTRG.105518.24	4	1111	MSTRG.105518	.	0.83742	0.855684	0.000225	0.0001	0.0001	0.0001	5644.43	12.4626	0.0242046	up	yes
161102	u	chr4	+	3719002	3730350	MSTRG.69665.1	2	10734	MSTRG.69665	.	0.486014	0.516374	0.389967	6.15026	0.549112	5.34622	0.11559	-3.11291	0.0242645	down	yes
23521	u	chr1	+	243417348	243678700	MSTRG.10136.29	5	1732	MSTRG.10136	.	1.04588	0.0001	0.736989	0.0001	0.0001	0.001482	1060.03	10.0499	0.0244575	up	yes
58033	j	chr13	+	45185592	45197662	MSTRG.25246.4	4	1422	MSTRG.25246	SNTN	1.38227	21.9498	7.77829	0.890482	0.861869	1.08448	10.9666	3.45504	0.0244889	up	yes
140951	x	chr2	-	128855572	129486858	MSTRG.61054.38	7	1627	MSTRG.61054	RF00026	0.008556	1.75085	0.922141	0.0001	0.032419	0.0001	82.208	6.36121	0.0245903	up	yes
155203	u	chr3	.	84525214	84525507	MSTRG.67224.1	1	294	MSTRG.67224	.	0.167702	0.0001	0.0001	7.91553	0.0001	10.1938	0.0092715	-6.75298	0.024736	down	yes
57708	u	chr13	-	41148319	41163638	MSTRG.25156.3	2	743	MSTRG.25156	.	3.09642	2.5732	0.0001	0.0001	0.02817	0.0001	199.849	7.64277	0.0251425	up	yes
235023	u	chr8	-	87425813	87443754	MSTRG.102056.3	3	1480	MSTRG.102056	.	0.216577	0.527615	0.362026	13.714	1.09857	0.715572	0.0712396	-3.81118	0.025322	down	yes
148849	x	chr3	+	30514616	30580534	MSTRG.64226.12	3	1109	MSTRG.64226	RF00026	5.79289	24.6632	0.0001	0.336632	0.0001	0.260261	51.016	5.67288	0.0255382	up	yes
122372	u	chr18	-	41411791	41426834	MSTRG.53533.7	6	1340	MSTRG.53533	.	0.037179	0.404905	2.40597	14.1	4.66369	18.0136	0.0774406	-3.69077	0.0258112	down	yes
43147	i	chr12	-	4847684	4856791	MSTRG.19371.14	3	4698	MSTRG.19371	ENSSSCG00000037376	0.016961	0.004725	0.005616	0.35226	0.166529	0.209425	0.0374917	-4.73728	0.025848	down	yes
11669	u	chr1	-	123385432	123394093	MSTRG.5376.5	4	965	MSTRG.5376	.	0.0001	13.2948	1.75029	0.0001	0.158887	0.0001	94.5724	6.56335	0.0259675	up	yes
216234	i	chr7	.	31815703	31815976	MSTRG.93302.1	1	274	MSTRG.93302	MAPK14	0.445946	0.377005	0.0001	4.07853	0.719558	16.5634	0.0385297	-4.69788	0.0265254	down	yes
105027	x	chr16	+	34390663	34458626	MSTRG.46213.10	6	864	MSTRG.46213	DHX29	28.537	23.5746	20.0508	3.09078	0.0001	1.39039	16.1031	4.00927	0.0266439	up	yes
192962	u	chr6	-	36329720	36332656	MSTRG.83358.1	1	2937	MSTRG.83358	.	0.366478	0.126495	0.071174	0.203036	6.31295	1.34431	0.0717718	-3.80044	0.0270293	down	yes
187620	u	chr5	+	94785882	94983307	MSTRG.81147.14	5	1124	MSTRG.81147	.	0.0001	0.033833	0.0001	0.048311	1.2035	1.42161	0.0127302	-6.29561	0.0270732	down	yes
229180	u	chr8	-	27373983	27696980	MSTRG.99470.3	4	2205	MSTRG.99470	.	0.000769	1.11549	0.857793	0.022699	0.0001	0.0001	86.2067	6.42973	0.0275837	up	yes
144197	x	chr3	+	1320188	1338709	MSTRG.62282.2	4	1315	MSTRG.62282	MAD1L1	0.312236	0.0001	0.0001	7.7576	0.29497	1.23045	0.0336567	-4.89296	0.0276227	down	yes
253059	x	chr9	+	117247155	117527240	MSTRG.109422.12	7	1545	MSTRG.109422	TNR	2.4226	0.036519	4.05971	0.089249	0.148222	0.0001	27.4395	4.77818	0.0277984	up	yes
59370	u	chr13	+	62489319	62613541	MSTRG.25815.12	3	2619	MSTRG.25815	.	1.52434	1.15813	0.0001	0.035299	0.0001	0.0001	75.5675	6.23969	0.0278379	up	yes
187225	u	chr5	-	90950073	90950582	MSTRG.80967.1	1	510	MSTRG.80967	.	0.0001	0.657474	0.903105	7.22134	0.526741	30.2199	0.0411051	-4.60454	0.027968	down	yes
62302	x	chr13	+	90914253	90951513	MSTRG.27110.1	3	521	MSTRG.27110	SIAH2	0.122955	1.88449	1.83532	0.041501	0.0001	0.0001	92.1505	6.52592	0.0288756	up	yes
179801	x	chr5	+	24018426	24067317	MSTRG.77816.10	4	993	MSTRG.77816	LRIG3	0.0001	0.0001	0.403602	2.80169	6.0862	2.63185	0.0350531	-4.83432	0.028891	down	yes
189529	u	chr6	+	8676797	8920077	MSTRG.81925.19	4	7270	MSTRG.81925	.	0.369595	1.53953	0.026323	0.047106	0.028996	0.0001	25.399	4.6667	0.0293654	up	yes
66335	x	chr13	-	133982680	134078066	MSTRG.28822.1	5	2155	MSTRG.28822	TFRC	0.017346	0.025153	0.069509	0.670191	1.15372	0.287284	0.0530544	-4.23638	0.0295824	down	yes
180438	x	chr5	-	31687038	31736510	MSTRG.78153.1	4	2618	MSTRG.78153	CAND1	1294.56	171	1157.07	165.42	136.3	37.3626	7.73448	2.9513	0.0297282	up	yes
43068	j	chr12	+	4550554	4593535	MSTRG.19148.4	3	1078	MSTRG.19148	ENSSSCG00000033293	2.10779	3.95722	2.49923	23.4627	18.6847	18.3658	0.141527	-2.82085	0.0298273	down	yes
208161	o	chr6	-	142482613	142487410	MSTRG.89903.1	2	244	MSTRG.89903	CTH	0.219316	1.48724	0.0001	13.796	1.0324	24.2912	0.0436266	-4.51865	0.0299126	down	yes
41822	u	chr11	-	75418083	75418346	MSTRG.18538.1	1	264	MSTRG.18538	.	0.372894	0.79296	0.0001	12.5427	0.0001	38.1405	0.0230047	-5.44193	0.0302254	down	yes
122360	u	chr18	+	41402948	41414317	MSTRG.53531.17	6	1210	MSTRG.53531	.	0.0001	0.0001	0.000355	0.0001	1.25092	0.804521	0.000270002	-11.8547	0.0303048	down	yes
256314	j	chrX	+	9198965	9275963	MSTRG.110830.6	3	1382	MSTRG.110830	FRMPD4	2.6909	4.4757	11.6166	0.937624	0.078964	0.628436	11.4182	3.51326	0.0310701	up	yes
156012	x	chr3	-	92972442	93031503	MSTRG.67464.2	3	1128	MSTRG.67464	KCNK12	0.0001	0.048625	0.069494	0.115638	2.57109	1.11819	0.0310701	-5.00833	0.0313762	down	yes
11099	u	chr1	+	118864264	118879201	MSTRG.5134.4	4	693	MSTRG.5134	.	0.0001	0.044897	0.0001	0.0001	2.60005	3.89146	0.00694697	-7.1694	0.031539	down	yes
140159	u	chr2	+	120979819	121045385	MSTRG.60737.19	3	1045	MSTRG.60737	.	0.981767	0.49688	0.641922	4.37739	7.58434	6.81302	0.112948	-3.14627	0.0319133	down	yes
77287	u	chr14	-	37113329	37465854	MSTRG.33975.7	4	1489	MSTRG.33975	.	1.89671	2.07986	1.13472	0.19442	0.0001	0.102006	17.2372	4.10746	0.032112	up	yes
174267	u	chr4	-	122092200	122092992	MSTRG.75586.1	1	793	MSTRG.75586	.	1.50841	1.20442	1.28618	0.068476	0.066514	0.0001	29.6026	4.88765	0.0321434	up	yes
177699	u	chr5	-	14530416	14538033	MSTRG.77102.29	3	3033	MSTRG.77102	.	0.12487	0.0001	0.0001	6.45767	0.0001	2.25946	0.0143475	-6.12306	0.0323949	down	yes
32913	u	chr10	-	49818841	49826121	MSTRG.14363.2	2	1277	MSTRG.14363	.	1.25589	0.838231	2.65748	0.085873	0.124251	0.193654	11.7679	3.55678	0.0325937	up	yes
42300	u	chr12	+	32901	79515	MSTRG.18789.20	6	2016	MSTRG.18789	.	47.7192	0.029041	0.0001	0.104541	0.490255	0.0001	80.2634	6.32667	0.0326511	up	yes
39491	o	chr11	-	47829047	47845191	MSTRG.17545.1	2	252	MSTRG.17545	ENSSSCG00000033017	56.2976	178.532	21.2728	3.85755	2.08054	21.1353	9.45956	3.24177	0.0327334	up	yes
87582	u	chr14	+	121478471	121479545	MSTRG.37971.1	1	1075	MSTRG.37971	.	0.966378	1.32183	1.66907	0.0001	0.096778	0.0001	40.8059	5.35071	0.0332302	up	yes
163496	u	chr4	+	30277585	30346684	MSTRG.70777.20	4	1050	MSTRG.70777	.	1.16813	0.869082	0.254626	7.76831	3.88036	9.7253	0.107226	-3.22128	0.0332377	down	yes
121525	u	chr18	-	32727946	32749431	MSTRG.53194.5	3	3109	MSTRG.53194	.	1.78571	1.49717	0.543804	4.40758	14.4358	8.28453	0.141061	-2.82561	0.0334855	down	yes
213350	i	chr7	.	13343500	13343753	MSTRG.92145.1	1	254	MSTRG.92145	CAP2	0.194761	0.205865	0.713258	20.8525	0.0001	7.02672	0.0399538	-4.64552	0.0346854	down	yes
43142	i	chr12	-	4847674	4855900	MSTRG.19371.10	3	1779	MSTRG.19371	ENSSSCG00000037376	0.328126	1.35085	1.21127	0.006512	0.035353	0.136957	16.1627	4.0146	0.0350048	up	yes
87365	u	chr14	-	120004147	120051164	MSTRG.37935.22	5	1364	MSTRG.37935	.	0.758856	0.438372	1.59713	0.074272	0.0001	0.015079	31.239	4.96528	0.035202	up	yes
194756	x	chr6	+	47744613	47797907	MSTRG.84010.1	2	1566	MSTRG.84010	ENSSSCG00000038805	0.44057	0.166603	0.166858	0.688793	9.18413	0.239441	0.076543	-3.70759	0.0354861	down	yes
91794	u	chr15	-	31866861	31867585	MSTRG.40197.8	2	483	MSTRG.40197	.	5.04289	3.34631	1.30572	0.182161	0.0001	0.183433	26.511	4.72852	0.0355272	up	yes
6629	j	chr1	-	72084957	72134042	MSTRG.3188.4	6	1419	MSTRG.3188	ENSSSCG00000034393	0.025905	0.053027	0.0001	1.08828	0.158888	1.28576	0.0312018	-5.00222	0.0355711	down	yes
141319	i	chr2	-	132702796	132704370	MSTRG.61146.2	2	1474	MSTRG.61146	CHSY3	3.4327	1.09386	3.49259	0.0001	0.300735	0.0001	26.6474	4.73592	0.035708	up	yes
138665	x	chr2	+	105433721	105615819	MSTRG.60263.8	3	612	MSTRG.60263	ENSSSCG00000034075	1.64359	1.23817	1.06256	13.4511	1.8242	22.5771	0.104203	-3.26254	0.0369132	down	yes
238846	u	chr8	-	129597532	129664509	MSTRG.103309.2	5	2031	MSTRG.103309	.	0.3877	0.793594	0.442967	0.0001	0.0001	0.041275	39.1624	5.2914	0.0375961	up	yes
238685	u	chr8	+	127651836	127693436	MSTRG.103249.10	4	1261	MSTRG.103249	.	0.180577	1.13121	0.041443	1.08142	7.67209	8.08388	0.0803706	-3.63719	0.0377148	down	yes
215543	u	chr7	-	27350634	27364106	MSTRG.92972.30	8	867	MSTRG.92972	.	0.040925	0.07662	0.001406	2.76542	0.0001	2.51091	0.0225438	-5.47112	0.0377356	down	yes
231980	u	chr8	+	57078925	57239143	MSTRG.100635.4	4	2026	MSTRG.100635	.	0.0001	0.0001	0.00984	0.0001	1.05511	0.479025	0.00654397	-7.25562	0.0381933	down	yes
228118	u	chr8	-	10616466	10620047	MSTRG.98787.1	1	3582	MSTRG.98787	.	0.141052	0.087179	0.0001	0.013694	3.03291	1.9082	0.0460827	-4.43963	0.038263	down	yes
41225	i	chr11	-	68540437	68543151	MSTRG.18327.1	2	1336	MSTRG.18327	CLYBL	5.90561	0.0001	7.29864	0.323802	0.210811	0.059299	22.2329	4.47462	0.0389117	up	yes
187040	u	chr5	-	89595839	89602996	MSTRG.80878.5	3	1033	MSTRG.80878	.	7.15179	4.14536	0.092284	0.0001	0.343228	0.0001	33.164	5.05155	0.0390129	up	yes
23504	u	chr1	+	243417344	243607008	MSTRG.10136.2	3	1005	MSTRG.10136	.	3.2673	0.002706	25.2585	0.186089	0.957462	0.007007	24.7954	4.632	0.0390234	up	yes
233113	i	chr8	+	70040663	70041048	MSTRG.101139.1	1	386	MSTRG.101139	ENSSSCG00000033419	0.0001	0.0001	0.067694	2.6344	0.0001	5.34781	0.00850555	-6.87738	0.0390661	down	yes
37224	x	chr11	+	15976686	16019988	MSTRG.16260.7	4	567	MSTRG.16260	CCDC70	0.957934	2.03043	2.59659	0.0001	0.106501	0.079977	29.9336	4.90369	0.0393889	up	yes
213040	u	chr7	-	10860368	11200770	MSTRG.92103.7	8	1433	MSTRG.92103	.	0.919542	1.27642	1.97315	0.189637	0.0001	0.060792	16.6412	4.05669	0.0394755	up	yes
172228	u	chr4	-	104496225	104535479	MSTRG.74616.5	3	1655	MSTRG.74616	.	0.294001	0.218135	0.128969	1.24248	2.90892	1.51109	0.11322	-3.1428	0.0399242	down	yes
239517	u	chr8	-	134623505	134786355	MSTRG.103559.36	3	657	MSTRG.103559	.	0.0001	0.083206	0.0001	2.60564	0.0001	4.33337	0.0120197	-6.37846	0.0404664	down	yes
60844	i	chr13	+	75315529	75318894	MSTRG.26414.1	2	464	MSTRG.26414	RYK	0.0001	0.167477	0.0001	4.76227	0.0001	6.59974	0.0147575	-6.0824	0.0407653	down	yes
140625	o	chr2	+	125976548	126015032	MSTRG.60900.6	3	1390	MSTRG.60900	RF00100	0.10199	0.0001	0.181152	1.28624	2.26833	0.696823	0.0666233	-3.90783	0.0417512	down	yes
7871	u	chr1	+	83496937	83665967	MSTRG.3687.9	4	1199	MSTRG.3687	.	0.029241	0.0001	0.0001	0.011466	0.910821	0.99065	0.0153905	-6.02182	0.0421062	down	yes
77357	x	chr14	-	37955243	37979379	MSTRG.33775.1	3	18669	MSTRG.33775	RF00026	0.371397	0.953935	0.656445	0.102854	0.0001	0.040892	13.7771	3.7842	0.0423858	up	yes
95794	u	chr15	-	75809969	75810214	MSTRG.41781.1	1	246	MSTRG.41781	.	0.0001	0.111482	0.123214	4.51332	0.110903	5.79119	0.0225431	-5.47117	0.0425443	down	yes
15565	i	chr1	+	161940909	161941190	MSTRG.7052.1	1	282	MSTRG.7052	ZNF532	0.0001	0.086229	0.0001	4.11495	0.0001	5.93165	0.00860272	-6.86099	0.0426458	down	yes
238688	u	chr8	+	127651836	127725345	MSTRG.103249.8	4	779	MSTRG.103249	.	1.34869	0.465878	0.128017	0.580186	16.5696	4.69366	0.0889322	-3.49115	0.0432782	down	yes
74298	i	chr14	-	12239381	12239656	MSTRG.32708.1	1	276	MSTRG.32708	FBXO16	0.0001	0.786305	0.0001	16.1648	0.210217	7.11695	0.0334798	-4.90057	0.0432986	down	yes
148104	u	chr3	+	24235630	24248419	MSTRG.64112.10	3	593	MSTRG.64112	.	3.00161	14.961	4.10901	0.0001	0.367639	1.13219	14.7151	3.87922	0.0434182	up	yes
83190	x	chr14	+	81910427	82029217	MSTRG.36235.7	5	826	MSTRG.36235	ENSSSCG00000035717	4.48245	0.634532	2.00782	0.0001	0.011696	0.349632	19.7129	4.30107	0.0435658	up	yes
58030	j	chr13	+	45185577	45197662	MSTRG.25246.2	3	1402	MSTRG.25246	SNTN	0.862518	7.59024	4.33854	0.163981	0.756133	0.424983	9.50958	3.24938	0.043612	up	yes
220302	u	chr7	+	61488266	61662239	MSTRG.95150.4	4	2760	MSTRG.95150	.	0.468587	0.375614	24.7693	0.004366	0.534576	1.05686	16.0505	4.00455	0.0438617	up	yes
185989	u	chr5	+	80863411	81043731	MSTRG.80563.16	9	1369	MSTRG.80563	.	0.151158	0.214893	0.124683	1.59597	0.797486	2.15195	0.107963	-3.2114	0.043991	down	yes
140146	u	chr2	+	120979712	121188938	MSTRG.60737.9	4	1277	MSTRG.60737	.	8.11945	0.0001	19.6409	0.299732	0.0001	0.578934	31.5903	4.98141	0.0445186	up	yes
198346	i	chr6	-	60501041	60502312	MSTRG.85426.1	1	1272	MSTRG.85426	ENSSSCG00000034183	0.159972	0.0001	0.0001	0.0001	7.63328	0.857539	0.0188639	-5.72823	0.0445328	down	yes
229203	u	chr8	+	27698283	27746728	MSTRG.99474.8	3	1216	MSTRG.99474	.	0.0001	0.0001	0.047607	0.955092	1.01404	0.195192	0.0220887	-5.50055	0.0445429	down	yes
40992	u	chr11	+	66758701	66760910	MSTRG.18138.3	2	1502	MSTRG.18138	.	0.344024	0.0001	0.345858	0.03555	6.13918	7.27895	0.0512858	-4.2853	0.0446122	down	yes
63146	i	chr13	-	100721861	100727075	MSTRG.27576.10	4	745	MSTRG.27576	PPM1L	6.73191	0.0001	1.34297	0.0001	0.0001	0.151725	53.151	5.73203	0.0460246	up	yes
108245	u	chr16	-	64119843	64142239	MSTRG.47284.7	3	980	MSTRG.47284	.	1.11879	1.22616	0.618987	0.0001	0.077056	0.0001	38.3651	5.26172	0.0462038	up	yes
40016	u	chr11	-	52927932	52953456	MSTRG.17866.25	3	2043	MSTRG.17866	.	0.013462	0.065844	0.0001	0.012673	0.868276	1.52485	0.033006	-4.92113	0.0462615	down	yes
49388	i	chr12	-	44304250	44316730	MSTRG.21835.1	3	888	MSTRG.21835	NOS2	3.08018	6.34328	1.97014	0.0001	0.520655	0.0001	21.8748	4.4512	0.0465649	up	yes
88215	u	chr14	-	127914670	127922590	MSTRG.38314.1	3	4568	MSTRG.38314	.	0.469845	0.0001	0.0001	8.94769	0.0001	17.496	0.0177753	-5.81399	0.0471276	down	yes
13020	u	chr1	+	131218330	131234973	MSTRG.5803.5	4	1068	MSTRG.5803	.	1.9219	8.07069	6.22263	1.11221	0.012742	0.028669	14.056	3.81311	0.0475612	up	yes
189822	u	chr6	+	11004389	11211478	MSTRG.82077.2	6	931	MSTRG.82077	.	10.305	14.7938	1.28433	0.0001	0.0001	1.11111	23.7406	4.56928	0.0482267	up	yes
129587	u	chr2	+	40124550	40126570	MSTRG.56560.3	3	1444	MSTRG.56560	.	1.10185	2.54029	3.01709	0.285384	0.246543	0.269322	8.31108	3.05504	0.0486241	up	yes
31321	u	chr10	-	36437174	36538950	MSTRG.13788.12	3	2086	MSTRG.13788	.	0.208929	0.01066	0.025053	0.077747	2.7124	0.593802	0.0722949	-3.78996	0.0486691	down	yes
140158	u	chr2	+	120979793	121569481	MSTRG.60737.18	5	1523	MSTRG.60737	.	13.8064	15.6333	20.4192	3.30449	1.76874	3.3732	5.90295	2.56144	0.0490215	up	yes
190494	x	chr6	-	14930842	14954997	MSTRG.82410.4	9	1591	MSTRG.82410	DHODH	7.12186	0.63424	0.518777	0.26729	0.158071	0.363736	10.4865	3.39046	0.0491072	up	yes
90632	x	chr15	+	13988812	14094315	MSTRG.39506.8	4	1173	MSTRG.39506	THSD7B	1.25781	1.5883	0.0001	0.0001	0.0001	0.029561	95.6354	6.57947	0.0494372	up	yes
3523	i	chr1	-	34619032	34621529	MSTRG.1728.5	3	1492	MSTRG.1728	ENSSSCG00000033619	13.4005	0.0001	0.687267	0.033162	0.327713	0.0001	39.0274	5.28641	0.0494438	up	yes
21999	u	chr1	+	231208725	231434540	MSTRG.9659.27	6	964	MSTRG.9659	.	0.792949	1.10634	1.98405	0.012264	0.152993	0.0001	23.4846	4.55364	0.0499211	up	yes
215514	u	chr7	-	27340331	27364312	MSTRG.92972.3	9	4265	MSTRG.92972	.	0.3049	0.058452	0.188902	2.99454	0.640421	0.82852	0.123727	-3.01477	0.0500828	down	no
186207	u	chr5	-	82712811	82720032	MSTRG.80612.8	2	829	MSTRG.80612	.	1.92519	3.17697	5.20496	0.837274	0.065819	0.060418	10.6975	3.4192	0.05047	up	no
3513	i	chr1	-	34609105	34615957	MSTRG.1726.1	3	921	MSTRG.1726	ENSSSCG00000033619	0.0001	0.253228	0.0001	1.72824	1.63714	2.36107	0.0442557	-4.49799	0.0507611	down	no
125025	x	chr2	+	4964345	4966788	MSTRG.54797.1	2	764	MSTRG.54797	NDUFV1	2.06175	2.18088	0.256474	0.084243	0.039135	0.125003	18.1137	4.17901	0.0508698	up	no
183757	u	chr5	+	63987588	63988853	MSTRG.79770.1	1	1266	MSTRG.79770	.	0.626508	0.248396	0.114372	0.288663	9.68968	0.842822	0.0914204	-3.45134	0.0509972	down	no
66339	x	chr13	-	133982681	134078066	MSTRG.28822.4	5	2073	MSTRG.28822	TFRC	0.020758	0.04303	0.304653	0.846171	1.28514	1.50149	0.101421	-3.30158	0.0511669	down	no
148105	u	chr3	+	24235630	24248419	MSTRG.64112.8	4	756	MSTRG.64112	.	4.54857	25.3308	9.7976	0.0001	1.1142	2.0419	12.5711	3.65204	0.0512709	up	no
82300	u	chr14	-	73973900	74080153	MSTRG.35770.1	4	593	MSTRG.35770	.	0.216132	4.30771	0.150475	30.6251	14.4972	3.93901	0.0952751	-3.39176	0.0517263	down	no
199715	u	chr6	-	67258454	67272710	MSTRG.85830.3	2	370	MSTRG.85830	.	2.82885	4.06337	1.68406	31.8965	4.68949	29.2656	0.130237	-2.94079	0.0519771	down	no
79768	u	chr14	-	51981770	52364607	MSTRG.34800.4	4	1870	MSTRG.34800	.	0.559959	1.5389	0.0001	0.0001	0.026553	0.0001	78.4569	6.29383	0.0521107	up	no
234205	x	chr8	+	78971625	79093796	MSTRG.101768.18	4	801	MSTRG.101768	ENSSSCG00000040704	0.0001	0.415488	0.0001	1.56774	3.9518	2.87005	0.049548	-4.33503	0.052597	down	no
37778	u	chr11	.	19738914	19741562	MSTRG.16369.1	1	2649	MSTRG.16369	.	0.24495	0.020706	0.007168	0.0001	5.6162	0.617551	0.0437649	-4.51408	0.0526818	down	no
239649	j	chr8	+	135267806	135279100	MSTRG.103695.5	4	923	MSTRG.103695	PLAC8	9.38273	5.39079	4.29212	19.6656	41.8174	43.9043	0.18091	-2.46665	0.0527409	down	no
177737	u	chr5	+	14698050	14712737	MSTRG.77116.9	4	1230	MSTRG.77116	.	1.59281	0.0001	19.6459	0.0001	0.0001	0.410691	51.6895	5.6918	0.0528329	up	no
237444	u	chr8	-	115260611	115320012	MSTRG.102894.35	3	1358	MSTRG.102894	.	1.63006	1.26263	1.49146	0.298062	0.110297	0.077197	9.02914	3.17459	0.0528628	up	no
49897	u	chr12	-	46617606	46620319	MSTRG.22231.1	2	950	MSTRG.22231	.	0.01678	1.79634	1.38469	0.069185	0.0001	0.0001	46.0879	5.52631	0.0533563	up	no
4079	u	chr1	-	42267195	42346756	MSTRG.2013.11	5	2548	MSTRG.2013	.	21.0287	0.01636	10.6406	0.042623	1.37353	0.0001	22.3729	4.48368	0.053449	up	no
122565	x	chr18	+	43279802	43360329	MSTRG.53647.1	2	283	MSTRG.53647	ENSSSCG00000016687	0.075108	0.0001	0.0001	4.23515	0.0001	3.42223	0.00983456	-6.66792	0.0537992	down	no
177742	x	chr5	+	14698088	14725057	MSTRG.77116.14	5	825	MSTRG.77116	C12orf75	16.0047	0.402795	2.7766	0.720238	0.0001	0.0001	26.6284	4.73489	0.0538244	up	no
157349	x	chr3	+	103380291	103405174	MSTRG.68033.2	3	912	MSTRG.68033	VIT	1.09915	0.0001	1.86603	0.025007	0.0001	0.026284	57.7004	5.85051	0.0541466	up	no
256806	o	chrX	-	12899486	13025734	MSTRG.111180.2	6	1410	MSTRG.111180	ssc-mir-9794	0.0413	3.37061	0.146866	4.0197	19.7265	11.8272	0.10004	-3.32134	0.0542363	down	no
50479	o	chr12	-	49086291	49323934	MSTRG.22317.33	3	1212	MSTRG.22317	ENSSSCG00000034574	1.50223	1.11753	1.23781	9.09714	5.63794	10.1081	0.155276	-2.68709	0.0543313	down	no
35796	i	chr11	+	4880001	4929480	MSTRG.15719.2	4	1334	MSTRG.15719	MTIF3	0.781868	1.51692	1.10221	0.027777	0.0001	0.164045	17.7207	4.14736	0.0545112	up	no
225211	u	chr7	+	101420576	101421422	MSTRG.97463.2	2	654	MSTRG.97463	.	0.108671	0.0001	0.079375	1.40513	1.54654	0.860309	0.0493564	-4.34062	0.054599	down	no
220510	u	chr7	+	63606495	63634557	MSTRG.95189.3	5	841	MSTRG.95189	.	0.0001	0.0001	0.081012	0.0001	1.06126	4.88016	0.0136686	-6.19299	0.0546105	down	no
254309	j	chr9	+	128000427	128069453	MSTRG.109924.14	5	1049	MSTRG.109924	PLA2G4A	2.14223	3.51935	3.83595	12.9645	18.8084	21.9959	0.176636	-2.50115	0.0549507	down	no
24949	u	chr1	+	257762565	257763967	MSTRG.10921.5	2	1137	MSTRG.10921	.	2.29558	1.45437	0.0001	0.054391	0.034341	0.0001	42.2151	5.39969	0.0552713	up	no
143148	u	chr2	-	145240188	145266340	MSTRG.61838.19	3	875	MSTRG.61838	.	0.660994	0.0001	0.043762	2.02202	6.14823	1.25056	0.074819	-3.74045	0.0553568	down	no
129203	o	chr2	-	36310855	36529330	MSTRG.56443.5	3	3359	MSTRG.56443	RF00001	1.51329	1.33696	1.73529	0.047085	0.033831	0.44581	8.70574	3.12197	0.055362	up	no
111462	o	chr17	+	18358572	18413739	MSTRG.48869.1	2	256	MSTRG.48869	PLCB4	2.54294	0.640452	0.277971	13.2939	0.417634	24.592	0.0903669	-3.46806	0.0553708	down	no
257818	u	chrX	-	22608614	22625439	MSTRG.111335.13	3	1560	MSTRG.111335	.	1.09557	1.89111	1.07965	0.246675	0.0001	0.054522	13.4961	3.75447	0.0555127	up	no
207260	u	chr6	.	131177644	131177894	MSTRG.89540.1	1	251	MSTRG.89540	.	0.0001	0.433404	0.0001	0.196148	5.18759	10.4463	0.0273912	-5.19014	0.0555381	down	no
97592	j	chr15	+	92029512	92150788	MSTRG.42537.6	8	1671	MSTRG.42537	ENSSSCG00000038276	1.65764	0.0001	0.0001	14.3026	8.49394	7.58252	0.0545716	-4.19571	0.0555821	down	no
104298	x	chr16	+	27692262	27765198	MSTRG.45878.5	2	791	MSTRG.45878	ENSSSCG00000016868	3.85599	0.636349	0.931324	0.656763	50.9699	2.51727	0.100171	-3.31946	0.0556842	down	no
145740	x	chr3	-	9779893	9789705	MSTRG.62858.15	3	605	MSTRG.62858	ORAI2	1.16631	2.12114	2.43959	0.08445	0.187392	0.128829	14.2936	3.8373	0.0558622	up	no
232271	u	chr8	-	61331206	61348946	MSTRG.100787.4	6	3342	MSTRG.100787	.	0.191723	0.286456	0.278947	0.0001	0.0001	0.022843	32.8571	5.03813	0.0561795	up	no
108931	u	chr16	-	71104458	71126760	MSTRG.47511.27	3	689	MSTRG.47511	.	0.873701	0.098535	0.050819	3.6061	3.57744	2.25637	0.108375	-3.20589	0.0569063	down	no
209156	u	chr6	-	152281611	152296996	MSTRG.90392.9	5	1210	MSTRG.90392	.	0.0001	0.060274	0.001078	1.44542	0.0001	1.87448	0.0185097	-5.75558	0.0569554	down	no
192616	x	chr6	+	31815079	31871327	MSTRG.83158.1	2	296	MSTRG.83158	CHD9	0.0001	0.0001	0.171811	5.25706	0.0001	6.61057	0.014494	-6.1084	0.0570935	down	no
174824	i	chr4	-	125119972	125123090	MSTRG.75836.6	4	1384	MSTRG.75836	TGFBR3	2.24286	2.24565	0.243755	0.059068	0.020908	0.361562	10.7177	3.42192	0.0587527	up	no
127981	u	chr2	+	22823305	23094525	MSTRG.55921.13	6	1603	MSTRG.55921	.	0.716624	1.07965	1.40235	0.031616	0.0001	0.193366	14.2109	3.82893	0.0588768	up	no
17935	u	chr1	+	183613643	183615679	MSTRG.7892.1	4	1013	MSTRG.7892	.	0.632221	1.47549	1.5092	0.073585	0.023199	0.172317	13.4407	3.74854	0.0590072	up	no
164639	u	chr4	-	41480679	41481154	MSTRG.71318.1	1	476	MSTRG.71318	.	1.05174	0.400231	0.219579	10.2176	0.660273	4.02059	0.112196	-3.1559	0.0591563	down	no
3818	u	chr1	+	38171518	38253853	MSTRG.1842.14	4	1148	MSTRG.1842	.	0.795441	0.819031	2.73721	0.007438	0.0001	0.235726	17.8887	4.16098	0.0593315	up	no
240935	u	chr9	-	5546069	5571021	MSTRG.104192.2	3	24856	MSTRG.104192	.	0.001848	0.095183	0.001822	2.53123	4e-06	0.002168	0.0390198	-4.67965	0.0594194	down	no
60192	u	chr13	.	69931199	69931452	MSTRG.26100.1	1	254	MSTRG.26100	.	0.0001	3.19666	0.0001	62.3444	1.28176	11.8046	0.0423814	-4.56042	0.0596896	down	no
213582	u	chr7	+	15254812	15269763	MSTRG.92177.1	3	2019	MSTRG.92177	.	0.00765	0.21246	8e-05	0.637981	0.588281	1.61236	0.0775694	-3.68837	0.0600672	down	no
156773	u	chr3	-	99166490	99262916	MSTRG.67797.17	3	888	MSTRG.67797	.	2.16623	4.49735	4.3694	0.183042	0.0001	0.780214	11.4527	3.51761	0.0603039	up	no
250070	u	chr9	.	90059680	90059961	MSTRG.108350.1	1	282	MSTRG.108350	.	0.181855	0.097899	0.0001	9.44365	0.0001	3.37046	0.0218393	-5.51693	0.0603583	down	no
104295	x	chr16	+	27679000	27777602	MSTRG.45878.4	4	1750	MSTRG.45878	ENSSSCG00000016868	0.532538	0.0001	0.094408	0.124424	20.6651	0.0001	0.0301615	-5.05115	0.0605341	down	no
140970	x	chr2	-	129037912	129401410	MSTRG.61054.56	4	1091	MSTRG.61054	RF00026	0.476246	0.125686	0.047901	2.9566	3.58821	0.114412	0.0975839	-3.35721	0.0606957	down	no
161826	u	chr4	-	11629100	11629343	MSTRG.69997.1	1	244	MSTRG.69997	.	0.938025	0.224792	0.1435	0.0001	4.05803	20.8003	0.0525502	-4.25016	0.060723	down	no
143230	u	chr2	+	146026869	146365603	MSTRG.61850.4	3	821	MSTRG.61850	.	0.146719	0.0001	0.0001	2.03175	0.649126	1.29848	0.0369203	-4.75944	0.0608166	down	no
85633	j	chr14	-	106696699	106736343	MSTRG.37128.10	5	1256	MSTRG.37128	ENSSSCG00000010491	1.26053	0.0077	0.1902	3.00182	4.14648	6.96077	0.103368	-3.27414	0.0608545	down	no
62877	o	chr13	-	97559519	97797584	MSTRG.27388.2	4	1525	MSTRG.27388	RF00100	0.335959	0.167024	0.0001	1.09939	2.45202	1.85927	0.0929797	-3.42694	0.0613257	down	no
193509	o	chr6	+	42640312	42662493	MSTRG.83756.2	2	278	MSTRG.83756	ENSSSCG00000002857	0.548909	0.523562	0.243626	3.363	1.21285	11.8374	0.0801852	-3.64052	0.0616357	down	no
7543	u	chr1	-	79609408	79611883	MSTRG.3557.7	2	1050	MSTRG.3557	.	0.0001	2.83254	0.94616	0.056247	0.0001	0.0001	66.9442	6.06489	0.0618197	up	no
99182	u	chr15	-	107331560	107332617	MSTRG.43051.1	2	958	MSTRG.43051	.	0.248246	1.34462	1.05533	0.073749	0.004528	0.04679	21.1742	4.40423	0.0622054	up	no
137409	o	chr2	+	91938154	92070368	MSTRG.60015.23	3	1309	MSTRG.60015	RF00001	0.933242	1.7727	1.50877	0.033264	0.0124	0.367051	10.2122	3.35222	0.0626046	up	no
22156	u	chr1	-	233528485	233730738	MSTRG.9673.3	5	1126	MSTRG.9673	.	1.18647	0.278627	2.80669	0.0001	0.0001	0.166481	25.6285	4.67968	0.0628004	up	no
4078	u	chr1	-	42266982	42366475	MSTRG.2013.9	6	1887	MSTRG.2013	.	0.062035	1.28551	0.0001	1.22671	1.61104	17.2515	0.0670832	-3.89791	0.0635815	down	no
66341	x	chr13	-	133982683	134078066	MSTRG.28822.7	5	2259	MSTRG.28822	TFRC	0.029168	0.01919	0.078158	0.448956	0.929514	0.238881	0.0782242	-3.67624	0.0639383	down	no
39667	u	chr11	+	49443982	49539350	MSTRG.17565.1	4	1273	MSTRG.17565	.	1.29764	0.446803	1.58078	0.007214	0.192659	0.00161	16.5037	4.04472	0.0640554	up	no
111975	u	chr17	+	24708532	24719827	MSTRG.49068.1	4	994	MSTRG.49068	.	1.73158	0.5051	2.18996	0.141701	0.182945	0.034847	12.3136	3.62218	0.0641573	up	no
57159	u	chr13	+	36182468	36198402	MSTRG.24973.1	2	958	MSTRG.24973	.	2.72713	3.72879	3.77851	33.5872	10.6861	11.5679	0.183278	-2.4479	0.0646946	down	no
256621	u	chrX	-	11629052	11796789	MSTRG.110940.21	5	870	MSTRG.110940	.	1.06657	1.96852	0.0001	0.0001	0.0001	0.049707	60.8171	5.9264	0.0648669	up	no
244538	u	chr9	+	37297666	37402837	MSTRG.105814.13	5	1001	MSTRG.105814	.	4.05346	0.109871	6.626	0.237735	0.0001	0.533377	13.9901	3.80633	0.0649187	up	no
220310	o	chr7	+	61488285	61846484	MSTRG.95150.11	5	2764	MSTRG.95150	CLEC14A	0.035481	10.4457	9.33319	1.09068	0.055303	0.842538	9.96436	3.31678	0.0653336	up	no
63340	x	chr13	-	103600602	103750617	MSTRG.27614.6	8	1277	MSTRG.27614	ENSSSCG00000040212	3.36131	0.0001	1.80299	0.136878	0.0001	0.0001	37.6749	5.23553	0.0657727	up	no
247412	x	chr9	-	63766739	63834135	MSTRG.107344.5	4	1445	MSTRG.107344	FMO3	1.7929	2.06777	1.58214	0.317001	0.239927	0.214088	7.05926	2.81952	0.0659185	up	no
191475	o	chr6	+	21172424	21554405	MSTRG.82672.9	5	910	MSTRG.82672	RF00026	9.21311	1.53773	0.0001	0.281513	0.0001	0.0001	38.1627	5.25409	0.0661402	up	no
81029	x	chr14	+	63355793	63442528	MSTRG.35482.16	6	1073	MSTRG.35482	ENSSSCG00000010212	0.141802	0.89327	2.26307	0.0001	0.094118	0.062302	21.0717	4.39724	0.066969	up	no
71356	u	chr13	+	193781951	193788723	MSTRG.31016.10	4	658	MSTRG.31016	.	0.687176	0.861321	0.739346	4.68424	1.39197	10.2809	0.139868	-2.83786	0.0670442	down	no
89744	u	chr15	-	834614	836857	MSTRG.39115.1	1	2244	MSTRG.39115	.	0.102583	0.290134	0.130029	0.219399	3.05996	0.891501	0.125333	-2.99616	0.0671257	down	no
148841	u	chr3	-	30510739	30514980	MSTRG.64225.7	4	2650	MSTRG.64225	.	0.52136	1.30433	1.03427	0.127629	0.0001	0.14265	10.5776	3.40294	0.0672575	up	no
36316	u	chr11	-	8036596	8207880	MSTRG.15875.8	4	2531	MSTRG.15875	.	0.0001	0.0001	0.040834	0.0001	1.05213	0.892396	0.0211013	-5.56653	0.067286	down	no
120712	i	chr18	+	22343505	22347615	MSTRG.53061.1	4	918	MSTRG.53061	ENSSSCG00000037665	3.46317	1.52788	2.77761	0.103501	0.357357	0.562094	7.59435	2.92493	0.0674422	up	no
236654	u	chr8	-	106644637	106732028	MSTRG.102596.10	8	1802	MSTRG.102596	.	0.0001	0.824582	0.89372	0.0001	0.023961	0.0001	71.123	6.15224	0.0676929	up	no
98088	u	chr15	+	97388014	97734344	MSTRG.42731.5	4	1375	MSTRG.42731	.	5.11669	3.25335	5.28617	0.118475	1.33585	0.389351	7.40706	2.8889	0.0678433	up	no
258098	x	chrX	+	26572045	26650089	MSTRG.111493.3	5	931	MSTRG.111493	TAB3	2.47715	2.30579	3.3586	0.484437	0.0001	0.0001	16.7993	4.07033	0.0679288	up	no
224097	u	chr7	+	94184576	94206682	MSTRG.96750.2	5	878	MSTRG.96750	.	1.73732	6.54058	0.257243	0.579095	0.231099	0.063848	9.76514	3.28764	0.0683174	up	no
20252	u	chr1	+	208572990	208710062	MSTRG.8929.23	4	2497	MSTRG.8929	.	2.18453	0.536969	0.304317	0.082319	0.065279	0.226804	8.08174	3.01467	0.0684385	up	no
114848	u	chr17	-	43802677	43809912	MSTRG.50300.18	4	1129	MSTRG.50300	.	0.216974	0.438365	0.787645	0.7449	2.87207	7.49514	0.129857	-2.94501	0.0686569	down	no
120628	u	chr18	-	20906320	20908784	MSTRG.53033.1	2	1982	MSTRG.53033	.	0.131561	0.407414	0.234802	3.2092	0.430541	1.98864	0.137478	-2.86273	0.0692441	down	no
4425	i	chr1	-	45156528	45159376	MSTRG.2263.1	2	711	MSTRG.2263	PTP4A1	0.627818	0.215357	0.0001	0.0001	17.7899	1.6926	0.0432836	-4.53004	0.0696449	down	no
237403	o	chr8	-	114903396	115061326	MSTRG.102894.2	4	1025	MSTRG.102894	RF00020	3.86718	0.113126	1.41223	0.097316	0.080177	0.341644	10.3875	3.37678	0.0702326	up	no
267049	u	chrY	+	3549683	3592433	MSTRG.115868.6	2	1089	MSTRG.115868	.	6.0555	1.37137	3.05801	0.4117	0.0001	0.573581	10.6404	3.41148	0.0705607	up	no
164492	u	chr4	-	39169667	39169946	MSTRG.71202.1	1	280	MSTRG.71202	.	0.0001	2.58379	0.0001	40.7802	3.23878	4.73022	0.0530059	-4.2377	0.0706876	down	no
57982	u	chr13	-	44735982	44787540	MSTRG.25247.6	3	2788	MSTRG.25247	.	1.15518	6.3043	10.7876	0.369486	1.28117	1.33592	6.1097	2.6111	0.0708193	up	no
85938	i	chr14	+	108939112	108939356	MSTRG.37226.1	1	245	MSTRG.37226	UBTD1	0.723531	0.0001	0.0001	0.42185	5.15799	13.0861	0.0387727	-4.68881	0.0710217	down	no
166329	u	chr4	-	63271402	63272750	MSTRG.72221.1	2	903	MSTRG.72221	.	0.172933	0.0001	0.0001	0.0001	3.31771	2.59902	0.0292611	-5.09487	0.0713402	down	no
195108	x	chr6	-	48853481	48866719	MSTRG.84108.3	5	1434	MSTRG.84108	LTBP4	1.56435	0.889696	0.26388	0.110966	0.039837	0.0001	18.0111	4.17081	0.0715385	up	no
8108	i	chr1	-	87167855	87168103	MSTRG.3869.1	1	249	MSTRG.3869	PHIP	0.0001	2.80194	0.0001	11.8154	0.0001	96.8555	0.0257855	-5.2773	0.0715526	down	no
105477	u	chr16	-	37888392	37896036	MSTRG.46345.20	3	1352	MSTRG.46345	.	0.805112	1.31682	0.106298	0.080193	0.0001	0.0001	27.7168	4.79269	0.0716726	up	no
34437	u	chr10	+	64940153	64943570	MSTRG.15040.1	3	2437	MSTRG.15040	.	1.46209	0.209626	0.376152	0.098942	0.040285	0.0001	14.6983	3.87758	0.0718581	up	no
145726	x	chr3	-	9754457	9789593	MSTRG.62858.2	9	4465	MSTRG.62858	ORAI2	0.547443	0.346207	0.0001	0.0001	0.015417	0.0001	57.2293	5.83868	0.0724934	up	no
7473	u	chr1	+	78320657	78461630	MSTRG.3481.19	6	833	MSTRG.3481	.	1.91848	2.19882	0.0001	0.0001	0.077409	0.0001	53.0531	5.72937	0.0730997	up	no
79851	u	chr14	+	53592562	53627209	MSTRG.34855.4	3	764	MSTRG.34855	.	4.66801	2.03194	5.74293	0.0001	0.532162	0.715774	9.96997	3.31759	0.0732584	up	no
107808	u	chr16	-	59662914	59684157	MSTRG.47187.15	3	650	MSTRG.47187	.	6.82042	6.31822	1.01689	0.819701	0.0001	0.0001	17.2649	4.10977	0.0736214	up	no
95152	j	chr15	-	68800560	68804288	MSTRG.41586.3	4	885	MSTRG.41586	GCG	35.5996	6.17712	21.4981	0.0001	0.0001	3.83664	16.4914	4.04364	0.0737865	up	no
97966	u	chr15	+	95819239	95823590	MSTRG.42803.1	2	243	MSTRG.42803	.	0.0001	1.16673	0.0001	34.8394	0.0001	4.18276	0.0299042	-5.06351	0.0746884	down	no
173571	u	chr4	+	113630643	113683603	MSTRG.75260.3	5	1105	MSTRG.75260	.	21.3407	10.0435	32.8337	0.0001	0.0001	4.1533	15.4611	3.95057	0.0752683	up	no
155070	x	chr3	-	82203294	82304027	MSTRG.67111.6	2	1829	MSTRG.67111	RF00100	1.34859	1.22686	0.0001	0.027017	0.0001	0.06372	28.3535	4.82546	0.0753081	up	no
130002	x	chr2	+	43767700	43849662	MSTRG.56791.16	7	1146	MSTRG.56791	INSC	0.97037	0.051395	1.68209	0.0001	0.085339	0.0001	31.6096	4.98229	0.0758605	up	no
146218	o	chr3	-	12033925	12039793	MSTRG.63028.5	3	1763	MSTRG.63028	ENSSSCG00000024045	0.026573	1.1789	0.728017	0.040382	0.059515	0.030645	14.8112	3.88862	0.0760079	up	no
90183	u	chr15	-	6398482	6465165	MSTRG.39255.3	3	891	MSTRG.39255	.	0.0001	14.7888	10.0461	0.0001	0.0001	0.779223	31.8633	4.99383	0.076072	up	no
81166	x	chr14	+	64403462	64866964	MSTRG.35460.3	4	1336	MSTRG.35460	RHOBTB1	3.15409	1.58332	2.29697	0.468616	0.24283	0.364935	6.53522	2.70824	0.0764725	up	no
250698	u	chr9	-	95053307	95190366	MSTRG.108520.7	2	476	MSTRG.108520	.	4.61428	4.68659	0.438963	0.352139	0.376352	0.15425	11.0336	3.46383	0.0765733	up	no
157452	u	chr3	+	104695944	104718569	MSTRG.68070.4	5	3364	MSTRG.68070	.	4.32234	3.59583	1.37624	8.08295	20.5	15.0614	0.212958	-2.23136	0.0766355	down	no
187041	u	chr5	-	89595839	89603016	MSTRG.80878.6	4	1156	MSTRG.80878	.	0.187157	0.0001	0.401727	3.22967	2.17231	0.549722	0.0989605	-3.337	0.0767655	down	no
213324	u	chr7	-	13170484	13172542	MSTRG.92134.2	2	1109	MSTRG.92134	.	1.16771	13.2542	7.41877	1.07333	0.85836	1.41301	6.52993	2.70707	0.07696	up	no
140164	u	chr2	+	120979846	121388315	MSTRG.60737.22	7	1062	MSTRG.60737	.	0.137573	28.0021	0.111981	0.699985	0.56802	1.23822	11.2726	3.49475	0.0771278	up	no
27718	u	chr10	.	8233689	8233980	MSTRG.12114.1	1	292	MSTRG.12114	.	1.83421	0.882848	0.0001	0.933533	9.48833	18.9222	0.0925964	-3.4329	0.0772043	down	no
265142	o	chrX	+	110810146	110815240	MSTRG.115160.2	4	2302	MSTRG.115160	ENSSSCG00000033978	0.270903	0.006063	0.002373	2.00125	0.526491	0.313415	0.0983187	-3.34639	0.0773554	down	no
263266	x	chrX	-	93688542	93982590	MSTRG.114203.10	6	1601	MSTRG.114203	ENSSSCG00000030951	0.05224	0.010773	0.0001	0.009384	0.844661	0.603652	0.0432964	-4.52961	0.0778694	down	no
29062	u	chr10	+	17669035	17690261	MSTRG.12790.2	4	1140	MSTRG.12790	.	2.64484	1.91518	3.51747	0.619135	0.419224	0.046476	7.44583	2.89643	0.0779416	up	no
77257	u	chr14	+	36488950	36653147	MSTRG.33960.5	4	2191	MSTRG.33960	.	0.247684	0.014784	0.024073	0.451653	1.16886	0.81764	0.117524	-3.08898	0.0779779	down	no
157687	o	chr3	-	107252358	107298058	MSTRG.68233.1	2	226	MSTRG.68233	BIRC6	1.24415	1.68026	1.25314	12.478	2.60141	13.0781	0.148364	-2.75279	0.078009	down	no
135546	u	chr2	+	79611675	79612905	MSTRG.59168.1	3	771	MSTRG.59168	.	3.1823	0.283441	0.078514	0.0001	55.9118	1.89342	0.0613137	-4.02765	0.0780366	down	no
104288	x	chr16	+	27678942	27777635	MSTRG.45878.2	4	1584	MSTRG.45878	ENSSSCG00000016868	1.73314	0.024756	0.561631	0.0001	47.862	0.029961	0.0484324	-4.36788	0.0781349	down	no
20364	u	chr1	-	210533795	210601493	MSTRG.8989.11	3	2138	MSTRG.8989	.	0.130268	0.120148	0.024443	2.17601	1.26775	0.0001	0.0798114	-3.64726	0.0785232	down	no
173811	u	chr4	.	116790235	116790783	MSTRG.75457.1	1	549	MSTRG.75457	.	0.0001	0.0001	0.182132	5.52771	0.0001	2.52787	0.022634	-5.46537	0.0787756	down	no
97438	u	chr15	-	89787922	89796173	MSTRG.42466.12	3	421	MSTRG.42466	.	0.107321	3.15974	2.36759	0.124682	0.134416	0.0001	21.7388	4.4422	0.0788387	up	no
35855	u	chr11	.	5116096	5116858	MSTRG.15741.1	1	763	MSTRG.15741	.	2.43673	1.39651	3.83102	0.10011	0.071036	0.771124	8.13382	3.02393	0.078848	up	no
47510	u	chr12	-	32971958	32972516	MSTRG.20950.1	1	559	MSTRG.20950	.	0.0001	0.082094	0.0001	1.95672	0.0001	2.85952	0.0170864	-5.87101	0.0789253	down	no
10118	u	chr1	+	110208965	110217038	MSTRG.4863.7	2	1525	MSTRG.4863	.	1.04648	0.271199	2.12965	0.001735	0.226039	0.0001	15.1283	3.91917	0.0789548	up	no
32227	u	chr10	+	44321931	44383756	MSTRG.14241.9	4	794	MSTRG.14241	.	0.275429	0.368251	0.056091	1.13481	2.30927	2.43121	0.119104	-3.06971	0.0789791	down	no
229195	u	chr8	-	27683370	27696911	MSTRG.99470.15	2	2008	MSTRG.99470	.	0.0001	0.0001	0.05154	0.922784	1.20679	0.0001	0.0242948	-5.36321	0.0792022	down	no
217975	u	chr7	+	45350476	45411082	MSTRG.94002.2	2	233	MSTRG.94002	.	0.0001	0.921148	0.0001	6.94573	0.0001	20.862	0.0331327	-4.9156	0.0793773	down	no
42298	u	chr12	+	32896	79587	MSTRG.18789.19	6	1990	MSTRG.18789	.	1.46834	2.07628	3.38608	16.1368	19.0285	1.54193	0.188811	-2.40499	0.0795375	down	no
155000	o	chr3	-	81093759	81124369	MSTRG.67100.2	3	1325	MSTRG.67100	ENSSSCG00000021858	0.002772	0.255864	0.141229	1.32251	1.00854	1.34997	0.108629	-3.20252	0.0796818	down	no
107221	x	chr16	-	52111111	52212645	MSTRG.46917.1	8	1704	MSTRG.46917	STK10	0.188603	0.0001	0.0001	0.0001	2.07732	3.01855	0.0370495	-4.7544	0.080039	down	no
10236	i	chr1	.	111452184	111452536	MSTRG.4887.1	1	353	MSTRG.4887	RORA	0.123323	0.0001	0.0001	2.55354	0.0001	4.80982	0.0167751	-5.89753	0.0803105	down	no
52781	x	chr12	-	61546262	61576305	MSTRG.23255.2	4	476	MSTRG.23255	ENSSSCG00000033707	15.5349	12.6512	10.3877	1.12503	3.26438	2.04396	5.99589	2.58397	0.0804985	up	no
139006	u	chr2	+	110148124	110196954	MSTRG.60413.2	4	818	MSTRG.60413	.	1.1785	1.62575	0.161329	0.0001	0.0001	0.118578	24.9673	4.64197	0.0805691	up	no
157449	u	chr3	+	104694762	104718668	MSTRG.68070.1	5	2908	MSTRG.68070	.	0.157111	17.8229	11.4551	38.3954	86.2125	51.3577	0.167278	-2.57968	0.0812673	down	no
162464	u	chr4	+	16651832	16769437	MSTRG.70356.13	6	1193	MSTRG.70356	.	1.3348	2.51763	3.16321	0.097062	0.495149	0.477505	6.55841	2.71335	0.0814522	up	no
148483	u	chr3	-	26598893	26604717	MSTRG.63927.3	3	1275	MSTRG.63927	.	1.24529	0.335529	1.39808	0.155453	0.0001	0.032921	15.8053	3.98234	0.0815033	up	no
97762	i	chr15	.	94265055	94265341	MSTRG.42663.1	1	287	MSTRG.42663	ENSSSCG00000016041	3.02849	0.498803	0.665236	11.9765	0.0001	41.2104	0.0788262	-3.66518	0.0821642	down	no
251055	x	chr9	-	100764936	100848437	MSTRG.108685.2	2	534	MSTRG.108685	ENSSSCG00000032504	1.7685	44.0464	20.883	0.888881	5.53608	3.38861	6.7965	2.76479	0.0822069	up	no
235414	o	chr8	-	91841795	91972693	MSTRG.102188.2	4	1745	MSTRG.102188	ENSSSCG00000033839	0.834322	0.736499	1.54598	0.074411	0.196734	0.160156	7.22651	2.8533	0.0824246	up	no
36611	u	chr11	-	10800767	10952946	MSTRG.15923.10	6	854	MSTRG.15923	.	1.44605	1.52082	0.77878	0.142404	0.140244	0.075373	10.4621	3.3871	0.0827548	up	no
32364	o	chr10	+	45480840	45567391	MSTRG.14164.4	5	932	MSTRG.14164	RF00026	0.0001	0.054535	0.032395	0.0001	1.07807	1.92023	0.0290254	-5.10654	0.0831069	down	no
58920	u	chr13	-	55435525	55642268	MSTRG.25623.16	4	983	MSTRG.25623	.	0.001701	0.247504	0.239754	0.293228	3.04813	1.63057	0.098344	-3.34602	0.0832049	down	no
148926	o	chr3	+	31252557	31257437	MSTRG.64260.1	2	283	MSTRG.64260	GSPT1	0.156019	0.362126	0.0001	4.39022	0.353479	4.85697	0.0539801	-4.21143	0.0833495	down	no
78841	x	chr14	-	47724707	47752068	MSTRG.34448.3	3	1181	MSTRG.34448	OSBP2	0.954989	1.21766	0.0001	0.0001	0.0001	0.049475	43.7393	5.45086	0.0837181	up	no
186008	o	chr5	+	81094952	81137441	MSTRG.80563.31	3	971	MSTRG.80563	ENSSSCG00000034578	3.69256	3.19013	0.0001	0.0001	0.238577	0.0001	28.8252	4.84926	0.0839606	up	no
237616	u	chr8	+	116670718	116838999	MSTRG.102913.2	4	1410	MSTRG.102913	.	1.09133	2.61393	1.39352	0.364604	0.165157	0.0001	9.62284	3.26646	0.0841016	up	no
256628	u	chrX	-	11679704	11735148	MSTRG.110940.25	3	1280	MSTRG.110940	.	0.26899	0.294963	0.772814	2.9784	2.79631	2.14812	0.168723	-2.56727	0.0841041	down	no
27426	u	chr10	-	4348324	4351511	MSTRG.12050.1	2	901	MSTRG.12050	.	0.054905	0.0001	0.0001	0.0001	1.3196	1.37957	0.0204148	-5.61424	0.0841237	down	no
74933	u	chr14	+	17282923	17507575	MSTRG.32887.34	3	961	MSTRG.32887	.	0.0001	0.134264	0.174991	0.660542	1.06995	2.46356	0.0737605	-3.76101	0.0841923	down	no
63145	i	chr13	-	100721416	100726232	MSTRG.27576.9	3	1436	MSTRG.27576	PPM1L	3.85505	2.8508	0.3162	0.425853	0.0001	0.0001	16.4816	4.04279	0.0843068	up	no
16400	u	chr1	-	167347941	167376844	MSTRG.7398.15	3	1559	MSTRG.7398	.	0.241564	0.182299	0.083539	0.935963	2.76204	0.129542	0.132566	-2.91522	0.0844572	down	no
127314	i	chr2	+	15430095	15474660	MSTRG.56012.3	4	1607	MSTRG.56012	C11orf49	0.0001	0.03912	0.0001	1.31631	0.0001	0.566249	0.0208853	-5.58137	0.0845383	down	no
115802	u	chr17	-	49921713	49921966	MSTRG.50575.1	1	254	MSTRG.50575	.	0.0001	0.0001	0.294905	4.04052	0.21482	4.04508	0.035553	-4.81388	0.0849699	down	no
40620	u	chr11	-	62413802	62415978	MSTRG.17967.2	2	1328	MSTRG.17967	.	0.616233	2.81998	2.31171	0.036677	0.039366	0.639784	8.02977	3.00536	0.0854661	up	no
239648	j	chr8	+	135267806	135279100	MSTRG.103695.4	4	771	MSTRG.103695	PLAC8	6.43798	5.16518	4.46213	10.8034	30.9391	33.1025	0.214647	-2.21996	0.0854846	down	no
105141	u	chr16	-	35166109	35174079	MSTRG.46158.1	3	780	MSTRG.46158	.	1.46096	2.0313	0.534212	0.0001	0.0001	0.180397	22.2953	4.47867	0.085629	up	no
265981	u	chrX	-	119884562	120036283	MSTRG.115323.6	2	764	MSTRG.115323	.	1.41198	0.331406	2.87748	0.19617	0.0001	0.0001	23.5315	4.55652	0.0856673	up	no
189832	u	chr6	+	11004393	11059265	MSTRG.82077.17	4	1477	MSTRG.82077	.	1.9324	2.2243	0.993523	0.325874	0.0001	0.232666	9.21922	3.20464	0.0859352	up	no
67451	i	chr13	+	140811799	140813538	MSTRG.29276.5	2	224	MSTRG.29276	TMEM39A	0.0001	1.46244	1.75949	45.2981	0.0001	12.0276	0.0562056	-4.15314	0.086093	down	no
205258	x	chr6	+	105418281	105422643	MSTRG.88511.4	5	940	MSTRG.88511	ADCYAP1	5.39747	5.69821	0.0001	0.519481	0.046837	0.0001	19.5894	4.292	0.0861265	up	no
64248	u	chr13	+	115719969	116038797	MSTRG.27940.10	3	526	MSTRG.27940	.	0.084643	2.60322	2.05788	0.0001	0.172303	0.0001	27.5111	4.78194	0.0863387	up	no
230173	u	chr8	-	36943761	36976058	MSTRG.99858.3	2	1242	MSTRG.99858	.	0.794313	0.665582	2.16539	0.0001	0.184202	0.0001	19.6597	4.29717	0.0864338	up	no
239509	u	chr8	-	134609072	134786729	MSTRG.103559.29	4	1289	MSTRG.103559	.	3.20393	5.87393	0.0001	0.0001	0.327949	0.0001	27.6641	4.78995	0.0865442	up	no
217622	u	chr7	.	41127786	41128037	MSTRG.93764.1	1	252	MSTRG.93764	.	0.0001	1.01718	0.0001	7.32707	3.09414	7.77078	0.0559245	-4.16038	0.0866322	down	no
186601	u	chr5	-	85444876	85457415	MSTRG.80688.1	2	260	MSTRG.80688	.	0.784106	2.22495	1.78293	3.91224	0.957394	32.9132	0.126829	-2.97904	0.0867041	down	no
232403	u	chr8	+	62956312	62971771	MSTRG.100751.1	2	6387	MSTRG.100751	.	0.596197	0.634499	0.605718	0.430223	6.53453	2.42397	0.195598	-2.35404	0.0875206	down	no
168557	u	chr4	-	83809124	83822451	MSTRG.73262.1	4	1475	MSTRG.73262	.	0.562136	0.201886	0.181511	0.84944	2.80629	2.00319	0.167087	-2.58133	0.0881297	down	no
75812	i	chr14	-	26301253	26315941	MSTRG.33239.1	2	278	MSTRG.33239	TMEM132C	1.34255	0.205849	0.26296	5.57791	2.96692	7.42445	0.113428	-3.14016	0.0881532	down	no
207860	u	chr6	+	138622862	138633118	MSTRG.89839.9	5	1964	MSTRG.89839	.	1.00513	0.529267	0.0001	0.033675	0.0001	0.015877	30.905	4.94977	0.0883846	up	no
115799	u	chr17	-	49919684	49925299	MSTRG.50574.7	3	1689	MSTRG.50574	.	1.49721	1.21517	1.00557	0.321563	0.0001	0.017308	10.9683	3.45527	0.0891465	up	no
115616	u	chr17	.	48904673	48906821	MSTRG.50547.1	1	2149	MSTRG.50547	.	0.0001	0.100731	0.0001	0.0001	1.96717	0.752891	0.0371047	-4.75225	0.089352	down	no
178252	u	chr5	+	17220584	17224786	MSTRG.77330.1	2	2357	MSTRG.77330	.	0.210792	0.0001	0.0001	0.0001	4.5676	1.07672	0.0373806	-4.74157	0.0895711	down	no
41086	u	chr11	-	67596278	67623297	MSTRG.18200.7	2	1441	MSTRG.18200	.	0.261802	0.821275	0.211748	2.89428	1.39704	3.57271	0.164652	-2.60251	0.0896189	down	no
187757	u	chr5	+	97087971	97089087	MSTRG.81210.1	2	594	MSTRG.81210	.	0.0001	0.255376	0.0001	1.55834	0.094607	4.72653	0.0400622	-4.64161	0.0906526	down	no
143351	u	chr2	+	147707900	147735938	MSTRG.61895.5	5	805	MSTRG.61895	.	0.458321	0.0001	0.212502	0.116123	5.68296	1.64978	0.0900705	-3.4728	0.0906929	down	no
198447	i	chr6	+	60705529	60706616	MSTRG.85453.1	2	979	MSTRG.85453	ZNF583	3.39439	2.5513	4.40995	0.750885	0.0001	0.0001	13.7876	3.7853	0.0908774	up	no
208778	u	chr6	+	148206095	148209506	MSTRG.90122.1	4	1109	MSTRG.90122	.	1.56462	2.36244	0.388967	0.227933	0.0001	0.0001	18.9189	4.24175	0.0910049	up	no
69313	x	chr13	+	160442177	160607251	MSTRG.30040.3	4	1598	MSTRG.30040	ENSSSCG00000033023	0.0001	0.132432	0.0001	1.01415	1.21017	0.257616	0.0534389	-4.22597	0.0913495	down	no
27191	u	chr10	+	805583	842038	MSTRG.11983.4	3	1550	MSTRG.11983	.	0.926719	0.035387	0.769589	0.066446	0.0001	0.0001	25.9835	4.69952	0.0913501	up	no
188233	j	chr5	-	102161479	102560961	MSTRG.81412.7	5	1476	MSTRG.81412	SYT1	0.735812	0.67002	1.93021	6.17561	4.32203	6.99924	0.190665	-2.39089	0.0914543	down	no
92554	u	chr15	+	39949745	40283309	MSTRG.40407.3	3	1490	MSTRG.40407	.	4.68459	1.00762	0.0001	0.0001	0.207514	0.0001	27.4046	4.77634	0.0919694	up	no
122320	x	chr18	-	41100641	41103908	MSTRG.53527.1	3	907	MSTRG.53527	PDE1C	2.2193	2.99808	3.63627	0.751751	0.0001	0.238093	8.94359	3.16085	0.0920943	up	no
115198	u	chr17	-	47080273	47082701	MSTRG.50467.7	4	1151	MSTRG.50467	.	2.7001	0.757346	1.40478	0.0001	0.320306	0.0001	15.1705	3.92319	0.0923841	up	no
82539	x	chr14	+	75776613	75779870	MSTRG.35942.8	3	521	MSTRG.35942	PLA2G12B	0.398033	0.0001	0.0001	0.711877	3.65499	2.94313	0.0544778	-4.19819	0.0924253	down	no
93567	u	chr15	+	50802375	50804623	MSTRG.40931.1	2	1964	MSTRG.40931	.	2.3253	0.187964	1.15971	0.059717	0.319497	0.120945	7.34361	2.87649	0.0925427	up	no
148116	u	chr3	+	24235641	24248377	MSTRG.64112.20	5	938	MSTRG.64112	.	1.38187	5.09597	0.050322	0.074699	0.496332	0.110837	9.57394	3.25911	0.0929912	up	no
114619	o	chr17	+	41489973	41496326	MSTRG.50117.1	8	1409	MSTRG.50117	RF00056	0.033626	0.02836	0.379379	2.22162	0.983214	0.390782	0.122751	-3.02619	0.0930955	down	no
235415	o	chr8	-	91841821	91972017	MSTRG.102188.3	4	1550	MSTRG.102188	ENSSSCG00000033839	0.233649	0.563238	0.129806	1.51238	1.74664	2.11981	0.172285	-2.53713	0.0939197	down	no
2086	u	chr1	-	20307992	20506801	MSTRG.1227.24	6	1129	MSTRG.1227	.	0.0001	0.163009	0.050673	0.002858	2.14082	1.64103	0.0564857	-4.14597	0.0939248	down	no
144021	i	chr3	+	117898	121602	MSTRG.62175.5	4	3040	MSTRG.62175	ENSSSCG00000037652	0.135075	1.77628	0.391291	0.079268	0.150818	0.0001	10.0034	3.32242	0.0941145	up	no
65197	o	chr13	+	123650515	123749420	MSTRG.28317.2	4	1242	MSTRG.28317	ENSSSCG00000034464	4.84245	3.57698	4.05407	0.066293	0.179554	1.64616	6.59275	2.72088	0.09479	up	no
116523	u	chr17	+	54817696	54862713	MSTRG.51028.1	4	919	MSTRG.51028	.	0.295228	0.189441	0.769205	1.12833	2.85348	3.65147	0.164264	-2.60591	0.0948331	down	no
107794	u	chr16	-	59548235	59684157	MSTRG.47187.5	3	906	MSTRG.47187	.	1.89392	1.97685	1.64034	0.351714	0.0001	0.0001	15.6604	3.96905	0.0949855	up	no
121581	u	chr18	-	33066509	33181700	MSTRG.53210.11	4	779	MSTRG.53210	.	0.432363	0.0001	0.0001	0.0001	6.81264	3.47323	0.0420537	-4.57162	0.0950435	down	no
104307	u	chr16	+	27764079	27777668	MSTRG.45878.7	2	1102	MSTRG.45878	.	0.006176	0.001165	7.61149	0.000215	117.999	11.5426	0.0588137	-4.0877	0.0952815	down	no
262722	u	chrX	.	87869071	87871563	MSTRG.113933.1	1	2493	MSTRG.113933	.	0.391839	0.028748	0.0001	0.0001	8.04077	0.237102	0.05082	-4.29846	0.0954798	down	no
88997	i	chr14	+	134395980	134396235	MSTRG.38713.1	1	256	MSTRG.38713	CTBP2	0.237041	0.0001	0.191211	5.09497	0.0001	5.41576	0.0407534	-4.61694	0.0955183	down	no
188239	j	chr5	-	102186696	102571103	MSTRG.81412.11	6	3884	MSTRG.81412	SYT1	0.33936	0.341431	0.0001	0.001402	0.018914	0.0001	33.3509	5.05965	0.0957262	up	no
91553	u	chr15	+	29662076	29662384	MSTRG.40027.1	1	309	MSTRG.40027	.	0.144085	0.491099	0.0001	6.35212	0.0001	8.38839	0.0430975	-4.53625	0.0970469	down	no
22015	u	chr1	+	231208745	231434525	MSTRG.9659.58	7	1022	MSTRG.9659	.	3.39422	1.79516	4.12889	0.034418	0.882634	0.0001	10.16	3.34483	0.0972163	up	no
96596	u	chr15	+	81341648	81347435	MSTRG.42165.1	2	610	MSTRG.42165	.	1.79171	1.75727	2.77149	0.052926	0.495223	0.117991	9.4882	3.24613	0.0972745	up	no
39966	u	chr11	+	52241704	52324634	MSTRG.17849.15	4	1219	MSTRG.17849	.	2.88988	1.73007	2.9723	0.284376	0.612377	0.0001	8.46544	3.08158	0.0980251	up	no
221316	u	chr7	-	70636171	70642951	MSTRG.95501.7	5	1436	MSTRG.95501	.	0.189385	0.0001	0.0001	1.60915	0.658394	0.67145	0.0645067	-3.95441	0.0982154	down	no
229797	i	chr8	.	31953928	31954188	MSTRG.99737.1	1	261	MSTRG.99737	APBB2	0.0001	3.10462	0.544624	19.9909	0.0001	40.1858	0.0606438	-4.0435	0.0983025	down	no
116089	j	chr17	-	51640303	51664512	MSTRG.50721.5	3	443	MSTRG.50721	UBE2V1	13.1628	13.369	13.5184	54.9001	48.4111	61.7801	0.242594	-2.04338	0.0983109	down	no
92555	u	chr15	+	39949746	40002606	MSTRG.40407.15	5	1378	MSTRG.40407	.	0.0001	0.039273	0.109728	0.731641	1.38788	0.07821	0.0678433	-3.88165	0.0983484	down	no
179969	x	chr5	-	26637864	26893351	MSTRG.78016.14	3	2207	MSTRG.78016	ENSSSCG00000032935	0.230596	0.058185	1.80829	1.20306	9.21582	3.36211	0.152171	-2.71623	0.0985448	down	no
175023	u	chr4	-	126572692	126593250	MSTRG.75871.8	4	1365	MSTRG.75871	.	0.0001	0.192007	0.019739	0.044866	1.20558	1.99353	0.0653043	-3.93668	0.0993088	down	no
251810	i	chr9	+	107135629	107143188	MSTRG.108966.1	2	232	MSTRG.108966	COG5	0.0001	1.44476	0.0001	12.7921	0.0001	21.897	0.0416545	-4.58538	0.0998502	down	no
4077	u	chr1	-	42241262	42344592	MSTRG.2013.8	4	1939	MSTRG.2013	.	7.02819	1.15718	0.155872	0.448505	0.354454	0.397726	6.94707	2.7964	0.100022	up	no
232529	u	chr8	-	64767346	64949206	MSTRG.100807.2	5	827	MSTRG.100807	.	0.246805	0.044373	0.018232	2.50396	0.0001	2.54747	0.0612508	-4.02913	0.100691	down	no
52145	i	chr12	.	57691427	57692988	MSTRG.23010.1	1	1562	MSTRG.23010	HS3ST3A1	0.232567	0.0001	0.0001	0.0001	4.85909	0.653412	0.0422246	-4.56577	0.100733	down	no
62821	u	chr13	+	96910864	96980649	MSTRG.27369.1	2	256	MSTRG.27369	.	0.0001	0.914516	0.0001	10.9604	0.0001	11.5979	0.0405487	-4.6242	0.10078	down	no
70098	u	chr13	+	172174312	172262874	MSTRG.30368.22	5	1103	MSTRG.30368	.	0.836564	0.03594	0.616707	2.18067	0.864068	7.06898	0.147247	-2.76369	0.100842	down	no
180501	u	chr5	+	32219187	32228347	MSTRG.78220.2	3	8336	MSTRG.78220	.	0.0001	2.74917	0.423672	1.35658	30.7877	0.808605	0.0962873	-3.37651	0.101189	down	no
191479	o	chr6	+	21172458	21517380	MSTRG.82672.11	5	527	MSTRG.82672	RF00026	0.0001	17.044	31.0146	1.96015	1.07001	0.0001	15.8596	3.98729	0.101252	up	no
21627	i	chr1	.	227660930	227661192	MSTRG.9501.1	1	263	MSTRG.9501	RORB	0.0001	0.565872	0.0001	13.7233	0.0001	3.92222	0.0320801	-4.96218	0.101356	down	no
234260	u	chr8	-	79810222	80045798	MSTRG.101679.12	3	670	MSTRG.101679	.	0.528312	1.55746	4.7635	0.375468	0.0001	0.0001	18.2322	4.18842	0.101376	up	no
168485	i	chr4	+	83370192	83374205	MSTRG.73489.1	2	255	MSTRG.73489	RCSD1	0.0001	5.02738	0.176773	2.99122	0.453668	69.2969	0.0715441	-3.80502	0.101567	down	no
102576	x	chr16	-	3992773	4049473	MSTRG.44966.3	4	538	MSTRG.44966	OTULINL	3.96399	2.61071	0.480095	0.430118	0.095114	0.198901	9.74241	3.28428	0.101638	up	no
122761	x	chr18	+	45118484	45130682	MSTRG.53782.1	4	2413	MSTRG.53782	ENSSSCG00000040788	7.76164	14.0887	5.40109	36.4997	25.7827	45.1189	0.253734	-1.97861	0.101926	down	no
149130	u	chr3	+	32503837	32504716	MSTRG.64359.7	3	551	MSTRG.64359	.	0.063409	0.002678	0.518383	2.12635	1.36133	2.68517	0.094684	-3.40074	0.101978	down	no
253704	u	chr9	-	123414507	123457408	MSTRG.109680.5	3	2522	MSTRG.109680	.	2.60016	0.955694	0.304742	0.192989	0.010818	0.350529	6.96436	2.79999	0.102098	up	no
116528	u	chr17	+	54817774	54862713	MSTRG.51028.6	5	1041	MSTRG.51028	.	1.43419	3.29571	0.328395	3.2813	14.1173	10.378	0.182106	-2.45715	0.102119	down	no
179832	u	chr5	-	24544878	24701810	MSTRG.77861.3	6	949	MSTRG.77861	.	1.73779	0.850769	1.65327	0.0001	0.297023	0.011151	13.7599	3.7824	0.10233	up	no
229169	u	chr8	+	27158428	27162786	MSTRG.99465.8	3	1113	MSTRG.99465	.	1.80724	1.24584	0.827363	0.183966	0.220938	0.052531	8.48303	3.08458	0.102801	up	no
40099	u	chr11	-	54715974	54722365	MSTRG.17715.3	4	2447	MSTRG.17715	.	2.24897	1.10095	1.20198	0.327734	0.308373	0.182976	5.55731	2.47439	0.102845	up	no
215527	u	chr7	-	27343943	27367216	MSTRG.92972.15	8	1857	MSTRG.92972	.	0.0001	0.050426	0.109051	1.68264	0.011141	0.650935	0.0680582	-3.87709	0.102867	down	no
236401	o	chr8	-	103971193	104191598	MSTRG.102513.14	4	1165	MSTRG.102513	ENSSSCG00000037327	1.45145	1.6642	2.05358	0.08856	0.09336	0.636385	6.317	2.65924	0.103103	up	no
22273	u	chr1	-	235397636	235487301	MSTRG.9727.14	4	827	MSTRG.9727	.	4.2047	0.838233	1.1625	0.0001	0.0001	0.424285	14.6187	3.86975	0.103189	up	no
104415	o	chr16	+	28142193	28214648	MSTRG.45887.1	2	247	MSTRG.45887	NNT	0.306031	0.423589	8.75324	7.08593	0.538393	83.5629	0.103993	-3.26544	0.103249	down	no
211800	u	chr6	+	170820962	170830834	MSTRG.91445.4	4	1042	MSTRG.91445	.	0.204535	0.256979	0.096084	2.24486	1.28794	0.589316	0.13527	-2.88609	0.103805	down	no
190103	o	chr6	+	13001878	13016076	MSTRG.82177.1	2	268	MSTRG.82177	GLG1	0.0001	0.372972	0.993125	3.41917	0.0001	19.0983	0.0606724	-4.04281	0.10417	down	no
90190	u	chr15	+	6567709	6583714	MSTRG.39260.2	5	1775	MSTRG.39260	.	0.397882	0.081247	0.107149	0.165807	2.48088	1.15241	0.15432	-2.696	0.10436	down	no
112824	i	chr17	+	31968417	31968931	MSTRG.49455.1	1	515	MSTRG.49455	HSPA12B	0.0001	1.22585	0.0001	3.65768	0.0001	27.8531	0.0389089	-4.68376	0.104488	down	no
36314	u	chr11	-	8005724	8208116	MSTRG.15875.7	4	3375	MSTRG.15875	.	0.195981	0.128228	0.004839	0.322171	0.602679	1.22339	0.153171	-2.70679	0.10453	down	no
234490	u	chr8	-	82049919	82057530	MSTRG.101720.1	4	1057	MSTRG.101720	.	0.230435	1.62016	1.06277	0.150193	0.0001	0.06232	13.7026	3.77638	0.104922	up	no
140624	o	chr2	+	125976548	126015032	MSTRG.60900.5	3	1167	MSTRG.60900	RF00100	1.26174	0.26613	0.541925	4.02995	4.85443	2.02457	0.189733	-2.39796	0.104947	down	no
59180	u	chr13	-	59938202	60161676	MSTRG.25735.2	6	1510	MSTRG.25735	.	0.048596	0.127712	0.0001	0.030244	0.885735	1.67421	0.0681061	-3.87607	0.105096	down	no
3803	u	chr1	+	38171458	38222866	MSTRG.1842.2	5	814	MSTRG.1842	.	1.7998	0.659371	3.80375	0.0001	0.403521	0.237178	9.77361	3.28889	0.105234	up	no
150225	i	chr3	.	40183053	40183435	MSTRG.64941.1	1	383	MSTRG.64941	NUBP2	1.22791	0.553266	1.82796	6.54969	0.795432	15.0313	0.161291	-2.63226	0.105409	down	no
220301	u	chr7	+	61488266	61662186	MSTRG.95150.3	5	2849	MSTRG.95150	.	2.17986	0.85231	14.3805	0.127814	1.77078	1.04394	5.91758	2.56501	0.105632	up	no
192917	u	chr6	-	35998794	35999047	MSTRG.83283.1	1	254	MSTRG.83283	.	0.237609	1.77432	1.26878	3.77547	5.01557	12.1019	0.157025	-2.67093	0.106494	down	no
204951	x	chr6	+	101794189	101810534	MSTRG.88395.3	4	1844	MSTRG.88395	ENSSSCG00000033827	9.11908	47.4578	97.0676	13.3489	11.9753	10.1818	4.32728	2.11346	0.107395	up	no
72291	i	chr13	+	201418965	201420443	MSTRG.31443.1	1	1479	MSTRG.31443	KCNJ6	0.079048	0.0001	0.0001	0.0001	1.90243	0.656216	0.0309714	-5.01292	0.107716	down	no
148126	x	chr3	+	24235717	24320637	MSTRG.64112.30	4	483	MSTRG.64112	ENSSSCG00000035000	2.814	8.9267	0.0001	0.116255	0.589225	0.0001	16.6399	4.05658	0.107869	up	no
237638	u	chr8	+	117043488	117050693	MSTRG.102921.2	4	1656	MSTRG.102921	.	1.81961	1.12877	0.0001	0.006989	0.136587	0.058961	14.5578	3.86372	0.107937	up	no
78921	x	chr14	+	48058406	48105655	MSTRG.34622.1	2	248	MSTRG.34622	PATZ1	0.316905	2.01891	0.0001	7.32683	2.47491	11.788	0.108195	-3.20829	0.108135	down	no
136046	u	chr2	+	81975133	82018061	MSTRG.59418.3	3	1004	MSTRG.59418	.	0.008541	0.130203	0.0001	1.45473	0.0001	1.96985	0.0405422	-4.62443	0.108375	down	no
148300	i	chr3	-	25362881	25364639	MSTRG.63851.1	1	1759	MSTRG.63851	ENSSSCG00000007858	0.471538	0.332921	0.521113	0.211977	3.46214	4.04036	0.171829	-2.54095	0.108437	down	no
235843	u	chr8	+	97789743	97791922	MSTRG.102339.2	2	610	MSTRG.102339	.	21.8878	145.366	15.2577	24.2185	1.49052	8.34878	5.35888	2.42193	0.108783	up	no
54835	i	chr13	+	23749633	23750529	MSTRG.24225.1	2	489	MSTRG.24225	WDR48	0.0001	3.39187	0.0001	9.98129	0.518953	41.8243	0.0648275	-3.94725	0.108888	down	no
122442	u	chr18	+	42227639	42235511	MSTRG.53510.1	2	901	MSTRG.53510	.	3.44931	2.48597	1.8806	0.693078	0.216804	0.484949	5.60346	2.48632	0.108889	up	no
71261	u	chr13	+	192543820	192544310	MSTRG.30928.1	1	491	MSTRG.30928	.	0.0001	0.111709	0.0001	2.28153	0.0001	2.35771	0.0241217	-5.37352	0.109339	down	no
60558	u	chr13	+	72876567	72936213	MSTRG.26301.1	2	1273	MSTRG.26301	.	0.05917	0.0001	0.962416	1.89358	6.96573	0.617651	0.107807	-3.21347	0.110023	down	no
208465	x	chr6	+	145320044	145370592	MSTRG.90023.7	3	1322	MSTRG.90023	IL23R	0.241359	5.18983	3.89392	0.0001	0.0001	0.711572	13.1013	3.71163	0.110143	up	no
33711	u	chr10	+	57666018	57697529	MSTRG.14801.3	3	1015	MSTRG.14801	.	0.0001	0.0001	0.076267	1.33875	1.185	0.0001	0.0302977	-5.04465	0.110252	down	no
81478	x	chr14	+	67183168	67586655	MSTRG.35574.5	9	1245	MSTRG.35574	ENSSSCG00000028393	0.546753	0.0001	0.000105	2.42496	2.75486	0.297766	0.0998538	-3.32404	0.111582	down	no
462	u	chr1	+	4619653	4623117	MSTRG.307.1	2	3231	MSTRG.307	.	1.1978	1.88087	1.68354	0.917682	11.561	8.85639	0.22321	-2.16352	0.111615	down	no
112717	u	chr17	+	31297822	31324248	MSTRG.49420.6	4	685	MSTRG.49420	.	1.84805	1.30147	0.79137	0.0001	0.0001	0.228169	17.2567	4.10908	0.111879	up	no
49965	i	chr12	+	46946238	46971069	MSTRG.22083.1	2	436	MSTRG.22083	NXN	0.0001	0.467656	0.394603	2.68099	0.61948	6.39063	0.0889846	-3.4903	0.112155	down	no
229200	x	chr8	+	27697217	27786270	MSTRG.99474.2	5	2617	MSTRG.99474	ARAP2	0.054189	0.0001	0.018669	0.049797	0.353328	0.533979	0.0778548	-3.68307	0.112687	down	no
17181	u	chr1	+	176209676	176274883	MSTRG.7629.39	4	1059	MSTRG.7629	.	2.56124	2.6467	1.11864	0.03037	0.662263	0.0001	9.13279	3.19105	0.112781	up	no
186058	u	chr5	-	81628705	81696791	MSTRG.80557.7	4	1438	MSTRG.80557	.	0.0001	0.0001	0.487365	0.073757	4.63318	1.95809	0.0731528	-3.77294	0.112784	down	no
134867	u	chr2	-	76657234	76657871	MSTRG.58917.1	1	638	MSTRG.58917	.	0.814668	0.546773	0.538435	0.255335	7.82202	3.54556	0.163459	-2.61299	0.113089	down	no
233466	x	chr8	-	72434449	72468536	MSTRG.101340.3	3	1947	MSTRG.101340	SHROOM3	0.0001	0.0001	0.326322	0.734906	0.95113	1.95037	0.0897926	-3.47726	0.113732	down	no
36184	u	chr11	-	7102817	7153746	MSTRG.15761.3	4	1421	MSTRG.15761	.	0.538094	1.50744	1.263	0.007763	0.282797	0.140043	7.68349	2.94176	0.114336	up	no
137486	u	chr2	-	92927964	93249273	MSTRG.59875.4	6	1374	MSTRG.59875	.	0.468128	0.100472	0.0001	1.31215	1.84665	1.20139	0.13043	-2.93865	0.114675	down	no
260345	u	chrX	+	50444194	50448361	MSTRG.112598.1	2	1441	MSTRG.112598	.	0.417428	0.380189	0.0001	2.37913	0.327569	3.49436	0.128642	-2.95857	0.114725	down	no
110282	u	chr17	+	6249058	6285296	MSTRG.48188.6	2	547	MSTRG.48188	.	0.916854	1.841	3.36482	0.317795	0.216636	0.0001	11.4543	3.51782	0.114735	up	no
61955	u	chr13	+	87054941	87104271	MSTRG.26914.1	4	1599	MSTRG.26914	.	0.357767	0.0001	0.67844	0.210106	10.0152	0.221632	0.0991976	-3.33355	0.11511	down	no
103596	i	chr16	+	20614328	20615463	MSTRG.45517.1	1	1136	MSTRG.45517	AGXT2	0.102045	0.094956	0.0001	0.0001	2.21043	1.37091	0.0550341	-4.18353	0.115454	down	no
161503	u	chr4	-	8971471	8972071	MSTRG.69948.1	1	601	MSTRG.69948	.	0.196451	0.0001	0.0001	0.0001	4.153	1.76859	0.0332086	-4.9123	0.115554	down	no
155556	o	chr3	+	86920280	87034150	MSTRG.67242.7	2	1413	MSTRG.67242	ENSSSCG00000035426	0.184474	0.475127	0.265517	0.510387	2.8394	1.63504	0.185587	-2.42983	0.115961	down	no
106836	i	chr16	-	48961467	48963225	MSTRG.46644.9	2	1116	MSTRG.46644	ZNF366	0.0001	0.06378	0.082757	0.033864	1.37325	0.902072	0.0635017	-3.97706	0.115963	down	no
143624	o	chr2	+	149522947	149528387	MSTRG.61993.16	3	653	MSTRG.61993	ENSSSCG00000036834	3.15548	0.497727	1.69236	0.240402	0.0579	0.326185	8.55993	3.0976	0.116191	up	no
206096	u	chr6	+	112929479	112951754	MSTRG.88916.1	2	235	MSTRG.88916	.	0.7385	0.0001	0.0001	12.5617	0.0001	6.90037	0.0379557	-4.71954	0.116936	down	no
140830	u	chr2	-	127803294	128006135	MSTRG.61007.28	4	1175	MSTRG.61007	.	0.001059	0.339091	0.206145	1.81647	0.0001	4.34733	0.0886281	-3.49609	0.117056	down	no
75300	u	chr14	+	22134651	22137571	MSTRG.32974.1	4	1585	MSTRG.32974	.	8.33369	17.2044	3.44587	2.64778	1.10868	2.67331	4.50777	2.17241	0.117091	up	no
137790	u	chr2	+	96436896	96761350	MSTRG.60030.16	5	804	MSTRG.60030	.	2.81698	10.2243	5.62486	0.24587	0.632234	2.55537	5.43651	2.44268	0.117182	up	no
161100	u	chr4	-	3716257	3728085	MSTRG.69664.1	1	11829	MSTRG.69664	.	1.20195	13.725	5.53719	0.085215	3.29431	0.101871	5.87815	2.55536	0.117688	up	no
225558	u	chr7	-	105245831	105252164	MSTRG.97277.16	2	609	MSTRG.97277	.	1.19154	9.41134	1.6068	0.443823	0.0001	1.06053	8.11569	3.02071	0.117748	up	no
20050	u	chr1	-	206516772	206562787	MSTRG.8767.11	6	1754	MSTRG.8767	.	0.920408	0.350516	0.797691	0.012368	7.53874	6.49371	0.147287	-2.7633	0.11785	down	no
204884	u	chr6	+	101266641	101277168	MSTRG.88204.3	2	10282	MSTRG.88204	.	0.195279	1.43419	1.39057	0.088246	0.0001	0.306315	7.65226	2.93589	0.117924	up	no
139127	u	chr2	+	112233087	112398643	MSTRG.60491.5	5	1142	MSTRG.60491	.	2.68272	1.08796	2.59917	0.267492	0.093718	0.769944	5.63128	2.49346	0.11844	up	no
146453	u	chr3	-	14520740	14522232	MSTRG.63234.1	3	872	MSTRG.63234	.	0.068693	0.11364	0.028767	1.14311	1.09582	0.060567	0.0918027	-3.44532	0.118605	down	no
118185	i	chr18	-	5079371	5079606	MSTRG.51983.1	1	236	MSTRG.51983	KMT2C	1.21298	3.09186	0.11072	5.50911	2.32283	21.73	0.149366	-2.74308	0.118638	down	no
242119	u	chr9	-	13568518	13568769	MSTRG.104817.1	1	252	MSTRG.104817	.	0.0001	1.04692	0.0001	11.3408	0.0001	10.6632	0.0475878	-4.39326	0.118775	down	no
155858	o	chr3	-	91584500	91834234	MSTRG.67415.14	4	1666	MSTRG.67415	ENSSSCG00000022243	0.0001	0.0001	0.05269	0.578057	1.05806	0.0001	0.0323246	-4.95122	0.118817	down	no
16000	i	chr1	.	164497980	164498229	MSTRG.7164.1	1	250	MSTRG.7164	ZWILCH	0.556695	0.836634	0.0001	11.2244	0.0001	9.06776	0.068668	-3.86422	0.119567	down	no
107806	u	chr16	-	59662914	59684109	MSTRG.47187.16	5	901	MSTRG.47187	.	3.02254	1.8288	1.82642	0.588606	0.170786	0.445108	5.54401	2.47093	0.119616	up	no
77364	u	chr14	+	37962307	37983594	MSTRG.33777.2	1	21288	MSTRG.33777	.	2.91572	2.02278	2.07753	8.07618	10.0809	6.16788	0.288429	-1.79371	0.119735	down	no
78098	u	chr14	-	42270476	42278135	MSTRG.34194.1	6	1989	MSTRG.34194	.	1.6603	0.040321	0.570572	0.0001	0.065147	0.12941	11.6677	3.54445	0.120155	up	no
6627	j	chr1	-	72084826	72134077	MSTRG.3188.1	5	1554	MSTRG.3188	ENSSSCG00000034393	2.0847	0.910615	1.12624	0.000641	0.42625	0.0001	9.65256	3.27091	0.120389	up	no
189643	x	chr6	+	9991254	10083493	MSTRG.81965.7	5	966	MSTRG.81965	VAT1L	1.73922	1.09959	0.193205	0.0001	0.0001	0.179757	16.8485	4.07455	0.120621	up	no
9357	u	chr1	+	103536659	103597318	MSTRG.4498.1	2	340	MSTRG.4498	.	0.071294	1.63758	0.076853	3.04459	0.0001	18.7282	0.0820162	-3.60795	0.120822	down	no
199733	i	chr6	+	67337813	67341093	MSTRG.85857.1	2	2996	MSTRG.85857	PLEKHG5	0.519846	0.356203	0.253915	0.264075	5.97299	0.285632	0.173236	-2.52919	0.121065	down	no
20343	u	chr1	+	210138075	210164858	MSTRG.8986.1	5	5166	MSTRG.8986	.	0.0001	48.2826	47.4625	4.23999	0.00013	0.0001	22.5802	4.49699	0.121124	up	no
187085	u	chr5	+	89795207	89888451	MSTRG.80983.12	3	3732	MSTRG.80983	.	2.72236	0.240319	0.097369	0.0001	0.100823	0.235936	9.08407	3.18334	0.121478	up	no
188408	u	chr5	-	104268468	104273553	MSTRG.81358.1	1	5086	MSTRG.81358	.	0.653269	0.213351	0.383883	0.0626	6.49725	0.663524	0.173119	-2.53017	0.121502	down	no
36309	u	chr11	-	7964597	8208116	MSTRG.15875.4	4	2905	MSTRG.15875	.	0.354454	0.293583	0.021815	2.26979	0.345542	1.18959	0.176049	-2.50595	0.122341	down	no
39988	x	chr11	-	52335880	52953456	MSTRG.17866.1	5	1430	MSTRG.17866	RF00156	1.2744	2.27949	4.18261	0.374162	0.438894	0.721535	5.04141	2.33383	0.1224	up	no
115160	x	chr17	-	46995956	47011085	MSTRG.50436.2	4	576	MSTRG.50436	PKIG	1.75177	4.69892	2.78314	0.41725	0.0001	0.761498	7.83293	2.96955	0.123015	up	no
20541	u	chr1	-	214741983	214743362	MSTRG.9064.1	1	1380	MSTRG.9064	.	4.99688	3.43907	1.95166	0.597837	0.767986	0.78958	4.81934	2.26884	0.123039	up	no
64243	u	chr13	+	115719960	115852648	MSTRG.27940.6	2	861	MSTRG.27940	.	1.53557	2.19632	0.21074	0.146912	0.0001	0.191739	11.6387	3.54086	0.123156	up	no
51109	u	chr12	-	52118504	52118749	MSTRG.22559.1	1	246	MSTRG.22559	.	0.40219	2.04081	0.283251	10.4471	0.329012	9.33298	0.135573	-2.88286	0.123469	down	no
236398	o	chr8	-	103966437	104191598	MSTRG.102513.11	4	1735	MSTRG.102513	ENSSSCG00000037327	4.90233	1.56598	0.793045	0.703559	0.0001	0.203504	8.00446	3.0008	0.123694	up	no
45027	u	chr12	-	17389178	17398302	MSTRG.19990.1	4	858	MSTRG.19990	.	1.36407	2.33802	5.30327	3.63616	32.8912	6.51034	0.209243	-2.25675	0.123755	down	no
172651	u	chr4	-	107265610	107311488	MSTRG.74756.4	4	901	MSTRG.74756	.	1.27574	1.369	0.0001	0.075643	0.0001	0.0001	34.8726	5.12402	0.123814	up	no
202135	u	chr6	.	83393184	83394705	MSTRG.87054.1	1	1522	MSTRG.87054	.	0.0001	0.090094	0.0001	0.0001	1.80686	0.746901	0.0353559	-4.82191	0.125125	down	no
226692	x	chr7	-	117267674	117341016	MSTRG.97955.1	2	241	MSTRG.97955	C14orf132	0.905429	0.389619	0.0001	0.448007	5.1052	8.91843	0.0894956	-3.48204	0.12518	down	no
237129	u	chr8	-	112343912	112344190	MSTRG.102777.1	1	279	MSTRG.102777	.	1.48999	2.8329	1.47914	11.334	1.29337	18.4195	0.18688	-2.41982	0.125215	down	no
240930	u	chr9	+	5544621	5584037	MSTRG.104185.3	4	10402	MSTRG.104185	.	2.27588	1.66041	1.5661	5.73189	3.14309	11.2834	0.272958	-1.87325	0.125252	down	no
27433	x	chr10	+	4542814	4628348	MSTRG.12060.1	3	760	MSTRG.12060	ENSSSCG00000037933	3.47804	1.5264	2.75923	0.933108	0.260206	0.054908	6.21978	2.63686	0.125363	up	no
237260	u	chr8	+	113566073	113568574	MSTRG.102837.7	3	731	MSTRG.102837	.	2.15694	1.86371	0.401658	0.139179	0.0001	0.276924	10.6254	3.40944	0.126132	up	no
144203	i	chr3	+	1333889	1338755	MSTRG.62282.10	3	1361	MSTRG.62282	MAD1L1	0.951392	5.25023	4.09461	0.0001	0.0001	0.966519	10.6507	3.41288	0.126313	up	no
253238	u	chr9	-	119735056	119753528	MSTRG.109478.1	4	1528	MSTRG.109478	.	1.70671	1.17269	0.625639	0.160923	0.0001	0.293863	7.70532	2.94586	0.126437	up	no
6403	u	chr1	-	68882731	68885094	MSTRG.3019.3	2	1218	MSTRG.3019	.	1.2494	0.833125	0.810284	0.229066	0.0001	0.048002	10.437	3.38364	0.126482	up	no
121077	u	chr18	-	27066575	27224012	MSTRG.52922.1	4	1176	MSTRG.52922	.	0.997331	0.872248	0.435236	0.000355	0.0001	0.183622	12.5209	3.64627	0.126638	up	no
20378	u	chr1	-	211003457	211013928	MSTRG.8984.3	3	1652	MSTRG.8984	.	0.474762	1.57662	6.59515	0.0001	0.823894	0.240001	8.12648	3.02263	0.126811	up	no
189524	u	chr6	+	8676795	8911523	MSTRG.81925.15	3	1786	MSTRG.81925	.	0.0001	1.84183	0.941132	0.0001	0.119933	0.0001	23.1665	4.53397	0.126819	up	no
120770	u	chr18	-	23267517	23481301	MSTRG.52799.4	3	1652	MSTRG.52799	.	0.945445	1.23116	2.49044	0.633178	0.120152	0.053065	5.78754	2.53295	0.12682	up	no
107438	u	chr16	-	54970156	54973090	MSTRG.47041.2	3	2129	MSTRG.47041	.	2.36599	0.75022	0.338543	0.05066	0.300551	0.26659	5.59202	2.48337	0.12723	up	no
192372	u	chr6	-	29120329	29282631	MSTRG.82914.6	3	1108	MSTRG.82914	.	4.8445	3.21	2.90574	0.11474	1.60015	0.064425	6.15979	2.62288	0.127233	up	no
230063	u	chr8	+	35276908	35373253	MSTRG.99819.12	6	1674	MSTRG.99819	.	0.06561	1.49959	0.0001	4.43007	0.290662	9.64915	0.108929	-3.19854	0.127258	down	no
39576	u	chr11	+	48510185	48572477	MSTRG.17488.8	4	1126	MSTRG.17488	.	0.122059	0.0001	0.0001	0.0001	0.993653	2.41093	0.035909	-4.79951	0.127515	down	no
175267	u	chr4	+	127808741	127896223	MSTRG.75984.19	4	981	MSTRG.75984	.	0.024823	0.563036	0.30507	1.05796	1.56093	2.83047	0.163859	-2.60947	0.12791	down	no
68783	u	chr13	-	156308112	156323045	MSTRG.29856.35	3	560	MSTRG.29856	.	0.146227	5.44763	2.44355	0.416575	0.193741	0.451734	7.56782	2.91988	0.128109	up	no
47606	i	chr12	+	33625583	33672482	MSTRG.20987.1	2	340	MSTRG.20987	MSI2	4.457	5.83659	1.11846	0.558715	0.579523	0.0001	10.0252	3.32556	0.12815	up	no
188022	u	chr5	+	100429491	100445238	MSTRG.81303.4	5	844	MSTRG.81303	.	0.874247	0.688297	1.59161	1.53511	8.01584	5.62814	0.207796	-2.26676	0.128324	down	no
26699	u	chr1	+	271293618	271299883	MSTRG.11788.1	3	772	MSTRG.11788	.	0.392105	0.276559	0.05145	1.62765	3.54173	0.192575	0.134301	-2.89646	0.128912	down	no
215909	j	chr7	+	30319698	30329413	MSTRG.93078.1	6	2622	MSTRG.93078	HMGA1	0.218966	0.169864	0.210338	1.22761	0.773748	0.768632	0.216307	-2.20885	0.128946	down	no
95576	u	chr15	+	73557644	73559352	MSTRG.41750.3	2	907	MSTRG.41750	.	1.15622	1.06554	1.16602	0.041809	0.0001	0.283484	10.4113	3.38008	0.129923	up	no
143965	u	chr2	+	151873508	151876584	MSTRG.62149.9	3	1194	MSTRG.62149	.	2.01656	2.65214	1.76258	0.0001	0.687655	0.228652	7.01793	2.81105	0.130043	up	no
40001	u	chr11	-	52665351	52953456	MSTRG.17866.11	3	1150	MSTRG.17866	.	3.75831	3.608	1.25473	0.0001	0.186768	1.02377	7.12109	2.8321	0.130231	up	no
204162	u	chr6	-	95418429	95426332	MSTRG.87869.1	2	208	MSTRG.87869	.	1.75523	0.0001	0.0001	6.79458	0.0001	25.2446	0.0547899	-4.18994	0.130415	down	no
257731	u	chrX	-	21786607	21963709	MSTRG.111287.1	4	1022	MSTRG.111287	.	0.0001	0.158044	0.229531	0.698274	1.32387	1.56277	0.108141	-3.20902	0.130625	down	no
59809	i	chr13	-	66793858	66864384	MSTRG.25943.7	3	1389	MSTRG.25943	ATP2B2	2.44178	2.93357	1.80019	0.329379	0.699227	0.0001	6.97531	2.80226	0.131191	up	no
105713	u	chr16	-	40551134	40556214	MSTRG.46383.7	3	1898	MSTRG.46383	.	0.076282	0.075362	0.788917	0.271554	4.51625	0.921397	0.164745	-2.6017	0.131192	down	no
92101	u	chr15	+	35084868	35203985	MSTRG.40245.14	4	1896	MSTRG.40245	.	0.870318	2.25068	0.343702	0.216872	0.243561	0.0001	7.52323	2.91135	0.131213	up	no
126467	i	chr2	.	11274944	11275196	MSTRG.55385.1	1	253	MSTRG.55385	ENSSSCG00000022114	0.391062	0.0001	0.0001	4.79767	0.0001	6.44364	0.0348054	-4.84454	0.131242	down	no
259972	u	chrX	-	45721620	45760606	MSTRG.112427.2	3	3106	MSTRG.112427	.	0.925879	0.442861	0.229934	5e-06	0.147055	0.088831	6.77717	2.76068	0.13224	up	no
223119	u	chr7	-	85414833	85600162	MSTRG.96282.1	4	1316	MSTRG.96282	.	0.214855	1.1944	0.233159	1.70637	5.16922	1.46681	0.196875	-2.34465	0.13224	down	no
97059	x	chr15	+	85795074	85994127	MSTRG.42377.5	4	1531	MSTRG.42377	ENSSSCG00000038978	2.03155	3.32261	1.8521	0.699335	0.0001	0.0001	10.3015	3.36478	0.132333	up	no
96578	u	chr15	-	81220611	81261913	MSTRG.42159.2	3	14523	MSTRG.42159	.	1.67374	3.02453	3.65633	6.73577	5.69571	17.3003	0.280999	-1.83136	0.132442	down	no
221575	x	chr7	-	74550802	74638357	MSTRG.95628.5	4	1299	MSTRG.95628	STXBP6	0.134196	0.100069	0.0001	0.960021	0.197375	1.30973	0.0949953	-3.396	0.132449	down	no
118861	x	chr18	+	7822319	7831217	MSTRG.52125.2	4	561	MSTRG.52125	MGAM2	10.0177	1.83266	1.62101	1.12733	0.071133	1.06586	5.94941	2.57275	0.132552	up	no
207870	u	chr6	+	138630824	138633541	MSTRG.89839.19	2	1751	MSTRG.89839	.	2.51636	0.86448	0.118642	0.0001	0.0001	0.304315	11.492	3.52256	0.132645	up	no
143792	u	chr2	-	150768336	150768963	MSTRG.62082.2	2	473	MSTRG.62082	.	0.153742	0.439287	0.228054	1.86093	2.12835	2.00986	0.136867	-2.86916	0.132746	down	no
256805	o	chrX	-	12899393	13025764	MSTRG.111180.1	7	1699	MSTRG.111180	ssc-mir-9794	0.010154	0.686248	0.066981	0.257029	1.65762	3.23136	0.148345	-2.75298	0.132803	down	no
44709	x	chr12	+	15310358	15316440	MSTRG.19738.2	2	1028	MSTRG.19738	TACO1	1.40533	1.67549	1.70301	0.0001	0.207427	0.438328	7.40697	2.88888	0.132875	up	no
69557	u	chr13	+	164481064	164623904	MSTRG.30143.3	5	1521	MSTRG.30143	.	0.015612	0.148601	0.035769	0.786098	0.107535	0.92892	0.109726	-3.18802	0.132964	down	no
58041	u	chr13	+	45209906	45266199	MSTRG.25282.3	5	969	MSTRG.25282	.	2.44834	0.869681	0.177256	5.92519	3.96944	6.89073	0.208234	-2.26373	0.132968	down	no
67729	u	chr13	+	144855904	145044329	MSTRG.29436.5	6	1308	MSTRG.29436	.	1.02427	0.030052	1.68199	0.0001	0.077544	0.152169	11.9067	3.5737	0.13308	up	no
163053	u	chr4	-	24387818	24456912	MSTRG.70643.18	2	753	MSTRG.70643	.	2.83387	1.61918	3.01571	0.873822	0.101305	0.379994	5.51151	2.46245	0.133107	up	no
236685	u	chr8	-	107257630	107305671	MSTRG.102609.17	3	1225	MSTRG.102609	.	1.87127	3.88628	7.15734	1.95565	0.195541	0.18932	5.51798	2.46414	0.133395	up	no
4656	u	chr1	+	49721793	49761563	MSTRG.2306.1	3	1173	MSTRG.2306	.	3.13491	0.085822	1.09528	0.0001	0.0001	0.313261	13.7689	3.78334	0.133449	up	no
264175	u	chrX	+	101711893	101717272	MSTRG.114668.8	3	1539	MSTRG.114668	.	0.698566	0.548553	0.461042	0.755383	1.96618	5.47393	0.208427	-2.26239	0.134342	down	no
243874	u	chr9	-	31595864	31617329	MSTRG.105518.21	4	1098	MSTRG.105518	.	8.18923	0.0001	3.93616	0.181028	0.0001	0.820352	12.1076	3.59784	0.134486	up	no
225583	u	chr7	.	105635868	105636348	MSTRG.97303.1	1	481	MSTRG.97303	.	1.72594	0.879185	0.714182	1.05103	9.65481	5.64609	0.202992	-2.30051	0.13473	down	no
106427	u	chr16	-	46682749	46938385	MSTRG.46544.10	4	752	MSTRG.46544	.	5.95317	0.862116	5.03222	0.567099	0.0001	1.10327	7.09231	2.82625	0.134737	up	no
12827	x	chr1	+	130632442	130651995	MSTRG.5770.1	3	248	MSTRG.5770	ENSSSCG00000039107	0.0001	1.04169	0.0001	7.96668	0.005134	9.499	0.0596362	-4.06767	0.135111	down	no
173780	x	chr4	-	115838556	115854962	MSTRG.75437.4	5	913	MSTRG.75437	COL11A1	2.9858	3.72942	2.99672	12.8574	13.5298	11.7286	0.254801	-1.97256	0.135138	down	no
4589	u	chr1	+	48524546	48530632	MSTRG.2272.19	5	2452	MSTRG.2272	.	10.223	6.58698	6.16612	0.88423	0.0001	2.80764	6.22325	2.63767	0.135348	up	no
140206	u	chr2	-	122284678	122391434	MSTRG.60795.24	4	2308	MSTRG.60795	.	0.207028	0.11241	0.123442	1.14843	1.1524	0.065362	0.18717	-2.41758	0.135499	down	no
186204	u	chr5	-	82707509	82720032	MSTRG.80612.5	3	776	MSTRG.80612	.	1.59259	1.5158	2.9484	0.181654	0.155552	0.718407	5.73771	2.52047	0.135669	up	no
36322	u	chr11	-	8049750	8206710	MSTRG.15875.14	4	2099	MSTRG.15875	.	6.43311	0.172924	0.744397	0.272375	0.597541	0.393942	5.81587	2.54	0.135785	up	no
78364	x	chr14	+	45185659	45333990	MSTRG.34335.1	4	1292	MSTRG.34335	TTC28	0.063631	0.121512	1.01977	4.5901	0.058232	3.31537	0.1513	-2.72451	0.135873	down	no
204691	x	chr6	+	99018826	99078290	MSTRG.88381.4	6	1130	MSTRG.88381	MTCL1	4.72348	4.19565	0.0001	0.637622	0.0001	0.05174	12.9365	3.69338	0.135962	up	no
74813	x	chr14	-	16627259	16634822	MSTRG.32816.4	4	3954	MSTRG.32816	SCRG1	11.6073	10.7886	8.2876	11.89	108.408	4.31288	0.246234	-2.0219	0.135967	down	no
148289	o	chr3	+	25288579	25322482	MSTRG.63902.1	2	252	MSTRG.63902	THUMPD1	0.0001	0.397585	0.192864	5.5356	0.0001	5.24815	0.0547624	-4.19067	0.136226	down	no
155208	u	chr3	-	84599601	84782048	MSTRG.67192.1	4	1366	MSTRG.67192	.	2.03073	3.38584	1.68918	0.615155	0.302634	0.611779	4.64559	2.21586	0.137111	up	no
58130	u	chr13	-	45973510	46024358	MSTRG.25318.1	6	2337	MSTRG.25318	.	0.799974	1.42132	1.55522	6.82469	7.53244	1.30759	0.241084	-2.05239	0.137232	down	no
238686	u	chr8	+	127651836	127701883	MSTRG.103249.9	3	444	MSTRG.103249	.	1.73665	0.0001	0.0001	7.04151	3.83783	5.18644	0.108109	-3.20945	0.137249	down	no
34254	u	chr10	+	63181793	63183729	MSTRG.14893.1	2	1324	MSTRG.14893	.	0.110563	0.113106	0.0001	0.0001	1.7291	1.49993	0.0692968	-3.85107	0.137797	down	no
34548	u	chr10	-	65415908	65418915	MSTRG.15104.4	4	789	MSTRG.15104	.	0.190414	0.00188	0.247691	0.91267	1.18995	1.41633	0.125033	-2.99962	0.138448	down	no
130662	u	chr2	-	49825140	49825394	MSTRG.57080.1	1	255	MSTRG.57080	.	3.63487	6.66723	1.00558	42.235	0.0001	45.2862	0.129199	-2.95233	0.138618	down	no
103265	u	chr16	-	17664235	17669329	MSTRG.45388.16	2	565	MSTRG.45388	.	2.10733	3.2058	0.0001	0.0001	0.19377	0.0001	27.392	4.77568	0.139031	up	no
105977	u	chr16	-	42997786	43061021	MSTRG.46428.3	3	1922	MSTRG.46428	.	31.4266	16.7611	38.7016	9.45505	8.58111	5.89192	3.63127	1.86047	0.139096	up	no
266927	u	chrY	-	1576870	1597959	MSTRG.115793.6	6	1477	MSTRG.115793	.	0.407112	0.068797	0.64954	0.073284	4.93875	1.64715	0.169007	-2.56484	0.139135	down	no
144632	o	chr3	-	4500260	4531486	MSTRG.62438.2	5	770	MSTRG.62438	ENSSSCG00000008665	0.057393	0.123074	0.181871	1.32462	0.259132	1.24248	0.128206	-2.96347	0.139255	down	no
158995	u	chr3	-	116442092	117173114	MSTRG.68763.16	10	1322	MSTRG.68763	.	2.10491	1.75776	1.00545	0.382716	0.329337	0.0001	6.83578	2.77311	0.139314	up	no
109429	u	chr16	+	76104108	76106449	MSTRG.47839.2	2	1426	MSTRG.47839	.	0.183674	0.0001	0.0001	0.0001	1.86849	1.6068	0.0529074	-4.24039	0.139645	down	no
143571	o	chr2	+	149089648	149116655	MSTRG.61979.6	2	683	MSTRG.61979	ENSSSCG00000032774	2.5341	0.0001	5.72647	0.255038	0.0001	0.442806	11.8357	3.56508	0.140049	up	no
19855	x	chr1	+	204097795	204105324	MSTRG.8821.3	2	910	MSTRG.8821	ADAMTSL1	1.22015	1.40519	0.593199	0.055202	0.30631	0.039589	8.02426	3.00437	0.140403	up	no
104289	o	chr16	-	27678942	27777763	MSTRG.45879.1	4	1738	MSTRG.45879	ENSSSCG00000016868	0.042524	2.55802	0.039308	1.99009	0.064964	19.7001	0.121344	-3.04282	0.140568	down	no
148832	u	chr3	-	30509303	30514980	MSTRG.64225.2	4	1398	MSTRG.64225	.	1.37204	1.84506	0.01293	0.201785	0.0001	0.0001	15.9914	3.99923	0.140628	up	no
213921	o	chr7	-	18463435	19035684	MSTRG.92350.15	6	1786	MSTRG.92350	RF00156	0.529129	1.91261	0.859961	0.071065	0.379311	0.18727	5.17794	2.37238	0.140805	up	no
264273	u	chrX	+	103927056	103966885	MSTRG.114710.6	5	663	MSTRG.114710	.	0.034939	0.0001	0.302256	0.438308	1.44003	1.79068	0.0919305	-3.44331	0.140953	down	no
229481	u	chr8	+	30090741	30094315	MSTRG.99505.4	3	979	MSTRG.99505	.	0.112821	0.0001	0.133109	1.37842	2.20649	0.0001	0.0686274	-3.86507	0.141003	down	no
207267	u	chr6	-	131399900	131527805	MSTRG.89539.6	4	846	MSTRG.89539	.	1.97015	6.74006	0.847772	0.925826	0.0001	0.0001	10.3215	3.36758	0.141027	up	no
161760	u	chr4	-	10870963	10879014	MSTRG.70026.1	2	1163	MSTRG.70026	.	0.0001	0.130075	0.0001	0.0001	2.16958	1.01732	0.0408771	-4.61256	0.141313	down	no
45103	u	chr12	+	17753216	17756936	MSTRG.20014.2	2	1934	MSTRG.20014	.	0.562137	0.052183	0.086199	1.00159	0.891741	1.60067	0.200492	-2.31838	0.141921	down	no
178543	u	chr5	+	18581434	18586450	MSTRG.77531.1	3	1316	MSTRG.77531	.	0.164484	0.0001	0.0001	0.097944	1.43418	0.808737	0.070352	-3.82927	0.141954	down	no
179197	u	chr5	-	21506587	21507792	MSTRG.77725.1	1	1206	MSTRG.77725	.	7.71286	2.49395	5.71109	1.98324	62.8774	5.42045	0.226489	-2.14249	0.14225	down	no
139018	o	chr2	+	110213209	110410934	MSTRG.60413.12	4	2465	MSTRG.60413	RF00026	0.138509	0.194356	0.14289	0.46961	0.967495	0.758334	0.216702	-2.20622	0.142303	down	no
121660	x	chr18	-	33632758	33657092	MSTRG.53262.5	2	244	MSTRG.53262	DOCK4	0.0001	0.24868	1.03772	10.7387	0.0001	7.79898	0.0693991	-3.84894	0.142359	down	no
234188	u	chr8	+	78971567	79008040	MSTRG.101768.5	3	761	MSTRG.101768	.	0.19578	0.048214	0.062642	0.048308	1.48609	1.30488	0.107998	-3.21093	0.142479	down	no
116869	u	chr17	.	58354575	58355227	MSTRG.51171.1	1	653	MSTRG.51171	.	3.01942	0.79488	4.41875	1.02781	0.232295	0.174295	5.7397	2.52098	0.142656	up	no
189043	u	chr6	-	4434339	4436582	MSTRG.81712.9	3	1542	MSTRG.81712	.	0.341152	0.122124	0.515481	1.85753	1.11932	1.46716	0.220242	-2.18284	0.142764	down	no
103462	x	chr16	+	19504905	19588998	MSTRG.45568.1	4	916	MSTRG.45568	ADAMTS12	69.3315	27.4134	32.1163	12.66	12.1156	10.5377	3.64908	1.86753	0.142883	up	no
148119	u	chr3	+	24235644	24248419	MSTRG.64112.23	5	791	MSTRG.64112	.	0.505762	24.9224	6.38607	0.0001	0.196617	3.69218	8.18077	3.03224	0.142953	up	no
257809	u	chrX	-	22425107	22624533	MSTRG.111335.12	4	1363	MSTRG.111335	.	0.521579	0.686361	0.468812	0.573967	3.54731	3.59458	0.217312	-2.20216	0.143455	down	no
16733	u	chr1	+	170166072	170183941	MSTRG.7509.1	4	1470	MSTRG.7509	.	19.026	27.9143	2.10268	115.45	66.3395	12.1112	0.252928	-1.9832	0.143794	down	no
122373	u	chr18	-	41413765	41426849	MSTRG.53533.8	4	998	MSTRG.53533	.	5.52363	5.80646	5.14138	0.443089	2.01965	0.0001	6.688	2.74157	0.14398	up	no
58044	u	chr13	+	45209924	45247121	MSTRG.25282.6	3	766	MSTRG.25282	.	2.40319	8.40052	0.545089	1.20732	0.64937	0.228218	5.44331	2.44448	0.144366	up	no
88291	u	chr14	.	128752105	128752840	MSTRG.38349.1	1	736	MSTRG.38349	.	0.0001	0.067568	0.105798	0.0001	1.59072	1.34568	0.0590724	-4.08137	0.144598	down	no
58055	u	chr13	+	45209953	45271807	MSTRG.25282.17	4	668	MSTRG.25282	.	4.18602	6.95189	4.9183	1.73447	0.709884	0.0001	6.56841	2.71555	0.144637	up	no
228503	o	chr8	+	15786626	15893395	MSTRG.99080.7	3	982	MSTRG.99080	ENSSSCG00000031198	1.07603	1.79543	0.58733	0.261962	0.0001	0.0001	13.1934	3.72174	0.144651	up	no
252712	u	chr9	+	115107443	115184752	MSTRG.109320.8	3	527	MSTRG.109320	.	30.8329	2.05015	1.04788	2.20154	2.02395	1.91233	5.52817	2.4668	0.144723	up	no
28163	u	chr10	+	11886264	11886588	MSTRG.12378.1	1	325	MSTRG.12378	.	0.0001	0.153015	1.21779	2.64099	3.02706	6.68317	0.110993	-3.17145	0.144778	down	no
138572	o	chr2	+	104700645	104910968	MSTRG.60202.48	6	1618	MSTRG.60202	ENSSSCG00000034091	1.78489	0.6629	0.445868	0.027506	0.088344	0.352364	6.18021	2.62765	0.144783	up	no
90539	u	chr15	-	12784540	12944621	MSTRG.39422.2	4	730	MSTRG.39422	.	1.42987	3.98278	0.0001	10.3343	7.34138	16.4826	0.158461	-2.6578	0.144796	down	no
223252	x	chr7	+	86613032	86794145	MSTRG.96388.20	6	1001	MSTRG.96388	SLCO3A1	1.79747	8.68244	3.87521	2.25988	0.256735	0.180448	5.32251	2.41211	0.145027	up	no
121585	u	chr18	-	33068365	33181908	MSTRG.53210.12	5	1021	MSTRG.53210	.	1.04997	0.688029	0.561854	1.54137	6.35183	2.29147	0.225815	-2.14678	0.14515	down	no
23173	u	chr1	-	241146686	241305831	MSTRG.10083.6	4	1234	MSTRG.10083	.	9.08752	0.356156	0.526944	0.077156	1.18071	0.004363	7.89923	2.98171	0.145502	up	no
250696	u	chr9	-	95013671	95190456	MSTRG.108520.5	3	767	MSTRG.108520	.	0.0001	1.91309	0.229252	3.85593	9.15595	1.86563	0.144005	-2.79581	0.146006	down	no
31908	u	chr10	-	41935128	41943564	MSTRG.14072.8	3	1040	MSTRG.14072	.	0.977901	0.0001	0.002556	4.06404	8.24065	0.0001	0.079689	-3.64948	0.146031	down	no
142126	u	chr2	+	138883400	139019409	MSTRG.61459.1	5	1779	MSTRG.61459	.	0.0001	0.0001	1.19933	1.55866	4.78479	5.13331	0.104519	-3.25817	0.146093	down	no
209173	u	chr6	-	152286103	152297000	MSTRG.90392.24	4	700	MSTRG.90392	.	0.016272	0.092877	1.41932	1.94934	4.96061	2.42492	0.163737	-2.61054	0.146747	down	no
68779	u	chr13	-	156308108	156322463	MSTRG.29856.32	3	436	MSTRG.29856	.	0.090212	4.72535	6.26665	0.285819	0.885322	0.0001	9.46194	3.24214	0.146974	up	no
88514	u	chr14	-	129871721	129872999	MSTRG.38433.1	1	1279	MSTRG.38433	.	0.322834	0.0001	0.0001	0.021086	3.0314	0.946252	0.0807841	-3.62979	0.147201	down	no
137954	u	chr2	+	98544045	98633834	MSTRG.60084.7	5	2619	MSTRG.60084	.	2.80019	0.021734	1.29002	0.083453	0.0001	0.414225	8.26061	3.04625	0.147344	up	no
159509	u	chr3	+	122487807	122504360	MSTRG.68865.7	4	1063	MSTRG.68865	.	0.877732	0.894888	0.0001	0.0001	0.0001	0.073024	24.2095	4.5975	0.147347	up	no
252175	u	chr9	+	109615506	109637317	MSTRG.109097.2	2	254	MSTRG.109097	.	4.12996	0.87898	2.22962	8.29411	11.1008	12.1391	0.229548	-2.12313	0.147531	down	no
67551	u	chr13	+	141715838	141723695	MSTRG.29320.5	2	810	MSTRG.29320	.	1.51476	1.43509	6.29336	1.00413	0.201477	0.685314	4.8882	2.2893	0.147952	up	no
32907	u	chr10	-	49818840	49825947	MSTRG.14363.1	2	1104	MSTRG.14363	.	4.15166	0.851136	1.66436	0.402192	0.444259	0.577745	4.68134	2.22692	0.148235	up	no
14061	o	chr1	-	142153296	142235373	MSTRG.6217.5	4	1384	MSTRG.6217	ENSSSCG00000033031	7.35905	9.37194	6.32159	41.2453	8.5824	31.3045	0.284136	-1.81535	0.14831	down	no
27346	u	chr10	-	2924834	2952200	MSTRG.11979.13	2	1994	MSTRG.11979	.	2.93494	0.10839	2.95843	0.427746	0.494308	0.198975	5.3538	2.42056	0.148503	up	no
62096	u	chr13	+	89193145	89194328	MSTRG.27027.1	2	248	MSTRG.27027	.	1.73544	3.33194	1.92382	3.53392	5.49701	23.8326	0.212734	-2.23288	0.149209	down	no
50519	o	chr12	-	49223320	49323934	MSTRG.22317.59	3	1216	MSTRG.22317	ENSSSCG00000032683	0.33724	0.001311	0.002735	1.62465	2.25551	0.0001	0.0879545	-3.5071	0.14924	down	no
81036	x	chr14	+	63355948	63443485	MSTRG.35482.23	8	1265	MSTRG.35482	ENSSSCG00000010212	0.95211	0.063668	0.0001	1.98867	2.33147	2.20072	0.155789	-2.68234	0.149454	down	no
22527	x	chr1	+	236694093	236713252	MSTRG.9846.1	3	1445	MSTRG.9846	OR2S2	0.527354	0.26063	0.443019	1.25167	1.08956	2.99218	0.23081	-2.11522	0.149682	down	no
104411	u	chr16	-	28135814	28136080	MSTRG.45852.1	1	267	MSTRG.45852	.	0.0001	0.605328	0.0001	3.41738	0.306541	5.07001	0.0688575	-3.86024	0.149729	down	no
186643	u	chr5	+	86150148	86155002	MSTRG.80708.3	4	701	MSTRG.80708	.	3.63492	6.34032	1.33328	1.18909	0.0001	0.0001	9.50867	3.24924	0.149775	up	no
138870	x	chr2	+	108544734	108558480	MSTRG.60478.4	6	1105	MSTRG.60478	GIN1	0.02438	0.127838	0.035111	0.877689	0.023832	0.945356	0.10143	-3.30144	0.149836	down	no
50506	o	chr12	-	49169509	49323934	MSTRG.22317.53	4	1229	MSTRG.22317	ENSSSCG00000034574	5.56712	0.688579	9.90458	0.72244	0.00085	1.97137	5.99714	2.58428	0.149924	up	no
119521	o	chr18	-	13368927	13411696	MSTRG.52340.2	4	2964	MSTRG.52340	ENSSSCG00000032989	4.38173	4.25614	0.868022	0.49814	0.613531	1.12058	4.25844	2.09032	0.150506	up	no
186840	x	chr5	+	87962918	88025465	MSTRG.80908.1	2	823	MSTRG.80908	ENSSSCG00000033124	2.53999	1.46531	1.73416	0.656496	0.165748	0.282032	5.19749	2.37782	0.150784	up	no
134573	u	chr2	+	75550847	75561126	MSTRG.58819.6	4	814	MSTRG.58819	.	4.69452	2.93008	1.21264	0.476593	0.135405	1.2026	4.87008	2.28395	0.150899	up	no
191488	o	chr6	+	21172812	21710240	MSTRG.82672.21	5	729	MSTRG.82672	RF00026	5.30843	6.77447	3.59091	1.73097	0.121389	1.39038	4.83351	2.27307	0.151153	up	no
255415	u	chr9	.	137403017	137404180	MSTRG.110413.1	1	1164	MSTRG.110413	.	0.169148	0.0001	0.0001	0.0001	1.81084	1.52043	0.0508343	-4.29805	0.151173	down	no
266312	u	chrX	+	122937326	122938105	MSTRG.115551.1	2	592	MSTRG.115551	.	56.0162	0.482711	1.29355	0.137587	397.529	28.5037	0.135609	-2.88247	0.151174	down	no
155001	x	chr3	+	81104898	81119428	MSTRG.67101.2	4	1275	MSTRG.67101	ENSSSCG00000021858	218.455	45.2664	51.5563	30.1918	23.1901	35.0251	3.56622	1.83439	0.151288	up	no
40098	u	chr11	-	54715974	54722364	MSTRG.17715.4	4	2073	MSTRG.17715	.	0.914513	0.742322	0.088388	0.128268	0.0001	0.0001	13.5849	3.76393	0.15141	up	no
140929	u	chr2	-	128587190	128646807	MSTRG.61054.20	3	557	MSTRG.61054	.	2.42777	0.097488	2.79303	0.323181	0.223027	0.028679	9.25101	3.20961	0.15142	up	no
149473	u	chr3	+	37073710	37075338	MSTRG.64530.1	2	971	MSTRG.64530	.	0.532591	0.056487	0.0001	0.0001	5.40465	1.0803	0.0908517	-3.46034	0.151551	down	no
205042	i	chr6	.	103179947	103181345	MSTRG.88434.1	1	1399	MSTRG.88434	DLGAP1	0.088401	0.195638	0.007097	0.864782	0.225564	1.04103	0.136595	-2.87202	0.151596	down	no
119470	u	chr18	+	12788458	12788723	MSTRG.52319.1	1	266	MSTRG.52319	.	0.36012	1.42522	0.0001	3.96246	0.0001	16.8938	0.0856066	-3.54613	0.151653	down	no
217995	u	chr7	+	45952157	45956392	MSTRG.94047.1	1	4236	MSTRG.94047	.	0.939229	0.690297	0.439898	1.76291	2.55971	3.52184	0.263807	-1.92244	0.152008	down	no
242175	o	chr9	-	14623637	14954442	MSTRG.104832.16	4	1031	MSTRG.104832	RF00026	2.18609	0.63259	2.3264	0.201369	0.334369	0.505008	4.94364	2.30557	0.152039	up	no
82988	u	chr14	+	79167063	79296566	MSTRG.35921.10	7	1553	MSTRG.35921	.	1.23333	0.847561	1.17751	0.05502	0.406091	0.167901	5.18019	2.373	0.152088	up	no
92985	x	chr15	-	46059482	46153098	MSTRG.40632.6	4	2266	MSTRG.40632	HELT	0.747808	0.688204	0.716407	0.045531	0.18717	0.199652	4.97838	2.31568	0.152229	up	no
27270	u	chr10	+	1669740	1681687	MSTRG.12007.21	3	2207	MSTRG.12007	.	0.033127	0.0001	0.369575	1.21832	0.888585	0.579025	0.149967	-2.73728	0.152324	down	no
10913	x	chr1	-	116628567	116671110	MSTRG.5216.1	4	850	MSTRG.5216	ENSSSCG00000024983	1.33907	1.90844	0.979024	0.0001	0.244428	0.241914	8.68869	3.11914	0.152352	up	no
25334	u	chr1	-	261875942	261886028	MSTRG.11060.7	4	1104	MSTRG.11060	.	2.32106	1.16963	1.96736	2.12423	13.754	6.4898	0.244011	-2.03498	0.152734	down	no
206517	u	chr6	+	118767101	118778391	MSTRG.89083.6	3	1006	MSTRG.89083	.	1.09911	0.158354	1.6128	0.0001	0.243426	0.020832	10.8575	3.44062	0.152856	up	no
40103	u	chr11	+	54721618	54732846	MSTRG.17716.2	4	992	MSTRG.17716	.	0.214944	0.751813	0.0001	0.0001	5.22797	4.68074	0.0975755	-3.35734	0.153174	down	no
68743	u	chr13	+	155944757	156014114	MSTRG.29855.16	6	860	MSTRG.29855	.	0.754298	0.0001	0.387135	4.47084	0.0001	6.78437	0.101422	-3.30156	0.153372	down	no
200846	i	chr6	-	75050729	75051021	MSTRG.86740.1	1	293	MSTRG.86740	SPEN	0.0001	0.160991	2.18849	20.0933	0.0001	5.9564	0.0901959	-3.47079	0.153442	down	no
263420	u	chrX	+	94983088	95014238	MSTRG.114324.5	4	3725	MSTRG.114324	.	2.1916	0.946891	1.15883	3.48305	5.38551	5.96348	0.289732	-1.78721	0.153444	down	no
144139	j	chr3	-	756428	763492	MSTRG.62211.4	4	1417	MSTRG.62211	ZFAND2A	0.670494	3.87671	10.2709	32.6705	15.6538	9.36411	0.256865	-1.96092	0.153592	down	no
97357	u	chr15	+	88628644	88820437	MSTRG.42518.2	6	1601	MSTRG.42518	.	0.0001	0.0001	0.246673	2.23609	0.0001	1.52843	0.0655771	-3.93066	0.153639	down	no
106286	u	chr16	+	45648866	45728309	MSTRG.46569.17	5	1545	MSTRG.46569	.	0.091775	0.078621	0.0001	0.009578	1.10518	0.720548	0.092898	-3.42821	0.153653	down	no
182283	u	chr5	-	51521629	51521907	MSTRG.78926.1	1	279	MSTRG.78926	.	5.45759	0.196592	0.0001	17.7137	0.0001	46.7872	0.0876619	-3.51191	0.153844	down	no
161726	x	chr4	+	10713899	10756743	MSTRG.70015.2	2	390	MSTRG.70015	GSDMC	0.164656	0.179911	2.61303	12.2081	0.027049	8.65474	0.141581	-2.8203	0.154198	down	no
83529	u	chr14	+	85840173	86026815	MSTRG.36374.11	5	2038	MSTRG.36374	.	2.14426	0.0001	0.770426	0.176284	0.0001	0.0001	16.5159	4.04578	0.154556	up	no
105347	u	chr16	+	37038049	37044853	MSTRG.46325.26	2	5608	MSTRG.46325	.	0.122021	0.220123	0.0001	0.0001	0.256714	3.64032	0.0878193	-3.50932	0.154729	down	no
69513	u	chr13	+	163488362	163589351	MSTRG.30133.1	4	1240	MSTRG.30133	.	1.26647	0.128962	0.0001	3.91004	0.321756	5.50108	0.143383	-2.80205	0.154746	down	no
22033	u	chr1	+	231208786	231273445	MSTRG.9659.86	7	591	MSTRG.9659	.	8.35769	3.2728	9.03104	1.82234	1.42317	0.0001	6.36598	2.67038	0.155339	up	no
61957	u	chr13	+	87055035	87104253	MSTRG.26914.3	4	1556	MSTRG.26914	.	15.0878	21.8292	15.488	10.6974	0.625602	0.621082	4.38754	2.13341	0.155393	up	no
229099	u	chr8	+	25448469	25454221	MSTRG.99383.1	3	1778	MSTRG.99383	.	2.34517	2.34748	1.11504	0.41826	0.602508	0.316867	4.34176	2.11828	0.155594	up	no
140683	i	chr2	.	126608658	126609382	MSTRG.60950.1	1	725	MSTRG.60950	PRDM6	0.204701	0.0001	0.0001	0.0001	2.51773	1.75803	0.0479204	-4.38322	0.155851	down	no
23370	i	chr1	-	242709014	242717108	MSTRG.10277.8	4	1689	MSTRG.10277	PLPPR1	0.188212	0.19132	0.131535	1.02295	0.244008	1.38012	0.193069	-2.37281	0.155856	down	no
159076	o	chr3	-	117045558	117199013	MSTRG.68763.91	5	1165	MSTRG.68763	TDRD15	0.205589	0.0001	0.0001	1.51781	0.0001	2.38821	0.0526837	-4.2465	0.156334	down	no
257803	o	chrX	-	22420250	22624533	MSTRG.111335.6	6	1075	MSTRG.111335	ENSSSCG00000034553	0.0001	0.39299	0.0001	0.060581	1.96842	2.56675	0.0855552	-3.547	0.156574	down	no
18008	x	chr1	+	184207710	184219249	MSTRG.7946.2	3	857	MSTRG.7946	GCH1	12.3639	3.31474	2.13697	1.39315	1.5499	1.0334	4.48029	2.16359	0.156967	up	no
95103	j	chr15	-	68057754	68107484	MSTRG.41529.1	5	2132	MSTRG.41529	ENSSSCG00000034567	0.119908	0.0001	0.0001	0.0001	1.45637	0.744561	0.0545688	-4.19578	0.156998	down	no
23503	u	chr1	+	243417344	243606938	MSTRG.10136.19	4	1051	MSTRG.10136	.	0.4315	1.95773	5.60924	0.22976	1.08856	0.005488	6.04203	2.59503	0.157174	up	no
127985	u	chr2	+	22823322	23098305	MSTRG.55921.17	6	1651	MSTRG.55921	.	1.48818	0.251157	2.83436	0.474929	0.0001	0.0001	9.62622	3.26697	0.157194	up	no
203028	u	chr6	-	88460188	88460460	MSTRG.87518.1	1	273	MSTRG.87518	.	1.38442	3.52201	1.05222	5.0091	0.491678	26.73	0.184874	-2.43539	0.157238	down	no
220820	u	chr7	+	65457377	65596342	MSTRG.95302.4	6	1412	MSTRG.95302	.	0.205627	0.071687	0.098201	1.13545	1.23127	0.076369	0.153705	-2.70176	0.157245	down	no
247411	x	chr9	-	63766739	63834124	MSTRG.107344.7	4	1625	MSTRG.107344	FMO3	1.02959	0.393178	1.15597	0.220314	0.0001	0.0001	11.6942	3.54772	0.157505	up	no
161718	x	chr4	+	10683953	10756743	MSTRG.70015.1	2	396	MSTRG.70015	GSDMC	0.243994	0.220353	0.743637	4.30322	0.026639	5.19681	0.1268	-2.97937	0.157707	down	no
173174	i	chr4	-	110676319	110695282	MSTRG.75297.1	5	1338	MSTRG.75297	ENSSSCG00000006830	2.89975	0.176558	3.25671	0.784251	0.114093	0.311349	5.23522	2.38825	0.157746	up	no
158949	u	chr3	+	115339498	115457300	MSTRG.68603.7	4	948	MSTRG.68603	.	2.63517	1.02623	1.06182	0.515859	0.115114	0.198794	5.69223	2.50899	0.157945	up	no
5836	u	chr1	+	62135105	62160759	MSTRG.2797.17	3	1910	MSTRG.2797	.	0.169055	0.197053	0.299675	0.111529	2.51086	0.652879	0.203276	-2.29849	0.157994	down	no
161945	u	chr4	+	13494473	13914609	MSTRG.70119.3	5	684	MSTRG.70119	.	0.457807	0.079387	0.181164	0.899086	1.87041	1.73679	0.159413	-2.64916	0.158961	down	no
16958	u	chr1	-	174221204	174352712	MSTRG.7603.32	4	1153	MSTRG.7603	.	1.60989	1.37825	2.06677	0.479634	0.328038	0.0001	6.25784	2.64566	0.15937	up	no
3810	u	chr1	+	38171501	38259995	MSTRG.1842.11	8	1977	MSTRG.1842	.	0.22076	0.51229	0.879221	0.121052	0.007658	0.101613	7.00004	2.80736	0.160204	up	no
209652	u	chr6	-	156982833	157131803	MSTRG.90597.16	4	661	MSTRG.90597	.	0.0001	0.04149	0.629859	1.84011	2.45511	1.35343	0.118869	-3.07256	0.16032	down	no
20057	u	chr1	-	206555881	206562787	MSTRG.8767.24	3	1979	MSTRG.8767	.	0.364295	0.001014	0.142726	0.0001	0.681355	3.57063	0.119479	-3.06517	0.160412	down	no
96409	u	chr15	-	79811936	79832957	MSTRG.42049.1	3	926	MSTRG.42049	.	42.6982	6.85817	22.964	6.15516	4.96135	8.69449	3.66061	1.87208	0.161075	up	no
253547	u	chr9	-	122144890	122153090	MSTRG.109629.5	5	977	MSTRG.109629	.	2.54655	0.401075	0.44885	1.34999	17.6173	0.097069	0.178158	-2.48877	0.161092	down	no
188247	j	chr5	-	102194464	102560961	MSTRG.81412.19	5	526	MSTRG.81412	SYT1	0.90166	25.8777	0.085758	0.0001	0.003804	2.63416	10.1837	3.34819	0.161168	up	no
36610	u	chr11	-	10800136	10952946	MSTRG.15923.9	3	1215	MSTRG.15923	.	0.579899	0.39214	0.255063	2.8943	1.4022	0.849623	0.238452	-2.06823	0.16166	down	no
166065	u	chr4	-	61282380	61284296	MSTRG.72157.3	2	679	MSTRG.72157	.	1.81486	0.962397	1.47589	0.0001	0.186997	0.322255	8.35011	3.06179	0.161813	up	no
70877	u	chr13	-	186786551	186895817	MSTRG.30650.7	5	1215	MSTRG.30650	.	0.734891	0.33764	0.03614	0.0001	4.91915	3.07793	0.138633	-2.85066	0.162261	down	no
186002	u	chr5	+	81034162	81043731	MSTRG.80563.28	4	551	MSTRG.80563	.	0.74311	0.032423	0.125929	3.53439	0.033133	3.62966	0.125252	-2.99709	0.162264	down	no
77304	u	chr14	-	37379969	37465908	MSTRG.33975.20	4	1108	MSTRG.33975	.	1.05977	1.80996	5.40586	1.06573	0.0001	0.216842	6.45181	2.68971	0.162347	up	no
35530	o	chr11	-	3191184	3209663	MSTRG.15509.1	2	306	MSTRG.15509	MTMR6	0.373445	1.40828	1.77957	14.6358	0.160483	4.91902	0.180636	-2.46884	0.162455	down	no
66343	x	chr13	-	133982686	134078066	MSTRG.28822.9	5	2204	MSTRG.28822	TFRC	3.52623	2.4084	0.432986	0.652733	0.0001	0.357021	6.30548	2.65661	0.162457	up	no
140116	x	chr2	+	120562791	120618087	MSTRG.60740.2	4	1004	MSTRG.60740	SEMA6A	0.157502	0.798647	0.0001	1.1075	2.2922	2.55812	0.160503	-2.63932	0.162577	down	no
52084	u	chr12	+	56558305	56560598	MSTRG.22870.19	4	1202	MSTRG.22870	.	0.02053	0.646344	0.517347	3.24977	0.543944	2.2048	0.197419	-2.34067	0.162645	down	no
146189	x	chr3	+	11863640	11882619	MSTRG.63022.2	5	847	MSTRG.63022	ENSSSCG00000028635	5.54049	6.16126	3.20601	1.01484	1.77328	0.743797	4.22088	2.07754	0.162912	up	no
24154	u	chr1	+	250651556	250655020	MSTRG.10457.10	3	1323	MSTRG.10457	.	0.030829	0.444397	0.140947	2.03037	0.674462	0.658138	0.183223	-2.44833	0.163124	down	no
55483	x	chr13	+	28066673	28105212	MSTRG.24473.8	5	1539	MSTRG.24473	ZDHHC3	0.451407	0.299387	0.141777	0.801909	0.958104	2.11377	0.230413	-2.1177	0.16326	down	no
221502	u	chr7	+	73727711	73805911	MSTRG.95607.9	4	1731	MSTRG.95607	.	0.06083	0.037116	0.445159	0.130903	1.58036	1.26885	0.182243	-2.45606	0.163466	down	no
40105	u	chr11	+	54721621	54759078	MSTRG.17716.4	3	2261	MSTRG.17716	.	14.0005	1.72228	7.84631	3.69449	0.522264	1.5634	4.07758	2.02771	0.163471	up	no
6302	u	chr1	-	67179369	67198512	MSTRG.3001.17	3	1432	MSTRG.3001	.	0.031817	0.033484	0.118338	0.866869	0.007864	0.695198	0.116973	-3.09576	0.163631	down	no
149373	i	chr3	+	35218252	35220883	MSTRG.64513.3	3	1488	MSTRG.64513	RBFOX1	8.19437	7.84282	12.5821	2.77222	2.7571	2.41016	3.60468	1.84987	0.16379	up	no
258729	u	chrX	.	35494065	35496771	MSTRG.111722.1	1	2707	MSTRG.111722	.	0.121526	0.0001	0.0001	0.0001	1.33626	0.514111	0.0657812	-3.92618	0.164103	down	no
209601	u	chr6	+	156337595	156347924	MSTRG.90512.6	4	800	MSTRG.90512	.	1.75617	6.73827	2.8094	0.430588	1.39309	0.0001	6.19802	2.63181	0.164243	up	no
35365	u	chr11	-	1934331	1964490	MSTRG.15431.8	3	898	MSTRG.15431	.	0.163491	0.396208	0.0001	0.755387	1.53312	1.91195	0.133271	-2.90757	0.164311	down	no
80653	x	chr14	+	60711261	60730902	MSTRG.35288.2	4	1503	MSTRG.35288	ENSSSCG00000010194	0.85693	1.94415	0.552211	0.189462	0.171594	0.365895	4.61281	2.20565	0.164341	up	no
74446	u	chr14	-	13144338	13191599	MSTRG.32619.6	3	1209	MSTRG.32619	.	2.39763	0.763054	1.3071	0.479018	0.0001	0.0001	9.32308	3.22081	0.164427	up	no
58049	u	chr13	+	45209939	45213527	MSTRG.25282.11	3	1066	MSTRG.25282	.	0.0001	1.00594	4.45314	0.433478	0.0001	0.012641	12.2343	3.61286	0.164851	up	no
250312	j	chr9	+	91981753	91984926	MSTRG.108508.1	3	1063	MSTRG.108508	NUPL2	0.64158	0.482726	0.996777	2.83033	2.66753	2.99066	0.249876	-2.00071	0.164855	down	no
239453	u	chr8	+	134234743	134260983	MSTRG.103510.7	5	808	MSTRG.103510	.	0.165451	0.168188	0.866102	5.23061	0.0001	3.18031	0.142639	-2.80956	0.16507	down	no
31322	u	chr10	-	36437599	36539014	MSTRG.13788.13	4	1784	MSTRG.13788	.	0.0001	0.269011	0.0001	0.0001	1.40952	2.34518	0.0716978	-3.80193	0.165205	down	no
155233	u	chr3	-	84760389	84782140	MSTRG.67192.22	5	1264	MSTRG.67192	.	0.0001	5.73061	5.38555	0.0001	0.758203	0.0001	14.6575	3.87356	0.165288	up	no
156775	u	chr3	-	99249210	99262916	MSTRG.67797.18	3	1488	MSTRG.67797	.	4.06576	35.8585	4.50949	17.2585	89.544	58.4859	0.268826	-1.89526	0.165293	down	no
168882	x	chr4	+	87621593	87720968	MSTRG.73522.8	4	997	MSTRG.73522	HSD17B7	0.369822	0.026052	0.0001	3.15745	0.0001	1.58572	0.0834814	-3.5824	0.16549	down	no
159544	u	chr3	+	122548689	122583395	MSTRG.68865.37	4	1351	MSTRG.68865	.	0.585867	0.871996	0.538455	0.803544	3.14913	4.39789	0.239064	-2.06453	0.165563	down	no
119698	u	chr18	.	14500718	14501930	MSTRG.52347.1	1	1213	MSTRG.52347	.	0.189096	0.0001	0.0001	0.0001	1.44365	1.97282	0.0554052	-4.17383	0.165766	down	no
7882	x	chr1	+	83849339	83852037	MSTRG.3697.1	2	968	MSTRG.3697	TPBG	0.953218	1.05027	0.443248	4.82006	2.05403	2.9662	0.248644	-2.00784	0.16586	down	no
35811	i	chr11	+	4917311	4930014	MSTRG.15719.16	3	1535	MSTRG.15719	MTIF3	0.056592	0.695468	0.073992	5.6581	0.720049	0.0001	0.129511	-2.94886	0.166099	down	no
163418	u	chr4	-	29610229	29647191	MSTRG.70799.5	2	1094	MSTRG.70799	.	1.15861	0.506545	1.47708	0.0001	0.272988	0.0001	11.5021	3.52383	0.166149	up	no
8030	u	chr1	+	86350708	86354693	MSTRG.3808.1	3	1297	MSTRG.3808	.	3.27327	0.818032	0.120879	0.48546	0.174004	0.059242	5.86079	2.5511	0.166319	up	no
62888	u	chr13	-	97746346	97798271	MSTRG.27388.10	4	2325	MSTRG.27388	.	1.24439	1.35956	0.709734	0.0001	0.0001	0.471532	7.02449	2.81239	0.166323	up	no
94522	x	chr15	-	62014312	62101971	MSTRG.41391.7	4	549	MSTRG.41391	GALNT13	2.27839	3.71657	0.590435	0.59699	0.173156	0.0001	8.54972	3.09588	0.166668	up	no
155229	u	chr3	-	84759947	84782140	MSTRG.67192.18	3	1435	MSTRG.67192	.	6.10881	20.1024	10.9965	0.0001	4.04654	2.75827	5.46777	2.45095	0.166908	up	no
11668	x	chr1	-	123358026	123393993	MSTRG.5376.4	3	1609	MSTRG.5376	FBN1	21.0705	24.246	18.3176	9.70868	2.68738	6.22178	3.4179	1.77311	0.166946	up	no
35369	u	chr11	+	1964566	1975973	MSTRG.15433.3	3	1217	MSTRG.15433	.	0.0001	0.0001	0.749916	7.87987	0.0001	2.71695	0.0707862	-3.82039	0.166947	down	no
207374	u	chr6	+	132597858	132978040	MSTRG.89622.19	6	1659	MSTRG.89622	.	0.396954	16.9456	0.487955	0.963082	0.0001	1.50078	7.23654	2.8553	0.167054	up	no
258660	u	chrX	-	34672102	34702728	MSTRG.111773.7	4	1092	MSTRG.111773	.	0.260939	0.244693	0.679272	1.54519	1.08445	2.52178	0.230015	-2.1202	0.16707	down	no
180468	u	chr5	-	32029275	32038307	MSTRG.78145.9	2	4242	MSTRG.78145	.	0.214466	0.229514	0.153883	1.42843	0.023452	1.43521	0.207081	-2.27173	0.16716	down	no
225591	u	chr7	-	105754839	105757712	MSTRG.97308.3	2	781	MSTRG.97308	.	0.0001	0.016578	0.156336	1.50319	0.0001	1.30133	0.0616888	-4.01885	0.167179	down	no
249072	u	chr9	-	77487651	77509232	MSTRG.108061.15	5	1478	MSTRG.108061	.	1.20158	0.0001	2.17387	0.0001	0.0001	0.211301	15.96	3.99639	0.167526	up	no
118138	u	chr18	-	4946161	4946790	MSTRG.51970.1	1	630	MSTRG.51970	.	1.30138	0.429507	0.598638	0.125841	8.80101	2.71173	0.200156	-2.32081	0.167768	down	no
216431	u	chr7	.	32763803	32764805	MSTRG.93253.1	1	1003	MSTRG.93253	.	0.547139	0.491438	0.435412	0.157183	3.83419	2.88505	0.214354	-2.22193	0.167794	down	no
239875	i	chr8	.	136521515	136522189	MSTRG.103805.1	1	675	MSTRG.103805	RASGEF1B	0.439728	0.0001	0.0001	0.0001	5.31496	1.80741	0.0617662	-4.01704	0.168455	down	no
83871	u	chr14	+	88355431	88385025	MSTRG.36444.2	2	268	MSTRG.36444	.	3.72179	1.45088	0.743446	5.18769	0.833846	22.9576	0.204151	-2.29229	0.168491	down	no
84680	i	chr14	+	98405075	98414565	MSTRG.36854.1	2	936	MSTRG.36854	PRKG1	0.255622	0.05971	0.241987	1.08381	1.52043	0.680027	0.169694	-2.55899	0.168733	down	no
61859	u	chr13	+	85266356	85410928	MSTRG.26836.2	3	715	MSTRG.26836	.	0.170737	0.107248	0.299428	0.0001	2.41161	2.70587	0.112829	-3.14779	0.168734	down	no
187616	u	chr5	+	94785882	94903934	MSTRG.81147.13	3	956	MSTRG.81147	.	0.013799	0.0001	0.731638	1.43783	1.21294	2.67155	0.140077	-2.8357	0.168802	down	no
116088	j	chr17	-	51630234	51664226	MSTRG.50721.4	4	2182	MSTRG.50721	UBE2V1	36.5166	7.88067	52.068	3.9074	16.491	6.54693	3.58004	1.83998	0.16893	up	no
179792	x	chr5	+	24018419	24068791	MSTRG.77816.1	5	1292	MSTRG.77816	LRIG3	1.82023	1.93765	3.67684	0.8813	0.0001	0.0001	8.43417	3.07625	0.169155	up	no
164167	u	chr4	+	36482412	36497700	MSTRG.71120.2	3	948	MSTRG.71120	.	2.44887	0.564201	1.62511	0.155846	0.429613	0.280169	5.35817	2.42174	0.16916	up	no
211919	u	chr7	+	1299553	1302477	MSTRG.91493.1	1	2925	MSTRG.91493	.	0.762406	0.173705	0.154368	0.018379	4.62935	1.12236	0.188988	-2.40363	0.169456	down	no
212539	i	chr7	+	6597757	6599967	MSTRG.91817.1	2	1873	MSTRG.91817	ENSSSCG00000034480	0.1163	0.0001	0.0001	0.0001	1.04908	1.00722	0.0566524	-4.14172	0.169472	down	no
92687	u	chr15	+	42951024	42981026	MSTRG.40489.39	2	869	MSTRG.40489	.	0.140799	0.355728	0.102635	1.34358	0.352748	1.92361	0.165517	-2.59495	0.169607	down	no
182163	u	chr5	+	49238651	49531802	MSTRG.78906.11	6	880	MSTRG.78906	.	0.0001	0.177505	0.298364	0.297834	2.6272	1.02594	0.120469	-3.05327	0.170132	down	no
142703	j	chr2	-	142359006	142361096	MSTRG.61733.1	2	774	MSTRG.61733	ENSSSCG00000014371	10.7361	2.54319	4.6416	0.555316	76.1311	4.33074	0.221199	-2.17659	0.1703	down	no
3525	i	chr1	-	34619173	34623074	MSTRG.1728.6	5	1341	MSTRG.1728	ENSSSCG00000033619	1.0367	0.0001	3.2215	0.0001	0.289341	0.0001	14.7071	3.87844	0.170334	up	no
172170	u	chr4	+	103994384	104035735	MSTRG.74680.5	3	1047	MSTRG.74680	.	0.0001	0.321351	0.709296	1.71934	3.16083	1.02495	0.174551	-2.51828	0.170659	down	no
32994	u	chr10	+	50495848	50512965	MSTRG.14390.1	5	2478	MSTRG.14390	.	5.16114	1.06771	5.15197	1.28061	1.18032	0.117499	4.41386	2.14204	0.170673	up	no
116192	u	chr17	-	52309141	52311166	MSTRG.50893.4	2	1242	MSTRG.50893	.	0.577494	0.888887	1.60726	0.273666	0.0001	0.0001	11.2232	3.48841	0.170833	up	no
40404	u	chr11	+	58941341	59022650	MSTRG.17796.23	6	2332	MSTRG.17796	.	0.59374	0.189193	0.527235	1.10348	2.36217	1.6742	0.254904	-1.97197	0.170988	down	no
213060	u	chr7	-	11056155	11130125	MSTRG.92103.23	3	1142	MSTRG.92103	.	0.049511	3.48074	1.7408	0.0001	0.0001	0.55017	9.57729	3.25962	0.17112	up	no
96670	u	chr15	+	82006440	82028157	MSTRG.42248.3	4	1924	MSTRG.42248	.	0.558485	0.720922	0.347142	0.448415	3.09375	3.19838	0.241308	-2.05105	0.171324	down	no
53029	i	chr13	.	2833255	2833750	MSTRG.23398.1	1	496	MSTRG.23398	HACL1	0.0001	2.59281	0.0001	0.998076	0.0001	41.9972	0.0603089	-4.05148	0.171576	down	no
184206	u	chr5	+	67196410	67198399	MSTRG.79923.1	1	1990	MSTRG.79923	.	0.578385	0.50329	0.151177	0.07704	4.23901	1.59045	0.208728	-2.2603	0.171813	down	no
81038	x	chr14	+	63355961	63442549	MSTRG.35482.25	7	1004	MSTRG.35482	ENSSSCG00000010212	0.547139	0.204121	0.377726	1.91273	1.02493	1.91383	0.232709	-2.1034	0.17183	down	no
228230	i	chr8	.	11776435	11776690	MSTRG.98890.1	1	256	MSTRG.98890	LDB2	10.2578	17.9053	0.0001	0.888757	0.0001	2.18107	9.17388	3.19753	0.172153	up	no
256623	u	chrX	-	11662877	11796823	MSTRG.110940.22	5	943	MSTRG.110940	.	1.36368	3.48753	2.17695	0.045082	0.0001	1.0798	6.24736	2.64325	0.172529	up	no
245011	u	chr9	.	41909325	41910625	MSTRG.106061.1	1	1301	MSTRG.106061	.	0.558828	0.079681	0.0001	0.0001	4.67452	1.18416	0.109	-3.1976	0.172539	down	no
70424	u	chr13	+	178336006	178346327	MSTRG.30554.1	3	2609	MSTRG.30554	.	0.0001	2.18836	2.35173	0.0001	0.0001	0.34463	13.1665	3.7188	0.17263	up	no
256369	u	chrX	+	9659179	9690112	MSTRG.110860.4	3	885	MSTRG.110860	.	1.06546	1.4493	1.1976	4.73028	6.62179	2.83574	0.261658	-1.93424	0.172738	down	no
96696	u	chr15	+	82213393	82215103	MSTRG.42255.8	2	648	MSTRG.42255	.	0.003889	0.0001	2.2474	4.30012	9.18831	2.30534	0.142549	-2.81047	0.173052	down	no
76904	i	chr14	+	33728455	33730303	MSTRG.33557.2	3	1077	MSTRG.33557	SRRM4	0.0001	0.31091	0.043463	1.11392	0.503182	1.26795	0.122865	-3.02485	0.173116	down	no
28784	u	chr10	.	15936370	15939325	MSTRG.12674.1	1	2956	MSTRG.12674	.	1.23261	0.044594	0.0001	0.027555	8.578	1.19293	0.130357	-2.93946	0.173978	down	no
242989	u	chr9	-	23007341	23008735	MSTRG.105290.1	2	1210	MSTRG.105290	.	2.58672	0.245991	0.096601	0.1422	6.44053	8.8846	0.189387	-2.40059	0.174092	down	no
7461	u	chr1	+	78315541	78317476	MSTRG.3480.1	1	1936	MSTRG.3480	.	0.862818	0.012277	0.121112	0.084144	3.88291	1.55929	0.180265	-2.47181	0.174246	down	no
243668	u	chr9	-	28470216	28474544	MSTRG.105470.2	3	809	MSTRG.105470	.	1.65385	6.09338	1.66876	0.75215	0.046763	1.20538	4.69791	2.23202	0.174314	up	no
19932	u	chr1	-	205745702	205824527	MSTRG.8761.3	4	1049	MSTRG.8761	.	1.6114	0.138581	2.03543	0.278923	0.204677	0.149935	5.97507	2.57896	0.174376	up	no
98395	u	chr15	+	101610772	101623507	MSTRG.42938.11	4	650	MSTRG.42938	.	2.89188	5.65383	6.01715	2.02818	0.70932	0.774795	4.14625	2.05181	0.174529	up	no
139085	u	chr2	-	111694217	111722951	MSTRG.60425.7	3	2426	MSTRG.60425	.	0.108686	0.506817	0.242206	0.964638	1.48445	1.00338	0.248433	-2.00907	0.174552	down	no
100920	x	chr15	+	125746793	125766222	MSTRG.43928.5	2	521	MSTRG.43928	WDFY1	0.210844	1.74798	0.684345	6.68289	0.855508	4.72632	0.21551	-2.21417	0.17457	down	no
229053	u	chr8	+	24229094	24236241	MSTRG.99331.9	4	836	MSTRG.99331	.	1.35679	0.012724	3.80854	0.0001	0.456106	0.009558	11.1173	3.47474	0.174728	up	no
139471	u	chr2	+	114930304	115022830	MSTRG.60559.46	5	1018	MSTRG.60559	.	4.57775	2.96637	1.20273	1.04171	0.0001	0.0001	8.39501	3.06953	0.174759	up	no
58132	u	chr13	-	45975688	46024358	MSTRG.25318.2	2	2381	MSTRG.25318	.	8.81792	9.49023	7.03265	0.205095	0.420715	5.75912	3.96884	1.98872	0.175256	up	no
226536	u	chr7	+	116120776	116121058	MSTRG.97875.1	1	283	MSTRG.97875	.	0.0001	0.947749	0.0001	6.90405	0.0001	8.78857	0.060407	-4.04914	0.175265	down	no
114809	u	chr17	-	43647359	43655134	MSTRG.50237.14	5	937	MSTRG.50237	.	0.416524	0.259306	0.577583	2.26478	0.942552	2.078	0.237149	-2.07613	0.17576	down	no
22869	u	chr1	+	238944450	239050419	MSTRG.9912.5	4	1717	MSTRG.9912	.	1.11498	0.434838	1.1653	0.379996	0.094039	0.022291	5.47044	2.45166	0.175833	up	no
255132	u	chr9	+	133425492	133468250	MSTRG.110243.1	3	1700	MSTRG.110243	.	2.20586	0.955234	1.26617	0.0001	0.633996	0.091296	6.10327	2.60958	0.175876	up	no
31158	x	chr10	+	34128511	34401681	MSTRG.13716.6	4	1209	MSTRG.13716	RF00322	0.305018	0.253897	0.0001	0.650302	1.96627	1.00861	0.154203	-2.6971	0.175888	down	no
20988	u	chr1	+	219525496	219599300	MSTRG.9274.18	3	1185	MSTRG.9274	.	0.607465	1.13065	1.47709	0.228832	0.0001	0.215073	7.24138	2.85627	0.176	up	no
142999	u	chr2	+	143751301	143760820	MSTRG.61777.2	2	1394	MSTRG.61777	.	0.996276	3.02011	2.68214	0.778345	0.0001	0.417538	5.60085	2.48565	0.176047	up	no
154375	u	chr3	+	76411804	76421224	MSTRG.66878.2	5	2309	MSTRG.66878	.	1.43821	0.0001	1.13176	0.252797	0.018133	0.071384	7.50792	2.90841	0.176206	up	no
192687	u	chr6	+	32783523	32820719	MSTRG.83148.2	3	674	MSTRG.83148	.	1.59452	1.98781	1.69496	0.597637	0.0001	0.062457	7.99353	2.99883	0.17654	up	no
255652	i	chrX	+	721272	725958	MSTRG.110583.3	4	1147	MSTRG.110583	ENSSSCG00000038963	1.07612	0.593696	1.80731	0.045751	0.0001	0.414795	7.54836	2.91616	0.177006	up	no
172206	u	chr4	-	104328533	104330268	MSTRG.74695.2	2	1165	MSTRG.74695	.	1.83756	1.22398	1.17032	0.553135	0.0001	0.000175	7.64689	2.93487	0.177093	up	no
241492	u	chr9	-	8960460	8990338	MSTRG.104451.1	2	926	MSTRG.104451	.	2.16951	2.47274	2.52759	21.3185	2.50922	3.77181	0.259782	-1.94463	0.177095	down	no
229198	u	chr8	+	27697123	27746728	MSTRG.99474.1	5	901	MSTRG.99474	.	0.039263	0.726656	0.010127	0.85859	1.26353	2.86849	0.155501	-2.685	0.177176	down	no
112246	x	chr17	-	26616957	26641522	MSTRG.49242.7	5	2069	MSTRG.49242	ZNF133	0.17186	0.0001	0.0001	0.274913	0.460222	1.00907	0.0986468	-3.34158	0.177777	down	no
126495	j	chr2	-	11483114	11492868	MSTRG.55398.1	4	824	MSTRG.55398	ENSSSCG00000039899	0.012095	0.546807	1.85398	2.4368	1.61629	8.45353	0.192929	-2.37386	0.177877	down	no
229894	u	chr8	.	32853803	32855944	MSTRG.99599.1	1	2142	MSTRG.99599	.	0.128023	0.008535	0.0001	0.0001	1.1002	0.627336	0.0791011	-3.66016	0.177938	down	no
27337	u	chr10	-	2890051	2952100	MSTRG.11979.4	3	992	MSTRG.11979	.	1.51998	0.84953	8.50019	1.41544	0.0001	0.293133	6.36149	2.66937	0.177963	up	no
212139	u	chr7	+	2735893	2742835	MSTRG.91594.1	3	1980	MSTRG.91594	.	6.00406	6.68984	4.20676	1.11578	2.69463	0.686884	3.75796	1.90995	0.178252	up	no
135685	o	chr2	+	80420738	80427759	MSTRG.59248.1	2	784	MSTRG.59248	FAM193B	0.185811	0.617269	0.189321	1.46161	0.262961	3.79565	0.179776	-2.47573	0.178442	down	no
251115	u	chr9	-	101500289	101508559	MSTRG.108734.3	4	1492	MSTRG.108734	.	0.212133	0.0001	0.0001	0.295082	0.747841	1.12212	0.0980735	-3.34999	0.178505	down	no
256820	u	chrX	-	12940287	13025764	MSTRG.111180.9	3	1547	MSTRG.111180	.	9.01854	1.0405	3.20856	1.4873	0.752978	0.95411	4.15341	2.0543	0.178539	up	no
3840	j	chr1	-	38453295	38564461	MSTRG.1889.2	5	764	MSTRG.1889	ENSSSCG00000035858	0.472112	0.477807	1.11747	1.17145	4.26841	2.98819	0.245298	-2.02739	0.178721	down	no
15470	u	chr1	-	161266085	161270042	MSTRG.6967.1	2	2120	MSTRG.6967	.	6.15414	3.40485	5.88365	1.66853	0.012921	1.74048	4.51284	2.17403	0.178774	up	no
92091	u	chr15	+	35084818	35203988	MSTRG.40245.2	3	1788	MSTRG.40245	.	3.02012	1.99127	5.22008	1.18744	0.710448	0.73623	3.88421	1.95762	0.17892	up	no
45102	u	chr12	+	17753150	17754963	MSTRG.20014.1	2	1580	MSTRG.20014	.	0.192826	1.36348	2.05577	0.408203	0.0001	0.0001	8.8444	3.14476	0.179066	up	no
35659	o	chr11	+	4085583	4134702	MSTRG.15609.1	2	354	MSTRG.15609	CDK8	0.0001	0.647746	0.0001	4.66204	0.0001	6.26872	0.0592768	-4.07639	0.179069	down	no
46719	u	chr12	.	24807430	24809267	MSTRG.20463.1	1	1838	MSTRG.20463	.	0.192351	0.069631	0.077243	0.153233	1.06279	0.685184	0.178427	-2.4866	0.179095	down	no
122759	i	chr18	+	45105915	45106381	MSTRG.53781.1	1	467	MSTRG.53781	ENSSSCG00000040788	0.492575	0.520305	0.0001	3.20342	0.32131	4.20575	0.131037	-2.93195	0.179108	down	no
166791	x	chr4	-	67393809	67425618	MSTRG.72703.12	3	1611	MSTRG.72703	CPA6	1.37408	1.18047	0.952362	2.49564	2.57424	8.04574	0.267384	-1.90302	0.179214	down	no
143614	j	chr2	+	149520484	149529184	MSTRG.61993.6	4	2783	MSTRG.61993	ENSSSCG00000036834	2.61013	1.53921	0.000438	0.015759	0.0001	0.479996	8.36893	3.06504	0.179286	up	no
53937	i	chr13	-	14989407	14997260	MSTRG.23879.4	4	847	MSTRG.23879	ENSSSCG00000033794	0.567188	0.605379	0.021501	0.685656	3.86776	1.32799	0.203024	-2.30028	0.179471	down	no
116766	u	chr17	+	57195424	57201316	MSTRG.51146.6	4	1256	MSTRG.51146	.	0.0001	0.830014	1.47707	0.123547	0.0001	0.0001	18.6444	4.22067	0.179509	up	no
139451	u	chr2	+	114930257	114990144	MSTRG.60559.26	3	2601	MSTRG.60559	.	0.060732	0.739287	0.0001	2.20401	0.07515	3.19028	0.146289	-2.7731	0.179711	down	no
59070	u	chr13	-	57421706	57459168	MSTRG.25669.2	4	1960	MSTRG.25669	.	0.216029	0.005875	0.107475	0.990102	0.471222	0.46068	0.171373	-2.54479	0.179857	down	no
21236	x	chr1	-	222339687	222526162	MSTRG.9333.1	4	1815	MSTRG.9333	PIP5K1B	0.525661	0.244027	1.21941	0.183255	0.0001	0.0001	10.8424	3.43861	0.180349	up	no
116023	u	chr17	+	51382378	51400265	MSTRG.50700.2	4	1902	MSTRG.50700	.	0.176356	0.037592	0.186122	0.891871	0.595659	0.571029	0.194345	-2.36331	0.180384	down	no
254327	u	chr9	+	128224954	128339438	MSTRG.109970.6	3	1875	MSTRG.109970	.	0.004845	0.0001	0.388927	2.55064	1.38662	0.0001	0.100034	-3.32143	0.181017	down	no
225373	x	chr7	+	103344496	103354257	MSTRG.97513.1	5	911	MSTRG.97513	CEP128	2.84917	0.653676	1.59346	0.394424	0.054904	0.567933	5.00983	2.32476	0.18108	up	no
80881	u	chr14	-	62212670	62218753	MSTRG.35387.4	2	1422	MSTRG.35387	.	0.154461	0.329376	0.557132	0.210683	3.52391	0.934689	0.22294	-2.16527	0.181086	down	no
255727	u	chrX	-	2617443	2638665	MSTRG.110612.2	5	1254	MSTRG.110612	.	3.24756	2.60643	0.459729	0.756146	0.0001	0.0001	8.34765	3.06137	0.181176	up	no
11731	u	chr1	+	123688659	123822742	MSTRG.5396.18	6	941	MSTRG.5396	.	0.489955	1.11877	1.73711	0.333233	0.07453	0.0001	8.20334	3.03621	0.181181	up	no
146149	i	chr3	+	11600037	11601161	MSTRG.63007.1	1	1125	MSTRG.63007	GTF2IRD1	0.287875	1.27039	0.861552	0.276413	0.064992	0.025985	6.58651	2.71951	0.181512	up	no
183284	i	chr5	.	61636023	61637635	MSTRG.79425.1	1	1613	MSTRG.79425	KLRK1	1.32644	0.082858	0.0001	0.0001	12.8467	0.944719	0.102193	-3.29063	0.181658	down	no
178936	o	chr5	-	20424928	20738608	MSTRG.77608.32	5	461	MSTRG.77608	ENSSSCG00000039312	3.32857	3.37545	0.0001	0.43927	0.0001	0.032265	14.2147	3.82931	0.181664	up	no
235067	x	chr8	+	87570316	87586116	MSTRG.102079.6	4	1623	MSTRG.102079	RAB33B	1.22851	3.4321	2.49065	0.0001	0.0001	0.933106	7.66228	2.93777	0.181743	up	no
4053	u	chr1	+	41601964	41642057	MSTRG.1997.6	4	1602	MSTRG.1997	.	2.30184	0.193561	0.175623	4.40691	2.21708	4.36625	0.243037	-2.04075	0.181987	down	no
97600	j	chr15	+	92029588	92124699	MSTRG.42537.13	5	691	MSTRG.42537	ENSSSCG00000038276	3.92587	3.43833	3.56294	1.4279	0.625071	0.711463	3.95275	1.98286	0.182806	up	no
188270	u	chr5	-	102670590	102909740	MSTRG.81412.38	3	1271	MSTRG.81412	.	0.425247	1.13024	1.45188	0.346339	0.0001	0.00661	8.51827	3.09056	0.183184	up	no
80080	x	chr14	-	55603458	55628722	MSTRG.34997.1	2	278	MSTRG.34997	LYST	17.1506	5.973	9.97386	37.7836	37.9217	37.0276	0.293592	-1.76812	0.183727	down	no
238693	u	chr8	+	127651869	127766769	MSTRG.103249.17	4	3090	MSTRG.103249	.	2.23159	3.14961	0.0001	3.97143	13.4901	9.07158	0.202815	-2.30177	0.18427	down	no
164409	u	chr4	+	38600720	38607132	MSTRG.71162.2	4	1282	MSTRG.71162	.	12.7447	0.692271	0.0001	0.907662	0.0001	0.0001	14.8008	3.88761	0.184405	up	no
107312	i	chr16	+	52861303	52864361	MSTRG.46965.1	1	3059	MSTRG.46965	RANBP17	0.0001	0.017572	0.125738	0.073727	0.713075	0.341357	0.127119	-2.97575	0.184881	down	no
208761	u	chr6	.	148015742	148016008	MSTRG.90068.1	1	267	MSTRG.90068	.	0.0001	0.723106	0.0001	7.84418	0.0001	4.68024	0.0577512	-4.114	0.184921	down	no
22265	u	chr1	-	235391343	235487502	MSTRG.9727.6	4	960	MSTRG.9727	.	0.842789	1.82878	3.79734	0.515588	0.814432	0.04267	4.71258	2.23652	0.185277	up	no
7679	u	chr1	+	81268447	81277722	MSTRG.3625.1	3	846	MSTRG.3625	.	0.943501	0.17447	0.0001	2.60208	1.23418	2.37279	0.180071	-2.47336	0.185908	down	no
146261	u	chr3	+	12217950	12315755	MSTRG.63130.16	6	1239	MSTRG.63130	.	0.155981	0.0001	0.266413	0.087653	1.41734	1.63251	0.134659	-2.89261	0.186092	down	no
263454	u	chrX	+	95137562	95168130	MSTRG.114329.12	3	1272	MSTRG.114329	.	1.51791	1.86396	1.21516	0.0001	0.468759	0.375447	5.44474	2.44486	0.186146	up	no
148120	u	chr3	+	24235646	24248418	MSTRG.64112.25	4	699	MSTRG.64112	.	0.00978	4.59987	2.01837	0.0001	0.046333	0.691565	8.98109	3.16689	0.186537	up	no
109511	u	chr16	.	77757012	77758010	MSTRG.47876.1	1	999	MSTRG.47876	.	1.09272	0.872793	4.608	0.629618	0.467538	0.454154	4.23739	2.08318	0.186575	up	no
21955	u	chr1	+	231208705	231287120	MSTRG.9659.8	5	1265	MSTRG.9659	.	0.259986	0.033927	0.0001	1.35882	0.770743	0.162663	0.128265	-2.9628	0.186577	down	no
4071	u	chr1	-	42061045	42344993	MSTRG.2013.3	5	1801	MSTRG.2013	.	0.786723	0.447595	1.06833	0.0001	8.99047	4.29276	0.173348	-2.52825	0.186862	down	no
233288	x	chr8	+	71501848	71528914	MSTRG.101291.1	5	987	MSTRG.101291	PPEF2	20.2209	23.9388	33.2121	9.7407	5.9796	8.59908	3.18149	1.6697	0.186953	up	no
166063	u	chr4	-	61280556	61285003	MSTRG.72157.1	3	766	MSTRG.72157	.	3.8484	0.858487	1.38706	0.0001	0.0001	0.652405	9.33787	3.22309	0.187033	up	no
25337	u	chr1	-	261878862	261886122	MSTRG.11060.11	5	1872	MSTRG.11060	.	3.53741	3.05173	3.70201	6.58346	18.3429	7.13686	0.320964	-1.63952	0.187137	down	no
191658	u	chr6	-	24072361	24130128	MSTRG.82782.41	3	1445	MSTRG.82782	.	0.25549	0.481262	0.61164	1.57757	1.61433	1.83007	0.268499	-1.89701	0.187213	down	no
139469	u	chr2	+	114930297	115078942	MSTRG.60559.43	5	1295	MSTRG.60559	.	1.4149	0.945491	0.749455	0.316097	0.0001	0.0001	9.83203	3.29749	0.18724	up	no
169431	o	chr4	+	90833529	90939519	MSTRG.73779.6	4	4115	MSTRG.73779	ENSSSCG00000031081	1.5977	0.470141	3.75965	4.09572	7.23707	7.80806	0.304453	-1.71571	0.187242	down	no
106269	u	chr16	+	45648814	45678842	MSTRG.46569.4	4	644	MSTRG.46569	.	1.65423	1.64562	1.04185	0.126216	0.266514	0.367856	5.70835	2.51307	0.187525	up	no
132717	x	chr2	+	66370631	66421746	MSTRG.58128.2	4	613	MSTRG.58128	ENSSSCG00000029347	0.314704	0.242355	0.168544	0.550689	1.57818	1.93485	0.178557	-2.48555	0.187693	down	no
58035	j	chr13	+	45185592	45200664	MSTRG.25246.5	4	1482	MSTRG.25246	SNTN	1.37748	9.53443	2.12416	1.98584	0.007925	0.540203	5.14454	2.36304	0.188157	up	no
265818	u	chrX	-	117757532	117780844	MSTRG.115260.14	3	588	MSTRG.115260	.	1.99988	2.25857	1.25458	0.022872	0.0001	0.648774	8.20702	3.03686	0.188862	up	no
219428	o	chr7	+	55828292	55876218	MSTRG.95049.1	2	457	MSTRG.95049	ENSSSCG00000033954	0.108248	0.681698	0.867567	3.74042	0.0001	7.56989	0.146548	-2.77056	0.189339	down	no
62309	u	chr13	+	90918334	90925191	MSTRG.27110.5	3	1999	MSTRG.27110	.	2.80362	1.48214	3.33245	0.763602	0.635101	0.63098	3.7534	1.9082	0.189348	up	no
83543	x	chr14	+	86038072	86199151	MSTRG.36374.23	5	701	MSTRG.36374	RF00026	5.76708	1.91282	0.891896	0.584789	0.855358	0.553382	4.29981	2.10427	0.189559	up	no
107793	u	chr16	-	59548215	59684109	MSTRG.47187.4	6	1498	MSTRG.47187	.	2.38296	0.0001	0.903249	0.0001	0.211204	0.0001	15.5452	3.9584	0.189688	up	no
75304	u	chr14	+	22134776	22137547	MSTRG.32974.5	3	1513	MSTRG.32974	.	39.5478	29.3265	79.1723	11.8516	18.8792	17.5268	3.06785	1.61723	0.190271	up	no
157880	x	chr3	+	108692684	108831518	MSTRG.68185.12	5	1110	MSTRG.68185	LCLAT1	1.41168	0.594926	1.16352	0.395729	0.086608	0.057535	5.87199	2.55385	0.190315	up	no
179934	x	chr5	+	26290439	26445332	MSTRG.78013.17	3	1326	MSTRG.78013	FAM19A2	0.0001	0.147926	0.759989	0.355258	1.23431	3.80342	0.16837	-2.5703	0.190673	down	no
197776	u	chr6	-	58239220	58242559	MSTRG.85187.2	2	945	MSTRG.85187	.	0.0001	0.447544	0.219909	0.997832	1.48105	1.78472	0.15657	-2.67512	0.190841	down	no
15771	i	chr1	-	163224425	163233305	MSTRG.7111.5	5	1075	MSTRG.7111	CLPX	0.444862	0.721461	0.224781	0.262131	2.12907	3.52888	0.234981	-2.08939	0.191323	down	no
35517	u	chr11	-	3102092	3109507	MSTRG.15500.1	2	1592	MSTRG.15500	.	0.114144	0.034453	0.596786	1.83289	0.571919	0.920738	0.224138	-2.15754	0.191649	down	no
42285	u	chr12	+	26375	74058	MSTRG.18789.5	4	437	MSTRG.18789	.	2.83069	16.3142	2.65599	0.0001	2.6802	1.23274	5.57134	2.47802	0.191728	up	no
104306	u	chr16	-	27761997	27775423	MSTRG.45883.1	2	932	MSTRG.45883	.	6.08656	0.955504	1.61276	0.245951	34.3449	3.83649	0.225226	-2.15056	0.191858	down	no
137529	u	chr2	+	93905003	93915680	MSTRG.59889.4	4	2305	MSTRG.59889	.	2.53122	1.86418	2.69548	3.69844	11.0601	7.44788	0.319317	-1.64694	0.191931	down	no
105365	j	chr16	-	37144237	37169943	MSTRG.46327.7	4	4373	MSTRG.46327	ENSSSCG00000035160	0.575113	0.0001	0.314917	0.0317	0.0001	0.047884	11.1707	3.48165	0.192005	up	no
238687	u	chr8	+	127651836	127718374	MSTRG.103249.7	3	436	MSTRG.103249	.	1.69754	2.65127	1.65877	6.57803	9.03504	6.05771	0.27722	-1.85089	0.192072	down	no
120767	u	chr18	-	23212784	23481301	MSTRG.52799.2	3	1814	MSTRG.52799	.	0.996039	1.20037	1.57556	0.53997	0.136307	0.0001	5.57672	2.47942	0.192233	up	no
36026	u	chr11	-	5927816	5950791	MSTRG.15805.31	4	1550	MSTRG.15805	.	1.03581	4.24179	10.5724	0.79673	2.00139	0.0001	5.66433	2.50191	0.192362	up	no
163010	u	chr4	+	23659717	23722662	MSTRG.70632.2	3	1607	MSTRG.70632	.	1.35397	0.715479	0.274077	0.032675	0.179194	0.217575	5.45713	2.44814	0.19237	up	no
164643	u	chr4	+	41488074	41490045	MSTRG.71320.3	3	1235	MSTRG.71320	.	0.219616	0.075132	0.01683	1.53005	0.0001	1.12877	0.117182	-3.09318	0.19246	down	no
255969	u	chrX	+	5666142	5668061	MSTRG.110670.2	2	1491	MSTRG.110670	.	1.15466	0.914419	1.14066	0.032401	0.168574	0.501566	4.56876	2.1918	0.192474	up	no
264225	u	chrX	+	102758019	102905691	MSTRG.114696.3	3	1889	MSTRG.114696	.	0.232951	0.062382	0.0001	0.616857	0.900221	0.414143	0.152977	-2.70861	0.192524	down	no
221572	x	chr7	-	74539421	74638385	MSTRG.95628.2	4	2056	MSTRG.95628	STXBP6	0.592106	1.3008	1.2411	0.063211	0.495502	0.198613	4.13824	2.04902	0.192677	up	no
222071	o	chr7	-	76206083	76296163	MSTRG.95761.2	5	637	MSTRG.95761	OXA1L	13.9824	0.0001	146.603	11.0223	1.81037	13.6596	6.0616	2.5997	0.192761	up	no
128458	x	chr2	-	27198151	27218480	MSTRG.56170.1	2	2347	MSTRG.56170	ENSSSCG00000024791	1.65344	1.59044	2.75914	4.16306	5.43629	9.62285	0.312296	-1.67901	0.192894	down	no
188898	i	chr6	+	3330664	3332389	MSTRG.81630.2	2	860	MSTRG.81630	GSE1	0.171034	0.0001	0.241432	1.30933	0.317234	1.31164	0.140414	-2.83224	0.193478	down	no
242251	u	chr9	+	16172862	16193488	MSTRG.104897.9	4	1273	MSTRG.104897	.	0.0001	0.139138	0.638593	0.612057	2.17222	1.50055	0.181532	-2.46171	0.193505	down	no
221468	x	chr7	+	73163559	73328137	MSTRG.95594.18	3	1440	MSTRG.95594	RF00001	3.88754	0.98465	1.67566	0.75114	0.331806	0.575268	3.94874	1.98139	0.193753	up	no
12608	u	chr1	+	129773412	129775292	MSTRG.5728.13	2	290	MSTRG.5728	.	59.2305	1.16197	7.94546	8.72182	0.0001	1.49117	6.69121	2.74227	0.193833	up	no
204725	o	chr6	-	99286712	99312274	MSTRG.88096.7	4	1029	MSTRG.88096	RF00001	1.4631	1.93806	2.16545	0.815549	0.0001	0.192009	5.52431	2.46579	0.193993	up	no
238695	u	chr8	+	127651869	127794208	MSTRG.103249.16	6	909	MSTRG.103249	.	3.86895	1.784	8.35517	0.02624	2.48298	0.352681	4.8947	2.29122	0.194001	up	no
99960	u	chr15	+	115447997	115461263	MSTRG.43489.3	3	1638	MSTRG.43489	.	14.8575	5.83224	4.02074	3.30203	2.62897	0.934575	3.59918	1.84767	0.194264	up	no
117865	i	chr18	-	1806144	1813069	MSTRG.51634.1	2	706	MSTRG.51634	LMBR1	1.50192	1.51356	1.43772	0.520361	0.0001	0.041657	7.9222	2.9859	0.194433	up	no
59325	j	chr13	+	61861924	62098666	MSTRG.25795.10	3	1350	MSTRG.25795	ENSSSCG00000035295	0.386865	1.094	1.97578	1.35979	3.96614	7.99439	0.259502	-1.94618	0.194762	down	no
50475	o	chr12	-	49086288	49323953	MSTRG.22317.27	4	1235	MSTRG.22317	ENSSSCG00000034574	3.08505	0.861705	2.96147	0.12942	1.29212	0.113511	4.50032	2.17003	0.194869	up	no
232405	u	chr8	+	62958369	62971302	MSTRG.100751.3	3	3010	MSTRG.100751	.	0.604477	0.0001	0.0001	13.2485	0.0001	0.0001	0.0456404	-4.45355	0.195078	down	no
132882	o	chr2	-	67240555	67288105	MSTRG.58115.1	2	489	MSTRG.58115	ENSSSCG00000040659	2.0814	0.234503	0.0001	10.5789	0.473535	2.63919	0.169154	-2.56359	0.195099	down	no
97264	i	chr15	+	87685885	87686181	MSTRG.42452.1	1	297	MSTRG.42452	PDE1A	0.796025	0.730133	0.415606	3.08468	0.669755	6.98952	0.180731	-2.46809	0.195373	down	no
212295	u	chr7	-	4362941	4382851	MSTRG.91676.2	4	609	MSTRG.91676	.	3.28936	1.75432	4.15567	0.948416	0.727308	0.0001	5.48944	2.45666	0.195473	up	no
242217	u	chr9	-	15599146	15724914	MSTRG.104883.14	5	1014	MSTRG.104883	.	4.2492	0.0001	4.3483	0.0001	0.170201	0.881469	8.17442	3.03112	0.195506	up	no
221459	u	chr7	+	73118112	73134497	MSTRG.95594.8	4	1574	MSTRG.95594	.	1.15011	0.403925	0.822288	0.0001	0.243055	0.0001	9.76887	3.28819	0.195585	up	no
146256	u	chr3	+	12217926	12281085	MSTRG.63130.11	4	1490	MSTRG.63130	.	1.09175	0.0001	0.17061	4.81717	2.68626	0.059063	0.166937	-2.58262	0.195603	down	no
79829	u	chr14	-	53563872	53574522	MSTRG.34817.2	5	1867	MSTRG.34817	.	1.9881	1.13116	0.352548	3.63417	4.93927	3.57699	0.285735	-1.80725	0.195978	down	no
107191	u	chr16	+	51876694	51891647	MSTRG.46808.5	4	711	MSTRG.46808	.	0.6898	1.36639	3.10928	0.534448	0.0001	0.0001	9.66143	3.27224	0.196092	up	no
36308	u	chr11	-	7961162	8205980	MSTRG.15875.3	4	784	MSTRG.15875	.	0.218321	0.203663	0.0001	1.43869	1.43301	0.212534	0.136852	-2.86931	0.196169	down	no
245763	j	chr9	+	47465022	47472644	MSTRG.106417.4	4	1077	MSTRG.106417	TMEM136	1.03845	2.20759	0.625783	0.428949	0.200108	0.148376	4.98026	2.31622	0.196289	up	no
5899	u	chr1	-	62968554	63104703	MSTRG.2819.8	4	1360	MSTRG.2819	.	2.13651	0.902872	2.01748	4.08102	10.1509	3.14464	0.291017	-1.78082	0.196538	down	no
36330	u	chr11	-	8109826	8206710	MSTRG.15875.22	3	1744	MSTRG.15875	.	0.038631	0.000524	6.92254	0.002802	0.269866	0.667473	7.40495	2.88849	0.196658	up	no
207404	u	chr6	-	133175618	133267008	MSTRG.89627.3	3	886	MSTRG.89627	.	1.07143	1.81189	0.587258	7.9887	1.27572	3.91962	0.263241	-1.92555	0.196743	down	no
137212	x	chr2	+	89919421	90045131	MSTRG.59819.17	4	750	MSTRG.59819	SSBP2	2.04589	3.39775	0.756373	0.210049	0.967655	0.048047	5.05813	2.3386	0.196836	up	no
158099	u	chr3	+	110524600	110542702	MSTRG.68313.2	3	1964	MSTRG.68313	.	0.381996	0.064582	0.043808	0.651961	0.570922	0.993488	0.221256	-2.17621	0.196846	down	no
35234	i	chr11	+	1176872	1177136	MSTRG.15387.1	1	265	MSTRG.15387	XPO4	2.05344	1.41366	0.382581	1.57644	7.03364	8.36402	0.226798	-2.14052	0.196856	down	no
59323	o	chr13	+	61861924	62044807	MSTRG.25795.8	3	1692	MSTRG.25795	ENSSSCG00000035295	2.85258	1.20328	1.45157	6.32247	6.82342	4.82706	0.306429	-1.70637	0.19707	down	no
209427	u	chr6	+	154509487	154516253	MSTRG.90456.5	4	1915	MSTRG.90456	.	1.32975	1.44732	0.26871	0.511568	0.005028	0.011174	5.77105	2.52883	0.197226	up	no
171254	i	chr4	-	98725487	98725770	MSTRG.75156.1	1	284	MSTRG.75156	RPRD2	1.00739	10.6731	6.54107	111.194	0.0001	4.93259	0.15691	-2.67199	0.197341	down	no
139924	u	chr2	-	119239486	119297944	MSTRG.60772.30	3	1160	MSTRG.60772	.	0.912022	0.395894	1.96379	0.34578	0.089125	0.201441	5.14139	2.36216	0.197557	up	no
33858	u	chr10	-	58315939	58326604	MSTRG.14751.1	2	1978	MSTRG.14751	.	0.163889	0.0001	0.0001	0.0001	1.52282	0.770509	0.0715476	-3.80495	0.197563	down	no
197404	x	chr6	-	56620702	56650825	MSTRG.85329.1	3	1909	MSTRG.85329	ENSSSCG00000039638	0.504566	0.801434	0.880972	1.78335	4.84421	1.1873	0.279848	-1.83729	0.197652	down	no
106709	o	chr16	+	47874727	47882267	MSTRG.46868.1	2	289	MSTRG.46868	BDP1	1.68358	2.71183	4.46013	3.17599	0.0001	52.6307	0.158682	-2.65579	0.197659	down	no
107434	u	chr16	.	54949675	54950257	MSTRG.47038.1	1	583	MSTRG.47038	.	0.405881	0.0001	0.08964	0.208946	1.58389	2.33465	0.120078	-3.05795	0.197999	down	no
224174	u	chr7	+	94673249	94763471	MSTRG.96856.6	4	718	MSTRG.96856	.	0.517265	1.27332	1.8423	0.0001	0.0001	0.382496	9.49286	3.24684	0.198036	up	no
34716	u	chr10	+	66533096	66571622	MSTRG.15195.1	4	1074	MSTRG.15195	.	0.156846	0.573403	0.751293	2.04276	1.90968	1.64952	0.264469	-1.91883	0.198044	down	no
32874	i	chr10	+	49200611	49255204	MSTRG.14341.1	2	320	MSTRG.14341	APBB1IP	0.55783	1.02176	0.0001	3.2428	0.451598	7.76417	0.137861	-2.85872	0.198102	down	no
264017	x	chrX	-	100876872	101116675	MSTRG.114595.9	8	2275	MSTRG.114595	GRIA3	1.00292	1.61228	1.45879	0.595088	0.14207	0.329656	3.81884	1.93314	0.198107	up	no
265723	u	chrX	+	116278067	116457365	MSTRG.115207.1	4	896	MSTRG.115207	.	1.72793	1.27125	0.908131	0.403824	0.143556	0.222367	5.07609	2.34372	0.198186	up	no
91783	u	chr15	-	31797571	31854381	MSTRG.40197.2	4	914	MSTRG.40197	.	4.86287	2.36278	0.400167	0.390825	1.12129	0.1898	4.48072	2.16373	0.198271	up	no
238786	x	chr8	+	129106124	129144481	MSTRG.103357.22	5	832	MSTRG.103357	MMRN1	0.0001	0.385091	0.0001	0.0001	2.51816	3.11258	0.0684252	-3.86933	0.198386	down	no
1854	u	chr1	-	17251944	17302929	MSTRG.949.13	3	824	MSTRG.949	.	0.094259	0.129593	0.0001	1.12996	1.31902	0.0001	0.0914434	-3.45098	0.198507	down	no
190680	u	chr6	-	16905341	16905937	MSTRG.82332.1	2	400	MSTRG.82332	.	28.0648	5.25634	35.6128	11.2684	2.07849	4.48125	3.86658	1.95106	0.198571	up	no
187046	u	chr5	-	89595847	89603512	MSTRG.80878.12	3	1680	MSTRG.80878	.	0.004427	0.504427	0.118131	1.47727	1.17736	0.3963	0.205506	-2.28275	0.198949	down	no
137812	o	chr2	-	96810536	97423744	MSTRG.60032.15	6	1075	MSTRG.60032	ENSSSCG00000020650	1.3512	4.77578	2.17155	0.200118	1.29694	0.0001	5.54284	2.47062	0.199097	up	no
5974	u	chr1	-	63852505	63856398	MSTRG.2834.16	2	875	MSTRG.2834	.	2.17453	0.239474	2.49262	0.0001	0.512208	0.0001	9.57561	3.25936	0.19913	up	no
5988	i	chr1	-	63942197	63949994	MSTRG.2837.7	4	719	MSTRG.2837	GPR63	1.53053	2.83701	0.748369	0.606447	0.00056	0.225213	6.14731	2.61996	0.199277	up	no
159929	u	chr3	-	126774327	126775712	MSTRG.69102.1	1	1386	MSTRG.69102	.	0.842403	0.554827	0.490454	3.26347	0.959424	2.62063	0.275835	-1.85812	0.19928	down	no
105466	u	chr16	-	37775668	37840279	MSTRG.46345.9	5	590	MSTRG.46345	.	0.00153	0.350675	0.375348	0.77099	2.192	1.577	0.160254	-2.64157	0.199406	down	no
174318	i	chr4	+	122288302	122291768	MSTRG.75616.2	4	812	MSTRG.75616	ENSSSCG00000039854	1.64621	1.74698	1.18945	0.487227	0.0001	0.0001	9.4017	3.23292	0.199552	up	no
26900	u	chr1	+	272679455	272684432	MSTRG.11839.1	2	1916	MSTRG.11839	.	1.11439	1.11216	0.325864	0.084755	0.329129	0.177529	4.3158	2.10963	0.199672	up	no
99224	u	chr15	-	107479810	107511836	MSTRG.43129.14	2	25500	MSTRG.43129	.	2.26938	0.022903	0.001699	0.001265	0.083974	18.8432	0.121192	-3.04463	0.199862	down	no
55477	u	chr13	+	28066670	28081963	MSTRG.24473.4	5	689	MSTRG.24473	.	8.30168	5.11845	4.74425	1.75745	1.72484	0.0001	5.21608	2.38297	0.200019	up	no
143992	x	chr3	+	25389	83997	MSTRG.62171.14	4	918	MSTRG.62171	ENSSSCG00000037652	0.332173	1.41914	1.0937	1.04846	16.2331	0.0001	0.164626	-2.60273	0.200188	down	no
147686	u	chr3	-	21165933	21168636	MSTRG.63628.1	1	2704	MSTRG.63628	.	0.835588	0.121572	0.0001	0.0001	6.48011	1.32559	0.122634	-3.02756	0.200317	down	no
186262	x	chr5	+	83035447	83089290	MSTRG.80643.6	3	775	MSTRG.80643	ANO4	0.0001	0.064396	0.396548	2.16021	1.33427	0.10752	0.127997	-2.96582	0.200368	down	no
143517	j	chr2	-	148852311	148856439	MSTRG.61939.11	3	814	MSTRG.61939	DPYSL3	1.90594	3.27912	4.75563	0.200785	0.111115	2.05749	4.19546	2.06883	0.200476	up	no
35458	x	chr11	+	2662690	2706717	MSTRG.15571.9	3	1121	MSTRG.15571	MIPEP	0.0001	0.668791	0.498825	1.14644	0.056849	6.08493	0.16022	-2.64188	0.200585	down	no
118915	u	chr18	+	8198029	8199953	MSTRG.52028.2	2	1690	MSTRG.52028	.	0.0001	0.220808	0.0001	0.615938	0.276745	1.22186	0.104518	-3.25817	0.20061	down	no
258961	u	chrX	+	37121697	37168296	MSTRG.112053.3	2	1313	MSTRG.112053	.	4.86114	1.91373	3.9288	0.316	0.143786	2.19774	4.02767	2.00995	0.200643	up	no
45014	i	chr12	+	17284219	17284543	MSTRG.19960.1	1	325	MSTRG.19960	ENSSSCG00000017313	0.869646	0.497441	0.1608	5.06532	0.136551	3.79642	0.169797	-2.55811	0.200853	down	no
187408	u	chr5	-	93247053	93251273	MSTRG.81028.11	5	2006	MSTRG.81028	.	0.407938	0.901819	0.873075	0.30343	0.11403	0.068017	4.49626	2.16873	0.200875	up	no
47212	x	chr12	+	27298019	27331069	MSTRG.20852.1	2	288	MSTRG.20852	SPAG9	1.18712	0.591445	0.156714	5.82008	0.294034	5.04728	0.173391	-2.5279	0.20092	down	no
263917	u	chrX	+	98992650	99149461	MSTRG.114537.8	3	1916	MSTRG.114537	.	5.65518	0.009304	0.006647	17.9731	0.019141	20.6022	0.146941	-2.76669	0.201013	down	no
75018	u	chr14	+	19081290	19180965	MSTRG.32850.2	3	2363	MSTRG.32850	.	44.3669	48.1077	45.3311	18.7792	10.4564	18.3329	2.89699	1.53456	0.201054	up	no
122363	u	chr18	+	41402978	41412158	MSTRG.53531.20	4	2387	MSTRG.53531	.	2.67721	0.0001	2.53266	4.06883	15.8533	4.05617	0.217279	-2.20238	0.201267	down	no
32362	u	chr10	+	45480837	45497620	MSTRG.14164.3	4	1005	MSTRG.14164	.	0.103574	0.264695	0.0001	0.533306	0.910804	1.10983	0.144235	-2.7935	0.201281	down	no
18013	x	chr1	+	184207752	184219252	MSTRG.7946.6	3	479	MSTRG.7946	GCH1	14.2397	1.96757	2.31401	0.002052	2.44353	1.26115	4.99666	2.32096	0.201512	up	no
263539	u	chrX	+	96064045	96160188	MSTRG.114350.15	5	550	MSTRG.114350	.	2.4759	3.38392	1.99067	1.075	0.097554	0.478008	4.75625	2.24982	0.201635	up	no
72441	u	chr13	.	203160227	203162035	MSTRG.31515.1	1	1809	MSTRG.31515	.	0.135637	0.611053	0.255088	0.333441	3.36284	0.417679	0.243507	-2.03796	0.201813	down	no
3807	u	chr1	+	38171458	38279422	MSTRG.1842.4	8	1763	MSTRG.1842	.	1.62268	1.48168	2.3405	0.226235	0.83118	0.383778	3.77802	1.91763	0.201826	up	no
21140	x	chr1	+	221256120	221266410	MSTRG.9298.4	4	903	MSTRG.9298	DOCK8	1.07077	1.45189	7.27509	1.29026	0.0001	0.0001	7.59246	2.92457	0.201914	up	no
216845	u	chr7	+	36297841	36299579	MSTRG.93532.1	1	1739	MSTRG.93532	.	0.375595	0.202596	0.33738	0.0001	3.62883	1.36186	0.183452	-2.44653	0.201923	down	no
189041	u	chr6	-	4430900	4436504	MSTRG.81712.7	3	1454	MSTRG.81712	.	2.09253	0.074063	2.34999	0.432094	0.410796	0.158296	4.51123	2.17352	0.202096	up	no
900	u	chr1	-	8824616	8853721	MSTRG.556.1	2	660	MSTRG.556	.	0.289818	0.113756	0.20245	1.37105	1.58548	0.399814	0.180561	-2.46944	0.202226	down	no
103056	u	chr16	+	13638384	13656949	MSTRG.45357.14	5	1830	MSTRG.45357	.	0.152941	0.0001	0.095264	1.26579	1.01475	0.0001	0.108875	-3.19926	0.202347	down	no
266297	u	chrX	-	122668628	122680540	MSTRG.115543.7	4	1521	MSTRG.115543	.	2.29165	2.58426	1.0359	0.570313	0.521606	0.503202	3.70618	1.88993	0.2024	up	no
251012	u	chr9	+	100047435	100103434	MSTRG.108677.6	3	1095	MSTRG.108677	.	0.678954	0.821491	0.0001	4.43764	0.456079	2.8473	0.193843	-2.36704	0.202404	down	no
23863	u	chr1	-	247951706	248004676	MSTRG.10391.3	3	1175	MSTRG.10391	.	0.234224	0.0001	0.264452	0.349517	1.91725	0.91732	0.156647	-2.67441	0.202738	down	no
235481	u	chr8	+	93059326	93362128	MSTRG.102220.12	4	1337	MSTRG.102220	.	3.8613	1.06697	0.436215	0.592676	0.071983	0.573615	4.33223	2.11511	0.202866	up	no
29908	o	chr10	+	24805334	24806572	MSTRG.13248.3	2	862	MSTRG.13248	ENSSSCG00000038360	5.2552	3.95951	6.0002	1.81494	1.49619	0.010161	4.58102	2.19567	0.203018	up	no
90547	u	chr15	-	12918049	12945433	MSTRG.39422.4	4	2326	MSTRG.39422	.	0.000622	0.0001	1.70804	4.51016	4.04247	2.11378	0.160201	-2.64205	0.203132	down	no
189210	x	chr6	+	6403606	6478931	MSTRG.81814.2	3	851	MSTRG.81814	PLCG2	3.38204	1.82296	4.12474	1.00358	1.09478	0.358349	3.79766	1.92511	0.20338	up	no
188152	i	chr5	-	101557200	101558801	MSTRG.81393.1	2	1384	MSTRG.81393	PPP1R12A	1.43665	0.057993	0.370803	0.352481	9.67344	0.031472	0.18548	-2.43066	0.203384	down	no
108513	x	chr16	+	66312723	66484715	MSTRG.47389.7	6	1504	MSTRG.47389	SGCD	0.434192	2.37545	1.02733	0.269714	0.424008	0.273165	3.96837	1.98855	0.203466	up	no
52114	j	chr12	+	57019900	57031797	MSTRG.22881.5	5	1182	MSTRG.22881	MYOCD	0.312073	0.205848	0.02137	1.88593	1.15729	0.04188	0.174805	-2.51618	0.203599	down	no
91021	u	chr15	-	18358077	18360899	MSTRG.39738.1	2	2163	MSTRG.39738	.	64.5877	23.0606	22.6987	9.76027	18.0495	8.25069	3.06006	1.61356	0.203676	up	no
143968	u	chr2	+	151873948	151885464	MSTRG.62149.11	4	880	MSTRG.62149	.	1.07151	1.6466	0.0001	0.0001	0.04408	0.190135	11.6007	3.53614	0.20373	up	no
21418	i	chr1	+	223907404	223907969	MSTRG.9397.1	1	566	MSTRG.9397	ENSSSCG00000005257	0.485371	0.703705	0.0001	2.95586	0.958892	3.44876	0.161496	-2.63043	0.203804	down	no
224363	x	chr7	+	96253309	96254092	MSTRG.96938.2	2	702	MSTRG.96938	ENSSSCG00000033994	0.695722	0.393664	0.121761	2.84702	0.492244	2.50434	0.20726	-2.27048	0.203815	down	no
244796	j	chr9	-	39788166	39790899	MSTRG.105998.4	2	954	MSTRG.105998	TIMM8B	3.47768	3.38616	5.60328	0.456517	1.2283	1.71858	3.66314	1.87308	0.203943	up	no
96589	u	chr15	-	81324235	81341032	MSTRG.42162.3	2	2315	MSTRG.42162	.	1.13996	0.094772	1.49286	0.044741	0.07071	0.490048	4.50469	2.17143	0.203962	up	no
107962	x	chr16	+	61633783	61702004	MSTRG.47202.2	6	1406	MSTRG.47202	GABRA1	0.104274	0.222824	0.278544	1.18614	0.874822	0.643902	0.223908	-2.15902	0.20421	down	no
153044	u	chr3	+	62304032	62340091	MSTRG.66140.2	3	1991	MSTRG.66140	.	3.55043	3.90997	3.26492	0.992882	1.14003	0.0001	5.02824	2.33005	0.20422	up	no
111721	u	chr17	-	21125819	21129294	MSTRG.48974.1	3	1712	MSTRG.48974	.	1.21329	1.39667	0.152177	0.01062	0.427094	0.091436	5.21995	2.38404	0.204264	up	no
259216	u	chrX	+	40952896	40993671	MSTRG.112153.4	4	1412	MSTRG.112153	.	0.527562	0.095794	0.0001	0.624461	1.6606	1.07519	0.185538	-2.43021	0.204373	down	no
19688	u	chr1	+	202687790	202695909	MSTRG.8699.2	3	2360	MSTRG.8699	.	1.19862	1.1567	0.547688	0.0001	0.400502	0.0001	7.24481	2.85695	0.204661	up	no
188286	u	chr5	-	102841235	102895312	MSTRG.81412.54	2	1340	MSTRG.81412	.	1.73091	0.350443	3.15375	0.0001	0.687394	0.0001	7.61366	2.92859	0.204673	up	no
23906	u	chr1	-	248206382	248223927	MSTRG.10397.1	3	1378	MSTRG.10397	.	6.46566	2.00272	1.03705	1.03963	0.453877	0.978056	3.84592	1.94333	0.20504	up	no
186259	x	chr5	+	83035423	83089418	MSTRG.80643.3	5	1614	MSTRG.80643	ANO4	0.00871	0.392975	0.07494	0.943962	0.893611	0.695794	0.188139	-2.41013	0.205297	down	no
6454	u	chr1	-	69861478	69871213	MSTRG.3108.3	4	2449	MSTRG.3108	.	0.214772	0.169326	1.00332	1.49179	2.38569	1.22123	0.272112	-1.87773	0.205379	down	no
179902	u	chr5	-	26048593	26149890	MSTRG.77998.4	3	1371	MSTRG.77998	.	0.422978	0.849854	1.49065	3.40795	1.34205	5.19566	0.277858	-1.84758	0.205958	down	no
227205	j	chr8	-	409264	413910	MSTRG.98207.2	4	547	MSTRG.98207	ENSSSCG00000038780	0.099392	0.087868	0.870963	2.30927	0.585798	3.0201	0.1789	-2.48277	0.206247	down	no
110765	u	chr17	-	11287923	11289533	MSTRG.48496.1	2	863	MSTRG.48496	.	0.10662	0.177534	0.113845	0.0001	1.15964	2.05347	0.123863	-3.01318	0.206378	down	no
241661	i	chr9	+	9894637	9898880	MSTRG.104551.1	3	1173	MSTRG.104551	MAP6	2.94288	3.5319	1.61773	1.52179	0.072415	0.344596	4.17398	2.06142	0.206395	up	no
252330	o	chr9	+	111996850	112211343	MSTRG.109225.4	4	1349	MSTRG.109225	ENSSSCG00000035172	0.0001	0.762899	0.239999	1.02004	0.998593	3.1712	0.193262	-2.37137	0.206429	down	no
190622	x	chr6	+	15520536	15712479	MSTRG.82344.5	6	2591	MSTRG.82344	ZFHX3	1.44522	7.87827	4.92842	1.48847	1.02161	1.73739	3.35539	1.74648	0.206681	up	no
86821	x	chr14	+	114405505	114415095	MSTRG.37879.1	5	1493	MSTRG.37879	CALHM3	0.572864	0.906636	2.17179	0.464012	0.189178	0.269829	3.95582	1.98398	0.206696	up	no
75070	u	chr14	-	19809973	19824141	MSTRG.32853.21	3	1576	MSTRG.32853	.	0.622877	0.372854	0.012754	0.572198	2.41575	1.24576	0.238203	-2.06973	0.207485	down	no
239927	u	chr8	.	137095975	137096239	MSTRG.103760.1	1	265	MSTRG.103760	.	4.47464	4.67185	2.92852	15.5889	4.71792	22.9501	0.279146	-1.84091	0.207624	down	no
27304	u	chr10	+	1682285	1780932	MSTRG.11969.31	3	1483	MSTRG.11969	.	0.0001	0.228671	0.152507	0.960977	0.0001	2.3105	0.116542	-3.10107	0.207784	down	no
97376	u	chr15	-	88935757	88936972	MSTRG.42522.1	2	691	MSTRG.42522	.	0.803012	1.50101	1.81485	0.197485	0.0001	0.384873	7.07154	2.82202	0.207856	up	no
129149	u	chr2	+	34329001	34748082	MSTRG.56453.39	6	1483	MSTRG.56453	.	0.158804	0.725828	3.20014	0.0001	0.52158	0.0001	7.82854	2.96874	0.208456	up	no
178916	o	chr5	-	20366941	20738608	MSTRG.77608.17	7	654	MSTRG.77608	ENSSSCG00000039312	9.02124	0.0001	1.80812	0.0001	0.0001	0.968498	11.1794	3.48277	0.208782	up	no
264858	u	chrX	.	108748295	108750499	MSTRG.114881.1	1	2205	MSTRG.114881	.	0.108511	0.082585	0.081925	0.0001	0.80341	1.06901	0.145804	-2.7779	0.208934	down	no
22022	u	chr1	+	231208764	231309078	MSTRG.9659.68	6	698	MSTRG.9659	.	0.614915	0.008876	0.0001	1.51764	0.303592	2.92066	0.13157	-2.9261	0.209117	down	no
186133	u	chr5	-	82326806	82327173	MSTRG.80587.1	1	368	MSTRG.80587	.	4.24298	1.78757	0.534433	2.50208	11.1941	11.0022	0.265807	-1.91155	0.20953	down	no
153043	u	chr3	+	62303821	62369274	MSTRG.66140.1	3	3967	MSTRG.66140	.	2.60694	1.47542	1.76293	0.67112	0.786868	0.042531	3.89551	1.96181	0.20993	up	no
179965	j	chr5	-	26524833	26894449	MSTRG.78016.11	4	3689	MSTRG.78016	FAM19A2	8.3397	0.0001	6.06585	0.0001	0.0001	1.28035	11.2496	3.49181	0.210022	up	no
244098	u	chr9	+	33358008	33358971	MSTRG.105639.21	2	837	MSTRG.105639	.	0.199192	1e-06	0.278764	1.13803	0.360821	1.33491	0.168665	-2.56776	0.210238	down	no
187115	u	chr5	-	90050458	90057752	MSTRG.81006.1	2	1490	MSTRG.81006	.	0.439878	0.25537	0.383346	0.324699	2.91504	0.805957	0.266603	-1.90724	0.210363	down	no
64448	i	chr13	.	117929249	117929504	MSTRG.28030.1	1	256	MSTRG.28030	PEX5L	0.0001	4.32723	0.0001	7.10935	0.0001	42.8404	0.0866356	-3.5289	0.21101	down	no
180535	u	chr5	-	32627428	32632450	MSTRG.78226.2	3	2501	MSTRG.78226	.	1.28377	0.542175	0.92627	0.386115	0.0001	0.0001	7.12428	2.83275	0.21104	up	no
90499	u	chr15	+	11869111	12042281	MSTRG.39403.1	6	2599	MSTRG.39403	.	0.393912	0.330973	0.0001	0.245568	0.461856	3.10695	0.190066	-2.39542	0.211057	down	no
137522	u	chr2	-	93871174	93906655	MSTRG.59884.6	3	1823	MSTRG.59884	.	0.074246	0.074015	0.80129	0.461625	1.86209	1.55528	0.244793	-2.03037	0.211116	down	no
229123	u	chr8	+	25806680	25856305	MSTRG.99397.4	2	1005	MSTRG.99397	.	2.84022	1.26693	2.23936	0.796924	0.394639	0.500347	3.75109	1.90731	0.211248	up	no
137845	o	chr2	-	97152470	97423777	MSTRG.60032.44	5	2877	MSTRG.60032	ENSSSCG00000020650	0.059996	0.333023	0.201797	0.500196	0.915083	0.782462	0.270649	-1.88551	0.211491	down	no
183118	u	chr5	+	60360550	60372640	MSTRG.79401.3	3	663	MSTRG.79401	.	1.99196	0.649053	2.07414	0.448816	0.325081	0.137066	5.176	2.37184	0.211704	up	no
185081	o	chr5	-	73668466	73723487	MSTRG.80261.1	3	501	MSTRG.80261	PRICKLE1	3.40631	2.99251	7.8638	18.0368	8.36162	20.8345	0.301963	-1.72755	0.212076	down	no
209175	u	chr6	-	152286107	152296963	MSTRG.90392.27	6	1076	MSTRG.90392	.	0.099397	0.044653	0.703384	0.975169	1.26674	1.71102	0.214381	-2.22175	0.212249	down	no
214126	x	chr7	-	20424348	20451042	MSTRG.92381.5	4	1311	MSTRG.92381	SCGN	3.21879	1.17519	1.89254	0.0001	0.16353	1.09288	5.00316	2.32284	0.212261	up	no
105719	u	chr16	-	40551151	40557048	MSTRG.46383.12	4	2144	MSTRG.46383	.	0.552187	0.858399	1.13342	0.110252	0.217016	0.341457	3.80426	1.92762	0.212453	up	no
70236	u	chr13	+	174489077	174766773	MSTRG.30407.4	3	933	MSTRG.30407	.	4.79951	2.77095	1.52787	0.0001	0.752341	1.12072	4.85721	2.28013	0.212517	up	no
118194	i	chr18	-	5157871	5160284	MSTRG.51987.1	2	555	MSTRG.51987	KMT2C	0.379118	0.368297	0.413685	1.67632	0.901332	3.01532	0.207599	-2.26813	0.213082	down	no
213790	u	chr7	-	16790065	16834385	MSTRG.92303.1	2	756	MSTRG.92303	.	3.79418	3.87379	3.58634	1.87253	0.467694	0.708146	3.69191	1.88437	0.21327	up	no
233569	x	chr8	-	73016173	73122807	MSTRG.101374.4	6	1709	MSTRG.101374	ENSSSCG00000036445	1.10784	0.863201	0.496274	0.079634	0.188495	0.293773	4.39101	2.13455	0.213324	up	no
137638	u	chr2	-	95093895	95227041	MSTRG.59939.1	4	756	MSTRG.59939	.	7.06792	3.39729	1.4103	1.43774	1.27556	0.342343	3.88643	1.95844	0.213727	up	no
33385	o	chr10	+	53841545	53864312	MSTRG.14577.1	3	762	MSTRG.14577	NEBL	0.0001	0.810915	0.0001	0.0001	5.55033	3.00824	0.0947712	-3.39941	0.213879	down	no
249783	x	chr9	-	86531318	86628266	MSTRG.108264.1	4	1213	MSTRG.108264	AHR	1.90993	0.0001	2.13834	0.145894	0.0001	0.348438	8.18792	3.0335	0.214138	up	no
61139	u	chr13	+	78942000	78943571	MSTRG.26550.2	2	253	MSTRG.26550	.	7.16422	4.19873	0.174265	0.486997	0.357294	1.04541	6.10532	2.61007	0.214167	up	no
135034	u	chr2	+	77265296	77266301	MSTRG.58961.1	1	1006	MSTRG.58961	.	0.434209	1.02247	0.35065	1.41187	3.46405	1.65674	0.276661	-1.85381	0.214219	down	no
240760	o	chr9	-	4381133	4428334	MSTRG.104251.1	4	2091	MSTRG.104251	ENSSSCG00000024615	1.48378	3.5106	0.56834	0.983806	0.282363	0.110317	4.04125	2.0148	0.214225	up	no
34839	u	chr10	+	67736447	67742516	MSTRG.15279.4	4	4327	MSTRG.15279	.	0.709707	0.13035	2.26234	1e-06	0.515768	0.113835	4.92754	2.30087	0.214322	up	no
174269	u	chr4	.	122099645	122100272	MSTRG.75587.1	1	628	MSTRG.75587	.	2.88492	3.74076	1.2832	1.11946	0.0001	0.36495	5.32761	2.41349	0.214797	up	no
237588	u	chr8	+	116356742	116369788	MSTRG.102931.22	5	1661	MSTRG.102931	.	0.812013	0.445211	0.540999	0.013198	0.0001	0.245853	6.9389	2.79471	0.215428	up	no
142549	j	chr2	+	141395911	141460557	MSTRG.61547.10	7	3915	MSTRG.61547	UBE2D2	2.56679	1.53729	4.85789	0.479775	1.44783	0.768745	3.32374	1.73281	0.216465	up	no
121312	o	chr18	+	30284815	30375478	MSTRG.53069.3	3	1362	MSTRG.53069	RF00026	0.792439	1.12771	0.305457	1.80276	3.66504	2.26761	0.287717	-1.79728	0.216643	down	no
128943	u	chr2	+	32402027	32428955	MSTRG.56367.3	5	827	MSTRG.56367	.	0.643545	1.28247	1.1142	0.312728	0.128895	0.0001	6.88263	2.78296	0.216977	up	no
22794	o	chr1	+	238442643	238486167	MSTRG.9933.1	2	250	MSTRG.9933	FRMPD1	0.180728	0.569011	0.889114	4.57252	0.588753	4.12189	0.17654	-2.50193	0.217091	down	no
7565	u	chr1	-	79723270	79777075	MSTRG.3557.22	4	2083	MSTRG.3557	.	0.0001	0.139319	0.158463	0.637681	1.30486	0.033482	0.150748	-2.72979	0.217183	down	no
155826	j	chr3	-	91184744	91354389	MSTRG.67414.2	6	3585	MSTRG.67414	ENSSSCG00000031079	2.47571	0.0001	0.383012	0.0001	0.157403	0.21441	7.6868	2.94238	0.217381	up	no
120782	u	chr18	-	23406633	23480278	MSTRG.52799.13	2	713	MSTRG.52799	.	0.379982	0.668391	0.414929	1.11303	3.3837	1.38258	0.24889	-2.00642	0.217423	down	no
122026	x	chr18	-	38254380	38284579	MSTRG.53396.1	3	694	MSTRG.53396	HERPUD2	3.52403	4.6787	4.49956	0.0001	1.02786	1.67786	4.69443	2.23095	0.2175	up	no
127721	x	chr2	+	18448217	18461372	MSTRG.55786.1	3	601	MSTRG.55786	ACCSL	6.17104	4.0998	5.13405	0.332679	2.65115	1.15219	3.72457	1.89707	0.217734	up	no
206632	u	chr6	-	119644168	119674363	MSTRG.89232.8	4	1282	MSTRG.89232	.	1.15997	1.03676	0.328169	0.0001	0.284418	0.0001	8.87116	3.14912	0.217839	up	no
194199	u	chr6	-	45665774	45694452	MSTRG.84171.2	4	1756	MSTRG.84171	.	2.93642	1.08299	1.22459	0.660648	0.077309	0.639189	3.80788	1.92899	0.217918	up	no
208773	u	chr6	-	148182075	148206994	MSTRG.90121.6	2	609	MSTRG.90121	.	1.47354	1.80287	0.256865	0.350714	0.134096	0.0001	7.28645	2.86522	0.218473	up	no
63804	u	chr13	+	110052707	110055200	MSTRG.27828.5	4	628	MSTRG.27828	.	42.3476	70.0279	23.7394	23.4093	0.0001	0.092674	5.7916	2.53396	0.218563	up	no
260347	u	chrX	+	50445875	50448422	MSTRG.112598.3	2	1207	MSTRG.112598	.	0.0001	0.000303	0.522681	1.59334	0.0001	3.01753	0.113443	-3.13996	0.218634	down	no
31192	u	chr10	+	34435986	34642641	MSTRG.13722.10	5	1605	MSTRG.13722	.	0.030343	2.56047	3.50867	5.13624	9.11777	8.94945	0.26287	-1.92758	0.218774	down	no
34202	u	chr10	+	62153714	62323710	MSTRG.14862.2	4	1046	MSTRG.14862	.	0.991325	1.63538	3.69195	0.78325	0.479295	0.0001	5.0043	2.32317	0.218844	up	no
230669	x	chr8	-	40873014	40883915	MSTRG.100053.1	4	2231	MSTRG.100053	GSX2	3.12907	0.671943	1.45751	0.402255	0.541006	0.510684	3.61673	1.85468	0.219095	up	no
52077	u	chr12	+	56558229	56560794	MSTRG.22870.8	3	1252	MSTRG.22870	.	0.133091	1.99879	4.92708	8.74395	9.19098	7.29751	0.279757	-1.83775	0.219157	down	no
95933	x	chr15	+	76375733	76423246	MSTRG.41829.11	4	1371	MSTRG.41829	RF00026	0.025074	0.002709	0.972961	1.79809	4.12807	0.004239	0.168748	-2.56706	0.219191	down	no
129207	o	chr2	-	36352074	36529269	MSTRG.56443.10	3	695	MSTRG.56443	RF00001	2.47026	8.21892	2.91437	0.0001	1.98893	0.0001	6.83895	2.77377	0.219349	up	no
140702	u	chr2	+	126758730	126769071	MSTRG.60927.6	3	1089	MSTRG.60927	.	1.68787	0.381223	4.47	1.84344	1.83647	22.0625	0.25402	-1.97699	0.21948	down	no
96654	u	chr15	-	81939265	81941297	MSTRG.42239.1	1	2033	MSTRG.42239	.	0.218269	0.049192	0.193993	0.02671	0.795606	1.37668	0.209848	-2.25259	0.219677	down	no
1162	u	chr1	+	10399800	10417437	MSTRG.622.18	2	1357	MSTRG.622	.	0.526797	0.488007	0.0001	2.02713	1.79675	0.83539	0.217825	-2.19876	0.219862	down	no
7140	u	chr1	-	75871240	75892531	MSTRG.3394.10	4	612	MSTRG.3394	.	4.22728	2.96064	8.59123	2.35127	0.0001	0.907398	4.84205	2.27562	0.219905	up	no
250264	u	chr9	-	91669975	91702681	MSTRG.108478.2	3	1271	MSTRG.108478	.	33.9245	22.8908	23.0311	13.6936	3.17619	9.74626	2.99993	1.58493	0.219909	up	no
35383	u	chr11	+	2080112	2213134	MSTRG.15534.7	3	866	MSTRG.15534	.	1.24002	1.12963	0.0001	0.0001	0.0001	0.166633	14.2043	3.82826	0.220234	up	no
29548	u	chr10	+	22202652	22269694	MSTRG.13020.2	4	1743	MSTRG.13020	.	0.906878	0.0001	2.73988	0.029914	0.0001	0.442712	7.71453	2.94758	0.220316	up	no
177705	u	chr5	-	14533376	14538053	MSTRG.77102.35	3	1754	MSTRG.77102	.	3.26276	3.18853	2.51823	5.1775	4.06364	18.2028	0.326831	-1.61339	0.220445	down	no
188240	j	chr5	-	102186718	102909773	MSTRG.81412.12	8	4167	MSTRG.81412	SYT1	0.745209	0.475173	0.901241	1.77241	3.62973	1.26243	0.318344	-1.65134	0.220674	down	no
92088	u	chr15	+	35084818	35191138	MSTRG.40245.1	3	503	MSTRG.40245	.	5.33875	4.00371	4.23991	0.724221	1.45479	1.68298	3.51693	1.81432	0.220856	up	no
140204	u	chr2	-	122275830	122390722	MSTRG.60795.22	4	1604	MSTRG.60795	.	0.401679	1.57413	0.0001	2.26552	4.14639	2.82056	0.214018	-2.2242	0.221218	down	no
255672	u	chrX	-	1205716	1206193	MSTRG.110595.1	1	478	MSTRG.110595	.	2.16489	1.9377	4.40018	6.23138	6.17101	16.2128	0.297141	-1.75078	0.221343	down	no
6263	u	chr1	-	66860981	66862970	MSTRG.2993.1	1	1990	MSTRG.2993	.	0.650808	0.025725	0.0001	0.0001	5.02403	0.366032	0.125531	-2.99388	0.221482	down	no
213930	o	chr7	-	18561947	19036696	MSTRG.92350.23	6	887	MSTRG.92350	RF00156	0.738618	1.11863	0.0001	0.519049	4.64884	3.78134	0.207543	-2.26852	0.221529	down	no
100187	i	chr15	+	118530695	118530992	MSTRG.43619.1	1	298	MSTRG.43619	MARCH4	1.09286	0.0001	0.0001	0.0001	9.75565	3.85068	0.0803343	-3.63784	0.221804	down	no
235882	u	chr8	+	98097131	98244006	MSTRG.102370.32	3	915	MSTRG.102370	.	3.36371	1.70531	1.48382	0.623333	0.264668	0.893203	3.67888	1.87927	0.221837	up	no
90222	u	chr15	-	7060251	7081687	MSTRG.39262.11	2	695	MSTRG.39262	.	17.7477	2.74094	5.56434	3.89751	1.87956	1.31508	3.6735	1.87715	0.222048	up	no
155933	i	chr3	.	92150077	92151075	MSTRG.67436.1	1	999	MSTRG.67436	PPP1R21	0.0001	0.268847	0.398793	0.64067	0.978406	2.26726	0.171817	-2.54105	0.222082	down	no
169432	o	chr4	+	90833537	90939519	MSTRG.73779.10	3	4243	MSTRG.73779	ENSSSCG00000031081	0.926175	0.673963	1.16148	2.07739	2.41506	3.85875	0.330685	-1.59647	0.222234	down	no
223227	u	chr7	.	86538612	86539874	MSTRG.96344.1	1	1263	MSTRG.96344	.	0.057577	0.202808	0.30178	0.562932	1.31061	0.741131	0.215004	-2.21756	0.222373	down	no
266855	u	chrX	+	125926342	125927954	MSTRG.115760.1	1	1613	MSTRG.115760	.	0.287165	0.465635	0.252605	1.2107	1.78036	0.527878	0.285713	-1.80736	0.222623	down	no
143983	u	chr3	+	20536	25035	MSTRG.62171.5	2	1555	MSTRG.62171	.	2.06991	0.084146	0.419934	2.94978	2.18307	4.25894	0.274067	-1.8674	0.222704	down	no
173642	u	chr4	-	114696342	114812395	MSTRG.75338.4	4	743	MSTRG.75338	.	5.32511	0.149974	8.45621	0.0001	1.8128	0.0001	7.68411	2.94188	0.22286	up	no
180883	i	chr5	+	34908608	34908832	MSTRG.78387.1	1	225	MSTRG.78387	PTPRR	1.284	4.23274	2.34279	6.24584	0.0001	36.891	0.182199	-2.45641	0.222953	down	no
155393	u	chr3	+	85786244	85787861	MSTRG.67322.5	2	514	MSTRG.67322	.	7.13007	6.05447	7.18474	18.4353	19.5781	23.4411	0.331453	-1.59312	0.222986	down	no
255720	u	chrX	-	2426827	2446817	MSTRG.110608.6	2	1083	MSTRG.110608	.	0.471337	0.70277	0.49958	1.76393	1.36719	2.60116	0.291976	-1.77608	0.22318	down	no
236008	u	chr8	-	99776313	99782661	MSTRG.102400.8	3	706	MSTRG.102400	.	3.10911	0.224664	1.96706	0.0001	0.420852	0.408137	6.39356	2.67662	0.223461	up	no
70330	o	chr13	+	176490920	176675382	MSTRG.30417.2	4	883	MSTRG.30417	ENSSSCG00000033742	0.475268	0.366996	0.240421	0.758904	2.02227	1.71784	0.240649	-2.05499	0.223564	down	no
180237	j	chr5	-	29490417	29543913	MSTRG.77970.3	4	1751	MSTRG.77970	WIF1	5.869	2.44452	2.17371	9.90142	6.7129	13.4829	0.348445	-1.521	0.223683	down	no
236062	u	chr8	-	100450261	100851868	MSTRG.102412.13	8	1901	MSTRG.102412	.	0.0001	0.446169	1.21653	0.973039	5.91269	1.12025	0.207695	-2.26746	0.223754	down	no
57981	u	chr13	-	44735982	44786438	MSTRG.25247.5	3	1649	MSTRG.25247	.	0.572053	2.51249	1.0417	0.3487	0.0001	0.516628	4.76787	2.25334	0.223886	up	no
123023	u	chr18	.	46953811	46955173	MSTRG.53917.1	1	1363	MSTRG.53917	.	0.275475	0.456608	0.0001	0.118589	1.17402	2.64636	0.185882	-2.42754	0.223898	down	no
87617	u	chr14	+	121900945	121949159	MSTRG.38010.1	3	1381	MSTRG.38010	.	0.474814	0.381206	0.07162	0.577437	0.691738	2.34462	0.256694	-1.96188	0.223938	down	no
82001	x	chr14	-	72022990	72040085	MSTRG.36132.9	3	559	MSTRG.36132	DDX50	0.302753	0.413593	0.964202	1.31574	2.30437	3.52767	0.235114	-2.08857	0.223998	down	no
258662	u	chrX	-	34681411	34702699	MSTRG.111773.9	3	507	MSTRG.111773	.	0.578455	0.162276	0.688298	2.09274	3.00856	1.28827	0.22365	-2.16068	0.224096	down	no
89201	u	chr14	-	135853559	135854784	MSTRG.38735.1	1	1226	MSTRG.38735	.	0.490658	0.219665	0.0001	0.0001	3.61047	1.31557	0.144215	-2.79371	0.224172	down	no
263268	x	chrX	-	93694177	93982593	MSTRG.114203.12	6	1653	MSTRG.114203	ENSSSCG00000030951	0.770349	0.0001	1.03073	1.62261	4.91562	1.58573	0.221712	-2.17324	0.224182	down	no
239998	x	chr8	-	138128325	138509594	MSTRG.103843.13	5	1127	MSTRG.103843	GK2	1.18864	1.78854	1.81358	0.800893	0.005326	0.0001	5.94153	2.57084	0.224327	up	no
240871	j	chr9	+	4971866	5292936	MSTRG.104302.1	2	1751	MSTRG.104302	ENSSSCG00000040340	0.521608	0.0001	1.1801	2.40827	2.11384	3.12597	0.222515	-2.16803	0.224366	down	no
40142	x	chr11	-	55200561	55388906	MSTRG.17723.4	4	1041	MSTRG.17723	ENSSSCG00000035248	0.184333	0.299182	0.0001	0.900204	0.277726	1.84553	0.159954	-2.64427	0.224871	down	no
240031	u	chr8	-	138534711	138537045	MSTRG.103812.1	1	2335	MSTRG.103812	.	0.987198	0.730305	0.089524	0.211391	0.0001	0.0001	8.54019	3.09427	0.225006	up	no
25957	u	chr1	-	267185153	267186092	MSTRG.11339.1	2	550	MSTRG.11339	.	0.388221	0.0001	0.0001	0.0001	3.21225	1.96854	0.0749718	-3.73751	0.225123	down	no
237759	x	chr8	-	118181365	118202796	MSTRG.102988.1	3	1252	MSTRG.102988	UBE2D3	21.3832	0.0001	0.0001	1.0789	0.0001	0.0001	19.8159	4.30858	0.225328	up	no
82135	u	chr14	.	72715654	72717157	MSTRG.35638.1	1	1504	MSTRG.35638	.	0.271468	0.411248	0.284696	1.02717	1.24983	1.09353	0.287021	-1.80077	0.225435	down	no
108328	u	chr16	-	65058916	65059778	MSTRG.47317.1	1	863	MSTRG.47317	.	0.642203	1.39737	2.5486	9.76603	0.702655	6.0736	0.277361	-1.85017	0.22551	down	no
161104	u	chr4	+	3726565	3730350	MSTRG.69665.2	2	2785	MSTRG.69665	.	0.180093	0.679152	0.9565	3.88479	0.322915	2.30733	0.278701	-1.84321	0.225516	down	no
121735	u	chr18	-	34905565	35221777	MSTRG.53312.5	3	973	MSTRG.53312	.	1.07698	0.0001	0.0001	2.27591	3.05201	1.16395	0.165928	-2.59137	0.225653	down	no
200509	i	chr6	-	72850310	72851665	MSTRG.86384.1	2	1222	MSTRG.86384	ENSSSCG00000037632	0.962744	0.0001	0.0001	0.0001	6.88438	2.39767	0.103742	-3.26893	0.225789	down	no
265902	u	chrX	+	118847153	118849818	MSTRG.115317.1	2	2296	MSTRG.115317	.	1.97234	7.34776	11.8568	3.02267	1.27028	2.49051	3.12185	1.6424	0.226097	up	no
91990	u	chr15	-	33336414	33355634	MSTRG.40157.11	7	1312	MSTRG.40157	.	0.0001	0.248878	0.309593	1.44931	0.668129	0.933369	0.183089	-2.44938	0.226341	down	no
74452	u	chr14	-	13159216	13191599	MSTRG.32619.12	2	1419	MSTRG.32619	.	1.78982	1.09456	0.291745	0.016876	0.352725	0.335118	4.50694	2.17215	0.22643	up	no
246009	o	chr9	-	49874490	49974348	MSTRG.106573.7	5	975	MSTRG.106573	BSX	19.0109	2.23241	2.20095	3.83758	0.985446	1.3243	3.81373	1.9312	0.226634	up	no
136144	u	chr2	-	82315639	82334734	MSTRG.59438.6	3	1921	MSTRG.59438	.	0.444957	3.54907	1.3542	0.0001	0.882583	0.175528	5.05402	2.33743	0.226673	up	no
160415	u	chr4	+	23780	35088	MSTRG.69395.2	3	2260	MSTRG.69395	.	0.87402	0.997772	2.03866	0.0001	0.516713	0.326932	4.63464	2.21246	0.226985	up	no
253054	x	chr9	+	117246776	117268753	MSTRG.109422.7	5	2158	MSTRG.109422	KIAA0040	0.0001	0.209542	0.0001	0.212595	0.451342	1.05597	0.12195	-3.03564	0.227271	down	no
115570	i	chr17	-	48649459	48658742	MSTRG.50812.1	2	2514	MSTRG.50812	TP53RK	0.206436	2.75996	26.6256	5.62476	0.041152	0.669605	4.67081	2.22367	0.227424	up	no
47999	x	chr12	-	35779874	35781581	MSTRG.21357.1	2	1334	MSTRG.21357	DHX40	0.877933	1.8449	0.071758	0.206743	0.270558	0.065418	5.14925	2.36436	0.227499	up	no
177738	u	chr5	+	14698050	14713523	MSTRG.77116.8	4	1827	MSTRG.77116	.	0.568878	0.59643	7.66185	1.17409	0.0001	0.495071	5.28808	2.40274	0.227728	up	no
98448	u	chr15	+	102181980	102212986	MSTRG.42893.2	3	1836	MSTRG.42893	.	0.0001	0.196496	1.56619	1.06937	3.68011	3.74609	0.207495	-2.26885	0.227863	down	no
143962	u	chr2	+	151872934	151885658	MSTRG.62149.6	4	1160	MSTRG.62149	.	1.16023	0.61519	0.852314	0.0001	0.139872	0.293768	6.05831	2.59892	0.227879	up	no
165984	u	chr4	.	59581761	59583853	MSTRG.72061.1	1	2093	MSTRG.72061	.	0.485476	0.215414	0.360301	0.051888	1.54655	2.48736	0.259726	-1.94493	0.228038	down	no
137843	o	chr2	-	97152410	97423824	MSTRG.60032.43	6	3078	MSTRG.60032	ENSSSCG00000020650	0.449629	1.09675	0.297107	0.973031	2.35243	2.79272	0.301312	-1.73067	0.228071	down	no
31326	u	chr10	-	36469807	36538950	MSTRG.13788.17	4	1703	MSTRG.13788	.	0.0001	0.163335	0.0001	0.0001	1.60647	0.565163	0.0753017	-3.73117	0.228077	down	no
167856	x	chr4	-	77592649	77594248	MSTRG.73054.1	2	791	MSTRG.73054	RB1CC1	0.319998	0.108022	0.29081	0.074369	2.27225	1.38334	0.192718	-2.37544	0.228079	down	no
43149	i	chr12	-	4848799	4852920	MSTRG.19371.16	2	1006	MSTRG.19371	ENSSSCG00000037376	0.821415	2.20965	3.16962	0.423536	0.549131	0.775852	3.54625	1.82629	0.228228	up	no
93518	u	chr15	+	49929255	49967561	MSTRG.40913.1	2	915	MSTRG.40913	.	1.12021	1.02757	0.0001	0.836317	9.68639	0.354136	0.197472	-2.34028	0.228244	down	no
600	i	chr1	.	6462304	6463121	MSTRG.414.1	1	818	MSTRG.414	PRKN	0.651528	0.526365	0.967041	0.987998	4.59416	1.90385	0.286526	-1.80326	0.228291	down	no
121531	u	chr18	+	32753054	32763453	MSTRG.53197.3	4	2338	MSTRG.53197	.	0.352623	0.394835	0.605589	0.199183	2.79222	1.82639	0.280844	-1.83216	0.228508	down	no
148831	u	chr3	-	30508972	30515059	MSTRG.64225.1	3	1152	MSTRG.64225	.	0.649399	0.990255	0.249143	1.99289	1.50968	2.87553	0.296138	-1.75566	0.228747	down	no
91022	u	chr15	-	18358077	18361036	MSTRG.39738.4	3	1870	MSTRG.39738	.	0.0001	0.549102	0.423256	1.87376	0.734771	1.75346	0.222939	-2.16528	0.228847	down	no
59342	u	chr13	-	62333314	62383110	MSTRG.25787.8	5	3339	MSTRG.25787	.	0.0001	2.96786	0.001333	0.0001	0.265619	0.00195	11.0932	3.4716	0.228903	up	no
74338	u	chr14	+	12419071	12426565	MSTRG.32719.3	4	1506	MSTRG.32719	.	0.0001	0.450264	0.0001	1.63303	0.476189	0.996802	0.145029	-2.78558	0.22904	down	no
11207	x	chr1	-	119589981	119597987	MSTRG.5176.4	4	896	MSTRG.5176	GNB5	2.24675	0.0001	0.0001	5.3338	3.09184	5.19471	0.16497	-2.59973	0.229043	down	no
191484	o	chr6	+	21172779	22003714	MSTRG.82672.15	7	1474	MSTRG.82672	RF00026	3.14708	3.60344	0.50893	1.04295	0.0001	0.427932	4.9351	2.30308	0.229336	up	no
73350	i	chr14	+	3483231	3483483	MSTRG.32072.1	1	253	MSTRG.32072	ENSSSCG00000033204	0.852515	2.63768	2.41951	0.855655	4.38599	18.1184	0.252983	-1.98289	0.229706	down	no
95243	u	chr15	+	70204221	70214210	MSTRG.41663.3	2	516	MSTRG.41663	.	0.208486	0.951339	0.0001	2.79153	3.22946	0.769594	0.170814	-2.54951	0.229877	down	no
51141	u	chr12	-	52256094	52276569	MSTRG.22548.2	2	1886	MSTRG.22548	.	2.48791	1.27742	1.81586	0.627475	11.8676	5.75047	0.305894	-1.7089	0.230268	down	no
105929	u	chr16	-	42130792	42271959	MSTRG.46453.29	4	1304	MSTRG.46453	.	1.67073	0.0001	1.32796	0.186582	0.154999	0.0001	8.77658	3.13366	0.230504	up	no
78386	x	chr14	+	45249984	45333986	MSTRG.34335.8	4	963	MSTRG.34335	TTC28	2.31863	4.31029	2.11268	0.367847	1.46163	0.0001	4.77793	2.25638	0.230553	up	no
235941	u	chr8	-	99489687	99574018	MSTRG.102383.2	4	2516	MSTRG.102383	.	0.127124	0.293264	0.177233	0.405475	0.627984	1.0614	0.28528	-1.80955	0.230648	down	no
130333	u	chr2	-	46340290	46361330	MSTRG.56862.9	3	808	MSTRG.56862	.	1.2372	1.86875	0.99698	0.149004	0.0001	0.551666	5.85488	2.54964	0.230905	up	no
97356	u	chr15	+	88628644	88820436	MSTRG.42518.4	6	1603	MSTRG.42518	.	0.0001	0.005418	0.318305	0.862921	0.601755	0.694033	0.150008	-2.73689	0.230942	down	no
173472	x	chr4	-	112131192	112222225	MSTRG.75227.5	2	2515	MSTRG.75227	ENSSSCG00000023187	1.91552	10.596	8.02185	3.02168	0.809819	2.82329	3.08549	1.6255	0.231172	up	no
103160	u	chr16	+	15522884	15536901	MSTRG.45338.1	2	627	MSTRG.45338	.	1.86648	1.8114	1.86841	0.342955	0.254029	0.663615	4.39972	2.13741	0.231236	up	no
6759	i	chr1	-	73086352	73110819	MSTRG.3205.7	2	1571	MSTRG.3205	ENSSSCG00000037071	0.728807	0.449486	0.449437	3.71942	0.154327	2.03052	0.275687	-1.8589	0.231508	down	no
96345	i	chr15	-	79210164	79210406	MSTRG.42082.1	1	243	MSTRG.42082	MAP3K20	0.203578	0.0001	0.969209	6.67331	0.0001	4.98689	0.100588	-3.31347	0.231583	down	no
77966	u	chr14	+	41539326	41539584	MSTRG.34037.1	1	259	MSTRG.34037	.	0.0001	1.19158	0.0001	3.7263	0.0001	11.6271	0.0776226	-3.68738	0.231622	down	no
3825	u	chr1	+	38171548	38260154	MSTRG.1842.20	9	2196	MSTRG.1842	.	0.0001	1.09579	1.47377	0.202549	0.0001	0.169066	6.91297	2.78931	0.231742	up	no
245015	u	chr9	-	41938997	41941429	MSTRG.106058.3	2	2355	MSTRG.106058	.	0.72408	0.076005	0.065537	0.0001	4.28241	0.475577	0.181926	-2.45857	0.231818	down	no
154587	u	chr3	.	78153026	78153640	MSTRG.66954.1	1	615	MSTRG.66954	.	0.391733	0.384688	0.552057	1.18815	2.57739	1.80121	0.238645	-2.06706	0.232086	down	no
81041	x	chr14	+	63355967	63447228	MSTRG.35482.28	5	703	MSTRG.35482	ENSSSCG00000010212	0.833982	1.14559	2.46264	3.44971	4.80766	6.41489	0.302763	-1.72374	0.232237	down	no
254809	u	chr9	-	131607541	131612247	MSTRG.110062.1	3	1292	MSTRG.110062	.	3.18713	1.64694	0.985333	0.109128	0.90856	0.564245	3.67867	1.87918	0.232261	up	no
181230	u	chr5	-	39381789	39463583	MSTRG.78527.1	4	1604	MSTRG.78527	.	4.91231	1.49243	0.902238	0.432863	1.1728	0.396555	3.64943	1.86767	0.232324	up	no
212549	u	chr7	+	6806373	6807254	MSTRG.91808.1	1	882	MSTRG.91808	.	0.391118	0.0001	0.0001	0.0001	3.31379	1.21995	0.0863107	-3.53432	0.232331	down	no
188049	u	chr5	+	100430846	100454064	MSTRG.81303.30	5	2496	MSTRG.81303	.	2.21601	0.939978	1.07641	0.490163	0.504448	0.003872	4.23883	2.08367	0.23244	up	no
91166	o	chr15	+	20329638	20919115	MSTRG.39716.3	5	1425	MSTRG.39716	RF00015	1.91779	2.00086	0.421877	0.231439	0.644883	0.0001	4.95255	2.30817	0.232652	up	no
248641	u	chr9	-	73890579	74068671	MSTRG.107790.1	2	2346	MSTRG.107790	.	1.3517	2.18421	2.59559	1.03025	0.138097	0.593342	3.48046	1.79928	0.232752	up	no
232291	u	chr8	-	61510464	61537473	MSTRG.100791.3	5	985	MSTRG.100791	.	0.0556	0.310978	0.155388	1.37166	0.031334	1.49978	0.179816	-2.47541	0.232938	down	no
260481	i	chrX	-	54322890	54323348	MSTRG.112737.1	1	459	MSTRG.112737	OPHN1	2.85176	5.17384	5.52144	0.787505	1.57551	1.54849	3.46338	1.79218	0.233095	up	no
115743	i	chr17	-	49553580	49553832	MSTRG.50597.1	1	253	MSTRG.50597	NCOA3	0.0001	1.04351	0.0001	1.11393	4.13509	3.63137	0.11753	-3.0889	0.233366	down	no
112249	u	chr17	-	26623141	26641522	MSTRG.49242.10	3	1103	MSTRG.49242	.	2.06375	0.538226	2.4731	4.8e-05	0.0001	0.902349	5.62337	2.49144	0.233425	up	no
212729	i	chr7	+	7923616	7923874	MSTRG.91924.1	1	259	MSTRG.91924	NEDD9	6.95754	5.98471	0.554882	0.166328	0.0001	1.86912	6.63071	2.72916	0.234454	up	no
157829	u	chr3	+	108072804	108074904	MSTRG.68172.2	2	2027	MSTRG.68172	.	0.0001	6.2485	2.65426	0.0001	0.894504	0.0001	9.95062	3.31479	0.234568	up	no
155880	o	chr3	-	91786890	91834234	MSTRG.67415.34	6	850	MSTRG.67415	ENSSSCG00000022243	0.0001	0.0001	0.617162	1.35065	2.46799	0.83241	0.132736	-2.91337	0.234581	down	no
83811	x	chr14	+	87947023	87976896	MSTRG.36429.4	4	1112	MSTRG.36429	GLUD1	10.3173	16.9128	22.4435	55.1498	31.5467	46.4118	0.373181	-1.42205	0.235436	down	no
264322	o	chrX	-	104666659	104751058	MSTRG.114713.10	4	2108	MSTRG.114713	ENSSSCG00000001541	2.59466	2.99613	0.936931	0.439474	0.786512	0.730554	3.33636	1.73827	0.235502	up	no
97368	u	chr15	+	88628773	88702150	MSTRG.42518.17	3	390	MSTRG.42518	.	5.69705	8.9291	0.0001	1.05485	1.40584	0.163457	5.5737	2.47864	0.235516	up	no
116464	i	chr17	.	54266730	54268515	MSTRG.50996.1	1	1786	MSTRG.50996	ENSSSCG00000040839	0.142739	0.073603	0.0001	0.0001	0.91745	0.940505	0.116488	-3.10174	0.235686	down	no
70226	u	chr13	-	174484453	174488898	MSTRG.30406.3	3	3148	MSTRG.30406	.	0.314176	0.151618	0.149061	0.197999	0.250522	1.76742	0.277469	-1.8496	0.23601	down	no
84619	x	chr14	+	97465076	97489535	MSTRG.36834.6	6	842	MSTRG.36834	DKK1	2.62267	1.45795	1.39729	0.969309	0.110158	0.272647	4.05137	2.01841	0.236125	up	no
116597	u	chr17	+	55546254	55556191	MSTRG.51053.1	2	988	MSTRG.51053	.	1.01908	1.25451	0.452397	0.320069	0.0001	0.0001	8.51154	3.08942	0.236126	up	no
96410	u	chr15	-	79811937	79891986	MSTRG.42049.2	3	771	MSTRG.42049	.	3.52726	1.93616	0.561788	0.719688	0.41677	0.0001	5.30128	2.40634	0.236207	up	no
90141	u	chr15	+	5116498	5162945	MSTRG.39230.20	3	1321	MSTRG.39230	.	1.19441	0.195622	1.52678	0.230561	0.193178	0.226514	4.48566	2.16532	0.236332	up	no
210974	j	chr6	-	166626355	166645135	MSTRG.91239.3	3	717	MSTRG.91239	ARMH1	0.83329	0.423821	0.251364	3.03776	1.39978	1.26615	0.264474	-1.9188	0.236492	down	no
128457	x	chr2	-	27198151	27217937	MSTRG.56170.3	3	1989	MSTRG.56170	ENSSSCG00000024791	0.0001	0.864422	0.069277	0.349418	1.89621	2.38642	0.201595	-2.31047	0.236581	down	no
167161	u	chr4	-	70296259	70305848	MSTRG.72598.1	4	1007	MSTRG.72598	.	1.89153	0.29794	1.40597	0.301548	0.098643	0.374366	4.64193	2.21472	0.236685	up	no
213595	u	chr7	+	15300528	15307981	MSTRG.92179.2	3	500	MSTRG.92179	.	0.133897	9.95097	4.27137	1.34455	0.0001	1.41294	5.20607	2.3802	0.236835	up	no
85032	u	chr14	+	101698997	101760737	MSTRG.37041.35	3	781	MSTRG.37041	.	0.704474	0.0001	0.383998	1.67817	2.89075	0.834695	0.201452	-2.31149	0.236972	down	no
257006	x	chrX	-	14371514	14633042	MSTRG.110988.9	5	812	MSTRG.110988	ENSSSCG00000030745	0.073978	1.6802	5.13185	0.777909	0.0001	0.49246	5.42007	2.43831	0.237135	up	no
248151	u	chr9	+	68626273	68963105	MSTRG.107685.6	4	1305	MSTRG.107685	.	0.700905	2.46984	0.532568	0.0001	0.490549	0.263731	4.90908	2.29545	0.237258	up	no
263265	x	chrX	-	93688527	93982622	MSTRG.114203.9	7	1743	MSTRG.114203	ENSSSCG00000030951	3.6545	6.94138	6.93192	2.25954	0.0001	1.74916	4.37234	2.1284	0.237366	up	no
36504	x	chr11	+	9480850	9523861	MSTRG.15962.3	5	1253	MSTRG.15962	STARD13	1.88175	0.0001	0.0001	3.71443	3.28151	3.99101	0.17129	-2.54549	0.237438	down	no
238689	u	chr8	+	127651836	127790934	MSTRG.103249.11	6	2021	MSTRG.103249	.	0.392788	0.348189	0.0001	0.423761	1.94332	0.911819	0.226014	-2.14552	0.237472	down	no
188274	u	chr5	-	102698834	102909864	MSTRG.81412.42	2	1127	MSTRG.81412	.	2.68023	1.25547	1.29849	0.0001	0.0001	0.862805	6.06508	2.60053	0.237987	up	no
172720	x	chr4	-	107639396	107693777	MSTRG.74847.3	3	1578	MSTRG.74847	ENSSSCG00000006772	7.48982	9.9663	7.86527	24.596	14.1108	28.9829	0.374081	-1.41858	0.237996	down	no
237581	u	chr8	+	116356536	116369788	MSTRG.102931.16	4	1733	MSTRG.102931	.	0.75603	0.96981	4.22075	0.814796	0.532884	0.314127	3.57839	1.83931	0.238	up	no
103061	u	chr16	+	13638816	13676751	MSTRG.45357.15	4	1031	MSTRG.45357	.	4.20427	2.60537	8.0369	2.24307	0.55464	1.6112	3.3674	1.75163	0.238089	up	no
122354	u	chr18	+	41402943	41412159	MSTRG.53531.7	3	2548	MSTRG.53531	.	4.68284	8.24432	2.27247	0.466328	0.662009	3.62368	3.19856	1.67742	0.238405	up	no
235383	u	chr8	+	91119733	91173817	MSTRG.102154.9	5	818	MSTRG.102154	.	0.94396	0.243757	0.432328	0.379717	2.44084	3.18318	0.26984	-1.88982	0.238646	down	no
220348	u	chr7	-	62046849	62201343	MSTRG.95173.8	5	757	MSTRG.95173	.	5.65746	2.09422	2.33071	1.47521	1.08311	0.205726	3.64768	1.86698	0.238967	up	no
40573	u	chr11	-	62044194	62206695	MSTRG.17958.3	3	928	MSTRG.17958	.	1.59197	1.9442	0.987095	0.786656	0.04057	0.187135	4.45923	2.15679	0.239562	up	no
121755	u	chr18	-	35080873	35221834	MSTRG.53312.23	2	664	MSTRG.53312	.	3.87242	3.3232	7.31025	1.46058	1.07181	1.8303	3.32498	1.73334	0.239619	up	no
161796	u	chr4	+	11097047	11172928	MSTRG.69989.8	4	1732	MSTRG.69989	.	1.87107	1.41578	2.51986	0.891681	0.325335	0.507081	3.36797	1.75188	0.239823	up	no
146613	u	chr3	+	16181407	16184040	MSTRG.63403.4	2	1686	MSTRG.63403	.	0.721742	0.330214	0.458634	0.294041	3.09867	1.74341	0.294111	-1.76557	0.240228	down	no
105715	u	chr16	-	40551135	40557299	MSTRG.46383.9	4	2574	MSTRG.46383	.	0.005882	0.039308	0.183379	0.038443	0.769952	0.441487	0.182872	-2.45109	0.240333	down	no
20260	u	chr1	+	208573006	208750240	MSTRG.8929.28	4	1177	MSTRG.8929	.	0.732419	3.06156	3.88754	0.490101	1.29197	0.409538	3.50497	1.8094	0.240403	up	no
143957	u	chr2	+	151872861	151879575	MSTRG.62149.1	4	1205	MSTRG.62149	.	5.7095	5.20105	6.10222	0.048855	1.89011	2.76937	3.61333	1.85333	0.240914	up	no
122744	u	chr18	-	44957040	44962233	MSTRG.53771.4	2	272	MSTRG.53771	.	5.49922	9.4515	5.40546	19.1468	6.32224	40.622	0.308002	-1.69899	0.240988	down	no
100939	u	chr15	.	125819265	125821034	MSTRG.43880.1	1	1770	MSTRG.43880	.	0.220702	0.066935	0.061117	0.551908	0.401268	0.57971	0.227515	-2.13597	0.241009	down	no
266026	x	chrX	-	120264096	120361049	MSTRG.115453.6	5	1205	MSTRG.115453	RF02117	0.502464	0.0001	0.0001	1.41585	0.482137	1.5408	0.146175	-2.77423	0.241218	down	no
83221	u	chr14	+	81967498	81996645	MSTRG.36235.26	2	1021	MSTRG.36235	.	0.0001	0.0001	0.444275	0.926496	1.93686	0.47571	0.133114	-2.90927	0.241444	down	no
33639	u	chr10	.	56668604	56670606	MSTRG.14627.1	1	2003	MSTRG.14627	.	0.080267	0.0001	0.114104	0.0001	0.685663	0.976874	0.116965	-3.09585	0.241579	down	no
95591	u	chr15	.	74142145	74143798	MSTRG.41917.1	1	1654	MSTRG.41917	.	0.719409	0.380584	1.00802	0.476038	4.1881	2.36246	0.300005	-1.73694	0.241843	down	no
62481	u	chr13	-	93013834	93228912	MSTRG.27222.14	3	1432	MSTRG.27222	.	0.0001	0.009553	0.26941	0.076496	0.867908	1.00028	0.1435	-2.80087	0.241858	down	no
11206	x	chr1	-	119589952	119598563	MSTRG.5176.2	5	796	MSTRG.5176	GNB5	1.99464	0.0848	3.56734	0.792826	0.065913	0.336439	4.72464	2.2402	0.241984	up	no
91452	u	chr15	+	25782293	25793922	MSTRG.39911.26	5	1210	MSTRG.39911	.	11.007	0.115087	12.1418	3.9864	0.570541	1.27273	3.99061	1.99661	0.242111	up	no
246547	j	chr9	+	52857849	52861114	MSTRG.106771.9	3	1650	MSTRG.106771	ENSSSCG00000015217	10.1007	78.0378	140.564	6.31905	56.3703	9.68939	3.1598	1.65983	0.242276	up	no
107838	u	chr16	-	60150293	60210348	MSTRG.47122.2	5	1668	MSTRG.47122	.	0.024025	0.286726	0.22702	0.077533	0.625704	1.81631	0.213439	-2.2281	0.242322	down	no
248147	u	chr9	+	68626271	68761784	MSTRG.107685.2	3	1020	MSTRG.107685	.	7.09416	3.21887	9.03768	2.88649	0.422059	2.45731	3.35609	1.74678	0.242395	up	no
39573	u	chr11	+	48510109	48530214	MSTRG.17488.5	3	1082	MSTRG.17488	.	0.672631	0.807021	0.248284	0.871064	1.91031	2.9865	0.299579	-1.73899	0.242633	down	no
250456	i	chr9	+	92633217	92635526	MSTRG.108783.1	2	257	MSTRG.108783	RUNDC3B	0.0001	3.91078	0.474918	10.507	0.564356	11.5525	0.193857	-2.36693	0.242652	down	no
122374	u	chr18	-	41417116	41418911	MSTRG.53533.9	2	1506	MSTRG.53533	.	0.470504	0.022456	0.841629	2.56184	0.072462	2.9123	0.240614	-2.05521	0.242736	down	no
211915	i	chr7	+	1238928	1239699	MSTRG.91513.1	1	772	MSTRG.91513	GMDS	28.936	46.5624	22.9988	85.9471	21.3694	165.911	0.360496	-1.47195	0.242817	down	no
212251	i	chr7	.	3776570	3777937	MSTRG.91637.1	1	1368	MSTRG.91637	F13A1	0.419356	0.0001	0.0001	0.0001	2.97883	0.877994	0.10878	-3.20052	0.242853	down	no
178193	x	chr5	-	16659869	16745896	MSTRG.77405.2	3	1007	MSTRG.77405	ATF1	13.7471	0.0001	7.05517	2.53665	0.359963	0.0001	7.18137	2.84426	0.242881	up	no
205366	u	chr6	+	106144843	106145094	MSTRG.88578.1	1	252	MSTRG.88578	.	0.196307	1.25442	1.15165	5.68582	0.108262	8.1041	0.187246	-2.41699	0.243062	down	no
138662	u	chr2	+	105433679	105452059	MSTRG.60263.5	5	1176	MSTRG.60263	.	40.0481	24.1831	26.2949	12.3165	11.5483	9.04797	2.75048	1.45969	0.24385	up	no
81201	u	chr14	+	64968715	64992972	MSTRG.35445.8	5	892	MSTRG.35445	.	0.63779	0.144455	0.281596	1.27168	2.67169	0.423164	0.243635	-2.03721	0.244691	down	no
64762	i	chr13	+	121112602	121112845	MSTRG.28179.1	1	244	MSTRG.28179	MCF2L2	0.0001	2.22919	0.0001	15.1071	0.0001	5.88259	0.106213	-3.23497	0.245443	down	no
18290	u	chr1	+	186085484	186086755	MSTRG.8085.1	1	1272	MSTRG.8085	.	0.681889	0.038952	0.035059	0.18698	1.83568	1.36115	0.223387	-2.16238	0.245622	down	no
229318	x	chr8	-	28988330	29013074	MSTRG.99423.2	4	723	MSTRG.99423	NWD2	0.355708	0.74309	1.21383	3.72799	1.07486	3.01605	0.295774	-1.75743	0.245696	down	no
154794	i	chr3	+	80005547	80008855	MSTRG.67047.1	3	1353	MSTRG.67047	ENSSSCG00000039066	1.1644	1.39765	0.689202	0.213245	0.252187	0.424058	3.65519	1.86994	0.245988	up	no
232903	i	chr8	-	67655496	67655750	MSTRG.101114.1	1	255	MSTRG.101114	DCK	0.0001	4.5887	0.0001	31.1494	0.0001	10.2218	0.11092	-3.17241	0.246025	down	no
21995	u	chr1	+	231208725	231434525	MSTRG.9659.28	2	628	MSTRG.9659	.	0.0001	0.626731	0.0001	0.0001	2.80183	4.17651	0.0898382	-3.47653	0.246197	down	no
155263	x	chr3	+	84915633	84964426	MSTRG.67293.5	5	1489	MSTRG.67293	CCDC85A	59.5551	136.937	165.877	49.2606	42.9318	46.0182	2.62186	1.39059	0.246262	up	no
119895	u	chr18	+	15969227	15970878	MSTRG.52523.1	2	1626	MSTRG.52523	.	4.77187	1.95902	0.0001	0.779391	0.194347	0.0001	6.91182	2.78907	0.246405	up	no
138492	u	chr2	+	103823997	103959806	MSTRG.60177.6	4	838	MSTRG.60177	.	0.518882	0.089306	0.347061	2.08509	1.67277	0.336897	0.233286	-2.09983	0.246473	down	no
63141	i	chr13	-	100720905	100726735	MSTRG.27576.5	5	1642	MSTRG.27576	PPM1L	0.041685	0.832454	3.02654	0.0001	0.608615	0.115068	5.38929	2.4301	0.246734	up	no
177748	x	chr5	+	14698094	14725078	MSTRG.77116.20	6	1582	MSTRG.77116	C12orf75	0.0001	5.41671	0.243695	0.695285	0.0001	0.021389	7.89719	2.98134	0.246949	up	no
191717	u	chr6	-	24413080	24573898	MSTRG.82794.12	3	559	MSTRG.82794	.	1.83224	3.18228	2.17954	1.15174	0.249217	0.307464	4.21095	2.07415	0.24728	up	no
52155	u	chr12	-	57987673	57995366	MSTRG.23014.6	2	451	MSTRG.23014	.	0.382966	0.312482	0.180717	2.80891	0.0001	2.77919	0.156788	-2.67311	0.247285	down	no
121064	u	chr18	-	26711391	26876072	MSTRG.52914.4	5	4150	MSTRG.52914	.	28.5368	2.37688	22.5328	6.21989	7.66704	4.36208	2.92874	1.55028	0.247546	up	no
68719	u	chr13	+	155841521	155942085	MSTRG.29820.5	3	961	MSTRG.29820	.	2.13757	2.72392	1.8016	1.30551	0.417783	0.08813	3.67837	1.87907	0.248322	up	no
166506	o	chr4	+	64823720	64842688	MSTRG.72439.1	3	1107	MSTRG.72439	TRAM1	17.6824	6.67876	16.0565	4.7874	4.13914	5.06022	2.8897	1.53092	0.248383	up	no
85466	x	chr14	-	105218514	105232621	MSTRG.37080.4	6	898	MSTRG.37080	LGI1	1.05085	8.34654	1.16107	0.972117	0.0001	1.33785	4.57063	2.19239	0.248669	up	no
234635	u	chr8	+	83006539	83073157	MSTRG.101884.3	2	747	MSTRG.101884	.	2.21763	0.036713	0.0001	0.215913	8.07768	3.59692	0.1896	-2.39897	0.248842	down	no
69853	u	chr13	+	168204472	168350792	MSTRG.30271.19	4	519	MSTRG.30271	.	2.52984	3.26509	3.19839	1.09088	0.833742	0.0001	4.67254	2.22421	0.248883	up	no
193687	u	chr6	-	43931254	43931568	MSTRG.83818.1	1	315	MSTRG.83818	.	1.3998	1.98676	0.926852	9.05077	1.03412	5.07947	0.284444	-1.81378	0.249167	down	no
223250	x	chr7	+	86613032	86783073	MSTRG.96388.22	4	730	MSTRG.96388	SLCO3A1	4.59651	3.22053	2.73674	0.0001	1.75764	0.0001	6.00382	2.58588	0.249263	up	no
111768	u	chr17	-	21554443	21556689	MSTRG.48980.1	2	1181	MSTRG.48980	.	0.396676	0.786281	3.56747	0.791451	0.295845	0.16865	3.78235	1.91928	0.249524	up	no
91165	o	chr15	+	20329638	20436535	MSTRG.39716.2	3	1392	MSTRG.39716	RF00015	0.800244	0.36171	1.17413	1.0121	4.1838	2.31443	0.311049	-1.68479	0.249555	down	no
260346	u	chrX	+	50445832	50448365	MSTRG.112598.2	2	1171	MSTRG.112598	.	2.5632	0.411018	1.68211	6.28991	0.539236	8.95726	0.294958	-1.76142	0.249712	down	no
79997	u	chr14	.	55012285	55012565	MSTRG.34886.1	1	281	MSTRG.34886	.	1.40222	0.7079	0.182258	4.4507	1.25699	4.48798	0.224838	-2.15304	0.250034	down	no
150936	u	chr3	+	44022701	44024511	MSTRG.65135.3	2	1268	MSTRG.65135	.	0.83641	0.0001	4.54446	0.039684	0.031977	0.871218	5.70695	2.51272	0.250043	up	no
143143	u	chr2	-	145201294	145266295	MSTRG.61838.14	3	1815	MSTRG.61838	.	0.0001	0.087839	0.941995	0.403394	2.81797	1.53693	0.21645	-2.20789	0.250063	down	no
204742	u	chr6	+	99327110	99330409	MSTRG.88098.1	2	3073	MSTRG.88098	.	1.68368	0.410938	0.993158	0.44282	7.54726	1.85286	0.313705	-1.67252	0.250276	down	no
37892	x	chr11	+	20761376	20812465	MSTRG.16628.2	2	254	MSTRG.16628	LRCH1	1.14025	1.76858	0.647812	3.42602	5.61591	4.95179	0.25416	-1.97619	0.25039	down	no
138659	x	chr2	+	105433677	105582325	MSTRG.60263.4	2	477	MSTRG.60263	ENSSSCG00000034075	0.0001	3.2113	6.44517	0.884419	0.0001	0.0001	10.9161	3.44838	0.250588	up	no
10493	x	chr1	+	113428353	113524749	MSTRG.4917.3	4	1002	MSTRG.4917	LIPC	25.0638	3.16357	15.9445	4.3955	7.03444	2.88777	3.08512	1.62533	0.250622	up	no
59233	u	chr13	-	60812991	60837980	MSTRG.25743.18	4	775	MSTRG.25743	.	2.67254	1.87248	1.00397	0.364072	0.706403	0.0001	5.18319	2.37384	0.250645	up	no
193615	i	chr6	+	43434953	43443336	MSTRG.83674.1	3	807	MSTRG.83674	CHST8	1.91182	1.667	1.8836	0.907812	0.0001	0.176776	5.03594	2.33226	0.250737	up	no
228385	u	chr8	+	13050954	13304471	MSTRG.98951.2	5	656	MSTRG.98951	.	0.326536	0.12071	0.320338	1.60861	0.0001	3.12101	0.162289	-2.62336	0.250957	down	no
191706	u	chr6	-	24354528	24573902	MSTRG.82794.2	7	1127	MSTRG.82794	.	0.839757	1.41946	1.95396	0.552547	0.468571	0.168364	3.54203	1.82458	0.251262	up	no
104826	u	chr16	-	33003077	33070302	MSTRG.46058.9	4	2257	MSTRG.46058	.	0.953614	1.94955	3.73088	0.794202	0.746977	0.525156	3.21054	1.68281	0.251655	up	no
78295	i	chr14	-	44077494	44077738	MSTRG.34327.1	1	245	MSTRG.34327	ASPHD2	0.983329	2.42456	0.211172	12.012	0.0001	7.25064	0.187879	-2.41213	0.251666	down	no
233292	x	chr8	+	71501848	71542405	MSTRG.101291.3	8	1967	MSTRG.101291	PPEF2	0.330338	0.975124	1.19739	5.21546	1.79298	0.922601	0.315577	-1.66394	0.251677	down	no
102154	u	chr15	.	138677490	138677749	MSTRG.44724.1	1	260	MSTRG.44724	.	0.0001	3.93297	0.0001	0.952359	0.0001	38.6613	0.099288	-3.33224	0.251895	down	no
253051	x	chr9	+	117246507	117381179	MSTRG.109422.4	5	4185	MSTRG.109422	TNR	0.02585	0.031487	0.086853	0.293712	0.065688	0.278991	0.225865	-2.14647	0.251905	down	no
99301	x	chr15	-	108866193	108951560	MSTRG.43177.1	3	755	MSTRG.43177	PARD3B	0.065522	0.213144	0.308483	1.2656	1.24026	0.267153	0.211737	-2.23966	0.251926	down	no
115804	u	chr17	+	49932697	49934349	MSTRG.50572.1	3	1268	MSTRG.50572	.	3.64024	1.07766	1.46242	0.351011	0.943611	0.552348	3.34619	1.74252	0.251954	up	no
168464	x	chr4	+	83258517	83337819	MSTRG.73478.2	2	251	MSTRG.73478	RCSD1	0.087986	3.06105	0.91801	5.67268	0.117876	13.5224	0.210586	-2.24752	0.252011	down	no
9879	x	chr1	+	108407776	108467812	MSTRG.4756.2	4	1032	MSTRG.4756	ENSSSCG00000028737	0.151874	0.156189	0.099	1.36452	1.12108	0.0001	0.163762	-2.61033	0.252116	down	no
162432	x	chr4	-	16467518	16477278	MSTRG.70457.4	3	856	MSTRG.70457	RF00001	2.16102	1.57974	0.565722	0.581918	0.0001	0.0001	7.39795	2.88712	0.252271	up	no
129221	o	chr2	-	36433534	36529285	MSTRG.56443.22	3	980	MSTRG.56443	RF00001	0.973375	2.30864	0.517591	0.1881	0.0001	0.512718	5.4209	2.43853	0.252526	up	no
235423	u	chr8	+	91971623	92054834	MSTRG.102191.2	3	1859	MSTRG.102191	.	12.0229	12.6471	8.31687	6.12485	0.0001	1.93474	4.09282	2.0331	0.252622	up	no
140532	u	chr2	-	125214926	125357288	MSTRG.60906.3	5	778	MSTRG.60906	.	0.695604	4.5533	5.88261	1.49832	1.24231	0.476036	3.46057	1.79101	0.252702	up	no
4074	u	chr1	-	42153937	42345038	MSTRG.2013.6	4	1872	MSTRG.2013	.	2.62697	4.75697	2.42595	6.40881	6.3813	14.0496	0.365498	-1.45206	0.25279	down	no
32546	u	chr10	-	47036492	47057763	MSTRG.14219.1	3	1018	MSTRG.14219	.	1.14932	1.57855	1.31802	0.649318	0.0001	0.1123	5.31152	2.40913	0.252843	up	no
91792	u	chr15	+	31864720	31897704	MSTRG.40200.1	3	934	MSTRG.40200	.	5.99345	9.60275	10.2559	32.1746	21.4677	14.4046	0.379916	-1.39625	0.25301	down	no
255063	u	chr9	+	133141271	133144710	MSTRG.110300.1	3	797	MSTRG.110300	.	3.22585	3.32858	2.37158	0.577759	1.43112	0.746297	3.23972	1.69587	0.253383	up	no
23534	u	chr1	-	243514742	243516195	MSTRG.10137.1	1	1454	MSTRG.10137	.	0.143917	0.545978	0.420882	0.674221	1.49107	1.50348	0.302765	-1.72373	0.253605	down	no
20537	u	chr1	-	214467351	214931073	MSTRG.9061.1	6	1206	MSTRG.9061	.	0.0001	1.95391	0.92809	1.28079	6.20398	4.79562	0.234691	-2.09117	0.253882	down	no
174251	u	chr4	-	121981481	121985083	MSTRG.75575.3	2	2933	MSTRG.75575	.	1.78464	0.533314	1.40237	3.09872	4.42316	3.03657	0.352355	-1.5049	0.253922	down	no
136134	x	chr2	-	82289126	82311287	MSTRG.59436.6	4	779	MSTRG.59436	TMEM171	2.92473	4.87816	3.17171	1.09753	1.46801	0.0001	4.27752	2.09678	0.253977	up	no
174261	u	chr4	-	122047278	122049436	MSTRG.75575.8	2	1969	MSTRG.75575	.	0.208499	0.36139	0.155156	0.340754	1.57679	0.545172	0.294408	-1.76411	0.254031	down	no
190621	x	chr6	+	15520536	15712479	MSTRG.82344.4	8	2991	MSTRG.82344	ZFHX3	1.29826	6.63069	2.87143	0.944303	0.985441	1.66497	3.00452	1.58713	0.254079	up	no
236339	u	chr8	-	103180768	103185114	MSTRG.102500.2	3	2922	MSTRG.102500	.	2.68256	1.93292	2.05414	0.729162	0.893544	0.544972	3.07685	1.62145	0.254198	up	no
209421	u	chr6	.	154492329	154493359	MSTRG.90453.1	1	1031	MSTRG.90453	.	0.324997	0.105691	0.0001	0.051615	1.27264	1.34361	0.161473	-2.63064	0.254217	down	no
121767	u	chr18	-	35246076	35333393	MSTRG.53326.1	4	1603	MSTRG.53326	.	1.61657	0.591801	0.54326	0.304381	0.24547	0.0001	5.00341	2.32291	0.254325	up	no
70804	u	chr13	+	184553613	184560314	MSTRG.30682.1	4	499	MSTRG.30682	.	1.24491	1.8903	3.08112	0.0001	0.0001	0.858076	7.24281	2.85655	0.254423	up	no
85031	u	chr14	+	101698991	101760680	MSTRG.37041.33	3	717	MSTRG.37041	.	3.08869	1.11546	2.5197	0.563147	0.0001	0.934042	4.49068	2.16693	0.254544	up	no
254238	u	chr9	-	127396174	127447355	MSTRG.109911.3	5	1241	MSTRG.109911	.	0.421094	0.349919	0.317815	1.09659	0.280243	2.45176	0.284394	-1.81404	0.254758	down	no
121742	u	chr18	-	34971265	35221758	MSTRG.53312.11	4	794	MSTRG.53312	.	0.106131	0.316103	0.002539	1.25732	1.78357	0.0001	0.139682	-2.83978	0.254892	down	no
154579	i	chr3	+	78002867	78004544	MSTRG.66972.1	2	801	MSTRG.66972	UGP2	0.0001	0.23259	0.081119	0.0001	1.14014	1.51847	0.11803	-3.08277	0.255067	down	no
155670	u	chr3	+	87704154	88051482	MSTRG.67367.24	4	689	MSTRG.67367	.	23.555	22.6634	14.4589	7.30958	7.50642	6.67761	2.82304	1.49725	0.255296	up	no
21034	u	chr1	-	219924667	220122215	MSTRG.9247.2	7	4487	MSTRG.9247	.	0.043036	0.333507	0.0001	0.140555	1.24887	0.331805	0.218822	-2.19217	0.255318	down	no
87212	u	chr14	-	117441695	117453928	MSTRG.37763.8	4	674	MSTRG.37763	.	1.20336	1.89456	2.65912	0.869163	0.188037	0.0001	5.44503	2.44494	0.255495	up	no
162742	u	chr4	-	19895320	19928942	MSTRG.70492.4	4	1362	MSTRG.70492	.	3.09823	1.41227	1.34449	0.878123	0.466234	0.0001	4.35491	2.12264	0.255499	up	no
101441	x	chr15	-	131920385	131964114	MSTRG.44294.1	3	213	MSTRG.44294	ARMC9	0.0001	3.63411	0.464045	6.08422	0.159043	16.7734	0.178056	-2.4896	0.255506	down	no
233962	u	chr8	.	77007391	77010689	MSTRG.101592.1	1	3299	MSTRG.101592	.	0.797148	0.106628	0.173883	0.023099	2.69469	1.33492	0.265911	-1.91099	0.255538	down	no
31878	u	chr10	+	41789784	41790914	MSTRG.14067.2	3	739	MSTRG.14067	.	0.618374	0.0001	0.0001	0.0001	4.17207	1.89227	0.102	-3.29336	0.25603	down	no
90609	u	chr15	+	13798781	13801541	MSTRG.39489.2	3	2282	MSTRG.39489	.	0.234024	8.32439	0.978334	0.919256	0.783384	1.01934	3.50361	1.80884	0.256091	up	no
225554	u	chr7	-	105106676	105255270	MSTRG.97277.12	6	3194	MSTRG.97277	.	2.1001	2.00931	1.40543	1.09796	0.0001	0.135015	4.47243	2.16106	0.256356	up	no
110266	u	chr17	+	6120721	6231386	MSTRG.48182.9	5	3555	MSTRG.48182	.	0.276754	0.0001	0.239926	0.295278	0.81549	0.996038	0.245291	-2.02744	0.256503	down	no
166378	u	chr4	+	63784887	63906843	MSTRG.72252.5	3	1181	MSTRG.72252	.	0.458744	0.0001	0.0001	0.0001	2.35697	1.70881	0.112877	-3.14718	0.256624	down	no
223244	x	chr7	+	86612879	86783073	MSTRG.96388.12	3	775	MSTRG.96388	SLCO3A1	8.68915	20.2419	9.97791	2.95139	7.36387	2.52283	3.03075	1.59967	0.256858	up	no
5058	x	chr1	+	53328986	53357106	MSTRG.2515.1	3	2341	MSTRG.2515	CEP162	14.2652	6.09794	12.2294	6.01609	3.9499	1.53677	2.83345	1.50256	0.257153	up	no
169404	i	chr4	+	90669829	90671951	MSTRG.73672.1	2	1570	MSTRG.73672	SLAMF8	0.274077	0.034936	0.361787	0.115486	1.90836	0.675654	0.24849	-2.00874	0.257232	down	no
152636	x	chr3	-	58206140	58210042	MSTRG.65916.3	2	1033	MSTRG.65916	ENSSSCG00000008222	3.16925	2.92948	3.40276	1.48642	0.657699	0.836921	3.1873	1.67234	0.257687	up	no
159112	x	chr3	-	117274303	117395543	MSTRG.68769.4	4	1558	MSTRG.68769	APOB	0.1801	0.159221	0.3387	0.828519	0.136338	1.68278	0.256086	-1.9653	0.257699	down	no
213193	u	chr7	-	12062550	12066516	MSTRG.92073.2	3	585	MSTRG.92073	.	6.85637	12.6485	6.7065	1.21582	0.924116	6.04974	3.20053	1.67831	0.257877	up	no
233333	j	chr8	-	71663501	71673778	MSTRG.101255.3	6	2987	MSTRG.101255	CXCL9	1.02448	1.03385	0.56997	0.198846	0.351044	0.280852	3.1638	1.66166	0.257972	up	no
27522	u	chr10	+	5739369	5740217	MSTRG.12096.4	2	745	MSTRG.12096	.	3.97311	0.023377	1.24154	0.109322	0.0001	0.711622	6.37971	2.67349	0.258159	up	no
1617	u	chr1	+	15115195	15141887	MSTRG.847.4	3	1869	MSTRG.847	.	2.70895	2.49866	5.2468	1.55865	0.678989	1.15627	3.08035	1.62309	0.258283	up	no
186917	u	chr5	+	88409488	88559741	MSTRG.80817.17	2	970	MSTRG.80817	.	3.06363	2.20137	0.979049	10.3755	8.18069	0.901012	0.320912	-1.63975	0.25867	down	no
150935	u	chr3	+	44022701	44024511	MSTRG.65135.2	2	991	MSTRG.65135	.	5.12703	5.99394	19.0591	4.77569	1.9997	3.15806	3.03822	1.60323	0.259154	up	no
11861	u	chr1	-	125648602	125815431	MSTRG.5431.1	3	1302	MSTRG.5431	.	102.888	68.5394	46.98	0.861366	49.9256	0.004858	4.30004	2.10435	0.259264	up	no
187309	x	chr5	-	92105597	92174797	MSTRG.81040.29	3	984	MSTRG.81040	RF00026	2.60773	0.692832	2.18184	0.055184	0.0001	1.1014	4.73977	2.24482	0.259307	up	no
17159	u	chr1	+	176209643	176273448	MSTRG.7629.15	5	937	MSTRG.7629	.	0.312293	0.006744	0.233028	0.0001	1.44956	2.10584	0.155271	-2.68714	0.259339	down	no
134748	i	chr2	+	76244403	76245321	MSTRG.58890.1	2	292	MSTRG.58890	SPPL2B	0.110369	0.819031	0.0001	4.06532	0.0001	3.97065	0.115666	-3.11196	0.259396	down	no
197401	o	chr6	+	56620642	56651838	MSTRG.85328.2	3	2332	MSTRG.85328	ENSSSCG00000039638	95.7681	88.9044	128.198	60.5009	116.561	671.468	0.36872	-1.4394	0.259549	down	no
66344	x	chr13	-	133982689	134078030	MSTRG.28822.10	4	1621	MSTRG.28822	TFRC	0.0001	0.355256	0.155132	0.597983	1.68721	0.257863	0.200738	-2.31661	0.259773	down	no
130501	u	chr2	-	48295206	48295460	MSTRG.56937.1	1	255	MSTRG.56937	.	0.0001	1.18302	0.0001	5.60544	0.0001	7.29137	0.0917447	-3.44623	0.259845	down	no
31325	u	chr10	-	36469645	36539014	MSTRG.13788.16	4	2131	MSTRG.13788	.	0.0001	0.967511	0.0001	0.0001	5.21073	3.17455	0.115405	-3.11523	0.259877	down	no
113033	u	chr17	-	32952132	32955093	MSTRG.49554.1	3	1098	MSTRG.49554	.	12.0304	0.977683	15.0764	1.92098	5.64271	0.299524	3.57163	1.83658	0.260138	up	no
247409	x	chr9	-	63766635	63834135	MSTRG.107344.4	3	1440	MSTRG.107344	FMO3	5.58822	5.04258	6.18384	2.5246	0.0001	1.56712	4.10933	2.0389	0.260158	up	no
205246	o	chr6	-	105077887	105369044	MSTRG.88497.8	4	756	MSTRG.88497	RF00004	1.41514	0.168093	0.161356	2.26819	2.00968	1.78954	0.287534	-1.79819	0.260219	down	no
29063	u	chr10	+	17669035	17692402	MSTRG.12790.1	3	767	MSTRG.12790	.	4.14281	4.10841	5.221	1.49366	1.5713	1.24025	3.12928	1.64583	0.260619	up	no
172527	u	chr4	+	106554961	106560569	MSTRG.74854.3	2	1172	MSTRG.74854	.	0.0001	0.0001	0.214869	1.25107	1.05089	0.0001	0.0934248	-3.42005	0.260706	down	no
138005	j	chr2	+	99029145	99110207	MSTRG.60093.21	4	518	MSTRG.60093	ENSSSCG00000040462	23.4495	10.5015	17.9461	3.10109	8.67553	5.43674	3.01493	1.59212	0.260986	up	no
252419	x	chr9	-	113278654	113348354	MSTRG.109243.3	3	1674	MSTRG.109243	TPK1	2.73067	0.696925	0.656635	3.22237	5.55364	3.30021	0.338204	-1.56403	0.261016	down	no
261043	u	chrX	.	59480841	59481849	MSTRG.113025.1	1	1009	MSTRG.113025	.	1.61515	1.18595	0.981836	0.31716	0.473359	0.157804	3.98908	1.99606	0.261489	up	no
77123	i	chr14	-	35581332	35583292	MSTRG.33916.1	1	1961	MSTRG.33916	FBXW8	0.991826	0.946413	1.4166	0.540981	0.143947	0.344955	3.2575	1.70376	0.261589	up	no
56041	j	chr13	+	31153671	31156169	MSTRG.24567.1	3	476	MSTRG.24567	TMA7	10.0498	11.2876	9.00417	31.5918	49.5636	4.4962	0.354244	-1.49718	0.261633	down	no
232293	u	chr8	-	61518889	61537538	MSTRG.100791.5	4	1066	MSTRG.100791	.	1.05217	1.22027	2.79938	0.028642	0.0001	1.05417	4.68349	2.22758	0.261784	up	no
15368	u	chr1	+	160153164	160349746	MSTRG.6971.21	4	529	MSTRG.6971	.	2.85532	2.01394	7.49659	0.828745	1.85253	1.10284	3.26784	1.70834	0.261912	up	no
21745	u	chr1	+	228757080	228847871	MSTRG.9535.3	3	848	MSTRG.9535	.	0.805006	0.770969	1.04066	3.77171	1.27979	2.92717	0.327953	-1.60844	0.262198	down	no
37303	u	chr11	+	16518589	16526211	MSTRG.16285.7	3	704	MSTRG.16285	.	1.89652	1.6526	1.84684	0.0001	0.0001	0.812304	6.64114	2.73143	0.262205	up	no
10192	u	chr1	-	110772852	110776802	MSTRG.4842.2	3	2563	MSTRG.4842	.	0.459133	2.99243	3.5072	0.802692	0.732066	0.671191	3.15454	1.65743	0.262213	up	no
21868	x	chr1	-	229951323	230019454	MSTRG.9580.14	4	973	MSTRG.9580	FOXB2	0.696537	1.24655	1.6435	0.608477	0.09353	0.126938	4.32669	2.11326	0.26222	up	no
213267	i	chr7	.	12662687	12663957	MSTRG.92161.1	1	1271	MSTRG.92161	ATXN1	1.19463	0.257344	0.121021	0.123043	4.47032	1.08576	0.276979	-1.85215	0.262222	down	no
58578	j	chr13	+	51825254	52228019	MSTRG.25494.23	6	1452	MSTRG.25494	ENSSSCG00000036165	1.36104	1.47788	3.25497	0.0001	0.260339	1.20733	4.1518	2.05374	0.262229	up	no
137505	u	chr2	-	93452991	93461901	MSTRG.59878.6	2	1092	MSTRG.59878	.	2.71891	2.03686	0.689568	0.920294	0.0001	0.318321	4.39595	2.13618	0.262233	up	no
222945	u	chr7	+	81284389	81380278	MSTRG.96176.15	3	850	MSTRG.96176	.	2.3388	0.083923	2.59626	0.374271	0.590592	0.223945	4.22186	2.07788	0.262334	up	no
254048	u	chr9	+	125882838	125889920	MSTRG.109795.1	2	1062	MSTRG.109795	.	0.317103	0.300339	0.184103	0.824232	0.905123	1.3655	0.258993	-1.94902	0.262635	down	no
41695	u	chr11	+	73684488	73685605	MSTRG.18464.1	3	525	MSTRG.18464	.	0.380277	0.630185	0.282407	0.216796	3.69097	1.7848	0.227115	-2.1385	0.262728	down	no
31912	u	chr10	-	41935360	41943564	MSTRG.14072.12	3	1847	MSTRG.14072	.	1.13739	0.023142	0.14921	2.73083	2.40431	0.039143	0.253126	-1.98207	0.262822	down	no
226073	i	chr7	+	112433516	112434222	MSTRG.97646.1	1	707	MSTRG.97646	TTC7B	2.18356	2.5286	1.46172	0.139273	1.08202	0.453728	3.68584	1.88199	0.262875	up	no
30764	i	chr10	.	32131760	32132009	MSTRG.13614.1	1	250	MSTRG.13614	ENSSSCG00000010968	2.03286	40.8678	0.0001	1.96136	0.0001	4.72253	6.41844	2.68222	0.262901	up	no
190676	u	chr6	-	16804749	17002973	MSTRG.82325.8	3	679	MSTRG.82325	.	78.8445	28.9782	46.6001	18.54	4.68919	32.4227	2.7748	1.47238	0.26301	up	no
52782	x	chr12	-	61546262	61576353	MSTRG.23255.1	3	426	MSTRG.23255	ENSSSCG00000033707	83.8775	94.8945	67.614	8.01263	21.73	60.8335	2.72021	1.44372	0.263036	up	no
215515	u	chr7	-	27340331	27364312	MSTRG.92972.4	11	3555	MSTRG.92972	.	0.829612	0.0001	0.0001	1.42055	2.02951	0.97579	0.187492	-2.4151	0.263316	down	no
248653	u	chr9	-	74045565	74068367	MSTRG.107790.9	2	1624	MSTRG.107790	.	1.11963	0.047257	2.05747	0.119034	0.507329	0.0001	5.14692	2.36371	0.263686	up	no
108711	u	chr16	-	68584495	68660736	MSTRG.47423.8	4	1412	MSTRG.47423	.	1.44751	2.66126	0.62416	0.328446	0.910051	0.125292	3.47043	1.79511	0.263736	up	no
117538	u	chr17	+	63126086	63128357	MSTRG.51498.1	2	2058	MSTRG.51498	.	3.43115	6.48921	5.19211	0.0001	0.562986	3.16752	4.05094	2.01826	0.263776	up	no
39681	u	chr11	+	49446456	49487962	MSTRG.17565.17	4	1445	MSTRG.17565	.	0.170026	0.020598	0.869233	1.4251	1.38533	0.951947	0.281699	-1.82778	0.264018	down	no
246589	j	chr9	-	52978450	53010067	MSTRG.106799.10	7	1963	MSTRG.106799	ENSSSCG00000033649	0.458397	0.172867	0.230218	0.106759	1.62661	1.14802	0.298982	-1.74187	0.264047	down	no
140620	u	chr2	+	125976534	125982963	MSTRG.60900.1	3	1295	MSTRG.60900	.	1.47904	1.82365	0.92057	0.587353	0.0001	0.412015	4.2255	2.07912	0.264102	up	no
182694	u	chr5	-	56177725	56200769	MSTRG.79113.6	3	1009	MSTRG.79113	.	0.568578	0.0001	0.0001	0.361792	2.15662	1.26469	0.150347	-2.73363	0.264212	down	no
253737	i	chr9	+	123581565	123585119	MSTRG.109690.4	3	904	MSTRG.109690	ZNF648	3.20476	1.35523	1.53167	0.0001	0.0001	1.0847	5.61495	2.48927	0.264301	up	no
251013	u	chr9	+	100047435	100103434	MSTRG.108677.7	3	1113	MSTRG.108677	.	0.964401	0.440352	0.339513	2.31215	1.00157	2.04595	0.325443	-1.61952	0.264321	down	no
137972	u	chr2	.	98772911	98773920	MSTRG.60076.1	1	1010	MSTRG.60076	.	0.725836	0.755912	0.0001	0.37733	3.51678	2.28888	0.239665	-2.06091	0.264454	down	no
171562	u	chr4	-	99920570	99924330	MSTRG.74367.14	5	1192	MSTRG.74367	.	2.48889	3.68702	0.053228	0.946246	0.0001	0.0001	6.58161	2.71844	0.264516	up	no
207266	u	chr6	-	131399900	131527790	MSTRG.89539.5	5	983	MSTRG.89539	.	2.35716	3.15972	0.0001	0.629314	0.0001	0.0001	8.76387	3.13157	0.264627	up	no
251705	u	chr9	-	106208361	106451427	MSTRG.108927.2	5	1197	MSTRG.108927	.	1.60107	3.04868	2.15775	0.892825	0.756309	0.534509	3.1175	1.64039	0.264821	up	no
160229	i	chr3	+	131135824	131137755	MSTRG.69281.2	2	256	MSTRG.69281	ENSSSCG00000008651	0.684283	0.108556	0.332234	0.0001	3.56728	3.87645	0.151142	-2.72603	0.265006	down	no
238830	u	chr8	-	129423458	129424764	MSTRG.103363.7	2	1184	MSTRG.103363	.	0.188992	0.0001	0.112631	0.0001	1.52334	0.798338	0.129953	-2.94393	0.265065	down	no
152172	u	chr3	+	55493684	55535959	MSTRG.65753.1	2	586	MSTRG.65753	.	0.46793	2.45279	0.428973	4.10879	0.97632	6.28737	0.294543	-1.76345	0.265243	down	no
140493	u	chr2	+	124872883	124930224	MSTRG.60902.4	3	1390	MSTRG.60902	.	0.273404	0.192871	5.64141	0.208017	1.00639	0.354922	3.8919	1.96048	0.265337	up	no
30595	x	chr10	-	31093383	31139696	MSTRG.13569.4	5	1434	MSTRG.13569	KIF27	0.544593	0.477943	0.258962	2.01196	0.723723	1.21174	0.324642	-1.62308	0.265361	down	no
174320	i	chr4	+	122288654	122291780	MSTRG.75616.5	2	631	MSTRG.75616	ENSSSCG00000039854	0.895613	0.431561	0.492909	1.44148	3.44712	1.40148	0.289358	-1.78907	0.265416	down	no
178220	o	chr5	+	16890313	16946592	MSTRG.77313.5	2	272	MSTRG.77313	SLC4A8	0.240104	0.096793	1.58509	1.19346	3.52617	4.50572	0.208337	-2.26301	0.265562	down	no
40566	u	chr11	+	61616337	61618817	MSTRG.17952.12	2	1136	MSTRG.17952	.	3.54754	11.3441	11.7586	1.64848	3.12538	4.36103	2.91741	1.54469	0.265585	up	no
64121	u	chr13	-	114273624	114343748	MSTRG.27984.18	3	1226	MSTRG.27984	.	0.372163	0.595805	0.335724	1.15923	0.902796	2.05179	0.316906	-1.65788	0.265827	down	no
13168	u	chr1	+	132442477	132587191	MSTRG.5838.11	7	1303	MSTRG.5838	.	0.265107	0.0001	0.0001	1.88837	0.0001	0.751456	0.100498	-3.31476	0.265902	down	no
129995	x	chr2	+	43767664	43849700	MSTRG.56791.8	6	882	MSTRG.56791	INSC	0.320405	0.0001	0.0001	1.15289	0.0001	2.1322	0.097591	-3.35711	0.26596	down	no
11667	x	chr1	-	123357929	123393735	MSTRG.5376.3	4	781	MSTRG.5376	FBN1	10.6207	19.7225	2.07551	0.0001	6.57244	0.457655	4.61135	2.20519	0.266224	up	no
20056	u	chr1	-	206554298	206562678	MSTRG.8767.23	4	907	MSTRG.8767	.	2.54615	2.41207	2.37667	0.654108	0.119917	1.45959	3.28386	1.71539	0.266335	up	no
194670	x	chr6	+	47589175	47593984	MSTRG.83955.1	2	751	MSTRG.83955	ENSSSCG00000037879	8.14428	1.15493	4.53929	1.92476	1.26966	1.03075	3.27525	1.7116	0.266438	up	no
30323	i	chr10	-	27860368	27861158	MSTRG.13447.1	1	791	MSTRG.13447	DAPK1	1.16863	0.120886	0.0001	0.0001	5.63302	2.07207	0.16737	-2.57889	0.266584	down	no
72084	u	chr13	+	200126556	200126852	MSTRG.31372.1	1	297	MSTRG.31372	.	2.4067	2.54983	4.71781	9.9773	5.84977	13.3191	0.331925	-1.59107	0.266599	down	no
15365	u	chr1	+	160153152	160236613	MSTRG.6971.20	4	2025	MSTRG.6971	.	0.550116	0.002878	0.107622	3e-06	0.065543	3.39516	0.19089	-2.38918	0.266628	down	no
232488	x	chr8	-	64114095	64533391	MSTRG.100799.3	4	564	MSTRG.100799	RF00001	0.924192	0.0001	0.0001	1.60537	1.5942	2.85058	0.152788	-2.71039	0.266659	down	no
111327	u	chr17	.	16154624	16155897	MSTRG.48736.1	1	1274	MSTRG.48736	.	1.37044	1.73517	2.00562	0.819916	0.170174	0.605622	3.2031	1.67947	0.266795	up	no
204732	o	chr6	-	99291059	99312275	MSTRG.88096.14	4	1014	MSTRG.88096	RF00001	3.02444	2.80378	1.80513	0.208495	0.989129	1.1976	3.1869	1.67216	0.267064	up	no
128877	u	chr2	-	31589763	31603668	MSTRG.56360.31	5	2542	MSTRG.56360	.	0.0001	1.73999	0.414869	0.0001	6.27337	6.74114	0.16558	-2.5944	0.26718	down	no
51239	i	chr12	.	52566540	52567991	MSTRG.22578.1	1	1452	MSTRG.22578	DLG4	0.518769	0.858121	0.13077	0.178511	7.22463	0.0001	0.203649	-2.29585	0.267414	down	no
206633	u	chr6	-	119644168	119674386	MSTRG.89232.6	3	1184	MSTRG.89232	.	0.138173	0.0001	0.242681	0.0001	1.98683	0.814131	0.136004	-2.87828	0.26749	down	no
179872	u	chr5	+	25347503	25483228	MSTRG.77876.4	5	2245	MSTRG.77876	.	3.52031	17.0213	8.80433	0.302706	0.0001	6.82216	4.11874	2.0422	0.267626	up	no
106202	u	chr16	+	44834931	44962403	MSTRG.46475.10	4	775	MSTRG.46475	.	0.049967	0.095841	2.30132	4.25804	1.85048	2.92817	0.270799	-1.8847	0.267805	down	no
66936	i	chr13	-	137523471	137527420	MSTRG.29054.1	3	837	MSTRG.29054	SEMA5B	0.358231	0.205017	0.373071	1.73911	1.25118	0.630736	0.258579	-1.95133	0.267889	down	no
125940	i	chr2	+	8587118	8587382	MSTRG.55176.1	1	265	MSTRG.55176	ENSSSCG00000028537	5.06143	6.3563	2.05753	4.77919	0.531916	44.261	0.271832	-1.87921	0.268158	down	no
106306	u	chr16	+	45958711	46025694	MSTRG.46569.35	5	663	MSTRG.46569	.	1.76293	3.26641	3.48628	1.41589	0.406314	0.783197	3.26846	1.70861	0.268176	up	no
129217	o	chr2	-	36392052	36529285	MSTRG.56443.18	6	1213	MSTRG.56443	RF00001	0.305917	5.83743	0.416437	0.002537	0.061216	1.44401	4.35068	2.12124	0.268281	up	no
143651	j	chr2	-	149622428	149674286	MSTRG.62015.14	3	901	MSTRG.62015	ENSSSCG00000029257	1.01354	2.37481	0.255969	0.26074	0.121201	0.462476	4.31578	2.10962	0.26833	up	no
87332	u	chr14	-	119523447	119548508	MSTRG.37933.8	3	1523	MSTRG.37933	.	23.2575	28.8014	21.9119	12.7314	0.0001	0.0001	5.81003	2.53855	0.268475	up	no
223053	u	chr7	-	84407182	84407470	MSTRG.96226.1	1	289	MSTRG.96226	.	1.30378	1.28203	0.383359	4.47985	1.23415	6.16831	0.249881	-2.00069	0.268489	down	no
139070	u	chr2	-	111167501	111220623	MSTRG.60397.3	4	628	MSTRG.60397	.	0.0001	5.04095	0.0001	0.078397	25.1508	8.68055	0.148664	-2.74987	0.268543	down	no
237575	x	chr8	+	116356276	116420418	MSTRG.102931.10	5	2667	MSTRG.102931	TET2	0.512994	0.497458	0.279786	0.005863	0.000142	0.256238	4.92001	2.29866	0.268547	up	no
223070	u	chr7	-	84524823	84531692	MSTRG.96234.14	2	1612	MSTRG.96234	.	0.325291	0.009754	0.0001	0.644292	0.443636	0.735815	0.183768	-2.44405	0.268654	down	no
108963	x	chr16	-	71314908	71434118	MSTRG.47524.2	2	613	MSTRG.47524	SPARC	3.21973	4.27715	3.04439	0.0001	0.754391	1.88138	3.99916	1.9997	0.268807	up	no
258239	u	chrX	-	29403000	29651474	MSTRG.111612.6	3	1818	MSTRG.111612	.	1.44535	1.18282	1.60761	0.895031	0.0001	0.027105	4.59295	2.19942	0.268937	up	no
18348	u	chr1	+	186568487	186577287	MSTRG.8056.5	3	609	MSTRG.8056	.	3.4269	4.45212	4.2438	1.59144	0.916507	1.44704	3.0652	1.61598	0.268945	up	no
147397	x	chr3	+	18670712	18678903	MSTRG.63594.3	9	1504	MSTRG.63594	SBK1	0.707311	0.862521	1.01032	3.22747	1.096	3.341	0.336638	-1.57073	0.268993	down	no
156761	u	chr3	-	99097318	99262914	MSTRG.67797.5	4	595	MSTRG.67797	.	0.0001	3.55972	0.0001	3.99522	10.2484	5.29577	0.182192	-2.45647	0.26943	down	no
185242	x	chr5	-	75275144	75450129	MSTRG.80287.1	3	1232	MSTRG.80287	TMEM117	1.57738	1.3467	1.36403	6.44229	2.33779	3.50367	0.349088	-1.51834	0.269449	down	no
36002	u	chr11	-	5927801	5950791	MSTRG.15805.9	4	947	MSTRG.15805	.	0.0001	0.0001	2.09862	4.94522	2.37699	3.99118	0.185516	-2.43038	0.269452	down	no
183173	u	chr5	-	60790440	60845076	MSTRG.79355.7	6	789	MSTRG.79355	.	0.785114	0.0001	0.0001	4.93106	1.37622	0.0001	0.124507	-3.0057	0.269641	down	no
2921	x	chr1	-	27770624	27851296	MSTRG.1550.1	5	1661	MSTRG.1550	MAP7	17.2303	13.931	24.4475	5.28089	8.29812	7.77443	2.60421	1.38084	0.269657	up	no
243667	u	chr9	-	28470216	28474380	MSTRG.105470.1	2	506	MSTRG.105470	.	11.9786	11.1789	15.8188	8.46434	1.78179	2.2945	3.108	1.63599	0.269799	up	no
24758	u	chr1	.	255101583	255102795	MSTRG.10738.1	1	1213	MSTRG.10738	.	0.725387	0.0001	0.0001	0.0001	2.72222	2.84251	0.130388	-2.93912	0.269844	down	no
27300	u	chr10	+	1682259	1826354	MSTRG.11969.22	3	989	MSTRG.11969	.	0.377812	0.0001	0.0001	0.0001	2.02939	1.62168	0.103532	-3.27186	0.269858	down	no
229501	i	chr8	.	30190691	30191515	MSTRG.99514.1	1	825	MSTRG.99514	FAM114A1	1.08153	0.617414	0.338897	0.229491	4.16474	2.51418	0.29498	-1.76131	0.269966	down	no
122405	u	chr18	+	41791746	41792519	MSTRG.53487.1	1	774	MSTRG.53487	.	0.273765	1.18013	0.10488	0.55751	5.19853	0.288052	0.257901	-1.95511	0.269991	down	no
158108	x	chr3	+	110551709	110617815	MSTRG.68314.6	5	2076	MSTRG.68314	PLB1	1.2186	0.894938	2.75905	0.891495	0.412198	0.013701	3.69866	1.887	0.270033	up	no
78073	x	chr14	+	42204441	42221882	MSTRG.34185.1	4	1086	MSTRG.34185	ISCU	0.513169	0.396577	0.0001	1.72205	0.9392	1.25227	0.232488	-2.10477	0.270038	down	no
62886	o	chr13	-	97718830	97797995	MSTRG.27388.8	3	1729	MSTRG.27388	RF00100	2.05696	0.748091	0.207649	0.22877	0.062485	0.541049	3.61972	1.85588	0.270134	up	no
155223	u	chr3	-	84717299	84782140	MSTRG.67192.14	4	3745	MSTRG.67192	.	0.376815	1.31248	2.082	2.75262	3.69011	3.9633	0.362414	-1.46429	0.270292	down	no
109819	u	chr17	+	1687479	1693746	MSTRG.48037.1	3	2011	MSTRG.48037	.	10.9902	17.3428	3.30737	6.55205	1.14033	3.45531	2.83829	1.50502	0.270557	up	no
14872	x	chr1	+	152998375	153070915	MSTRG.6675.3	6	1883	MSTRG.6675	DOK6	0.830836	0.0001	0.602579	0.08499	0.030671	0.116095	6.18545	2.62888	0.270629	up	no
41559	u	chr11	+	71242677	71314447	MSTRG.18400.9	5	1804	MSTRG.18400	.	1.94696	0.537517	0.951049	0.400093	0.487916	0.138492	3.34683	1.7428	0.271048	up	no
158981	u	chr3	-	116432944	117173127	MSTRG.68763.2	11	1668	MSTRG.68763	.	0.0001	0.215738	0.225961	0.034426	1.57831	0.761876	0.186051	-2.42623	0.27112	down	no
204929	u	chr6	-	101681481	101683410	MSTRG.88205.2	3	1326	MSTRG.88205	.	0.0001	0.665585	0.0001	2.34519	1.09688	0.342666	0.175913	-2.50706	0.271569	down	no
18400	x	chr1	+	187259200	187260142	MSTRG.8071.2	2	778	MSTRG.8071	ARMH4	2.95736	1.01431	2.34605	0.125971	0.705861	0.998101	3.45244	1.78761	0.272089	up	no
185331	u	chr5	-	76334027	76363569	MSTRG.80393.12	3	1498	MSTRG.80393	.	1.4845	0.734683	0.381325	0.098633	0.0001	0.424627	4.96887	2.31292	0.272388	up	no
66340	x	chr13	-	133982681	134078066	MSTRG.28822.5	5	2158	MSTRG.28822	TFRC	0.015448	0.016701	0.50138	0.634368	1.11595	0.355219	0.253393	-1.98055	0.272808	down	no
62881	o	chr13	-	97566995	97797332	MSTRG.27388.6	3	1480	MSTRG.27388	RF00100	0.805902	0.304587	2.13397	0.27618	0.321118	0.353433	3.4126	1.77087	0.27287	up	no
174186	u	chr4	+	120850225	120897386	MSTRG.75560.17	3	692	MSTRG.75560	.	2.02204	1.26513	2.06084	0.209567	0.925608	0.221756	3.94125	1.97865	0.272936	up	no
191881	i	chr6	.	27195024	27195276	MSTRG.82814.1	1	253	MSTRG.82814	BEAN1	0.0001	0.0001	0.958441	4.77621	0.0001	5.03551	0.0977026	-3.35546	0.272976	down	no
92363	u	chr15	+	38132654	38135488	MSTRG.40326.9	2	1524	MSTRG.40326	.	1.40326	0.063687	0.0001	0.0001	4.98623	3.7616	0.167702	-2.57603	0.272998	down	no
163039	x	chr4	-	24069883	24456812	MSTRG.70643.7	4	713	MSTRG.70643	RF00026	2.25722	0.599022	4.73812	1.68207	0.038264	0.19323	3.9687	1.98867	0.273089	up	no
265324	u	chrX	+	111775455	111778446	MSTRG.115040.1	2	1086	MSTRG.115040	.	0.311033	0.0001	0.0001	0.0001	1.87575	1.1931	0.101413	-3.30168	0.273139	down	no
155652	u	chr3	+	87704153	87884030	MSTRG.67367.14	6	1094	MSTRG.67367	.	5.02836	1.76552	0.330485	0.019053	1.59136	0.055723	4.27598	2.09625	0.273187	up	no
158120	x	chr3	+	110552876	110623806	MSTRG.68314.17	4	898	MSTRG.68314	PLB1	0.476735	1.81688	1.14125	0.357993	0.007278	0.394201	4.52271	2.17719	0.273194	up	no
225501	u	chr7	+	104352379	104474384	MSTRG.97266.16	3	1342	MSTRG.97266	.	2.42323	0.988467	1.03821	0.22357	0.565574	0.599704	3.20403	1.67989	0.273529	up	no
21065	u	chr1	-	220049197	220122280	MSTRG.9247.30	5	804	MSTRG.9247	.	12.326	0.05089	3.22075	2.095	0.0001	0.95759	5.10948	2.35318	0.273792	up	no
139125	u	chr2	+	112233085	112298891	MSTRG.60491.3	6	1095	MSTRG.60491	.	1.06046	0.963707	0.166838	0.072236	0.0001	0.310298	5.72611	2.51756	0.273815	up	no
55333	u	chr13	+	27324624	27436208	MSTRG.24411.4	3	665	MSTRG.24411	.	1.26175	1.95165	1.38231	0.718182	0.136995	0.252256	4.14987	2.05307	0.273871	up	no
142785	x	chr2	-	142743979	142777982	MSTRG.61638.3	3	572	MSTRG.61638	PCDHB1	6.07864	11.7699	7.89156	5.37824	1.98789	0.769273	3.16396	1.66173	0.273939	up	no
121298	j	chr18	-	29910449	29936290	MSTRG.53118.3	3	778	MSTRG.53118	TES	0.801716	3.54668	13.9714	2.59558	2.11008	0.757696	3.35321	1.74554	0.274262	up	no
173377	u	chr4	-	111360985	111364951	MSTRG.75027.6	2	1083	MSTRG.75027	.	1.27487	3.6978	2.17573	1.10514	0.516841	0.681173	3.10374	1.63401	0.274435	up	no
105019	x	chr16	+	34390649	34454475	MSTRG.46213.4	4	825	MSTRG.46213	DHX29	1.13725	3.00224	3.24249	5.48285	2.55289	14.2579	0.331124	-1.59456	0.274523	down	no
148833	u	chr3	-	30509304	30515005	MSTRG.64225.3	3	1639	MSTRG.64225	.	0.0001	0.0001	0.390303	0.511845	0.541959	1.3842	0.160173	-2.64229	0.274566	down	no
189848	u	chr6	-	11260193	11303825	MSTRG.82080.12	3	1697	MSTRG.82080	.	0.226989	0.689622	0.657387	0.123996	0.050274	0.199755	4.20827	2.07323	0.274709	up	no
137226	j	chr2	-	89961445	90265324	MSTRG.59820.6	16	1302	MSTRG.59820	SSBP2	1.39177	0.620619	0.0001	3.55716	3.62089	0.674515	0.256285	-1.96418	0.274776	down	no
179839	u	chr5	-	24569204	24701836	MSTRG.77861.10	4	902	MSTRG.77861	.	1.47476	0.0001	1.02235	0.0001	0.0001	0.238395	10.4663	3.38768	0.274851	up	no
94387	j	chr15	+	60439595	60472987	MSTRG.41330.4	4	2149	MSTRG.41330	ARL6IP6	0.617172	0.621127	0.265202	0.443986	4.04977	0.339641	0.311065	-1.68471	0.275133	down	no
172725	x	chr4	-	107639884	107693689	MSTRG.74847.8	4	1198	MSTRG.74847	ENSSSCG00000006772	14.3807	11.0633	1.12085	32.2813	27.647	11.1506	0.373738	-1.4199	0.275483	down	no
92365	u	chr15	+	38132655	38135051	MSTRG.40326.10	2	1086	MSTRG.40326	.	1.95467	0.0001	0.0001	0.0001	6.53722	8.46872	0.130272	-2.9404	0.275578	down	no
84338	u	chr14	+	92612376	92649466	MSTRG.36689.10	3	1815	MSTRG.36689	.	1.02735	4.1399	1.34782	0.202246	1.42531	0.378425	3.24782	1.69947	0.275599	up	no
23493	u	chr1	+	243417344	243429987	MSTRG.10136.12	2	1686	MSTRG.10136	.	0.573039	0.140756	0.215542	0.57116	1.63456	0.695649	0.32031	-1.64246	0.275601	down	no
188857	u	chr6	+	3062761	3064761	MSTRG.81599.4	2	1500	MSTRG.81599	.	4.88046	3.8994	0.943189	2.38403	0.052382	0.114928	3.81096	1.93015	0.275631	up	no
207032	u	chr6	+	128281177	128376377	MSTRG.89427.4	5	1200	MSTRG.89427	.	1.48689	0.85007	0.38096	8.26511	0.605863	0.302176	0.296291	-1.75491	0.27564	down	no
149375	i	chr3	+	35219542	35223824	MSTRG.64513.4	4	2418	MSTRG.64513	RBFOX1	0.123107	0.052389	0.655791	0.95845	0.912365	0.803167	0.31088	-1.68557	0.275711	down	no
173483	x	chr4	-	112199308	112221918	MSTRG.75227.16	2	643	MSTRG.75227	ENSSSCG00000023187	2.1393	0.497072	1.44386	0.181063	0.559503	0.0001	5.50887	2.46176	0.276074	up	no
115798	u	chr17	-	49919668	49925299	MSTRG.50574.6	3	424	MSTRG.50574	.	2.47416	2.85026	1.67416	5.45704	9.2159	5.5676	0.34577	-1.53212	0.276524	down	no
191487	o	chr6	+	21172812	21589133	MSTRG.82672.18	4	366	MSTRG.82672	RF00026	6.1926	13.5659	3.66703	4.24763	0.0001	1.41469	4.13702	2.04859	0.276574	up	no
190191	i	chr6	-	13334389	13334669	MSTRG.82201.1	1	281	MSTRG.82201	ENSSSCG00000002722	0.0001	0.0001	2.24661	7.41729	0.0001	10.7521	0.123658	-3.01557	0.276598	down	no
50492	o	chr12	-	49086302	49324348	MSTRG.22317.42	3	1620	MSTRG.22317	ENSSSCG00000034574	0.214503	0.035805	0.0001	0.0001	1.20341	0.669016	0.133727	-2.90263	0.276602	down	no
97006	u	chr15	-	84973468	85034843	MSTRG.42315.2	3	2592	MSTRG.42315	.	0.5946	0.777455	0.178779	0.159179	0.167856	0.092295	3.69836	1.88689	0.276762	up	no
35830	i	chr11	-	5039019	5041909	MSTRG.15731.1	2	472	MSTRG.15731	MTIF3	1.019	1.00709	0.010703	3.19372	0.819899	4.3886	0.242412	-2.04447	0.276833	down	no
159009	u	chr3	-	116623714	117173114	MSTRG.68763.27	6	1126	MSTRG.68763	.	1.90643	1.67659	3.47243	0.981045	0.769116	0.0001	4.03108	2.01117	0.277144	up	no
239376	u	chr8	-	133649139	133654267	MSTRG.103641.2	3	1606	MSTRG.103641	.	4.31608	4.8293	2.13029	1.43416	0.922789	1.49524	2.92709	1.54946	0.277176	up	no
60703	u	chr13	+	73901236	74078389	MSTRG.26472.2	5	1351	MSTRG.26472	.	1.93636	0.810508	0.0001	0.200142	0.012938	0.258272	5.82785	2.54296	0.277266	up	no
119435	u	chr18	.	12364477	12365723	MSTRG.52292.1	1	1247	MSTRG.52292	.	5.65889	1.02001	0.083817	0.0001	31.5566	1.12166	0.206948	-2.27266	0.277321	down	no
188457	u	chr6	-	778	19025	MSTRG.81370.3	7	994	MSTRG.81370	.	0.0001	0.0001	6.23426	0.0001	85.251	0.0001	0.0731304	-3.77339	0.277341	down	no
68547	u	chr13	+	153050001	153235244	MSTRG.29716.11	4	1213	MSTRG.29716	.	0.0001	1.34173	0.000524	1.74391	3.64308	0.909693	0.213184	-2.22983	0.27747	down	no
202323	x	chr6	-	84188798	84190460	MSTRG.87234.2	2	659	MSTRG.87234	ZDHHC18	1.65036	2.42904	2.58011	1.14764	0.0001	0.34978	4.44702	2.15284	0.277492	up	no
35717	o	chr11	-	4419101	4588423	MSTRG.15682.1	2	1674	MSTRG.15682	GPR12	0.004325	1.23242	0.213535	1.34942	1.89856	2.0738	0.272517	-1.87558	0.277794	down	no
27248	x	chr10	+	1360696	1375510	MSTRG.12007.5	4	1364	MSTRG.12007	RGS21	0.626591	0.615117	0.865369	0.697028	3.16769	2.39327	0.336702	-1.57045	0.277902	down	no
67548	u	chr13	-	141702357	141712661	MSTRG.29219.2	3	569	MSTRG.29219	.	0.0001	0.338927	0.661671	0.838535	2.09371	2.03451	0.201479	-2.3113	0.277921	down	no
206610	x	chr6	-	119481514	119549139	MSTRG.89224.2	3	805	MSTRG.89224	GALNT1	0.0001	3.5749	2.31942	0.67074	0.0001	0.0001	8.78533	3.1351	0.278127	up	no
57977	u	chr13	+	44732843	44789569	MSTRG.25256.1	3	3038	MSTRG.25256	.	2.90018	6.92786	11.5362	3.46099	1.67673	2.92921	2.64837	1.40511	0.278404	up	no
258277	x	chrX	-	30328059	30445939	MSTRG.111521.7	4	1225	MSTRG.111521	ENSSSCG00000012213	2.69977	0.473241	3.83768	0.0001	1.4371	0.117864	4.50828	2.17258	0.278715	up	no
23520	u	chr1	+	243417348	243678700	MSTRG.10136.25	6	1656	MSTRG.10136	.	0.574174	0.057089	2.68832	0.141574	0.632134	0.064497	3.96035	1.98563	0.278804	up	no
246558	j	chr9	-	52897155	52913836	MSTRG.106796.4	3	1997	MSTRG.106796	ENSSSCG00000037332	1.2692	0.474151	0.0001	0.166984	0.0001	0.0001	10.4283	3.38244	0.278932	up	no
94032	i	chr15	.	56495303	56496916	MSTRG.41124.1	1	1614	MSTRG.41124	HERC2	1.24634	0.454493	0.38747	0.661382	2.96402	2.61131	0.33484	-1.57846	0.279336	down	no
95930	x	chr15	+	76371440	76423406	MSTRG.41829.6	4	1023	MSTRG.41829	RF00026	2.04304	0.0001	1.32799	5.9753	1.57617	5.20822	0.264202	-1.92029	0.279539	down	no
72083	u	chr13	+	200120203	200123523	MSTRG.31371.2	2	841	MSTRG.31371	.	1.46487	1.1522	0.09321	1.97003	3.6041	2.83712	0.322221	-1.63388	0.279557	down	no
204963	u	chr6	+	101879069	101967132	MSTRG.88402.1	2	308	MSTRG.88402	.	1.00441	4.03392	3.85053	1.25674	0.60749	0.222397	4.25992	2.09083	0.27998	up	no
133885	x	chr2	-	72012797	72050033	MSTRG.58486.3	2	749	MSTRG.58486	ENSSSCG00000013559	5.86367	0.0001	0.0001	0.0001	43.0691	3.79559	0.125123	-2.99858	0.280005	down	no
40626	u	chr11	-	62433777	62440772	MSTRG.17971.3	3	2494	MSTRG.17971	.	2.23693	0.604483	0.561579	0.039336	0.295572	0.680447	3.35153	1.74482	0.280018	up	no
16734	u	chr1	+	170166342	170174903	MSTRG.7509.4	4	1341	MSTRG.7509	.	22.5209	10.6248	0.0001	0.044396	4.86279	0.0001	6.75441	2.75583	0.280152	up	no
35951	x	chr11	+	5623282	5705777	MSTRG.15792.2	2	907	MSTRG.15792	FLT1	1.04636	1.19476	0.373117	0.36897	0.0001	0.0001	7.0814	2.82403	0.280335	up	no
143214	u	chr2	+	145999686	146017513	MSTRG.61845.4	5	1185	MSTRG.61845	.	0.222485	0.905633	0.26884	0.302794	3.92669	0.52252	0.293972	-1.76625	0.280353	down	no
33952	o	chr10	-	59655866	59703345	MSTRG.14962.2	4	668	MSTRG.14962	PROSER2	4.00221	3.02224	2.93853	1.84265	0.604218	0.0001	4.07157	2.02559	0.280425	up	no
19273	u	chr1	+	197103022	197111868	MSTRG.8460.8	5	1677	MSTRG.8460	.	0.232157	1.13273	8.71208	0.194335	1.43748	1.26818	3.47483	1.79694	0.280473	up	no
37222	x	chr11	+	15976632	15997759	MSTRG.16260.5	3	511	MSTRG.16260	CCDC70	0.410805	0.0001	2.03121	2.67154	5.26837	1.87804	0.24874	-2.00729	0.28068	down	no
209596	u	chr6	+	156337203	156348101	MSTRG.90512.1	3	1931	MSTRG.90512	.	0.281907	0.552881	0.404147	1.33668	0.612045	1.69182	0.340316	-1.55505	0.280731	down	no
9000	o	chr1	+	99310758	99314332	MSTRG.4421.1	3	1188	MSTRG.4421	RF00492	2.03717	0.779127	0.0001	0.0001	0.0001	0.290307	9.69475	3.2772	0.280762	up	no
33920	x	chr10	-	59135298	59192128	MSTRG.14833.5	5	960	MSTRG.14833	CCDC3	0.304893	0.0001	0.0001	1.64288	0.0001	1.23874	0.105872	-3.23961	0.280803	down	no
198919	u	chr6	-	62255185	62260788	MSTRG.85502.1	3	1280	MSTRG.85502	.	24.5247	19.3931	22.446	11.9426	5.65479	8.234	2.56911	1.36127	0.280874	up	no
237998	u	chr8	+	120762385	120782112	MSTRG.103017.3	4	891	MSTRG.103017	.	2.36227	1.24097	1.58579	0.0001	0.897565	0.0001	5.77994	2.53105	0.280929	up	no
253296	u	chr9	+	120394195	120495707	MSTRG.109526.1	6	1414	MSTRG.109526	.	1.26274	0.01849	1.3009	0.289834	0.154354	0.117291	4.5988	2.20126	0.281282	up	no
86510	i	chr14	-	112868828	112869156	MSTRG.37627.1	1	329	MSTRG.37627	KCNIP2	1.26104	2.70023	1.96385	18.8728	0.0001	5.59312	0.242177	-2.04586	0.281327	down	no
190681	u	chr6	-	16905970	17002949	MSTRG.82325.10	3	899	MSTRG.82325	.	38.1768	7.25951	52.1097	20.7984	4.35903	9.7874	2.79143	1.481	0.281333	up	no
86509	i	chr14	+	112868828	112869140	MSTRG.37628.1	1	313	MSTRG.37628	KCNIP2	1.3255	2.83826	2.06424	19.8376	0.0001	5.87903	0.242177	-2.04586	0.281353	down	no
248903	i	chr9	+	76243258	76247372	MSTRG.107956.1	3	1672	MSTRG.107956	SLC25A13	2.60201	1.2012	3.07624	1.21983	0.017548	0.756707	3.44993	1.78657	0.281752	up	no
61956	u	chr13	+	87054966	87203401	MSTRG.26914.2	5	2297	MSTRG.26914	.	1.15668	0.841273	1.01012	0.550734	0.429192	8.77453	0.308379	-1.69722	0.281973	down	no
85020	x	chr14	+	101621284	101677287	MSTRG.37041.27	5	576	MSTRG.37041	ENSSSCG00000005172	3.48307	2.31622	0.481406	0.0001	0.0001	0.98535	6.37279	2.67193	0.282	up	no
196009	u	chr6	-	52211612	52212251	MSTRG.84468.1	1	640	MSTRG.84468	.	0.297074	0.709898	0.730821	1.66642	2.68644	1.69614	0.287286	-1.79944	0.282027	down	no
135552	u	chr2	.	79619884	79621393	MSTRG.59152.1	1	1510	MSTRG.59152	.	0.606409	0.116358	0.129554	0.248611	2.25605	0.422043	0.291223	-1.77981	0.282259	down	no
23618	u	chr1	-	245614425	245697998	MSTRG.10179.1	5	1013	MSTRG.10179	.	8.1136	9.87345	1.98469	0.102319	2.98926	2.99245	3.28265	1.71486	0.282336	up	no
69942	u	chr13	+	169346657	169489320	MSTRG.30334.3	4	705	MSTRG.30334	.	0.162096	2.94945	0.0001	11.8054	0.0001	6.72197	0.167948	-2.57391	0.282417	down	no
83205	x	chr14	+	81963554	81986858	MSTRG.36235.12	3	1724	MSTRG.36235	ENSSSCG00000035717	0.0001	0.244061	0.300177	1.24693	0.834878	0.2921	0.2293	-2.12469	0.282452	down	no
99223	u	chr15	-	107472346	107487447	MSTRG.43129.13	4	779	MSTRG.43129	.	2.36042	0.187516	6.72618	0.0001	1.75842	0.236328	4.64904	2.21693	0.282482	up	no
98437	u	chr15	+	101965179	102079167	MSTRG.42883.10	4	1271	MSTRG.42883	.	0.0001	0.947673	0.0001	3.90328	0.0001	3.18054	0.133806	-2.90178	0.282593	down	no
203136	o	chr6	+	88918737	88969106	MSTRG.87543.2	3	683	MSTRG.87543	ZBTB8A	0.096573	3.55889	0.271571	17.6111	0.0001	1.85853	0.2017	-2.30972	0.282711	down	no
92089	u	chr15	+	35084818	35191138	MSTRG.40245.6	3	497	MSTRG.40245	.	1.93469	2.87094	1.09122	0.961267	0.208531	0.244912	4.16824	2.05944	0.282752	up	no
16317	i	chr1	+	166942756	166950634	MSTRG.7358.9	3	723	MSTRG.7358	ENSSSCG00000040442	4.28979	1.46366	0.295492	0.112658	1.15135	0.249878	3.99564	1.99843	0.282812	up	no
221312	u	chr7	-	70636164	70642531	MSTRG.95501.4	3	1174	MSTRG.95501	.	1.47948	1.01614	1.70269	0.507771	0.0001	0.545751	3.98464	1.99445	0.282874	up	no
17153	u	chr1	+	176209641	176282753	MSTRG.7629.5	4	1683	MSTRG.7629	.	0.246871	0.447489	0.740864	0.319789	1.41631	2.70575	0.323114	-1.62988	0.283039	down	no
81495	u	chr14	-	67623339	68083665	MSTRG.35578.4	4	864	MSTRG.35578	.	2.39201	1.14976	1.95675	0.364586	1.10647	0.084763	3.53418	1.82137	0.283122	up	no
122362	u	chr18	+	41402967	41414316	MSTRG.53531.18	4	2717	MSTRG.53531	.	3.02203	5.10148	2.40279	0.208095	0.0001	2.45621	3.95071	1.98211	0.283138	up	no
41212	u	chr11	-	68482859	68484265	MSTRG.18323.2	3	1025	MSTRG.18323	.	0.0001	2.6996	7.36167	0.294704	1.42766	0.0001	5.84127	2.54628	0.283295	up	no
58302	u	chr13	-	48262622	48468566	MSTRG.25415.6	3	1592	MSTRG.25415	.	0.794403	1.02443	1.43249	0.320645	0.165814	0.552605	3.1291	1.64575	0.283445	up	no
108092	x	chr16	-	62898738	63000971	MSTRG.47228.11	5	699	MSTRG.47228	ATP10B	1.73902	1.29828	0.061262	0.051649	0.045505	0.506047	5.13687	2.36089	0.28345	up	no
20271	u	chr1	-	208982446	208987974	MSTRG.8933.5	4	1739	MSTRG.8933	.	2.96229	3.78109	4.8574	0.0001	2.31163	0.613842	3.96531	1.98743	0.283711	up	no
5463	u	chr1	-	57333336	57333912	MSTRG.2857.1	1	577	MSTRG.2857	.	0.832491	2.69842	2.83558	1.0305	0.272979	0.379039	3.78391	1.91988	0.283879	up	no
222901	x	chr7	+	80932317	80935868	MSTRG.96325.1	2	839	MSTRG.96325	RYR3	1.09002	1.68383	0.383411	0.224367	0.216537	0.331705	4.08649	2.03086	0.284026	up	no
162883	u	chr4	+	21633012	21647054	MSTRG.70551.2	2	1616	MSTRG.70551	.	2.14457	1.54346	3.57725	1.29202	0.649661	0.470471	3.01196	1.5907	0.284132	up	no
45035	u	chr12	-	17389184	17394763	MSTRG.19990.12	4	575	MSTRG.19990	.	2.86374	0.0001	1.14274	0.0001	19.8097	2.37835	0.180573	-2.46935	0.284187	down	no
240029	u	chr8	-	138492587	138509569	MSTRG.103843.30	2	675	MSTRG.103843	.	1.2187	3.52914	1.38839	0.803067	0.688712	0.254073	3.51474	1.81342	0.28423	up	no
242277	x	chr9	-	16487918	16765745	MSTRG.104915.5	5	1534	MSTRG.104915	RF00004	13.2197	3.66275	8.67476	1.76999	3.60697	3.90487	2.75347	1.46125	0.284288	up	no
114930	u	chr17	+	44517508	44654788	MSTRG.50335.1	4	1044	MSTRG.50335	.	2.02774	1.14188	1.50556	0.614719	0.565321	0.278961	3.20437	1.68004	0.284577	up	no
250652	u	chr9	+	94106793	94268737	MSTRG.108580.12	3	814	MSTRG.108580	.	4.01664	0.067382	2.39435	0.495624	0.0001	0.904495	4.62669	2.20998	0.284581	up	no
18217	u	chr1	-	185602504	185635669	MSTRG.7996.5	3	1374	MSTRG.7996	.	1.26829	3.03388	2.05042	0.872315	0.869898	0.351106	3.03469	1.60155	0.284773	up	no
129212	o	chr2	-	36386947	36529330	MSTRG.56443.14	4	1265	MSTRG.56443	RF00001	4.03838	4.27783	5.32138	1.32768	2.16183	0.0001	3.90806	1.96645	0.284858	up	no
28771	u	chr10	+	15732645	15745848	MSTRG.12665.1	6	1060	MSTRG.12665	.	0.525863	0.169133	1.67434	2.92273	2.10112	2.11522	0.331883	-1.59125	0.284875	down	no
25114	i	chr1	+	260635837	260638110	MSTRG.11011.5	3	1022	MSTRG.11011	ENSSSCG00000028117	0.0001	1.2433	1.28955	0.245157	0.0001	0.0001	10.3235	3.36786	0.285263	up	no
118141	u	chr18	-	4957685	4966843	MSTRG.51973.1	2	1639	MSTRG.51973	.	1.17339	0.319368	0.329693	0.551149	3.49422	1.42541	0.333125	-1.58587	0.285627	down	no
23371	i	chr1	-	242709082	242717108	MSTRG.10277.9	4	1661	MSTRG.10277	PLPPR1	3.22106	1.21033	3.3694	0.0001	1.44282	0.0001	5.40588	2.43453	0.285647	up	no
140961	x	chr2	-	128898949	129401350	MSTRG.61054.48	5	660	MSTRG.61054	RF00026	4.48688	0.008857	0.021483	3.90426	6.79306	6.93347	0.256212	-1.96459	0.285825	down	no
160414	u	chr4	+	23780	35088	MSTRG.69395.1	4	2356	MSTRG.69395	.	2.04819	1.31156	3.49676	0.0001	0.015736	1.552	4.37322	2.1287	0.28583	up	no
121574	u	chr18	-	33015043	33058563	MSTRG.53210.7	4	1121	MSTRG.53210	.	0.28324	1.47499	2.1798	1.49172	5.67587	4.6558	0.333071	-1.5861	0.286071	down	no
145734	u	chr3	-	9756147	9779384	MSTRG.62858.10	7	1642	MSTRG.62858	.	3.37779	0.71726	0.838078	2.1571	4.23763	7.55793	0.353562	-1.49997	0.286082	down	no
127993	u	chr2	+	22823644	23011744	MSTRG.55921.26	3	1374	MSTRG.55921	.	1.4222	2.78538	2.04768	0.531071	0.80152	0.807889	2.92236	1.54714	0.286217	up	no
40643	u	chr11	.	62676068	62677032	MSTRG.17979.1	1	965	MSTRG.17979	.	0.488884	0.0001	0.0001	0.0001	1.83766	2.49295	0.112934	-3.14645	0.286242	down	no
92355	x	chr15	+	38110132	38135507	MSTRG.40326.4	4	2922	MSTRG.40326	ENSSSCG00000032503	1.27932	0.036951	0.0001	0.0001	3.51287	4.17793	0.171159	-2.54659	0.286255	down	no
155255	u	chr3	+	84896474	84912762	MSTRG.67203.2	3	767	MSTRG.67203	.	2.07697	1.77558	0.615918	0.729922	0.127437	0.0001	5.21129	2.38164	0.286264	up	no
103443	u	chr16	.	19360731	19361506	MSTRG.45560.1	1	776	MSTRG.45560	.	0.207185	0.533649	0.228974	1.19565	1.2216	1.23463	0.265564	-1.91287	0.286285	down	no
98216	i	chr15	.	100202773	100203132	MSTRG.42835.1	1	360	MSTRG.42835	HECW2	0.318883	0.486533	1.28182	3.32494	1.93855	2.715	0.261608	-1.93452	0.286332	down	no
79903	u	chr14	-	54290119	54348974	MSTRG.34870.1	4	1140	MSTRG.34870	.	5.15818	5.64249	0.972792	1.09211	1.83511	0.943942	3.04133	1.6047	0.286588	up	no
137827	o	chr2	-	97008769	97423837	MSTRG.60032.28	8	3031	MSTRG.60032	ENSSSCG00000020650	0.798673	0.431362	1.48997	1.39243	1.91497	4.30259	0.357425	-1.48429	0.286658	down	no
254460	u	chr9	-	129317990	129319418	MSTRG.109962.1	3	765	MSTRG.109962	.	0.517327	0.385737	0.13435	1.38628	1.78505	0.665168	0.270407	-1.8868	0.28677	down	no
183036	j	chr5	-	59804354	59827768	MSTRG.79381.2	4	3651	MSTRG.79381	CREBL2	0.470367	0.629159	0.0001	0.239272	1.84731	2.20771	0.256067	-1.96541	0.286796	down	no
96581	u	chr15	+	81249187	81275396	MSTRG.42160.1	3	12329	MSTRG.42160	.	0.225735	0.010784	0.260468	0.381879	0.505041	0.610891	0.331809	-1.59158	0.286912	down	no
140821	u	chr2	-	127717246	128006105	MSTRG.61007.19	9	1513	MSTRG.61007	.	0.638367	0.19684	0.36697	0.71941	1.1876	1.66028	0.337	-1.56918	0.287105	down	no
154316	u	chr3	+	75626706	75631585	MSTRG.66856.1	4	1442	MSTRG.66856	.	0.867486	0.866042	1.92831	0.368725	0.181476	0.626427	3.11214	1.63791	0.287126	up	no
141380	u	chr2	+	132907217	133274607	MSTRG.61257.54	9	1182	MSTRG.61257	.	0.878835	1.09284	0.327756	3.96595	2.42826	0.460409	0.335456	-1.5758	0.287168	down	no
191469	o	chr6	+	21171666	22002025	MSTRG.82672.1	10	1959	MSTRG.82672	RF00026	1.64488	1.06553	0.44784	1.4229	7.54936	0.486486	0.333897	-1.58252	0.287294	down	no
36005	u	chr11	-	5927801	5950836	MSTRG.15805.8	4	1580	MSTRG.15805	.	2.76134	1.9241	1.32977	1.03326	0.659515	0.275052	3.05678	1.61201	0.287307	up	no
147041	x	chr3	-	17806466	17810797	MSTRG.63285.1	2	1065	MSTRG.63285	ENSSSCG00000038852	0.040436	0.069014	0.351507	1.13838	0.0001	1.53532	0.172398	-2.53619	0.287307	down	no
47402	i	chr12	+	31039830	31059065	MSTRG.20848.1	2	584	MSTRG.20848	ENSSSCG00000034257	0.0001	1.0157	0.0001	6.0872	0.0001	2.09875	0.124102	-3.0104	0.287379	down	no
87854	x	chr14	-	124227399	124287685	MSTRG.38123.1	6	1380	MSTRG.38123	NHLRC2	1.69307	2.87942	1.49743	0.06232	1.48227	20.1203	0.280173	-1.83561	0.287477	down	no
206118	u	chr6	+	113742018	113742286	MSTRG.88961.1	1	269	MSTRG.88961	.	7.6135	0.1638	0.0001	7.63782	3.33234	22.2173	0.234348	-2.09328	0.287526	down	no
249915	u	chr9	-	88235311	88251521	MSTRG.108412.1	3	3000	MSTRG.108412	.	31.5661	25.1925	1.65013	5.65369	10.2638	5.19744	2.76622	1.46792	0.28757	up	no
85468	i	chr14	-	105224394	105232579	MSTRG.37080.7	3	1131	MSTRG.37080	LGI1	1.59616	0.360859	1.066	6.03721	0.425849	2.80162	0.326295	-1.61575	0.287636	down	no
153048	u	chr3	+	62304443	62369274	MSTRG.66140.5	3	3224	MSTRG.66140	.	0.0001	0.589545	0.090667	0.155721	1.21748	1.4512	0.240869	-2.05368	0.287677	down	no
212276	u	chr7	+	4101462	4102539	MSTRG.91654.1	1	1078	MSTRG.91654	.	1.65265	1.01269	2.05468	0.377959	12.365	1.93984	0.321465	-1.63726	0.287697	down	no
261018	u	chrX	-	59298362	59302254	MSTRG.113007.1	1	3893	MSTRG.113007	.	0.620453	0.221999	0.577145	0.190163	0.020365	0.221971	3.28231	1.71471	0.28778	up	no
52791	u	chr12	-	61585653	61596090	MSTRG.23266.3	4	851	MSTRG.23266	.	0.291525	0.0001	0.0001	1.26569	1.52052	0.0001	0.104699	-3.25568	0.288007	down	no
161902	i	chr4	+	12619816	12620062	MSTRG.70046.1	1	247	MSTRG.70046	ENSSSCG00000033717	0.295414	7.9165	3.05742	15.7975	1.24371	22.0094	0.288583	-1.79294	0.288142	down	no
33635	u	chr10	.	56585875	56587231	MSTRG.14626.1	1	1357	MSTRG.14626	.	0.209737	0.0001	0.0001	0.0001	1.12091	0.856244	0.106176	-3.23547	0.288145	down	no
234986	i	chr8	+	87289608	87291806	MSTRG.102044.1	2	846	MSTRG.102044	MAML3	1.03769	1.24924	1.81766	0.0001	0.0001	0.674222	6.08609	2.60552	0.28816	up	no
88476	x	chr14	-	129620077	129638655	MSTRG.38502.1	2	254	MSTRG.38502	INPP5F	6.76711	4.94372	2.86142	0.426423	2.7974	0.454869	3.96126	1.98596	0.288181	up	no
104286	x	chr16	+	27671648	27777763	MSTRG.45878.1	3	1095	MSTRG.45878	ENSSSCG00000016868	33.375	5.53891	0.0001	4.62099	0.0001	0.0001	8.42077	3.07395	0.288348	up	no
116255	u	chr17	+	52542927	52544798	MSTRG.50872.1	2	1721	MSTRG.50872	.	2.06817	0.450013	0.401905	0.564113	0.198521	0.04156	3.63107	1.8604	0.288494	up	no
66477	x	chr13	+	134558569	134579323	MSTRG.28975.2	4	1638	MSTRG.28975	IQCG	1.74042	6.10279	0.924882	4.19864	1.36542	20.6546	0.334422	-1.58026	0.28855	down	no
75237	x	chr14	+	21281398	21285145	MSTRG.32946.4	2	883	MSTRG.32946	ANXA10	5.64046	8.54341	8.5489	0.425404	0.203299	6.46681	3.20383	1.6798	0.288729	up	no
204320	u	chr6	.	96337204	96339770	MSTRG.87987.1	1	2567	MSTRG.87987	.	0.153463	1.09292	0.55334	0.156184	0.182094	0.212198	3.2694	1.70903	0.288786	up	no
25329	x	chr1	-	261856106	261886669	MSTRG.11060.3	7	2284	MSTRG.11060	DAB2IP	28.5798	13.66	19.8172	17.5589	1.36582	3.32733	2.78882	1.47965	0.288821	up	no
188856	u	chr6	-	3060873	3063855	MSTRG.81601.2	3	2105	MSTRG.81601	.	0.016448	2.52364	0.438544	3.53745	3.26039	3.18264	0.298446	-1.74446	0.288864	down	no
253754	u	chr9	-	123661594	123706713	MSTRG.109675.5	4	1252	MSTRG.109675	.	2.42975	1.10114	1.01138	0.032463	0.977587	0.0001	4.49663	2.16884	0.288979	up	no
251647	u	chr9	-	105842086	105843125	MSTRG.108897.4	2	482	MSTRG.108897	.	21.3604	10.8355	7.65826	1.84569	6.32607	5.4846	2.91836	1.54516	0.289486	up	no
92358	o	chr15	-	38110132	38135507	MSTRG.40327.1	2	2924	MSTRG.40327	ENSSSCG00000032503	0.036911	0.162999	0.0001	0.030085	0.702002	0.316779	0.190692	-2.39069	0.289561	down	no
17775	i	chr1	-	182242137	182242387	MSTRG.7924.1	1	251	MSTRG.7924	GPR137C	3.85519	15.9751	4.27517	27.8348	0.217388	57.2847	0.282473	-1.82381	0.289718	down	no
162150	j	chr4	+	15113086	15127064	MSTRG.70288.4	3	921	MSTRG.70288	TATDN1	0.881471	0.597779	0.755811	0.295188	3.86005	2.72274	0.324959	-1.62167	0.289858	down	no
156795	u	chr3	-	99589169	99785085	MSTRG.67791.14	6	1897	MSTRG.67791	.	0.471045	0.110959	0.423742	0.416322	1.70575	0.887361	0.334198	-1.58123	0.289952	down	no
234220	u	chr8	+	78971631	79003105	MSTRG.101768.34	3	1428	MSTRG.101768	.	0.0001	0.0001	0.782771	0.879077	0.0001	4.98618	0.133491	-2.90519	0.289955	down	no
212310	u	chr7	+	4471371	4475527	MSTRG.91686.1	2	1434	MSTRG.91686	.	2.00864	1.7394	4.66613	1.19268	0.898999	0.777786	2.93231	1.55204	0.289962	up	no
179938	u	chr5	+	26290539	26306513	MSTRG.78013.24	3	921	MSTRG.78013	.	2.2135	0.81887	1.57137	0.0001	0.0001	0.77885	5.90943	2.56302	0.289968	up	no
187303	x	chr5	-	92069253	92174797	MSTRG.81040.25	4	2368	MSTRG.81040	RF00026	1.25798	0.3877	2.69077	0.0001	0.801776	0.0001	5.40721	2.43488	0.290006	up	no
91919	u	chr15	+	32616353	32653432	MSTRG.40111.1	4	1073	MSTRG.40111	.	2.62119	2.9095	0.261788	0.0001	0.908875	0.496787	4.12053	2.04283	0.290327	up	no
169296	i	chr4	+	90166775	90169697	MSTRG.73664.1	2	219	MSTRG.73664	COPA	0.432574	1.25682	0.0001	7.97044	0.0001	4.22735	0.138507	-2.85197	0.290362	down	no
43559	i	chr12	-	6283613	6288506	MSTRG.19215.4	3	1012	MSTRG.19215	CDR2L	1.56733	1.18549	1.33963	0.466014	0.122904	0.631405	3.35358	1.7457	0.290453	up	no
180503	u	chr5	+	32220388	32228565	MSTRG.78220.5	2	6447	MSTRG.78220	.	4.09601	0.0001	0.0001	0.0001	34.4643	1.2823	0.11459	-3.12545	0.290582	down	no
41556	x	chr11	+	71242577	71523359	MSTRG.18400.3	5	1398	MSTRG.18400	SLC10A2	0.005964	2.13245	1.60224	0.18421	0.116593	0.674	3.83734	1.94011	0.29081	up	no
211121	u	chr6	-	167207990	167209523	MSTRG.91018.1	1	1534	MSTRG.91018	.	0.727303	0.0001	0.0001	0.0001	6.07267	0.02281	0.119349	-3.06674	0.290815	down	no
204692	x	chr6	+	99019424	99065797	MSTRG.88381.5	5	1401	MSTRG.88381	MTCL1	0.740841	0.601956	1.99577	5.35795	3.19027	1.0027	0.349555	-1.51641	0.290921	down	no
50521	o	chr12	-	49223320	49323953	MSTRG.22317.58	3	1235	MSTRG.22317	ENSSSCG00000032683	1.14832	0.005626	0.015792	3.07658	0.14029	1.53082	0.24638	-2.02104	0.291027	down	no
255488	u	chr9	.	138846246	138847438	MSTRG.110485.1	1	1193	MSTRG.110485	.	0.853101	0.0001	0.0001	0.0001	4.1764	1.70597	0.145058	-2.78529	0.291347	down	no
210397	j	chr6	+	162796477	162898579	MSTRG.90799.2	5	1252	MSTRG.90799	ENSSSCG00000038101	0.026078	2.69015	0.722123	0.574972	0.036028	0.0001	5.62649	2.49223	0.291387	up	no
252369	u	chr9	-	112645472	112703998	MSTRG.109228.27	5	2047	MSTRG.109228	.	0.222324	0.0001	0.0001	0.791958	1.06531	0.0001	0.119806	-3.06123	0.291391	down	no
66398	i	chr13	.	134203703	134204658	MSTRG.28777.1	1	956	MSTRG.28777	ENSSSCG00000011850	0.817072	0.0001	0.0001	0.0001	4.80025	1.08493	0.138867	-2.84822	0.291508	down	no
21996	u	chr1	+	231208725	231434525	MSTRG.9659.41	6	945	MSTRG.9659	.	0.947517	0.0001	1.72446	0.136003	0.224154	0.0001	7.41713	2.89086	0.291573	up	no
256601	x	chrX	-	11461420	11523913	MSTRG.110940.2	6	903	MSTRG.110940	MOSPD2	2.41772	2.17382	1.42866	0.664192	0.0001	0.900806	3.84654	1.94356	0.291991	up	no
231019	o	chr8	+	44009950	44054080	MSTRG.100228.1	2	1252	MSTRG.100228	ENSSSCG00000008860	1.99288	0.067825	0.04035	0.164206	4.37897	3.19243	0.271608	-1.8804	0.292363	down	no
92092	u	chr15	+	35084818	35203988	MSTRG.40245.5	3	1691	MSTRG.40245	.	0.551911	0.37731	0.640423	0.22273	0.0001	0.094843	4.94107	2.30482	0.292364	up	no
156619	j	chr3	+	97951110	97983307	MSTRG.67840.2	5	1425	MSTRG.67840	COX7A2L	6.53107	2.23302	18.0951	3.27628	0.092081	5.16835	3.14632	1.65367	0.292514	up	no
115163	x	chr17	-	47003669	47011093	MSTRG.50436.5	4	1040	MSTRG.50436	PKIG	0.624827	0.30585	3.3415	5.78937	3.19318	3.65055	0.338174	-1.56416	0.293076	down	no
131230	u	chr2	+	57704588	57711569	MSTRG.57405.2	3	1611	MSTRG.57405	.	1.74548	0.163765	0.971308	0.076851	0.618342	0.068592	3.77142	1.91511	0.293109	up	no
66862	u	chr13	+	137137276	137157958	MSTRG.29058.30	7	2829	MSTRG.29058	.	0.514001	0.01042	0.0001	0.690698	0.826394	0.593713	0.248493	-2.00872	0.293278	down	no
93256	u	chr15	+	47943222	47948008	MSTRG.40667.1	2	796	MSTRG.40667	.	0.216567	0.344011	0.0001	1.15833	1.3472	0.237672	0.204388	-2.29062	0.293412	down	no
162345	x	chr4	+	16179707	16193333	MSTRG.70436.3	4	914	MSTRG.70436	FAM83A	1.46069	1.80796	0.847877	0.368281	0.0001	0.550816	4.4784	2.16298	0.293474	up	no
226158	x	chr7	+	113046294	113136180	MSTRG.97706.6	6	831	MSTRG.97706	PPP4R3A	1.49858	0.0001	1.57062	0.0001	0.0001	0.332897	9.21443	3.20389	0.293637	up	no
58032	j	chr13	+	45185577	45200585	MSTRG.25246.3	4	1358	MSTRG.25246	SNTN	0.769115	0.022391	0.076853	0.865411	1.968	0.285559	0.278412	-1.84471	0.293758	down	no
92354	i	chr15	+	38110131	38118289	MSTRG.40326.2	3	595	MSTRG.40326	ENSSSCG00000032503	1.10651	0.534406	0.0001	0.0001	4.37838	4.34932	0.188022	-2.41102	0.293961	down	no
223149	u	chr7	+	85866433	85867150	MSTRG.96261.1	1	718	MSTRG.96261	.	0.466445	0.223064	0.0001	0.0001	2.84195	1.65058	0.153498	-2.70371	0.293981	down	no
154360	u	chr3	-	76169696	76277074	MSTRG.66872.30	3	1238	MSTRG.66872	.	0.703245	0.040632	0.003794	1.3182	1.68929	0.164387	0.235719	-2.08486	0.294001	down	no
63806	x	chr13	+	110052746	110103645	MSTRG.27828.6	6	1240	MSTRG.27828	PLD1	2.14731	0.769651	3.39209	0.10651	1.03937	21.3087	0.280969	-1.83152	0.294014	down	no
229276	u	chr8	-	28502991	28539137	MSTRG.99493.2	3	922	MSTRG.99493	.	1.0585	1.63437	0.780161	0.557401	0.0001	0.0001	6.22853	2.63889	0.294108	up	no
162351	u	chr4	+	16202089	16209255	MSTRG.70439.2	3	2274	MSTRG.70439	.	0.444993	4.02002	1.47346	0.615928	0.866018	0.0001	4.00694	2.0025	0.294158	up	no
120245	u	chr18	+	18954198	18973172	MSTRG.52640.1	3	916	MSTRG.52640	.	1.63056	1.93407	2.20522	0.70961	0.458208	0.781148	2.96047	1.56583	0.294214	up	no
188033	u	chr5	+	100430564	100445241	MSTRG.81303.16	5	955	MSTRG.81303	.	0.851694	0.496133	0.019943	0.508715	2.77248	1.41454	0.291279	-1.77952	0.294229	down	no
211643	u	chr6	+	170233075	170235482	MSTRG.91408.1	2	1340	MSTRG.91408	.	0.7452	1.44577	1.36578	0.743467	0.247102	0.081882	3.31647	1.72965	0.294247	up	no
167340	i	chr4	+	72660499	72663070	MSTRG.72761.1	4	745	MSTRG.72761	CHD7	0.0001	0.325142	0.0001	1.68316	1.26804	0.0001	0.110237	-3.18132	0.294286	down	no
139019	o	chr2	+	110213222	110333622	MSTRG.60413.15	4	1300	MSTRG.60413	RF00026	2.92335	3.27915	1.49856	1.85939	0.011336	0.29114	3.56222	1.83278	0.294287	up	no
102617	u	chr16	-	4593694	4601147	MSTRG.45000.2	4	868	MSTRG.45000	.	3.14123	0.315531	1.64881	0.799769	0.0001	0.0001	6.3822	2.67405	0.294572	up	no
187292	x	chr5	-	91847756	92174778	MSTRG.81040.16	8	1303	MSTRG.81040	EPYC	0.72321	1.46092	0.933634	0.0001	0.363696	0.353356	4.34742	2.12016	0.294637	up	no
192278	i	chr6	.	28784342	28786399	MSTRG.83069.1	1	2058	MSTRG.83069	NFATC3	0.628022	0.852767	0.52865	0.194944	4.73536	1.14888	0.330545	-1.59708	0.29502	down	no
67524	u	chr13	+	141362920	141557751	MSTRG.29305.7	7	1438	MSTRG.29305	.	0.537808	0.110279	0.484871	1.06661	0.497331	1.89555	0.327492	-1.61047	0.295117	down	no
78165	u	chr14	+	42757995	42758694	MSTRG.34227.1	1	700	MSTRG.34227	.	2.05461	1.73829	1.35204	0.424066	0.689329	0.0001	4.62053	2.20806	0.295306	up	no
258880	u	chrX	.	36570805	36571891	MSTRG.111843.1	1	1087	MSTRG.111843	.	0.832529	0.0001	0.0001	0.0001	4.80002	0.945755	0.144927	-2.78661	0.295459	down	no
169601	i	chr4	-	92189854	92190329	MSTRG.73824.1	1	476	MSTRG.73824	KIRREL1	0.745504	0.109852	0.343641	2.11995	0.0001	4.08569	0.193208	-2.37178	0.295489	down	no
14134	i	chr1	+	143504420	143508196	MSTRG.6295.1	3	897	MSTRG.6295	KLF13	0.0001	0.519364	0.0001	1.21006	1.43982	0.526694	0.163561	-2.6121	0.295535	down	no
92096	u	chr15	+	35084845	35203835	MSTRG.40245.10	3	1517	MSTRG.40245	.	1.79506	1.89193	0.985588	0.9592	0.0001	0.239348	3.89821	1.96281	0.295873	up	no
140216	u	chr2	-	122334141	122390781	MSTRG.60795.33	4	942	MSTRG.60795	.	1.34246	0.101096	0.067364	0.048026	1.83136	3.84302	0.264037	-1.92119	0.295901	down	no
235360	u	chr8	+	90881508	91005971	MSTRG.102148.5	5	871	MSTRG.102148	.	4.03209	0.215259	1.14001	0.15584	0.741252	0.633375	3.52007	1.81561	0.295913	up	no
144418	u	chr3	+	3382593	3407884	MSTRG.62335.4	3	906	MSTRG.62335	.	0.0001	0.211823	1.23712	2.75524	1.23495	1.58038	0.260125	-1.94272	0.296404	down	no
186201	u	chr5	-	82704849	82719974	MSTRG.80612.2	2	1410	MSTRG.80612	.	1.37623	0.668265	0.233261	0.076766	0.24336	0.2694	3.8637	1.94998	0.296438	up	no
252388	u	chr9	+	112703418	112805926	MSTRG.109231.1	3	1101	MSTRG.109231	.	0.768247	1.22961	3.7327	0.452353	0.0001	1.0399	3.83994	1.94109	0.296442	up	no
163138	x	chr4	-	26219946	26474301	MSTRG.70688.9	2	1915	MSTRG.70688	RF00017	7.30797	8.79892	0.0001	0.000851	2.40831	0.0001	6.68545	2.74102	0.296544	up	no
69773	x	chr13	+	167721022	167813479	MSTRG.30252.3	5	697	MSTRG.30252	ZNF654	1.12735	0.37005	1.30216	0.978232	4.51539	2.73436	0.340249	-1.55534	0.296613	down	no
31316	u	chr10	-	36418674	36538960	MSTRG.13788.7	4	1259	MSTRG.13788	.	4.45034	0.713363	2.8172	1.19813	1.04458	0.019219	3.52836	1.819	0.296833	up	no
175648	o	chr4	+	130700008	130722822	MSTRG.76102.1	2	285	MSTRG.76102	SYDE2	0.0001	5.78614	0.0001	45.6448	0.726365	0.0001	0.124783	-3.00251	0.296846	down	no
197775	u	chr6	-	58237393	58242559	MSTRG.85187.1	3	1654	MSTRG.85187	.	0.190511	0.699497	0.078292	1.14924	0.536717	1.33483	0.320545	-1.6414	0.296915	down	no
240016	x	chr8	-	138290535	138509585	MSTRG.103843.22	3	605	MSTRG.103843	NAA11	0.040884	1.52036	0.305499	3.64511	1.62813	1.50722	0.275312	-1.86086	0.29724	down	no
45032	u	chr12	-	17389182	17394763	MSTRG.19990.7	4	670	MSTRG.19990	.	1.72968	11.5107	1.9197	0.259147	3.0129	1.46045	3.2034	1.6796	0.297413	up	no
97593	j	chr15	+	92029512	92151332	MSTRG.42537.5	5	1330	MSTRG.42537	ENSSSCG00000038276	0.524822	2.11658	1.29741	0.523036	0.597453	0.014996	3.46883	1.79445	0.297577	up	no
210563	i	chr6	.	164285445	164286021	MSTRG.90882.1	1	577	MSTRG.90882	TAL1	0.407529	0.0001	0.211938	0.0001	2.49306	1.69354	0.147985	-2.75648	0.297597	down	no
146503	u	chr3	-	14960037	15005403	MSTRG.63046.8	3	1551	MSTRG.63046	.	1.28086	0.793342	0.955614	0.0001	0.43561	0.339067	3.91056	1.96738	0.297656	up	no
157842	i	chr3	+	108231825	108255109	MSTRG.68178.2	2	547	MSTRG.68178	GALNT14	5.16805	2.57143	1.54278	10.4077	5.69899	9.14606	0.367574	-1.44389	0.297676	down	no
75238	x	chr14	+	21301164	21489772	MSTRG.32946.5	6	816	MSTRG.32946	ANXA10	0.014485	0.0001	66.8595	0.537764	0.0001	8.68511	7.25081	2.85814	0.297698	up	no
195117	u	chr6	-	48873697	48882645	MSTRG.84109.1	3	1151	MSTRG.84109	.	9.82738	17.4519	19.5034	43.0898	24.9458	42.8408	0.421935	-1.24491	0.297746	down	no
59197	u	chr13	-	60277369	60316440	MSTRG.25740.5	4	1089	MSTRG.25740	.	0.892723	0.987257	1.4432	0.494723	0.236178	0.0001	4.54607	2.18462	0.297939	up	no
84462	u	chr14	+	94652886	94691596	MSTRG.36765.8	3	920	MSTRG.36765	.	0.38374	0.0001	0.0001	0.0001	1.5274	1.83996	0.114015	-3.13271	0.298079	down	no
239647	j	chr8	+	135267645	135279084	MSTRG.103695.3	4	661	MSTRG.103695	PLAC8	17.4665	2.99906	7.52646	1.01528	2.63943	5.7766	2.96799	1.56949	0.298122	up	no
169437	u	chr4	+	90834429	90844113	MSTRG.73779.15	3	1199	MSTRG.73779	.	0.129193	1.54343	6.19448	0.201307	1.74836	0.272061	3.54099	1.82415	0.298227	up	no
139713	u	chr2	+	117139368	117139647	MSTRG.60707.1	1	280	MSTRG.60707	.	1.88396	2.166	1.12545	5.19578	2.86257	7.59999	0.330521	-1.59719	0.298298	down	no
62073	x	chr13	-	88980376	89154183	MSTRG.27013.8	5	1305	MSTRG.27013	ENSSSCG00000035354	2.92711	0.587152	3.13889	0.677161	0.0001	1.05993	3.82984	1.93728	0.298597	up	no
173748	u	chr4	+	115589755	115605059	MSTRG.75431.14	3	1225	MSTRG.75431	.	1.48838	0.000319	1.07715	0.305287	0.000767	0.201875	5.0516	2.33674	0.298615	up	no
203674	o	chr6	+	92201916	92278184	MSTRG.88288.1	2	228	MSTRG.88288	AGO3	0.386156	2.13515	0.018337	5.03958	0.0001	9.93578	0.169587	-2.5599	0.298697	down	no
177730	u	chr5	+	14698036	14713523	MSTRG.77116.1	4	1749	MSTRG.77116	.	18.8015	9.42731	10.6314	3.7464	0.0001	7.33684	3.50619	1.8099	0.298876	up	no
235021	u	chr8	-	87425333	87429238	MSTRG.102056.2	3	1366	MSTRG.102056	.	1.51949	7.42307	1.80682	1.82129	0.518293	1.30827	2.94677	1.55913	0.299093	up	no
230446	u	chr8	-	38967550	38982422	MSTRG.99882.9	4	949	MSTRG.99882	.	2.90712	3.42584	2.55305	1.04757	0.5122	1.5452	2.86187	1.51696	0.299132	up	no
1614	u	chr1	+	15115154	15141887	MSTRG.847.2	5	2060	MSTRG.847	.	11.8722	5.10555	9.36753	3.77489	0.012562	4.54992	3.1599	1.65988	0.299167	up	no
5929	u	chr1	-	63471989	63638499	MSTRG.2828.1	4	968	MSTRG.2828	.	1.47983	0.840352	1.32025	0.473849	0.0001	0.323031	4.56777	2.19149	0.299199	up	no
235052	j	chr8	+	87521379	87527078	MSTRG.102062.9	3	2014	MSTRG.102062	SETD7	0.895778	0.680785	1.37475	0.0001	0.373279	0.408222	3.77598	1.91685	0.299208	up	no
140984	u	chr2	-	129239824	129487167	MSTRG.61054.67	3	1444	MSTRG.61054	.	2.67273	2.22464	2.19955	1.47283	0.354502	0.0001	3.88355	1.95737	0.29924	up	no
126500	j	chr2	-	11483156	11493640	MSTRG.55398.6	4	722	MSTRG.55398	ENSSSCG00000039899	0.008048	3.34187	0.810055	0.265107	14.2466	1.69384	0.256701	-1.96184	0.299331	down	no
90343	u	chr15	+	9051213	9056237	MSTRG.39337.1	3	776	MSTRG.39337	.	8.93635	5.59778	5.23766	2.22476	2.2839	2.58177	2.78852	1.4795	0.299408	up	no
237634	u	chr8	-	117036936	117041279	MSTRG.102918.9	3	3089	MSTRG.102918	.	82.9309	54.7546	35.2749	40.6793	14.5626	15.4439	2.44689	1.29095	0.299432	up	no
237627	u	chr8	-	116891410	117041279	MSTRG.102918.4	3	4242	MSTRG.102918	.	42.9698	42.5504	40.759	20.7854	17.0345	16.1042	2.34179	1.22761	0.299557	up	no
220303	u	chr7	+	61488266	61672486	MSTRG.95150.7	5	1633	MSTRG.95150	.	0.693316	2.47194	2.4379	1.27285	0.0001	0.079295	4.1436	2.05089	0.300026	up	no
232279	u	chr8	-	61332368	61348136	MSTRG.100787.14	4	1601	MSTRG.100787	.	1.29102	0.584838	0.635074	0.392909	0.070366	0.254795	3.49678	1.80603	0.300359	up	no
29405	i	chr10	+	20673033	20674748	MSTRG.12961.1	1	1716	MSTRG.12961	DENND1B	1.52156	0.0001	0.344135	2.67202	2.1211	1.86813	0.280096	-1.836	0.300552	down	no
235392	u	chr8	-	91233836	91274942	MSTRG.102155.3	4	891	MSTRG.102155	.	1.37323	0.77339	1.74477	1.46556	5.74875	3.64532	0.358336	-1.48062	0.300877	down	no
63339	x	chr13	-	103600506	103750622	MSTRG.27614.5	5	1076	MSTRG.27614	ENSSSCG00000040212	0.0001	1.00339	0.0001	0.626294	2.78532	1.59211	0.200568	-2.31783	0.300923	down	no
97039	u	chr15	+	85468580	85470149	MSTRG.42312.1	1	1570	MSTRG.42312	.	0.246848	2.75562	3.95877	0.0001	0.0001	1.36072	5.11508	2.35476	0.301176	up	no
142830	u	chr2	+	142952666	142961553	MSTRG.61684.4	3	1036	MSTRG.61684	.	0.450314	0.672265	0.06331	3.24124	0.076158	0.921614	0.279756	-1.83776	0.301534	down	no
43922	u	chr12	+	8736103	8749323	MSTRG.19452.4	3	616	MSTRG.19452	.	1.99924	1.41059	2.54774	0.676767	0.185141	0.810106	3.56311	1.83314	0.301563	up	no
266311	u	chrX	-	122925630	122939541	MSTRG.115550.1	2	1099	MSTRG.115550	.	0.170252	0.0001	0.088447	0.0001	0.897489	0.87549	0.14596	-2.77635	0.301581	down	no
188368	u	chr5	-	103993625	104025948	MSTRG.81309.1	2	2179	MSTRG.81309	.	0.325633	0.0001	0.0001	0.0001	1.5189	0.755762	0.143238	-2.80351	0.3017	down	no
82615	i	chr14	-	76125329	76125602	MSTRG.35958.1	1	274	MSTRG.35958	CFAP70	4.52015	2.46989	2.89082	8.24812	7.86369	10.9278	0.365422	-1.45237	0.301759	down	no
83537	u	chr14	+	86038051	86113773	MSTRG.36374.16	4	1771	MSTRG.36374	.	4.11036	6.80988	10.1731	4.09125	2.11837	1.75321	2.64898	1.40544	0.301762	up	no
93541	x	chr15	+	50173005	50262328	MSTRG.40921.4	3	750	MSTRG.40921	UNC5D	20.4253	11.7882	15.8855	5.36734	7.01098	6.0282	2.61315	1.38579	0.3018	up	no
258747	u	chrX	-	35664532	35666323	MSTRG.111737.1	1	1792	MSTRG.111737	.	2.86105	0.0001	0.0001	0.0001	20.1103	0.987492	0.135618	-2.88238	0.301982	down	no
122619	x	chr18	+	43830631	43856542	MSTRG.53683.7	5	2372	MSTRG.53683	CREB5	0.0001	1.25008	1.25769	0.081783	0.0001	0.403205	5.16993	2.37014	0.302019	up	no
140514	x	chr2	+	124873819	125051730	MSTRG.60902.23	3	343	MSTRG.60902	ENSSSCG00000038274	0.836871	7.73846	3.0148	1.60827	1.16336	0.478143	3.56644	1.83448	0.302158	up	no
34345	i	chr10	.	63947869	63948378	MSTRG.15007.1	1	510	MSTRG.15007	SFMBT2	1.39678	0.0001	0.0001	0.0001	4.50815	5.22339	0.143551	-2.80037	0.30245	down	no
151528	u	chr3	-	48997716	49029675	MSTRG.65416.5	4	740	MSTRG.65416	.	6.06693	6.73366	4.6343	2.4563	0.058743	3.04652	3.13489	1.64841	0.302499	up	no
32416	x	chr10	-	46051144	46382126	MSTRG.14196.1	10	1917	MSTRG.14196	ITGA8	12.0071	6.51098	8.39069	15.1225	21.8113	25.6107	0.430234	-1.21681	0.302607	down	no
239377	u	chr8	-	133649139	133654272	MSTRG.103641.1	4	1847	MSTRG.103641	.	3.35473	4.0342	15.1551	0.844651	0.084608	6.45891	3.05137	1.60946	0.302678	up	no
221270	u	chr7	+	70023040	70151938	MSTRG.95494.9	7	2660	MSTRG.95494	.	5.19714	1.79736	0.181232	0.09199	0.037932	1.87816	3.57343	1.83731	0.302754	up	no
162303	j	chr4	-	15990570	15998713	MSTRG.70297.2	4	667	MSTRG.70297	WDYHV1	0.820734	0.475962	0.472231	0.235767	3.72607	2.07401	0.29307	-1.77068	0.302767	down	no
4581	u	chr1	+	48524530	48556998	MSTRG.2272.14	3	858	MSTRG.2272	.	1.97141	4.20506	3.38515	2.41469	0.201346	0.437264	3.13157	1.64688	0.302799	up	no
16847	u	chr1	+	172326717	172470057	MSTRG.7492.5	4	692	MSTRG.7492	.	1.39922	1.42278	1.8472	0.0001	0.644862	0.39203	4.50263	2.17077	0.302885	up	no
207921	x	chr6	+	139225872	139351661	MSTRG.89848.5	4	657	MSTRG.89848	RF00001	0.877483	0.963104	0.499246	3.81101	0.73175	2.47548	0.333393	-1.5847	0.302952	down	no
209146	u	chr6	+	152273830	152276634	MSTRG.90359.1	2	1510	MSTRG.90359	.	1.13452	0.592203	0.30283	0.231966	0.065405	0.235931	3.80563	1.92814	0.302983	up	no
61861	u	chr13	+	85266370	85343537	MSTRG.26836.4	3	1882	MSTRG.26836	.	0.464082	0.381942	0.642557	2.23091	0.801033	1.06731	0.363135	-1.46142	0.303213	down	no
264444	u	chrX	+	105908270	105917140	MSTRG.114855.3	4	1690	MSTRG.114855	.	0.585869	0.721209	0.205638	0.107034	0.09686	0.191379	3.82702	1.93622	0.303468	up	no
247308	x	chr9	+	61553310	61559770	MSTRG.107237.2	2	1382	MSTRG.107237	ENSSSCG00000036493	1.55747	0.004256	0.0001	0.0001	9.64789	0.246999	0.15784	-2.66347	0.303492	down	no
173479	x	chr4	-	112195161	112221793	MSTRG.75227.12	3	1191	MSTRG.75227	ENSSSCG00000023187	0.0001	0.028127	0.492777	0.049651	1.83556	0.869072	0.189162	-2.40231	0.303492	down	no
11729	u	chr1	+	123688638	123954340	MSTRG.5396.8	4	1652	MSTRG.5396	.	0.961617	0.817383	0.169454	2.8601	1.0409	1.5804	0.355467	-1.49221	0.303712	down	no
34203	u	chr10	+	62153714	62331527	MSTRG.14862.1	4	1468	MSTRG.14862	.	0.730121	0.773571	1.69774	0.570215	0.282422	0.159309	3.16364	1.66158	0.303801	up	no
33977	o	chr10	+	59776399	59798474	MSTRG.14966.3	2	242	MSTRG.14966	NUDT5	2.95953	0.482582	1.2861	3.63274	7.81519	4.22999	0.301584	-1.72937	0.303952	down	no
137805	o	chr2	-	96768371	97423737	MSTRG.60032.8	6	798	MSTRG.60032	ENSSSCG00000020650	0.411403	1.63865	0.414528	0.73717	1.45466	5.45545	0.322282	-1.6336	0.304024	down	no
249071	u	chr9	-	77487648	77509198	MSTRG.108061.13	4	773	MSTRG.108061	.	1.55712	0.0001	0.421573	0.0001	5.84837	3.90952	0.202787	-2.30196	0.304106	down	no
240761	o	chr9	-	4381148	4428296	MSTRG.104251.3	6	1804	MSTRG.104251	ENSSSCG00000024615	0.0001	0.394072	0.415179	0.705058	1.26598	0.96402	0.275753	-1.85855	0.304169	down	no
258681	u	chrX	-	34800908	34825154	MSTRG.111783.3	2	1875	MSTRG.111783	.	0.796339	0.569926	1.20878	0.297709	0.351689	0.0001	3.96468	1.9872	0.304254	up	no
252687	x	chr9	-	114986333	115027884	MSTRG.109291.6	4	835	MSTRG.109291	SUCO	0.736422	3.30315	2.08935	0.819179	0.166083	0.98878	3.10476	1.63448	0.30434	up	no
162882	u	chr4	+	21633012	21646441	MSTRG.70551.3	3	1178	MSTRG.70551	.	0.197138	1.24568	0.175659	0.141042	2.48592	2.70702	0.303428	-1.72057	0.304413	down	no
237393	u	chr8	+	114415879	114482465	MSTRG.102889.6	3	2254	MSTRG.102889	.	2.69588	1.96911	7.10063	0.647244	2.01951	1.59188	2.76277	1.46612	0.304481	up	no
148110	u	chr3	+	24235633	24248418	MSTRG.64112.17	3	663	MSTRG.64112	.	0.082131	8.35604	2.48403	0.0001	2.00811	0.507192	4.34214	2.11841	0.304511	up	no
69961	x	chr13	-	169582019	169679875	MSTRG.30337.13	5	1350	MSTRG.30337	ENSSSCG00000037840	1.31561	0.038926	0.0001	1.07717	3.11121	1.03708	0.259238	-1.94765	0.304573	down	no
21981	u	chr1	+	231208725	231287144	MSTRG.9659.29	7	1470	MSTRG.9659	.	1.73675	3.53292	0.595881	0.013934	0.245412	1.48934	3.35426	1.74599	0.304725	up	no
36001	u	chr11	-	5927801	5950791	MSTRG.15805.12	4	954	MSTRG.15805	.	0.0001	0.0001	1.12568	1.58971	1.89576	1.92903	0.207938	-2.26577	0.304982	down	no
225166	u	chr7	.	100754527	100756523	MSTRG.97181.1	1	1997	MSTRG.97181	.	0.510135	0.054932	0.135207	0.150368	2.02601	0.161903	0.299482	-1.73946	0.305101	down	no
[truncated: 138,020 more rows]
