# Supplementary material for: Transcriptome Analysis of mRNAs and Long Non-Coding RNAs During Subsequent Embryo Development of Porcine Cloned Zygotes After Vitrification
Source: Front Genet. 2021 Dec 17;12:753327. doi: 10.3389/fgene.2021.753327 (PMC8718616; doi:10.3389/fgene.2021.753327)
Supplement: Supplementary file 8 [file Table11.XLSX]

## Sheet: GO enrichment
GO_ID	GO_Term	GO_function	GO_class	S gene number	TS gene number	B gene number	TB gene number	pvalue
GO:1903435	positive regulation of constitutive secretory pathway	biological_process	9	2	346	5	16274	0.00431989
GO:0033028	myeloid cell apoptotic process	biological_process	7	2	346	5	16274	0.00431989
GO:0043316	cytotoxic T cell degranulation	biological_process	9	2	346	5	16274	0.00431989
GO:0036257	multivesicular body organization	biological_process	8	2	346	5	16274	0.00431989
GO:0004648	O-phospho-L-serine:2-oxoglutarate aminotransferase activity	molecular_function	7	2	346	5	16274	0.00431989
GO:0015114	phosphate ion transmembrane transporter activity	molecular_function	8	2	346	5	16274	0.00431989
GO:0097278	complement-dependent cytotoxicity	biological_process	4	2	346	6	16274	0.00638899
GO:0031996	thioesterase binding	molecular_function	6	3	346	22	16274	0.0108721
GO:0051904	pigment granule transport	biological_process	6	2	346	8	16274	0.0115949
GO:0051875	pigment granule localization	biological_process	7	2	346	8	16274	0.0115949
GO:0048634	regulation of muscle organ development	biological_process	7	2	346	8	16274	0.0115949
GO:1990112	RQC complex	cellular_component	4	2	346	8	16274	0.0115949
GO:0007356	thorax and anterior abdomen determination	biological_process	7	2	346	8	16274	0.0115949
GO:1905748	hard palate morphogenesis	biological_process	5	2	346	8	16274	0.0115949
GO:1901078	negative regulation of relaxation of muscle	biological_process	7	2	346	8	16274	0.0115949
GO:0098583	learned vocalization behavior	biological_process	5	2	346	8	16274	0.0115949
GO:1905747	negative regulation of saliva secretion	biological_process	9	2	346	8	16274	0.0115949
GO:1990116	ribosome-associated ubiquitin-dependent protein catabolic process	biological_process	12	2	346	8	16274	0.0115949
GO:0000822	inositol hexakisphosphate binding	molecular_function	5	2	346	8	16274	0.0115949
GO:0071626	mastication	biological_process	6	2	346	8	16274	0.0115949
GO:0006265	DNA topological change	biological_process	8	3	346	23	16274	0.0123093
GO:0070382	exocytic vesicle	cellular_component	8	4	346	43	16274	0.0129083
GO:0061574	ASAP complex	cellular_component	4	2	346	9	16274	0.0146999
GO:0015562	efflux transmembrane transporter activity	molecular_function	5	2	346	9	16274	0.0146999
GO:1903393	positive regulation of adherens junction organization	biological_process	8	2	346	9	16274	0.0146999
GO:0051380	norepinephrine binding	molecular_function	6	2	346	10	16274	0.018119
GO:1902626	assembly of large subunit precursor of preribosome	biological_process	9	2	346	10	16274	0.018119
GO:0035434	copper ion transmembrane transport	biological_process	11	2	346	10	16274	0.018119
GO:1990182	exosomal secretion	biological_process	8	2	346	10	16274	0.018119
GO:0005375	copper ion transmembrane transporter activity	molecular_function	10	2	346	10	16274	0.018119
GO:0060998	regulation of dendritic spine development	biological_process	12	2	346	10	16274	0.018119
GO:0097178	ruffle assembly	biological_process	8	3	346	27	16274	0.0191026
GO:0032400	melanosome localization	biological_process	8	2	346	11	16274	0.0218378
GO:0006564	L-serine biosynthetic process	biological_process	12	2	346	11	16274	0.0218378
GO:1903428	positive regulation of reactive oxygen species biosynthetic process	biological_process	8	2	346	11	16274	0.0218378
GO:0043320	natural killer cell degranulation	biological_process	9	2	346	11	16274	0.0218378
GO:0072344	rescue of stalled ribosome	biological_process	9	2	346	11	16274	0.0218378
GO:0035112	genitalia morphogenesis	biological_process	5	2	346	11	16274	0.0218378
GO:0021650	vestibulocochlear nerve formation	biological_process	6	2	346	11	16274	0.0218378
GO:0031223	auditory behavior	biological_process	5	2	346	12	16274	0.0258419
GO:0003917	DNA topoisomerase type I activity	molecular_function	6	2	346	12	16274	0.0258419
GO:0006952	defense response	biological_process	5	11	346	270	16274	0.0300615
GO:0030643	cellular phosphate ion homeostasis	biological_process	11	2	346	13	16274	0.0301176
GO:0035020	regulation of Rac protein signal transduction	biological_process	11	2	346	14	16274	0.0346516
GO:1903307	positive regulation of regulated secretory pathway	biological_process	9	2	346	14	16274	0.0346516
GO:0032585	multivesicular body membrane	cellular_component	10	2	346	14	16274	0.0346516
GO:1903251	multi-ciliated epithelial cell differentiation	biological_process	7	2	346	14	16274	0.0346516
GO:0051379	epinephrine binding	molecular_function	6	2	346	14	16274	0.0346516
GO:0004707	MAP kinase activity	molecular_function	9	3	346	35	16274	0.037771
GO:0043651	linoleic acid metabolic process	biological_process	11	2	346	15	16274	0.039431
GO:0036010	protein localization to endosome	biological_process	8	2	346	15	16274	0.039431
GO:0021559	trigeminal nerve development	biological_process	7	2	346	15	16274	0.039431
GO:0003916	DNA topoisomerase activity	molecular_function	5	2	346	15	16274	0.039431
GO:0030595	leukocyte chemotaxis	biological_process	5	3	346	36	16274	0.0405759
GO:1904071	presynaptic active zone assembly	biological_process	6	1	346	2	16274	0.0420711
GO:0051036	regulation of endosome size	biological_process	6	1	346	2	16274	0.0420711
GO:2000807	regulation of synaptic vesicle clustering	biological_process	8	1	346	2	16274	0.0420711
GO:0051205	protein insertion into membrane	biological_process	8	2	346	16	16274	0.0444436
GO:0035435	phosphate ion transmembrane transport	biological_process	10	2	346	16	16274	0.0444436
GO:0005088	Ras guanyl-nucleotide exchange factor activity	molecular_function	8	3	346	38	16274	0.0464914
GO:0008376	acetylgalactosaminyltransferase activity	molecular_function	7	3	346	39	16274	0.0495998
GO:0017183	peptidyl-diphthamide biosynthetic process from peptidyl-histidine	biological_process	12	2	346	17	16274	0.0496771
GO:0051489	regulation of filopodium assembly	biological_process	10	2	346	17	16274	0.0496771
GO:0031901	early endosome membrane	cellular_component	9	4	346	69	16274	0.0591704
GO:0017156	calcium ion regulated exocytosis	biological_process	9	3	346	42	16274	0.0595123
GO:0008009	chemokine activity	molecular_function	8	5	346	99	16274	0.0600017
GO:0019239	deaminase activity	molecular_function	5	2	346	19	16274	0.0607613
GO:0071985	multivesicular body sorting pathway	biological_process	7	2	346	19	16274	0.0607613
GO:0060408	regulation of acetylcholine metabolic process	biological_process	6	1	346	3	16274	0.06244
GO:0047777	(3S)-citramalyl-CoA lyase activity	molecular_function	7	1	346	3	16274	0.06244
GO:0033301	cell cycle comprising mitosis without cytokinesis	biological_process	6	1	346	3	16274	0.06244
GO:0004474	malate synthase activity	molecular_function	7	1	346	3	16274	0.06244
GO:0106064	regulation of cobalamin metabolic process	biological_process	8	1	346	3	16274	0.06244
GO:0001545	primary ovarian follicle growth	biological_process	5	1	346	3	16274	0.06244
GO:0008746	NAD(P)+ transhydrogenase activity	molecular_function	7	1	346	3	16274	0.06244
GO:0046121	deoxyribonucleoside catabolic process	biological_process	10	1	346	3	16274	0.06244
GO:0004753	saccharopine dehydrogenase activity	molecular_function	7	1	346	3	16274	0.06244
GO:0002114	interleukin-33 receptor activity	molecular_function	7	1	346	3	16274	0.06244
GO:0004164	diphthine synthase activity	molecular_function	8	1	346	3	16274	0.06244
GO:0004963	follicle-stimulating hormone receptor activity	molecular_function	6	1	346	3	16274	0.06244
GO:0004139	deoxyribose-phosphate aldolase activity	molecular_function	7	1	346	3	16274	0.06244
GO:0047131	saccharopine dehydrogenase (NAD+, L-glutamate-forming) activity	molecular_function	8	1	346	3	16274	0.06244
GO:0033044	regulation of chromosome organization	biological_process	8	1	346	3	16274	0.06244
GO:0019477	L-lysine catabolic process	biological_process	13	1	346	3	16274	0.06244
GO:0038172	interleukin-33-mediated signaling pathway	biological_process	7	1	346	3	16274	0.06244
GO:0001889	liver development	biological_process	7	5	346	101	16274	0.0642677
GO:0048806	genitalia development	biological_process	6	2	346	20	16274	0.0665899
GO:0051549	positive regulation of keratinocyte migration	biological_process	10	2	346	20	16274	0.0665899
GO:0050850	positive regulation of calcium-mediated signaling	biological_process	10	2	346	20	16274	0.0665899
GO:0030318	melanocyte differentiation	biological_process	7	3	346	44	16274	0.066596
GO:0002098	tRNA wobble uridine modification	biological_process	14	3	346	45	16274	0.0702757
GO:0006515	protein quality control for misfolded or incompletely synthesized proteins	biological_process	9	2	346	22	16274	0.0787678
GO:0002024	diet induced thermogenesis	biological_process	5	2	346	22	16274	0.0787678
GO:0034394	protein localization to cell surface	biological_process	7	3	346	48	16274	0.0818467
GO:0004479	methionyl-tRNA formyltransferase activity	molecular_function	7	1	346	4	16274	0.0823771
GO:0002605	negative regulation of dendritic cell antigen processing and presentation	biological_process	8	1	346	4	16274	0.0823771
GO:0061507	cyclic-GMP-AMP binding	molecular_function	7	1	346	4	16274	0.0823771
GO:0097066	response to thyroid hormone	biological_process	6	1	346	4	16274	0.0823771
GO:1905240	negative regulation of canonical Wnt signaling pathway involved in osteoblast differentiation	biological_process	9	1	346	4	16274	0.0823771
GO:0044524	protein sulfhydration	biological_process	9	1	346	4	16274	0.0823771
GO:0060169	negative regulation of adenosine receptor signaling pathway	biological_process	10	1	346	4	16274	0.0823771
GO:0033632	regulation of cell-cell adhesion mediated by integrin	biological_process	7	1	346	4	16274	0.0823771
GO:0070124	mitochondrial translational initiation	biological_process	6	1	346	4	16274	0.0823771
GO:0022890	inorganic cation transmembrane transporter activity	molecular_function	7	1	346	4	16274	0.0823771
GO:0016231	beta-N-acetylglucosaminidase activity	molecular_function	9	1	346	4	16274	0.0823771
GO:0039528	cytoplasmic pattern recognition receptor signaling pathway in response to virus	biological_process	8	1	346	4	16274	0.0823771
GO:0042107	cytokine metabolic process	biological_process	7	1	346	4	16274	0.0823771
GO:0006313	transposition, DNA-mediated	biological_process	9	1	346	4	16274	0.0823771
GO:0004152	dihydroorotate dehydrogenase activity	molecular_function	7	1	346	4	16274	0.0823771
GO:0032119	sequestering of zinc ion	biological_process	6	1	346	4	16274	0.0823771
GO:0033570	transferrin transmembrane transporter activity	molecular_function	NA	1	346	4	16274	0.0823771
GO:0004667	prostaglandin-D synthase activity	molecular_function	6	1	346	4	16274	0.0823771
GO:0009220	pyrimidine ribonucleotide biosynthetic process	biological_process	11	1	346	4	16274	0.0823771
GO:0072709	cellular response to sorbitol	biological_process	8	1	346	4	16274	0.0823771
GO:0004940	beta1-adrenergic receptor activity	molecular_function	10	1	346	4	16274	0.0823771
GO:0006157	deoxyadenosine catabolic process	biological_process	12	1	346	4	16274	0.0823771
GO:0032261	purine nucleotide salvage	biological_process	11	1	346	4	16274	0.0823771
GO:0008405	arachidonic acid 11,12-epoxygenase activity	molecular_function	8	1	346	4	16274	0.0823771
GO:0018117	protein adenylylation	biological_process	10	1	346	4	16274	0.0823771
GO:1902073	positive regulation of hypoxia-inducible factor-1alpha signaling pathway	biological_process	9	1	346	4	16274	0.0823771
GO:0051570	regulation of histone H3-K9 methylation	biological_process	11	1	346	4	16274	0.0823771
GO:0098746	fast, calcium ion-dependent exocytosis of neurotransmitter	biological_process	11	1	346	4	16274	0.0823771
GO:0000821	regulation of arginine metabolic process	biological_process	10	1	346	4	16274	0.0823771
GO:0032440	2-alkenal reductase [NAD(P)] activity	molecular_function	7	1	346	4	16274	0.0823771
GO:0099093	calcium export from the mitochondrion	biological_process	13	1	346	4	16274	0.0823771
GO:0071882	phospholipase C-activating adrenergic receptor signaling pathway	biological_process	7	1	346	4	16274	0.0823771
GO:0004998	transferrin receptor activity	molecular_function	4	1	346	4	16274	0.0823771
GO:0019858	cytosine metabolic process	biological_process	10	1	346	4	16274	0.0823771
GO:0030202	heparin metabolic process	biological_process	6	1	346	4	16274	0.0823771
GO:1904693	midbrain morphogenesis	biological_process	5	1	346	4	16274	0.0823771
GO:0000959	mitochondrial RNA metabolic process	biological_process	9	1	346	4	16274	0.0823771
GO:0000717	nucleotide-excision repair, DNA duplex unwinding	biological_process	10	1	346	4	16274	0.0823771
GO:0004123	cystathionine gamma-lyase activity	molecular_function	6	1	346	4	16274	0.0823771
GO:0032608	interferon-beta production	biological_process	6	1	346	4	16274	0.0823771
GO:0071881	adenylate cyclase-inhibiting adrenergic receptor signaling pathway	biological_process	9	1	346	4	16274	0.0823771
GO:1904831	positive regulation of aortic smooth muscle cell differentiation	biological_process	11	1	346	4	16274	0.0823771
GO:0072740	cellular response to anisomycin	biological_process	8	1	346	4	16274	0.0823771
GO:0051120	hepoxilin A3 synthase activity	molecular_function	5	1	346	4	16274	0.0823771
GO:0070733	protein adenylyltransferase activity	molecular_function	8	1	346	4	16274	0.0823771
GO:0002581	negative regulation of antigen processing and presentation of peptide or polysaccharide antigen via MHC class II	biological_process	8	1	346	4	16274	0.0823771
GO:0005592	collagen type XI trimer	cellular_component	6	1	346	4	16274	0.0823771
GO:0047273	galactosylgalactosylglucosylceramide beta-D-acetylgalactosaminyltransferase activity	molecular_function	8	1	346	4	16274	0.0823771
GO:1902721	negative regulation of prolactin secretion	biological_process	11	1	346	4	16274	0.0823771
GO:1901565	organonitrogen compound catabolic process	biological_process	6	1	346	4	16274	0.0823771
GO:0035438	cyclic-di-GMP binding	molecular_function	5	1	346	4	16274	0.0823771
GO:0044540	L-cystine L-cysteine-lyase (deaminating	molecular_function	6	1	346	4	16274	0.0823771
GO:0018272	protein-pyridoxal-5-phosphate linkage via peptidyl-N6-pyridoxal phosphate-L-lysine	biological_process	11	1	346	4	16274	0.0823771
GO:2001106	regulation of Rho guanyl-nucleotide exchange factor activity	biological_process	8	1	346	4	16274	0.0823771
GO:0090083	regulation of inclusion body assembly	biological_process	6	1	346	4	16274	0.0823771
GO:2000209	regulation of anoikis	biological_process	9	1	346	4	16274	0.0823771
GO:1901317	regulation of flagellated sperm motility	biological_process	7	1	346	4	16274	0.0823771
GO:0071284	cellular response to lead ion	biological_process	8	1	346	4	16274	0.0823771
GO:0051122	hepoxilin biosynthetic process	biological_process	12	1	346	4	16274	0.0823771
GO:0006054	N-acetylneuraminate metabolic process	biological_process	7	1	346	4	16274	0.0823771
GO:0071614	linoleic acid epoxygenase activity	molecular_function	6	1	346	4	16274	0.0823771
GO:0008811	chloramphenicol O-acetyltransferase activity	molecular_function	9	1	346	4	16274	0.0823771
GO:0016846	carbon-sulfur lyase activity	molecular_function	5	1	346	4	16274	0.0823771
GO:0034678	integrin alpha8-beta1 complex	cellular_component	6	1	346	4	16274	0.0823771
GO:0008404	arachidonic acid 14,15-epoxygenase activity	molecular_function	8	1	346	4	16274	0.0823771
GO:0002664	regulation of T cell tolerance induction	biological_process	7	1	346	4	16274	0.0823771
GO:0004698	calcium-dependent protein kinase C activity	molecular_function	10	1	346	4	16274	0.0823771
GO:0086038	calcium:sodium antiporter activity involved in regulation of cardiac muscle cell membrane potential	molecular_function	11	1	346	4	16274	0.0823771
GO:0071911	synchronous neurotransmitter secretion	biological_process	7	1	346	4	16274	0.0823771
GO:0004394	heparan sulfate 2-O-sulfotransferase activity	molecular_function	8	1	346	4	16274	0.0823771
GO:0071951	conversion of methionyl-tRNA to N-formyl-methionyl-tRNA	biological_process	14	1	346	4	16274	0.0823771
GO:0021526	medial motor column neuron differentiation	biological_process	7	1	346	4	16274	0.0823771
GO:0002312	B cell activation involved in immune response	biological_process	8	1	346	4	16274	0.0823771
GO:0090134	cell migration involved in mesendoderm migration	biological_process	9	1	346	4	16274	0.0823771
GO:0010869	regulation of receptor biosynthetic process	biological_process	8	1	346	4	16274	0.0823771
GO:0000112	nucleotide-excision repair factor 3 complex	cellular_component	7	1	346	4	16274	0.0823771
GO:0046111	xanthine biosynthetic process	biological_process	11	1	346	4	16274	0.0823771
GO:1901623	regulation of lymphocyte chemotaxis	biological_process	8	1	346	4	16274	0.0823771
GO:1903235	positive regulation of calcium ion-dependent exocytosis of neurotransmitter	biological_process	11	1	346	4	16274	0.0823771
GO:0009992	cellular water homeostasis	biological_process	8	1	346	4	16274	0.0823771
GO:0016078	tRNA catabolic process	biological_process	11	1	346	4	16274	0.0823771
GO:0004325	ferrochelatase activity	molecular_function	5	1	346	4	16274	0.0823771
GO:0060407	negative regulation of penile erection	biological_process	7	1	346	4	16274	0.0823771
GO:2000812	regulation of barbed-end actin filament capping	biological_process	9	1	346	4	16274	0.0823771
GO:0070012	oligopeptidase activity	molecular_function	6	1	346	4	16274	0.0823771
GO:0034198	cellular response to amino acid starvation	biological_process	9	4	346	78	16274	0.0844905
GO:0015074	DNA integration	biological_process	8	2	346	23	16274	0.0850972
GO:0097094	craniofacial suture morphogenesis	biological_process	5	2	346	23	16274	0.0850972
GO:0030432	peristalsis	biological_process	9	2	346	23	16274	0.0850972
GO:0001618	virus receptor activity	molecular_function	5	2	346	23	16274	0.0850972
GO:0016079	synaptic vesicle exocytosis	biological_process	9	3	346	50	16274	0.089986
GO:0048024	regulation of mRNA splicing, via spliceosome	biological_process	9	2	346	24	16274	0.0915742
GO:0030141	secretory granule	cellular_component	8	5	346	114	16274	0.0959911
GO:0006878	cellular copper ion homeostasis	biological_process	12	2	346	25	16274	0.0981897
GO:0033588	Elongator holoenzyme complex	cellular_component	4	2	346	25	16274	0.0981897
GO:0070262	peptidyl-serine dephosphorylation	biological_process	10	2	346	25	16274	0.0981897
GO:0051168	nuclear export	biological_process	9	2	346	25	16274	0.0981897
GO:0090162	establishment of epithelial cell polarity	biological_process	6	2	346	25	16274	0.0981897
GO:0046718	viral entry into host cell	biological_process	9	3	346	52	16274	0.0984483
GO:0002863	positive regulation of inflammatory response to antigenic stimulus	biological_process	10	1	346	5	16274	0.101891
GO:0048021	regulation of melanin biosynthetic process	biological_process	8	1	346	5	16274	0.101891
GO:0035315	hair cell differentiation	biological_process	8	1	346	5	16274	0.101891
GO:0032877	positive regulation of DNA endoreduplication	biological_process	9	1	346	5	16274	0.101891
GO:0060011	Sertoli cell proliferation	biological_process	4	1	346	5	16274	0.101891
GO:0055026	negative regulation of cardiac muscle tissue development	biological_process	10	1	346	5	16274	0.101891
GO:0060128	corticotropin hormone secreting cell differentiation	biological_process	6	1	346	5	16274	0.101891
GO:0036492	eiF2alpha phosphorylation in response to endoplasmic reticulum stress	biological_process	11	1	346	5	16274	0.101891
GO:0046080	dUTP metabolic process	biological_process	11	1	346	5	16274	0.101891
GO:0030366	molybdopterin synthase activity	molecular_function	7	1	346	5	16274	0.101891
GO:0004803	transposase activity	molecular_function	5	1	346	5	16274	0.101891
GO:0042093	T-helper cell differentiation	biological_process	12	1	346	5	16274	0.101891
GO:0060129	thyroid-stimulating hormone-secreting cell differentiation	biological_process	9	1	346	5	16274	0.101891
GO:0022602	ovulation cycle process	biological_process	4	1	346	5	16274	0.101891
GO:0004170	dUTP diphosphatase activity	molecular_function	9	1	346	5	16274	0.101891
GO:0097284	hepatocyte apoptotic process	biological_process	8	2	346	26	16274	0.104935
GO:0008312	7S RNA binding	molecular_function	7	2	346	26	16274	0.104935
GO:0051403	stress-activated MAPK cascade	biological_process	12	2	346	26	16274	0.104935
GO:0032402	melanosome transport	biological_process	9	2	346	26	16274	0.104935
GO:0070098	chemokine-mediated signaling pathway	biological_process	7	5	346	119	16274	0.109971
GO:2000009	negative regulation of protein localization to cell surface	biological_process	7	2	346	27	16274	0.111802
GO:0090073	positive regulation of protein homodimerization activity	biological_process	8	2	346	27	16274	0.111802
GO:0031527	filopodium membrane	cellular_component	6	2	346	27	16274	0.111802
GO:0055038	recycling endosome membrane	cellular_component	9	4	346	87	16274	0.114238
GO:0050921	positive regulation of chemotaxis	biological_process	8	2	346	28	16274	0.118781
GO:0042129	regulation of T cell proliferation	biological_process	10	2	346	28	16274	0.118781
GO:0000018	regulation of DNA recombination	biological_process	9	1	346	6	16274	0.120992
GO:0051386	regulation of neurotrophin TRK receptor signaling pathway	biological_process	8	1	346	6	16274	0.120992
GO:1903706	regulation of hemopoiesis	biological_process	6	1	346	6	16274	0.120992
GO:2000721	positive regulation of transcription from RNA polymerase II promoter involved in smooth muscle cell differentiation	biological_process	11	1	346	6	16274	0.120992
GO:0044308	axonal spine	cellular_component	6	1	346	6	16274	0.120992
GO:0015218	pyrimidine nucleotide transmembrane transporter activity	molecular_function	7	1	346	6	16274	0.120992
GO:1903016	negative regulation of exo-alpha-sialidase activity	biological_process	8	1	346	6	16274	0.120992
GO:0044869	negative regulation by host of viral exo-alpha-sialidase activity	biological_process	11	1	346	6	16274	0.120992
GO:0006864	pyrimidine nucleotide transport	biological_process	9	1	346	6	16274	0.120992
GO:0019976	interleukin-2 binding	molecular_function	6	1	346	6	16274	0.120992
GO:0044871	negative regulation by host of viral glycoprotein metabolic process	biological_process	9	1	346	6	16274	0.120992
GO:0010265	SCF complex assembly	biological_process	7	1	346	6	16274	0.120992
GO:0004911	interleukin-2 receptor activity	molecular_function	7	1	346	6	16274	0.120992
GO:0043308	eosinophil degranulation	biological_process	9	1	346	6	16274	0.120992
GO:1903019	negative regulation of glycoprotein metabolic process	biological_process	8	1	346	6	16274	0.120992
GO:0016433	rRNA (adenine) methyltransferase activity	molecular_function	9	1	346	6	16274	0.120992
GO:0001996	positive regulation of heart rate by epinephrine-norepinephrine	biological_process	11	1	346	6	16274	0.120992
GO:0032979	protein insertion into mitochondrial inner membrane from matrix	biological_process	10	1	346	6	16274	0.120992
GO:0032474	otolith morphogenesis	biological_process	6	1	346	6	16274	0.120992
GO:0097195	pilomotor reflex	biological_process	6	1	346	6	16274	0.120992
GO:0046103	inosine biosynthetic process	biological_process	12	1	346	6	16274	0.120992
GO:0010640	regulation of platelet-derived growth factor receptor signaling pathway	biological_process	8	1	346	6	16274	0.120992
GO:0030492	hemoglobin binding	molecular_function	5	1	346	6	16274	0.120992
GO:0070814	hydrogen sulfide biosynthetic process	biological_process	7	1	346	6	16274	0.120992
GO:0021836	chemorepulsion involved in postnatal olfactory bulb interneuron migration	biological_process	7	1	346	6	16274	0.120992
GO:0032977	membrane insertase activity	molecular_function	5	1	346	6	16274	0.120992
GO:0099502	calcium-dependent activation of synaptic vesicle fusion	biological_process	11	1	346	6	16274	0.120992
GO:0000432	positive regulation of transcription from RNA polymerase II promoter by glucose	biological_process	12	1	346	6	16274	0.120992
GO:0042094	interleukin-2 biosynthetic process	biological_process	8	1	346	6	16274	0.120992
GO:0048022	negative regulation of melanin biosynthetic process	biological_process	9	1	346	6	16274	0.120992
GO:0001997	positive regulation of the force of heart contraction by epinephrine-norepinephrine	biological_process	12	1	346	6	16274	0.120992
GO:0030593	neutrophil chemotaxis	biological_process	7	5	346	124	16274	0.124878
GO:0030239	myofibril assembly	biological_process	7	2	346	29	16274	0.125866
GO:0048500	signal recognition particle	cellular_component	6	2	346	30	16274	0.133049
GO:0051382	kinetochore assembly	biological_process	8	2	346	30	16274	0.133049
GO:0006421	asparaginyl-tRNA aminoacylation	biological_process	13	1	346	7	16274	0.139687
GO:0002314	germinal center B cell differentiation	biological_process	10	1	346	7	16274	0.139687
GO:0019343	cysteine biosynthetic process via cystathionine	biological_process	12	1	346	7	16274	0.139687
GO:0070008	serine-type exopeptidase activity	molecular_function	7	1	346	7	16274	0.139687
GO:0102965	alcohol-forming fatty acyl-CoA reductase activity	molecular_function	7	1	346	7	16274	0.139687
GO:1990822	basic amino acid transmembrane transport	biological_process	12	1	346	7	16274	0.139687
GO:0072563	endothelial microparticle	cellular_component	5	1	346	7	16274	0.139687
GO:0003835	beta-galactoside alpha-2,6-sialyltransferase activity	molecular_function	7	1	346	7	16274	0.139687
GO:0034998	oligosaccharyltransferase I complex	cellular_component	8	1	346	7	16274	0.139687
GO:0000171	ribonuclease MRP activity	molecular_function	8	1	346	7	16274	0.139687
GO:0061891	calcium ion sensor activity	molecular_function	8	1	346	7	16274	0.139687
GO:0003860	3-hydroxyisobutyryl-CoA hydrolase activity	molecular_function	8	1	346	7	16274	0.139687
GO:0046061	dATP catabolic process	biological_process	12	1	346	7	16274	0.139687
GO:0060733	regulation of eIF2 alpha phosphorylation by amino acid starvation	biological_process	10	1	346	7	16274	0.139687
GO:0031849	olfactory receptor binding	molecular_function	7	1	346	7	16274	0.139687
GO:0004816	asparagine-tRNA ligase activity	molecular_function	7	1	346	7	16274	0.139687
GO:0050925	negative regulation of negative chemotaxis	biological_process	9	1	346	7	16274	0.139687
GO:0099545	trans-synaptic signaling by trans-synaptic complex	biological_process	8	1	346	7	16274	0.139687
GO:0097168	mesenchymal stem cell proliferation	biological_process	5	1	346	7	16274	0.139687
GO:0044205	'de novo' UMP biosynthetic process	biological_process	13	1	346	7	16274	0.139687
GO:0004447	iodide peroxidase activity	molecular_function	5	1	346	7	16274	0.139687
GO:0090191	negative regulation of branching involved in ureteric bud morphogenesis	biological_process	10	1	346	7	16274	0.139687
GO:0003858	3-hydroxybutyrate dehydrogenase activity	molecular_function	7	1	346	7	16274	0.139687
GO:0032324	molybdopterin cofactor biosynthetic process	biological_process	7	1	346	7	16274	0.139687
GO:0102092	5-diphosphoinositol pentakisphosphate 3-kinase activity	molecular_function	7	1	346	7	16274	0.139687
GO:0002544	chronic inflammatory response	biological_process	7	1	346	7	16274	0.139687
GO:0004938	alpha2-adrenergic receptor activity	molecular_function	10	1	346	7	16274	0.139687
GO:2001027	negative regulation of endothelial cell chemotaxis	biological_process	11	1	346	7	16274	0.139687
GO:0042427	serotonin biosynthetic process	biological_process	8	1	346	7	16274	0.139687
GO:0052723	inositol hexakisphosphate 1-kinase activity	molecular_function	8	1	346	7	16274	0.139687
GO:0033857	diphosphoinositol-pentakisphosphate kinase activity	molecular_function	7	1	346	7	16274	0.139687
GO:1903894	regulation of IRE1-mediated unfolded protein response	biological_process	9	1	346	7	16274	0.139687
GO:0004768	stearoyl-CoA 9-desaturase activity	molecular_function	8	1	346	7	16274	0.139687
GO:0070105	positive regulation of interleukin-6-mediated signaling pathway	biological_process	10	1	346	7	16274	0.139687
GO:0080019	fatty-acyl-CoA reductase (alcohol-forming) activity	molecular_function	7	1	346	7	16274	0.139687
GO:0045163	clustering of voltage-gated potassium channels	biological_process	7	1	346	7	16274	0.139687
GO:1990026	hippocampal mossy fiber expansion	cellular_component	7	1	346	7	16274	0.139687
GO:2000815	regulation of mRNA stability involved in response to oxidative stress	biological_process	12	1	346	7	16274	0.139687
GO:0000829	inositol heptakisphosphate kinase activity	molecular_function	7	1	346	7	16274	0.139687
GO:0032026	response to magnesium ion	biological_process	7	1	346	7	16274	0.139687
GO:0016052	carbohydrate catabolic process	biological_process	6	1	346	7	16274	0.139687
GO:0099579	G protein-coupled neurotransmitter receptor activity involved in regulation of postsynaptic membrane potential	molecular_function	8	1	346	7	16274	0.139687
GO:0006434	seryl-tRNA aminoacylation	biological_process	13	1	346	7	16274	0.139687
GO:0051283	negative regulation of sequestering of calcium ion	biological_process	7	1	346	7	16274	0.139687
GO:0008078	mesodermal cell migration	biological_process	8	1	346	7	16274	0.139687
GO:0004694	eukaryotic translation initiation factor 2alpha kinase activity	molecular_function	9	1	346	7	16274	0.139687
GO:0097167	circadian regulation of translation	biological_process	10	1	346	7	16274	0.139687
GO:1903966	monounsaturated fatty acid biosynthetic process	biological_process	12	1	346	7	16274	0.139687
GO:1903766	positive regulation of potassium ion export across plasma membrane	biological_process	12	1	346	7	16274	0.139687
GO:0030120	vesicle coat	cellular_component	7	1	346	7	16274	0.139687
GO:0002636	positive regulation of germinal center formation	biological_process	10	1	346	7	16274	0.139687
GO:1990349	gap junction-mediated intercellular transport	biological_process	7	1	346	7	16274	0.139687
GO:0070256	negative regulation of mucus secretion	biological_process	9	1	346	7	16274	0.139687
GO:0004828	serine-tRNA ligase activity	molecular_function	7	1	346	7	16274	0.139687
GO:0031826	type 2A serotonin receptor binding	molecular_function	8	1	346	7	16274	0.139687
GO:0046101	hypoxanthine biosynthetic process	biological_process	11	1	346	7	16274	0.139687
GO:0043103	hypoxanthine salvage	biological_process	12	1	346	7	16274	0.139687
GO:0015378	sodium:chloride symporter activity	molecular_function	10	1	346	7	16274	0.139687
GO:0070052	collagen V binding	molecular_function	6	1	346	7	16274	0.139687
GO:0008269	JAK pathway signal transduction adaptor activity	molecular_function	7	1	346	7	16274	0.139687
GO:0046832	negative regulation of RNA export from nucleus	biological_process	9	1	346	7	16274	0.139687
GO:0008511	sodium:potassium:chloride symporter activity	molecular_function	11	1	346	7	16274	0.139687
GO:0045976	negative regulation of mitotic cell cycle, embryonic	biological_process	9	1	346	7	16274	0.139687
GO:0004510	tryptophan 5-monooxygenase activity	molecular_function	7	1	346	7	16274	0.139687
GO:0031696	alpha-2C adrenergic receptor binding	molecular_function	8	1	346	7	16274	0.139687
GO:0052724	inositol hexakisphosphate 3-kinase activity	molecular_function	8	1	346	7	16274	0.139687
GO:0047522	15-oxoprostaglandin 13-oxidase activity	molecular_function	7	1	346	7	16274	0.139687
GO:0016717	oxidoreductase activity, acting on paired donors, with oxidation of a pair of donors resulting in the reduction of molecular oxygen to two molecules of water	molecular_function	6	1	346	7	16274	0.139687
GO:0019346	transsulfuration	biological_process	11	1	346	7	16274	0.139687
GO:0051592	response to calcium ion	biological_process	7	3	346	61	16274	0.140106
GO:0002064	epithelial cell development	biological_process	6	2	346	32	16274	0.147678
GO:0022841	potassium ion leak channel activity	molecular_function	9	2	346	32	16274	0.147678
GO:1904262	negative regulation of TORC1 signaling	biological_process	11	2	346	32	16274	0.147678
GO:0048245	eosinophil chemotaxis	biological_process	7	2	346	32	16274	0.147678
GO:0046579	positive regulation of Ras protein signal transduction	biological_process	11	2	346	33	16274	0.155111
GO:0030322	stabilization of membrane potential	biological_process	6	2	346	33	16274	0.155111
GO:0004935	adrenergic receptor activity	molecular_function	8	2	346	33	16274	0.155111
GO:0090543	Flemming body	cellular_component	4	2	346	33	16274	0.155111
GO:0048791	calcium ion-regulated exocytosis of neurotransmitter	biological_process	10	2	346	33	16274	0.155111
GO:0042472	inner ear morphogenesis	biological_process	6	5	346	134	16274	0.157273
GO:0098641	cadherin binding involved in cell-cell adhesion	molecular_function	7	1	346	8	16274	0.157986
GO:0097200	cysteine-type endopeptidase activity involved in execution phase of apoptosis	molecular_function	10	1	346	8	16274	0.157986
GO:0035744	T-helper 1 cell cytokine production	biological_process	8	1	346	8	16274	0.157986
GO:0050805	negative regulation of synaptic transmission	biological_process	8	1	346	8	16274	0.157986
GO:0008607	phosphorylase kinase regulator activity	molecular_function	7	1	346	8	16274	0.157986
GO:0000275	mitochondrial proton-transporting ATP synthase complex, catalytic core F(1	cellular_component	7	1	346	8	16274	0.157986
GO:0032946	positive regulation of mononuclear cell proliferation	biological_process	9	1	346	8	16274	0.157986
GO:0021543	pallium development	biological_process	5	1	346	8	16274	0.157986
GO:0010754	negative regulation of cGMP-mediated signaling	biological_process	10	1	346	8	16274	0.157986
GO:0004705	JUN kinase activity	molecular_function	11	1	346	8	16274	0.157986
GO:0061844	antimicrobial humoral immune response mediated by antimicrobial peptide	biological_process	7	3	346	65	16274	0.160238
GO:0045987	positive regulation of smooth muscle contraction	biological_process	10	2	346	34	16274	0.162613
GO:0030169	low-density lipoprotein particle binding	molecular_function	7	2	346	34	16274	0.162613
GO:0004724	magnesium-dependent protein serine/threonine phosphatase activity	molecular_function	10	2	346	34	16274	0.162613
GO:0004722	protein serine/threonine phosphatase activity	molecular_function	9	5	346	137	16274	0.167607
GO:0001952	regulation of cell-matrix adhesion	biological_process	7	2	346	35	16274	0.170179
GO:0006614	SRP-dependent cotranslational protein targeting to membrane	biological_process	14	2	346	35	16274	0.170179
GO:0010033	response to organic substance	biological_process	5	3	346	67	16274	0.170616
GO:0044528	regulation of mitochondrial mRNA stability	biological_process	11	1	346	9	16274	0.175897
GO:0006154	adenosine catabolic process	biological_process	7	1	346	9	16274	0.175897
GO:0034121	regulation of toll-like receptor signaling pathway	biological_process	8	1	346	9	16274	0.175897
GO:0010025	wax biosynthetic process	biological_process	7	1	346	9	16274	0.175897
GO:0016714	oxidoreductase activity, acting on paired donors, with incorporation or reduction of molecular oxygen, reduced pteridine as one donor, and incorporation of one atom of oxygen	molecular_function	6	1	346	9	16274	0.175897
GO:0051142	positive regulation of NK T cell proliferation	biological_process	13	1	346	9	16274	0.175897
GO:0035989	tendon development	biological_process	7	1	346	9	16274	0.175897
GO:0002025	norepinephrine-epinephrine-mediated vasodilation involved in regulation of systemic arterial blood pressure	biological_process	8	1	346	9	16274	0.175897
GO:0097224	sperm connecting piece	cellular_component	5	1	346	9	16274	0.175897
GO:0051128	regulation of cellular component organization	biological_process	6	1	346	9	16274	0.175897
GO:0098534	centriole assembly	biological_process	6	1	346	9	16274	0.175897
GO:0033631	cell-cell adhesion mediated by integrin	biological_process	6	1	346	9	16274	0.175897
GO:2000552	negative regulation of T-helper 2 cell cytokine production	biological_process	12	1	346	9	16274	0.175897
GO:0042089	cytokine biosynthetic process	biological_process	7	1	346	9	16274	0.175897
GO:0030263	apoptotic chromosome condensation	biological_process	10	1	346	9	16274	0.175897
GO:0071011	precatalytic spliceosome	cellular_component	7	1	346	9	16274	0.175897
GO:0010956	negative regulation of calcidiol 1-monooxygenase activity	biological_process	12	1	346	9	16274	0.175897
GO:0010694	positive regulation of alkaline phosphatase activity	biological_process	12	1	346	9	16274	0.175897
GO:0031998	regulation of fatty acid beta-oxidation	biological_process	8	1	346	9	16274	0.175897
GO:0042596	fear response	biological_process	6	1	346	9	16274	0.175897
GO:0070513	death domain binding	molecular_function	6	1	346	9	16274	0.175897
GO:0010748	negative regulation of long-chain fatty acid import across plasma membrane	biological_process	11	1	346	9	16274	0.175897
GO:0070051	fibrinogen binding	molecular_function	5	1	346	9	16274	0.175897
GO:0045066	regulatory T cell differentiation	biological_process	9	1	346	9	16274	0.175897
GO:1902775	mitochondrial large ribosomal subunit assembly	biological_process	10	1	346	9	16274	0.175897
GO:0032795	heterotrimeric G-protein binding	molecular_function	5	1	346	9	16274	0.175897
GO:0042164	interleukin-12 alpha subunit binding	molecular_function	7	1	346	9	16274	0.175897
GO:0060627	regulation of vesicle-mediated transport	biological_process	6	1	346	9	16274	0.175897
GO:0038127	ERBB signaling pathway	biological_process	8	1	346	9	16274	0.175897
GO:0042509	regulation of tyrosine phosphorylation of STAT protein	biological_process	10	1	346	9	16274	0.175897
GO:0051495	positive regulation of cytoskeleton organization	biological_process	9	1	346	9	16274	0.175897
GO:0038110	interleukin-2-mediated signaling pathway	biological_process	7	1	346	9	16274	0.175897
GO:0031694	alpha-2A adrenergic receptor binding	molecular_function	8	1	346	9	16274	0.175897
GO:0097442	CA3 pyramidal cell dendrite	cellular_component	7	1	346	9	16274	0.175897
GO:0018027	peptidyl-lysine dimethylation	biological_process	12	1	346	9	16274	0.175897
GO:0031649	heat generation	biological_process	6	1	346	9	16274	0.175897
GO:0004908	interleukin-1 receptor activity	molecular_function	7	1	346	9	16274	0.175897
GO:0001839	neural plate morphogenesis	biological_process	8	1	346	9	16274	0.175897
GO:0042699	follicle-stimulating hormone signaling pathway	biological_process	6	1	346	9	16274	0.175897
GO:0043023	ribosomal large subunit binding	molecular_function	6	2	346	36	16274	0.177803
GO:0017075	syntaxin-1 binding	molecular_function	7	2	346	36	16274	0.177803
GO:0031489	myosin V binding	molecular_function	7	2	346	37	16274	0.185479
GO:0035458	cellular response to interferon-beta	biological_process	8	2	346	37	16274	0.185479
GO:0000027	ribosomal large subunit assembly	biological_process	9	3	346	70	16274	0.186529
GO:0001750	photoreceptor outer segment	cellular_component	5	4	346	106	16274	0.189168
GO:0036342	post-anal tail morphogenesis	biological_process	5	2	346	38	16274	0.1932
GO:0048041	focal adhesion assembly	biological_process	9	2	346	38	16274	0.1932
GO:0017158	regulation of calcium ion-dependent exocytosis	biological_process	9	2	346	38	16274	0.1932
GO:0003429	growth plate cartilage chondrocyte morphogenesis	biological_process	10	2	346	38	16274	0.1932
GO:0000832	inositol hexakisphosphate 5-kinase activity	molecular_function	8	1	346	10	16274	0.193428
GO:0010998	regulation of translational initiation by eIF2 alpha phosphorylation	biological_process	10	1	346	10	16274	0.193428
GO:0098636	protein complex involved in cell adhesion	cellular_component	4	1	346	10	16274	0.193428
GO:0043615	astrocyte cell migration	biological_process	8	1	346	10	16274	0.193428
GO:0002943	tRNA dihydrouridine synthesis	biological_process	13	1	346	10	16274	0.193428
GO:0010637	negative regulation of mitochondrial fusion	biological_process	10	1	346	10	16274	0.193428
GO:0007215	glutamate receptor signaling pathway	biological_process	6	1	346	10	16274	0.193428
GO:0043138	3'-5' DNA helicase activity	molecular_function	11	1	346	10	16274	0.193428
GO:0035336	long-chain fatty-acyl-CoA metabolic process	biological_process	9	1	346	10	16274	0.193428
GO:0035624	receptor transactivation	biological_process	10	1	346	10	16274	0.193428
GO:0140007	KICSTOR complex	cellular_component	4	1	346	10	16274	0.193428
GO:0070849	response to epidermal growth factor	biological_process	5	1	346	10	16274	0.193428
GO:0007258	JUN phosphorylation	biological_process	10	1	346	10	16274	0.193428
GO:0036515	serotonergic neuron axon guidance	biological_process	7	1	346	10	16274	0.193428
GO:0014807	regulation of somitogenesis	biological_process	7	1	346	10	16274	0.193428
GO:0005250	A-type (transient outward) potassium channel activity	molecular_function	11	1	346	10	16274	0.193428
GO:0004128	cytochrome-b5 reductase activity, acting on NAD(P)H	molecular_function	7	1	346	10	16274	0.193428
GO:0048525	negative regulation of viral process	biological_process	7	1	346	10	16274	0.193428
GO:0018812	3-hydroxyacyl-CoA dehydratase activity	molecular_function	7	1	346	10	16274	0.193428
GO:0010921	regulation of phosphatase activity	biological_process	10	1	346	10	16274	0.193428
GO:0051797	regulation of hair follicle development	biological_process	7	1	346	10	16274	0.193428
GO:0030485	smooth muscle contractile fiber	cellular_component	7	1	346	10	16274	0.193428
GO:2000255	negative regulation of male germ cell proliferation	biological_process	9	1	346	10	16274	0.193428
GO:0060675	ureteric bud morphogenesis	biological_process	11	1	346	10	16274	0.193428
GO:0031547	brain-derived neurotrophic factor receptor signaling pathway	biological_process	8	1	346	10	16274	0.193428
GO:0061308	cardiac neural crest cell development involved in heart development	biological_process	8	1	346	10	16274	0.193428
GO:0009168	purine ribonucleoside monophosphate biosynthetic process	biological_process	11	1	346	10	16274	0.193428
GO:2000973	regulation of pro-B cell differentiation	biological_process	9	1	346	10	16274	0.193428
GO:0010751	negative regulation of nitric oxide mediated signal transduction	biological_process	10	1	346	10	16274	0.193428
GO:0071014	post-mRNA release spliceosomal complex	cellular_component	7	1	346	10	16274	0.193428
GO:0061179	negative regulation of insulin secretion involved in cellular response to glucose stimulus	biological_process	12	1	346	10	16274	0.193428
GO:0009264	deoxyribonucleotide catabolic process	biological_process	10	1	346	10	16274	0.193428
GO:0046790	virion binding	molecular_function	4	1	346	10	16274	0.193428
GO:0060718	chorionic trophoblast cell differentiation	biological_process	6	1	346	10	16274	0.193428
GO:0031731	CCR6 chemokine receptor binding	molecular_function	9	1	346	10	16274	0.193428
GO:0033572	transferrin transport	biological_process	11	1	346	10	16274	0.193428
GO:0045519	interleukin-23 receptor binding	molecular_function	7	1	346	10	16274	0.193428
GO:0000322	storage vacuole	cellular_component	7	1	346	10	16274	0.193428
GO:0036514	dopaminergic neuron axon guidance	biological_process	7	1	346	10	16274	0.193428
GO:0070743	interleukin-23 complex	cellular_component	4	1	346	10	16274	0.193428
GO:2000291	regulation of myoblast proliferation	biological_process	7	1	346	10	16274	0.193428
GO:0017150	tRNA dihydrouridine synthase activity	molecular_function	6	1	346	10	16274	0.193428
GO:0046474	glycerophospholipid biosynthetic process	biological_process	9	1	346	10	16274	0.193428
GO:0032350	regulation of hormone metabolic process	biological_process	6	1	346	10	16274	0.193428
GO:0019086	late viral transcription	biological_process	8	1	346	10	16274	0.193428
GO:0030942	endoplasmic reticulum signal peptide binding	molecular_function	7	1	346	10	16274	0.193428
GO:0001405	PAM complex, Tim23 associated import motor	cellular_component	8	1	346	10	16274	0.193428
GO:0005132	type I interferon receptor binding	molecular_function	7	3	346	73	16274	0.202808
GO:0001890	placenta development	biological_process	6	3	346	74	16274	0.208307
GO:0048020	CCR chemokine receptor binding	molecular_function	8	2	346	40	16274	0.20876
GO:0044458	motile cilium assembly	biological_process	8	2	346	40	16274	0.20876
GO:0001849	complement component C1q binding	molecular_function	6	1	346	11	16274	0.210587
GO:0050819	negative regulation of coagulation	biological_process	7	1	346	11	16274	0.210587
GO:0005655	nucleolar ribonuclease P complex	cellular_component	9	1	346	11	16274	0.210587
GO:0007296	vitellogenesis	biological_process	6	1	346	11	16274	0.210587
GO:0072345	NAADP-sensitive calcium-release channel activity	molecular_function	10	1	346	11	16274	0.210587
GO:0030275	LRR domain binding	molecular_function	6	1	346	11	16274	0.210587
GO:0007603	phototransduction, visible light	biological_process	6	1	346	11	16274	0.210587
GO:0035092	sperm chromatin condensation	biological_process	9	1	346	11	16274	0.210587
GO:0034393	positive regulation of smooth muscle cell apoptotic process	biological_process	11	1	346	11	16274	0.210587
GO:0016742	hydroxymethyl-, formyl- and related transferase activity	molecular_function	6	1	346	11	16274	0.210587
GO:0043514	interleukin-12 complex	cellular_component	4	1	346	11	16274	0.210587
GO:0032736	positive regulation of interleukin-13 production	biological_process	8	1	346	11	16274	0.210587
GO:0008537	proteasome activator complex	cellular_component	4	1	346	11	16274	0.210587
GO:0030916	otic vesicle formation	biological_process	7	1	346	11	16274	0.210587
GO:0098967	exocytic insertion of neurotransmitter receptor to postsynaptic membrane	biological_process	9	1	346	11	16274	0.210587
GO:0033081	regulation of T cell differentiation in thymus	biological_process	10	1	346	11	16274	0.210587
GO:0031536	positive regulation of exit from mitosis	biological_process	10	1	346	11	16274	0.210587
GO:0032819	positive regulation of natural killer cell proliferation	biological_process	10	1	346	11	16274	0.210587
GO:0033600	negative regulation of mammary gland epithelial cell proliferation	biological_process	9	1	346	11	16274	0.210587
GO:0002906	negative regulation of mature B cell apoptotic process	biological_process	7	1	346	11	16274	0.210587
GO:0000738	DNA catabolic process, exonucleolytic	biological_process	9	1	346	11	16274	0.210587
GO:0010224	response to UV-B	biological_process	8	1	346	11	16274	0.210587
GO:0001103	RNA polymerase II repressing transcription factor binding	molecular_function	8	3	346	75	16274	0.213839
GO:0002323	natural killer cell activation involved in immune response	biological_process	8	3	346	75	16274	0.213839
GO:0043330	response to exogenous dsRNA	biological_process	8	4	346	112	16274	0.215497
GO:0032733	positive regulation of interleukin-10 production	biological_process	8	2	346	41	16274	0.216588
GO:0006935	chemotaxis	biological_process	5	6	346	190	16274	0.218522
GO:0006887	exocytosis	biological_process	7	5	346	152	16274	0.222878
GO:0034237	protein kinase A regulatory subunit binding	molecular_function	6	2	346	42	16274	0.224442
GO:0045921	positive regulation of exocytosis	biological_process	8	2	346	42	16274	0.224442
GO:0008353	RNA polymerase II CTD heptapeptide repeat kinase activity	molecular_function	9	2	346	42	16274	0.224442
GO:0008483	transaminase activity	molecular_function	6	2	346	42	16274	0.224442
GO:0042470	melanosome	cellular_component	8	3	346	77	16274	0.224995
GO:0000165	MAPK cascade	biological_process	11	6	346	192	16274	0.225344
GO:0031262	Ndc80 complex	cellular_component	4	1	346	12	16274	0.227382
GO:0006574	valine catabolic process	biological_process	11	1	346	12	16274	0.227382
GO:1903588	negative regulation of blood vessel endothelial cell proliferation involved in sprouting angiogenesis	biological_process	10	1	346	12	16274	0.227382
GO:0044613	nuclear pore central transport channel	cellular_component	4	1	346	12	16274	0.227382
GO:0070044	synaptobrevin 2-SNAP-25-syntaxin-1a complex	cellular_component	7	1	346	12	16274	0.227382
GO:0031323	regulation of cellular metabolic process	biological_process	6	1	346	12	16274	0.227382
GO:0046167	glycerol-3-phosphate biosynthetic process	biological_process	9	1	346	12	16274	0.227382
GO:0030641	regulation of cellular pH	biological_process	11	1	346	12	16274	0.227382
GO:0051135	positive regulation of NK T cell activation	biological_process	11	1	346	12	16274	0.227382
GO:0072602	interleukin-4 secretion	biological_process	12	1	346	12	16274	0.227382
GO:0045581	negative regulation of T cell differentiation	biological_process	10	1	346	12	16274	0.227382
GO:0019209	kinase activator activity	molecular_function	6	1	346	12	16274	0.227382
GO:0008499	UDP-galactose:beta-N-acetylglucosamine beta-1,3-galactosyltransferase activity	molecular_function	8	1	346	12	16274	0.227382
GO:2000503	positive regulation of natural killer cell chemotaxis	biological_process	10	1	346	12	16274	0.227382
GO:0035522	monoubiquitinated histone H2A deubiquitination	biological_process	12	1	346	12	16274	0.227382
GO:0015174	basic amino acid transmembrane transporter activity	molecular_function	8	1	346	12	16274	0.227382
GO:0071621	granulocyte chemotaxis	biological_process	6	1	346	12	16274	0.227382
GO:0002686	negative regulation of leukocyte migration	biological_process	7	1	346	12	16274	0.227382
GO:0005432	calcium:sodium antiporter activity	molecular_function	10	1	346	12	16274	0.227382
GO:0099151	regulation of postsynaptic density assembly	biological_process	9	1	346	12	16274	0.227382
GO:0032456	endocytic recycling	biological_process	8	3	346	78	16274	0.230615
GO:0033141	positive regulation of peptidyl-serine phosphorylation of STAT protein	biological_process	12	3	346	78	16274	0.230615
GO:0099560	synaptic membrane adhesion	biological_process	7	2	346	43	16274	0.232317
GO:0007188	adenylate cyclase-modulating G protein-coupled receptor signaling pathway	biological_process	7	3	346	79	16274	0.236261
GO:0008143	poly(A) binding	molecular_function	9	2	346	44	16274	0.240208
GO:1903861	positive regulation of dendrite extension	biological_process	12	2	346	44	16274	0.240208
GO:0070932	histone H3 deacetylation	biological_process	12	2	346	44	16274	0.240208
GO:0045840	positive regulation of mitotic nuclear division	biological_process	9	2	346	44	16274	0.240208
GO:0008652	cellular amino acid biosynthetic process	biological_process	9	2	346	44	16274	0.240208
GO:0010757	negative regulation of plasminogen activation	biological_process	11	1	346	13	16274	0.24382
GO:0004499	N,N-dimethylaniline monooxygenase activity	molecular_function	7	1	346	13	16274	0.24382
GO:0019372	lipoxygenase pathway	biological_process	10	1	346	13	16274	0.24382
GO:0031415	NatA complex	cellular_component	7	1	346	13	16274	0.24382
GO:1903936	cellular response to sodium arsenite	biological_process	7	1	346	13	16274	0.24382
GO:0004176	ATP-dependent peptidase activity	molecular_function	11	1	346	13	16274	0.24382
GO:0102345	3-hydroxy-lignoceroyl-CoA dehydratase activity	molecular_function	7	1	346	13	16274	0.24382
GO:0043374	CD8-positive, alpha-beta T cell differentiation	biological_process	10	1	346	13	16274	0.24382
GO:0030061	mitochondrial crista	cellular_component	5	1	346	13	16274	0.24382
GO:0051383	kinetochore organization	biological_process	6	1	346	13	16274	0.24382
GO:0015081	sodium ion transmembrane transporter activity	molecular_function	9	1	346	13	16274	0.24382
GO:1901837	negative regulation of transcription of nucleolar large rRNA by RNA polymerase I	biological_process	11	1	346	13	16274	0.24382
GO:0010536	positive regulation of activation of Janus kinase activity	biological_process	12	1	346	13	16274	0.24382
GO:0042589	zymogen granule membrane	cellular_component	8	1	346	13	16274	0.24382
GO:0033192	calmodulin-dependent protein phosphatase activity	molecular_function	11	1	346	13	16274	0.24382
GO:0102343	3-hydroxy-arachidoyl-CoA dehydratase activity	molecular_function	7	1	346	13	16274	0.24382
GO:0102344	3-hydroxy-behenoyl-CoA dehydratase activity	molecular_function	7	1	346	13	16274	0.24382
GO:2000048	negative regulation of cell-cell adhesion mediated by cadherin	biological_process	8	1	346	13	16274	0.24382
GO:1904491	protein localization to ciliary transition zone	biological_process	9	1	346	13	16274	0.24382
GO:0035093	spermatogenesis, exchange of chromosomal proteins	biological_process	5	1	346	13	16274	0.24382
GO:1903351	cellular response to dopamine	biological_process	7	1	346	13	16274	0.24382
GO:0070828	heterochromatin organization	biological_process	6	1	346	13	16274	0.24382
GO:0030917	midbrain-hindbrain boundary development	biological_process	5	1	346	13	16274	0.24382
GO:0010763	positive regulation of fibroblast migration	biological_process	9	1	346	13	16274	0.24382
GO:0102158	very-long-chain 3-hydroxyacyl-CoA dehydratase activity	molecular_function	7	1	346	13	16274	0.24382
GO:0002286	T cell activation involved in immune response	biological_process	8	3	346	81	16274	0.247623
GO:0048675	axon extension	biological_process	7	2	346	46	16274	0.256024
GO:0033689	negative regulation of osteoblast proliferation	biological_process	8	1	346	14	16274	0.25991
GO:0070100	negative regulation of chemokine-mediated signaling pathway	biological_process	10	1	346	14	16274	0.25991
GO:0032754	positive regulation of interleukin-5 production	biological_process	8	1	346	14	16274	0.25991
GO:0031298	replication fork protection complex	cellular_component	4	1	346	14	16274	0.25991
GO:1905064	negative regulation of vascular smooth muscle cell differentiation	biological_process	10	1	346	14	16274	0.25991
GO:0086036	regulation of cardiac muscle cell membrane potential	biological_process	6	1	346	14	16274	0.25991
GO:0045779	negative regulation of bone resorption	biological_process	9	1	346	14	16274	0.25991
GO:0061384	heart trabecula morphogenesis	biological_process	6	1	346	14	16274	0.25991
GO:0060676	ureteric bud formation	biological_process	10	1	346	14	16274	0.25991
GO:0008611	ether lipid biosynthetic process	biological_process	8	1	346	14	16274	0.25991
GO:0071816	tail-anchored membrane protein insertion into ER membrane	biological_process	10	1	346	14	16274	0.25991
GO:0008273	calcium, potassium:sodium antiporter activity	molecular_function	11	1	346	14	16274	0.25991
GO:1900118	negative regulation of execution phase of apoptosis	biological_process	10	1	346	14	16274	0.25991
GO:0015271	outward rectifier potassium channel activity	molecular_function	10	1	346	14	16274	0.25991
GO:0006029	proteoglycan metabolic process	biological_process	8	1	346	14	16274	0.25991
GO:0019344	cysteine biosynthetic process	biological_process	11	1	346	14	16274	0.25991
GO:0035357	peroxisome proliferator activated receptor signaling pathway	biological_process	6	1	346	14	16274	0.25991
GO:0032466	negative regulation of cytokinesis	biological_process	9	1	346	14	16274	0.25991
GO:0071986	Ragulator complex	cellular_component	8	1	346	14	16274	0.25991
GO:0015037	peptide disulfide oxidoreductase activity	molecular_function	7	1	346	14	16274	0.25991
GO:0045927	positive regulation of growth	biological_process	6	1	346	14	16274	0.25991
GO:0006621	protein retention in ER lumen	biological_process	9	1	346	14	16274	0.25991
GO:0009083	branched-chain amino acid catabolic process	biological_process	10	1	346	14	16274	0.25991
GO:0004619	phosphoglycerate mutase activity	molecular_function	7	1	346	14	16274	0.25991
GO:0002862	negative regulation of inflammatory response to antigenic stimulus	biological_process	10	1	346	14	16274	0.25991
GO:0051918	negative regulation of fibrinolysis	biological_process	9	1	346	14	16274	0.25991
GO:0000159	protein phosphatase type 2A complex	cellular_component	5	2	346	47	16274	0.263941
GO:0005834	heterotrimeric G-protein complex	cellular_component	5	3	346	84	16274	0.264815
GO:0043473	pigmentation	biological_process	3	3	346	84	16274	0.264815
GO:0030183	B cell differentiation	biological_process	8	5	346	164	16274	0.270493
GO:0006006	glucose metabolic process	biological_process	8	3	346	85	16274	0.270579
GO:0031018	endocrine pancreas development	biological_process	5	2	346	48	16274	0.271858
GO:1990837	sequence-specific double-stranded DNA binding	molecular_function	8	2	346	48	16274	0.271858
GO:0090102	cochlea development	biological_process	5	2	346	48	16274	0.271858
GO:1990712	HFE-transferrin receptor complex	cellular_component	6	1	346	15	16274	0.275659
GO:0045589	regulation of regulatory T cell differentiation	biological_process	10	1	346	15	16274	0.275659
GO:2001014	regulation of skeletal muscle cell differentiation	biological_process	7	1	346	15	16274	0.275659
GO:0021544	subpallium development	biological_process	5	1	346	15	16274	0.275659
GO:0004370	glycerol kinase activity	molecular_function	7	1	346	15	16274	0.275659
GO:0007190	activation of adenylate cyclase activity	biological_process	6	1	346	15	16274	0.275659
GO:1901990	regulation of mitotic cell cycle phase transition	biological_process	8	1	346	15	16274	0.275659
GO:0015015	heparan sulfate proteoglycan biosynthetic process, enzymatic modification	biological_process	10	1	346	15	16274	0.275659
GO:0051304	chromosome separation	biological_process	5	1	346	15	16274	0.275659
GO:1900748	positive regulation of vascular endothelial growth factor signaling pathway	biological_process	9	1	346	15	16274	0.275659
GO:0097211	cellular response to gonadotropin-releasing hormone	biological_process	8	1	346	15	16274	0.275659
GO:0060090	molecular adaptor activity	molecular_function	4	1	346	15	16274	0.275659
GO:0032725	positive regulation of granulocyte macrophage colony-stimulating factor production	biological_process	8	1	346	15	16274	0.275659
GO:0045656	negative regulation of monocyte differentiation	biological_process	10	1	346	15	16274	0.275659
GO:0006825	copper ion transport	biological_process	10	1	346	15	16274	0.275659
GO:0070180	large ribosomal subunit rRNA binding	molecular_function	8	1	346	15	16274	0.275659
GO:0006020	inositol metabolic process	biological_process	7	1	346	15	16274	0.275659
GO:0032182	ubiquitin-like protein binding	molecular_function	5	1	346	15	16274	0.275659
GO:0048208	COPII vesicle coating	biological_process	8	1	346	15	16274	0.275659
GO:0015186	L-glutamine transmembrane transporter activity	molecular_function	7	1	346	15	16274	0.275659
GO:0033278	cell proliferation in midbrain	biological_process	5	1	346	15	16274	0.275659
GO:0000467	exonucleolytic trimming to generate mature 3'-end of 5.8S rRNA from tricistronic rRNA transcript (SSU-rRNA, 5.8S rRNA, LSU-rRNA	biological_process	12	1	346	15	16274	0.275659
GO:0005243	gap junction channel activity	molecular_function	8	1	346	15	16274	0.275659
GO:0034982	mitochondrial protein processing	biological_process	9	1	346	15	16274	0.275659
GO:0014808	release of sequestered calcium ion into cytosol by sarcoplasmic reticulum	biological_process	12	1	346	15	16274	0.275659
GO:0016780	phosphotransferase activity, for other substituted phosphate groups	molecular_function	6	1	346	15	16274	0.275659
GO:0015014	heparan sulfate proteoglycan biosynthetic process, polysaccharide chain biosynthetic process	biological_process	9	1	346	15	16274	0.275659
GO:0043486	histone exchange	biological_process	7	1	346	15	16274	0.275659
GO:0010761	fibroblast migration	biological_process	8	1	346	15	16274	0.275659
GO:2000323	negative regulation of glucocorticoid receptor signaling pathway	biological_process	10	1	346	15	16274	0.275659
GO:0033503	HULC complex	cellular_component	6	1	346	15	16274	0.275659
GO:0006868	glutamine transport	biological_process	8	1	346	15	16274	0.275659
GO:1900028	negative regulation of ruffle assembly	biological_process	10	1	346	15	16274	0.275659
GO:0032592	integral component of mitochondrial membrane	cellular_component	7	1	346	15	16274	0.275659
GO:1904938	planar cell polarity pathway involved in axon guidance	biological_process	10	1	346	15	16274	0.275659
GO:0045823	positive regulation of heart contraction	biological_process	9	1	346	15	16274	0.275659
GO:0031226	intrinsic component of plasma membrane	cellular_component	5	2	346	49	16274	0.279772
GO:0002040	sprouting angiogenesis	biological_process	6	2	346	49	16274	0.279772
GO:0048247	lymphocyte chemotaxis	biological_process	6	2	346	49	16274	0.279772
GO:0035690	cellular response to drug	biological_process	6	3	346	87	16274	0.282147
GO:0009653	anatomical structure morphogenesis	biological_process	4	2	346	50	16274	0.28768
GO:0003007	heart morphogenesis	biological_process	6	3	346	88	16274	0.287948
GO:0010818	T cell chemotaxis	biological_process	7	1	346	16	16274	0.291073
GO:0032027	myosin light chain binding	molecular_function	7	1	346	16	16274	0.291073
GO:0090114	COPII-coated vesicle budding	biological_process	9	1	346	16	16274	0.291073
GO:0016004	phospholipase activator activity	molecular_function	7	1	346	16	16274	0.291073
GO:1990130	GATOR1 complex	cellular_component	4	1	346	16	16274	0.291073
GO:2000738	positive regulation of stem cell differentiation	biological_process	8	1	346	16	16274	0.291073
GO:0031045	dense core granule	cellular_component	9	1	346	16	16274	0.291073
GO:0001775	cell activation	biological_process	4	1	346	16	16274	0.291073
GO:0048541	Peyer's patch development	biological_process	7	1	346	16	16274	0.291073
GO:0016308	1-phosphatidylinositol-4-phosphate 5-kinase activity	molecular_function	8	1	346	16	16274	0.291073
GO:0061669	spontaneous neurotransmitter secretion	biological_process	7	1	346	16	16274	0.291073
GO:0000729	DNA double-strand break processing	biological_process	8	1	346	16	16274	0.291073
GO:0097550	transcriptional preinitiation complex	cellular_component	5	1	346	16	16274	0.291073
GO:0051591	response to cAMP	biological_process	8	1	346	16	16274	0.291073
GO:0000828	inositol hexakisphosphate kinase activity	molecular_function	7	1	346	16	16274	0.291073
GO:0010738	regulation of protein kinase A signaling	biological_process	9	1	346	16	16274	0.291073
GO:0004865	protein serine/threonine phosphatase inhibitor activity	molecular_function	8	1	346	16	16274	0.291073
GO:0060425	lung morphogenesis	biological_process	6	2	346	51	16274	0.295578
GO:0090103	cochlea morphogenesis	biological_process	6	2	346	51	16274	0.295578
GO:0030511	positive regulation of transforming growth factor beta receptor signaling pathway	biological_process	10	2	346	51	16274	0.295578
GO:0002230	positive regulation of defense response to virus by host	biological_process	9	2	346	51	16274	0.295578
GO:0002548	monocyte chemotaxis	biological_process	6	2	346	52	16274	0.303463
GO:0014059	regulation of dopamine secretion	biological_process	8	2	346	52	16274	0.303463
GO:0004860	protein kinase inhibitor activity	molecular_function	7	2	346	52	16274	0.303463
GO:0051694	pointed-end actin filament capping	biological_process	11	1	346	17	16274	0.306161
GO:0070417	cellular response to cold	biological_process	6	1	346	17	16274	0.306161
GO:0045661	regulation of myoblast differentiation	biological_process	7	1	346	17	16274	0.306161
GO:0006283	transcription-coupled nucleotide-excision repair	biological_process	10	1	346	17	16274	0.306161
GO:0071875	adrenergic receptor signaling pathway	biological_process	6	1	346	17	16274	0.306161
GO:0002526	acute inflammatory response	biological_process	7	1	346	17	16274	0.306161
GO:0015379	potassium:chloride symporter activity	molecular_function	10	1	346	17	16274	0.306161
GO:0021798	forebrain dorsal/ventral pattern formation	biological_process	7	1	346	17	16274	0.306161
GO:0000172	ribonuclease MRP complex	cellular_component	6	1	346	17	16274	0.306161
GO:0097484	dendrite extension	biological_process	7	1	346	17	16274	0.306161
GO:0070723	response to cholesterol	biological_process	8	1	346	17	16274	0.306161
GO:0042487	regulation of odontogenesis of dentin-containing tooth	biological_process	9	1	346	17	16274	0.306161
GO:0033683	nucleotide-excision repair, DNA incision	biological_process	9	1	346	17	16274	0.306161
GO:0035385	Roundabout signaling pathway	biological_process	6	1	346	17	16274	0.306161
GO:0042634	regulation of hair cycle	biological_process	6	1	346	17	16274	0.306161
GO:0005782	peroxisomal matrix	cellular_component	8	1	346	17	16274	0.306161
GO:0042405	nuclear inclusion body	cellular_component	6	1	346	17	16274	0.306161
GO:0008494	translation activator activity	molecular_function	7	1	346	17	16274	0.306161
GO:0050671	positive regulation of lymphocyte proliferation	biological_process	10	1	346	17	16274	0.306161
GO:0071222	cellular response to lipopolysaccharide	biological_process	8	6	346	217	16274	0.315382
GO:0032580	Golgi cisterna membrane	cellular_component	8	2	346	54	16274	0.319183
GO:0003344	pericardium morphogenesis	biological_process	8	1	346	18	16274	0.320928
GO:0048853	forebrain morphogenesis	biological_process	5	1	346	18	16274	0.320928
GO:0006590	thyroid hormone generation	biological_process	7	1	346	18	16274	0.320928
GO:0002860	positive regulation of natural killer cell mediated cytotoxicity directed against tumor cell target	biological_process	12	1	346	18	16274	0.320928
GO:0016589	NURF complex	cellular_component	9	1	346	18	16274	0.320928
GO:0015377	cation:chloride symporter activity	molecular_function	9	1	346	18	16274	0.320928
GO:0001881	receptor recycling	biological_process	8	1	346	18	16274	0.320928
GO:0051315	attachment of mitotic spindle microtubules to kinetochore	biological_process	6	1	346	18	16274	0.320928
GO:0021532	neural tube patterning	biological_process	6	1	346	18	16274	0.320928
GO:0046641	positive regulation of alpha-beta T cell proliferation	biological_process	12	1	346	18	16274	0.320928
GO:0000439	transcription factor TFIIH core complex	cellular_component	7	1	346	18	16274	0.320928
GO:0030497	fatty acid elongation	biological_process	11	1	346	18	16274	0.320928
GO:0003209	cardiac atrium morphogenesis	biological_process	6	1	346	18	16274	0.320928
GO:0006207	'de novo' pyrimidine nucleobase biosynthetic process	biological_process	11	1	346	18	16274	0.320928
GO:0006469	negative regulation of protein kinase activity	biological_process	11	4	346	136	16274	0.328076
GO:0009650	UV protection	biological_process	8	1	346	19	16274	0.335381
GO:0034464	BBSome	cellular_component	4	1	346	19	16274	0.335381
GO:0043276	anoikis	biological_process	7	1	346	19	16274	0.335381
GO:1903671	negative regulation of sprouting angiogenesis	biological_process	9	1	346	19	16274	0.335381
GO:0004862	cAMP-dependent protein kinase inhibitor activity	molecular_function	9	1	346	19	16274	0.335381
GO:0051224	negative regulation of protein transport	biological_process	7	1	346	19	16274	0.335381
GO:0005786	signal recognition particle, endoplasmic reticulum targeting	cellular_component	7	1	346	19	16274	0.335381
GO:0042832	defense response to protozoan	biological_process	8	1	346	19	16274	0.335381
GO:0006474	N-terminal protein amino acid acetylation	biological_process	11	1	346	19	16274	0.335381
GO:0016081	synaptic vesicle docking	biological_process	8	1	346	19	16274	0.335381
GO:0006517	protein deglycosylation	biological_process	9	1	346	19	16274	0.335381
GO:2000344	positive regulation of acrosome reaction	biological_process	8	1	346	19	16274	0.335381
GO:0044615	nuclear pore nuclear basket	cellular_component	4	1	346	19	16274	0.335381
GO:0042417	dopamine metabolic process	biological_process	9	1	346	19	16274	0.335381
GO:0009303	rRNA transcription	biological_process	10	1	346	19	16274	0.335381
GO:0005577	fibrinogen complex	cellular_component	4	1	346	19	16274	0.335381
GO:0019369	arachidonic acid metabolic process	biological_process	11	1	346	19	16274	0.335381
GO:0019538	protein metabolic process	biological_process	6	1	346	19	16274	0.335381
GO:0009649	entrainment of circadian clock	biological_process	5	1	346	19	16274	0.335381
GO:0097485	neuron projection guidance	biological_process	5	1	346	19	16274	0.335381
GO:0035725	sodium ion transmembrane transport	biological_process	10	4	346	138	16274	0.337732
GO:0045165	cell fate commitment	biological_process	5	4	346	138	16274	0.337732
GO:0004407	histone deacetylase activity	molecular_function	7	2	346	57	16274	0.342595
GO:0031016	pancreas development	biological_process	6	2	346	57	16274	0.342595
GO:0030101	natural killer cell activation	biological_process	7	1	346	20	16274	0.349528
GO:0044387	negative regulation of protein kinase activity by regulation of protein phosphorylation	biological_process	12	1	346	20	16274	0.349528
GO:0009312	oligosaccharide biosynthetic process	biological_process	7	1	346	20	16274	0.349528
GO:0071711	basement membrane organization	biological_process	7	1	346	20	16274	0.349528
GO:0086009	membrane repolarization	biological_process	8	1	346	20	16274	0.349528
GO:0018026	peptidyl-lysine monomethylation	biological_process	12	1	346	20	16274	0.349528
GO:0051292	nuclear pore complex assembly	biological_process	8	1	346	20	16274	0.349528
GO:0060440	trachea formation	biological_process	6	1	346	20	16274	0.349528
GO:0031301	integral component of organelle membrane	cellular_component	6	1	346	20	16274	0.349528
GO:0048304	positive regulation of isotype switching to IgG isotypes	biological_process	11	1	346	20	16274	0.349528
GO:0016500	protein-hormone receptor activity	molecular_function	5	1	346	20	16274	0.349528
GO:0045086	positive regulation of interleukin-2 biosynthetic process	biological_process	9	1	346	20	16274	0.349528
GO:0051569	regulation of histone H3-K4 methylation	biological_process	11	1	346	20	16274	0.349528
GO:0032609	interferon-gamma production	biological_process	5	1	346	20	16274	0.349528
GO:0055078	sodium ion homeostasis	biological_process	10	1	346	20	16274	0.349528
GO:0006940	regulation of smooth muscle contraction	biological_process	9	1	346	20	16274	0.349528
GO:0045741	positive regulation of epidermal growth factor-activated receptor activity	biological_process	10	1	346	20	16274	0.349528
GO:0042473	outer ear morphogenesis	biological_process	6	1	346	20	16274	0.349528
GO:2001235	positive regulation of apoptotic signaling pathway	biological_process	9	2	346	58	16274	0.350344
GO:0042100	B cell proliferation	biological_process	8	3	346	100	16274	0.357854
GO:0022625	cytosolic large ribosomal subunit	cellular_component	8	5	346	185	16274	0.357878
GO:0042056	chemoattractant activity	molecular_function	7	2	346	59	16274	0.358062
GO:0097011	cellular response to granulocyte macrophage colony-stimulating factor stimulus	biological_process	8	1	346	21	16274	0.363375
GO:0007213	G protein-coupled acetylcholine receptor signaling pathway	biological_process	6	1	346	21	16274	0.363375
GO:0031256	leading edge membrane	cellular_component	5	1	346	21	16274	0.363375
GO:0060009	Sertoli cell development	biological_process	7	1	346	21	16274	0.363375
GO:2000480	negative regulation of cAMP-dependent protein kinase activity	biological_process	13	1	346	21	16274	0.363375
GO:0097623	potassium ion export across plasma membrane	biological_process	11	1	346	21	16274	0.363375
GO:0008290	F-actin capping protein complex	cellular_component	4	1	346	21	16274	0.363375
GO:0006625	protein targeting to peroxisome	biological_process	12	1	346	21	16274	0.363375
GO:0070365	hepatocyte differentiation	biological_process	7	1	346	21	16274	0.363375
GO:0050795	regulation of behavior	biological_process	5	1	346	21	16274	0.363375
GO:0033148	positive regulation of intracellular estrogen receptor signaling pathway	biological_process	10	1	346	21	16274	0.363375
GO:0034644	cellular response to UV	biological_process	8	3	346	101	16274	0.363663
GO:0071347	cellular response to interleukin-1	biological_process	8	3	346	101	16274	0.363663
GO:0030878	thyroid gland development	biological_process	7	2	346	60	16274	0.365746
GO:0042327	positive regulation of phosphorylation	biological_process	10	2	346	60	16274	0.365746
GO:0019905	syntaxin binding	molecular_function	6	3	346	102	16274	0.369464
GO:0007492	endoderm development	biological_process	6	2	346	61	16274	0.373395
GO:0050661	NADP binding	molecular_function	6	2	346	61	16274	0.373395
GO:0030163	protein catabolic process	biological_process	7	3	346	103	16274	0.375255
GO:0060337	type I interferon signaling pathway	biological_process	7	1	346	22	16274	0.376928
GO:0045132	meiotic chromosome segregation	biological_process	6	1	346	22	16274	0.376928
GO:1904047	S-adenosyl-L-methionine binding	molecular_function	5	1	346	22	16274	0.376928
GO:0032816	positive regulation of natural killer cell activation	biological_process	9	1	346	22	16274	0.376928
GO:0033089	positive regulation of T cell differentiation in thymus	biological_process	11	1	346	22	16274	0.376928
GO:0030194	positive regulation of blood coagulation	biological_process	8	1	346	22	16274	0.376928
GO:0043652	engulfment of apoptotic cell	biological_process	9	1	346	22	16274	0.376928
GO:0043922	negative regulation by host of viral transcription	biological_process	10	1	346	22	16274	0.376928
GO:0043032	positive regulation of macrophage activation	biological_process	8	1	346	22	16274	0.376928
GO:0006977	DNA damage response, signal transduction by p53 class mediator resulting in cell cycle arrest	biological_process	9	1	346	22	16274	0.376928
GO:0033598	mammary gland epithelial cell proliferation	biological_process	5	1	346	22	16274	0.376928
GO:0006779	porphyrin-containing compound biosynthetic process	biological_process	8	1	346	22	16274	0.376928
GO:0032695	negative regulation of interleukin-12 production	biological_process	8	1	346	22	16274	0.376928
GO:0000774	adenyl-nucleotide exchange factor activity	molecular_function	8	1	346	22	16274	0.376928
GO:0045047	protein targeting to ER	biological_process	12	1	346	22	16274	0.376928
GO:0023052	signaling	biological_process	3	1	346	22	16274	0.376928
GO:0010839	negative regulation of keratinocyte proliferation	biological_process	9	1	346	22	16274	0.376928
GO:0043495	protein membrane anchor	molecular_function	6	1	346	22	16274	0.376928
GO:0030851	granulocyte differentiation	biological_process	8	1	346	22	16274	0.376928
GO:0016307	phosphatidylinositol phosphate kinase activity	molecular_function	7	1	346	22	16274	0.376928
GO:0060326	cell chemotaxis	biological_process	6	5	346	190	16274	0.378989
GO:0045787	positive regulation of cell cycle	biological_process	7	3	346	104	16274	0.381036
GO:0010975	regulation of neuron projection development	biological_process	10	2	346	63	16274	0.388578
GO:0008654	phospholipid biosynthetic process	biological_process	8	2	346	63	16274	0.388578
GO:0042110	T cell activation	biological_process	7	2	346	63	16274	0.388578
GO:0055064	chloride ion homeostasis	biological_process	10	1	346	23	16274	0.390193
GO:0008406	gonad development	biological_process	6	1	346	23	16274	0.390193
GO:0048246	macrophage chemotaxis	biological_process	6	1	346	23	16274	0.390193
GO:0018022	peptidyl-lysine methylation	biological_process	11	1	346	23	16274	0.390193
GO:0030071	regulation of mitotic metaphase/anaphase transition	biological_process	11	1	346	23	16274	0.390193
GO:0060020	Bergmann glial cell differentiation	biological_process	8	1	346	23	16274	0.390193
GO:0009072	aromatic amino acid family metabolic process	biological_process	9	1	346	23	16274	0.390193
GO:0005388	calcium-transporting ATPase activity	molecular_function	10	1	346	23	16274	0.390193
GO:0002260	lymphocyte homeostasis	biological_process	5	1	346	23	16274	0.390193
GO:0045580	regulation of T cell differentiation	biological_process	9	1	346	23	16274	0.390193
GO:0000164	protein phosphatase type 1 complex	cellular_component	5	1	346	23	16274	0.390193
GO:0042119	neutrophil activation	biological_process	8	1	346	23	16274	0.390193
GO:0005544	calcium-dependent phospholipid binding	molecular_function	6	3	346	106	16274	0.392562
GO:0005125	cytokine activity	molecular_function	7	10	346	417	16274	0.394442
GO:0042742	defense response to bacterium	biological_process	8	5	346	195	16274	0.400084
GO:0010008	endosome membrane	cellular_component	8	4	346	151	16274	0.400489
GO:0061549	sympathetic ganglion development	biological_process	7	1	346	24	16274	0.403176
GO:0004000	adenosine deaminase activity	molecular_function	7	1	346	24	16274	0.403176
GO:0033204	ribonuclease P RNA binding	molecular_function	7	1	346	24	16274	0.403176
GO:0016050	vesicle organization	biological_process	6	1	346	24	16274	0.403176
GO:0046638	positive regulation of alpha-beta T cell differentiation	biological_process	11	1	346	24	16274	0.403176
GO:0005675	transcription factor TFIIH holo complex	cellular_component	7	1	346	24	16274	0.403176
GO:0006851	mitochondrial calcium ion transmembrane transport	biological_process	12	1	346	24	16274	0.403176
GO:0032700	negative regulation of interleukin-17 production	biological_process	8	1	346	24	16274	0.403176
GO:0045830	positive regulation of isotype switching	biological_process	10	1	346	24	16274	0.403176
GO:0008235	metalloexopeptidase activity	molecular_function	8	1	346	24	16274	0.403176
GO:0009100	glycoprotein metabolic process	biological_process	7	1	346	24	16274	0.403176
GO:0043596	nuclear replication fork	cellular_component	7	1	346	24	16274	0.403176
GO:0030681	multimeric ribonuclease P complex	cellular_component	8	1	346	24	16274	0.403176
GO:0071679	commissural neuron axon guidance	biological_process	7	1	346	24	16274	0.403176
GO:0042308	negative regulation of protein import into nucleus	biological_process	10	1	346	24	16274	0.403176
GO:0005126	cytokine receptor binding	molecular_function	6	4	346	153	16274	0.410082
GO:0006605	protein targeting	biological_process	11	2	346	66	16274	0.411041
GO:0030866	cortical actin cytoskeleton organization	biological_process	8	2	346	66	16274	0.411041
GO:0005164	tumor necrosis factor receptor binding	molecular_function	8	2	346	66	16274	0.411041
GO:0030276	clathrin binding	molecular_function	5	2	346	66	16274	0.411041
GO:0000149	SNARE binding	molecular_function	5	3	346	110	16274	0.41544
GO:0060563	neuroepithelial cell differentiation	biological_process	8	1	346	25	16274	0.415884
GO:0000002	mitochondrial genome maintenance	biological_process	7	1	346	25	16274	0.415884
GO:0002028	regulation of sodium ion transport	biological_process	9	1	346	25	16274	0.415884
GO:0046928	regulation of neurotransmitter secretion	biological_process	6	1	346	25	16274	0.415884
GO:0060707	trophoblast giant cell differentiation	biological_process	6	1	346	25	16274	0.415884
GO:0016868	intramolecular transferase activity, phosphotransferases	molecular_function	6	1	346	25	16274	0.415884
GO:0006071	glycerol metabolic process	biological_process	8	1	346	25	16274	0.415884
GO:0035770	ribonucleoprotein granule	cellular_component	6	1	346	25	16274	0.415884
GO:0006953	acute-phase response	biological_process	8	1	346	25	16274	0.415884
GO:0006072	glycerol-3-phosphate metabolic process	biological_process	8	1	346	25	16274	0.415884
GO:0033235	positive regulation of protein sumoylation	biological_process	11	1	346	25	16274	0.415884
GO:0090303	positive regulation of wound healing	biological_process	9	1	346	25	16274	0.415884
GO:0070244	negative regulation of thymocyte apoptotic process	biological_process	13	1	346	25	16274	0.415884
GO:0099132	ATP hydrolysis coupled cation transmembrane transport	biological_process	8	2	346	67	16274	0.418438
GO:0004601	peroxidase activity	molecular_function	4	2	346	67	16274	0.418438
GO:0006959	humoral immune response	biological_process	5	3	346	111	16274	0.421118
GO:0000307	cyclin-dependent protein kinase holoenzyme complex	cellular_component	5	2	346	68	16274	0.425789
GO:0030134	COPII-coated ER to Golgi transport vesicle	cellular_component	8	2	346	68	16274	0.425789
GO:2001256	regulation of store-operated calcium entry	biological_process	10	1	346	26	16274	0.428322
GO:0003198	epithelial to mesenchymal transition involved in endocardial cushion formation	biological_process	9	1	346	26	16274	0.428322
GO:0042622	photoreceptor outer segment membrane	cellular_component	7	1	346	26	16274	0.428322
GO:0072546	ER membrane protein complex	cellular_component	7	1	346	26	16274	0.428322
GO:0000778	condensed nuclear chromosome kinetochore	cellular_component	6	1	346	26	16274	0.428322
GO:0032693	negative regulation of interleukin-10 production	biological_process	8	1	346	26	16274	0.428322
GO:0008195	phosphatidate phosphatase activity	molecular_function	8	1	346	26	16274	0.428322
GO:0060445	branching involved in salivary gland morphogenesis	biological_process	7	1	346	26	16274	0.428322
GO:0048699	generation of neurons	biological_process	7	1	346	26	16274	0.428322
GO:0042407	cristae formation	biological_process	9	1	346	26	16274	0.428322
GO:0042102	positive regulation of T cell proliferation	biological_process	11	3	346	113	16274	0.432417
GO:0034614	cellular response to reactive oxygen species	biological_process	7	2	346	69	16274	0.43309
GO:0001786	phosphatidylserine binding	molecular_function	6	3	346	114	16274	0.438036
GO:0050714	positive regulation of protein secretion	biological_process	10	2	346	70	16274	0.440342
GO:0050918	positive chemotaxis	biological_process	6	2	346	70	16274	0.440342
GO:0048488	synaptic vesicle endocytosis	biological_process	9	2	346	70	16274	0.440342
GO:0008266	poly(U) RNA binding	molecular_function	9	2	346	70	16274	0.440342
GO:0001823	mesonephros development	biological_process	7	1	346	27	16274	0.440496
GO:1900025	negative regulation of substrate adhesion-dependent cell spreading	biological_process	10	1	346	27	16274	0.440496
GO:0006970	response to osmotic stress	biological_process	5	1	346	27	16274	0.440496
GO:0006636	unsaturated fatty acid biosynthetic process	biological_process	11	1	346	27	16274	0.440496
GO:0001759	organ induction	biological_process	9	1	346	27	16274	0.440496
GO:0019373	epoxygenase P450 pathway	biological_process	12	1	346	27	16274	0.440496
GO:0015179	L-amino acid transmembrane transporter activity	molecular_function	8	1	346	27	16274	0.440496
GO:0050806	positive regulation of synaptic transmission	biological_process	8	1	346	27	16274	0.440496
GO:0016298	lipase activity	molecular_function	6	1	346	27	16274	0.440496
GO:1901379	regulation of potassium ion transmembrane transport	biological_process	10	1	346	27	16274	0.440496
GO:0004526	ribonuclease P activity	molecular_function	9	1	346	27	16274	0.440496
GO:0006829	zinc ion transport	biological_process	10	1	346	27	16274	0.440496
GO:0032740	positive regulation of interleukin-17 production	biological_process	8	1	346	27	16274	0.440496
GO:0005159	insulin-like growth factor receptor binding	molecular_function	6	1	346	27	16274	0.440496
GO:0106074	aminoacyl-tRNA metabolism involved in translational fidelity	biological_process	11	1	346	27	16274	0.440496
GO:0035025	positive regulation of Rho protein signal transduction	biological_process	12	1	346	27	16274	0.440496
GO:0007250	activation of NF-kappaB-inducing kinase activity	biological_process	13	1	346	27	16274	0.440496
GO:0046426	negative regulation of receptor signaling pathway via JAK-STAT	biological_process	10	1	346	27	16274	0.440496
GO:0046935	1-phosphatidylinositol-3-kinase regulator activity	molecular_function	7	1	346	27	16274	0.440496
GO:0002161	aminoacyl-tRNA editing activity	molecular_function	7	1	346	27	16274	0.440496
GO:0033146	regulation of intracellular estrogen receptor signaling pathway	biological_process	9	1	346	27	16274	0.440496
GO:0045657	positive regulation of monocyte differentiation	biological_process	10	1	346	27	16274	0.440496
GO:0008392	arachidonic acid epoxygenase activity	molecular_function	7	1	346	27	16274	0.440496
GO:0030877	beta-catenin destruction complex	cellular_component	4	1	346	27	16274	0.440496
GO:0047485	protein N-terminus binding	molecular_function	5	4	346	160	16274	0.44338
GO:0051930	regulation of sensory perception of pain	biological_process	9	1	346	28	16274	0.452411
GO:0030195	negative regulation of blood coagulation	biological_process	8	1	346	28	16274	0.452411
GO:0046907	intracellular transport	biological_process	6	1	346	28	16274	0.452411
GO:0071880	adenylate cyclase-activating adrenergic receptor signaling pathway	biological_process	9	1	346	28	16274	0.452411
GO:0002827	positive regulation of T-helper 1 type immune response	biological_process	10	1	346	28	16274	0.452411
GO:0016272	prefoldin complex	cellular_component	4	1	346	28	16274	0.452411
GO:0015385	sodium:proton antiporter activity	molecular_function	12	1	346	28	16274	0.452411
GO:0040037	negative regulation of fibroblast growth factor receptor signaling pathway	biological_process	9	1	346	28	16274	0.452411
GO:0006865	amino acid transport	biological_process	10	1	346	28	16274	0.452411
GO:0033173	calcineurin-NFAT signaling cascade	biological_process	8	1	346	28	16274	0.452411
GO:0090051	negative regulation of cell migration involved in sprouting angiogenesis	biological_process	12	1	346	28	16274	0.452411
GO:0044130	negative regulation of growth of symbiont in host	biological_process	7	1	346	28	16274	0.452411
GO:0019882	antigen processing and presentation	biological_process	4	2	346	72	16274	0.454692
GO:0006487	protein N-linked glycosylation	biological_process	10	2	346	72	16274	0.454692
GO:0030672	synaptic vesicle membrane	cellular_component	4	2	346	73	16274	0.461787
GO:0021846	cell proliferation in forebrain	biological_process	5	1	346	29	16274	0.464073
GO:0005847	mRNA cleavage and polyadenylation specificity factor complex	cellular_component	5	1	346	29	16274	0.464073
GO:0016558	protein import into peroxisome matrix	biological_process	13	1	346	29	16274	0.464073
GO:0070933	histone H4 deacetylation	biological_process	12	1	346	29	16274	0.464073
GO:0010460	positive regulation of heart rate	biological_process	10	1	346	29	16274	0.464073
GO:0045060	negative thymic T cell selection	biological_process	6	1	346	29	16274	0.464073
GO:0032958	inositol phosphate biosynthetic process	biological_process	8	1	346	29	16274	0.464073
GO:0004708	MAP kinase kinase activity	molecular_function	9	1	346	29	16274	0.464073
GO:0004596	peptide alpha-N-acetyltransferase activity	molecular_function	10	1	346	29	16274	0.464073
GO:0055075	potassium ion homeostasis	biological_process	10	1	346	29	16274	0.464073
GO:0001682	tRNA 5'-leader removal	biological_process	13	1	346	29	16274	0.464073
GO:0031091	platelet alpha granule	cellular_component	9	1	346	29	16274	0.464073
GO:0046622	positive regulation of organ growth	biological_process	8	1	346	29	16274	0.464073
GO:0006661	phosphatidylinositol biosynthetic process	biological_process	10	1	346	29	16274	0.464073
GO:0031143	pseudopodium	cellular_component	6	1	346	29	16274	0.464073
GO:0030278	regulation of ossification	biological_process	6	1	346	29	16274	0.464073
GO:1902894	negative regulation of pri-miRNA transcription by RNA polymerase II	biological_process	11	1	346	29	16274	0.464073
GO:0008157	protein phosphatase 1 binding	molecular_function	8	1	346	29	16274	0.464073
GO:0032154	cleavage furrow	cellular_component	5	2	346	74	16274	0.468828
GO:0035869	ciliary transition zone	cellular_component	5	2	346	74	16274	0.468828
GO:0031663	lipopolysaccharide-mediated signaling pathway	biological_process	6	2	346	74	16274	0.468828
GO:0007064	mitotic sister chromatid cohesion	biological_process	6	1	346	30	16274	0.475488
GO:0030225	macrophage differentiation	biological_process	8	1	346	30	16274	0.475488
GO:0050678	regulation of epithelial cell proliferation	biological_process	7	1	346	30	16274	0.475488
GO:0035909	aorta morphogenesis	biological_process	8	1	346	30	16274	0.475488
GO:0045745	positive regulation of G protein-coupled receptor signaling pathway	biological_process	9	1	346	30	16274	0.475488
GO:0030676	Rac guanyl-nucleotide exchange factor activity	molecular_function	10	1	346	30	16274	0.475488
GO:0006044	N-acetylglucosamine metabolic process	biological_process	8	1	346	30	16274	0.475488
GO:0003073	regulation of systemic arterial blood pressure	biological_process	6	1	346	30	16274	0.475488
GO:0032735	positive regulation of interleukin-12 production	biological_process	8	1	346	30	16274	0.475488
GO:0044306	neuron projection terminus	cellular_component	5	1	346	30	16274	0.475488
GO:0030030	cell projection organization	biological_process	5	1	346	30	16274	0.475488
GO:1902043	positive regulation of extrinsic apoptotic signaling pathway via death domain receptors	biological_process	11	1	346	30	16274	0.475488
GO:0006958	complement activation, classical pathway	biological_process	6	1	346	30	16274	0.475488
GO:0036038	MKS complex	cellular_component	4	1	346	30	16274	0.475488
GO:1902475	L-alpha-amino acid transmembrane transport	biological_process	12	1	346	30	16274	0.475488
GO:0061029	eyelid development in camera-type eye	biological_process	5	1	346	30	16274	0.475488
GO:0005832	chaperonin-containing T-complex	cellular_component	7	1	346	30	16274	0.475488
GO:0007088	regulation of mitotic nuclear division	biological_process	8	2	346	75	16274	0.475814
GO:0016538	cyclin-dependent protein serine/threonine kinase regulator activity	molecular_function	7	2	346	75	16274	0.475814
GO:0019888	protein phosphatase regulator activity	molecular_function	6	2	346	76	16274	0.482744
GO:0016575	histone deacetylation	biological_process	11	2	346	76	16274	0.482744
GO:0045670	regulation of osteoclast differentiation	biological_process	9	1	346	31	16274	0.48666
GO:0051560	mitochondrial calcium ion homeostasis	biological_process	12	1	346	31	16274	0.48666
GO:0006783	heme biosynthetic process	biological_process	9	1	346	31	16274	0.48666
GO:0009792	embryo development ending in birth or egg hatching	biological_process	6	1	346	31	16274	0.48666
GO:0031461	cullin-RING ubiquitin ligase complex	cellular_component	6	1	346	31	16274	0.48666
GO:0050862	positive regulation of T cell receptor signaling pathway	biological_process	10	1	346	31	16274	0.48666
GO:0035094	response to nicotine	biological_process	6	1	346	31	16274	0.48666
GO:2000146	negative regulation of cell motility	biological_process	7	1	346	31	16274	0.48666
GO:0045089	positive regulation of innate immune response	biological_process	8	1	346	31	16274	0.48666
GO:0031167	rRNA methylation	biological_process	13	1	346	31	16274	0.48666
GO:0033017	sarcoplasmic reticulum membrane	cellular_component	6	1	346	31	16274	0.48666
GO:0040015	negative regulation of multicellular organism growth	biological_process	8	1	346	31	16274	0.48666
GO:0071310	cellular response to organic substance	biological_process	6	2	346	78	16274	0.496433
GO:0042761	very long-chain fatty acid biosynthetic process	biological_process	11	1	346	32	16274	0.497595
GO:0051213	dioxygenase activity	molecular_function	5	1	346	32	16274	0.497595
GO:0071360	cellular response to exogenous dsRNA	biological_process	9	1	346	32	16274	0.497595
GO:0032481	positive regulation of type I interferon production	biological_process	8	1	346	32	16274	0.497595
GO:0042535	positive regulation of tumor necrosis factor biosynthetic process	biological_process	10	1	346	32	16274	0.497595
GO:0006413	translational initiation	biological_process	5	3	346	125	16274	0.4983
GO:0071260	cellular response to mechanical stimulus	biological_process	6	2	346	79	16274	0.503191
GO:0060291	long-term synaptic potentiation	biological_process	10	2	346	79	16274	0.503191
GO:0050910	detection of mechanical stimulus involved in sensory perception of sound	biological_process	6	1	346	33	16274	0.508298
GO:0050995	negative regulation of lipid catabolic process	biological_process	8	1	346	33	16274	0.508298
GO:0043551	regulation of phosphatidylinositol 3-kinase activity	biological_process	9	1	346	33	16274	0.508298
GO:0031145	anaphase-promoting complex-dependent catabolic process	biological_process	12	1	346	33	16274	0.508298
GO:0016702	oxidoreductase activity, acting on single donors with incorporation of molecular oxygen, incorporation of two atoms of oxygen	molecular_function	6	1	346	33	16274	0.508298
GO:0019229	regulation of vasoconstriction	biological_process	9	1	346	33	16274	0.508298
GO:0032433	filopodium tip	cellular_component	6	1	346	33	16274	0.508298
GO:0097194	execution phase of apoptosis	biological_process	4	1	346	33	16274	0.508298
GO:0001953	negative regulation of cell-matrix adhesion	biological_process	8	1	346	33	16274	0.508298
GO:0001916	positive regulation of T cell mediated cytotoxicity	biological_process	8	1	346	33	16274	0.508298
GO:0045295	gamma-catenin binding	molecular_function	5	1	346	33	16274	0.508298
GO:0002076	osteoblast development	biological_process	6	1	346	33	16274	0.508298
GO:0035970	peptidyl-threonine dephosphorylation	biological_process	10	1	346	33	16274	0.508298
GO:0001222	transcription corepressor binding	molecular_function	7	1	346	33	16274	0.508298
GO:0030168	platelet activation	biological_process	5	2	346	80	16274	0.50989
GO:0048536	spleen development	biological_process	7	2	346	80	16274	0.50989
GO:0035162	embryonic hemopoiesis	biological_process	8	1	346	34	16274	0.518773
GO:0010596	negative regulation of endothelial cell migration	biological_process	10	1	346	34	16274	0.518773
GO:0031090	organelle membrane	cellular_component	4	1	346	34	16274	0.518773
GO:0005523	tropomyosin binding	molecular_function	6	1	346	34	16274	0.518773
GO:0050908	detection of light stimulus involved in visual perception	biological_process	9	1	346	34	16274	0.518773
GO:0090110	COPII-coated vesicle cargo loading	biological_process	7	1	346	34	16274	0.518773
GO:0000712	resolution of meiotic recombination intermediates	biological_process	7	1	346	34	16274	0.518773
GO:0048511	rhythmic process	biological_process	3	1	346	34	16274	0.518773
GO:0009416	response to light stimulus	biological_process	6	1	346	34	16274	0.518773
GO:0030539	male genitalia development	biological_process	7	1	346	34	16274	0.518773
GO:0006693	prostaglandin metabolic process	biological_process	10	1	346	34	16274	0.518773
GO:0045671	negative regulation of osteoclast differentiation	biological_process	10	1	346	34	16274	0.518773
GO:0015299	solute:proton antiporter activity	molecular_function	10	1	346	34	16274	0.518773
GO:0048566	embryonic digestive tract development	biological_process	7	1	346	34	16274	0.518773
GO:0045780	positive regulation of bone resorption	biological_process	9	1	346	34	16274	0.518773
GO:0050766	positive regulation of phagocytosis	biological_process	8	2	346	82	16274	0.523109
GO:0042169	SH2 domain binding	molecular_function	6	2	346	82	16274	0.523109
GO:0010613	positive regulation of cardiac muscle hypertrophy	biological_process	10	1	346	35	16274	0.529026
GO:0000145	exocyst	cellular_component	7	1	346	35	16274	0.529026
GO:0000062	fatty-acyl-CoA binding	molecular_function	9	1	346	35	16274	0.529026
GO:0050868	negative regulation of T cell activation	biological_process	9	1	346	35	16274	0.529026
GO:0097602	cullin family protein binding	molecular_function	5	1	346	35	16274	0.529026
GO:0016279	protein-lysine N-methyltransferase activity	molecular_function	8	1	346	35	16274	0.529026
GO:0033617	mitochondrial respiratory chain complex IV assembly	biological_process	10	1	346	35	16274	0.529026
GO:0051044	positive regulation of membrane protein ectodomain proteolysis	biological_process	9	1	346	35	16274	0.529026
GO:0051781	positive regulation of cell division	biological_process	7	1	346	35	16274	0.529026
GO:0060996	dendritic spine development	biological_process	5	1	346	35	16274	0.529026
GO:0044257	cellular protein catabolic process	biological_process	8	1	346	35	16274	0.529026
GO:0071356	cellular response to tumor necrosis factor	biological_process	8	4	346	180	16274	0.534746
GO:0007059	chromosome segregation	biological_process	4	3	346	132	16274	0.534912
GO:0010811	positive regulation of cell-substrate adhesion	biological_process	7	2	346	84	16274	0.536088
GO:0016328	lateral plasma membrane	cellular_component	5	2	346	84	16274	0.536088
GO:2000353	positive regulation of endothelial cell apoptotic process	biological_process	11	1	346	36	16274	0.539061
GO:0008324	cation transmembrane transporter activity	molecular_function	6	1	346	36	16274	0.539061
GO:0001736	establishment of planar polarity	biological_process	6	1	346	36	16274	0.539061
GO:0043044	ATP-dependent chromatin remodeling	biological_process	7	1	346	36	16274	0.539061
GO:0031430	M band	cellular_component	5	1	346	36	16274	0.539061
GO:0031267	small GTPase binding	molecular_function	7	1	346	36	16274	0.539061
GO:0046597	negative regulation of viral entry into host cell	biological_process	10	1	346	36	16274	0.539061
GO:0043169	cation binding	molecular_function	5	1	346	36	16274	0.539061
GO:1903827	regulation of cellular protein localization	biological_process	7	1	346	36	16274	0.539061
GO:0002250	adaptive immune response	biological_process	5	3	346	134	16274	0.545093
GO:0043966	histone H3 acetylation	biological_process	11	2	346	86	16274	0.548822
GO:0030890	positive regulation of B cell proliferation	biological_process	11	2	346	86	16274	0.548822
GO:0097190	apoptotic signaling pathway	biological_process	5	2	346	86	16274	0.548822
GO:0002042	cell migration involved in sprouting angiogenesis	biological_process	11	1	346	37	16274	0.548882
GO:0004602	glutathione peroxidase activity	molecular_function	5	1	346	37	16274	0.548882
GO:0017134	fibroblast growth factor binding	molecular_function	6	1	346	37	16274	0.548882
GO:0051497	negative regulation of stress fiber assembly	biological_process	8	1	346	37	16274	0.548882
GO:0006446	regulation of translational initiation	biological_process	10	1	346	37	16274	0.548882
GO:0001829	trophectodermal cell differentiation	biological_process	6	1	346	37	16274	0.548882
GO:0010633	negative regulation of epithelial cell migration	biological_process	9	1	346	37	16274	0.548882
GO:0006275	regulation of DNA replication	biological_process	9	1	346	37	16274	0.548882
GO:0030127	COPII vesicle coat	cellular_component	8	1	346	37	16274	0.548882
GO:0019001	guanyl nucleotide binding	molecular_function	7	1	346	37	16274	0.548882
GO:0045116	protein neddylation	biological_process	11	1	346	37	16274	0.548882
GO:0035050	embryonic heart tube development	biological_process	6	1	346	37	16274	0.548882
GO:0060065	uterus development	biological_process	6	1	346	37	16274	0.548882
GO:0001658	branching involved in ureteric bud morphogenesis	biological_process	7	2	346	87	16274	0.555097
GO:0032760	positive regulation of tumor necrosis factor production	biological_process	9	2	346	87	16274	0.555097
GO:0071346	cellular response to interferon-gamma	biological_process	8	3	346	136	16274	0.555144
GO:0071425	hematopoietic stem cell proliferation	biological_process	5	1	346	38	16274	0.558495
GO:0032148	activation of protein kinase B activity	biological_process	13	1	346	38	16274	0.558495
GO:0035249	synaptic transmission, glutamatergic	biological_process	10	1	346	38	16274	0.558495
GO:0045582	positive regulation of T cell differentiation	biological_process	10	1	346	38	16274	0.558495
GO:0007254	JNK cascade	biological_process	13	1	346	38	16274	0.558495
GO:0048188	Set1C/COMPASS complex	cellular_component	7	1	346	38	16274	0.558495
GO:0071542	dopaminergic neuron differentiation	biological_process	7	1	346	38	16274	0.558495
GO:0005865	striated muscle thin filament	cellular_component	6	1	346	38	16274	0.558495
GO:0097502	mannosylation	biological_process	5	1	346	38	16274	0.558495
GO:0005779	integral component of peroxisomal membrane	cellular_component	7	1	346	38	16274	0.558495
GO:0098655	cation transmembrane transport	biological_process	8	2	346	89	16274	0.56746
GO:0009968	negative regulation of signal transduction	biological_process	8	1	346	39	16274	0.567904
GO:0051894	positive regulation of focal adhesion assembly	biological_process	9	1	346	39	16274	0.567904
GO:0006665	sphingolipid metabolic process	biological_process	8	1	346	39	16274	0.567904
GO:0046697	decidualization	biological_process	5	1	346	39	16274	0.567904
GO:0050718	positive regulation of interleukin-1 beta secretion	biological_process	10	1	346	39	16274	0.567904
GO:0023019	signal transduction involved in regulation of gene expression	biological_process	5	1	346	39	16274	0.567904
GO:0007219	Notch signaling pathway	biological_process	6	4	346	189	16274	0.573374
GO:0032482	Rab protein signal transduction	biological_process	8	2	346	90	16274	0.573548
GO:0006418	tRNA aminoacylation for protein translation	biological_process	12	2	346	90	16274	0.573548
GO:0010508	positive regulation of autophagy	biological_process	9	2	346	90	16274	0.573548
GO:0006919	activation of cysteine-type endopeptidase activity involved in apoptotic process	biological_process	11	3	346	140	16274	0.574843
GO:0001726	ruffle	cellular_component	6	3	346	140	16274	0.574843
GO:0005913	cell-cell adherens junction	cellular_component	5	3	346	140	16274	0.574843
GO:1990138	neuron projection extension	biological_process	6	1	346	40	16274	0.577113
GO:0043537	negative regulation of blood vessel endothelial cell migration	biological_process	11	1	346	40	16274	0.577113
GO:0016811	hydrolase activity, acting on carbon-nitrogen (but not peptide) bonds, in linear amides	molecular_function	6	1	346	40	16274	0.577113
GO:0032006	regulation of TOR signaling	biological_process	9	1	346	40	16274	0.577113
GO:0001502	cartilage condensation	biological_process	4	1	346	40	16274	0.577113
GO:0048662	negative regulation of smooth muscle cell proliferation	biological_process	8	1	346	40	16274	0.577113
GO:0002052	positive regulation of neuroblast proliferation	biological_process	10	1	346	40	16274	0.577113
GO:0005680	anaphase-promoting complex	cellular_component	7	1	346	40	16274	0.577113
GO:0051928	positive regulation of calcium ion transport	biological_process	9	1	346	40	16274	0.577113
GO:1904355	positive regulation of telomere capping	biological_process	11	1	346	40	16274	0.577113
GO:0001508	action potential	biological_process	6	1	346	40	16274	0.577113
GO:0001942	hair follicle development	biological_process	6	2	346	91	16274	0.579574
GO:0071407	cellular response to organic cyclic compound	biological_process	7	2	346	91	16274	0.579574
GO:0043406	positive regulation of MAP kinase activity	biological_process	12	2	346	91	16274	0.579574
GO:0031492	nucleosomal DNA binding	molecular_function	8	2	346	91	16274	0.579574
GO:0019843	rRNA binding	molecular_function	7	2	346	92	16274	0.585537
GO:0051443	positive regulation of ubiquitin-protein transferase activity	biological_process	12	1	346	41	16274	0.586126
GO:0034459	ATP-dependent 3'-5' RNA helicase activity	molecular_function	12	1	346	41	16274	0.586126
GO:0006884	cell volume homeostasis	biological_process	7	1	346	41	16274	0.586126
GO:0071276	cellular response to cadmium ion	biological_process	8	1	346	41	16274	0.586126
GO:0061436	establishment of skin barrier	biological_process	10	1	346	41	16274	0.586126
GO:0000175	3'-5'-exoribonuclease activity	molecular_function	9	1	346	41	16274	0.586126
GO:0015171	amino acid transmembrane transporter activity	molecular_function	7	1	346	41	16274	0.586126
GO:0008045	motor neuron axon guidance	biological_process	7	1	346	41	16274	0.586126
GO:0061631	ubiquitin conjugating enzyme activity	molecular_function	7	2	346	93	16274	0.591438
GO:0006338	chromatin remodeling	biological_process	6	4	346	194	16274	0.594041
GO:0006885	regulation of pH	biological_process	10	1	346	42	16274	0.594948
GO:0001968	fibronectin binding	molecular_function	5	1	346	42	16274	0.594948
GO:0014032	neural crest cell development	biological_process	7	1	346	42	16274	0.594948
GO:0042813	Wnt-activated receptor activity	molecular_function	6	1	346	42	16274	0.594948
GO:0008139	nuclear localization sequence binding	molecular_function	7	1	346	42	16274	0.594948
GO:0044331	cell-cell adhesion mediated by cadherin	biological_process	6	1	346	42	16274	0.594948
GO:0000030	mannosyltransferase activity	molecular_function	7	1	346	42	16274	0.594948
GO:0060324	face development	biological_process	5	1	346	42	16274	0.594948
GO:0060037	pharyngeal system development	biological_process	6	1	346	42	16274	0.594948
GO:1903078	positive regulation of protein localization to plasma membrane	biological_process	10	2	346	94	16274	0.597276
GO:0048839	inner ear development	biological_process	5	2	346	94	16274	0.597276
GO:0007596	blood coagulation	biological_process	7	2	346	94	16274	0.597276
GO:0030838	positive regulation of actin filament polymerization	biological_process	9	2	346	94	16274	0.597276
GO:0006633	fatty acid biosynthetic process	biological_process	10	2	346	94	16274	0.597276
GO:0009411	response to UV	biological_process	7	2	346	95	16274	0.603051
GO:0005682	U5 snRNP	cellular_component	8	1	346	43	16274	0.603582
GO:0050870	positive regulation of T cell activation	biological_process	9	1	346	43	16274	0.603582
GO:0051966	regulation of synaptic transmission, glutamatergic	biological_process	9	1	346	43	16274	0.603582
GO:0005942	phosphatidylinositol 3-kinase complex	cellular_component	7	1	346	43	16274	0.603582
GO:0090316	positive regulation of intracellular protein transport	biological_process	9	1	346	43	16274	0.603582
GO:2000379	positive regulation of reactive oxygen species metabolic process	biological_process	8	1	346	43	16274	0.603582
GO:0035567	non-canonical Wnt signaling pathway	biological_process	8	1	346	43	16274	0.603582
GO:0046627	negative regulation of insulin receptor signaling pathway	biological_process	9	1	346	43	16274	0.603582
GO:0006082	organic acid metabolic process	biological_process	5	1	346	43	16274	0.603582
GO:0048306	calcium-dependent protein binding	molecular_function	5	2	346	96	16274	0.608764
GO:0043236	laminin binding	molecular_function	5	1	346	44	16274	0.612032
GO:0070971	endoplasmic reticulum exit site	cellular_component	7	1	346	44	16274	0.612032
GO:0097193	intrinsic apoptotic signaling pathway	biological_process	6	1	346	44	16274	0.612032
GO:0008395	steroid hydroxylase activity	molecular_function	6	1	346	44	16274	0.612032
GO:0005922	connexin complex	cellular_component	6	1	346	44	16274	0.612032
GO:0004620	phospholipase activity	molecular_function	7	1	346	44	16274	0.612032
GO:0043425	bHLH transcription factor binding	molecular_function	7	1	346	44	16274	0.612032
GO:0044183	protein folding chaperone	molecular_function	3	1	346	44	16274	0.612032
GO:0005671	Ada2/Gcn5/Ada3 transcription activator complex	cellular_component	8	1	346	44	16274	0.612032
GO:0042104	positive regulation of activated T cell proliferation	biological_process	12	1	346	44	16274	0.612032
GO:0030111	regulation of Wnt signaling pathway	biological_process	8	1	346	44	16274	0.612032
GO:0031683	G-protein beta/gamma-subunit complex binding	molecular_function	5	1	346	44	16274	0.612032
GO:0043666	regulation of phosphoprotein phosphatase activity	biological_process	11	2	346	97	16274	0.614414
GO:0002181	cytoplasmic translation	biological_process	9	2	346	97	16274	0.614414
GO:0070888	E-box binding	molecular_function	11	2	346	97	16274	0.614414
GO:0030139	endocytic vesicle	cellular_component	7	2	346	97	16274	0.614414
GO:0008138	protein tyrosine/serine/threonine phosphatase activity	molecular_function	9	2	346	97	16274	0.614414
GO:0000049	tRNA binding	molecular_function	7	2	346	98	16274	0.620002
GO:0034332	adherens junction organization	biological_process	6	1	346	45	16274	0.620303
GO:0001782	B cell homeostasis	biological_process	6	1	346	45	16274	0.620303
GO:0007178	transmembrane receptor protein serine/threonine kinase signaling pathway	biological_process	7	1	346	45	16274	0.620303
GO:0043296	apical junction complex	cellular_component	5	1	346	45	16274	0.620303
GO:0016226	iron-sulfur cluster assembly	biological_process	6	1	346	46	16274	0.628398
GO:0006893	Golgi to plasma membrane transport	biological_process	9	1	346	46	16274	0.628398
GO:0043153	entrainment of circadian clock by photoperiod	biological_process	8	1	346	46	16274	0.628398
GO:0017056	structural constituent of nuclear pore	molecular_function	4	1	346	46	16274	0.628398
GO:1905606	regulation of presynapse assembly	biological_process	7	1	346	46	16274	0.628398
GO:0004693	cyclin-dependent protein serine/threonine kinase activity	molecular_function	9	1	346	46	16274	0.628398
GO:0004864	protein phosphatase inhibitor activity	molecular_function	7	1	346	46	16274	0.628398
GO:0021537	telencephalon development	biological_process	5	1	346	46	16274	0.628398
GO:0046488	phosphatidylinositol metabolic process	biological_process	9	1	346	47	16274	0.636321
GO:0045672	positive regulation of osteoclast differentiation	biological_process	10	1	346	47	16274	0.636321
GO:0043539	protein serine/threonine kinase activator activity	molecular_function	8	1	346	47	16274	0.636321
GO:0018149	peptide cross-linking	biological_process	9	1	346	47	16274	0.636321
GO:0032753	positive regulation of interleukin-4 production	biological_process	8	1	346	47	16274	0.636321
GO:0048872	homeostasis of number of cells	biological_process	6	1	346	47	16274	0.636321
GO:0030150	protein import into mitochondrial matrix	biological_process	12	1	346	47	16274	0.636321
GO:0006979	response to oxidative stress	biological_process	5	4	346	206	16274	0.641146
GO:0004812	aminoacyl-tRNA ligase activity	molecular_function	6	2	346	102	16274	0.641728
GO:0000079	regulation of cyclin-dependent protein serine/threonine kinase activity	biological_process	12	2	346	102	16274	0.641728
GO:2001234	negative regulation of apoptotic signaling pathway	biological_process	9	1	346	48	16274	0.644076
GO:0018279	protein N-linked glycosylation via asparagine	biological_process	11	1	346	48	16274	0.644076
GO:0046933	proton-transporting ATP synthase activity, rotational mechanism	molecular_function	10	1	346	48	16274	0.644076
GO:0002218	activation of innate immune response	biological_process	5	1	346	48	16274	0.644076
GO:0003333	amino acid transmembrane transport	biological_process	11	1	346	48	16274	0.644076
GO:0007269	neurotransmitter secretion	biological_process	6	1	346	48	16274	0.644076
GO:0043679	axon terminus	cellular_component	6	1	346	48	16274	0.644076
GO:0042738	exogenous drug catabolic process	biological_process	7	1	346	48	16274	0.644076
GO:0043325	phosphatidylinositol-3,4-bisphosphate binding	molecular_function	9	1	346	48	16274	0.644076
GO:0007616	long-term memory	biological_process	6	1	346	48	16274	0.644076
GO:0050768	negative regulation of neurogenesis	biological_process	9	1	346	48	16274	0.644076
GO:0034399	nuclear periphery	cellular_component	6	1	346	48	16274	0.644076
GO:0030215	semaphorin receptor binding	molecular_function	6	1	346	49	16274	0.651665
GO:0055010	ventricular cardiac muscle tissue morphogenesis	biological_process	8	1	346	49	16274	0.651665
GO:0008378	galactosyltransferase activity	molecular_function	7	1	346	49	16274	0.651665
GO:0031295	T cell costimulation	biological_process	5	1	346	49	16274	0.651665
GO:0046676	negative regulation of insulin secretion	biological_process	11	1	346	49	16274	0.651665
GO:0060716	labyrinthine layer blood vessel development	biological_process	7	1	346	49	16274	0.651665
GO:0098869	cellular oxidant detoxification	biological_process	5	3	346	158	16274	0.656485
GO:0005581	collagen trimer	cellular_component	4	2	346	105	16274	0.657374
GO:0050772	positive regulation of axonogenesis	biological_process	10	1	346	50	16274	0.659094
GO:0008219	cell death	biological_process	4	1	346	50	16274	0.659094
GO:0070207	protein homotrimerization	biological_process	9	1	346	50	16274	0.659094
GO:0008361	regulation of cell size	biological_process	6	1	346	50	16274	0.659094
GO:0034968	histone lysine methylation	biological_process	12	1	346	50	16274	0.659094
GO:0043001	Golgi to plasma membrane protein transport	biological_process	10	1	346	50	16274	0.659094
GO:0030335	positive regulation of cell migration	biological_process	8	8	346	415	16274	0.660252
GO:0018107	peptidyl-threonine phosphorylation	biological_process	10	2	346	106	16274	0.662466
GO:0046914	transition metal ion binding	molecular_function	7	1	346	51	16274	0.666364
GO:0045664	regulation of neuron differentiation	biological_process	9	1	346	51	16274	0.666364
GO:0061025	membrane fusion	biological_process	6	1	346	51	16274	0.666364
GO:0070979	protein K11-linked ubiquitination	biological_process	13	1	346	51	16274	0.666364
GO:0016339	calcium-dependent cell-cell adhesion via plasma membrane cell adhesion molecules	biological_process	7	1	346	51	16274	0.666364
GO:0005104	fibroblast growth factor receptor binding	molecular_function	7	1	346	51	16274	0.666364
GO:0005070	SH3/SH2 adaptor activity	molecular_function	7	1	346	52	16274	0.67348
GO:0004004	ATP-dependent RNA helicase activity	molecular_function	11	1	346	52	16274	0.67348
GO:0002063	chondrocyte development	biological_process	6	1	346	52	16274	0.67348
GO:0008373	sialyltransferase activity	molecular_function	6	1	346	52	16274	0.67348
GO:0033137	negative regulation of peptidyl-serine phosphorylation	biological_process	11	1	346	52	16274	0.67348
GO:0016342	catenin complex	cellular_component	6	1	346	52	16274	0.67348
GO:0097503	sialylation	biological_process	7	1	346	52	16274	0.67348
GO:2000778	positive regulation of interleukin-6 secretion	biological_process	9	1	346	52	16274	0.67348
GO:0030534	adult behavior	biological_process	4	1	346	52	16274	0.67348
GO:0050750	low-density lipoprotein particle receptor binding	molecular_function	7	1	346	52	16274	0.67348
GO:0006955	immune response	biological_process	4	9	346	472	16274	0.676921
GO:0048812	neuron projection morphogenesis	biological_process	8	2	346	109	16274	0.67738
GO:0003743	translation initiation factor activity	molecular_function	8	2	346	109	16274	0.67738
GO:0010634	positive regulation of epithelial cell migration	biological_process	9	1	346	53	16274	0.680444
GO:0045859	regulation of protein kinase activity	biological_process	10	1	346	53	16274	0.680444
GO:0008327	methyl-CpG binding	molecular_function	6	1	346	53	16274	0.680444
GO:0010800	positive regulation of peptidyl-threonine phosphorylation	biological_process	11	1	346	53	16274	0.680444
GO:0008380	RNA splicing	biological_process	10	3	346	164	16274	0.681066
GO:0046854	phosphatidylinositol phosphorylation	biological_process	10	2	346	111	16274	0.687022
GO:0050885	neuromuscular process controlling balance	biological_process	7	2	346	111	16274	0.687022
GO:0009925	basal plasma membrane	cellular_component	5	1	346	54	16274	0.68726
GO:0032008	positive regulation of TOR signaling	biological_process	10	1	346	54	16274	0.68726
GO:0006414	translational elongation	biological_process	8	1	346	54	16274	0.68726
GO:0005763	mitochondrial small ribosomal subunit	cellular_component	9	1	346	54	16274	0.68726
GO:0005319	lipid transporter activity	molecular_function	4	1	346	54	16274	0.68726
GO:0070371	ERK1 and ERK2 cascade	biological_process	12	1	346	54	16274	0.68726
GO:0008023	transcription elongation factor complex	cellular_component	4	1	346	54	16274	0.68726
GO:0006807	nitrogen compound metabolic process	biological_process	4	1	346	54	16274	0.68726
GO:0060271	cilium assembly	biological_process	7	7	346	376	16274	0.691374
GO:0016459	myosin complex	cellular_component	4	2	346	112	16274	0.691753
GO:0019003	GDP binding	molecular_function	8	2	346	112	16274	0.691753
GO:0030165	PDZ domain binding	molecular_function	6	2	346	112	16274	0.691753
GO:0004497	monooxygenase activity	molecular_function	5	3	346	167	16274	0.692858
GO:0044798	nuclear transcription factor complex	cellular_component	5	1	346	55	16274	0.693931
GO:0051881	regulation of mitochondrial membrane potential	biological_process	6	1	346	55	16274	0.693931
GO:0001541	ovarian follicle development	biological_process	6	1	346	55	16274	0.693931
GO:0004003	ATP-dependent DNA helicase activity	molecular_function	11	1	346	56	16274	0.700461
GO:0043525	positive regulation of neuron apoptotic process	biological_process	10	1	346	56	16274	0.700461
GO:0005719	nuclear euchromatin	cellular_component	8	1	346	56	16274	0.700461
GO:0035108	limb morphogenesis	biological_process	6	1	346	56	16274	0.700461
GO:0031624	ubiquitin conjugating enzyme binding	molecular_function	7	1	346	56	16274	0.700461
GO:0008625	extrinsic apoptotic signaling pathway via death domain receptors	biological_process	7	1	346	56	16274	0.700461
GO:0048568	embryonic organ development	biological_process	6	1	346	56	16274	0.700461
GO:0043154	negative regulation of cysteine-type endopeptidase activity involved in apoptotic process	biological_process	10	2	346	115	16274	0.705596
GO:0005689	U12-type spliceosomal complex	cellular_component	7	1	346	57	16274	0.706851
GO:0016712	oxidoreductase activity, acting on paired donors, with incorporation or reduction of molecular oxygen, reduced flavin or flavoprotein as one donor, and incorporation of one atom of oxygen	molecular_function	6	1	346	57	16274	0.706851
GO:0005686	U2 snRNP	cellular_component	8	1	346	57	16274	0.706851
GO:0007528	neuromuscular junction development	biological_process	6	1	346	57	16274	0.706851
GO:0001662	behavioral fear response	biological_process	7	1	346	57	16274	0.706851
GO:0034451	centriolar satellite	cellular_component	7	1	346	57	16274	0.706851
GO:0016773	phosphotransferase activity, alcohol group as acceptor	molecular_function	6	1	346	57	16274	0.706851
GO:0017046	peptide hormone binding	molecular_function	6	1	346	57	16274	0.706851
GO:0019900	kinase binding	molecular_function	6	3	346	171	16274	0.708067
GO:0035914	skeletal muscle cell differentiation	biological_process	6	2	346	116	16274	0.710094
GO:0048661	positive regulation of smooth muscle cell proliferation	biological_process	8	1	346	58	16274	0.713106
GO:0006513	protein monoubiquitination	biological_process	12	1	346	58	16274	0.713106
GO:0030148	sphingolipid biosynthetic process	biological_process	9	1	346	58	16274	0.713106
GO:0001569	branching involved in blood vessel morphogenesis	biological_process	7	1	346	58	16274	0.713106
GO:0001816	cytokine production	biological_process	4	1	346	58	16274	0.713106
GO:0048741	skeletal muscle fiber development	biological_process	9	1	346	58	16274	0.713106
GO:0000793	condensed chromosome	cellular_component	7	1	346	58	16274	0.713106
GO:0005921	gap junction	cellular_component	5	1	346	58	16274	0.713106
GO:0019221	cytokine-mediated signaling pathway	biological_process	6	5	346	280	16274	0.71376
GO:0005770	late endosome	cellular_component	8	4	346	227	16274	0.714593
GO:0006904	vesicle docking involved in exocytosis	biological_process	7	1	346	59	16274	0.719227
GO:0005547	phosphatidylinositol-3,4,5-trisphosphate binding	molecular_function	8	1	346	59	16274	0.719227
GO:0032870	cellular response to hormone stimulus	biological_process	6	1	346	59	16274	0.719227
GO:0010608	posttranscriptional regulation of gene expression	biological_process	8	1	346	59	16274	0.719227
GO:0015297	antiporter activity	molecular_function	7	1	346	59	16274	0.719227
GO:0007200	phospholipase C-activating G protein-coupled receptor signaling pathway	biological_process	6	1	346	59	16274	0.719227
GO:0099055	integral component of postsynaptic membrane	cellular_component	8	1	346	59	16274	0.719227
GO:0015459	potassium channel regulator activity	molecular_function	6	1	346	59	16274	0.719227
GO:0001819	positive regulation of cytokine production	biological_process	7	1	346	59	16274	0.719227
GO:0003148	outflow tract septum morphogenesis	biological_process	6	1	346	59	16274	0.719227
GO:0031623	receptor internalization	biological_process	9	1	346	59	16274	0.719227
GO:0048514	blood vessel morphogenesis	biological_process	6	1	346	59	16274	0.719227
GO:0030512	negative regulation of transforming growth factor beta receptor signaling pathway	biological_process	10	2	346	119	16274	0.723245
GO:0050840	extracellular matrix binding	molecular_function	4	1	346	60	16274	0.725218
GO:0017112	Rab guanyl-nucleotide exchange factor activity	molecular_function	9	1	346	60	16274	0.725218
GO:0046513	ceramide biosynthetic process	biological_process	10	1	346	60	16274	0.725218
GO:0045499	chemorepellent activity	molecular_function	7	1	346	60	16274	0.725218
GO:0035116	embryonic hindlimb morphogenesis	biological_process	8	1	346	60	16274	0.725218
GO:0016829	lyase activity	molecular_function	4	3	346	177	16274	0.72979
GO:0017157	regulation of exocytosis	biological_process	7	1	346	61	16274	0.731082
GO:0031305	integral component of mitochondrial inner membrane	cellular_component	8	1	346	61	16274	0.731082
GO:0048786	presynaptic active zone	cellular_component	4	1	346	61	16274	0.731082
GO:0000993	RNA polymerase II complex binding	molecular_function	7	1	346	61	16274	0.731082
GO:0007049	cell cycle	biological_process	4	2	346	121	16274	0.73173
GO:0071277	cellular response to calcium ion	biological_process	8	2	346	121	16274	0.73173
GO:0042752	regulation of circadian rhythm	biological_process	5	2	346	122	16274	0.735889
GO:0043204	perikaryon	cellular_component	5	1	346	62	16274	0.736821
GO:0030001	metal ion transport	biological_process	8	1	346	62	16274	0.736821
GO:0001974	blood vessel remodeling	biological_process	5	1	346	62	16274	0.736821
GO:0042476	odontogenesis	biological_process	6	1	346	62	16274	0.736821
GO:0048843	negative regulation of axon extension involved in axon guidance	biological_process	9	1	346	62	16274	0.736821
GO:0016209	antioxidant activity	molecular_function	3	1	346	62	16274	0.736821
GO:0008094	DNA-dependent ATPase activity	molecular_function	11	1	346	63	16274	0.742438
GO:0001937	negative regulation of endothelial cell proliferation	biological_process	9	1	346	63	16274	0.742438
GO:0043967	histone H4 acetylation	biological_process	11	1	346	63	16274	0.742438
GO:0004177	aminopeptidase activity	molecular_function	8	1	346	63	16274	0.742438
GO:0051973	positive regulation of telomerase activity	biological_process	8	1	346	63	16274	0.742438
GO:0030016	myofibril	cellular_component	7	1	346	63	16274	0.742438
GO:0006913	nucleocytoplasmic transport	biological_process	8	1	346	63	16274	0.742438
GO:0030544	Hsp70 protein binding	molecular_function	6	1	346	63	16274	0.742438
GO:2001244	positive regulation of intrinsic apoptotic signaling pathway	biological_process	10	1	346	64	16274	0.747935
GO:0016788	hydrolase activity, acting on ester bonds	molecular_function	5	1	346	64	16274	0.747935
GO:0000792	heterochromatin	cellular_component	7	1	346	64	16274	0.747935
GO:0099061	integral component of postsynaptic density membrane	cellular_component	6	1	346	64	16274	0.747935
GO:0007029	endoplasmic reticulum organization	biological_process	6	1	346	64	16274	0.747935
GO:0097009	energy homeostasis	biological_process	5	1	346	64	16274	0.747935
GO:0006493	protein O-linked glycosylation	biological_process	10	1	346	64	16274	0.747935
GO:0055088	lipid homeostasis	biological_process	7	1	346	64	16274	0.747935
GO:0051276	chromosome organization	biological_process	6	1	346	64	16274	0.747935
GO:0006457	protein folding	biological_process	4	4	346	238	16274	0.748408
GO:0032947	protein-containing complex scaffold activity	NA	NA	2	346	126	16274	0.751981
GO:0070534	protein K63-linked ubiquitination	biological_process	13	1	346	65	16274	0.753316
GO:0040008	regulation of growth	biological_process	5	1	346	65	16274	0.753316
GO:0018024	histone-lysine N-methyltransferase activity	molecular_function	9	1	346	65	16274	0.753316
GO:0008528	G protein-coupled peptide receptor activity	molecular_function	6	1	346	65	16274	0.753316
GO:0031982	vesicle	cellular_component	5	3	346	185	16274	0.75676
GO:0030295	protein kinase activator activity	molecular_function	7	1	346	66	16274	0.758581
GO:0009409	response to cold	biological_process	5	1	346	66	16274	0.758581
GO:0045071	negative regulation of viral genome replication	biological_process	10	1	346	66	16274	0.758581
GO:0007193	adenylate cyclase-inhibiting G protein-coupled receptor signaling pathway	biological_process	8	1	346	66	16274	0.758581
GO:0005201	extracellular matrix structural constituent	molecular_function	4	2	346	128	16274	0.759707
GO:0030332	cyclin binding	molecular_function	5	1	346	67	16274	0.763735
GO:0001656	metanephros development	biological_process	7	1	346	67	16274	0.763735
GO:0099056	integral component of presynaptic membrane	cellular_component	6	1	346	67	16274	0.763735
GO:0051537	2 iron, 2 sulfur cluster binding	molecular_function	6	1	346	67	16274	0.763735
GO:0045786	negative regulation of cell cycle	biological_process	7	1	346	67	16274	0.763735
GO:0006641	triglyceride metabolic process	biological_process	9	1	346	67	16274	0.763735
GO:0032515	negative regulation of phosphoprotein phosphatase activity	biological_process	12	1	346	67	16274	0.763735
GO:0070588	calcium ion transmembrane transport	biological_process	11	4	346	244	16274	0.765522
GO:0003697	single-stranded DNA binding	molecular_function	7	3	346	188	16274	0.766299
GO:0043280	positive regulation of cysteine-type endopeptidase activity involved in apoptotic process	biological_process	10	1	346	68	16274	0.768779
GO:0010942	positive regulation of cell death	biological_process	7	1	346	68	16274	0.768779
GO:0050873	brown fat cell differentiation	biological_process	7	1	346	68	16274	0.768779
GO:0002088	lens development in camera-type eye	biological_process	5	1	346	68	16274	0.768779
GO:0015934	large ribosomal subunit	cellular_component	7	2	346	131	16274	0.770905
GO:0030901	midbrain development	biological_process	5	1	346	69	16274	0.773716
GO:0007043	cell-cell junction assembly	biological_process	7	1	346	69	16274	0.773716
GO:0051539	4 iron, 4 sulfur cluster binding	molecular_function	6	1	346	69	16274	0.773716
GO:0000987	proximal promoter sequence-specific DNA binding	molecular_function	9	1	346	69	16274	0.773716
GO:0000151	ubiquitin ligase complex	cellular_component	5	3	346	191	16274	0.775533
GO:0005178	integrin binding	molecular_function	6	3	346	191	16274	0.775533
GO:0045727	positive regulation of translation	biological_process	10	2	346	133	16274	0.778116
GO:0050796	regulation of insulin secretion	biological_process	10	1	346	70	16274	0.778547
GO:0060828	regulation of canonical Wnt signaling pathway	biological_process	9	1	346	70	16274	0.778547
GO:0032266	phosphatidylinositol-3-phosphate binding	molecular_function	8	1	346	70	16274	0.778547
GO:0009749	response to glucose	biological_process	9	1	346	70	16274	0.778547
GO:0000077	DNA damage checkpoint	biological_process	7	1	346	70	16274	0.778547
GO:0043536	positive regulation of blood vessel endothelial cell migration	biological_process	11	1	346	70	16274	0.778547
GO:0008198	ferrous iron binding	molecular_function	9	1	346	70	16274	0.778547
GO:0006954	inflammatory response	biological_process	6	6	346	359	16274	0.778765
GO:0062023	collagen-containing extracellular matrix	cellular_component	5	4	346	249	16274	0.779081
GO:0045087	innate immune response	biological_process	5	5	346	306	16274	0.78262
GO:0035019	somatic stem cell population maintenance	biological_process	5	1	346	71	16274	0.783276
GO:0035987	endodermal cell differentiation	biological_process	6	1	346	71	16274	0.783276
GO:0016627	oxidoreductase activity, acting on the CH-CH group of donors	molecular_function	5	1	346	71	16274	0.783276
GO:0007249	I-kappaB kinase/NF-kappaB signaling	biological_process	6	1	346	71	16274	0.783276
GO:0000186	activation of MAPKK activity	biological_process	13	1	346	71	16274	0.783276
GO:0006506	GPI anchor biosynthetic process	biological_process	10	1	346	71	16274	0.783276
GO:0002020	protease binding	molecular_function	6	3	346	194	16274	0.784466
GO:0070936	protein K48-linked ubiquitination	biological_process	13	2	346	135	16274	0.785128
GO:0051480	regulation of cytosolic calcium ion concentration	biological_process	12	1	346	72	16274	0.787904
GO:0000118	histone deacetylase complex	cellular_component	7	1	346	72	16274	0.787904
GO:0045184	establishment of protein localization	biological_process	6	1	346	72	16274	0.787904
GO:0009887	animal organ morphogenesis	biological_process	5	2	346	136	16274	0.788561
GO:0050853	B cell receptor signaling pathway	biological_process	8	1	346	73	16274	0.792433
GO:0007346	regulation of mitotic cell cycle	biological_process	7	1	346	73	16274	0.792433
GO:0032212	positive regulation of telomere maintenance via telomerase	biological_process	12	1	346	73	16274	0.792433
GO:0007173	epidermal growth factor receptor signaling pathway	biological_process	9	1	346	73	16274	0.792433
GO:0010507	negative regulation of autophagy	biological_process	9	1	346	73	16274	0.792433
GO:0050767	regulation of neurogenesis	biological_process	8	1	346	73	16274	0.792433
GO:0030316	osteoclast differentiation	biological_process	8	1	346	74	16274	0.796866
GO:0072593	reactive oxygen species metabolic process	biological_process	5	1	346	74	16274	0.796866
GO:0007154	cell communication	biological_process	4	1	346	74	16274	0.796866
GO:0000979	RNA polymerase II core promoter sequence-specific DNA binding	molecular_function	10	1	346	74	16274	0.796866
GO:0071949	FAD binding	molecular_function	7	1	346	74	16274	0.796866
GO:1990573	potassium ion import across plasma membrane	biological_process	11	1	346	74	16274	0.796866
GO:0005085	guanyl-nucleotide exchange factor activity	molecular_function	7	4	346	256	16274	0.797016
GO:0007264	small GTPase mediated signal transduction	biological_process	6	3	346	201	16274	0.804173
GO:0005669	transcription factor TFIID complex	cellular_component	7	1	346	76	16274	0.805451
GO:0042177	negative regulation of protein catabolic process	biological_process	8	1	346	76	16274	0.805451
GO:0045214	sarcomere organization	biological_process	9	1	346	76	16274	0.805451
GO:0017124	SH3 domain binding	molecular_function	6	2	346	142	16274	0.80816
GO:0008076	voltage-gated potassium channel complex	cellular_component	9	2	346	142	16274	0.80816
GO:0008021	synaptic vesicle	cellular_component	4	3	346	203	16274	0.809519
GO:0017147	Wnt-protein binding	molecular_function	5	1	346	77	16274	0.809606
GO:0043491	protein kinase B signaling	biological_process	6	1	346	77	16274	0.809606
GO:0003725	double-stranded RNA binding	molecular_function	7	2	346	143	16274	0.811265
GO:0016853	isomerase activity	molecular_function	4	3	346	204	16274	0.812145
GO:0035097	histone methyltransferase complex	cellular_component	6	1	346	78	16274	0.813674
GO:0000775	chromosome, centromeric region	cellular_component	7	1	346	78	16274	0.813674
GO:0005905	clathrin-coated pit	cellular_component	4	1	346	78	16274	0.813674
GO:0009755	hormone-mediated signaling pathway	biological_process	5	1	346	78	16274	0.813674
GO:0000794	condensed nuclear chromosome	cellular_component	8	1	346	78	16274	0.813674
GO:0050660	flavin adenine dinucleotide binding	molecular_function	6	2	346	144	16274	0.814325
GO:0007050	cell cycle arrest	biological_process	5	2	346	144	16274	0.814325
GO:0005267	potassium channel activity	molecular_function	8	2	346	144	16274	0.814325
GO:0032147	activation of protein kinase activity	biological_process	12	3	346	205	16274	0.814741
GO:0005777	peroxisome	cellular_component	7	3	346	206	16274	0.817306
GO:0050808	synapse organization	biological_process	5	1	346	79	16274	0.817654
GO:0031201	SNARE complex	cellular_component	6	1	346	79	16274	0.817654
GO:0004843	thiol-dependent ubiquitin-specific protease activity	molecular_function	10	3	346	207	16274	0.819842
GO:0051607	defense response to virus	biological_process	5	5	346	323	16274	0.82027
GO:0070062	extracellular exosome	cellular_component	7	2	346	146	16274	0.820313
GO:2001237	negative regulation of extrinsic apoptotic signaling pathway	biological_process	10	1	346	80	16274	0.82155
GO:0006909	phagocytosis	biological_process	7	1	346	80	16274	0.82155
GO:0015986	ATP synthesis coupled proton transport	biological_process	13	1	346	80	16274	0.82155
GO:0050919	negative chemotaxis	biological_process	6	1	346	80	16274	0.82155
GO:0015030	Cajal body	cellular_component	8	1	346	80	16274	0.82155
GO:0046540	U4/U6 x U5 tri-snRNP complex	cellular_component	9	1	346	80	16274	0.82155
GO:0005245	voltage-gated calcium channel activity	molecular_function	9	1	346	80	16274	0.82155
GO:0015935	small ribosomal subunit	cellular_component	7	1	346	80	16274	0.82155
GO:0001772	immunological synapse	cellular_component	5	1	346	80	16274	0.82155
GO:0007189	adenylate cyclase-activating G protein-coupled receptor signaling pathway	biological_process	8	3	346	208	16274	0.822347
GO:0000278	mitotic cell cycle	biological_process	5	4	346	267	16274	0.822816
GO:0007157	heterophilic cell-cell adhesion via plasma membrane cell adhesion molecules	biological_process	7	1	346	81	16274	0.825363
GO:0009636	response to toxic substance	biological_process	5	1	346	81	16274	0.825363
GO:0090630	activation of GTPase activity	biological_process	9	2	346	148	16274	0.826128
GO:0016192	vesicle-mediated transport	biological_process	6	7	346	439	16274	0.828508
GO:0006812	cation transport	biological_process	7	2	346	149	16274	0.828971
GO:0009615	response to virus	biological_process	7	2	346	149	16274	0.828971
GO:0042626	ATPase activity, coupled to transmembrane movement of substances	molecular_function	8	2	346	149	16274	0.828971
GO:0070301	cellular response to hydrogen peroxide	biological_process	8	1	346	82	16274	0.829094
GO:0006805	xenobiotic metabolic process	biological_process	5	1	346	82	16274	0.829094
GO:0007156	homophilic cell adhesion via plasma membrane adhesion molecules	biological_process	7	4	346	271	16274	0.831503
GO:0019902	phosphatase binding	molecular_function	6	1	346	83	16274	0.832746
GO:0043086	negative regulation of catalytic activity	biological_process	6	1	346	83	16274	0.832746
GO:0071526	semaphorin-plexin signaling pathway	biological_process	6	1	346	83	16274	0.832746
GO:0001558	regulation of cell growth	biological_process	6	1	346	84	16274	0.83632
GO:0090501	RNA phosphodiester bond hydrolysis	biological_process	9	1	346	84	16274	0.83632
GO:0008543	fibroblast growth factor receptor signaling pathway	biological_process	8	1	346	84	16274	0.83632
GO:0006915	apoptotic process	biological_process	6	6	346	388	16274	0.836675
GO:0031463	Cul3-RING ubiquitin ligase complex	cellular_component	7	1	346	85	16274	0.839818
GO:0007032	endosome organization	biological_process	7	1	346	85	16274	0.839818
GO:0009058	biosynthetic process	biological_process	4	1	346	85	16274	0.839818
GO:0007052	mitotic spindle organization	biological_process	9	1	346	85	16274	0.839818
GO:0050829	defense response to Gram-negative bacterium	biological_process	9	1	346	85	16274	0.839818
GO:0120162	positive regulation of cold-induced thermogenesis	biological_process	7	2	346	153	16274	0.839932
GO:0032869	cellular response to insulin stimulus	biological_process	8	2	346	154	16274	0.842571
GO:0006879	cellular iron ion homeostasis	biological_process	12	2	346	154	16274	0.842571
GO:0010977	negative regulation of neuron projection development	biological_process	11	1	346	86	16274	0.843242
GO:0006367	transcription initiation from RNA polymerase II promoter	biological_process	9	1	346	86	16274	0.843242
GO:0032508	DNA duplex unwinding	biological_process	9	1	346	86	16274	0.843242
GO:0060070	canonical Wnt signaling pathway	biological_process	8	2	346	155	16274	0.84517
GO:0006936	muscle contraction	biological_process	6	1	346	87	16274	0.846592
GO:0043021	ribonucleoprotein complex binding	molecular_function	5	1	346	87	16274	0.846592
GO:0048286	lung alveolus development	biological_process	5	1	346	87	16274	0.846592
GO:0006289	nucleotide-excision repair	biological_process	9	1	346	88	16274	0.849872
GO:0045296	cadherin binding	molecular_function	6	1	346	88	16274	0.849872
GO:0006096	glycolytic process	biological_process	10	1	346	88	16274	0.849872
GO:0051082	unfolded protein binding	molecular_function	5	3	346	220	16274	0.850164
GO:0018105	peptidyl-serine phosphorylation	biological_process	10	4	346	281	16274	0.851683
GO:0001917	photoreceptor inner segment	cellular_component	5	1	346	89	16274	0.853081
GO:0016197	endosomal transport	biological_process	7	1	346	89	16274	0.853081
GO:0008542	visual learning	biological_process	5	1	346	89	16274	0.853081
GO:0006826	iron ion transport	biological_process	10	1	346	89	16274	0.853081
GO:0001666	response to hypoxia	biological_process	5	2	346	159	16274	0.855184
GO:0001657	ureteric bud development	biological_process	7	1	346	90	16274	0.856222
GO:0042645	mitochondrial nucleoid	cellular_component	4	1	346	90	16274	0.856222
GO:0006470	protein dephosphorylation	biological_process	9	6	346	400	16274	0.856787
GO:0042995	cell projection	cellular_component	4	2	346	160	16274	0.857594
GO:0007267	cell-cell signaling	biological_process	5	1	346	91	16274	0.859295
GO:0006635	fatty acid beta-oxidation	biological_process	11	1	346	91	16274	0.859295
GO:0006310	DNA recombination	biological_process	8	1	346	91	16274	0.859295
GO:0045596	negative regulation of cell differentiation	biological_process	7	1	346	91	16274	0.859295
GO:0036459	thiol-dependent ubiquitinyl hydrolase activity	molecular_function	9	2	346	161	16274	0.859967
GO:0000187	activation of MAPK activity	biological_process	13	2	346	162	16274	0.862303
GO:0045668	negative regulation of osteoblast differentiation	biological_process	8	1	346	92	16274	0.862304
GO:0030674	protein binding, bridging	molecular_function	5	1	346	92	16274	0.862304
GO:0032729	positive regulation of interferon-gamma production	biological_process	8	1	346	92	16274	0.862304
GO:0032755	positive regulation of interleukin-6 production	biological_process	8	1	346	92	16274	0.862304
GO:0050852	T cell receptor signaling pathway	biological_process	8	2	346	163	16274	0.864605
GO:0071902	positive regulation of protein serine/threonine kinase activity	biological_process	12	1	346	93	16274	0.865248
GO:0006874	cellular calcium ion homeostasis	biological_process	11	2	346	164	16274	0.866871
GO:0005506	iron ion binding	molecular_function	8	5	346	349	16274	0.867539
GO:1901998	toxin transport	biological_process	6	1	346	94	16274	0.868129
GO:1905515	non-motile cilium assembly	biological_process	8	1	346	94	16274	0.868129
GO:0001784	phosphotyrosine residue binding	molecular_function	7	1	346	94	16274	0.868129
GO:0051209	release of sequestered calcium ion into cytosol	biological_process	8	1	346	94	16274	0.868129
GO:0071005	U2-type precatalytic spliceosome	cellular_component	8	1	346	94	16274	0.868129
GO:0045785	positive regulation of cell adhesion	biological_process	6	1	346	95	16274	0.870949
GO:0010595	positive regulation of endothelial cell migration	biological_process	10	1	346	95	16274	0.870949
GO:0003714	transcription corepressor activity	molecular_function	5	5	346	352	16274	0.872255
GO:0008234	cysteine-type peptidase activity	molecular_function	7	2	346	167	16274	0.873461
GO:0006396	RNA processing	biological_process	9	2	346	167	16274	0.873461
GO:0005215	transporter activity	molecular_function	3	2	346	167	16274	0.873461
GO:0030659	cytoplasmic vesicle membrane	cellular_component	6	1	346	96	16274	0.873709
GO:0008104	protein localization	biological_process	5	2	346	168	16274	0.875591
GO:0001947	heart looping	biological_process	7	1	346	97	16274	0.87641
GO:0042734	presynaptic membrane	cellular_component	5	1	346	97	16274	0.87641
GO:0000209	protein polyubiquitination	biological_process	12	3	346	234	16274	0.877766
GO:0031098	stress-activated protein kinase signaling cascade	biological_process	6	1	346	98	16274	0.879054
GO:0051496	positive regulation of stress fiber assembly	biological_process	8	1	346	98	16274	0.879054
GO:0000398	mRNA splicing, via spliceosome	biological_process	13	4	346	297	16274	0.879708
GO:0055037	recycling endosome	cellular_component	8	2	346	170	16274	0.879751
GO:0005769	early endosome	cellular_component	8	5	346	357	16274	0.879801
GO:0035861	site of double-strand break	cellular_component	7	1	346	99	16274	0.881641
GO:0030145	manganese ion binding	molecular_function	8	1	346	99	16274	0.881641
GO:0050728	negative regulation of inflammatory response	biological_process	9	2	346	172	16274	0.883783
GO:0007005	mitochondrion organization	biological_process	6	2	346	172	16274	0.883783
GO:0030199	collagen fibril organization	biological_process	7	1	346	100	16274	0.884172
GO:0023014	signal transduction by protein phosphorylation	biological_process	10	1	346	100	16274	0.884172
GO:0004721	phosphoprotein phosphatase activity	molecular_function	8	3	346	238	16274	0.884779
GO:0042493	response to drug	biological_process	5	2	346	173	16274	0.885752
GO:0007160	cell-matrix adhesion	biological_process	6	2	346	173	16274	0.885752
GO:0060078	regulation of postsynaptic membrane potential	biological_process	6	1	346	101	16274	0.88665
GO:0034613	cellular protein localization	biological_process	6	1	346	101	16274	0.88665
GO:0048705	skeletal system morphogenesis	biological_process	6	1	346	101	16274	0.88665
GO:0042531	positive regulation of tyrosine phosphorylation of STAT protein	biological_process	11	1	346	101	16274	0.88665
GO:0051087	chaperone binding	molecular_function	5	2	346	174	16274	0.88769
GO:0005643	nuclear pore	cellular_component	4	1	346	102	16274	0.889075
GO:0051536	iron-sulfur cluster binding	molecular_function	5	1	346	102	16274	0.889075
GO:0030324	lung development	biological_process	6	2	346	177	16274	0.893323
GO:0004896	cytokine receptor activity	molecular_function	6	1	346	104	16274	0.893771
GO:0001755	neural crest cell migration	biological_process	8	1	346	104	16274	0.893771
GO:0006260	DNA replication	biological_process	8	2	346	178	16274	0.895141
GO:0030218	erythrocyte differentiation	biological_process	7	1	346	105	16274	0.896044
GO:0072659	protein localization to plasma membrane	biological_process	8	3	346	245	16274	0.896195
GO:0008201	heparin binding	molecular_function	6	3	346	246	16274	0.89774
GO:0030426	growth cone	cellular_component	5	1	346	106	16274	0.898269
GO:0050839	cell adhesion molecule binding	molecular_function	5	1	346	106	16274	0.898269
GO:0051897	positive regulation of protein kinase B signaling	biological_process	10	2	346	180	16274	0.898692
GO:0045669	positive regulation of osteoblast differentiation	biological_process	8	1	346	107	16274	0.900446
GO:0005089	Rho guanyl-nucleotide exchange factor activity	molecular_function	9	2	346	182	16274	0.902131
GO:0043087	regulation of GTPase activity	biological_process	7	2	346	182	16274	0.902131
GO:0000776	kinetochore	cellular_component	4	2	346	183	16274	0.90381
GO:0003151	outflow tract morphogenesis	biological_process	5	1	346	109	16274	0.904661
GO:0000413	protein peptidyl-prolyl isomerization	biological_process	11	1	346	109	16274	0.904661
GO:0060348	bone development	biological_process	6	1	346	109	16274	0.904661
GO:0030971	receptor tyrosine kinase binding	molecular_function	6	1	346	109	16274	0.904661
GO:0003755	peptidyl-prolyl cis-trans isomerase activity	molecular_function	6	1	346	109	16274	0.904661
GO:0071230	cellular response to amino acid stimulus	biological_process	7	1	346	110	16274	0.906702
GO:0005507	copper ion binding	molecular_function	8	1	346	110	16274	0.906702
GO:1902600	proton transmembrane transport	biological_process	9	2	346	186	16274	0.908686
GO:0005923	bicellular tight junction	cellular_component	6	2	346	186	16274	0.908686
GO:0048538	thymus development	biological_process	7	1	346	111	16274	0.908699
GO:0050729	positive regulation of inflammatory response	biological_process	9	1	346	111	16274	0.908699
GO:0008033	tRNA processing	biological_process	11	1	346	112	16274	0.910654
GO:0001664	G protein-coupled receptor binding	molecular_function	6	1	346	112	16274	0.910654
GO:0042393	histone binding	molecular_function	5	3	346	255	16274	0.910745
GO:0005938	cell cortex	cellular_component	7	2	346	188	16274	0.911807
GO:0000785	chromatin	cellular_component	6	3	346	256	16274	0.912093
GO:0045860	positive regulation of protein kinase activity	biological_process	11	1	346	113	16274	0.912566
GO:0008083	growth factor activity	molecular_function	7	3	346	257	16274	0.913423
GO:0032922	circadian regulation of gene expression	biological_process	5	1	346	114	16274	0.914438
GO:0060548	negative regulation of cell death	biological_process	7	1	346	114	16274	0.914438
GO:0030336	negative regulation of cell migration	biological_process	8	2	346	190	16274	0.914828
GO:0000902	cell morphogenesis	biological_process	6	2	346	190	16274	0.914828
GO:0007626	locomotory behavior	biological_process	4	2	346	190	16274	0.914828
GO:0098982	GABA-ergic synapse	cellular_component	4	1	346	116	16274	0.918063
GO:0008146	sulfotransferase activity	molecular_function	6	1	346	116	16274	0.918063
GO:0017053	transcriptional repressor complex	cellular_component	4	1	346	116	16274	0.918063
GO:0016485	protein processing	biological_process	8	1	346	117	16274	0.919818
GO:0030425	dendrite	cellular_component	6	6	346	451	16274	0.920842
GO:0050727	regulation of inflammatory response	biological_process	8	1	346	118	16274	0.921535
GO:0051726	regulation of cell cycle	biological_process	6	3	346	264	16274	0.922234
GO:0001756	somitogenesis	biological_process	7	1	346	119	16274	0.923215
GO:0032587	ruffle membrane	cellular_component	6	1	346	119	16274	0.923215
GO:0006897	endocytosis	biological_process	7	2	346	196	16274	0.92332
GO:0005765	lysosomal membrane	cellular_component	9	2	346	197	16274	0.924656
GO:0031532	actin cytoskeleton reorganization	biological_process	8	1	346	120	16274	0.92486
GO:0000381	regulation of alternative mRNA splicing, via spliceosome	biological_process	10	1	346	121	16274	0.926469
GO:0022008	neurogenesis	biological_process	6	1	346	121	16274	0.926469
GO:0050830	defense response to Gram-positive bacterium	biological_process	9	1	346	121	16274	0.926469
GO:0030170	pyridoxal phosphate binding	molecular_function	6	1	346	122	16274	0.928044
GO:0051965	positive regulation of synapse assembly	biological_process	7	1	346	122	16274	0.928044
GO:0070374	positive regulation of ERK1 and ERK2 cascade	biological_process	12	4	346	335	16274	0.928566
GO:0043408	regulation of MAPK cascade	biological_process	10	1	346	123	16274	0.929586
GO:0017148	negative regulation of translation	biological_process	10	1	346	124	16274	0.931094
GO:0005768	endosome	cellular_component	7	6	346	463	16274	0.931662
GO:0006366	transcription by RNA polymerase II	biological_process	9	2	346	203	16274	0.93222
GO:0007368	determination of left/right symmetry	biological_process	7	1	346	125	16274	0.93257
GO:0048704	embryonic skeletal system morphogenesis	biological_process	7	1	346	125	16274	0.93257
GO:0006631	fatty acid metabolic process	biological_process	9	1	346	126	16274	0.934015
GO:0090502	RNA phosphodiester bond hydrolysis, endonucleolytic	biological_process	10	1	346	126	16274	0.934015
GO:0035023	regulation of Rho protein signal transduction	biological_process	11	2	346	205	16274	0.934578
GO:0014068	positive regulation of phosphatidylinositol 3-kinase signaling	biological_process	10	1	346	129	16274	0.938167
GO:0038023	signaling receptor activity	molecular_function	4	3	346	279	16274	0.93842
GO:0042147	retrograde transport, endosome to Golgi	biological_process	8	1	346	131	16274	0.940789
GO:0031012	extracellular matrix	cellular_component	4	6	346	476	16274	0.941894
GO:0002039	p53 binding	molecular_function	5	1	346	132	16274	0.942058
GO:0022627	cytosolic small ribosomal subunit	cellular_component	8	1	346	132	16274	0.942058
GO:0042981	regulation of apoptotic process	biological_process	8	4	346	350	16274	0.942327
GO:0008360	regulation of cell shape	biological_process	8	2	346	213	16274	0.943257
GO:0007623	circadian rhythm	biological_process	4	1	346	133	16274	0.9433
GO:0003774	motor activity	molecular_function	9	2	346	214	16274	0.944261
GO:0060021	roof of mouth development	biological_process	5	1	346	134	16274	0.944515
GO:0042733	embryonic digit morphogenesis	biological_process	6	1	346	135	16274	0.945705
GO:0051216	cartilage development	biological_process	6	1	346	135	16274	0.945705
GO:0051865	protein autoubiquitination	biological_process	12	1	346	136	16274	0.946869
GO:0005549	odorant binding	molecular_function	4	1	346	136	16274	0.946869
GO:0001932	regulation of protein phosphorylation	biological_process	9	1	346	136	16274	0.946869
GO:0042826	histone deacetylase binding	molecular_function	6	2	346	217	16274	0.947175
GO:0098609	cell-cell adhesion	biological_process	5	2	346	217	16274	0.947175
GO:0031490	chromatin DNA binding	molecular_function	7	1	346	138	16274	0.949123
GO:0005249	voltage-gated potassium channel activity	molecular_function	9	1	346	138	16274	0.949123
GO:0008168	methyltransferase activity	molecular_function	6	3	346	292	16274	0.949872
GO:0051301	cell division	biological_process	4	1	346	139	16274	0.950213
GO:0006869	lipid transport	biological_process	7	1	346	139	16274	0.950213
GO:1990830	cellular response to leukemia inhibitory factor	biological_process	8	2	346	222	16274	0.951711
GO:0032088	negative regulation of NF-kappaB transcription factor activity	biological_process	7	1	346	141	16274	0.952326
GO:0005884	actin filament	cellular_component	7	1	346	141	16274	0.952326
GO:0030154	cell differentiation	biological_process	5	6	346	493	16274	0.953208
GO:0002376	immune system process	biological_process	3	1	346	142	16274	0.953348
GO:0004197	cysteine-type endopeptidase activity	molecular_function	8	1	346	142	16274	0.953348
GO:0006814	sodium ion transport	biological_process	9	1	346	142	16274	0.953348
GO:0045444	fat cell differentiation	biological_process	6	1	346	142	16274	0.953348
GO:0030097	hemopoiesis	biological_process	7	1	346	143	16274	0.954349
GO:0001649	osteoblast differentiation	biological_process	6	1	346	144	16274	0.955328
GO:0043130	ubiquitin binding	molecular_function	6	1	346	144	16274	0.955328
GO:0005930	axoneme	cellular_component	6	1	346	145	16274	0.956286
GO:0043010	camera-type eye development	biological_process	8	1	346	145	16274	0.956286
GO:0031647	regulation of protein stability	biological_process	5	1	346	145	16274	0.956286
GO:0019722	calcium-mediated signaling	biological_process	7	1	346	145	16274	0.956286
GO:0016757	transferase activity, transferring glycosyl groups	molecular_function	5	4	346	369	16274	0.956286
GO:0016477	cell migration	biological_process	6	4	346	370	16274	0.956927
GO:0050790	regulation of catalytic activity	biological_process	5	1	346	146	16274	0.957224
GO:0016363	nuclear matrix	cellular_component	6	1	346	146	16274	0.957224
GO:0006629	lipid metabolic process	biological_process	5	5	346	437	16274	0.957695
GO:0051289	protein homotetramerization	biological_process	9	1	346	147	16274	0.958142
GO:0016525	negative regulation of angiogenesis	biological_process	8	1	346	147	16274	0.958142
GO:0036464	cytoplasmic ribonucleoprotein granule	cellular_component	7	1	346	147	16274	0.958142
GO:0009617	response to bacterium	biological_process	7	2	346	230	16274	0.958207
GO:0032259	methylation	biological_process	4	3	346	304	16274	0.958655
GO:0042593	glucose homeostasis	biological_process	8	2	346	231	16274	0.958957
GO:0045666	positive regulation of neuron differentiation	biological_process	10	1	346	148	16274	0.95904
GO:1902476	chloride transmembrane transport	biological_process	10	1	346	149	16274	0.959919
GO:0005262	calcium channel activity	molecular_function	8	1	346	149	16274	0.959919
GO:0035091	phosphatidylinositol binding	molecular_function	6	2	346	233	16274	0.96042
GO:0005802	trans-Golgi network	cellular_component	7	3	346	307	16274	0.960614
GO:0006486	protein glycosylation	biological_process	9	2	346	234	16274	0.961133
GO:0007179	transforming growth factor beta receptor signaling pathway	biological_process	8	1	346	151	16274	0.96162
GO:0098685	Schaffer collateral - CA1 synapse	cellular_component	4	1	346	152	16274	0.962444
GO:0043197	dendritic spine	cellular_component	7	1	346	153	16274	0.96325
GO:0043547	positive regulation of GTPase activity	biological_process	8	7	346	575	16274	0.963539
GO:0043025	neuronal cell body	cellular_component	5	4	346	383	16274	0.964504
GO:0005604	basement membrane	cellular_component	6	1	346	155	16274	0.964811
GO:0045177	apical part of cell	cellular_component	4	1	346	155	16274	0.964811
GO:0006364	rRNA processing	biological_process	11	1	346	155	16274	0.964811
GO:0007409	axonogenesis	biological_process	9	1	346	156	16274	0.965566
GO:0010469	regulation of signaling receptor activity	biological_process	8	11	346	822	16274	0.965764
GO:0030182	neuron differentiation	biological_process	6	2	346	243	16274	0.967016
GO:0007605	sensory perception of sound	biological_process	8	2	346	244	16274	0.967614
GO:0090575	RNA polymerase II transcription factor complex	cellular_component	6	1	346	159	16274	0.967736
GO:0031966	mitochondrial membrane	cellular_component	5	1	346	161	16274	0.969107
GO:0030509	BMP signaling pathway	biological_process	10	1	346	161	16274	0.969107
GO:0019903	protein phosphatase binding	molecular_function	7	1	346	162	16274	0.96977
GO:0050731	positive regulation of peptidyl-tyrosine phosphorylation	biological_process	11	1	346	162	16274	0.96977
GO:0034976	response to endoplasmic reticulum stress	biological_process	6	1	346	162	16274	0.96977
GO:0008092	cytoskeletal protein binding	molecular_function	5	1	346	163	16274	0.97042
GO:0006325	chromatin organization	biological_process	5	1	346	163	16274	0.97042
GO:0031965	nuclear membrane	cellular_component	5	4	346	396	16274	0.97083
GO:0000976	transcription regulatory region sequence-specific DNA binding	molecular_function	8	1	346	164	16274	0.971055
GO:0006606	protein import into nucleus	biological_process	11	1	346	164	16274	0.971055
GO:0008013	beta-catenin binding	molecular_function	5	1	346	164	16274	0.971055
GO:0004386	helicase activity	molecular_function	9	1	346	168	16274	0.973463
GO:0071805	potassium ion transmembrane transport	biological_process	10	2	346	257	16274	0.974502
GO:0016491	oxidoreductase activity	molecular_function	4	13	346	967	16274	0.97451
GO:0032496	response to lipopolysaccharide	biological_process	7	1	346	171	16274	0.975137
GO:0035264	multicellular organism growth	biological_process	4	1	346	173	16274	0.976194
GO:0004175	endopeptidase activity	molecular_function	7	1	346	173	16274	0.976194
GO:0030334	regulation of cell migration	biological_process	7	1	346	174	16274	0.976705
GO:0051092	positive regulation of NF-kappaB transcription factor activity	biological_process	7	2	346	262	16274	0.976755
GO:0030246	carbohydrate binding	molecular_function	4	2	346	262	16274	0.976755
GO:0005764	lysosome	cellular_component	8	4	346	413	16274	0.977523
GO:0017137	Rab GTPase binding	molecular_function	9	2	346	264	16274	0.977602
GO:0007286	spermatid development	biological_process	6	1	346	176	16274	0.977696
GO:0016705	oxidoreductase activity, acting on paired donors, with incorporation or reduction of molecular oxygen	molecular_function	5	1	346	176	16274	0.977696
GO:0016887	ATPase activity	molecular_function	9	5	346	485	16274	0.978584
GO:0045454	cell redox homeostasis	biological_process	5	1	346	178	16274	0.978644
GO:0005681	spliceosomal complex	cellular_component	6	1	346	178	16274	0.978644
GO:0005543	phospholipid binding	molecular_function	5	1	346	181	16274	0.979992
GO:0030027	lamellipodium	cellular_component	6	2	346	271	16274	0.980336
GO:0044325	ion channel binding	molecular_function	5	1	346	182	16274	0.980422
GO:0008236	serine-type peptidase activity	molecular_function	6	2	346	274	16274	0.981407
GO:0022857	transmembrane transporter activity	molecular_function	4	3	346	353	16274	0.981615
GO:0016579	protein deubiquitination	biological_process	9	1	346	185	16274	0.981658
GO:0001843	neural tube closure	biological_process	7	1	346	186	16274	0.982053
GO:0043065	positive regulation of apoptotic process	biological_process	9	5	346	499	16274	0.982555
GO:0071013	catalytic step 2 spliceosome	cellular_component	7	1	346	188	16274	0.982816
GO:0090263	positive regulation of canonical Wnt signaling pathway	biological_process	10	1	346	188	16274	0.982816
GO:0030176	integral component of endoplasmic reticulum membrane	cellular_component	7	1	346	189	16274	0.983186
GO:0042391	regulation of membrane potential	biological_process	5	1	346	193	16274	0.984587
GO:0004252	serine-type endopeptidase activity	molecular_function	8	3	346	365	16274	0.985003
GO:0001822	kidney development	biological_process	6	1	346	195	16274	0.985243
GO:0006898	receptor-mediated endocytosis	biological_process	8	1	346	195	16274	0.985243
GO:0008022	protein C-terminus binding	molecular_function	5	2	346	288	16274	0.985699
GO:0030198	extracellular matrix organization	biological_process	6	2	346	289	16274	0.985966
GO:0006816	calcium ion transport	biological_process	10	1	346	199	16274	0.986473
GO:0007399	nervous system development	biological_process	6	2	346	293	16274	0.986986
GO:0000139	Golgi membrane	cellular_component	7	4	346	452	16274	0.987831
GO:0031410	cytoplasmic vesicle	cellular_component	6	4	346	452	16274	0.987831
GO:0045766	positive regulation of angiogenesis	biological_process	8	1	346	208	16274	0.988879
GO:0006888	endoplasmic reticulum to Golgi vesicle-mediated transport	biological_process	7	1	346	208	16274	0.988879
GO:0016791	phosphatase activity	molecular_function	7	2	346	302	16274	0.989023
GO:0015629	actin cytoskeleton	cellular_component	7	3	346	385	16274	0.989363
GO:0007166	cell surface receptor signaling pathway	biological_process	5	2	346	304	16274	0.989432
GO:0043410	positive regulation of MAPK cascade	biological_process	11	1	346	212	16274	0.989807
GO:0000786	nucleosome	cellular_component	5	1	346	212	16274	0.989807
GO:0001501	skeletal system development	biological_process	6	1	346	213	16274	0.990026
GO:0007010	cytoskeleton organization	biological_process	6	1	346	214	16274	0.990241
GO:1990904	ribonucleoprotein complex	cellular_component	4	2	346	309	16274	0.99039
GO:0035335	peptidyl-tyrosine dephosphorylation	biological_process	10	1	346	215	16274	0.990451
GO:0043524	negative regulation of neuron apoptotic process	biological_process	10	1	346	217	16274	0.990859
GO:0051091	positive regulation of DNA-binding transcription factor activity	biological_process	6	1	346	217	16274	0.990859
GO:0005759	mitochondrial matrix	cellular_component	7	1	346	217	16274	0.990859
GO:0030424	axon	cellular_component	6	4	346	470	16274	0.990894
GO:0010468	regulation of gene expression	biological_process	7	4	346	470	16274	0.990894
GO:0020037	heme binding	molecular_function	6	2	346	312	16274	0.990924
GO:0005516	calmodulin binding	molecular_function	5	1	346	218	16274	0.991056
GO:0008283	cell population proliferation	biological_process	3	2	346	313	16274	0.991095
GO:0001764	neuron migration	biological_process	7	1	346	219	16274	0.991248
GO:0009986	cell surface	cellular_component	4	11	346	940	16274	0.991286
GO:0005622	intracellular	cellular_component	4	22	346	1594	16274	0.991432
GO:0004222	metalloendopeptidase activity	molecular_function	8	1	346	221	16274	0.991621
GO:0004725	protein tyrosine phosphatase activity	molecular_function	9	1	346	223	16274	0.991979
GO:0016311	dephosphorylation	biological_process	7	3	346	403	16274	0.992224
GO:0003924	GTPase activity	molecular_function	9	7	346	691	16274	0.992261
GO:0098793	presynapse	cellular_component	4	1	346	225	16274	0.992321
GO:0007507	heart development	biological_process	6	3	346	406	16274	0.992622
GO:0036064	ciliary basal body	cellular_component	7	1	346	229	16274	0.992962
GO:0010628	positive regulation of gene expression	biological_process	8	8	346	768	16274	0.993299
GO:0003729	mRNA binding	molecular_function	7	2	346	329	16274	0.993444
GO:0009897	external side of plasma membrane	cellular_component	5	5	346	565	16274	0.993593
GO:0005789	endoplasmic reticulum membrane	cellular_component	5	8	346	772	16274	0.993657
GO:0006813	potassium ion transport	biological_process	9	1	346	236	16274	0.993958
GO:0001227	DNA-binding transcription repressor activity, RNA polymerase II-specific	molecular_function	6	3	346	420	16274	0.994234
GO:0016055	Wnt signaling pathway	biological_process	7	1	346	239	16274	0.994341
GO:0006397	mRNA processing	biological_process	10	1	346	239	16274	0.994341
GO:0016323	basolateral plasma membrane	cellular_component	5	1	346	239	16274	0.994341
GO:0005623	cell	cellular_component	3	5	346	575	16274	0.99452
GO:0006886	intracellular protein transport	biological_process	10	6	346	647	16274	0.994586
GO:0007601	visual perception	biological_process	8	1	346	242	16274	0.994699
GO:0061630	ubiquitin protein ligase activity	molecular_function	7	3	346	425	16274	0.994723
GO:0000287	magnesium ion binding	molecular_function	7	3	346	427	16274	0.994907
GO:0034220	ion transmembrane transport	biological_process	7	2	346	343	16274	0.994994
GO:0000790	nuclear chromatin	cellular_component	7	3	346	428	16274	0.994996
GO:0008134	transcription factor binding	molecular_function	5	6	346	654	16274	0.995127
GO:0043123	positive regulation of I-kappaB kinase/NF-kappaB signaling	biological_process	10	1	346	246	16274	0.995142
GO:0090090	negative regulation of canonical Wnt signaling pathway	biological_process	10	1	346	247	16274	0.995247
GO:0031175	neuron projection development	biological_process	7	1	346	248	16274	0.99535
GO:0005635	nuclear envelope	cellular_component	6	1	346	249	16274	0.99545
GO:0005096	GTPase activator activity	molecular_function	6	3	346	437	16274	0.995737
GO:0016604	nuclear body	cellular_component	7	5	346	591	16274	0.995743
GO:0004842	ubiquitin-protein transferase activity	molecular_function	6	4	346	519	16274	0.995944
GO:0005911	cell-cell junction	cellular_component	4	2	346	354	16274	0.995954
GO:0005694	chromosome	cellular_component	6	2	346	357	16274	0.996183
GO:0046983	protein dimerization activity	molecular_function	5	3	346	447	16274	0.996436
GO:0004674	protein serine/threonine kinase activity	molecular_function	8	7	346	751	16274	0.996745
GO:0004888	transmembrane signaling receptor activity	molecular_function	5	2	346	366	16274	0.996797
GO:0051260	protein homooligomerization	biological_process	8	2	346	367	16274	0.996859
GO:0003824	catalytic activity	molecular_function	3	10	346	959	16274	0.997006
GO:0007268	chemical synaptic transmission	biological_process	9	1	346	269	16274	0.99706
GO:0016324	apical plasma membrane	cellular_component	5	2	346	371	16274	0.997095
GO:0005198	structural molecule activity	molecular_function	3	2	346	371	16274	0.997095
GO:0007275	multicellular organism development	biological_process	4	4	346	539	16274	0.997106
GO:0043005	neuron projection	cellular_component	5	3	346	460	16274	0.99718
GO:0008237	metallopeptidase activity	molecular_function	7	1	346	273	16274	0.997307
GO:0005667	transcription factor complex	cellular_component	4	3	346	463	16274	0.997329
GO:0005576	extracellular region	cellular_component	3	23	346	1766	16274	0.997363
GO:0019899	enzyme binding	molecular_function	5	5	346	622	16274	0.99741
GO:0007411	axon guidance	biological_process	6	1	346	277	16274	0.997532
GO:0005925	focal adhesion	cellular_component	7	1	346	277	16274	0.997532
GO:0006281	DNA repair	biological_process	8	2	346	382	16274	0.997657
GO:0005840	ribosome	cellular_component	6	11	346	1050	16274	0.997877
GO:0030496	midbody	cellular_component	4	1	346	285	16274	0.997928
GO:0030054	cell junction	cellular_component	3	3	346	478	16274	0.997966
GO:0007155	cell adhesion	biological_process	4	5	346	641	16274	0.9981
GO:0016301	kinase activity	molecular_function	6	8	346	864	16274	0.998287
GO:0006511	ubiquitin-dependent protein catabolic process	biological_process	10	4	346	570	16274	0.998298
GO:0015031	protein transport	biological_process	9	3	346	490	16274	0.998367
GO:0006811	ion transport	biological_process	6	7	346	801	16274	0.998463
GO:0005525	GTP binding	molecular_function	8	7	346	803	16274	0.998509
GO:0000981	DNA-binding transcription factor activity, RNA polymerase II-specific	molecular_function	5	4	346	584	16274	0.998664
GO:0051015	actin filament binding	molecular_function	7	2	346	412	16274	0.998703
GO:0046982	protein heterodimerization activity	molecular_function	6	8	346	887	16274	0.998781
GO:0043161	proteasome-mediated ubiquitin-dependent protein catabolic process	biological_process	11	1	346	312	16274	0.998853
GO:0014069	postsynaptic density	cellular_component	5	1	346	313	16274	0.998878
GO:0004672	protein kinase activity	molecular_function	7	13	346	1236	16274	0.998993
GO:0010629	negative regulation of gene expression	biological_process	8	2	346	428	16274	0.999056
GO:0003713	transcription coactivator activity	molecular_function	5	2	346	429	16274	0.999075
GO:0044877	protein-containing complex binding	molecular_function	4	1	346	322	16274	0.999079
GO:0050821	protein stabilization	biological_process	6	1	346	328	16274	0.999192
GO:0019901	protein kinase binding	molecular_function	7	7	346	848	16274	0.999257
GO:0007283	spermatogenesis	biological_process	7	2	346	443	16274	0.9993
GO:0031625	ubiquitin protein ligase binding	molecular_function	7	3	346	540	16274	0.999353
GO:0055114	oxidation-reduction process	biological_process	4	17	346	1528	16274	0.999379
GO:0098978	glutamatergic synapse	cellular_component	4	3	346	544	16274	0.9994
GO:0003735	structural constituent of ribosome	molecular_function	4	11	346	1144	16274	0.999419
GO:0055085	transmembrane transport	biological_process	6	12	346	1215	16274	0.999451
GO:0005929	cilium	cellular_component	4	1	346	348	16274	0.999479
GO:0005975	carbohydrate metabolic process	biological_process	5	1	346	351	16274	0.999513
GO:0005743	mitochondrial inner membrane	cellular_component	6	1	346	362	16274	0.999617
GO:0016567	protein ubiquitination	biological_process	11	6	346	821	16274	0.999656
GO:0043235	receptor complex	cellular_component	4	1	346	369	16274	0.999672
GO:0006412	translation	biological_process	8	12	346	1252	16274	0.999674
GO:0043066	negative regulation of apoptotic process	biological_process	9	6	346	826	16274	0.999684
GO:0016310	phosphorylation	biological_process	7	7	346	907	16274	0.999709
GO:0045202	synapse	cellular_component	3	3	346	592	16274	0.999758
GO:0000977	RNA polymerase II regulatory region sequence-specific DNA binding	molecular_function	9	3	346	596	16274	0.999776
GO:0004984	olfactory receptor activity	molecular_function	6	16	346	1543	16274	0.999777
GO:0050911	detection of chemical stimulus involved in sensory perception of smell	biological_process	7	16	346	1543	16274	0.999777
GO:0048471	perinuclear region of cytoplasm	cellular_component	6	6	346	858	16274	0.999815
GO:0050896	response to stimulus	biological_process	3	15	346	1498	16274	0.99983
GO:0005216	ion channel activity	molecular_function	6	1	346	401	16274	0.999838
GO:0007608	sensory perception of smell	biological_process	8	15	346	1503	16274	0.999842
GO:0001701	in utero embryonic development	biological_process	8	1	346	410	16274	0.999867
GO:0008233	peptidase activity	molecular_function	5	4	346	714	16274	0.99987
GO:0006468	protein phosphorylation	biological_process	9	13	346	1392	16274	0.999884
GO:0019904	protein domain specific binding	molecular_function	5	1	346	427	16274	0.999909
GO:0032991	protein-containing complex	cellular_component	3	7	346	980	16274	0.999912
GO:0005730	nucleolus	cellular_component	6	13	346	1412	16274	0.999914
GO:0042803	protein homodimerization activity	molecular_function	6	14	346	1490	16274	0.999926
GO:0016607	nuclear speck	cellular_component	8	3	346	656	16274	0.999929
GO:0005794	Golgi apparatus	cellular_component	6	18	346	1766	16274	0.999937
GO:0005102	signaling receptor binding	molecular_function	5	3	346	664	16274	0.99994
GO:0008284	positive regulation of cell population proliferation	biological_process	7	5	346	842	16274	0.99994
GO:0006974	cellular response to DNA damage stimulus	biological_process	6	2	346	578	16274	0.999955
GO:0008017	microtubule binding	molecular_function	7	1	346	471	16274	0.999965
GO:0042802	identical protein binding	molecular_function	5	20	346	1952	16274	0.999971
GO:0044212	transcription regulatory region DNA binding	molecular_function	7	1	346	482	16274	0.999973
GO:0043231	intracellular membrane-bounded organelle	cellular_component	5	11	346	1352	16274	0.999974
GO:0035556	intracellular signal transduction	biological_process	5	4	346	813	16274	0.999979
GO:0001228	DNA-binding transcription activator activity, RNA polymerase II-specific	molecular_function	6	4	346	816	16274	0.999981
GO:0005856	cytoskeleton	cellular_component	6	1	346	529	16274	0.99999
GO:0005509	calcium ion binding	molecular_function	7	11	346	1418	16274	0.999991
GO:0045892	negative regulation of transcription, DNA-templated	biological_process	9	6	346	1047	16274	0.999993
GO:0006508	proteolysis	biological_process	7	7	346	1158	16274	0.999996
GO:0000978	RNA polymerase II proximal promoter sequence-specific DNA binding	molecular_function	10	5	346	991	16274	0.999996
GO:0007186	G protein-coupled receptor signaling pathway	biological_process	5	29	346	2708	16274	0.999998
GO:0003682	chromatin binding	molecular_function	4	3	346	841	16274	0.999998
GO:0006357	regulation of transcription by RNA polymerase II	biological_process	9	4	346	944	16274	0.999998
GO:0008285	negative regulation of cell population proliferation	biological_process	7	1	346	615	16274	0.999999
GO:0003779	actin binding	molecular_function	6	1	346	616	16274	0.999999
GO:0004930	G protein-coupled receptor activity	molecular_function	6	22	346	2341	16274	0.999999
GO:0016740	transferase activity	molecular_function	4	17	346	2016	16274	0.999999
GO:0005615	extracellular space	cellular_component	4	19	346	2170	16274	1
GO:0005739	mitochondrion	cellular_component	6	21	346	2312	16274	1
GO:0000166	nucleotide binding	molecular_function	5	24	346	2531	16274	1
GO:0005887	integral component of plasma membrane	cellular_component	6	11	346	1628	16274	1
GO:0003723	RNA binding	molecular_function	6	11	346	1632	16274	1
GO:0000122	negative regulation of transcription by RNA polymerase II	biological_process	10	9	346	1515	16274	1
GO:0003676	nucleic acid binding	molecular_function	5	29	346	2934	16274	1
GO:0043565	sequence-specific DNA binding	molecular_function	7	7	346	1370	16274	1
GO:0045944	positive regulation of transcription by RNA polymerase II	biological_process	10	19	346	2348	16274	1
GO:0003700	DNA-binding transcription factor activity	molecular_function	4	9	346	1678	16274	1
GO:0006355	regulation of transcription, DNA-templated	biological_process	8	23	346	2838	16274	1
GO:0005813	centrosome	cellular_component	7	1	346	970	16274	1
GO:0003677	DNA binding	molecular_function	6	23	346	2904	16274	1
GO:0005524	ATP binding	molecular_function	5	25	346	3051	16274	1
GO:0005783	endoplasmic reticulum	cellular_component	6	8	346	1797	16274	1
GO:0007165	signal transduction	biological_process	4	28	346	3315	16274	1
GO:0008270	zinc ion binding	molecular_function	8	5	346	1543	16274	1
GO:0045893	positive regulation of transcription, DNA-templated	biological_process	9	2	346	1203	16274	1
GO:0016787	hydrolase activity	molecular_function	4	8	346	1850	16274	1
GO:0005654	nucleoplasm	cellular_component	6	38	346	4131	16274	1
GO:0016021	integral component of membrane	cellular_component	5	112	346	12275	16274	1
GO:0005515	protein binding	molecular_function	4	58	346	6983	16274	1
GO:0005737	cytoplasm	cellular_component	5	61	346	8070	16274	1
GO:0005829	cytosol	cellular_component	6	47	346	5713	16274	1
GO:0016020	membrane	cellular_component	3	128	346	13646	16274	1
GO:0046872	metal ion binding	molecular_function	6	23	346	3737	16274	1
GO:0005634	nucleus	cellular_component	6	70	346	9753	16274	1
GO:0005886	plasma membrane	cellular_component	4	58	346	6441	16274	1

## Sheet: KEGG enrichment
pathway_id	pathway_name	S gene number	TS gene number	B gene number	TB gene number	pvalue
ko04622	RIG-I-like receptor signaling pathway	7	138	157	6191	0.0606356
ko00750	Vitamin B6 metabolism	2	138	22	6191	0.0852614
ko04620	Toll-like receptor signaling pathway	8	138	214	6191	0.104371
ko05142	Chagas disease (American trypanosomiasis	9	138	258	6191	0.121164
ko04623	Cytosolic DNA-sensing pathway	5	138	134	6191	0.178697
ko04658	Th1 and Th2 cell differentiation	7	138	208	6191	0.181531
ko05132	Salmonella infection	6	138	173	6191	0.188352
ko04662	B cell receptor signaling pathway	5	138	153	6191	0.25505
ko00532	Glycosaminoglycan biosynthesis - chondroitin sulfate / dermatan sulfate	2	138	46	6191	0.273663
ko05133	Pertussis	5	138	162	6191	0.29375
ko04621	NOD-like receptor signaling pathway	9	138	326	6191	0.302306
ko04917	Prolactin signaling pathway	5	138	167	6191	0.315693
ko04659	Th17 cell differentiation	7	138	254	6191	0.337679
ko00260	Glycine, serine and threonine metabolism	3	138	96	6191	0.361788
ko03060	Protein export	2	138	57	6191	0.364205
ko04950	Maturity onset diabetes of the young	2	138	57	6191	0.364205
ko00590	Arachidonic acid metabolism	4	138	139	6191	0.375223
ko04912	GnRH signaling pathway	6	138	223	6191	0.378656
ko00591	Linoleic acid metabolism	2	138	60	6191	0.388253
ko05140	Leishmaniasis	4	138	143	6191	0.395596
ko01040	Biosynthesis of unsaturated fatty acids	2	138	62	6191	0.404065
ko05320	Autoimmune thyroid disease	3	138	103	6191	0.404371
ko00072	Synthesis and degradation of ketone bodies	1	138	23	6191	0.405131
ko04664	Fc epsilon RI signaling pathway	4	138	145	6191	0.40575
ko05162	Measles	8	138	320	6191	0.421718
ko04666	Fc gamma R-mediated phagocytosis	5	138	192	6191	0.427039
ko04930	Type II diabetes mellitus	3	138	108	6191	0.434303
ko04657	IL-17 signaling pathway	5	138	198	6191	0.45352
ko04660	T cell receptor signaling pathway	6	138	242	6191	0.454934
ko00970	Aminoacyl-tRNA biosynthesis	3	138	115	6191	0.475249
ko04540	Gap junction	5	138	209	6191	0.501169
ko00480	Glutathione metabolism	3	138	121	6191	0.509254
ko05330	Allograft rejection	2	138	78	6191	0.522612
ko05143	African trypanosomiasis	2	138	78	6191	0.522612
ko05164	Influenza A	8	138	352	6191	0.53021
ko00603	Glycosphingolipid biosynthesis - globo and isoglobo series	1	138	35	6191	0.546695
ko05231	Choline metabolism in cancer	5	138	221	6191	0.551283
ko04940	Type I diabetes mellitus	2	138	88	6191	0.588355
ko04625	C-type lectin receptor signaling pathway	5	138	232	6191	0.595043
ko00982	Drug metabolism - cytochrome P450	2	138	90	6191	0.600679
ko04750	Inflammatory mediator regulation of TRP channels	5	138	235	6191	0.606569
ko05219	Bladder cancer	2	138	91	6191	0.606737
ko05323	Rheumatoid arthritis	4	138	190	6191	0.617138
ko04550	Signaling pathways regulating pluripotency of stem cells	7	138	335	6191	0.625249
ko05163	Human cytomegalovirus infection	11	138	523	6191	0.626112
ko04062	Chemokine signaling pathway	9	138	430	6191	0.627679
ko04730	Long-term depression	3	138	144	6191	0.627916
ko00450	Selenocompound metabolism	1	138	45	6191	0.638712
ko04668	TNF signaling pathway	5	138	245	6191	0.643622
ko00592	alpha-Linolenic acid metabolism	1	138	46	6191	0.646825
ko00534	Glycosaminoglycan biosynthesis - heparan sulfate / heparin	1	138	46	6191	0.646825
ko05014	Amyotrophic lateral sclerosis (ALS	2	138	98	6191	0.647208
ko04914	Progesterone-mediated oocyte maturation	4	138	198	6191	0.649635
ko00670	One carbon pool by folate	1	138	47	6191	0.654756
ko05160	Hepatitis C	7	138	347	6191	0.662226
ko04977	Vitamin digestion and absorption	1	138	48	6191	0.66251
ko05145	Toxoplasmosis	5	138	252	6191	0.66825
ko04614	Renin-angiotensin system	1	138	51	6191	0.684752
ko04060	Cytokine-cytokine receptor interaction	12	138	596	6191	0.688897
ko00514	Other types of O-glycan biosynthesis	1	138	52	6191	0.691837
ko00565	Ether lipid metabolism	2	138	107	6191	0.69435
ko01522	Endocrine resistance	4	138	210	6191	0.694892
ko04726	Serotonergic synapse	5	138	260	6191	0.695024
ko05134	Legionellosis	2	138	109	6191	0.704098
ko04913	Ovarian steroidogenesis	2	138	110	6191	0.708875
ko05221	Acute myeloid leukemia	3	138	163	6191	0.710098
ko05167	Kaposi sarcoma-associated herpesvirus infection	8	138	414	6191	0.713509
ko04920	Adipocytokine signaling pathway	3	138	164	6191	0.714015
ko00790	Folate biosynthesis	1	138	56	6191	0.718632
ko04115	p53 signaling pathway	3	138	167	6191	0.725522
ko00601	Glycosphingolipid biosynthesis - lacto and neolacto series	1	138	60	6191	0.743113
ko04071	Sphingolipid signaling pathway	5	138	277	6191	0.746949
ko05161	Hepatitis B	7	138	378	6191	0.747104
ko04713	Circadian entrainment	4	138	228	6191	0.75478
ko05206	MicroRNAs in cancer	6	138	331	6191	0.755419
ko00563	Glycosylphosphatidylinositol (GPI)-anchor biosynthesis	1	138	63	6191	0.760074
ko05170	Human immunodeficiency virus 1 infection	9	138	484	6191	0.76229
ko04970	Salivary secretion	3	138	178	6191	0.764662
ko00650	Butanoate metabolism	1	138	64	6191	0.765477
ko04974	Protein digestion and absorption	3	138	179	6191	0.767987
ko00860	Porphyrin and chlorophyll metabolism	1	138	65	6191	0.770759
ko00062	Fatty acid elongation	1	138	65	6191	0.770759
ko04722	Neurotrophin signaling pathway	5	138	286	6191	0.771699
ko04072	Phospholipase D signaling pathway	6	138	338	6191	0.773015
ko04370	VEGF signaling pathway	2	138	127	6191	0.780698
ko04728	Dopaminergic synapse	5	138	291	6191	0.784641
ko04650	Natural killer cell mediated cytotoxicity	4	138	240	6191	0.789466
ko04710	Circadian rhythm	1	138	69	6191	0.790733
ko00410	beta-Alanine metabolism	1	138	69	6191	0.790733
ko00030	Pentose phosphate pathway	1	138	69	6191	0.790733
ko00561	Glycerolipid metabolism	2	138	131	6191	0.795183
ko05332	Graft-versus-host disease	1	138	70	6191	0.79545
ko00760	Nicotinate and nicotinamide metabolism	1	138	71	6191	0.800062
ko04918	Thyroid hormone synthesis	3	138	190	6191	0.802112
ko00640	Propanoate metabolism	1	138	72	6191	0.80457
ko00310	Lysine degradation	2	138	134	6191	0.80549
ko00240	Pyrimidine metabolism	2	138	135	6191	0.808823
ko04130	SNARE interactions in vesicular transport	1	138	74	6191	0.813286
ko00350	Tyrosine metabolism	1	138	75	6191	0.817499
ko04215	Apoptosis - multiple species	1	138	75	6191	0.817499
ko04926	Relaxin signaling pathway	5	138	305	6191	0.817895
ko04720	Long-term potentiation	2	138	138	6191	0.81852
ko04630	Jak-STAT signaling pathway	6	138	361	6191	0.824244
ko04724	Glutamatergic synapse	4	138	254	6191	0.824906
ko05020	Prion diseases	1	138	77	6191	0.825642
ko05213	Endometrial cancer	2	138	141	6191	0.827777
ko04068	FoxO signaling pathway	5	138	315	6191	0.839061
ko05210	Colorectal cancer	3	138	206	6191	0.844217
ko04380	Osteoclast differentiation	4	138	264	6191	0.847115
ko05218	Melanoma	2	138	148	6191	0.847757
ko04975	Fat digestion and absorption	1	138	83	6191	0.847971
ko04012	ErbB signaling pathway	3	138	208	6191	0.8489
ko05152	Tuberculosis	6	138	375	6191	0.850711
ko04927	Cortisol synthesis and secretion	2	138	150	6191	0.853069
ko04978	Mineral absorption	1	138	85	6191	0.854763
ko05340	Primary immunodeficiency	1	138	85	6191	0.854763
ko05216	Thyroid cancer	1	138	85	6191	0.854763
ko04723	Retrograde endocannabinoid signaling	5	138	324	6191	0.856367
ko04261	Adrenergic signaling in cardiomyocytes	5	138	325	6191	0.858192
ko05223	Non-small cell lung cancer	2	138	152	6191	0.858213
ko00564	Glycerophospholipid metabolism	3	138	213	6191	0.860078
ko01524	Platinum drug resistance	2	138	155	6191	0.865623
ko04960	Aldosterone-regulated sodium reabsorption	1	138	90	6191	0.870455
ko05211	Renal cell carcinoma	2	138	159	6191	0.874955
ko03440	Homologous recombination	1	138	92	6191	0.87625
ko04216	Ferroptosis	1	138	94	6191	0.881787
ko04933	AGE-RAGE signaling pathway in diabetic complications	3	138	224	6191	0.88217
ko04672	Intestinal immune network for IgA production	1	138	97	6191	0.889635
ko04971	Gastric acid secretion	2	138	166	6191	0.889872
ko05214	Glioma	2	138	167	6191	0.891864
ko05168	Herpes simplex virus 1 infection	13	138	772	6191	0.89375
ko04014	Ras signaling pathway	8	138	512	6191	0.894478
ko00380	Tryptophan metabolism	1	138	99	6191	0.894577
ko04924	Renin secretion	2	138	169	6191	0.895749
ko04520	Adherens junction	2	138	169	6191	0.895749
ko03022	Basal transcription factors	1	138	100	6191	0.896965
ko03420	Nucleotide excision repair	1	138	100	6191	0.896965
ko00980	Metabolism of xenobiotics by cytochrome P450	1	138	101	6191	0.8993
ko05212	Pancreatic cancer	2	138	171	6191	0.899505
ko05144	Malaria	1	138	102	6191	0.901582
ko04340	Hedgehog signaling pathway	1	138	102	6191	0.901582
ko05150	Staphylococcus aureus infection	1	138	102	6191	0.901582
ko04150	mTOR signaling pathway	5	138	356	6191	0.905903
ko04961	Endocrine and other factor-regulated calcium reabsorption	1	138	104	6191	0.905992
ko03320	PPAR signaling pathway	2	138	176	6191	0.908354
ko05220	Chronic myeloid leukemia	2	138	178	6191	0.911686
ko04962	Vasopressin-regulated water reabsorption	1	138	107	6191	0.912243
ko01521	EGFR tyrosine kinase inhibitor resistance	2	138	182	6191	0.918016
ko00600	Sphingolipid metabolism	1	138	112	6191	0.921758
ko03040	Spliceosome	4	138	312	6191	0.923491
ko00520	Amino sugar and nucleotide sugar metabolism	1	138	113	6191	0.923534
ko03460	Fanconi anemia pathway	1	138	114	6191	0.92527
ko04721	Synaptic vesicle cycle	2	138	188	6191	0.926721
ko04512	ECM-receptor interaction	2	138	188	6191	0.926721
ko00330	Arginine and proline metabolism	1	138	116	6191	0.928626
ko04910	Insulin signaling pathway	4	138	317	6191	0.929068
ko04916	Melanogenesis	3	138	256	6191	0.92991
ko00510	N-Glycan biosynthesis	1	138	117	6191	0.930247
ko05416	Viral myocarditis	1	138	119	6191	0.933381
ko04911	Insulin secretion	2	138	194	6191	0.934555
ko00270	Cysteine and methionine metabolism	1	138	120	6191	0.934895
ko03015	mRNA surveillance pathway	2	138	195	6191	0.935782
ko04530	Tight junction	5	138	384	6191	0.936408
ko04725	Cholinergic synapse	3	138	263	6191	0.93766
ko05204	Chemical carcinogenesis	1	138	122	6191	0.937821
ko05169	Epstein-Barr virus infection	6	138	445	6191	0.938849
ko04022	cGMP-PKG signaling pathway	5	138	388	6191	0.939963
ko04120	Ubiquitin mediated proteolysis	4	138	329	6191	0.940998
ko00280	Valine, leucine and isoleucine degradation	1	138	127	6191	0.944578
ko04923	Regulation of lipolysis in adipocytes	1	138	129	6191	0.947072
ko04152	AMPK signaling pathway	3	138	273	6191	0.947375
ko04640	Hematopoietic cell lineage	2	138	207	6191	0.948909
ko05226	Gastric cancer	4	138	340	6191	0.950311
ko05224	Breast cancer	4	138	340	6191	0.950311
ko05146	Amoebiasis	2	138	209	6191	0.950833
ko05321	Inflammatory bowel disease (IBD	1	138	133	6191	0.951731
ko04727	GABAergic synapse	2	138	210	6191	0.951769
ko00983	Drug metabolism - other enzymes	1	138	134	6191	0.952831
ko03013	RNA transport	4	138	346	6191	0.954808
ko05205	Proteoglycans in cancer	6	138	467	6191	0.954891
ko04010	MAPK signaling pathway	9	138	638	6191	0.954982
ko05230	Central carbon metabolism in cancer	1	138	140	6191	0.958925
ko04611	Platelet activation	3	138	288	6191	0.959356
ko04350	TGF-beta signaling pathway	2	138	220	6191	0.960247
ko04360	Axon guidance	5	138	419	6191	0.962022
ko04218	Cellular senescence	4	138	361	6191	0.964473
ko04070	Phosphatidylinositol signaling system	2	138	226	6191	0.964632
ko05215	Prostate cancer	2	138	226	6191	0.964632
ko04140	Autophagy - animal	3	138	297	6191	0.965273
ko04066	HIF-1 signaling pathway	2	138	227	6191	0.965316
ko04137	Mitophagy - animal	1	138	148	6191	0.965851
ko04310	Wnt signaling pathway	4	138	366	6191	0.967246
ko04934	Cushing syndrome	4	138	373	6191	0.970793
ko04510	Focal adhesion	5	138	437	6191	0.971161
ko04141	Protein processing in endoplasmic reticulum	4	138	377	6191	0.972657
ko04371	Apelin signaling pathway	3	138	311	6191	0.9729
ko04915	Estrogen signaling pathway	3	138	315	6191	0.974771
ko03010	Ribosome	3	138	316	6191	0.975219
ko00562	Inositol phosphate metabolism	1	138	163	6191	0.975861
ko04670	Leukocyte transendothelial migration	2	138	248	6191	0.97708
ko04928	Parathyroid hormone synthesis, secretion and action	2	138	248	6191	0.97708
ko05217	Basal cell carcinoma	1	138	167	6191	0.977998
ko04015	Rap1 signaling pathway	5	138	457	6191	0.978921
ko05034	Alcoholism	3	138	327	6191	0.979681
ko04114	Oocyte meiosis	2	138	257	6191	0.98085
ko03008	Ribosome biogenesis in eukaryotes	1	138	174	6191	0.981294
ko04931	Insulin resistance	2	138	259	6191	0.981603
ko04217	Necroptosis	3	138	336	6191	0.982755
ko05322	Systemic lupus erythematosus	1	138	188	6191	0.986487
ko05414	Dilated cardiomyopathy (DCM	1	138	188	6191	0.986487
ko04921	Oxytocin signaling pathway	3	138	351	6191	0.986921
ko04151	PI3K-Akt signaling pathway	10	138	791	6191	0.987253
ko04146	Peroxisome	1	138	192	6191	0.987688
ko04064	NF-kappa B signaling pathway	1	138	195	6191	0.988518
ko04972	Pancreatic secretion	1	138	202	6191	0.990246
ko05225	Hepatocellular carcinoma	3	138	367	6191	0.990301
ko05166	Human T-cell leukemia virus 1 infection	5	138	507	6191	0.990676
ko04211	Longevity regulating pathway	1	138	204	6191	0.99069
ko05032	Morphine addiction	1	138	204	6191	0.99069
ko05418	Fluid shear stress and atherosclerosis	2	138	298	6191	0.991678
ko05165	Human papillomavirus infection	9	138	767	6191	0.992187
ko04922	Glucagon signaling pathway	1	138	212	6191	0.992275
ko04270	Vascular smooth muscle contraction	2	138	308	6191	0.993231
ko04210	Apoptosis	2	138	310	6191	0.993506
ko04145	Phagosome	2	138	311	6191	0.993639
ko04810	Regulation of actin cytoskeleton	4	138	465	6191	0.994046
ko04925	Aldosterone synthesis and secretion	1	138	226	6191	0.994431
ko04514	Cell adhesion molecules (CAMs)	2	138	319	6191	0.994615
ko04024	cAMP signaling pathway	4	138	485	6191	0.995863
ko04144	Endocytosis	5	138	558	6191	0.996112
ko04020	Calcium signaling pathway	3	138	420	6191	0.996495
ko04932	Non-alcoholic fatty liver disease (NAFLD	2	138	341	6191	0.996605
ko04390	Hippo signaling pathway	2	138	365	6191	0.99796
ko04919	Thyroid hormone signaling pathway	1	138	273	6191	0.998155
ko04110	Cell cycle	1	138	284	6191	0.998577
ko05010	Alzheimer disease	2	138	383	6191	0.998613
ko00230	Purine metabolism	1	138	303	6191	0.999092
ko05012	Parkinson disease	1	138	317	6191	0.999349
ko04714	Thermogenesis	2	138	509	6191	0.999914
ko05202	Transcriptional misregulation in cancer	1	138	402	6191	0.999915
ko05203	Viral carcinogenesis	1	138	409	6191	0.999928
ko05016	Huntington disease	1	138	425	6191	0.999951
ko05200	Pathways in cancer	10	138	1179	6191	0.999978
ko04080	Neuroactive ligand-receptor interaction	3	138	706	6191	0.999992
ko04740	Olfactory transduction	5	138	953	6191	0.999999
