# Supplementary material for: Transcriptome Analysis of mRNAs and Long Non-Coding RNAs During Subsequent Embryo Development of Porcine Cloned Zygotes After Vitrification
Source: Front Genet. 2021 Dec 17;12:753327. doi: 10.3389/fgene.2021.753327 (PMC8718616; doi:10.3389/fgene.2021.753327)
Supplement: Supplementary file 9 [file Table4.XLSX]

## Sheet: Sheet1
gene_id	gene_name	transcript_id	GO	KEGG	KO_ENTRY	EC	Description	trans_type	FPKM.VZ_4C_1	FPKM.VZ_4C_2	FPKM.VZ_4C_3	FPKM.FZ_4C_1	FPKM.FZ_4C_2	FPKM.FZ_4C_3	fc	log2(fc)	pval	regulation	significant
MSTRG.43327	ENSSSCG00000034967;ENSSSCG00000036186	ENSSSCT00000026334;ENSSSCT00000037615	NA	NA	NA	NA	gamma-crystallin D [Source:NCBI gene;Acc:100519628];gamma-crystallin F [Source:NCBI gene;Acc:100154892]	protein_coding	13.9326	15.5162	13.4018	0.0001	0.0001	0.0001	142835	17.124	5.10342e-14	up	yes
MSTRG.50942	SALL4	ENSSSCT00000008186	GO:0000122(negative regulation of transcription by RNA polymerase II);GO:0000792(heterochromatin);GO:0001701(in utero embryonic development);GO:0001833(inner cell mass cell proliferation);GO:0001843(neural tube closure);GO:0003281(ventricular septum development);GO:0003676(nucleic acid binding);GO:0005634(nucleus);GO:0005654(nucleoplasm);GO:0007507(heart development);GO:0008134(transcription fact…	NA	K19871	NA	spalt like transcription factor 4 [Source:NCBI gene;Acc:100136902]	protein_coding	13.0646	12.2854	26.5665	0.366981	1.02056	0.852616	23.1754	4.53452	1.45112e-08	up	yes
MSTRG.72255	JPH1	ENSSSCT00000039881;ENSSSCT00000006768	GO:0005634(nucleus);GO:0005654(nucleoplasm);GO:0005783(endoplasmic reticulum);GO:0005789(endoplasmic reticulum membrane);GO:0005886(plasma membrane);GO:0007517(muscle organ development);GO:0008307(structural constituent of muscle);GO:0014701(junctional sarcoplasmic reticulum membrane);GO:0015278(calcium-release channel activity);GO:0016020(membrane);GO:0016021(integral component of membrane);GO:0…	NA	K19530	NA	junctophilin 1 [Source:NCBI gene;Acc:100155368]	protein_coding	6.52568	7.88895	4.01553	0.929842	0.24793	0.870403	8.99833	3.16966	9.79519e-05	up	yes
MSTRG.27257	GPR149	ENSSSCT00000024282;ENSSSCT00000036711	GO:0001546(preantral ovarian follicle growth);GO:0001547(antral ovarian follicle growth);GO:0004930(G protein-coupled receptor activity);GO:0005887(integral component of plasma membrane);GO:0007218(neuropeptide signaling pathway);GO:0016020(membrane);GO:0016021(integral component of membrane);GO:0030273(melanin-concentrating hormone receptor activity);GO:0042277(peptide binding);GO:0042923(neurop…	NA	K08433	NA	G protein-coupled receptor 149 [Source:NCBI gene;Acc:100533550]	protein_coding	0.0001	0.0001	0.0001	0.736045	0.683566	0.0354373	0.000206179	-12.2438	0.000109315	down	yes
MSTRG.115899	ENSSSCG00000037429	ENSSSCT00000052880;ENSSSCT00000043420	GO:0003779(actin binding);GO:0005515(protein binding);GO:0005623(cell);GO:0032401(establishment of melanosome localization);GO:0045176(apical protein localization);GO:0051015(actin filament binding);GO:0051015(actin filament binding)	NA	K18625	NA	shroom family member 2 [Source:NCBI gene;Acc:100522965]	protein_coding	3.00908	2.07228	0.0001	0.0001	0.0001	0.0001	16938.2	14.048	0.000411153	up	yes
MSTRG.89857	PTGER3	ENSSSCT00000004191;ENSSSCT00000065073	GO:0004930(G protein-coupled receptor activity);GO:0004955(prostaglandin receptor activity);GO:0004957(prostaglandin E receptor activity);GO:0007186(G protein-coupled receptor signaling pathway);GO:0016020(membrane);GO:0016021(integral component of membrane);GO:0016021(integral component of membrane)	04020(Calcium signaling pathway);04024(cAMP signaling pathway);04080(Neuroactive ligand-receptor interaction);04923(Regulation of lipolysis in adipocytes);05163(Human cytomegalovirus infection);05200(Pathways in cancer);05200(Pathways in cancer)	K04260	NA	prostaglandin E receptor 3 [Source:NCBI gene;Acc:396811]	protein_coding	0.0001	0.0001	0.0001	0.417641	2.04067	0.125495	0.000116108	-13.0722	0.000600613	down	yes
MSTRG.94833	MPI	ENSSSCT00000053779;ENSSSCT00000054510;ENSSSCT00000027731	GO:0000032(cell wall mannoprotein biosynthetic process);GO:0004476(mannose-6-phosphate isomerase activity);GO:0005975(carbohydrate metabolic process);GO:0006486(protein glycosylation);GO:0008270(zinc ion binding);GO:0009298(GDP-mannose biosynthetic process);GO:0016853(isomerase activity);GO:0046872(metal ion binding);GO:0061611(mannose to fructose-6-phosphate metabolic process);GO:0061611(mannose…	00051(Fructose and mannose metabolism);00520(Amino sugar and nucleotide sugar metabolism);00520(Amino sugar and nucleotide sugar metabolism)	K01809	EC:5.3.1.8	mannose phosphate isomerase [Source:NCBI gene;Acc:100154551]	protein_coding	0.0001	0.0001	0.0001	0.856261	0.122789	0.602419	0.000189697	-12.364	0.000640419	down	yes
MSTRG.35819	CHST3	ENSSSCT00000060717;ENSSSCT00000027706;ENSSSCT00000030579	GO:0000139(Golgi membrane);GO:0001517(N-acetylglucosamine 6-O-sulfotransferase activity);GO:0005802(trans-Golgi network);GO:0005975(carbohydrate metabolic process);GO:0006044(N-acetylglucosamine metabolic process);GO:0006790(sulfur compound metabolic process);GO:0008146(sulfotransferase activity);GO:0008459(chondroitin 6-sulfotransferase activity);GO:0016020(membrane);GO:0016021(integral componen…	00532(Glycosaminoglycan biosynthesis - chondroitin sulfate / dermatan sulfate);00532(Glycosaminoglycan biosynthesis - chondroitin sulfate / dermatan sulfate)	K01020	EC:2.8.2.17	carbohydrate sulfotransferase 3 [Source:NCBI gene;Acc:100151968]	protein_coding	5.53971	0.0175617	4.2579	0.273878	0.0163284	0.0697109	27.2707	4.76928	0.000716012	up	yes
MSTRG.60313	ELL2	ENSSSCT00000054141;ENSSSCT00000015477;ENSSSCT00000042397	GO:0005654(nucleoplasm);GO:0006368(transcription elongation from RNA polymerase II promoter);GO:0008023(transcription elongation factor complex);GO:0042795(snRNA transcription by RNA polymerase II);GO:0042795(snRNA transcription by RNA polymerase II)	NA	K15183	NA	elongation factor for RNA polymerase II 2 [Source:NCBI gene;Acc:100523777]	protein_coding	9.4023	1.28691	63.7478	2.78774	3.34757	2.12741	9.00878	3.17133	0.000925278	up	yes
MSTRG.83051	SLC12A4;LCAT	ENSSSCT00000052698;ENSSSCT00000054075;ENSSSCT00000029325;ENSSSCT00000025518;ENSSSCT00000029031	GO:0005215(transporter activity);GO:0005623(cell);GO:0006811(ion transport);GO:0006884(cell volume homeostasis);GO:0007268(chemical synaptic transmission);GO:0015377(cation:chloride symporter activity);GO:0015379(potassium:chloride symporter activity);GO:0016020(membrane);GO:0016021(integral component of membrane);GO:0019901(protein kinase binding);GO:0055064(chloride ion homeostasis);GO:0055075(…	00564(Glycerophospholipid metabolism);04979(Cholesterol metabolism)	K14427;K00650	EC:2.3.1.43	solute carrier family 12 member 4 [Source:NCBI gene;Acc:396992];lecithin-cholesterol acyltransferase [Source:NCBI gene;Acc:100303723]	protein_coding	0.0001	0.0001	0.0001	0.0257719	0.456202	0.644785	0.00026625	-11.8749	0.00125368	down	yes
MSTRG.4479	MEX3C	ENSSSCT00000064791	GO:0003415(chondrocyte hypertrophy);GO:0003676(nucleic acid binding);GO:0003723(RNA binding);GO:0045598(regulation of fat cell differentiation);GO:0097009(energy homeostasis)	NA	K15686	EC:2.3.2.27	mex-3 RNA binding family member C [Source:NCBI gene;Acc:100525021]	protein_coding	25.6685	3.49697	17.2269	2.14703	2.59827	3.86269	5.38946	2.43014	0.00127272	up	yes
MSTRG.7716	C14orf28	ENSSSCT00000005509	NA	NA	NA	NA	chromosome 1 C14orf28 homolog [Source:NCBI gene;Acc:100736797]	protein_coding	36.6489	15.9206	39.552	9.22114	9.30334	3.69058	4.1468	2.052	0.00130608	up	yes
MSTRG.44102	COL4A4;ENSSSCG00000031181	ENSSSCT00000064014;ENSSSCT00000017688;ENSSSCT00000039391;ENSSSCT00000052450;ENSSSCT00000059827;ENSSSCT00000062349;ENSSSCT00000063167	GO:0005201(extracellular matrix structural constituent);GO:0005581(collagen trimer);GO:0005587(collagen type IV trimer);GO:0005604(basement membrane);GO:0005615(extracellular space);GO:0030198(extracellular matrix organization);GO:0031012(extracellular matrix);GO:0032836(glomerular basement membrane development);GO:0032836(glomerular basement membrane development)	04151(PI3K-Akt signaling pathway);04510(Focal adhesion);04512(ECM-receptor interaction);04926(Relaxin signaling pathway);04933(AGE-RAGE signaling pathway in diabetic complications);04974(Protein digestion and absorption);05146(Amoebiasis);05165(Human papillomavirus infection);05200(Pathways in cancer);05222(Small cell lung cancer);05222(Small cell lung cancer)	K06237	NA	collagen type IV alpha 4 chain [Source:NCBI gene;Acc:100621403]	protein_coding	0.0367849	0.0161176	0.0001	1.45344	0.391236	0.807323	0.0199859	-5.64488	0.00136593	down	yes
MSTRG.74790	KCND3	ENSSSCT00000048134;ENSSSCT00000055975;ENSSSCT00000066155;ENSSSCT00000007428;ENSSSCT00000062965	GO:0005216(ion channel activity);GO:0005244(voltage-gated ion channel activity);GO:0005249(voltage-gated potassium channel activity);GO:0005250(A-type (transient outward) potassium channel activity);GO:0005267(potassium channel activity);GO:0005515(protein binding);GO:0006811(ion transport);GO:0006813(potassium ion transport);GO:0008076(voltage-gated potassium channel complex);GO:0016020(membrane…	NA	NA	NA	potassium voltage-gated channel subfamily D member 3 [Source:HGNC Symbol;Acc:HGNC:6239]	protein_coding	0.0001	0.0001	0.0001	1.85372	0.0482616	0.214836	0.000141722	-12.7846	0.0014918	down	yes
MSTRG.59371	SIMC1	ENSSSCT00000015361	GO:0032184(SUMO polymer binding)	NA	NA	NA	SUMO interacting motifs containing 1 [Source:NCBI gene;Acc:100513398]	protein_coding	11.3888	3.52017	8.12805	0.918285	2.42567	1.35377	4.90385	2.29392	0.00159442	up	yes
MSTRG.86364	ENSSSCG00000003444	ENSSSCT00000042278;ENSSSCT00000003824	GO:0005737(cytoplasm);GO:0008284(positive regulation of cell population proliferation);GO:0043066(negative regulation of apoptotic process);GO:0045596(negative regulation of cell differentiation);GO:0045892(negative regulation of transcription, DNA-templated);GO:0045892(negative regulation of transcription, DNA-templated)	NA	NA	NA	PRAME family member 12 [Source:NCBI gene;Acc:100737881]	protein_coding	14.262	26.5842	46.4828	6.43148	10.1661	5.86926	3.88702	1.95866	0.00204335	up	yes
MSTRG.49145	RRBP1	ENSSSCT00000064166;ENSSSCT00000026565	GO:0015031(protein transport);GO:0016020(membrane);GO:0016021(integral component of membrane);GO:0030176(integral component of endoplasmic reticulum membrane);GO:0030176(integral component of endoplasmic reticulum membrane)	04141(Protein processing in endoplasmic reticulum);04141(Protein processing in endoplasmic reticulum)	K14000	NA	ribosome binding protein 1 [Source:NCBI gene;Acc:100154945]	protein_coding	2.75551	2.2821	7.29522	0.855504	0.891266	1.07261	4.3743	2.12905	0.00228954	up	yes
MSTRG.85006	SLC17A7;PTH2	ENSSSCT00000003520;ENSSSCT00000003521	GO:0005313(L-glutamate transmembrane transporter activity);GO:0005326(neurotransmitter transporter activity);GO:0007268(chemical synaptic transmission);GO:0007616(long-term memory);GO:0008021(synaptic vesicle);GO:0008068(extracellularly glutamate-gated chloride channel activity);GO:0015319(sodium:inorganic phosphate symporter activity);GO:0015321(sodium-dependent phosphate transmembrane transport…	04721(Synaptic vesicle cycle);04723(Retrograde endocannabinoid signaling);04724(Glutamatergic synapse);05033(Nicotine addiction);04080(Neuroactive ligand-receptor interaction)	K12302;K23143	NA	solute carrier family 17 member 7 [Source:NCBI gene;Acc:100514772];parathyroid hormone 2 [Source:NCBI gene;Acc:100515141]	protein_coding	5.95036	0.343713	10.9316	0.255711	0.186211	1.27021	10.0609	3.33069	0.00229885	up	yes
MSTRG.38307	EMX2	ENSSSCT00000049708	GO:0003677(DNA binding);GO:0005634(nucleus);GO:0006355(regulation of transcription, DNA-templated);GO:0007420(brain development);GO:0009952(anterior/posterior pattern specification);GO:0010468(regulation of gene expression);GO:0021542(dentate gyrus development);GO:0021796(cerebral cortex regionalization);GO:0021846(cell proliferation in forebrain);GO:0021885(forebrain cell migration);GO:0021987(c…	NA	K09317	NA	empty spiracles homeobox 2 [Source:NCBI gene;Acc:100152562]	protein_coding	0.0001	0.0001	0.0001	0.51801	0.424399	0.430427	0.000218526	-12.1599	0.00233089	down	yes
MSTRG.108833	LRRC17;FAM185A	ENSSSCT00000053372;ENSSSCT00000065787;ENSSSCT00000016789;ENSSSCT00000055253;ENSSSCT00000049275;ENSSSCT00000063048	GO:0005515(protein binding);GO:0005615(extracellular space);GO:0045671(negative regulation of osteoclast differentiation);GO:0048539(bone marrow development);GO:0005829(cytosol);GO:0048539(bone marrow development)	NA	NA	NA	leucine rich repeat containing 17 [Source:NCBI gene;Acc:100737774];family with sequence similarity 185 member A [Source:NCBI gene;Acc:100512804]	protein_coding	1.45198	2.40331	1.27514	21.5914	6.08295	4.50177	0.159449	-2.64884	0.00245544	down	yes
MSTRG.66982	B3GNT2	ENSSSCT00000009169	GO:0000139(Golgi membrane);GO:0005783(endoplasmic reticulum);GO:0005794(Golgi apparatus);GO:0006486(protein glycosylation);GO:0007411(axon guidance);GO:0007608(sensory perception of smell);GO:0008376(acetylgalactosaminyltransferase activity);GO:0008378(galactosyltransferase activity);GO:0008532(N-acetyllactosaminide beta-1,3-N-acetylglucosaminyltransferase activity);GO:0016020(membrane);GO:001602…	00533(Glycosaminoglycan biosynthesis - keratan sulfate);00601(Glycosphingolipid biosynthesis - lacto and neolacto series)	K00741	EC:2.4.1.149	UDP-GlcNAc:betaGal beta-1,3-N-acetylglucosaminyltransferase 2 [Source:NCBI gene;Acc:100524195]	protein_coding	13.5267	4.59383	94.8652	6.40879	7.39709	6.28115	5.62481	2.4918	0.00266536	up	yes
MSTRG.21104	SUPT4H1	ENSSSCT00000045227	GO:0000122(negative regulation of transcription by RNA polymerase II);GO:0005634(nucleus);GO:0006355(regulation of transcription, DNA-templated);GO:0006368(transcription elongation from RNA polymerase II promoter);GO:0008270(zinc ion binding);GO:0032044(DSIF complex);GO:0032785(negative regulation of DNA-templated transcription, elongation);GO:0032786(positive regulation of DNA-templated transcri…	NA	K15171	NA	SPT4 homolog, DSIF elongation factor subunit [Source:NCBI gene;Acc:100515097]	protein_coding	54.4529	49.446	171.85	11.4267	38.3573	16.4836	4.16115	2.05698	0.0027453	up	yes
MSTRG.97825	ENSSSCG00000002462	ENSSSCT00000002733	GO:0004129(cytochrome-c oxidase activity);GO:0005739(mitochondrion);GO:0016020(membrane);GO:0016021(integral component of membrane);GO:0022900(electron transport chain);GO:0045277(respiratory chain complex IV);GO:1902600(proton transmembrane transport)	00190(Oxidative phosphorylation);04260(Cardiac muscle contraction);04714(Thermogenesis);04932(Non-alcoholic fatty liver disease (NAFLD));05010(Alzheimer disease);05012(Parkinson disease);05016(Huntington disease)	K02273	NA	cytochrome c oxidase subunit 8C, mitochondrial [Source:NCBI gene;Acc:100157935]	protein_coding	5.70247	10.9457	80.3641	1.88789	7.85371	3.77668	7.17638	2.84326	0.002818	up	yes
MSTRG.83837	ENSSSCG00000002877	ENSSSCT00000052302;ENSSSCT00000042052;ENSSSCT00000048797;ENSSSCT00000003179	GO:0003676(nucleic acid binding);GO:0005622(intracellular);GO:0005634(nucleus);GO:0006355(regulation of transcription, DNA-templated);GO:0016020(membrane);GO:0016021(integral component of membrane);GO:0046872(metal ion binding);GO:0046872(metal ion binding)	05168(Herpes simplex virus 1 infection);05168(Herpes simplex virus 1 infection)	K09228	NA	zinc finger protein 181 [Source:NCBI gene;Acc:100513473]	protein_coding	1.38951	2.28665	0.33838	10.8305	6.85186	5.38469	0.174038	-2.52253	0.00308149	down	yes
MSTRG.39824	ENSSSCG00000031239	ENSSSCT00000040471	GO:0003924(GTPase activity);GO:0005525(GTP binding)	NA	NA	NA		protein_coding	0.0001	0.0001	0.0001	2.09468	0.732214	0.75661	8.37171e-05	-13.5441	0.00327491	down	yes
MSTRG.104296	ENSSSCG00000031238	ENSSSCT00000064382;ENSSSCT00000046772	GO:0004930(G protein-coupled receptor activity);GO:0004984(olfactory receptor activity);GO:0005886(plasma membrane);GO:0007165(signal transduction);GO:0007186(G protein-coupled receptor signaling pathway);GO:0007608(sensory perception of smell);GO:0016020(membrane);GO:0016021(integral component of membrane);GO:0050896(response to stimulus);GO:0050911(detection of chemical stimulus involved in sen…	NA	NA	NA		protein_coding	0.0001	0.0001	0.0001	3.73165	0.986705	1.38202	4.91773e-05	-14.3116	0.00356375	down	yes
MSTRG.11266	ZBTB26	ENSSSCT00000041069;ENSSSCT00000049597	GO:0003676(nucleic acid binding);GO:0005515(protein binding);GO:0042802(identical protein binding);GO:0042802(identical protein binding)	NA	K10505	NA	zinc finger and BTB domain containing 26 [Source:NCBI gene;Acc:100156463]	protein_coding	0.0001	0.0001	0.0001	0.495368	0.317033	0.239989	0.000285066	-11.7764	0.0037505	down	yes
MSTRG.75194	ENSSSCG00000006665	ENSSSCT00000007303	GO:0003676(nucleic acid binding);GO:0003723(RNA binding);GO:0005681(spliceosomal complex);GO:0005689(U12-type spliceosomal complex);GO:0005730(nucleolus);GO:0048026(positive regulation of mRNA splicing, via spliceosome);GO:1990904(ribonucleoprotein complex)	03040(Spliceosome)	K12831	NA	splicing factor 3b subunit 4 [Source:NCBI gene;Acc:100157814]	protein_coding	33.7728	12.7193	138.647	14.0006	12.1267	18.3344	4.16403	2.05798	0.00413298	up	yes
MSTRG.113742	ENSSSCG00000028695	ENSSSCT00000036268	GO:0003779(actin binding);GO:0003785(actin monomer binding);GO:0005737(cytoplasm);GO:0005856(cytoskeleton);GO:0007015(actin filament organization);GO:0030334(regulation of cell migration);GO:0042989(sequestering of actin monomers)	NA	NA	NA	thymosin beta 15a [Source:NCBI gene;Acc:100522845]	protein_coding	84.7738	87.7115	329.05	32.6622	36.1427	66.6282	3.7032	1.88877	0.00427947	up	yes
MSTRG.39320	GTDC1	ENSSSCT00000058484;ENSSSCT00000064065;ENSSSCT00000046993;ENSSSCT00000017069;ENSSSCT00000038661;ENSSSCT00000054970	NA	NA	NA	NA	glycosyltransferase like domain containing 1 [Source:NCBI gene;Acc:100152895]	protein_coding	4.37122	2.61384	15.8797	0.496365	1.58151	2.78281	4.70402	2.23389	0.00429887	up	yes
MSTRG.74301	S100A10	ENSSSCT00000046896;ENSSSCT00000035099;ENSSSCT00000007246;ENSSSCT00000037170	GO:0001765(membrane raft assembly);GO:0005509(calcium ion binding);GO:0006900(vesicle budding from membrane);GO:0016020(membrane);GO:0016021(integral component of membrane);GO:0019897(extrinsic component of plasma membrane);GO:0042803(protein homodimerization activity);GO:0043547(positive regulation of GTPase activity);GO:0044325(ion channel binding);GO:0045121(membrane raft);GO:0051099(positive …	NA	K17274	NA	S100 calcium binding protein A10 [Source:NCBI gene;Acc:100515138]	protein_coding	3.50925	2.91554	10.3475	1.84852	0.641607	1.35709	4.35961	2.1242	0.00434464	up	yes
MSTRG.112452	KDM5C	ENSSSCT00000013473;ENSSSCT00000048460;ENSSSCT00000032687;ENSSSCT00000041883;ENSSSCT00000041364	GO:0003677(DNA binding);GO:0005634(nucleus);GO:0005654(nucleoplasm);GO:0005829(cytosol);GO:0006338(chromatin remodeling);GO:0008270(zinc ion binding);GO:0032452(histone demethylase activity);GO:0032453(histone demethylase activity (H3-K4 specific));GO:0034647(histone demethylase activity (H3-trimethyl-K4 specific));GO:0034720(histone H3-K4 demethylation);GO:0034721(histone H3-K4 demethylation, tr…	NA	K11446	EC:1.14.11.-	lysine demethylase 5C [Source:NCBI gene;Acc:100037295]	protein_coding	1.87348	0.710987	4.61738	0.629051	0.272644	0.412781	5.47888	2.45388	0.00434822	up	yes
MSTRG.87900	MFSD2A	ENSSSCT00000004065	GO:0005215(transporter activity);GO:0005548(phospholipid transporter activity);GO:0005887(integral component of plasma membrane);GO:0008643(carbohydrate transport);GO:0015245(fatty acid transmembrane transporter activity);GO:0015293(symporter activity);GO:0015908(fatty acid transport);GO:0016020(membrane);GO:0016021(integral component of membrane);GO:0021766(hippocampus development);GO:0045056(tr…	NA	NA	NA	major facilitator superfamily domain containing 2A [Source:NCBI gene;Acc:100518612]	protein_coding	9.49411	0.845972	49.7812	3.23486	1.33157	4.75897	6.44704	2.68864	0.00440846	up	yes
MSTRG.36116	TET1	ENSSSCT00000011209	GO:0003677(DNA binding);GO:0005506(iron ion binding);GO:0005634(nucleus);GO:0006211(5-methylcytosine catabolic process);GO:0008270(zinc ion binding);GO:0008284(positive regulation of cell population proliferation);GO:0031062(positive regulation of histone methylation);GO:0045944(positive regulation of transcription by RNA polymerase II);GO:0070579(methylcytosine dioxygenase activity);GO:0070989(o…	NA	K13097	EC:1.14.11.-	tet methylcytosine dioxygenase 1 [Source:NCBI gene;Acc:100625859]	protein_coding	0.90783	1.96202	3.88678	0.734946	0.577457	0.306737	4.17297	2.06108	0.00449547	up	yes
MSTRG.2656	PNRC1;ENSSSCG00000035549	ENSSSCT00000041320;ENSSSCT00000058910;ENSSSCT00000054078;ENSSSCT00000027965	GO:0005634(nucleus);GO:0016020(membrane);GO:0016021(integral component of membrane);GO:0005634(nucleus)	NA	K18774	NA	proline rich nuclear receptor coactivator 1 [Source:NCBI gene;Acc:106508885]	protein_coding	41.2434	8.47561	95.348	9.78829	8.91167	16.8142	4.08477	2.03025	0.00459762	up	yes
MSTRG.35169	SIPA1L2	ENSSSCT00000049930;ENSSSCT00000060292;ENSSSCT00000044612;ENSSSCT00000064171;ENSSSCT00000011135;ENSSSCT00000058727;ENSSSCT00000057754;ENSSSCT00000024390	GO:0005096(GTPase activator activity);GO:0005515(protein binding);GO:0043547(positive regulation of GTPase activity);GO:0051056(regulation of small GTPase mediated signal transduction);GO:0051056(regulation of small GTPase mediated signal transduction)	04015(Rap1 signaling pathway);04015(Rap1 signaling pathway)	K17702	NA	signal induced proliferation associated 1 like 2 [Source:NCBI gene;Acc:100158048]	protein_coding	0.11477	0.163335	0.171142	0.0001	0.0001	0.0001	1497.49	10.5483	0.00460197	up	yes
MSTRG.32483	TRIM35	ENSSSCT00000040166	GO:0005515(protein binding);GO:0008270(zinc ion binding);GO:0043065(positive regulation of apoptotic process);GO:0045087(innate immune response);GO:0045930(negative regulation of mitotic cell cycle);GO:0046872(metal ion binding);GO:1902187(negative regulation of viral release from host cell)	NA	K12012	NA	tripartite motif containing 35 [Source:NCBI gene;Acc:100152706]	protein_coding	1.91769	1.03378	1.58083	0.179276	0.222144	0.0364789	10.3501	3.37157	0.00469436	up	yes
MSTRG.19291	SLC9A3R1	ENSSSCT00000018759;ENSSSCT00000058188	GO:0003096(renal sodium ion transport);GO:0005102(signaling receptor binding);GO:0005515(protein binding);GO:0005737(cytoplasm);GO:0005902(microvillus);GO:0007097(nuclear migration);GO:0007191(adenylate cyclase-activating dopamine receptor signaling pathway);GO:0007605(sensory perception of sound);GO:0008013(beta-catenin binding);GO:0008285(negative regulation of cell population proliferation);GO…	04530(Tight junction);04928(Parathyroid hormone synthesis, secretion and action);05165(Human papillomavirus infection);05165(Human papillomavirus infection)	K13365	NA	SLC9A3 regulator 1 [Source:NCBI gene;Acc:100233201]	protein_coding	12.6879	3.50327	37.9822	5.93492	3.90703	1.68213	4.70088	2.23293	0.00490571	up	yes
MSTRG.22464	MYBBP1A	ENSSSCT00000039275;ENSSSCT00000050473;ENSSSCT00000019459	GO:0003677(DNA binding);GO:0003714(transcription corepressor activity);GO:0005634(nucleus);GO:0005730(nucleolus);GO:0005737(cytoplasm);GO:0006355(regulation of transcription, DNA-templated);GO:0008134(transcription factor binding);GO:0022904(respiratory electron transport chain);GO:0032922(circadian regulation of gene expression);GO:0042149(cellular response to glucose starvation);GO:0042564(NLS-…	NA	K02331	EC:2.7.7.7	MYB binding protein 1a [Source:NCBI gene;Acc:100520635]	protein_coding	4.5467	1.41351	7.02621	0.604432	0.715099	1.64339	4.38297	2.13191	0.00491042	up	yes
MSTRG.47557	GM2A	ENSSSCT00000018603	GO:0004563(beta-N-acetylhexosaminidase activity);GO:0006689(ganglioside catabolic process);GO:0007611(learning or memory);GO:0008047(enzyme activator activity);GO:0009313(oligosaccharide catabolic process);GO:0019915(lipid storage);GO:0043085(positive regulation of catalytic activity);GO:0050877(nervous system process);GO:0050885(neuromuscular process controlling balance)	04142(Lysosome)	K12383	NA	GM2 ganglioside activator [Source:NCBI gene;Acc:100515283]	protein_coding	5.19949	4.208	8.87426	0.018355	1.42697	0.889417	7.83032	2.96907	0.0051082	up	yes
MSTRG.40728	PLPP5	ENSSSCT00000017227	GO:0005575(cellular_component);GO:0005887(integral component of plasma membrane);GO:0006644(phospholipid metabolic process);GO:0008195(phosphatidate phosphatase activity);GO:0016020(membrane);GO:0016021(integral component of membrane);GO:0016791(phosphatase activity);GO:0046839(phospholipid dephosphorylation)	00561(Glycerolipid metabolism);00564(Glycerophospholipid metabolism)	K18693	3.1.3.4;EC:3.1.3.81	phospholipid phosphatase 5 [Source:NCBI gene;Acc:100152049]	protein_coding	1.10551	0.659822	0.177516	0.0001	0.0001	0.0001	6476.17	12.6609	0.00543049	up	yes
MSTRG.84605	GRWD1	ENSSSCT00000003475	GO:0003682(chromatin binding);GO:0003688(DNA replication origin binding);GO:0005515(protein binding);GO:0005634(nucleus);GO:0005730(nucleolus);GO:0005829(cytosol);GO:0006260(DNA replication);GO:0006334(nucleosome assembly);GO:0006337(nucleosome disassembly);GO:0032991(protein-containing complex);GO:0042393(histone binding)	NA	K14848	NA	glutamate rich WD repeat containing 1 [Source:NCBI gene;Acc:100521273]	protein_coding	6.91489	0.975111	4.40182	0.683568	0.677566	1.2312	4.7416	2.24537	0.00556012	up	yes
MSTRG.11390	ZBTB43	ENSSSCT00000048619;ENSSSCT00000053979	GO:0003676(nucleic acid binding);GO:0005515(protein binding);GO:0005515(protein binding)	NA	K10514	NA	zinc finger and BTB domain containing 43 [Source:NCBI gene;Acc:100627923]	protein_coding	4.11039	2.45135	6.6155	1.83911	0.894171	0.652787	3.89161	1.96037	0.00571247	up	yes
MSTRG.114444	PGRMC1	ENSSSCT00000035161;ENSSSCT00000013804	GO:0005496(steroid binding);GO:0005783(endoplasmic reticulum);GO:0008289(lipid binding);GO:0016020(membrane);GO:0016021(integral component of membrane);GO:0030868(smooth endoplasmic reticulum membrane);GO:0031090(organelle membrane);GO:0043231(intracellular membrane-bounded organelle);GO:0043231(intracellular membrane-bounded organelle)	NA	K17278	NA	progesterone receptor membrane component 1 [Source:NCBI gene;Acc:396946]	protein_coding	8.28429	6.78941	39.4039	4.48321	4.58453	4.36605	4.05526	2.0198	0.00579996	up	yes
MSTRG.49685	SRXN1	ENSSSCT00000023746	GO:0000166(nucleotide binding);GO:0005524(ATP binding);GO:0005829(cytosol);GO:0006979(response to oxidative stress);GO:0016209(antioxidant activity);GO:0016491(oxidoreductase activity);GO:0016667(oxidoreductase activity, acting on a sulfur group of donors);GO:0032542(sulfiredoxin activity);GO:0034599(cellular response to oxidative stress);GO:0055114(oxidation-reduction process);GO:0098869(cellula…	NA	K12260	EC:1.8.98.2	sulfiredoxin 1 [Source:NCBI gene;Acc:100517736]	protein_coding	0.173116	1.9409	8.1113	0.0991465	0.374633	0.470424	10.8296	3.4369	0.00595265	up	yes
MSTRG.43413	FZD7	ENSSSCT00000017542	GO:0004888(transmembrane signaling receptor activity);GO:0005109(frizzled binding);GO:0005515(protein binding);GO:0005546(phosphatidylinositol-4,5-bisphosphate binding);GO:0005886(plasma membrane);GO:0006355(regulation of transcription, DNA-templated);GO:0007166(cell surface receptor signaling pathway);GO:0007275(multicellular organism development);GO:0010812(negative regulation of cell-substrate…	04150(mTOR signaling pathway);04310(Wnt signaling pathway);04390(Hippo signaling pathway);04550(Signaling pathways regulating pluripotency of stem cells);04916(Melanogenesis);04934(Cushing syndrome);05165(Human papillomavirus infection);05200(Pathways in cancer);05205(Proteoglycans in cancer);05217(Basal cell carcinoma);05224(Breast cancer);05225(Hepatocellular carcinoma);05226(Gastric cancer)	K02432	NA	frizzled class receptor 7 [Source:NCBI gene;Acc:100513691]	protein_coding	16.6633	1.66929	4.40771	1.70139	2.0536	0.864346	4.92285	2.2995	0.00603593	up	yes
MSTRG.77264	ATG101	ENSSSCT00000047310;ENSSSCT00000063502	GO:0000045(autophagosome assembly);GO:0000407(phagophore assembly site);GO:0006914(autophagy);GO:0042802(identical protein binding);GO:0044877(protein-containing complex binding);GO:0044877(protein-containing complex binding)	04136(Autophagy - other);04140(Autophagy - animal);04211(Longevity regulating pathway);04211(Longevity regulating pathway)	K19730	NA	autophagy related 101 [Source:NCBI gene;Acc:110260663]	protein_coding	6.38017	5.49418	27.5614	5.30819	2.57663	3.34326	3.51224	1.81239	0.00610046	up	yes
MSTRG.12653	BECN2	ENSSSCT00000011890	GO:0000045(autophagosome assembly);GO:0000407(phagophore assembly site);GO:0006914(autophagy);GO:0006995(cellular response to nitrogen starvation);GO:0008333(endosome to lysosome transport);GO:0019898(extrinsic component of membrane);GO:0032258(protein localization by the Cvt pathway);GO:0034271(phosphatidylinositol 3-kinase complex, class III, type I);GO:0034272(phosphatidylinositol 3-kinase com…	NA	NA	NA	beclin 2 [Source:HGNC Symbol;Acc:HGNC:38606]	protein_coding	10.992	2.09386	84.6514	6.77011	1.91696	8.47554	5.69477	2.50964	0.00611026	up	yes
MSTRG.55039	PRDX5	ENSSSCT00000014243	GO:0001016(RNA polymerase III regulatory region DNA binding);GO:0004601(peroxidase activity);GO:0005102(signaling receptor binding);GO:0005634(nucleus);GO:0005737(cytoplasm);GO:0005739(mitochondrion);GO:0005777(peroxisome);GO:0005829(cytosol);GO:0006915(apoptotic process);GO:0006979(response to oxidative stress);GO:0008379(thioredoxin peroxidase activity);GO:0016480(negative regulation of transcr…	04146(Peroxisome)	K11187	EC:1.11.1.15	peroxiredoxin 5 [Source:NCBI gene;Acc:397273]	protein_coding	22.5949	21.2087	71.2782	10.7464	12.6152	8.63387	3.59681	1.84672	0.00615712	up	yes
MSTRG.35778	UNC5B	ENSSSCT00000059317;ENSSSCT00000011248	GO:0005042(netrin receptor activity);GO:0005515(protein binding);GO:0007165(signal transduction);GO:0014068(positive regulation of phosphatidylinositol 3-kinase signaling);GO:0016020(membrane);GO:0016021(integral component of membrane);GO:0033564(anterior/posterior axon guidance);GO:0038007(netrin-activated signaling pathway);GO:0043524(negative regulation of neuron apoptotic process);GO:2001240(…	04360(Axon guidance);04360(Axon guidance)	K07521	NA	unc-5 netrin receptor B [Source:NCBI gene;Acc:733600]	protein_coding	0.538927	1.00052	1.02924	0.0001	0.0001	0.0424341	60.2495	5.91288	0.00634054	up	yes
MSTRG.4419	ACAA2	ENSSSCT00000053817;ENSSSCT00000048553;ENSSSCT00000004982	GO:0003824(catalytic activity);GO:0003985(acetyl-CoA C-acetyltransferase activity);GO:0003988(acetyl-CoA C-acyltransferase activity);GO:0005739(mitochondrion);GO:0006635(fatty acid beta-oxidation);GO:0016740(transferase activity);GO:0016746(transferase activity, transferring acyl groups);GO:0016747(transferase activity, transferring acyl groups other than amino-acyl groups);GO:0071456(cellular re…	00062(Fatty acid elongation);00071(Fatty acid degradation);00280(Valine, leucine and isoleucine degradation);00280(Valine, leucine and isoleucine degradation)	K07508	EC:2.3.1.16	acetyl-CoA acyltransferase 2 [Source:NCBI gene;Acc:100312959]	protein_coding	1.19107	1.62307	7.68735	0.589727	1.08169	0.701486	4.42558	2.14587	0.00640688	up	yes
MSTRG.38682	ENSSSCG00000010734	ENSSSCT00000062009;ENSSSCT00000011746;ENSSSCT00000053167	GO:0003824(catalytic activity);GO:0004587(ornithine-oxo-acid transaminase activity);GO:0005737(cytoplasm);GO:0008483(transaminase activity);GO:0010121(arginine catabolic process to proline via ornithine);GO:0016740(transferase activity);GO:0019544(arginine catabolic process to glutamate);GO:0030170(pyridoxal phosphate binding);GO:0055129(L-proline biosynthetic process);GO:0055129(L-proline biosyn…	00330(Arginine and proline metabolism);00330(Arginine and proline metabolism)	K00819	EC:2.6.1.13	ornithine aminotransferase [Source:NCBI gene;Acc:100156865]	protein_coding	5.6496	8.47696	41.6394	4.59328	5.87667	4.70153	3.67571	1.87802	0.00645334	up	yes
MSTRG.77755	DDIT3	ENSSSCT00000059228;ENSSSCT00000051374	GO:0000122(negative regulation of transcription by RNA polymerase II);GO:0000976(transcription regulatory region sequence-specific DNA binding);GO:0000978(RNA polymerase II proximal promoter sequence-specific DNA binding);GO:0001228(DNA-binding transcription activator activity, RNA polymerase II-specific);GO:0001955(blood vessel maturation);GO:0003677(DNA binding);GO:0003700(DNA-binding transcrip…	04010(MAPK signaling pathway);04141(Protein processing in endoplasmic reticulum);04210(Apoptosis);04932(Non-alcoholic fatty liver disease (NAFLD));05202(Transcriptional misregulation in cancer);05202(Transcriptional misregulation in cancer)	K04452	NA	DNA damage inducible transcript 3 [Source:NCBI gene;Acc:100240743]	protein_coding	16.6778	25.1906	93.521	13.4493	15.5646	11.7386	3.32224	1.73216	0.00646582	up	yes
MSTRG.68719	OSR1	ENSSSCT00000055982;ENSSSCT00000009417;ENSSSCT00000061784;ENSSSCT00000060115	GO:0000122(negative regulation of transcription by RNA polymerase II);GO:0000977(RNA polymerase II regulatory region sequence-specific DNA binding);GO:0001655(urogenital system development);GO:0001656(metanephros development);GO:0001657(ureteric bud development);GO:0001823(mesonephros development);GO:0002062(chondrocyte differentiation);GO:0003676(nucleic acid binding);GO:0005634(nucleus);GO:0007…	NA	K09215	NA	odd-skipped related transcription factor 1 [Source:NCBI gene;Acc:100520131]	protein_coding	0.278319	0.0366077	0.328	0.0001	0.0001	0.0001	2143.09	11.0655	0.00653936	up	yes
MSTRG.64439	CARHSP1	ENSSSCT00000026974;ENSSSCT00000054792	GO:0000177(cytoplasmic exosome (RNase complex));GO:0003676(nucleic acid binding);GO:0003730(mRNA 3'-UTR binding);GO:0005737(cytoplasm);GO:0005829(cytosol);GO:0043186(P granule);GO:0043488(regulation of mRNA stability);GO:0043488(regulation of mRNA stability)	NA	NA	NA	calcium regulated heat stable protein 1 [Source:NCBI gene;Acc:100521547]	protein_coding	14.9497	8.56103	48.6627	4.83815	9.96593	5.43202	3.56657	1.83454	0.00654843	up	yes
MSTRG.66164	TMSB10	ENSSSCT00000009030	GO:0003779(actin binding);GO:0003785(actin monomer binding);GO:0005737(cytoplasm);GO:0005856(cytoskeleton);GO:0007015(actin filament organization);GO:0030334(regulation of cell migration);GO:0042989(sequestering of actin monomers)	NA	K13785	NA	thymosin beta 10 [Source:NCBI gene;Acc:100037998]	protein_coding	1089.63	882.534	6598.64	975.901	687.705	727.48	3.58448	1.84177	0.00656019	up	yes
MSTRG.27555	KPNA4	ENSSSCT00000046911	GO:0005515(protein binding);GO:0005634(nucleus);GO:0005737(cytoplasm);GO:0006606(protein import into nucleus);GO:0008565(protein transporter activity);GO:0015031(protein transport);GO:0031965(nuclear membrane);GO:0042542(response to hydrogen peroxide);GO:0061608(nuclear import signal receptor activity)	NA	NA	NA	karyopherin subunit alpha 4 [Source:NCBI gene;Acc:100620632]	protein_coding	19.1625	2.44681	20.3703	4.00046	3.11033	4.00032	3.77817	1.91769	0.00680556	up	yes
MSTRG.101127	AMCF-II	ENSSSCT00000009811	GO:0005125(cytokine activity);GO:0005576(extracellular region);GO:0005615(extracellular space);GO:0006935(chemotaxis);GO:0006952(defense response);GO:0006954(inflammatory response);GO:0006955(immune response);GO:0008009(chemokine activity);GO:0010469(regulation of signaling receptor activity);GO:0030593(neutrophil chemotaxis);GO:0030595(leukocyte chemotaxis);GO:0042119(neutrophil activation);GO:0…	04060(Cytokine-cytokine receptor interaction);04062(Chemokine signaling pathway);04657(IL-17 signaling pathway);05133(Pertussis);05323(Rheumatoid arthritis)	K05506	NA	alveolar macrophage-derived chemotactic factor-II [Source:NCBI gene;Acc:396900]	protein_coding	0.0001	0.0001	0.0001	1.66482	2.71505	0.0001	6.84936e-05	-13.8337	0.00685841	down	yes
MSTRG.94907	PML	ENSSSCT00000040910;ENSSSCT00000002141;ENSSSCT00000038698	GO:0000784(nuclear chromosome, telomeric region);GO:0000792(heterochromatin);GO:0001666(response to hypoxia);GO:0001932(regulation of protein phosphorylation);GO:0003713(transcription coactivator activity);GO:0005634(nucleus);GO:0005654(nucleoplasm);GO:0005730(nucleolus);GO:0005737(cytoplasm);GO:0005829(cytosol);GO:0006355(regulation of transcription, DNA-templated);GO:0006606(protein import into…	04120(Ubiquitin mediated proteolysis);04144(Endocytosis);05164(Influenza A);05168(Herpes simplex virus 1 infection);05200(Pathways in cancer);05202(Transcriptional misregulation in cancer);05221(Acute myeloid leukemia);05221(Acute myeloid leukemia)	K10054	NA	promyelocytic leukemia [Source:NCBI gene;Acc:100157336]	protein_coding	1.15143	0.48252	1.36346	0.0001	0.145145	0.0606072	14.561	3.86403	0.0070008	up	yes
MSTRG.58485	ENSSSCG00000013559;ENSSSCG00000040926;ENSSSCG00000033635	ENSSSCT00000014809;ENSSSCT00000025108;ENSSSCT00000014807;ENSSSCT00000014811	GO:0000122(negative regulation of transcription by RNA polymerase II);GO:0005634(nucleus);GO:0006346(methylation-dependent chromatin silencing);GO:0008327(methyl-CpG binding);GO:0000398(mRNA splicing, via spliceosome);GO:0003676(nucleic acid binding);GO:0003723(RNA binding);GO:0003729(mRNA binding);GO:0003730(mRNA 3'-UTR binding);GO:0005623(cell);GO:0006397(mRNA processing);GO:0006406(mRNA export…	NA	NA	NA	putative methyl-CpG-binding domain protein 3-like 5 [Source:NCBI gene;Acc:102167984]	protein_coding	54.8288	71.4496	516.721	67.4439	44.3574	60.1772	3.73884	1.90259	0.007005	up	yes
MSTRG.74260	TPM3	ENSSSCT00000007183;ENSSSCT00000040499;ENSSSCT00000058770;ENSSSCT00000007182	GO:0005884(actin filament);GO:0007015(actin filament organization);GO:0051015(actin filament binding);GO:0051015(actin filament binding)	04260(Cardiac muscle contraction);04261(Adrenergic signaling in cardiomyocytes);05200(Pathways in cancer);05216(Thyroid cancer);05410(Hypertrophic cardiomyopathy (HCM));05414(Dilated cardiomyopathy (DCM));05414(Dilated cardiomyopathy (DCM))	K09290	NA	tropomyosin 3 [Source:NCBI gene;Acc:414388]	protein_coding	24.1136	7.12689	72.5622	8.28491	5.73031	13.9357	3.71374	1.89287	0.00715978	up	yes
MSTRG.58862	SLC39A3	ENSSSCT00000049819;ENSSSCT00000058664;ENSSSCT00000023386;ENSSSCT00000063804;ENSSSCT00000038970	GO:0000902(cell morphogenesis);GO:0001701(in utero embryonic development);GO:0005385(zinc ion transmembrane transporter activity);GO:0005886(plasma membrane);GO:0006829(zinc ion transport);GO:0016020(membrane);GO:0016021(integral component of membrane);GO:0030001(metal ion transport);GO:0043029(T cell homeostasis);GO:0046873(metal ion transmembrane transporter activity);GO:0048701(embryonic crani…	NA	K14709	NA	solute carrier family 39 member 3 [Source:NCBI gene;Acc:100515818]	protein_coding	1.41091	0.999337	8.28649	0.778533	0.828201	0.603902	4.83876	2.27464	0.00729637	up	yes
MSTRG.86371	ENSSSCG00000037632;ENSSSCG00000037747;ENSSSCG00000040680;ENSSSCG00000039417	ENSSSCT00000066413;ENSSSCT00000062055;ENSSSCT00000038849;ENSSSCT00000038001;ENSSSCT00000041580;ENSSSCT00000036705;ENSSSCT00000060732;ENSSSCT00000044733	GO:0008284(positive regulation of cell population proliferation);GO:0043066(negative regulation of apoptotic process);GO:0045596(negative regulation of cell differentiation);GO:0045892(negative regulation of transcription, DNA-templated);GO:0045892(negative regulation of transcription, DNA-templated)	NA	NA	NA	melanoma antigen preferentially expressed in tumors-like [Source:NCBI gene;Acc:100517659];PRAME family member 27-like [Source:NCBI gene;Acc:100517101];PRAME family member 12-like [Source:NCBI gene;Acc:100517830]	protein_coding	17.3557	23.7949	52.1401	17.3504	8.43617	5.68352	2.96443	1.56775	0.00749849	up	yes
MSTRG.15709	RASL11A	ENSSSCT00000050844	GO:0000166(nucleotide binding);GO:0003924(GTPase activity);GO:0005525(GTP binding);GO:0005730(nucleolus);GO:0007165(signal transduction);GO:0016020(membrane);GO:0045943(positive regulation of transcription by RNA polymerase I)	NA	K07852	NA	RAS like family 11 member A [Source:NCBI gene;Acc:100736950]	protein_coding	47.6779	13.8804	7.89619	4.65494	6.60856	7.35642	3.73012	1.89922	0.00760164	up	yes
MSTRG.115801	ENSSSCG00000032439	ENSSSCT00000043984;ENSSSCT00000042464;ENSSSCT00000061908;ENSSSCT00000037729;ENSSSCT00000044696	GO:0005887(integral component of plasma membrane);GO:0007155(cell adhesion);GO:0016020(membrane);GO:0016021(integral component of membrane);GO:0042043(neurexin family protein binding);GO:0045202(synapse);GO:0050808(synapse organization);GO:0050808(synapse organization)	04514(Cell adhesion molecules (CAMs));04514(Cell adhesion molecules (CAMs))	K07378	NA	neuroligin-4, X-linked [Source:NCBI gene;Acc:100624109]	protein_coding	0.0554077	0.242039	0.0253383	2.52973	1.05994	0.356655	0.0817937	-3.61187	0.00761467	down	yes
MSTRG.87369	SRSF4	ENSSSCT00000003983;ENSSSCT00000063908;ENSSSCT00000056195;ENSSSCT00000053668;ENSSSCT00000003984	GO:0003676(nucleic acid binding);GO:0003723(RNA binding);GO:0005739(mitochondrion);GO:0006631(fatty acid metabolic process);GO:0016491(oxidoreductase activity);GO:0016607(nuclear speck);GO:0019166(trans-2-enoyl-CoA reductase (NADPH) activity);GO:0048025(negative regulation of mRNA splicing, via spliceosome);GO:0055114(oxidation-reduction process);GO:0055114(oxidation-reduction process)	00062(Fatty acid elongation);03040(Spliceosome);05168(Herpes simplex virus 1 infection);05168(Herpes simplex virus 1 infection)	K07512;K12893	EC:1.3.1.38	serine and arginine rich splicing factor 4 [Source:NCBI gene;Acc:768101]	protein_coding	3.34516	1.10445	3.71222	0.557626	0.806214	0.909231	3.59066	1.84425	0.00773364	up	yes
MSTRG.711	MTRF1L	ENSSSCT00000004505	GO:0003747(translation release factor activity);GO:0005739(mitochondrion);GO:0006415(translational termination);GO:0016149(translation release factor activity, codon specific);GO:0043022(ribosome binding);GO:0070126(mitochondrial translational termination)	NA	K02835	NA	mitochondrial translational release factor 1 like [Source:NCBI gene;Acc:100514202]	protein_coding	14.7631	3.0317	31.8895	4.50443	2.72226	4.64042	4.18672	2.06582	0.00773972	up	yes
MSTRG.85591	ZNF304	ENSSSCT00000062249;ENSSSCT00000048095	GO:0003676(nucleic acid binding);GO:0005622(intracellular);GO:0006355(regulation of transcription, DNA-templated);GO:0046872(metal ion binding);GO:0046872(metal ion binding)	05168(Herpes simplex virus 1 infection);05168(Herpes simplex virus 1 infection)	K09228	NA	zinc finger protein 304 [Source:NCBI gene;Acc:110261310]	protein_coding	1.1091	0.39617	3.49628	0.457584	0.239759	0.459542	4.32329	2.11213	0.00800678	up	yes
MSTRG.34328	TFIP11	ENSSSCT00000039603;ENSSSCT00000041829;ENSSSCT00000010917	GO:0000390(spliceosomal complex disassembly);GO:0000784(nuclear chromosome, telomeric region);GO:0003676(nucleic acid binding);GO:0005634(nucleus);GO:0005681(spliceosomal complex);GO:0005730(nucleolus);GO:0005737(cytoplasm);GO:0006397(mRNA processing);GO:0008380(RNA splicing);GO:0016607(nuclear speck);GO:0031012(extracellular matrix);GO:0031214(biomineral tissue development);GO:0031333(negative r…	NA	K13103	NA	tuftelin interacting protein 11 [Source:NCBI gene;Acc:768099]	protein_coding	9.69912	5.95684	10.1801	3.8833	2.27836	3.02163	2.81337	1.4923	0.00813782	up	yes
MSTRG.75085	PIP5K1A	ENSSSCT00000062904;ENSSSCT00000007262;ENSSSCT00000059482	GO:0000166(nucleotide binding);GO:0005524(ATP binding);GO:0005634(nucleus);GO:0005654(nucleoplasm);GO:0005829(cytosol);GO:0005847(mRNA cleavage and polyadenylation specificity factor complex);GO:0005886(plasma membrane);GO:0006661(phosphatidylinositol biosynthetic process);GO:0008654(phospholipid biosynthetic process);GO:0010761(fibroblast migration);GO:0016301(kinase activity);GO:0016307(phospha…	00562(Inositol phosphate metabolism);04070(Phosphatidylinositol signaling system);04072(Phospholipase D signaling pathway);04144(Endocytosis);04666(Fc gamma R-mediated phagocytosis);04810(Regulation of actin cytoskeleton);05231(Choline metabolism in cancer);05231(Choline metabolism in cancer)	K00889	EC:2.7.1.68	phosphatidylinositol-4-phosphate 5-kinase type 1 alpha [Source:NCBI gene;Acc:100624272]	protein_coding	12.2009	3.86307	35.0134	6.68179	3.46394	4.78832	3.4202	1.77408	0.00863973	up	yes
MSTRG.94237	TRERF1	ENSSSCT00000045133;ENSSSCT00000037969;ENSSSCT00000001823;ENSSSCT00000055960	GO:0000118(histone deacetylase complex);GO:0003676(nucleic acid binding);GO:0003677(DNA binding);GO:0003700(DNA-binding transcription factor activity);GO:0005634(nucleus);GO:0005654(nucleoplasm);GO:0005667(transcription factor complex);GO:0005730(nucleolus);GO:0005829(cytosol);GO:0006355(regulation of transcription, DNA-templated);GO:0008134(transcription factor binding);GO:0044212(transcription …	NA	NA	NA	transcriptional regulating factor 1 [Source:NCBI gene;Acc:100153071]	protein_coding	0.31612	0.168981	1.24644	0.129299	0.00693647	0.0359571	10.0559	3.32997	0.00864103	up	yes
MSTRG.85869	ENSSSCG00000032459	ENSSSCT00000064405	NA	NA	K21596	NA	calmodulin binding transcription activator 1 [Source:NCBI gene;Acc:102160515]	protein_coding	43.5623	26.242	85.2014	17.1821	21.9083	14.2841	2.90411	1.5381	0.00868956	up	yes
MSTRG.11472	CDK9	ENSSSCT00000006181;ENSSSCT00000052281;ENSSSCT00000058505	GO:0000166(nucleotide binding);GO:0000307(cyclin-dependent protein kinase holoenzyme complex);GO:0000790(nuclear chromatin);GO:0000978(RNA polymerase II proximal promoter sequence-specific DNA binding);GO:0001223(transcription coactivator binding);GO:0003677(DNA binding);GO:0003682(chromatin binding);GO:0004672(protein kinase activity);GO:0004674(protein serine/threonine kinase activity);GO:00046…	05202(Transcriptional misregulation in cancer);05202(Transcriptional misregulation in cancer)	K02211	2.7.11.23;EC:2.7.11.22	cyclin dependent kinase 9 [Source:NCBI gene;Acc:100307051]	protein_coding	8.28355	4.09182	20.0346	1.93261	1.81501	5.10026	3.66301	1.87303	0.0086928	up	yes
MSTRG.66688	PROKR1	ENSSSCT00000047838	GO:0004930(G protein-coupled receptor activity);GO:0004983(neuropeptide Y receptor activity);GO:0007165(signal transduction);GO:0007186(G protein-coupled receptor signaling pathway);GO:0007218(neuropeptide signaling pathway);GO:0016020(membrane);GO:0016021(integral component of membrane)	NA	K08379	NA	prokineticin receptor 1 [Source:NCBI gene;Acc:100737690]	protein_coding	0.268538	0.252023	1.26522	0.0423087	0.0001	0.0001	42.0098	5.39266	0.00873938	up	yes
MSTRG.113819	GLA	ENSSSCT00000053151	GO:0003824(catalytic activity);GO:0004553(hydrolase activity, hydrolyzing O-glycosyl compounds);GO:0004557(alpha-galactosidase activity);GO:0005102(signaling receptor binding);GO:0005576(extracellular region);GO:0005737(cytoplasm);GO:0005764(lysosome);GO:0005794(Golgi apparatus);GO:0005975(carbohydrate metabolic process);GO:0008152(metabolic process);GO:0009311(oligosaccharide metabolic process);…	00052(Galactose metabolism);00561(Glycerolipid metabolism);00600(Sphingolipid metabolism);00603(Glycosphingolipid biosynthesis - globo and isoglobo series);04142(Lysosome)	K01189	EC:3.2.1.22	galactosidase alpha [Source:NCBI gene;Acc:100415928]	protein_coding	11.1944	11.7244	52.7225	9.30597	8.34232	6.86545	3.08567	1.62558	0.00881485	up	yes
MSTRG.45541	ENSSSCG00000032650	ENSSSCT00000047512	GO:0003677(DNA binding);GO:0006355(regulation of transcription, DNA-templated)	NA	NA	NA	SUB1 homolog, transcriptional regulator [Source:NCBI gene;Acc:110257216]	protein_coding	35.3344	53.4882	412.564	31.6101	39.3357	58.6185	3.86979	1.95225	0.00883885	up	yes
MSTRG.76736	XPNPEP3	ENSSSCT00000060667;ENSSSCT00000043980;ENSSSCT00000063528;ENSSSCT00000046291;ENSSSCT00000062118	GO:0003094(glomerular filtration);GO:0004177(aminopeptidase activity);GO:0005737(cytoplasm);GO:0005739(mitochondrion);GO:0006508(proteolysis);GO:0016485(protein processing);GO:0016787(hydrolase activity);GO:0030145(manganese ion binding);GO:0042803(protein homodimerization activity);GO:0046872(metal ion binding);GO:0070006(metalloaminopeptidase activity);GO:0070006(metalloaminopeptidase activity)	NA	K01262	EC:3.4.11.9	X-prolyl aminopeptidase 3 [Source:NCBI gene;Acc:110260639]	protein_coding	0.131598	0.862222	0.534173	5.95711	2.10455	3.68343	0.130096	-2.94235	0.00902033	down	yes
MSTRG.102109	PCDH18	ENSSSCT00000052546	GO:0005509(calcium ion binding);GO:0005886(plasma membrane);GO:0007155(cell adhesion);GO:0007156(homophilic cell adhesion via plasma membrane adhesion molecules);GO:0007399(nervous system development);GO:0007420(brain development);GO:0016020(membrane);GO:0016021(integral component of membrane)	NA	K16499	NA	protocadherin 18 [Source:NCBI gene;Acc:110262155]	protein_coding	1.25149	0.683108	7.37636	1.12019	0.304178	0.640082	4.51013	2.17317	0.00902472	up	yes
MSTRG.107236	ENSSSCG00000040244;ENSSSCG00000032772;ENSSSCG00000036493	ENSSSCT00000056670;ENSSSCT00000026015;ENSSSCT00000044692;ENSSSCT00000057524;ENSSSCT00000016632;ENSSSCT00000045737	GO:0005623(cell);GO:0015035(protein disulfide oxidoreductase activity);GO:0045041(protein import into mitochondrial intermembrane space);GO:0055114(oxidation-reduction process);GO:0055114(oxidation-reduction process)	NA	NA	NA		protein_coding	45.5529	25.3701	387.862	10.532	37.0131	51.5873	4.628	2.21039	0.00905846	up	yes
MSTRG.85045	ENSSSCG00000003253	ENSSSCT00000052587;ENSSSCT00000003613	GO:0016020(membrane);GO:0016021(integral component of membrane);GO:0016021(integral component of membrane)	NA	NA	NA	myeloid associated differentiation marker [Source:NCBI gene;Acc:100519316]	protein_coding	2.56552	2.26555	17.6292	0.629182	2.11802	2.47444	4.30137	2.1048	0.00911518	up	yes
MSTRG.79721	ENSSSCG00000040403	ENSSSCT00000062427	GO:0003677(DNA binding);GO:0005634(nucleus);GO:0006355(regulation of transcription, DNA-templated);GO:0043565(sequence-specific DNA binding)	NA	NA	NA	Nanog homeobox [Source:NCBI gene;Acc:106507523]	protein_coding	6.69166	12.8278	157.423	12.9474	11.0034	15.0334	4.53882	2.18232	0.00923981	up	yes
MSTRG.58983	TCF3	ENSSSCT00000036977;ENSSSCT00000063738;ENSSSCT00000014681;ENSSSCT00000047357;ENSSSCT00000060849;ENSSSCT00000050058;ENSSSCT00000065497;ENSSSCT00000042036	GO:0000122(negative regulation of transcription by RNA polymerase II);GO:0000790(nuclear chromatin);GO:0000978(RNA polymerase II proximal promoter sequence-specific DNA binding);GO:0001227(DNA-binding transcription repressor activity, RNA polymerase II-specific);GO:0003677(DNA binding);GO:0003700(DNA-binding transcription factor activity);GO:0003713(transcription coactivator activity);GO:0005634(…	04550(Signaling pathways regulating pluripotency of stem cells);05166(Human T-cell leukemia virus 1 infection);05202(Transcriptional misregulation in cancer);05202(Transcriptional misregulation in cancer)	K09063	NA	transcription factor 3 [Source:NCBI gene;Acc:100524070]	protein_coding	0.557014	0.524144	0.723388	0.0001	0.027469	0.0419069	25.9737	4.69898	0.00932208	up	yes
MSTRG.23099	UBB	ENSSSCT00000019628	GO:0005515(protein binding);GO:0005634(nucleus);GO:0005737(cytoplasm);GO:0005739(mitochondrion);GO:0007141(male meiosis I);GO:0007144(female meiosis I);GO:0008584(male gonad development);GO:0008585(female gonad development);GO:0016567(protein ubiquitination);GO:0019941(modification-dependent protein catabolic process);GO:0021888(hypothalamus gonadotrophin-releasing hormone neuron development);GO:…	04137(Mitophagy - animal);04144(Endocytosis);05012(Parkinson disease);05167(Kaposi sarcoma-associated herpesvirus infection)	K04551	NA	ubiquitin B [Source:NCBI gene;Acc:100125968]	protein_coding	3473.15	6767.26	9648.72	2255.76	2574.75	2483.51	2.71932	1.44324	0.00942969	up	yes
MSTRG.85431	ENSSSCG00000037756	ENSSSCT00000058305	NA	NA	NA	NA		protein_coding	43.4142	3.76629	49.2821	5.74157	12.8197	6.05344	3.9189	1.97045	0.00968362	up	yes
MSTRG.85429	ENSSSCG00000034600	ENSSSCT00000052385	NA	NA	NA	NA		protein_coding	58.6175	5.2221	71.3086	8.24997	18.3068	8.41156	3.86487	1.95042	0.00974659	up	yes
MSTRG.28803	ENSSSCG00000021380	ENSSSCT00000030409;ENSSSCT00000046083	GO:0005515(protein binding);GO:0005515(protein binding)	NA	NA	NA	UBX domain protein 7 [Source:NCBI gene;Acc:100620692]	protein_coding	7.7205	4.19741	30.7761	6.76429	3.06424	3.04142	3.31734	1.73003	0.00975143	up	yes
MSTRG.91166	CDC20	ENSSSCT00000066170;ENSSSCT00000004368	GO:0000922(spindle pole);GO:0005515(protein binding);GO:0005634(nucleus);GO:0005654(nucleoplasm);GO:0005680(anaphase-promoting complex);GO:0005737(cytoplasm);GO:0005815(microtubule organizing center);GO:0005829(cytosol);GO:0005856(cytoskeleton);GO:0007049(cell cycle);GO:0007064(mitotic sister chromatid cohesion);GO:0008022(protein C-terminus binding);GO:0010997(anaphase-promoting complex binding)…	04110(Cell cycle);04114(Oocyte meiosis);04120(Ubiquitin mediated proteolysis);05166(Human T-cell leukemia virus 1 infection);05203(Viral carcinogenesis);05203(Viral carcinogenesis)	K03363	NA	cell division cycle 20 [Source:NCBI gene;Acc:397379]	protein_coding	8.22645	4.8627	32.3317	4.17399	4.82336	4.91893	3.26386	1.70658	0.00975334	up	yes
MSTRG.44661	ILKAP	ENSSSCT00000017790;ENSSSCT00000066080;ENSSSCT00000064906;ENSSSCT00000017794	GO:0003824(catalytic activity);GO:0004721(phosphoprotein phosphatase activity);GO:0004722(protein serine/threonine phosphatase activity);GO:0004724(magnesium-dependent protein serine/threonine phosphatase activity);GO:0005634(nucleus);GO:0005654(nucleoplasm);GO:0005829(cytosol);GO:0006470(protein dephosphorylation);GO:0016787(hydrolase activity);GO:0043169(cation binding);GO:0046872(metal ion bin…	NA	K17500	EC:3.1.3.16	ILK associated serine/threonine phosphatase [Source:NCBI gene;Acc:100518585]	protein_coding	5.13349	4.38975	4.46147	2.17162	0.990235	1.19606	3.20904	1.68214	0.00979004	up	yes
MSTRG.63472	TGFB1I1	ENSSSCT00000051990;ENSSSCT00000049321	GO:0003713(transcription coactivator activity);GO:0005925(focal adhesion);GO:0010718(positive regulation of epithelial to mesenchymal transition);GO:0016331(morphogenesis of embryonic epithelium);GO:0030511(positive regulation of transforming growth factor beta receptor signaling pathway);GO:0030512(negative regulation of transforming growth factor beta receptor signaling pathway);GO:0030579(ubiq…	NA	NA	NA	transforming growth factor beta 1 induced transcript 1 [Source:NCBI gene;Acc:100623028]	protein_coding	0.00961217	0.0001	0.0001	0.635137	1.30757	0.488732	0.00403555	-7.95302	0.00990492	down	yes
MSTRG.63838	ANKS4B	ENSSSCT00000008600	GO:0005515(protein binding);GO:0005789(endoplasmic reticulum membrane);GO:0005886(plasma membrane);GO:0005902(microvillus);GO:0005903(brush border);GO:0034622(cellular protein-containing complex assembly);GO:0034976(response to endoplasmic reticulum stress);GO:1904106(protein localization to microvillus);GO:1904970(brush border assembly)	NA	K21414	NA	ankyrin repeat and sterile alpha motif domain containing 4B [Source:NCBI gene;Acc:100525512]	protein_coding	17.058	5.45956	1.69829	40.7492	45.4586	23.7486	0.220232	-2.1829	0.00992376	down	yes
MSTRG.1673	TMEM244	ENSSSCT00000004645	GO:0016020(membrane);GO:0016021(integral component of membrane)	NA	NA	NA	transmembrane protein 244 [Source:NCBI gene;Acc:100524655]	protein_coding	0.0001	0.0001	0.0001	1.80417	0.361113	0.727247	0.000103715	-13.2351	0.009943	down	yes
MSTRG.84014	ENSSSCG00000002969;ENSSSCG00000002968	ENSSSCT00000042050;ENSSSCT00000011863;ENSSSCT00000044769;ENSSSCT00000003293;ENSSSCT00000003292	GO:0005515(protein binding);GO:0005515(protein binding)	NA	NA	NA		protein_coding	30.2362	23.0989	416.172	45.1732	22.695	42.9272	4.2376	2.08325	0.0100448	up	yes
MSTRG.91085	ENSSSCG00000026449	ENSSSCT00000026209;ENSSSCT00000066055;ENSSSCT00000031638	GO:0005634(nucleus);GO:0005721(pericentric heterochromatin);GO:0006338(chromatin remodeling);GO:0014898(cardiac muscle hypertrophy in response to stress);GO:0032452(histone demethylase activity);GO:0032454(histone demethylase activity (H3-K9 specific));GO:0035097(histone methyltransferase complex);GO:0046872(metal ion binding);GO:0051864(histone demethylase activity (H3-K36 specific));GO:1900113(…	NA	K06709	EC:1.14.11.-	lysine demethylase 4A [Source:NCBI gene;Acc:100621904]	protein_coding	6.2298	4.59308	17.0106	2.38155	3.86403	2.93399	3.03211	1.60032	0.0101536	up	yes
MSTRG.33344	UBC	ENSSSCT00000031057	GO:0002020(protease binding);GO:0005515(protein binding)	03320(PPAR signaling pathway)	K08770	NA	ubiquitin C [Source:NCBI gene;Acc:396966]	protein_coding	15.9641	9.8034	71.6483	7.84094	10.6541	11.4344	3.25484	1.70259	0.0103046	up	yes
MSTRG.36368	GHITM;GPRL15	ENSSSCT00000011325;ENSSSCT00000027651;ENSSSCT00000062745	GO:0005739(mitochondrion);GO:0016020(membrane);GO:0016021(integral component of membrane);GO:0001664(G protein-coupled receptor binding);GO:0005125(cytokine activity);GO:0005576(extracellular region);GO:0005615(extracellular space);GO:0006935(chemotaxis);GO:0007186(G protein-coupled receptor signaling pathway);GO:0008009(chemokine activity);GO:0010469(regulation of signaling receptor activity);GO…	NA	K21890	NA	growth hormone inducible transmembrane protein [Source:NCBI gene;Acc:100156458];chromosome 14 C10orf99 homolog [Source:NCBI gene;Acc:100511838]	protein_coding	5.30518	2.45846	35.2424	3.25013	2.49136	5.39248	3.8626	1.94957	0.0104647	up	yes
MSTRG.9388	KLF9	ENSSSCT00000037164;ENSSSCT00000029337	GO:0003676(nucleic acid binding);GO:0005634(nucleus);GO:0005654(nucleoplasm);GO:0005829(cytosol);GO:0005886(plasma membrane);GO:0007623(circadian rhythm);GO:0010839(negative regulation of keratinocyte proliferation);GO:0071387(cellular response to cortisol stimulus);GO:0097067(cellular response to thyroid hormone stimulus);GO:0097067(cellular response to thyroid hormone stimulus)	NA	K09208	NA	Kruppel like factor 9 [Source:NCBI gene;Acc:494562]	protein_coding	6.17394	1.23704	2.5859	1.0439	0.679213	0.886511	3.83078	1.93764	0.0105556	up	yes
MSTRG.68442	EIF2B4	ENSSSCT00000065867;ENSSSCT00000031608	GO:0044237(cellular metabolic process);GO:0044237(cellular metabolic process)	NA	NA	NA	eukaryotic translation initiation factor 2B subunit delta [Source:HGNC Symbol;Acc:HGNC:3260]	protein_coding	1.8795	0.924264	5.70328	0.110255	0.294253	0.749202	7.37365	2.88238	0.0105617	up	yes
MSTRG.113791	XKRX	ENSSSCT00000035839	GO:0016020(membrane);GO:0016021(integral component of membrane)	NA	NA	NA	XK related X-linked [Source:NCBI gene;Acc:100518168]	protein_coding	0.0001	0.0001	0.0001	0.0001	0.884994	1.04498	0.000155434	-12.6514	0.0105723	down	yes
MSTRG.55643	PEX16	ENSSSCT00000061335;ENSSSCT00000014491	GO:0005777(peroxisome);GO:0005778(peroxisomal membrane);GO:0005779(integral component of peroxisomal membrane);GO:0005783(endoplasmic reticulum);GO:0005789(endoplasmic reticulum membrane);GO:0006625(protein targeting to peroxisome);GO:0007031(peroxisome organization);GO:0008022(protein C-terminus binding);GO:0016557(peroxisome membrane biogenesis);GO:0016558(protein import into peroxisome matrix)…	04146(Peroxisome);04146(Peroxisome)	K13335	NA	peroxisomal biogenesis factor 16 [Source:NCBI gene;Acc:100517211]	protein_coding	2.03371	2.62494	15.9167	0.248909	0.686446	1.91136	7.22774	2.85355	0.0106562	up	yes
MSTRG.87272	YTHDF2	ENSSSCT00000048590;ENSSSCT00000027438	GO:0000932(P-body);GO:0001556(oocyte maturation);GO:0003723(RNA binding);GO:0005634(nucleus);GO:0005737(cytoplasm);GO:0005815(microtubule organizing center);GO:0005829(cytosol);GO:0036464(cytoplasmic ribonucleoprotein granule);GO:0043488(regulation of mRNA stability);GO:0061157(mRNA destabilization);GO:1903538(regulation of meiotic cell cycle process involved in oocyte maturation);GO:1903679(posi…	NA	K20102	NA	YTH N6-methyladenosine RNA binding protein 2 [Source:NCBI gene;Acc:100623159]	protein_coding	16.0695	7.65382	67.3206	11.6722	2.65716	11.4534	3.5312	1.82016	0.0107287	up	yes
MSTRG.92677	ABT1;BTN2A2	ENSSSCT00000052336;ENSSSCT00000001227	GO:0003676(nucleic acid binding);GO:0005667(transcription factor complex);GO:0006357(regulation of transcription by RNA polymerase II);GO:0006366(transcription by RNA polymerase II);GO:0021522(spinal cord motor neuron differentiation);GO:0005102(signaling receptor binding);GO:0005515(protein binding);GO:0009897(external side of plasma membrane);GO:0009986(cell surface);GO:0014067(negative regulat…	NA	K14785;K06712	NA	activator of basal transcription 1 [Source:NCBI gene;Acc:100153723];butyrophilin subfamily 2 member A2 [Source:NCBI gene;Acc:100626604]	protein_coding	10.3356	5.3504	20.0731	4.33574	5.46787	2.50645	2.90487	1.53847	0.0107734	up	yes
MSTRG.84025	TIMM50	ENSSSCT00000048688;ENSSSCT00000028028	GO:0001836(release of cytochrome c from mitochondria);GO:0004721(phosphoprotein phosphatase activity);GO:0004722(protein serine/threonine phosphatase activity);GO:0004725(protein tyrosine phosphatase activity);GO:0005134(interleukin-2 receptor binding);GO:0005654(nucleoplasm);GO:0005739(mitochondrion);GO:0005743(mitochondrial inner membrane);GO:0005744(TIM23 mitochondrial import inner membrane tr…	NA	K17496	NA	translocase of inner mitochondrial membrane 50 [Source:NCBI gene;Acc:100623818]	protein_coding	4.11834	4.22119	190.647	9.02365	7.34015	16.6024	6.03609	2.59361	0.0108307	up	yes
MSTRG.11374	HSPA5	ENSSSCT00000048425;ENSSSCT00000006159	GO:0000166(nucleotide binding);GO:0005524(ATP binding);GO:0005634(nucleus);GO:0005737(cytoplasm);GO:0005739(mitochondrion);GO:0005783(endoplasmic reticulum);GO:0005788(endoplasmic reticulum lumen);GO:0005789(endoplasmic reticulum membrane);GO:0005793(endoplasmic reticulum-Golgi intermediate compartment);GO:0005829(cytosol);GO:0005886(plasma membrane);GO:0006983(ER overload response);GO:0006986(re…	03060(Protein export);04141(Protein processing in endoplasmic reticulum);04918(Thyroid hormone synthesis);05020(Prion diseases);05020(Prion diseases)	K09490	NA	heat shock protein family A (Hsp70) member 5 [Source:NCBI gene;Acc:407060]	protein_coding	25.7354	23.8695	153.232	25.1424	18.497	21.2995	3.1235	1.64316	0.011165	up	yes
MSTRG.87838	FHL3	ENSSSCT00000004040;ENSSSCT00000004043	GO:0001725(stress fiber);GO:0003779(actin binding);GO:0005634(nucleus);GO:0030018(Z disc);GO:0030036(actin cytoskeleton organization);GO:0046872(metal ion binding);GO:0046872(metal ion binding)	NA	NA	NA	four and a half LIM domains 3 [Source:NCBI gene;Acc:396986]	protein_coding	0.62665	0.0001	14.5178	0.0001	0.227578	0.177301	37.396	5.22481	0.0111712	up	yes
MSTRG.40618	TLR3	ENSSSCT00000017208;ENSSSCT00000017206;ENSSSCT00000017207;ENSSSCT00000058347	GO:0001819(positive regulation of cytokine production);GO:0002376(immune system process);GO:0002730(regulation of dendritic cell cytokine production);GO:0002756(MyD88-independent toll-like receptor signaling pathway);GO:0003725(double-stranded RNA binding);GO:0004888(transmembrane signaling receptor activity);GO:0005515(protein binding);GO:0005737(cytoplasm);GO:0006952(defense response);GO:000716…	04217(Necroptosis);04620(Toll-like receptor signaling pathway);05160(Hepatitis C);05161(Hepatitis B);05164(Influenza A);05165(Human papillomavirus infection);05167(Kaposi sarcoma-associated herpesvirus infection);05168(Herpes simplex virus 1 infection);05168(Herpes simplex virus 1 infection)	K05401	NA	toll like receptor 3 [Source:NCBI gene;Acc:100037937]	protein_coding	6.40465	2.38562	15.5286	1.25798	1.96263	3.22367	3.77371	1.91598	0.0112358	up	yes
MSTRG.77672	ENSSSCG00000000353	ENSSSCT00000000375	GO:0004930(G protein-coupled receptor activity);GO:0004984(olfactory receptor activity);GO:0005886(plasma membrane);GO:0007165(signal transduction);GO:0007186(G protein-coupled receptor signaling pathway);GO:0007608(sensory perception of smell);GO:0016020(membrane);GO:0016021(integral component of membrane);GO:0050896(response to stimulus);GO:0050911(detection of chemical stimulus involved in sen…	NA	NA	NA	olfactory receptor 6C2-like [Source:NCBI gene;Acc:100519839]	protein_coding	0.039558	0.0001	0.128023	1.03988	0.348008	11.5772	0.0129332	-6.27277	0.0112364	down	yes
MSTRG.1374	IFNGR1	ENSSSCT00000004594;ENSSSCT00000034018	GO:0004896(cytokine receptor activity);GO:0005515(protein binding);GO:0005886(plasma membrane);GO:0016020(membrane);GO:0016021(integral component of membrane);GO:0019221(cytokine-mediated signaling pathway);GO:0019955(cytokine binding);GO:0019955(cytokine binding)	04060(Cytokine-cytokine receptor interaction);04066(HIF-1 signaling pathway);04217(Necroptosis);04380(Osteoclast differentiation);04630(Jak-STAT signaling pathway);04650(Natural killer cell mediated cytotoxicity);04658(Th1 and Th2 cell differentiation);04659(Th17 cell differentiation);05132(Salmonella infection);05140(Leishmaniasis);05142(Chagas disease (American trypanosomiasis));05145(Toxoplasm…	K05132	NA	interferon gamma receptor 1 [Source:NCBI gene;Acc:100152238]	protein_coding	0.508679	0.381573	9.24568	0.951521	0.335848	0.522367	5.60078	2.48563	0.0113546	up	yes
MSTRG.105420	ENSSSCG00000036400;ENSSSCG00000014964;ENSSSCG00000034794	ENSSSCT00000037736;ENSSSCT00000016325;ENSSSCT00000027827;ENSSSCT00000066059;ENSSSCT00000031353	GO:0005634(nucleus);GO:0006338(chromatin remodeling);GO:0016577(histone demethylation);GO:0032452(histone demethylase activity);GO:0032454(histone demethylase activity (H3-K9 specific));GO:0033169(histone H3-K9 demethylation);GO:0035097(histone methyltransferase complex);GO:0035097(histone methyltransferase complex)	NA	K06709	EC:1.14.11.-	lysine-specific demethylase 4D [Source:NCBI gene;Acc:100514356];lysine-specific demethylase 4D-like [Source:NCBI gene;Acc:100627380]	protein_coding	16.7041	9.91822	36.0841	10.6146	8.36667	3.06134	2.84478	1.50832	0.0115551	up	yes
MSTRG.19198	LLGL2	ENSSSCT00000054120	GO:0005515(protein binding);GO:0005737(cytoplasm);GO:0005829(cytosol);GO:0030165(PDZ domain binding);GO:0032878(regulation of establishment or maintenance of cell polarity);GO:0043231(intracellular membrane-bounded organelle)	04390(Hippo signaling pathway);04530(Tight junction);05165(Human papillomavirus infection)	K06094	NA	LLGL scribble cell polarity complex component 2 [Source:NCBI gene;Acc:110255967]	protein_coding	5.38921	2.72958	1.2596	0.591846	0.594344	0.621886	5.18694	2.37488	0.0115605	up	yes
MSTRG.85568	USP29	ENSSSCT00000054348	GO:0006511(ubiquitin-dependent protein catabolic process);GO:0016579(protein deubiquitination);GO:0036459(thiol-dependent ubiquitinyl hydrolase activity)	NA	NA	NA	ubiquitin specific peptidase 29 [Source:HGNC Symbol;Acc:HGNC:18563]	protein_coding	1.44744	0.115005	11.4844	0.521709	0.536935	0.820134	6.94431	2.79583	0.0116668	up	yes
MSTRG.104855	AQP11	ENSSSCT00000016234;ENSSSCT00000051351	GO:0001822(kidney development);GO:0005737(cytoplasm);GO:0005783(endoplasmic reticulum);GO:0006833(water transport);GO:0009986(cell surface);GO:0015250(water channel activity);GO:0015267(channel activity);GO:0016020(membrane);GO:0016021(integral component of membrane);GO:0048388(endosomal lumen acidification);GO:0055085(transmembrane transport);GO:0072014(proximal tubule development);GO:0072014(pr…	NA	K09870	NA	aquaporin 11 [Source:NCBI gene;Acc:100127151]	protein_coding	0.0001	0.0001	0.0001	1.2014	0.187652	0.602963	0.000150601	-12.697	0.0118203	down	yes
MSTRG.10553	SHOC1	ENSSSCT00000043427;ENSSSCT00000006009	GO:0000712(resolution of meiotic recombination intermediates);GO:0000794(condensed nuclear chromosome);GO:0003697(single-stranded DNA binding);GO:0016887(ATPase activity);GO:0016887(ATPase activity)	NA	NA	NA	shortage in chiasmata 1 [Source:NCBI gene;Acc:100620295]	protein_coding	0.0001	0.746905	0.287245	0.0001	0.0001	0.0001	3447.5	11.7513	0.0120161	up	yes
MSTRG.25754	ENSSSCG00000011531	ENSSSCT00000012621;ENSSSCT00000050653	GO:0005515(protein binding);GO:0005634(nucleus);GO:0005694(chromosome);GO:0008168(methyltransferase activity);GO:0008270(zinc ion binding);GO:0016740(transferase activity);GO:0018024(histone-lysine N-methyltransferase activity);GO:0032259(methylation);GO:0034968(histone lysine methylation);GO:0034968(histone lysine methylation)	00310(Lysine degradation);00310(Lysine degradation)	K11433	EC:2.1.1.43	histone-lysine N-methyltransferase SETMAR [Source:NCBI gene;Acc:100514009]	protein_coding	2.02693	2.93769	2.12372	0.137989	0.302307	0.187727	11.2868	3.49656	0.0120339	up	yes
MSTRG.91015	KLF17	ENSSSCT00000029287	GO:0000981(DNA-binding transcription factor activity, RNA polymerase II-specific);GO:0003676(nucleic acid binding);GO:0003677(DNA binding);GO:0003700(DNA-binding transcription factor activity);GO:0005634(nucleus);GO:0006357(regulation of transcription by RNA polymerase II);GO:0044212(transcription regulatory region DNA binding);GO:0046872(metal ion binding)	NA	K09211	NA	Kruppel like factor 17 [Source:NCBI gene;Acc:100302639]	protein_coding	9.12003	0.0001	155.457	3.50256	0.528102	5.20936	17.8114	4.15473	0.0121912	up	yes
MSTRG.58964	MIDN	ENSSSCT00000014676;ENSSSCT00000049144	GO:0005515(protein binding);GO:0005634(nucleus);GO:0005730(nucleolus);GO:0005737(cytoplasm);GO:0005829(cytosol);GO:0005829(cytosol)	NA	NA	NA	midnolin [Source:NCBI gene;Acc:100512395]	protein_coding	1.53597	0.180083	0.8111	0.0237268	0.0559771	0.0363963	21.767	4.44407	0.0123824	up	yes
MSTRG.103695	PLAC8	ENSSSCT00000065415;ENSSSCT00000010120	GO:0003682(chromatin binding);GO:0008284(positive regulation of cell population proliferation);GO:0009409(response to cold);GO:0040015(negative regulation of multicellular organism growth);GO:0042742(defense response to bacterium);GO:0043066(negative regulation of apoptotic process);GO:0045944(positive regulation of transcription by RNA polymerase II);GO:0050873(brown fat cell differentiation);GO…	NA	NA	NA	placenta specific 8 [Source:NCBI gene;Acc:100525175]	protein_coding	1.72559	0.935369	0.148195	12.2126	4.38546	1.4082	0.15601	-2.68029	0.0125048	down	yes
MSTRG.13236	CTSV	ENSSSCT00000012233;ENSSSCT00000051213;ENSSSCT00000056763	GO:0004175(endopeptidase activity);GO:0004197(cysteine-type endopeptidase activity);GO:0005615(extracellular space);GO:0005764(lysosome);GO:0006508(proteolysis);GO:0008233(peptidase activity);GO:0008234(cysteine-type peptidase activity);GO:0016787(hydrolase activity);GO:0051603(proteolysis involved in cellular protein catabolic process);GO:0051603(proteolysis involved in cellular protein cataboli…	04140(Autophagy - animal);04142(Lysosome);04145(Phagosome);04210(Apoptosis);04612(Antigen processing and presentation);05205(Proteoglycans in cancer);05323(Rheumatoid arthritis);05418(Fluid shear stress and atherosclerosis);05418(Fluid shear stress and atherosclerosis)	K01365	EC:3.4.22.15	cathepsin V [Source:NCBI gene;Acc:396926]	protein_coding	22.8587	11.9987	73.8677	12.5597	8.25857	15.3465	3.00639	1.58803	0.0125838	up	yes
MSTRG.78296	CPSF6;LYZ	ENSSSCT00000053818;ENSSSCT00000039379;ENSSSCT00000055283;ENSSSCT00000000530;ENSSSCT00000064622;ENSSSCT00000041371	GO:0003676(nucleic acid binding);GO:0003723(RNA binding);GO:0003729(mRNA binding);GO:0005634(nucleus);GO:0005654(nucleoplasm);GO:0005726(perichromatin fibrils);GO:0005737(cytoplasm);GO:0005847(mRNA cleavage and polyadenylation specificity factor complex);GO:0005849(mRNA cleavage factor complex);GO:0006397(mRNA processing);GO:0016607(nuclear speck);GO:0035061(interchromatin granule);GO:0042382(par…	03015(mRNA surveillance pathway);04970(Salivary secretion);03015(mRNA surveillance pathway)	K14398;K13915	EC:3.2.1.17	cleavage and polyadenylation specific factor 6 [Source:NCBI gene;Acc:100152191];lysozyme [Source:NCBI gene;Acc:100157211]	protein_coding	5.59468	1.63279	10.8688	2.37687	2.203	1.57688	2.93926	1.55545	0.0126146	up	yes
MSTRG.13895	BAMBI	ENSSSCT00000037175;ENSSSCT00000012056	GO:0005109(frizzled binding);GO:0005737(cytoplasm);GO:0005886(plasma membrane);GO:0008284(positive regulation of cell population proliferation);GO:0008360(regulation of cell shape);GO:0010718(positive regulation of epithelial to mesenchymal transition);GO:0016020(membrane);GO:0016021(integral component of membrane);GO:0016477(cell migration);GO:0030512(negative regulation of transforming growth f…	04310(Wnt signaling pathway);04350(TGF-beta signaling pathway);04350(TGF-beta signaling pathway)	K10162	NA	BMP and activin membrane bound inhibitor [Source:NCBI gene;Acc:449001]	protein_coding	0.318435	0.24254	7.45828	0.0127879	0.631629	0.122723	10.4534	3.38591	0.012686	up	yes
MSTRG.84136	SERTAD1	ENSSSCT00000028688	GO:0005634(nucleus);GO:0005737(cytoplasm);GO:0030308(negative regulation of cell growth);GO:0045893(positive regulation of transcription, DNA-templated);GO:0045944(positive regulation of transcription by RNA polymerase II)	NA	NA	NA	SERTA domain containing 1 [Source:NCBI gene;Acc:100624989]	protein_coding	3.03929	3.37007	25.9344	3.91084	1.98811	2.47023	3.86462	1.95033	0.0129604	up	yes
MSTRG.57946	MRI1	ENSSSCT00000015030	GO:0001650(fibrillar center);GO:0005634(nucleus);GO:0005654(nucleoplasm);GO:0005737(cytoplasm);GO:0005829(cytosol);GO:0008652(cellular amino acid biosynthetic process);GO:0009086(methionine biosynthetic process);GO:0016853(isomerase activity);GO:0019284(L-methionine salvage from S-adenosylmethionine);GO:0019509(L-methionine salvage from methylthioadenosine);GO:0042802(identical protein binding);G…	00270(Cysteine and methionine metabolism)	K08963	EC:5.3.1.23	methylthioribose-1-phosphate isomerase 1 [Source:NCBI gene;Acc:100525858]	protein_coding	1.38271	1.43132	10.0563	0.860481	1.25341	0.323393	5.2806	2.4007	0.0131468	up	yes
MSTRG.45830	ZNF131	ENSSSCT00000052056;ENSSSCT00000041031;ENSSSCT00000043101;ENSSSCT00000044211;ENSSSCT00000053563;ENSSSCT00000047154	GO:0000981(DNA-binding transcription factor activity, RNA polymerase II-specific);GO:0001228(DNA-binding transcription activator activity, RNA polymerase II-specific);GO:0003676(nucleic acid binding);GO:0005515(protein binding);GO:0005634(nucleus);GO:0005654(nucleoplasm);GO:0006357(regulation of transcription by RNA polymerase II);GO:0043565(sequence-specific DNA binding);GO:0045111(intermediate …	NA	NA	NA	zinc finger protein 131 [Source:NCBI gene;Acc:102159255]	protein_coding	9.43659	5.41826	12.1763	3.49984	3.38091	2.97241	2.7434	1.45596	0.0134757	up	yes
MSTRG.76497	NDUFA6	ENSSSCT00000000049	GO:0005739(mitochondrion);GO:0005743(mitochondrial inner membrane);GO:0005747(mitochondrial respiratory chain complex I);GO:0006979(response to oxidative stress);GO:0016020(membrane);GO:0055114(oxidation-reduction process);GO:0070469(respirasome)	00190(Oxidative phosphorylation);04714(Thermogenesis);04723(Retrograde endocannabinoid signaling);04932(Non-alcoholic fatty liver disease (NAFLD));05010(Alzheimer disease);05012(Parkinson disease);05016(Huntington disease)	K03950	NA	NADH:ubiquinone oxidoreductase subunit A6 [Source:NCBI gene;Acc:100157442]	protein_coding	116.486	221.104	192.278	57.1079	69.5061	81.6572	2.54412	1.34717	0.0134946	up	yes
MSTRG.101301	ENSSSCG00000008981	ENSSSCT00000009839;ENSSSCT00000065424;ENSSSCT00000009836;ENSSSCT00000044942;ENSSSCT00000041999	GO:0030246(carbohydrate binding);GO:2001069(glycogen binding);GO:2001070(starch binding);GO:2001070(starch binding)	NA	K22267	NA	starch binding domain 1 [Source:NCBI gene;Acc:100522745]	protein_coding	0.263746	0.461867	2.62821	0.0001	0.00853059	0.196729	16.3315	4.02959	0.01358	up	yes
MSTRG.36080	SIRT1	ENSSSCT00000011202	GO:0000012(single strand break repair);GO:0000122(negative regulation of transcription by RNA polymerase II);GO:0000183(chromatin silencing at rDNA);GO:0000720(pyrimidine dimer repair by nucleotide-excision repair);GO:0000731(DNA synthesis involved in DNA repair);GO:0000785(chromatin);GO:0000790(nuclear chromatin);GO:0000980(RNA polymerase II distal enhancer sequence-specific DNA binding);GO:0001…	04068(FoxO signaling pathway);04152(AMPK signaling pathway);04211(Longevity regulating pathway);04213(Longevity regulating pathway - multiple species);04218(Cellular senescence);04922(Glucagon signaling pathway);05031(Amphetamine addiction);05206(MicroRNAs in cancer)	K11411	EC:3.5.1.-	sirtuin 1 [Source:NCBI gene;Acc:751859]	protein_coding	10.6301	1.76344	11.8235	4.94604	0.815457	0.883822	3.64422	1.86561	0.0136088	up	yes
MSTRG.79814	CCND2	ENSSSCT00000062210;ENSSSCT00000044116	GO:0000079(regulation of cyclin-dependent protein serine/threonine kinase activity);GO:0000278(mitotic cell cycle);GO:0000307(cyclin-dependent protein kinase holoenzyme complex);GO:0004672(protein kinase activity);GO:0005634(nucleus);GO:0005737(cytoplasm);GO:0006468(protein phosphorylation);GO:0007049(cell cycle);GO:0007088(regulation of mitotic nuclear division);GO:0007616(long-term memory);GO:0…	04068(FoxO signaling pathway);04110(Cell cycle);04115(p53 signaling pathway);04151(PI3K-Akt signaling pathway);04218(Cellular senescence);04310(Wnt signaling pathway);04340(Hedgehog signaling pathway);04390(Hippo signaling pathway);04510(Focal adhesion);04630(Jak-STAT signaling pathway);04917(Prolactin signaling pathway);05162(Measles);05165(Human papillomavirus infection);05166(Human T-cell leuk…	K10151	NA	cyclin D2 [Source:NCBI gene;Acc:397162]	protein_coding	1.45533	1.79974	7.61838	0.655157	0.403465	1.69114	3.95432	1.98343	0.0137082	up	yes
MSTRG.22130	INPP5K	ENSSSCT00000030655;ENSSSCT00000030204	GO:0001701(in utero embryonic development);GO:0001726(ruffle);GO:0001933(negative regulation of protein phosphorylation);GO:0004439(phosphatidylinositol-4,5-bisphosphate 5-phosphatase activity);GO:0005000(vasopressin receptor activity);GO:0005634(nucleus);GO:0005737(cytoplasm);GO:0005783(endoplasmic reticulum);GO:0005802(trans-Golgi network);GO:0005829(cytosol);GO:0005886(plasma membrane);GO:0005…	00562(Inositol phosphate metabolism);04070(Phosphatidylinositol signaling system);04070(Phosphatidylinositol signaling system)	K01106	EC:3.1.3.56	inositol polyphosphate-5-phosphatase K [Source:NCBI gene;Acc:100462756]	protein_coding	1.04661	0.36321	7.05703	0.0848267	0.426005	0.735021	6.79603	2.76469	0.0140607	up	yes
MSTRG.108809	ENSSSCG00000031818	ENSSSCT00000047049	NA	NA	NA	NA		protein_coding	3.37209	2.52711	7.82706	0.0001	0.689539	0.825758	9.05787	3.17917	0.0142815	up	yes
MSTRG.112217	PQBP1	ENSSSCT00000030898;ENSSSCT00000057389	GO:0000380(alternative mRNA splicing, via spliceosome);GO:0005515(protein binding);GO:0005634(nucleus);GO:0005737(cytoplasm);GO:0005829(cytosol);GO:0010494(cytoplasmic stress granule);GO:0016607(nuclear speck);GO:0031175(neuron projection development);GO:0048814(regulation of dendrite morphogenesis);GO:0071598(neuronal ribonucleoprotein granule);GO:0071598(neuronal ribonucleoprotein granule)	03040(Spliceosome);03040(Spliceosome)	K12865	NA	polyglutamine binding protein 1 [Source:NCBI gene;Acc:100620849]	protein_coding	16.4154	11.2718	200.735	11.7506	9.0716	33.5115	4.20406	2.07178	0.0146234	up	yes
MSTRG.102771	EGF	ENSSSCT00000052170;ENSSSCT00000032398;ENSSSCT00000010002;ENSSSCT00000046113;ENSSSCT00000054613	GO:0000186(activation of MAPKK activity);GO:0000187(activation of MAPK activity);GO:0001525(angiogenesis);GO:0002092(positive regulation of receptor internalization);GO:0005088(Ras guanyl-nucleotide exchange factor activity);GO:0005154(epidermal growth factor receptor binding);GO:0005509(calcium ion binding);GO:0005615(extracellular space);GO:0005886(plasma membrane);GO:0007173(epidermal growth f…	01521(EGFR tyrosine kinase inhibitor resistance);04010(MAPK signaling pathway);04012(ErbB signaling pathway);04014(Ras signaling pathway);04015(Rap1 signaling pathway);04066(HIF-1 signaling pathway);04068(FoxO signaling pathway);04072(Phospholipase D signaling pathway);04151(PI3K-Akt signaling pathway);04510(Focal adhesion);04540(Gap junction);04630(Jak-STAT signaling pathway);04810(Regulation of…	K04357	NA	epidermal growth factor [Source:NCBI gene;Acc:397083]	protein_coding	0.30735	0.339002	0.18961	2.53215	0.795933	1.24423	0.182831	-2.45142	0.0147319	down	yes
MSTRG.17372	DIS3	ENSSSCT00000046267;ENSSSCT00000010370	GO:0000175(3'-5'-exoribonuclease activity);GO:0000176(nuclear exosome (RNase complex));GO:0000177(cytoplasmic exosome (RNase complex));GO:0000178(exosome (RNase complex));GO:0003723(RNA binding);GO:0004519(endonuclease activity);GO:0004540(ribonuclease activity);GO:0005085(guanyl-nucleotide exchange factor activity);GO:0005634(nucleus);GO:0005654(nucleoplasm);GO:0005829(cytosol);GO:0016075(rRNA c…	03018(RNA degradation);03018(RNA degradation)	K12585	EC:3.1.13.-	DIS3 homolog, exosome endoribonuclease and 3'-5' exoribonuclease [Source:NCBI gene;Acc:100521470]	protein_coding	33.2242	9.97355	72.3608	15.8595	12.629	12.7897	2.7995	1.48517	0.0147639	up	yes
MSTRG.30762	ENSSSCG00000012014	ENSSSCT00000013145	GO:0005634(nucleus);GO:0005737(cytoplasm);GO:0008285(negative regulation of cell population proliferation);GO:0045930(negative regulation of mitotic cell cycle)	03018(RNA degradation)	K14443	NA	BTG anti-proliferation factor 3 [Source:NCBI gene;Acc:100048957]	protein_coding	21.9442	4.4085	73.1005	5.50049	6.43547	15.6353	3.60713	1.85085	0.0148604	up	yes
MSTRG.84550	ENSSSCG00000003136	ENSSSCT00000003477;ENSSSCT00000043779	GO:0005086(ARF guanyl-nucleotide exchange factor activity);GO:0032012(regulation of ARF protein signal transduction);GO:0032012(regulation of ARF protein signal transduction)	04072(Phospholipase D signaling pathway);04144(Endocytosis);04144(Endocytosis)	K18441	NA	cytohesin 2 [Source:NCBI gene;Acc:100240721]	protein_coding	6.11223	2.19975	42.8733	6.22514	3.80091	4.18712	3.60126	1.8485	0.0148945	up	yes
MSTRG.87754	SNIP1	ENSSSCT00000025221	GO:0003729(mRNA binding);GO:0005515(protein binding);GO:0005634(nucleus);GO:0005654(nucleoplasm);GO:0005829(cytosol);GO:0006355(regulation of transcription, DNA-templated);GO:0007249(I-kappaB kinase/NF-kappaB signaling);GO:0035196(production of miRNAs involved in gene silencing by miRNA)	NA	K13108	NA	Smad nuclear interacting protein 1 [Source:NCBI gene;Acc:100620923]	protein_coding	12.6627	6.93548	15.5994	2.62985	5.81296	3.36899	2.97987	1.57525	0.0152122	up	yes
MSTRG.85039	TFPT	ENSSSCT00000003623;ENSSSCT00000054579;ENSSSCT00000049045	GO:0003677(DNA binding);GO:0005654(nucleoplasm);GO:0006915(apoptotic process);GO:0031011(Ino80 complex);GO:0031965(nuclear membrane);GO:0097190(apoptotic signaling pathway);GO:0097190(apoptotic signaling pathway)	NA	K11670	NA	TCF3 fusion partner [Source:NCBI gene;Acc:100520496]	protein_coding	1.54235	1.48017	14.5748	1.39573	1.04693	2.12389	3.85354	1.94618	0.0152357	up	yes
MSTRG.50406	OSER1	ENSSSCT00000025121;ENSSSCT00000046335;ENSSSCT00000055914	NA	NA	NA	NA	oxidative stress responsive serine rich 1 [Source:NCBI gene;Acc:100624468]	protein_coding	206.709	128.767	1121.8	171.76	135.687	178.82	2.99685	1.58345	0.0153475	up	yes
MSTRG.114412	KLHL13	ENSSSCT00000065683;ENSSSCT00000054672;ENSSSCT00000048071;ENSSSCT00000066213;ENSSSCT00000046277;ENSSSCT00000047170;ENSSSCT00000013817;ENSSSCT00000049502;ENSSSCT00000013818;ENSSSCT00000042878	GO:0004842(ubiquitin-protein transferase activity);GO:0005515(protein binding);GO:0016567(protein ubiquitination);GO:0030496(midbody);GO:0031463(Cul3-RING ubiquitin ligase complex);GO:0032465(regulation of cytokinesis);GO:0032465(regulation of cytokinesis)	04120(Ubiquitin mediated proteolysis);04120(Ubiquitin mediated proteolysis)	K10447	NA	kelch like family member 13 [Source:NCBI gene;Acc:100519287]	protein_coding	0.253943	0.00514626	0.197324	4.08424	1.23953	0.558411	0.0775925	-3.68794	0.0153628	down	yes
MSTRG.63890	DCUN1D3	ENSSSCT00000008604;ENSSSCT00000047900	GO:0000151(ubiquitin ligase complex);GO:0010225(response to UV-C);GO:0010332(response to gamma radiation);GO:0030308(negative regulation of cell growth);GO:0031624(ubiquitin conjugating enzyme binding);GO:0032182(ubiquitin-like protein binding);GO:0043065(positive regulation of apoptotic process);GO:0045116(protein neddylation);GO:0048471(perinuclear region of cytoplasm);GO:0051443(positive regul…	NA	K17823	NA	defective in cullin neddylation 1 domain containing 3 [Source:NCBI gene;Acc:100525983]	protein_coding	4.71194	1.0658	6.07256	0.814534	1.20031	1.03415	3.88662	1.95852	0.01538	up	yes
MSTRG.48878	PAK5;ENSSSCG00000031505	ENSSSCT00000007732;ENSSSCT00000050312;ENSSSCT00000064294;ENSSSCT00000063545;ENSSSCT00000066011	GO:0000166(nucleotide binding);GO:0004672(protein kinase activity);GO:0004674(protein serine/threonine kinase activity);GO:0005524(ATP binding);GO:0005654(nucleoplasm);GO:0005737(cytoplasm);GO:0005739(mitochondrion);GO:0006468(protein phosphorylation);GO:0006915(apoptotic process);GO:0007010(cytoskeleton organization);GO:0007612(learning);GO:0007613(memory);GO:0007626(locomotory behavior);GO:0016…	04012(ErbB signaling pathway);04014(Ras signaling pathway);04360(Axon guidance);04510(Focal adhesion);04660(T cell receptor signaling pathway);04810(Regulation of actin cytoskeleton);05170(Human immunodeficiency virus 1 infection);05211(Renal cell carcinoma);05211(Renal cell carcinoma)	K05736	EC:2.7.11.1	p21 (RAC1) activated kinase 5 [Source:NCBI gene;Acc:100152316]	protein_coding	25.0774	31.5512	4.00439	6.99721	4.51815	7.34107	3.21551	1.68505	0.0153846	up	yes
MSTRG.68020	SRSF7	ENSSSCT00000043058;ENSSSCT00000009286;ENSSSCT00000049410	GO:0000381(regulation of alternative mRNA splicing, via spliceosome);GO:0003676(nucleic acid binding);GO:0003723(RNA binding);GO:0005634(nucleus);GO:0005654(nucleoplasm);GO:0008270(zinc ion binding);GO:0008380(RNA splicing);GO:0016607(nuclear speck);GO:0019904(protein domain specific binding);GO:0045292(mRNA cis splicing, via spliceosome);GO:0048025(negative regulation of mRNA splicing, via splic…	03040(Spliceosome);05168(Herpes simplex virus 1 infection);05168(Herpes simplex virus 1 infection)	K12896	NA	serine and arginine rich splicing factor 7 [Source:NCBI gene;Acc:100518189]	protein_coding	9.5073	19.7652	588.988	9.14701	11.3902	75.8523	6.41419	2.68127	0.0155652	up	yes
MSTRG.66404	ENSSSCG00000033366	ENSSSCT00000057437;ENSSSCT00000058096;ENSSSCT00000009065	GO:0000122(negative regulation of transcription by RNA polymerase II);GO:0006342(chromatin silencing);GO:0016020(membrane);GO:0016021(integral component of membrane);GO:0035102(PRC1 complex);GO:0036353(histone H2A-K119 monoubiquitination);GO:1990841(promoter-specific chromatin binding);GO:1990841(promoter-specific chromatin binding)	04550(Signaling pathways regulating pluripotency of stem cells);04550(Signaling pathways regulating pluripotency of stem cells)	K11487	NA	polycomb group ring finger 1 [Source:NCBI gene;Acc:100514636]	protein_coding	12.5854	11.5379	189.319	19.7843	16.8968	21.0179	3.69925	1.88723	0.015566	up	yes
MSTRG.33106	DDX51	ENSSSCT00000039363;ENSSSCT00000028056	GO:0000166(nucleotide binding);GO:0003676(nucleic acid binding);GO:0004386(helicase activity);GO:0005524(ATP binding);GO:0016787(hydrolase activity);GO:0016787(hydrolase activity)	NA	K14807	EC:3.6.4.13	DEAD-box helicase 51 [Source:NCBI gene;Acc:100512865]	protein_coding	1.46088	0.516665	7.02798	0.896196	0.661602	0.177149	5.19066	2.37592	0.0155923	up	yes
MSTRG.85866	PHF13	ENSSSCT00000055913;ENSSSCT00000023903	GO:0000278(mitotic cell cycle);GO:0003682(chromatin binding);GO:0005634(nucleus);GO:0007059(chromosome segregation);GO:0007076(mitotic chromosome condensation);GO:0046872(metal ion binding);GO:0046872(metal ion binding)	NA	NA	NA	PHD finger protein 13 [Source:NCBI gene;Acc:102159545]	protein_coding	18.2829	5.28008	6.18384	3.24086	4.0243	2.145	3.16113	1.66044	0.0156829	up	yes
MSTRG.76098	C1orf52	ENSSSCT00000007608;ENSSSCT00000007609	GO:0005634(nucleus);GO:0005634(nucleus)	NA	NA	NA	chromosome 4 C1orf52 homolog [Source:NCBI gene;Acc:100155842]	protein_coding	16.1885	6.95258	61.9431	12.1836	5.18115	10.6322	3.03905	1.60362	0.0157619	up	yes
MSTRG.98812	CPEB2	ENSSSCT00000061388;ENSSSCT00000049077;ENSSSCT00000009556;ENSSSCT00000064416;ENSSSCT00000049561	GO:0003676(nucleic acid binding);GO:0003723(RNA binding);GO:0003730(mRNA 3'-UTR binding);GO:0005634(nucleus);GO:0005737(cytoplasm);GO:0006417(regulation of translation);GO:0032869(cellular response to insulin stimulus);GO:0045182(translation regulator activity);GO:0071456(cellular response to hypoxia);GO:2000766(negative regulation of cytoplasmic translation);GO:2000766(negative regulation of cyt…	04114(Oocyte meiosis);04914(Progesterone-mediated oocyte maturation);04914(Progesterone-mediated oocyte maturation)	K02602	NA	cytoplasmic polyadenylation element binding protein 2 [Source:NCBI gene;Acc:100462674]	protein_coding	2.32485	0.581087	3.41099	0.158418	0.576759	0.713527	4.3604	2.12446	0.0158167	up	yes
MSTRG.115637	BCAP31	ENSSSCT00000033187;ENSSSCT00000013964	GO:0000139(Golgi membrane);GO:0005739(mitochondrion);GO:0005783(endoplasmic reticulum);GO:0005784(Sec61 translocon complex);GO:0005789(endoplasmic reticulum membrane);GO:0005811(lipid droplet);GO:0005887(integral component of plasma membrane);GO:0006886(intracellular protein transport);GO:0006888(endoplasmic reticulum to Golgi vesicle-mediated transport);GO:0007204(positive regulation of cytosoli…	04141(Protein processing in endoplasmic reticulum);05165(Human papillomavirus infection);05165(Human papillomavirus infection)	K14009	NA	B cell receptor associated protein 31 [Source:NCBI gene;Acc:100520774]	protein_coding	8.97784	3.64492	53.4602	4.38325	4.26877	10.0507	3.53334	1.82103	0.0158186	up	yes
MSTRG.66036	RETSAT	ENSSSCT00000009020	GO:0005640(nuclear outer membrane);GO:0005789(endoplasmic reticulum membrane);GO:0016491(oxidoreductase activity);GO:0031965(nuclear membrane);GO:0042572(retinol metabolic process);GO:0051786(all-trans-retinol 13,14-reductase activity);GO:0055114(oxidation-reduction process)	00830(Retinol metabolism)	K09516	EC:1.3.99.23	retinol saturase [Source:NCBI gene;Acc:100519138]	protein_coding	0.153246	0.653158	3.05151	0.259339	0.27047	0.228464	5.08777	2.34703	0.0163098	up	yes
MSTRG.95503	FOXG1	ENSSSCT00000060490	GO:0003677(DNA binding);GO:0003700(DNA-binding transcription factor activity);GO:0005634(nucleus);GO:0006355(regulation of transcription, DNA-templated);GO:0043565(sequence-specific DNA binding);GO:0045892(negative regulation of transcription, DNA-templated)	04068(FoxO signaling pathway)	K09385	NA	forkhead box G1 [Source:NCBI gene;Acc:110261579]	protein_coding	4.6423	1.53924	4.11902	0.096216	0.65272	0.389017	9.05184	3.17821	0.0164108	up	yes
MSTRG.115305	ENSSSCG00000022384	ENSSSCT00000024012	NA	NA	NA	NA	putative MAGE domain-containing protein MAGEA13P [Source:NCBI gene;Acc:102157658]	protein_coding	13.8057	6.65387	10.758	3.90357	3.49926	2.72434	3.08255	1.62413	0.0164128	up	yes
MSTRG.40758	ENSSSCG00000015826	ENSSSCT00000048530;ENSSSCT00000017234	GO:0030170(pyridoxal phosphate binding);GO:0030170(pyridoxal phosphate binding)	NA	K06997	NA	pyridoxal phosphate binding protein [Source:NCBI gene;Acc:100524716]	protein_coding	54.337	10.669	525.54	37.2026	23.5864	74.6329	4.36079	2.12459	0.0165877	up	yes
MSTRG.93743	SLC35B2	ENSSSCT00000001902	GO:0005794(Golgi apparatus);GO:0016020(membrane);GO:0016021(integral component of membrane);GO:0022857(transmembrane transporter activity);GO:0030173(integral component of Golgi membrane);GO:0030176(integral component of endoplasmic reticulum membrane);GO:0046963(3'-phosphoadenosine 5'-phosphosulfate transport);GO:0046964(3'-phosphoadenosine 5'-phosphosulfate transmembrane transporter activity);G…	NA	K15276	NA	solute carrier family 35 member B2 [Source:NCBI gene;Acc:100516086]	protein_coding	1.10612	2.07023	5.28147	0.276491	0.603352	0.985676	4.53376	2.18071	0.0167039	up	yes
MSTRG.33348	DHX37	ENSSSCT00000010698	GO:0000166(nucleotide binding);GO:0000462(maturation of SSU-rRNA from tricistronic rRNA transcript (SSU-rRNA, 5.8S rRNA, LSU-rRNA));GO:0003676(nucleic acid binding);GO:0003723(RNA binding);GO:0004386(helicase activity);GO:0005524(ATP binding);GO:0005634(nucleus);GO:0005730(nucleolus);GO:0016787(hydrolase activity);GO:0034459(ATP-dependent 3'-5' RNA helicase activity)	NA	K14780	EC:3.6.4.13	DEAH-box helicase 37 [Source:NCBI gene;Acc:100520983]	protein_coding	3.04973	1.3527	4.23303	0.505026	1.06619	0.95186	3.4226	1.77509	0.0167098	up	yes
MSTRG.50146	PPP1R16B	ENSSSCT00000008042;ENSSSCT00000038694	GO:0001938(positive regulation of endothelial cell proliferation);GO:0005515(protein binding);GO:0005634(nucleus);GO:0005886(plasma membrane);GO:0014066(regulation of phosphatidylinositol 3-kinase signaling);GO:0016607(nuclear speck);GO:0019888(protein phosphatase regulator activity);GO:0035304(regulation of protein dephosphorylation);GO:0035307(positive regulation of protein dephosphorylation);G…	NA	K17459	NA	protein phosphatase 1 regulatory subunit 16B [Source:NCBI gene;Acc:100517865]	protein_coding	0.0623554	0.184918	1.84682	0.00926191	0.125844	0.0735489	10.0362	3.32714	0.0169647	up	yes
MSTRG.80927	CRADD	ENSSSCT00000036771;ENSSSCT00000000994;ENSSSCT00000000995;ENSSSCT00000043197;ENSSSCT00000063275;ENSSSCT00000059073	GO:0001558(regulation of cell growth);GO:0002020(protease binding);GO:0005159(insulin-like growth factor receptor binding);GO:0005515(protein binding);GO:0005634(nucleus);GO:0005737(cytoplasm);GO:0005942(phosphatidylinositol 3-kinase complex);GO:0006919(activation of cysteine-type endopeptidase activity involved in apoptotic process);GO:0006977(DNA damage response, signal transduction by p53 clas…	04630(Jak-STAT signaling pathway);04910(Insulin signaling pathway);04917(Prolactin signaling pathway);04930(Type II diabetes mellitus);04930(Type II diabetes mellitus)	K02832;K04695	NA	suppressor of cytokine signaling 2 [Source:NCBI gene;Acc:100037966]	protein_coding	7.34799	2.63921	12.0271	1.5878	2.58342	3.58764	2.83731	1.50452	0.0173985	up	yes
MSTRG.4645	PLEKHO2	ENSSSCT00000054534;ENSSSCT00000047452;ENSSSCT00000005022	NA	NA	NA	NA	pleckstrin homology domain containing O2 [Source:NCBI gene;Acc:100154769]	protein_coding	0.759249	0.110777	2.75755	0.166255	0.196823	0.232985	6.08589	2.60547	0.0174043	up	yes
MSTRG.90888	RNF11	ENSSSCT00000053682;ENSSSCT00000037431	GO:0000151(ubiquitin ligase complex);GO:0004842(ubiquitin-protein transferase activity);GO:0006511(ubiquitin-dependent protein catabolic process);GO:0051865(protein autoubiquitination);GO:0051865(protein autoubiquitination)	NA	K11980	NA	ring finger protein 11 [Source:NCBI gene;Acc:100736575]	protein_coding	29.7138	8.67108	82.5664	2.86608	11.4234	20.2966	3.4971	1.80616	0.0174722	up	yes
MSTRG.91455	ZNF684;ZFP69B;EXO5	ENSSSCT00000004401;ENSSSCT00000050813;ENSSSCT00000064049;ENSSSCT00000004404;ENSSSCT00000004402;ENSSSCT00000046970;ENSSSCT00000039544;ENSSSCT00000061381;ENSSSCT00000040104;ENSSSCT00000040215;ENSSSCT00000004403;ENSSSCT00000022407	GO:0003676(nucleic acid binding);GO:0005622(intracellular);GO:0006355(regulation of transcription, DNA-templated);GO:0046872(metal ion binding);GO:0003700(DNA-binding transcription factor activity);GO:0005634(nucleus);GO:0005654(nucleoplasm);GO:0005829(cytosol);GO:0036297(interstrand cross-link repair);GO:0045145(single-stranded DNA 5'-3' exodeoxyribonuclease activity);GO:0051539(4 iron, 4 sulfur…	05168(Herpes simplex virus 1 infection);05168(Herpes simplex virus 1 infection)	K09228;K17815	EC:3.1.-.-	zinc finger protein 684 [Source:NCBI gene;Acc:102167697];zinc finger protein 643 [Source:NCBI gene;Acc:100511204];exonuclease 5 [Source:NCBI gene;Acc:100511388]	protein_coding	3.54648	1.40907	6.90366	1.90261	1.52314	0.999729	2.67976	1.4221	0.0174723	up	yes
MSTRG.26556	DBR1	ENSSSCT00000059701	GO:0000375(RNA splicing, via transesterification reactions);GO:0000398(mRNA splicing, via spliceosome);GO:0005634(nucleus);GO:0005654(nucleoplasm);GO:0006397(mRNA processing);GO:0008419(RNA lariat debranching enzyme activity);GO:0016787(hydrolase activity);GO:0016788(hydrolase activity, acting on ester bonds);GO:0090502(RNA phosphodiester bond hydrolysis, endonucleolytic)	NA	K18328	EC:3.1.-.-	debranching RNA lariats 1 [Source:NCBI gene;Acc:106505697]	protein_coding	8.18975	5.50593	14.9512	5.79787	3.47331	1.71602	2.60729	1.38255	0.0174872	up	yes
MSTRG.104366	NUMA1	ENSSSCT00000059095;ENSSSCT00000037061;ENSSSCT00000060547;ENSSSCT00000048901;ENSSSCT00000056944;ENSSSCT00000052082;ENSSSCT00000049012;ENSSSCT00000016153;ENSSSCT00000046015	GO:0000132(establishment of mitotic spindle orientation);GO:0000139(Golgi membrane);GO:0000922(spindle pole);GO:0001578(microtubule bundle formation);GO:0005634(nucleus);GO:0005654(nucleoplasm);GO:0005737(cytoplasm);GO:0005813(centrosome);GO:0005829(cytosol);GO:0005876(spindle microtubule);GO:0005938(cell cortex);GO:0008017(microtubule binding);GO:0008022(protein C-terminus binding);GO:0015631(tu…	NA	K16808	NA	nuclear mitotic apparatus protein 1 [Source:NCBI gene;Acc:100526064]	protein_coding	1.26201	0.682789	6.33396	1.43245	0.552082	0.462087	3.38376	1.75863	0.017574	up	yes
MSTRG.6129	SELENOS	ENSSSCT00000005328	GO:0002865(negative regulation of acute inflammatory response to antigenic stimulus);GO:0005737(cytoplasm);GO:0005783(endoplasmic reticulum);GO:0005789(endoplasmic reticulum membrane);GO:0005881(cytoplasmic microtubule);GO:0006886(intracellular protein transport);GO:0006983(ER overload response);GO:0009749(response to glucose);GO:0016020(membrane);GO:0016021(integral component of membrane);GO:001…	04141(Protein processing in endoplasmic reticulum)	K14025	NA	selenoprotein S [Source:NCBI gene;Acc:100151836]	protein_coding	164.908	43.762	588.821	99.2102	69.7804	96.9885	2.99832	1.58416	0.0175993	up	yes
MSTRG.3661	LGSN	ENSSSCT00000004915;ENSSSCT00000047603	GO:0003824(catalytic activity);GO:0004356(glutamate-ammonia ligase activity);GO:0005886(plasma membrane);GO:0006542(glutamine biosynthetic process);GO:0006807(nitrogen compound metabolic process);GO:0016020(membrane);GO:0016020(membrane)	NA	NA	NA	lengsin, lens protein with glutamine synthetase domain [Source:HGNC Symbol;Acc:HGNC:21016]	protein_coding	0.0001	0.0001	0.0001	0.821109	0.646046	0.339432	0.000166059	-12.556	0.0176361	down	yes
MSTRG.51614	ENSSSCG00000016411	ENSSSCT00000017868	GO:0003723(RNA binding);GO:0005515(protein binding);GO:0005730(nucleolus);GO:0042274(ribosomal small subunit biogenesis)	NA	K17583	NA	nucleolar protein with MIF4G domain 1 [Source:NCBI gene;Acc:100511356]	protein_coding	3.86115	0.944955	5.35469	0.548776	0.876535	1.53504	3.43229	1.77917	0.0177967	up	yes
MSTRG.83801	RBM42	ENSSSCT00000003210;ENSSSCT00000050822;ENSSSCT00000060142	GO:0003676(nucleic acid binding);GO:0003723(RNA binding);GO:0048025(negative regulation of mRNA splicing, via spliceosome);GO:1990904(ribonucleoprotein complex);GO:1990904(ribonucleoprotein complex)	NA	NA	NA	RNA binding motif protein 42 [Source:NCBI gene;Acc:100520432]	protein_coding	24.2926	7.42729	33.6641	7.86425	6.1963	8.76787	2.86415	1.51811	0.0179428	up	yes
MSTRG.61101	SLC12A2	ENSSSCT00000059173;ENSSSCT00000015576;ENSSSCT00000062062	GO:0005215(transporter activity);GO:0006811(ion transport);GO:0006884(cell volume homeostasis);GO:0008511(sodium:potassium:chloride symporter activity);GO:0008519(ammonium transmembrane transporter activity);GO:0010818(T cell chemotaxis);GO:0015081(sodium ion transmembrane transporter activity);GO:0015377(cation:chloride symporter activity);GO:0015378(sodium:chloride symporter activity);GO:001537…	04970(Salivary secretion);04972(Pancreatic secretion);04972(Pancreatic secretion)	K10951	NA	solute carrier family 12 member 2 [Source:NCBI gene;Acc:100516960]	protein_coding	1.13098	1.10817	3.68923	0.107548	0.638692	0.588239	4.44247	2.15136	0.0179892	up	yes
MSTRG.37958	DUSP5	ENSSSCT00000056464	GO:0000188(inactivation of MAPK activity);GO:0004721(phosphoprotein phosphatase activity);GO:0004725(protein tyrosine phosphatase activity);GO:0006470(protein dephosphorylation);GO:0008138(protein tyrosine/serine/threonine phosphatase activity);GO:0016311(dephosphorylation);GO:0016787(hydrolase activity);GO:0016791(phosphatase activity);GO:0017017(MAP kinase tyrosine/serine/threonine phosphatase …	04010(MAPK signaling pathway)	K04459	3.1.3.48;EC:3.1.3.16	dual specificity phosphatase 5 [Source:NCBI gene;Acc:100157144]	protein_coding	1.87131	1.53588	3.70602	0.065484	1.01913	0.285169	5.19294	2.37655	0.0180345	up	yes
MSTRG.58361	YIPF2	ENSSSCT00000041551;ENSSSCT00000014889;ENSSSCT00000060802	GO:0000138(Golgi trans cisterna);GO:0005794(Golgi apparatus);GO:0005797(Golgi medial cisterna);GO:0005802(trans-Golgi network);GO:0016020(membrane);GO:0016021(integral component of membrane);GO:0016192(vesicle-mediated transport);GO:0017137(Rab GTPase binding);GO:0030133(transport vesicle);GO:0030133(transport vesicle)	NA	K22940	NA	Yip1 domain family member 2 [Source:NCBI gene;Acc:100521840]	protein_coding	3.92021	1.52852	5.06854	0.573002	1.25809	1.06527	3.6312	1.86045	0.0180721	up	yes
MSTRG.54814	AIP	ENSSSCT00000014107	GO:0003712(transcription coregulator activity);GO:0005515(protein binding);GO:0005829(cytosol);GO:0005886(plasma membrane);GO:0006626(protein targeting to mitochondrion);GO:0006805(xenobiotic metabolic process);GO:0016020(membrane);GO:0017162(aryl hydrocarbon receptor binding);GO:0022417(protein maturation by protein folding);GO:0034751(aryl hydrocarbon receptor complex);GO:0036004(GAF domain bin…	04934(Cushing syndrome)	K17767	NA	aryl hydrocarbon receptor interacting protein [Source:NCBI gene;Acc:100511065]	protein_coding	4.87519	3.15538	40.2714	2.7223	4.09064	5.93527	3.78892	1.92179	0.0181315	up	yes
MSTRG.90590	LRRC42	ENSSSCT00000063643;ENSSSCT00000031990;ENSSSCT00000044409;ENSSSCT00000058163;ENSSSCT00000063057	GO:0005515(protein binding);GO:0005515(protein binding)	NA	NA	NA	leucine rich repeat containing 42 [Source:NCBI gene;Acc:100621320]	protein_coding	55.427	13.1383	59.9091	21.0958	12.7617	14.7475	2.64323	1.4023	0.0181772	up	yes
MSTRG.44342	PTMA	ENSSSCT00000052938	GO:0005634(nucleus);GO:0005654(nucleoplasm);GO:0005829(cytosol);GO:0033613(activating transcription factor binding);GO:0042393(histone binding);GO:0043066(negative regulation of apoptotic process);GO:0043486(histone exchange)	NA	K13784	NA	prothymosin alpha [Source:NCBI gene;Acc:100294684]	protein_coding	126.516	56.8352	695.172	60.1847	62.0825	148.53	3.24421	1.69787	0.0184366	up	yes
MSTRG.26821	DIPK2A	ENSSSCT00000058048	GO:0000139(Golgi membrane);GO:0005576(extracellular region);GO:0005615(extracellular space);GO:0014066(regulation of phosphatidylinositol 3-kinase signaling);GO:0030126(COPI vesicle coat);GO:0030137(COPI-coated vesicle);GO:0034392(negative regulation of smooth muscle cell apoptotic process);GO:0060038(cardiac muscle cell proliferation)	NA	NA	NA	divergent protein kinase domain 2A [Source:NCBI gene;Acc:100517858]	protein_coding	10.2388	1.57872	3.33817	1.90782	1.53397	0.727297	3.63524	1.86205	0.0184592	up	yes
MSTRG.28204	ATP11B;ENSSSCG00000038845	ENSSSCT00000050824;ENSSSCT00000038416;ENSSSCT00000065991;ENSSSCT00000040016;ENSSSCT00000048289;ENSSSCT00000053777;ENSSSCT00000062766;ENSSSCT00000012884;ENSSSCT00000062503	GO:0000166(nucleotide binding);GO:0000287(magnesium ion binding);GO:0004012(phospholipid-translocating ATPase activity);GO:0005524(ATP binding);GO:0005783(endoplasmic reticulum);GO:0005802(trans-Golgi network);GO:0005886(plasma membrane);GO:0015914(phospholipid transport);GO:0016020(membrane);GO:0016021(integral component of membrane);GO:0045332(phospholipid translocation);GO:0055037(recycling en…	NA	K01530	EC:7.6.2.1	ATPase phospholipid transporting 11B (putative) [Source:NCBI gene;Acc:100624673];protein FAM136A [Source:NCBI gene;Acc:100155468]	protein_coding	3.45361	0.734709	5.21425	1.42523	0.799145	1.06383	2.85948	1.51575	0.0184688	up	yes
MSTRG.58792	DOHH	ENSSSCT00000014724;ENSSSCT00000054241	GO:0004497(monooxygenase activity);GO:0005506(iron ion binding);GO:0008612(peptidyl-lysine modification to peptidyl-hypusine);GO:0016491(oxidoreductase activity);GO:0019135(deoxyhypusine monooxygenase activity);GO:0046872(metal ion binding);GO:0048037(cofactor binding);GO:0055114(oxidation-reduction process);GO:0055114(oxidation-reduction process)	NA	K06072	EC:1.14.99.29	deoxyhypusine hydroxylase [Source:NCBI gene;Acc:100519411]	protein_coding	1.01441	1.49544	6.86592	0.658254	1.08718	0.525206	4.12914	2.04584	0.0185429	up	yes
MSTRG.111260	PRDX4	ENSSSCT00000013313;ENSSSCT00000033588	GO:0005623(cell);GO:0005737(cytoplasm);GO:0005783(endoplasmic reticulum);GO:0005829(cytosol);GO:0006979(response to oxidative stress);GO:0007283(spermatogenesis);GO:0008379(thioredoxin peroxidase activity);GO:0008584(male gonad development);GO:0016209(antioxidant activity);GO:0016491(oxidoreductase activity);GO:0019471(4-hydroxyproline metabolic process);GO:0022417(protein maturation by protein f…	NA	K03386	EC:1.11.1.15	peroxiredoxin 4 [Source:NCBI gene;Acc:100152260]	protein_coding	45.342	22.0284	171.174	25.2903	26.3507	33.8255	2.79108	1.48082	0.0186351	up	yes
MSTRG.2859	UBE2J1	ENSSSCT00000053230;ENSSSCT00000004773	GO:0007286(spermatid development);GO:0016020(membrane);GO:0016021(integral component of membrane);GO:0016567(protein ubiquitination);GO:0018279(protein N-linked glycosylation via asparagine);GO:0030433(ubiquitin-dependent ERAD pathway);GO:0031625(ubiquitin protein ligase binding);GO:0042534(regulation of tumor necrosis factor biosynthetic process);GO:0061631(ubiquitin conjugating enzyme activity)…	04120(Ubiquitin mediated proteolysis);04141(Protein processing in endoplasmic reticulum);05012(Parkinson disease);05012(Parkinson disease)	K10578	EC:2.3.2.23	ubiquitin conjugating enzyme E2 J1 [Source:NCBI gene;Acc:768104]	protein_coding	0.605292	0.514563	4.45831	0.012868	0.560949	0.163728	7.56316	2.91899	0.0186438	up	yes
MSTRG.105286	ENSSSCG00000028810	ENSSSCT00000030083	GO:0005515(protein binding);GO:0008270(zinc ion binding);GO:0046872(metal ion binding)	NA	K12019	NA	tripartite motif-containing protein 43-like [Source:NCBI gene;Acc:100623167]	protein_coding	496.452	571.555	2940.64	463.021	415.787	584.534	2.73938	1.45385	0.0187391	up	yes
MSTRG.94953	RPP25	ENSSSCT00000002114	GO:0000172(ribonuclease MRP complex);GO:0001682(tRNA 5'-leader removal);GO:0003676(nucleic acid binding);GO:0004526(ribonuclease P activity);GO:0005654(nucleoplasm);GO:0005815(microtubule organizing center);GO:0030681(multimeric ribonuclease P complex);GO:0033204(ribonuclease P RNA binding);GO:0090501(RNA phosphodiester bond hydrolysis);GO:0090502(RNA phosphodiester bond hydrolysis, endonucleolyt…	03008(Ribosome biogenesis in eukaryotes);03013(RNA transport)	K14525	EC:3.1.26.5	ribonuclease P and MRP subunit p25 [Source:NCBI gene;Acc:100157338]	protein_coding	1.80152	0.249399	114.151	0.0001	0.074891	5.28154	21.6934	4.43919	0.018889	up	yes
MSTRG.47237	ENSSSCG00000017032	ENSSSCT00000018544	GO:0004869(cysteine-type endopeptidase inhibitor activity);GO:0005634(nucleus);GO:0005737(cytoplasm);GO:0007059(chromosome segregation);GO:0007064(mitotic sister chromatid cohesion);GO:0010951(negative regulation of endopeptidase activity);GO:0045143(homologous chromosome segregation);GO:0051276(chromosome organization);GO:2000816(negative regulation of mitotic sister chromatid separation)	04110(Cell cycle);04114(Oocyte meiosis);05166(Human T-cell leukemia virus 1 infection)	K06635	NA	pituitary tumor-transforming 1 [Source:NCBI gene;Acc:397015]	protein_coding	2391.69	3356.04	2961.44	1218.54	1252.06	1324.15	2.29506	1.19853	0.0189233	up	yes
MSTRG.59002	REEP6	ENSSSCT00000022339	GO:0001917(photoreceptor inner segment);GO:0005783(endoplasmic reticulum);GO:0005789(endoplasmic reticulum membrane);GO:0016020(membrane);GO:0016021(integral component of membrane);GO:0032386(regulation of intracellular transport);GO:0044317(rod spherule);GO:0045177(apical part of cell);GO:0050908(detection of light stimulus involved in visual perception)	NA	K17279	NA	receptor accessory protein 6 [Source:NCBI gene;Acc:100626712]	protein_coding	0.483697	1.21124	1.79663	0.0001	0.0603931	0.0001	57.6232	5.84858	0.019052	up	yes
MSTRG.52679	NRF1	ENSSSCT00000018036;ENSSSCT00000048237;ENSSSCT00000045355;ENSSSCT00000027878	GO:0000978(RNA polymerase II proximal promoter sequence-specific DNA binding);GO:0000979(RNA polymerase II core promoter sequence-specific DNA binding);GO:0001046(core promoter sequence-specific DNA binding);GO:0001228(DNA-binding transcription activator activity, RNA polymerase II-specific);GO:0003700(DNA-binding transcription factor activity);GO:0005634(nucleus);GO:0005654(nucleoplasm);GO:00058…	04371(Apelin signaling pathway);05016(Huntington disease);05016(Huntington disease)	K11831	NA	nuclear respiratory factor 1 [Source:NCBI gene;Acc:100517203]	protein_coding	5.21814	4.53414	14.9262	4.7437	2.86595	2.31445	2.48672	1.31424	0.0190899	up	yes
MSTRG.9820	ENSSSCG00000033212	ENSSSCT00000047582	GO:0005742(mitochondrial outer membrane translocase complex)	NA	K17773	NA	translocase of outer mitochondrial membrane 5 [Source:NCBI gene;Acc:100520533]	protein_coding	37.1732	14.7831	188.668	30.0214	13.6532	34.448	3.08009	1.62297	0.019155	up	yes
MSTRG.60231	CHD1	ENSSSCT00000032432;ENSSSCT00000015489;ENSSSCT00000022643;ENSSSCT00000056887	GO:0001650(fibrillar center);GO:0005524(ATP binding);GO:0005634(nucleus);GO:0005737(cytoplasm);GO:0006338(chromatin remodeling);GO:0016569(covalent chromatin modification);GO:0035064(methylated histone binding);GO:0043923(positive regulation by host of viral transcription);GO:0043923(positive regulation by host of viral transcription)	NA	K11367	EC:3.6.4.12	chromodomain helicase DNA binding protein 1 [Source:NCBI gene;Acc:100525390]	protein_coding	8.26295	3.11479	23.1005	4.46548	3.41673	4.9009	2.69717	1.43145	0.0192119	up	yes
MSTRG.19248	ENSSSCG00000017213;NT5C;ENSSSCG00000031357	ENSSSCT00000018738;ENSSSCT00000027165;ENSSSCT00000049068	GO:0005634(nucleus);GO:0005737(cytoplasm);GO:0005829(cytosol);GO:0008252(nucleotidase activity);GO:0008253(5'-nucleotidase activity);GO:0009223(pyrimidine deoxyribonucleotide catabolic process);GO:0009264(deoxyribonucleotide catabolic process);GO:0016311(dephosphorylation);GO:0016791(phosphatase activity);GO:0019103(pyrimidine nucleotide binding)	00230(Purine metabolism);00240(Pyrimidine metabolism);00760(Nicotinate and nicotinamide metabolism)	K01081	EC:3.1.3.5	Jupiter microtubule associated homolog 1 [Source:NCBI gene;Acc:450242];5', 3'-nucleotidase, cytosolic [Source:NCBI gene;Acc:100526240]	protein_coding	38.8917	38.269	149.968	14.3904	21.7423	44.636	2.81209	1.49164	0.0192933	up	yes
MSTRG.54607	PHLDA2	ENSSSCT00000022312	GO:0001890(placenta development);GO:0009887(animal organ morphogenesis);GO:0010468(regulation of gene expression);GO:0030334(regulation of cell migration);GO:0045995(regulation of embryonic development);GO:0060721(regulation of spongiotrophoblast cell proliferation);GO:0070873(regulation of glycogen metabolic process);GO:1903547(regulation of growth hormone activity)	NA	NA	NA	pleckstrin homology like domain family A member 2 [Source:NCBI gene;Acc:100379631]	protein_coding	34.1052	7.26615	216.876	34.6058	25.4133	11.9731	3.58715	1.84284	0.0198406	up	yes
MSTRG.84344	NECTIN2	ENSSSCT00000003428;ENSSSCT00000003429	GO:0001675(acrosome assembly);GO:0002860(positive regulation of natural killer cell mediated cytotoxicity directed against tumor cell target);GO:0002891(positive regulation of immunoglobulin mediated immune response);GO:0005886(plasma membrane);GO:0005911(cell-cell junction);GO:0005915(zonula adherens);GO:0007010(cytoskeleton organization);GO:0007155(cell adhesion);GO:0007156(homophilic cell adhe…	04514(Cell adhesion molecules (CAMs));04520(Adherens junction);04520(Adherens junction)	K06531	NA	nectin cell adhesion molecule 2 [Source:NCBI gene;Acc:100038012]	protein_coding	4.25488	0.358165	4.99422	1.04296	1.29142	0.190586	3.80491	1.92786	0.0200535	up	yes
MSTRG.31174	IL10RB	ENSSSCT00000053076;ENSSSCT00000048290;ENSSSCT00000047440;ENSSSCT00000045374;ENSSSCT00000022615;ENSSSCT00000046789	GO:0005515(protein binding);GO:0016020(membrane);GO:0016021(integral component of membrane);GO:0016021(integral component of membrane)	04060(Cytokine-cytokine receptor interaction);04151(PI3K-Akt signaling pathway);04217(Necroptosis);04380(Osteoclast differentiation);04620(Toll-like receptor signaling pathway);04621(NOD-like receptor signaling pathway);04630(Jak-STAT signaling pathway);04650(Natural killer cell mediated cytotoxicity);05145(Toxoplasmosis);05152(Tuberculosis);05160(Hepatitis C);05162(Measles);05163(Human cytomegal…	K05131;K05135	NA	interferon alpha and beta receptor subunit 2 [Source:NCBI gene;Acc:100533555]	protein_coding	2.35425	0.29867	6.8812	0.805792	0.214109	1.16741	4.35882	2.12394	0.0202447	up	yes
MSTRG.76433	MCAT	ENSSSCT00000051624;ENSSSCT00000000033;ENSSSCT00000034350	GO:0004312(fatty acid synthase activity);GO:0004314([acyl-carrier-protein] S-malonyltransferase activity);GO:0005739(mitochondrion);GO:0006633(fatty acid biosynthetic process);GO:0016740(transferase activity);GO:0016740(transferase activity)	00061(Fatty acid biosynthesis);00061(Fatty acid biosynthesis)	K00645	EC:2.3.1.39	malonyl-CoA-acyl carrier protein transacylase [Source:NCBI gene;Acc:100523602]	protein_coding	0.898772	0.201547	19.3444	1.76815	1.14553	1.21942	4.94659	2.30643	0.0202941	up	yes
MSTRG.58292	DOCK6	ENSSSCT00000043580;ENSSSCT00000056363;ENSSSCT00000053998;ENSSSCT00000042363;ENSSSCT00000048921	GO:0005085(guanyl-nucleotide exchange factor activity);GO:0005829(cytosol);GO:0007264(small GTPase mediated signal transduction);GO:0016020(membrane);GO:0016021(integral component of membrane);GO:0016021(integral component of membrane)	NA	K21852	NA	dedicator of cytokinesis 6 [Source:NCBI gene;Acc:110259344]	protein_coding	0.125628	0.429966	0.480871	0.0001	0.00175095	0.0313531	31.215	4.96417	0.0202951	up	yes
MSTRG.77540	ENSSSCG00000000273;ENSSSCG00000000274	ENSSSCT00000000292;ENSSSCT00000000294;ENSSSCT00000043239	GO:0003676(nucleic acid binding);GO:0003723(RNA binding);GO:0003723(RNA binding)	04216(Ferroptosis);04216(Ferroptosis)	K13162	NA	proline rich 13 [Source:NCBI gene;Acc:100517160];poly(rC) binding protein 2 [Source:NCBI gene;Acc:397665]	protein_coding	15.3563	12.6214	39.4592	7.54482	11.4273	8.40949	2.46285	1.30033	0.0204167	up	yes
MSTRG.96843	RGS6	ENSSSCT00000049966;ENSSSCT00000053179	GO:0005096(GTPase activator activity);GO:0005829(cytosol);GO:0007186(G protein-coupled receptor signaling pathway);GO:0019898(extrinsic component of membrane);GO:0035556(intracellular signal transduction);GO:0043547(positive regulation of GTPase activity);GO:0043547(positive regulation of GTPase activity)	NA	K16449	NA	regulator of G protein signaling 6 [Source:NCBI gene;Acc:100620491]	protein_coding	0.0001	0.0001	0.0001	0.157883	0.184339	0.181192	0.00057316	-10.7688	0.0204653	down	yes
MSTRG.57083	WEE1	ENSSSCT00000014652	GO:0000166(nucleotide binding);GO:0000226(microtubule cytoskeleton organization);GO:0000278(mitotic cell cycle);GO:0000287(magnesium ion binding);GO:0004672(protein kinase activity);GO:0004713(protein tyrosine kinase activity);GO:0004715(non-membrane spanning protein tyrosine kinase activity);GO:0005524(ATP binding);GO:0005634(nucleus);GO:0005730(nucleolus);GO:0005737(cytoplasm);GO:0006468(protei…	04110(Cell cycle);05170(Human immunodeficiency virus 1 infection)	K06632	EC:2.7.11.1	WEE1 G2 checkpoint kinase [Source:NCBI gene;Acc:100521487]	protein_coding	5.67086	2.42506	0.506936	0.19283	0.632481	0.950528	4.84438	2.27631	0.0205063	up	yes
MSTRG.49383	NKX2-2	ENSSSCT00000052215	GO:0000987(proximal promoter sequence-specific DNA binding);GO:0003323(type B pancreatic cell development);GO:0003326(pancreatic A cell fate commitment);GO:0003327(type B pancreatic cell fate commitment);GO:0003329(pancreatic PP cell fate commitment);GO:0003677(DNA binding);GO:0003682(chromatin binding);GO:0003700(DNA-binding transcription factor activity);GO:0003713(transcription coactivator act…	04950(Maturity onset diabetes of the young)	K08029	NA	NK2 homeobox 2 [Source:NCBI gene;Acc:100626520]	protein_coding	6.74525	1.18549	8.00906	0.837896	1.36997	2.34548	3.50068	1.80764	0.0207509	up	yes
MSTRG.43955	ENSSSCG00000016191	ENSSSCT00000024455;ENSSSCT00000017631	GO:0000979(RNA polymerase II core promoter sequence-specific DNA binding);GO:0003676(nucleic acid binding);GO:0005634(nucleus);GO:0010468(regulation of gene expression);GO:0035097(histone methyltransferase complex);GO:0035097(histone methyltransferase complex)	NA	NA	NA	zinc finger protein 142 [Source:NCBI gene;Acc:100152736]	protein_coding	2.49312	1.64771	15.9831	1.8434	1.99487	2.5227	3.16366	1.66159	0.0207736	up	yes
MSTRG.62567	ENSSSCG00000007622	ENSSSCT00000042221;ENSSSCT00000008362	GO:0000049(tRNA binding);GO:0003723(RNA binding);GO:0005515(protein binding);GO:0005739(mitochondrion);GO:0005759(mitochondrial matrix);GO:0042780(tRNA 3'-end processing);GO:0042780(tRNA 3'-end processing)	NA	K17710	NA	pentatricopeptide repeat domain 1 [Source:NCBI gene;Acc:102160620]	protein_coding	1.15542	0.741587	2.86215	0.065556	0.723429	0.07232	5.52552	2.46611	0.0208341	up	yes
ENSSSCG00000013147	FAM111B	ENSSSCT00000014367;ENSSSCT00000055814	NA	NA	NA	NA	family with sequence similarity 111 member B [Source:NCBI gene;Acc:100517326]	protein_coding	0.0001	0.0001	0.0001	0.240372	0.210768	0.170665	0.000482466	-11.0173	0.0208554	down	yes
MSTRG.46467	SREK1	ENSSSCT00000052180;ENSSSCT00000041039	GO:0000381(regulation of alternative mRNA splicing, via spliceosome);GO:0003676(nucleic acid binding);GO:0003723(RNA binding);GO:0005654(nucleoplasm);GO:0016607(nuclear speck);GO:0016607(nuclear speck)	NA	K13165	NA	splicing regulatory glutamic acid and lysine rich protein 1 [Source:NCBI gene;Acc:100511789]	protein_coding	5.02614	4.19895	27.3523	3.54246	2.33959	6.67097	2.91384	1.54292	0.0210159	up	yes
MSTRG.100915	UTP3	ENSSSCT00000030261	GO:0000462(maturation of SSU-rRNA from tricistronic rRNA transcript (SSU-rRNA, 5.8S rRNA, LSU-rRNA));GO:0005634(nucleus);GO:0005730(nucleolus);GO:0007420(brain development);GO:0032040(small-subunit processome)	NA	K14767	NA	UTP3, small subunit processome component [Source:NCBI gene;Acc:100217385]	protein_coding	17.6799	7.21581	41.8329	11.7184	5.98072	5.99399	2.81637	1.49384	0.0213684	up	yes
MSTRG.102459	BBS7	ENSSSCT00000009960;ENSSSCT00000065035;ENSSSCT00000009959;ENSSSCT00000037761	GO:0001103(RNA polymerase II repressing transcription factor binding);GO:0001654(eye development);GO:0001750(photoreceptor outer segment);GO:0005515(protein binding);GO:0005634(nucleus);GO:0005813(centrosome);GO:0005930(axoneme);GO:0006357(regulation of transcription by RNA polymerase II);GO:0007224(smoothened signaling pathway);GO:0007420(brain development);GO:0007507(heart development);GO:00081…	NA	NA	NA	Bardet-Biedl syndrome 7 [Source:HGNC Symbol;Acc:HGNC:18758]	protein_coding	25.8926	11.1575	64.9936	11.6773	9.08847	18.1291	2.62357	1.39153	0.0214121	up	yes
MSTRG.62057	PPARGC1B	ENSSSCT00000015782	GO:0001503(ossification);GO:0003676(nucleic acid binding);GO:0003712(transcription coregulator activity);GO:0003723(RNA binding);GO:0005634(nucleus);GO:0005739(mitochondrion);GO:0006355(regulation of transcription, DNA-templated);GO:0006390(mitochondrial transcription);GO:0007015(actin filament organization);GO:0008134(transcription factor binding);GO:0010694(positive regulation of alkaline phosp…	04931(Insulin resistance)	K17962	NA	PPARG coactivator 1 beta [Source:NCBI gene;Acc:100329221]	protein_coding	0.911228	0.401095	3.42388	0.631875	0.13127	0.223529	4.80017	2.26309	0.0214374	up	yes
MSTRG.7106	PDCD7	ENSSSCT00000005436	GO:0005689(U12-type spliceosomal complex)	NA	NA	NA	programmed cell death 7 [Source:NCBI gene;Acc:100152985]	protein_coding	17.2002	5.93686	14.9324	6.0563	5.36283	2.26566	2.78188	1.47606	0.0216651	up	yes
MSTRG.96565	PIGH	ENSSSCT00000045196;ENSSSCT00000039875	GO:0000506(glycosylphosphatidylinositol-N-acetylglucosaminyltransferase (GPI-GnT) complex);GO:0016020(membrane);GO:0016021(integral component of membrane);GO:0017176(phosphatidylinositol N-acetylglucosaminyltransferase activity);GO:0017176(phosphatidylinositol N-acetylglucosaminyltransferase activity)	00563(Glycosylphosphatidylinositol (GPI)-anchor biosynthesis);00563(Glycosylphosphatidylinositol (GPI)-anchor biosynthesis)	K03858	NA	phosphatidylinositol glycan anchor biosynthesis class H [Source:NCBI gene;Acc:100151845]	protein_coding	23.6542	4.49484	144.217	11.855	8.7487	26.7477	3.64014	1.86399	0.0216872	up	yes
MSTRG.77723	ENSSSCG00000000377;ERBB3	ENSSSCT00000000403;ENSSSCT00000023025;ENSSSCT00000057428;ENSSSCT00000042385;ENSSSCT00000048963;ENSSSCT00000027288;ENSSSCT00000037734;ENSSSCT00000053677	GO:0003676(nucleic acid binding);GO:0005730(nucleolus);GO:0005737(cytoplasm);GO:0000166(nucleotide binding);GO:0003197(endocardial cushion development);GO:0004672(protein kinase activity);GO:0004713(protein tyrosine kinase activity);GO:0004714(transmembrane receptor protein tyrosine kinase activity);GO:0005524(ATP binding);GO:0005615(extracellular space);GO:0005887(integral component of plasma me…	01521(EGFR tyrosine kinase inhibitor resistance);04010(MAPK signaling pathway);04012(ErbB signaling pathway);04020(Calcium signaling pathway);04151(PI3K-Akt signaling pathway);05205(Proteoglycans in cancer);05206(MicroRNAs in cancer);05206(MicroRNAs in cancer)	K05084	EC:2.7.10.1	proliferation-associated 2G4 [Source:NCBI gene;Acc:100737962];erb-b2 receptor tyrosine kinase 3 [Source:NCBI gene;Acc:100525045]	protein_coding	15.0004	7.1419	103.668	10.9912	8.57419	20.2507	3.15977	1.65982	0.0216991	up	yes
MSTRG.79912	TSPAN9	ENSSSCT00000000798;ENSSSCT00000057271;ENSSSCT00000063353	GO:0005886(plasma membrane);GO:0005887(integral component of plasma membrane);GO:0007166(cell surface receptor signaling pathway);GO:0016020(membrane);GO:0016021(integral component of membrane);GO:0097197(tetraspanin-enriched microdomain);GO:0097197(tetraspanin-enriched microdomain)	NA	K17350	NA	tetraspanin 9 [Source:NCBI gene;Acc:768114]	protein_coding	0.535268	0.512016	3.06173	0.293504	0.496391	0.0853621	4.69464	2.23101	0.0217804	up	yes
MSTRG.50399	SRSF6	ENSSSCT00000047276;ENSSSCT00000008057	GO:0000380(alternative mRNA splicing, via spliceosome);GO:0000381(regulation of alternative mRNA splicing, via spliceosome);GO:0003676(nucleic acid binding);GO:0003723(RNA binding);GO:0005634(nucleus);GO:0006376(mRNA splice site selection);GO:0010837(regulation of keratinocyte proliferation);GO:0016607(nuclear speck);GO:0036002(pre-mRNA binding);GO:0045292(mRNA cis splicing, via spliceosome);GO:0…	03040(Spliceosome);05168(Herpes simplex virus 1 infection);05168(Herpes simplex virus 1 infection)	K12893	NA	serine and arginine rich splicing factor 6 [Source:NCBI gene;Acc:768102]	protein_coding	14.4637	3.36186	79.2637	9.79219	8.08947	12.4318	3.20284	1.67935	0.0218069	up	yes
MSTRG.111155	AP1S2	ENSSSCT00000065448;ENSSSCT00000038550	GO:0006886(intracellular protein transport);GO:0015031(protein transport);GO:0016020(membrane);GO:0016192(vesicle-mediated transport);GO:0030117(membrane coat);GO:0030117(membrane coat)	04142(Lysosome);05170(Human immunodeficiency virus 1 infection);05170(Human immunodeficiency virus 1 infection)	K12394	NA	adaptor related protein complex 1 subunit sigma 2 [Source:NCBI gene;Acc:100517795]	protein_coding	7.2056	3.14032	18.0729	1.57912	3.27403	5.14142	2.84343	1.50763	0.022044	up	yes
MSTRG.58824	ENSSSCG00000034545	ENSSSCT00000014716;ENSSSCT00000049121	GO:0003676(nucleic acid binding);GO:0005622(intracellular);GO:0006355(regulation of transcription, DNA-templated);GO:0046872(metal ion binding);GO:0046872(metal ion binding)	NA	NA	NA	zinc finger protein 77-like [Source:NCBI gene;Acc:110259370]	protein_coding	9.02207	4.56516	47.4913	11.1429	5.66329	4.27578	2.89719	1.53465	0.0221229	up	yes
MSTRG.75940	LMO4	ENSSSCT00000042565;ENSSSCT00000040333;ENSSSCT00000042295;ENSSSCT00000007590	GO:0001158(enhancer sequence-specific DNA binding);GO:0001843(neural tube closure);GO:0003281(ventricular septum development);GO:0005667(transcription factor complex);GO:0006366(transcription by RNA polymerase II);GO:0008134(transcription factor binding);GO:0021514(ventral spinal cord interneuron differentiation);GO:0021522(spinal cord motor neuron differentiation);GO:0021527(spinal cord associat…	NA	NA	NA	LIM domain only 4 [Source:NCBI gene;Acc:100127155]	protein_coding	8.42534	3.74971	18.7672	3.92403	3.76964	3.41891	2.78443	1.47738	0.0222891	up	yes
MSTRG.20346	KRT10	ENSSSCT00000028214	GO:0001533(cornified envelope);GO:0005198(structural molecule activity);GO:0005737(cytoplasm);GO:0005882(intermediate filament);GO:0018149(peptide cross-linking);GO:0030216(keratinocyte differentiation);GO:0030280(structural constituent of epidermis);GO:0046982(protein heterodimerization activity);GO:0051290(protein heterotetramerization)	04915(Estrogen signaling pathway)	K07604	NA	keratin 10 [Source:NCBI gene;Acc:100519971]	protein_coding	2.45092	7.99429	29.9556	1.37686	4.34144	5.58227	3.57511	1.83799	0.0224776	up	yes
MSTRG.107452	PPP1R15B	ENSSSCT00000029335	GO:0000164(protein phosphatase type 1 complex);GO:0001933(negative regulation of protein phosphorylation);GO:0006979(response to oxidative stress);GO:0006983(ER overload response);GO:0019888(protein phosphatase regulator activity);GO:0034976(response to endoplasmic reticulum stress);GO:0042542(response to hydrogen peroxide);GO:0043666(regulation of phosphoprotein phosphatase activity);GO:0070262(…	NA	K17558	NA	protein phosphatase 1 regulatory subunit 15B [Source:NCBI gene;Acc:100512360]	protein_coding	5.65473	0.670105	4.78622	1.6286	1.04611	0.610129	3.38252	1.7581	0.0224844	up	yes
MSTRG.74733	BCAS2	ENSSSCT00000007401	GO:0000974(Prp19 complex);GO:0005662(DNA replication factor A complex);GO:0005681(spliceosomal complex);GO:0005813(centrosome);GO:0006397(mRNA processing);GO:0016607(nuclear speck);GO:0071007(U2-type catalytic step 2 spliceosome)	03040(Spliceosome)	K12861	NA	BCAS2, pre-mRNA processing factor [Source:NCBI gene;Acc:100154006]	protein_coding	150.559	232.918	708.811	142.55	152.858	149.858	2.45312	1.29462	0.0225902	up	yes
MSTRG.92321	PRL	ENSSSCT00000066158;ENSSSCT00000041436	GO:0001937(negative regulation of endothelial cell proliferation);GO:0005179(hormone activity);GO:0005576(extracellular region);GO:0010469(regulation of signaling receptor activity);GO:0040014(regulation of multicellular organism growth);GO:0046427(positive regulation of receptor signaling pathway via JAK-STAT);GO:1902895(positive regulation of pri-miRNA transcription by RNA polymerase II);GO:190…	04060(Cytokine-cytokine receptor interaction);04080(Neuroactive ligand-receptor interaction);04151(PI3K-Akt signaling pathway);04630(Jak-STAT signaling pathway);04917(Prolactin signaling pathway);04917(Prolactin signaling pathway)	K05439	NA	prolactin [Source:NCBI gene;Acc:396965]	protein_coding	0.0001	0.0001	0.0001	1.2241	0.693448	0.0001	0.000156441	-12.6421	0.0227144	down	yes
MSTRG.75304	SARS	ENSSSCT00000007486;ENSSSCT00000046409	GO:0000166(nucleotide binding);GO:0004812(aminoacyl-tRNA ligase activity);GO:0004828(serine-tRNA ligase activity);GO:0005524(ATP binding);GO:0005737(cytoplasm);GO:0005829(cytosol);GO:0006418(tRNA aminoacylation for protein translation);GO:0006434(seryl-tRNA aminoacylation);GO:0006434(seryl-tRNA aminoacylation)	00970(Aminoacyl-tRNA biosynthesis);00970(Aminoacyl-tRNA biosynthesis)	K01875	EC:6.1.1.11	seryl-tRNA synthetase [Source:NCBI gene;Acc:100155484]	protein_coding	8.00616	5.77718	25.4024	2.81377	7.30706	3.59974	2.85598	1.51399	0.0228186	up	yes
MSTRG.80459	C12orf45	ENSSSCT00000037000;ENSSSCT00000065347;ENSSSCT00000028485	NA	NA	NA	NA	chromosome 5 C12orf45 homolog [Source:NCBI gene;Acc:100623156]	protein_coding	13.9556	15.8232	49.887	7.64599	11.6527	12.8273	2.47979	1.31022	0.0228696	up	yes
MSTRG.108937	SLC26A3	ENSSSCT00000031097	GO:0005887(integral component of plasma membrane);GO:0006821(chloride transport);GO:0008271(secondary active sulfate transmembrane transporter activity);GO:0008272(sulfate transport);GO:0015106(bicarbonate transmembrane transporter activity);GO:0015108(chloride transmembrane transporter activity);GO:0015116(sulfate transmembrane transporter activity);GO:0015297(antiporter activity);GO:0015301(ani…	04972(Pancreatic secretion);04978(Mineral absorption)	K14078	NA	solute carrier family 26 member 3 [Source:NCBI gene;Acc:100170644]	protein_coding	4.57986	3.89106	0.649988	5.28392	12.99	19.5881	0.240899	-2.0535	0.0229023	down	yes
MSTRG.600	NOX3	ENSSSCT00000004497	GO:0001659(temperature homeostasis);GO:0005737(cytoplasm);GO:0005886(plasma membrane);GO:0006952(defense response);GO:0009590(detection of gravity);GO:0009629(response to gravity);GO:0016020(membrane);GO:0016021(integral component of membrane);GO:0016175(superoxide-generating NADPH oxidase activity);GO:0016491(oxidoreductase activity);GO:0042554(superoxide anion generation);GO:0043020(NADPH oxida…	NA	K21422	EC:1.6.3.-	NADPH oxidase 3 [Source:NCBI gene;Acc:100511606]	protein_coding	0.0001	0.0001	0.0001	0.0335346	0.435521	0.498543	0.000310046	-11.6552	0.0229667	down	yes
MSTRG.36246	TSPAN14	ENSSSCT00000042338;ENSSSCT00000041992;ENSSSCT00000011321;ENSSSCT00000057170	GO:0005886(plasma membrane);GO:0005887(integral component of plasma membrane);GO:0007166(cell surface receptor signaling pathway);GO:0009986(cell surface);GO:0016020(membrane);GO:0016021(integral component of membrane);GO:0019899(enzyme binding);GO:0045747(positive regulation of Notch signaling pathway);GO:0051604(protein maturation);GO:0072659(protein localization to plasma membrane);GO:0097197(…	NA	K17296	NA	tetraspanin 14 [Source:NCBI gene;Acc:100154486]	protein_coding	1.46876	0.406324	5.50367	0.701625	0.297384	0.909396	3.86645	1.95101	0.0229967	up	yes
MSTRG.40578	RWDD4	ENSSSCT00000047381;ENSSSCT00000017177	GO:0005515(protein binding);GO:0005515(protein binding)	NA	NA	NA	RWD domain containing 4 [Source:NCBI gene;Acc:100515930]	protein_coding	4.6536	5.49059	14.3439	2.5108	2.7213	4.04596	2.63936	1.40019	0.0231683	up	yes
MSTRG.78082	ENSSSCG00000031580	ENSSSCT00000057917	NA	NA	NA	NA	LLP homolog, long-term synaptic facilitation factor [Source:NCBI gene;Acc:100513987]	protein_coding	26.3278	19.3935	60.2664	10.6182	19.1475	14.2033	2.41051	1.26934	0.0231968	up	yes
MSTRG.112938	ENSSSCG00000012397;CXorf65	ENSSSCT00000013555;ENSSSCT00000033334;ENSSSCT00000033238	GO:0004896(cytokine receptor activity);GO:0005515(protein binding);GO:0016020(membrane);GO:0016021(integral component of membrane);GO:0019221(cytokine-mediated signaling pathway);GO:0019221(cytokine-mediated signaling pathway)	04060(Cytokine-cytokine receptor interaction);04144(Endocytosis);04151(PI3K-Akt signaling pathway);04630(Jak-STAT signaling pathway);04658(Th1 and Th2 cell differentiation);04659(Th17 cell differentiation);05162(Measles);05166(Human T-cell leukemia virus 1 infection);05200(Pathways in cancer);05321(Inflammatory bowel disease (IBD));05340(Primary immunodeficiency);05340(Primary immunodeficiency)	K05070	NA	interleukin 2 receptor subunit gamma [Source:NCBI gene;Acc:397156];chromosome X CXorf65 homolog [Source:NCBI gene;Acc:100620452]	protein_coding	1.10374	0.0001	48.3258	1.39361	0.273864	2.35988	12.2735	3.61747	0.0231983	up	yes
MSTRG.63442	ENSSSCG00000007743	ENSSSCT00000008489	GO:0005634(nucleus);GO:0005739(mitochondrion);GO:0007005(mitochondrion organization);GO:0043565(sequence-specific DNA binding);GO:0045944(positive regulation of transcription by RNA polymerase II)	NA	K22758	NA	coiled-coil-helix-coiled-coil-helix domain containing 2 [Source:NCBI gene;Acc:100518545]	protein_coding	580.008	614.892	2493.43	304.902	253.659	794.131	2.72666	1.44714	0.0232218	up	yes
MSTRG.94940	C15orf39	ENSSSCT00000002110	GO:0005829(cytosol)	NA	NA	NA	chromosome 7 C15orf39 homolog [Source:NCBI gene;Acc:100154113]	protein_coding	6.72348	1.32736	7.65956	3.16761	1.15728	0.958053	2.9738	1.57231	0.0236006	up	yes
MSTRG.105285	ENSSSCG00000014930	ENSSSCT00000016287	GO:0046872(metal ion binding)	NA	K12019	NA	tripartite motif-containing protein 64-like [Source:NCBI gene;Acc:100737224]	protein_coding	32.5013	40.2291	165.372	33.3459	42.6268	16.8832	2.56421	1.35851	0.0236224	up	yes
MSTRG.22478	MIS12	ENSSSCT00000042182	GO:0000278(mitotic cell cycle);GO:0000444(MIS12/MIND type complex);GO:0000775(chromosome, centromeric region);GO:0000777(condensed chromosome kinetochore);GO:0005634(nucleus);GO:0007059(chromosome segregation);GO:0051315(attachment of mitotic spindle microtubules to kinetochore);GO:0051382(kinetochore assembly)	NA	K11543	NA	MIS12, kinetochore complex component [Source:NCBI gene;Acc:110256100]	protein_coding	49.1448	29.1012	184.843	27.6081	48.0922	24.971	2.61334	1.3859	0.0238158	up	yes
MSTRG.86147	ENSSSCG00000027689	ENSSSCT00000029896	GO:0003824(catalytic activity);GO:0004766(spermidine synthase activity);GO:0006595(polyamine metabolic process);GO:0006596(polyamine biosynthetic process);GO:0008295(spermidine biosynthetic process);GO:0016740(transferase activity)	00270(Cysteine and methionine metabolism);00330(Arginine and proline metabolism);00410(beta-Alanine metabolism);00480(Glutathione metabolism)	K00797	EC:2.5.1.16	spermidine synthase [Source:NCBI gene;Acc:414385]	protein_coding	3.14691	1.07396	11.3304	1.90138	0.887844	1.96509	3.27098	1.70972	0.0238189	up	yes
MSTRG.64734	ZNF263	ENSSSCT00000044160;ENSSSCT00000008726;ENSSSCT00000051133	GO:0000122(negative regulation of transcription by RNA polymerase II);GO:0003676(nucleic acid binding);GO:0003700(DNA-binding transcription factor activity);GO:0005622(intracellular);GO:0005634(nucleus);GO:0006355(regulation of transcription, DNA-templated);GO:0043565(sequence-specific DNA binding);GO:0045892(negative regulation of transcription, DNA-templated);GO:0046872(metal ion binding);GO:00…	NA	K09229	NA	zinc finger protein 263 [Source:NCBI gene;Acc:100520900]	protein_coding	2.29073	0.580579	3.8637	0.782647	0.231646	0.530562	4.35964	2.12421	0.0238848	up	yes
MSTRG.82365	CYB5B	ENSSSCT00000057260;ENSSSCT00000003053	GO:0016020(membrane);GO:0016021(integral component of membrane);GO:0020037(heme binding);GO:0046872(metal ion binding);GO:0046872(metal ion binding)	NA	NA	NA	cytochrome b5 type B (outer mitochondrial membrane) [Source:NCBI gene;Acc:100286856]	protein_coding	22.0065	21.2206	66.524	12.8639	15.4832	17.7035	2.38328	1.25295	0.0239546	up	yes
MSTRG.79572	EMG1	ENSSSCT00000025035;ENSSSCT00000045129	GO:0001824(blastocyst development);GO:0005634(nucleus);GO:0005730(nucleolus);GO:0008168(methyltransferase activity);GO:0017126(nucleologenesis);GO:0019843(rRNA binding);GO:0032040(small-subunit processome);GO:0032259(methylation);GO:0070037(rRNA (pseudouridine) methyltransferase activity);GO:0070475(rRNA base methylation);GO:0070475(rRNA base methylation)	03008(Ribosome biogenesis in eukaryotes);03008(Ribosome biogenesis in eukaryotes)	K14568	EC:2.1.1.260	EMG1, N1-specific pseudouridine methyltransferase [Source:NCBI gene;Acc:100627558]	protein_coding	41.5425	19.7459	401.449	32.2789	18.2383	79.3739	3.5625	1.83289	0.024028	up	yes
MSTRG.9744	VCP	ENSSSCT00000063020;ENSSSCT00000005837;ENSSSCT00000054632	GO:0000166(nucleotide binding);GO:0000502(proteasome complex);GO:0005524(ATP binding);GO:0005634(nucleus);GO:0005654(nucleoplasm);GO:0005737(cytoplasm);GO:0005783(endoplasmic reticulum);GO:0005789(endoplasmic reticulum membrane);GO:0005811(lipid droplet);GO:0005829(cytosol);GO:0006302(double-strand break repair);GO:0006511(ubiquitin-dependent protein catabolic process);GO:0006734(NADH metabolic p…	04141(Protein processing in endoplasmic reticulum);05134(Legionellosis);05134(Legionellosis)	K13525	NA	valosin containing protein [Source:NCBI gene;Acc:397524]	protein_coding	27.9758	2.19208	85.1024	17.5647	7.77371	10.3216	3.23247	1.69264	0.024249	up	yes
MSTRG.28372	DGKG	ENSSSCT00000027000;ENSSSCT00000024619;ENSSSCT00000039090	GO:0000166(nucleotide binding);GO:0003951(NAD+ kinase activity);GO:0004143(diacylglycerol kinase activity);GO:0005509(calcium ion binding);GO:0005524(ATP binding);GO:0005886(plasma membrane);GO:0007165(signal transduction);GO:0007205(protein kinase C-activating G protein-coupled receptor signaling pathway);GO:0016301(kinase activity);GO:0016310(phosphorylation);GO:0016740(transferase activity);GO…	00561(Glycerolipid metabolism);00564(Glycerophospholipid metabolism);04070(Phosphatidylinositol signaling system);04072(Phospholipase D signaling pathway);05231(Choline metabolism in cancer);05231(Choline metabolism in cancer)	K00901	EC:2.7.1.107	diacylglycerol kinase gamma [Source:NCBI gene;Acc:100623595]	protein_coding	0.583336	1.49347	6.37755	0.229018	1.01427	0.915911	3.91551	1.9692	0.0244792	up	yes
MSTRG.70924	KLF10	ENSSSCT00000006646;ENSSSCT00000006644	GO:0000978(RNA polymerase II proximal promoter sequence-specific DNA binding);GO:0000981(DNA-binding transcription factor activity, RNA polymerase II-specific);GO:0001046(core promoter sequence-specific DNA binding);GO:0001228(DNA-binding transcription activator activity, RNA polymerase II-specific);GO:0003676(nucleic acid binding);GO:0005634(nucleus);GO:0006355(regulation of transcription, DNA-t…	NA	K09209	NA	Kruppel like factor 10 [Source:NCBI gene;Acc:100153665]	protein_coding	21.3611	1.97878	88.9908	8.35742	3.10623	18.0521	3.80578	1.92819	0.0245536	up	yes
MSTRG.18234	TMTC4	ENSSSCT00000039536;ENSSSCT00000010442;ENSSSCT00000062125;ENSSSCT00000038434;ENSSSCT00000061846	GO:0000030(mannosyltransferase activity);GO:0005515(protein binding);GO:0016020(membrane);GO:0016021(integral component of membrane);GO:0035269(protein O-linked mannosylation);GO:0035269(protein O-linked mannosylation)	NA	NA	NA	transmembrane and tetratricopeptide repeat containing 4 [Source:NCBI gene;Acc:100524643]	protein_coding	0.413511	0.0683159	0.148437	0.301657	4.79992	0.492324	0.11267	-3.14983	0.0246204	down	yes
MSTRG.105291	ENSSSCG00000014931	ENSSSCT00000016288	GO:0005515(protein binding);GO:0008270(zinc ion binding);GO:0046872(metal ion binding)	NA	K12019	NA	tripartite motif-containing protein 64 [Source:NCBI gene;Acc:100524034]	protein_coding	120.678	173.858	606.585	152.306	143.152	71.6097	2.45492	1.29568	0.02472	up	yes
MSTRG.7954	MAPK1IP1L	ENSSSCT00000064733;ENSSSCT00000005571	NA	NA	NA	NA	mitogen-activated protein kinase 1 interacting protein 1 like [Source:NCBI gene;Acc:100526089]	protein_coding	3.98191	5.4194	18.3809	3.21911	4.84399	2.86886	2.54137	1.34561	0.024943	up	yes
MSTRG.16266	WDFY2	ENSSSCT00000059394;ENSSSCT00000055543	GO:0001934(positive regulation of protein phosphorylation);GO:0005515(protein binding);GO:0005737(cytoplasm);GO:0005769(early endosome);GO:0031982(vesicle);GO:0045600(positive regulation of fat cell differentiation);GO:0046872(metal ion binding);GO:0046872(metal ion binding)	NA	NA	NA	WD repeat and FYVE domain containing 2 [Source:NCBI gene;Acc:100512431]	protein_coding	1.76904	1.7844	1.19513	4.14093	5.72601	7.01848	0.281223	-1.83021	0.0250647	down	yes
MSTRG.62695	MCM7;TAF6	ENSSSCT00000062046;ENSSSCT00000040573;ENSSSCT00000055172;ENSSSCT00000061980;ENSSSCT00000041433	GO:0000166(nucleotide binding);GO:0003677(DNA binding);GO:0003678(DNA helicase activity);GO:0003697(single-stranded DNA binding);GO:0004003(ATP-dependent DNA helicase activity);GO:0004386(helicase activity);GO:0005524(ATP binding);GO:0005634(nucleus);GO:0005654(nucleoplasm);GO:0005829(cytosol);GO:0006260(DNA replication);GO:0006268(DNA unwinding involved in DNA replication);GO:0006270(DNA replica…	03030(DNA replication);04110(Cell cycle);03022(Basal transcription factors);04110(Cell cycle)	K02210;K03131	EC:3.6.4.12	minichromosome maintenance complex component 7 [Source:NCBI gene;Acc:110259871];TATA-box binding protein associated factor 6 [Source:NCBI gene;Acc:110259872]	protein_coding	11.7053	5.19189	13.8077	5.5482	4.40835	3.55037	2.27327	1.18477	0.025138	up	yes
MSTRG.85035	LENG1;TMC4	ENSSSCT00000003626;ENSSSCT00000003627	GO:0005216(ion channel activity);GO:0005887(integral component of plasma membrane);GO:0008381(mechanosensitive ion channel activity);GO:0016020(membrane);GO:0016021(integral component of membrane);GO:0034220(ion transmembrane transport);GO:0055085(transmembrane transport)	NA	K21988	NA	leukocyte receptor cluster member 1 [Source:NCBI gene;Acc:100521135];transmembrane channel like 4 [Source:NCBI gene;Acc:100521320]	protein_coding	8.3294	3.38468	34.4357	6.48991	4.34089	6.12622	2.72157	1.44444	0.0252037	up	yes
MSTRG.27803	EIF5A2;ENSSSCG00000036114	ENSSSCT00000040783;ENSSSCT00000053985;ENSSSCT00000040705;ENSSSCT00000061488;ENSSSCT00000041842	GO:0003723(RNA binding);GO:0003746(translation elongation factor activity);GO:0006412(translation);GO:0006452(translational frameshifting);GO:0008284(positive regulation of cell population proliferation);GO:0043022(ribosome binding);GO:0043231(intracellular membrane-bounded organelle);GO:0045901(positive regulation of translational elongation);GO:0045905(positive regulation of translational termi…	03010(Ribosome)	K03263;K02891	NA	eukaryotic translation initiation factor 5A2 [Source:NCBI gene;Acc:106505742];ribosomal protein L22 like 1 [Source:NCBI gene;Acc:100627256]	protein_coding	12.8788	9.684	18.2331	4.28299	5.24538	8.02598	2.32398	1.2166	0.0253195	up	yes
MSTRG.110077	SLC30A1	ENSSSCT00000057077	GO:0001701(in utero embryonic development);GO:0005737(cytoplasm);GO:0005783(endoplasmic reticulum);GO:0005794(Golgi apparatus);GO:0005886(plasma membrane);GO:0006812(cation transport);GO:0006829(zinc ion transport);GO:0006874(cellular calcium ion homeostasis);GO:0006882(cellular zinc ion homeostasis);GO:0008324(cation transmembrane transporter activity);GO:0016020(membrane);GO:0016021(integral co…	04978(Mineral absorption)	K14688	NA	solute carrier family 30 member 1 [Source:NCBI gene;Acc:503660]	protein_coding	7.59015	3.50277	15.5327	5.61159	2.60238	2.5429	2.47522	1.30756	0.0258396	up	yes
MSTRG.92543	ENSSSCG00000001398	ENSSSCT00000043919;ENSSSCT00000001526;ENSSSCT00000001525;ENSSSCT00000001338;ENSSSCT00000062435;ENSSSCT00000044197;ENSSSCT00000001327;ENSSSCT00000001336;ENSSSCT00000001527	GO:0016020(membrane);GO:0016021(integral component of membrane);GO:0016021(integral component of membrane)	04144(Endocytosis);04145(Phagosome);04218(Cellular senescence);04514(Cell adhesion molecules (CAMs));04612(Antigen processing and presentation);04650(Natural killer cell mediated cytotoxicity);04940(Type I diabetes mellitus);05163(Human cytomegalovirus infection);05165(Human papillomavirus infection);05166(Human T-cell leukemia virus 1 infection);05167(Kaposi sarcoma-associated herpesvirus infect…	K06751	NA	MHC class I antigen 7 [Source:NCBI gene;Acc:396650]	protein_coding	5.25799	4.40072	5.77013	2.7695	2.12949	1.62171	2.36614	1.24253	0.0259188	up	yes
MSTRG.54581	CDKN1C	ENSSSCT00000039444;ENSSSCT00000061622;ENSSSCT00000048482	GO:0004860(protein kinase inhibitor activity);GO:0004861(cyclin-dependent protein serine/threonine kinase inhibitor activity);GO:0005634(nucleus);GO:0005737(cytoplasm);GO:0007050(cell cycle arrest);GO:0007346(regulation of mitotic cell cycle);GO:0030511(positive regulation of transforming growth factor beta receptor signaling pathway);GO:0033673(negative regulation of kinase activity);GO:0042326(…	04110(Cell cycle);04110(Cell cycle)	K09993	NA	cyclin dependent kinase inhibitor 1C [Source:NCBI gene;Acc:110259225]	protein_coding	0.876312	0.022968	2.58702	0.0001	0.0001	0.0916372	37.9617	5.24647	0.0259486	up	yes
MSTRG.21659	CCL2	ENSSSCT00000019290	GO:0000165(MAPK cascade);GO:0002548(monocyte chemotaxis);GO:0005125(cytokine activity);GO:0005576(extracellular region);GO:0005615(extracellular space);GO:0006935(chemotaxis);GO:0006954(inflammatory response);GO:0006955(immune response);GO:0007010(cytoskeleton organization);GO:0007186(G protein-coupled receptor signaling pathway);GO:0008009(chemokine activity);GO:0008360(regulation of cell shape)…	04060(Cytokine-cytokine receptor interaction);04062(Chemokine signaling pathway);04621(NOD-like receptor signaling pathway);04657(IL-17 signaling pathway);04668(TNF signaling pathway);04933(AGE-RAGE signaling pathway in diabetic complications);05142(Chagas disease (American trypanosomiasis));05144(Malaria);05163(Human cytomegalovirus infection);05164(Influenza A);05168(Herpes simplex virus 1 infe…	K14624	NA	chemokine (C-C motif) ligand 2 [Source:NCBI gene;Acc:397422]	protein_coding	1.32079	1.68667	10.196	0.0001	0.534679	0.0001	24.685	4.62556	0.0259513	up	yes
MSTRG.24597	SETD2	ENSSSCT00000044654;ENSSSCT00000051013;ENSSSCT00000012409;ENSSSCT00000042293	GO:0001525(angiogenesis);GO:0001570(vasculogenesis);GO:0001763(morphogenesis of a branching structure);GO:0001843(neural tube closure);GO:0005515(protein binding);GO:0005634(nucleus);GO:0005694(chromosome);GO:0006298(mismatch repair);GO:0006368(transcription elongation from RNA polymerase II promoter);GO:0008168(methyltransferase activity);GO:0010452(histone H3-K36 methylation);GO:0010468(regulat…	00310(Lysine degradation);00310(Lysine degradation)	K11423	EC:2.1.1.43	SET domain containing 2, histone lysine methyltransferase [Source:NCBI gene;Acc:100623101]	protein_coding	7.85947	0.471028	11.2951	2.54983	1.61333	2.26887	3.05122	1.60939	0.0259892	up	yes
MSTRG.37882	NEURL1	ENSSSCT00000066357;ENSSSCT00000063664;ENSSSCT00000011599;ENSSSCT00000040841	GO:0004842(ubiquitin-protein transferase activity);GO:0005737(cytoplasm);GO:0005886(plasma membrane);GO:0006417(regulation of translation);GO:0006513(protein monoubiquitination);GO:0007288(sperm axoneme assembly);GO:0007399(nervous system development);GO:0007595(lactation);GO:0008285(negative regulation of cell population proliferation);GO:0014069(postsynaptic density);GO:0030317(flagellated sper…	NA	K01931	EC:2.3.2.27	neuralized E3 ubiquitin protein ligase 1 [Source:NCBI gene;Acc:100155006]	protein_coding	0.907348	0.853757	0.390585	6.03973	1.53338	1.86481	0.227984	-2.133	0.0260339	down	yes
MSTRG.38842	BCCIP	ENSSSCT00000054388;ENSSSCT00000011755	GO:0000055(ribosomal large subunit export from nucleus);GO:0000079(regulation of cyclin-dependent protein serine/threonine kinase activity);GO:0000132(establishment of mitotic spindle orientation);GO:0000226(microtubule cytoskeleton organization);GO:0005634(nucleus);GO:0005654(nucleoplasm);GO:0005813(centrosome);GO:0005814(centriole);GO:0005829(cytosol);GO:0006281(DNA repair);GO:0006974(cellular …	NA	K15262	NA	BRCA2 and CDKN1A interacting protein [Source:NCBI gene;Acc:100157478]	protein_coding	20.2708	11.3991	48.0693	11.6062	8.36388	12.269	2.47337	1.30648	0.0260648	up	yes
MSTRG.62538	LMTK2	ENSSSCT00000008339;ENSSSCT00000053974	GO:0001881(receptor recycling);GO:0004672(protein kinase activity);GO:0004674(protein serine/threonine kinase activity);GO:0004864(protein phosphatase inhibitor activity);GO:0005524(ATP binding);GO:0005769(early endosome);GO:0005794(Golgi apparatus);GO:0005829(cytosol);GO:0006468(protein phosphorylation);GO:0016021(integral component of membrane);GO:0018105(peptidyl-serine phosphorylation);GO:001…	NA	K08898	EC:2.7.10.1	lemur tyrosine kinase 2 [Source:NCBI gene;Acc:100521078]	protein_coding	0.0665475	0.264481	0.384042	0.0001	0.0001	0.018153	38.962	5.284	0.0261805	up	yes
MSTRG.93586	NFYA	ENSSSCT00000026056;ENSSSCT00000043871;ENSSSCT00000001780;ENSSSCT00000064178;ENSSSCT00000001791	GO:0000980(RNA polymerase II distal enhancer sequence-specific DNA binding);GO:0003677(DNA binding);GO:0003700(DNA-binding transcription factor activity);GO:0005634(nucleus);GO:0005654(nucleoplasm);GO:0006355(regulation of transcription, DNA-templated);GO:0016602(CCAAT-binding factor complex);GO:0032993(protein-DNA complex);GO:0044212(transcription regulatory region DNA binding);GO:0090575(RNA po…	04612(Antigen processing and presentation);05152(Tuberculosis);05152(Tuberculosis)	K08064	NA	nuclear transcription factor Y subunit alpha [Source:NCBI gene;Acc:100151920]	protein_coding	12.1285	3.15922	42.2355	7.04601	6.28831	7.83812	2.71689	1.44196	0.0262349	up	yes
MSTRG.88442	TGIF1	ENSSSCT00000030543;ENSSSCT00000056340;ENSSSCT00000044196	GO:0000122(negative regulation of transcription by RNA polymerase II);GO:0000978(RNA polymerase II proximal promoter sequence-specific DNA binding);GO:0001227(DNA-binding transcription repressor activity, RNA polymerase II-specific);GO:0003677(DNA binding);GO:0005634(nucleus);GO:0005654(nucleoplasm);GO:0006355(regulation of transcription, DNA-templated);GO:0006355(regulation of transcription, DNA…	04350(TGF-beta signaling pathway);04350(TGF-beta signaling pathway)	K19383	NA	TGFB induced factor homeobox 1 [Source:NCBI gene;Acc:100625732]	protein_coding	0.115255	0.823815	7.0596	0.0001	0.525165	0.0569726	13.7378	3.78008	0.0262801	up	yes
MSTRG.97224	SPTLC2	ENSSSCT00000002673;ENSSSCT00000064054	GO:0003824(catalytic activity);GO:0004758(serine C-palmitoyltransferase activity);GO:0006686(sphingomyelin biosynthetic process);GO:0009058(biosynthetic process);GO:0016740(transferase activity);GO:0017059(serine C-palmitoyltransferase complex);GO:0030148(sphingolipid biosynthetic process);GO:0030170(pyridoxal phosphate binding);GO:0046511(sphinganine biosynthetic process);GO:0046512(sphingosine …	00600(Sphingolipid metabolism);04071(Sphingolipid signaling pathway);04071(Sphingolipid signaling pathway)	K00654	EC:2.3.1.50	serine palmitoyltransferase long chain base subunit 2 [Source:NCBI gene;Acc:100158010]	protein_coding	3.45492	0.643518	10.8667	0.35815	1.32047	2.34752	3.717	1.89414	0.0263848	up	yes
MSTRG.20736	TOB1	ENSSSCT00000048912	GO:0003714(transcription corepressor activity);GO:0005737(cytoplasm);GO:0008285(negative regulation of cell population proliferation);GO:0017148(negative regulation of translation);GO:0030014(CCR4-NOT complex);GO:0030514(negative regulation of BMP signaling pathway);GO:0030971(receptor tyrosine kinase binding);GO:0045668(negative regulation of osteoblast differentiation);GO:0046332(SMAD binding);…	03018(RNA degradation)	K14443	NA	transducer of ERBB2, 1 [Source:NCBI gene;Acc:100144440]	protein_coding	8.42947	0.966042	44.2007	9.41435	0.981224	3.09943	3.97156	1.98971	0.0266432	up	yes
MSTRG.14970	DHTKD1	ENSSSCT00000060543;ENSSSCT00000057195;ENSSSCT00000012164;ENSSSCT00000049764	GO:0002244(hematopoietic progenitor cell differentiation);GO:0004591(oxoglutarate dehydrogenase (succinyl-transferring) activity);GO:0005739(mitochondrion);GO:0005829(cytosol);GO:0006091(generation of precursor metabolites and energy);GO:0006099(tricarboxylic acid cycle);GO:0016624(oxidoreductase activity, acting on the aldehyde or oxo group of donors, disulfide as acceptor);GO:0030976(thiamine p…	00310(Lysine degradation);00380(Tryptophan metabolism);00380(Tryptophan metabolism)	K15791	EC:1.2.4.2	dehydrogenase E1 and transketolase domain containing 1 [Source:NCBI gene;Acc:102166829]	protein_coding	0.0001	0.195487	2.48726	0.0404328	0.0856213	0.0821311	12.8868	3.68782	0.0266864	up	yes
MSTRG.34156	ALDH2	ENSSSCT00000055390;ENSSSCT00000056247;ENSSSCT00000010839;ENSSSCT00000055658	GO:0004029(aldehyde dehydrogenase (NAD) activity);GO:0005739(mitochondrion);GO:0005759(mitochondrial matrix);GO:0006068(ethanol catabolic process);GO:0016491(oxidoreductase activity);GO:0016620(oxidoreductase activity, acting on the aldehyde or oxo group of donors, NAD or NADP as acceptor);GO:0043878(glyceraldehyde-3-phosphate dehydrogenase (NAD+) (non-phosphorylating) activity);GO:0055114(oxidat…	00010(Glycolysis / Gluconeogenesis);00053(Ascorbate and aldarate metabolism);00071(Fatty acid degradation);00280(Valine, leucine and isoleucine degradation);00310(Lysine degradation);00330(Arginine and proline metabolism);00340(Histidine metabolism);00380(Tryptophan metabolism);00410(beta-Alanine metabolism);00561(Glycerolipid metabolism);00620(Pyruvate metabolism);00620(Pyruvate metabolism)	K00128	EC:1.2.1.3	aldehyde dehydrogenase 2 family member [Source:NCBI gene;Acc:733685]	protein_coding	1.89173	0.790996	6.88963	0.628468	0.43566	1.7442	3.40856	1.76916	0.026866	up	yes
MSTRG.40205	IMP4	ENSSSCT00000017134	GO:0001650(fibrillar center);GO:0005730(nucleolus);GO:0006364(rRNA processing);GO:0030515(snoRNA binding);GO:0030684(preribosome);GO:0032040(small-subunit processome);GO:0034457(Mpp10 complex)	03008(Ribosome biogenesis in eukaryotes)	K14561	NA	IMP4, U3 small nucleolar ribonucleoprotein [Source:NCBI gene;Acc:100621511]	protein_coding	4.87168	4.62957	54.1229	3.14767	3.77882	11.5186	3.44938	1.78634	0.0270889	up	yes
MSTRG.102315	PGRMC2	ENSSSCT00000009938	GO:0005635(nuclear envelope);GO:0016020(membrane);GO:0016021(integral component of membrane)	NA	K17278	NA	progesterone receptor membrane component 2 [Source:NCBI gene;Acc:100048965]	protein_coding	22.9239	7.46476	24.2625	10.3162	6.26956	5.99469	2.42029	1.27518	0.0272511	up	yes
MSTRG.84367	GEMIN7	ENSSSCT00000065927;ENSSSCT00000065482;ENSSSCT00000053968	GO:0000387(spliceosomal snRNP assembly);GO:0005634(nucleus);GO:0005654(nucleoplasm);GO:0005737(cytoplasm);GO:0005829(cytosol);GO:0016604(nuclear body);GO:0032797(SMN complex);GO:0034719(SMN-Sm protein complex);GO:0097504(Gemini of coiled bodies);GO:0097504(Gemini of coiled bodies)	03013(RNA transport);03013(RNA transport)	K13135	NA	gem nuclear organelle associated protein 7 [Source:NCBI gene;Acc:100627643]	protein_coding	1.71296	1.44139	20.3772	1.90363	1.31486	3.33548	3.59042	1.84415	0.0272784	up	yes
MSTRG.34189	FICD	ENSSSCT00000010897	GO:0005515(protein binding);GO:0005524(ATP binding);GO:0018117(protein adenylylation);GO:0030176(integral component of endoplasmic reticulum membrane);GO:0030544(Hsp70 protein binding);GO:0034976(response to endoplasmic reticulum stress);GO:0042802(identical protein binding);GO:0042803(protein homodimerization activity);GO:0051087(chaperone binding);GO:0070733(protein adenylyltransferase activity…	NA	NA	NA	FIC domain containing [Source:NCBI gene;Acc:100621588]	protein_coding	1.93094	1.59097	2.18468	0.840028	0.504617	0.398784	3.2732	1.7107	0.0277255	up	yes
MSTRG.50033	CTNNBL1	ENSSSCT00000063293;ENSSSCT00000024027;ENSSSCT00000008029	GO:0000974(Prp19 complex);GO:0005634(nucleus);GO:0005654(nucleoplasm);GO:0005681(spliceosomal complex);GO:0016445(somatic diversification of immunoglobulins);GO:0019899(enzyme binding);GO:0043065(positive regulation of apoptotic process);GO:0043065(positive regulation of apoptotic process)	03040(Spliceosome);03040(Spliceosome)	K12864	NA	catenin beta like 1 [Source:NCBI gene;Acc:106506677]	protein_coding	12.2837	8.34065	14.1647	3.27521	5.776	5.91151	2.32505	1.21726	0.0278361	up	yes
MSTRG.19199	TSEN54	ENSSSCT00000062319;ENSSSCT00000038275	GO:0006388(tRNA splicing, via endonucleolytic cleavage and ligation);GO:0006388(tRNA splicing, via endonucleolytic cleavage and ligation)	NA	K15326	NA	tRNA splicing endonuclease subunit 54 [Source:NCBI gene;Acc:110255969]	protein_coding	3.16487	0.610164	5.07005	0.0001	0.259333	0.841565	8.0337	3.00606	0.0278759	up	yes
MSTRG.34478	HSCB	ENSSSCT00000057426;ENSSSCT00000050297	GO:0001671(ATPase activator activity);GO:0005634(nucleus);GO:0005737(cytoplasm);GO:0005739(mitochondrion);GO:0005829(cytosol);GO:0016226(iron-sulfur cluster assembly);GO:0032781(positive regulation of ATPase activity);GO:0042802(identical protein binding);GO:0051087(chaperone binding);GO:0051259(protein complex oligomerization);GO:0097428(protein maturation by iron-sulfur cluster transfer);GO:009…	NA	K04082	NA	HscB mitochondrial iron-sulfur cluster cochaperone [Source:NCBI gene;Acc:110256862]	protein_coding	10.4908	10.6854	23.1317	3.90145	4.86904	7.45584	2.73062	1.44923	0.0280191	up	yes
MSTRG.52007	PRKAG2	ENSSSCT00000047240;ENSSSCT00000038803;ENSSSCT00000017893;ENSSSCT00000025093;ENSSSCT00000062215	GO:0004862(cAMP-dependent protein kinase inhibitor activity);GO:0005524(ATP binding);GO:0005977(glycogen metabolic process);GO:0006110(regulation of glycolytic process);GO:0006469(negative regulation of protein kinase activity);GO:0008603(cAMP-dependent protein kinase regulator activity);GO:0008607(phosphorylase kinase regulator activity);GO:0010800(positive regulation of peptidyl-threonine phosp…	04068(FoxO signaling pathway);04152(AMPK signaling pathway);04211(Longevity regulating pathway);04213(Longevity regulating pathway - multiple species);04371(Apelin signaling pathway);04530(Tight junction);04710(Circadian rhythm);04714(Thermogenesis);04910(Insulin signaling pathway);04920(Adipocytokine signaling pathway);04921(Oxytocin signaling pathway);04922(Glucagon signaling pathway);04931(Ins…	K07200	NA	protein kinase AMP-activated non-catalytic subunit gamma 2 [Source:NCBI gene;Acc:100515868]	protein_coding	2.90637	1.75336	2.27086	0.247949	0.613122	1.42491	3.03178	1.60017	0.0280591	up	yes
MSTRG.92484	ZNRD1;ENSSSCG00000031891	ENSSSCT00000050095;ENSSSCT00000001359;ENSSSCT00000059043	GO:0001054(RNA polymerase I activity);GO:0003676(nucleic acid binding);GO:0003899(DNA-directed 5'-3' RNA polymerase activity);GO:0005634(nucleus);GO:0005730(nucleolus);GO:0005736(RNA polymerase I complex);GO:0006351(transcription, DNA-templated);GO:0006363(termination of RNA polymerase I transcription);GO:0006379(mRNA cleavage);GO:0008270(zinc ion binding);GO:0046872(metal ion binding);GO:0046872…	03020(RNA polymerase);03020(RNA polymerase)	K03000	NA	zinc ribbon domain containing 1 [Source:NCBI gene;Acc:100152094]	protein_coding	1.30491	3.82638	11.2469	1.68259	1.35239	2.34226	3.04583	1.60683	0.0283141	up	yes
MSTRG.58343	ILF3	ENSSSCT00000034746;ENSSSCT00000033206	GO:0003677(DNA binding);GO:0003723(RNA binding);GO:0003725(double-stranded RNA binding);GO:0003727(single-stranded RNA binding);GO:0005634(nucleus);GO:0005654(nucleoplasm);GO:0005730(nucleolus);GO:0005737(cytoplasm);GO:0005739(mitochondrion);GO:0006468(protein phosphorylation);GO:0017091(AU-rich element binding);GO:0017148(negative regulation of translation);GO:0045071(negative regulation of vira…	NA	K13090	NA	interleukin enhancer binding factor 3 [Source:NCBI gene;Acc:100515360]	protein_coding	19.9815	6.88083	40.0342	13.3043	7.54289	7.50342	2.35962	1.23855	0.0285849	up	yes
MSTRG.22641	ENSSSCG00000038359	ENSSSCT00000053168;ENSSSCT00000038103;ENSSSCT00000048373;ENSSSCT00000059302;ENSSSCT00000049058	GO:0003723(RNA binding);GO:0003746(translation elongation factor activity);GO:0006412(translation);GO:0006452(translational frameshifting);GO:0043022(ribosome binding);GO:0045901(positive regulation of translational elongation);GO:0045905(positive regulation of translational termination);GO:0045905(positive regulation of translational termination)	NA	K03263	NA	eukaryotic translation initiation factor 5A [Source:NCBI gene;Acc:100517970]	protein_coding	10.2982	4.50118	63.7005	7.317	6.78659	13.2434	2.87051	1.52131	0.0286436	up	yes
MSTRG.25299	PSMD6	ENSSSCT00000012577	GO:0000502(proteasome complex);GO:0005515(protein binding);GO:0005838(proteasome regulatory particle);GO:0022624(proteasome accessory complex);GO:0030234(enzyme regulator activity);GO:0043161(proteasome-mediated ubiquitin-dependent protein catabolic process);GO:0050790(regulation of catalytic activity)	03050(Proteasome);05169(Epstein-Barr virus infection)	K03037	NA	proteasome 26S subunit, non-ATPase 6 [Source:NCBI gene;Acc:100519870]	protein_coding	25.2401	18.4494	191.692	23.3365	18.9339	41.1528	2.82154	1.49648	0.0287111	up	yes
MSTRG.98286	ENSSSCG00000008677	ENSSSCT00000009494;ENSSSCT00000047667;ENSSSCT00000040762;ENSSSCT00000050749	GO:0000226(microtubule cytoskeleton organization);GO:0005737(cytoplasm);GO:0007052(mitotic spindle organization);GO:0008283(cell population proliferation);GO:0021987(cerebral cortex development);GO:0021987(cerebral cortex development)	03013(RNA transport);03013(RNA transport)	K14283	NA	transforming acidic coiled-coil containing protein 3 [Source:NCBI gene;Acc:100513802]	protein_coding	43.7314	23.2281	11.605	12.5967	11.4452	8.3995	2.42174	1.27604	0.0288852	up	yes
MSTRG.6035	CERS3	ENSSSCT00000005321	GO:0003677(DNA binding);GO:0005634(nucleus);GO:0005783(endoplasmic reticulum);GO:0016020(membrane);GO:0016021(integral component of membrane);GO:0030148(sphingolipid biosynthetic process);GO:0030216(keratinocyte differentiation);GO:0046513(ceramide biosynthetic process);GO:0050291(sphingosine N-acyltransferase activity)	00600(Sphingolipid metabolism);04071(Sphingolipid signaling pathway)	K04710	EC:2.3.1.24	ceramide synthase 3 [Source:NCBI gene;Acc:100152265]	protein_coding	1.54371	1.48957	0.986672	3.53959	7.01082	6.2721	0.238962	-2.06514	0.0289764	down	yes
MSTRG.3849	IRAK1BP1	ENSSSCT00000004940	GO:0006955(immune response);GO:0007249(I-kappaB kinase/NF-kappaB signaling)	NA	NA	NA	interleukin 1 receptor associated kinase 1 binding protein 1 [Source:NCBI gene;Acc:100156851]	protein_coding	4.85026	2.65942	12.4829	3.15503	1.62625	2.51582	2.7398	1.45407	0.0289996	up	yes
MSTRG.97229	ALKBH1	ENSSSCT00000030365	GO:0000049(tRNA binding);GO:0001701(in utero embryonic development);GO:0001764(neuron migration);GO:0001890(placenta development);GO:0002101(tRNA wobble cytosine modification);GO:0005719(nuclear euchromatin);GO:0005739(mitochondrion);GO:0006281(DNA repair);GO:0006307(DNA dealkylation involved in DNA repair);GO:0006446(regulation of translational initiation);GO:0006448(regulation of translational …	NA	K10765	1.14.11.-;4.2.99.18;EC:1.14.11.51	alkB homolog 1, histone H2A dioxygenase [Source:NCBI gene;Acc:100623752]	protein_coding	4.30837	4.82178	6.04977	2.28421	1.51904	2.15475	2.54782	1.34926	0.029005	up	yes
MSTRG.49623	NSFL1C	ENSSSCT00000055102;ENSSSCT00000007863	GO:0000045(autophagosome assembly);GO:0000132(establishment of mitotic spindle orientation);GO:0005515(protein binding);GO:0005654(nucleoplasm);GO:0005829(cytosol);GO:0005886(plasma membrane);GO:0007030(Golgi organization);GO:0031468(nuclear envelope reassembly);GO:0043130(ubiquitin binding);GO:0043161(proteasome-mediated ubiquitin-dependent protein catabolic process);GO:0045111(intermediate fila…	04141(Protein processing in endoplasmic reticulum);04141(Protein processing in endoplasmic reticulum)	K14012	NA	NSFL1 cofactor [Source:NCBI gene;Acc:100513186]	protein_coding	4.71258	2.39289	26.3678	4.97726	2.95235	4.34897	2.72615	1.44686	0.0294796	up	yes
MSTRG.24048	CMTM6	ENSSSCT00000043636	GO:0005886(plasma membrane);GO:0015031(protein transport);GO:0016020(membrane);GO:0016021(integral component of membrane);GO:0031647(regulation of protein stability);GO:0031901(early endosome membrane);GO:0032456(endocytic recycling);GO:0055038(recycling endosome membrane)	NA	NA	NA	CKLF like MARVEL transmembrane domain containing 6 [Source:NCBI gene;Acc:100511532]	protein_coding	13.2724	7.6003	26.6002	4.87055	5.46175	9.60768	2.38079	1.25144	0.0294968	up	yes
MSTRG.61292	FNIP1	ENSSSCT00000015591;ENSSSCT00000060769;ENSSSCT00000030991	GO:0000122(negative regulation of transcription by RNA polymerase II);GO:0001932(regulation of protein phosphorylation);GO:0001934(positive regulation of protein phosphorylation);GO:0002327(immature B cell differentiation);GO:0002904(positive regulation of B cell apoptotic process);GO:0005085(guanyl-nucleotide exchange factor activity);GO:0005737(cytoplasm);GO:0007005(mitochondrion organization);…	04150(mTOR signaling pathway);04150(mTOR signaling pathway)	K20400	NA	folliculin interacting protein 1 [Source:NCBI gene;Acc:100521611]	protein_coding	3.17313	1.95663	7.82507	1.3388	1.68732	2.16764	2.49431	1.31864	0.0295	up	yes
MSTRG.100582	TMEM165	ENSSSCT00000052000	GO:0005765(lysosomal membrane);GO:0005794(Golgi apparatus);GO:0006487(protein N-linked glycosylation);GO:0006874(cellular calcium ion homeostasis);GO:0010008(endosome membrane);GO:0016020(membrane);GO:0016021(integral component of membrane);GO:0032472(Golgi calcium ion transport);GO:0032588(trans-Golgi network membrane);GO:0035751(regulation of lysosomal lumen pH);GO:0043231(intracellular membran…	NA	NA	NA	transmembrane protein 165 [Source:NCBI gene;Acc:100523623]	protein_coding	3.22743	1.92629	7.633	1.79502	1.58789	1.55174	2.59121	1.37363	0.0296575	up	yes
MSTRG.86370	ENSSSCG00000033821	ENSSSCT00000049486;ENSSSCT00000045813	GO:0008284(positive regulation of cell population proliferation);GO:0043066(negative regulation of apoptotic process);GO:0045596(negative regulation of cell differentiation);GO:0045892(negative regulation of transcription, DNA-templated);GO:0045892(negative regulation of transcription, DNA-templated)	NA	NA	NA	PRAME family member 12-like [Source:NCBI gene;Acc:100516915]	protein_coding	9.01231	9.75783	58.6302	13.9307	10.5352	5.3872	2.59271	1.37446	0.0296876	up	yes
MSTRG.31877	PCBP3	ENSSSCT00000030310;ENSSSCT00000065713;ENSSSCT00000053396	GO:0000122(negative regulation of transcription by RNA polymerase II);GO:0001227(DNA-binding transcription repressor activity, RNA polymerase II-specific);GO:0003676(nucleic acid binding);GO:0003690(double-stranded DNA binding);GO:0003723(RNA binding);GO:1990829(C-rich single-stranded DNA binding);GO:1990829(C-rich single-stranded DNA binding)	NA	K21444	NA	poly(rC) binding protein 3 [Source:NCBI gene;Acc:100624867]	protein_coding	3.61146	1.02641	7.41782	1.96807	1.22446	0.870153	2.96742	1.56921	0.0299783	up	yes
MSTRG.4962	BNIP2	ENSSSCT00000040315;ENSSSCT00000005061;ENSSSCT00000065435	GO:0001824(blastocyst development);GO:0004309(exopolyphosphatase activity);GO:0005737(cytoplasm);GO:0005814(centriole);GO:0006798(polyphosphate catabolic process);GO:0006915(apoptotic process);GO:0007098(centrosome cycle);GO:0031616(spindle pole centrosome);GO:0043410(positive regulation of MAPK cascade);GO:0045666(positive regulation of neuron differentiation);GO:0051057(positive regulation of s…	NA	K18448	NA	BCL2 interacting protein 2 [Source:NCBI gene;Acc:100521534]	protein_coding	9.87746	8.19682	29.4925	5.99112	5.1091	9.13415	2.35079	1.23315	0.0301911	up	yes
MSTRG.24049	DYNC1LI1	ENSSSCT00000059524;ENSSSCT00000012300	GO:0000226(microtubule cytoskeleton organization);GO:0000776(kinetochore);GO:0000922(spindle pole);GO:0003777(microtubule motor activity);GO:0005813(centrosome);GO:0005868(cytoplasmic dynein complex);GO:0007018(microtubule-based movement);GO:0019003(GDP binding);GO:0045504(dynein heavy chain binding);GO:0090267(positive regulation of mitotic cell cycle spindle assembly checkpoint);GO:0090267(posi…	04145(Phagosome);04962(Vasopressin-regulated water reabsorption);05132(Salmonella infection);05132(Salmonella infection)	K10416	NA	dynein cytoplasmic 1 light intermediate chain 1 [Source:NCBI gene;Acc:100511779]	protein_coding	4.0587	1.41891	13.084	1.66123	1.26054	3.4779	2.9004	1.53625	0.0302198	up	yes
MSTRG.115168	ENSSSCG00000012693	ENSSSCT00000063567;ENSSSCT00000062875;ENSSSCT00000057498;ENSSSCT00000013876	NA	NA	NA	NA	cancer/testis antigen 55 [Source:NCBI gene;Acc:100521652]	protein_coding	0.599242	0.341497	11.9375	0.327043	0.582865	2.00044	4.42498	2.14567	0.0303217	up	yes
MSTRG.73887	CRABP2	ENSSSCT00000007089	GO:0001972(retinoic acid binding);GO:0005634(nucleus);GO:0005654(nucleoplasm);GO:0005737(cytoplasm);GO:0005829(cytosol);GO:0008289(lipid binding);GO:0035115(embryonic forelimb morphogenesis);GO:0042573(retinoic acid metabolic process);GO:0048385(regulation of retinoic acid receptor signaling pathway);GO:0048672(positive regulation of collateral sprouting)	NA	K17289	NA	cellular retinoic acid binding protein 2 [Source:NCBI gene;Acc:100155151]	protein_coding	4.32812	3.46378	74.7034	2.03421	7.16577	11.5008	3.98512	1.99462	0.0303608	up	yes
MSTRG.84594	EMP3	ENSSSCT00000024369	GO:0005886(plasma membrane);GO:0008219(cell death);GO:0016020(membrane);GO:0016021(integral component of membrane);GO:0016049(cell growth);GO:0032060(bleb assembly)	NA	NA	NA	epithelial membrane protein 3 [Source:NCBI gene;Acc:100625126]	protein_coding	0.680759	0.226278	20.6763	0.0001	0.217498	1.8365	10.5075	3.39334	0.0305156	up	yes
MSTRG.22489	NUP88	ENSSSCT00000048794;ENSSSCT00000058913;ENSSSCT00000045340	GO:0000055(ribosomal large subunit export from nucleus);GO:0000056(ribosomal small subunit export from nucleus);GO:0005623(cell);GO:0005643(nuclear pore);GO:0005654(nucleoplasm);GO:0006913(nucleocytoplasmic transport);GO:0017056(structural constituent of nuclear pore);GO:0017056(structural constituent of nuclear pore)	03013(RNA transport);03013(RNA transport)	K14318	NA	nucleoporin 88 [Source:NCBI gene;Acc:414429]	protein_coding	29.8815	19.1362	47.3864	18.2321	13.2258	13.6662	2.13642	1.09519	0.0305747	up	yes
MSTRG.82745	CFAP20	ENSSSCT00000003105	GO:0005634(nucleus);GO:0005814(centriole);GO:0005929(cilium);GO:0018095(protein polyglutamylation);GO:0031514(motile cilium);GO:0036064(ciliary basal body);GO:0060271(cilium assembly);GO:0060296(regulation of cilium beat frequency involved in ciliary motility);GO:2000147(positive regulation of cell motility);GO:2000253(positive regulation of feeding behavior)	NA	NA	NA	cilia and flagella associated protein 20 [Source:NCBI gene;Acc:100513209]	protein_coding	64.7729	84.6543	205.671	61.5712	64.221	34.3365	2.21758	1.14899	0.0308187	up	yes
MSTRG.46154	IL6ST	ENSSSCT00000034013;ENSSSCT00000018422	GO:0004896(cytokine receptor activity);GO:0004897(ciliary neurotrophic factor receptor activity);GO:0004915(interleukin-6 receptor activity);GO:0004921(interleukin-11 receptor activity);GO:0004923(leukemia inhibitory factor receptor activity);GO:0004924(oncostatin-M receptor activity);GO:0005127(ciliary neurotrophic factor receptor binding);GO:0005138(interleukin-6 receptor binding);GO:0005515(pr…	04060(Cytokine-cytokine receptor interaction);04550(Signaling pathways regulating pluripotency of stem cells);04630(Jak-STAT signaling pathway);04659(Th17 cell differentiation);05167(Kaposi sarcoma-associated herpesvirus infection);05200(Pathways in cancer);05203(Viral carcinogenesis);05203(Viral carcinogenesis)	K05060	NA	interleukin 6 signal transducer [Source:NCBI gene;Acc:100037294]	protein_coding	1.50575	2.79994	1.934	3.16133	7.42111	13.5733	0.258311	-1.95282	0.0308524	down	yes
MSTRG.112650	TSR2	ENSSSCT00000023558	NA	NA	K14800	NA	TSR2, ribosome maturation factor [Source:NCBI gene;Acc:100157624]	protein_coding	5.14772	0.898521	45.2281	2.64766	1.99904	8.08124	4.02848	2.01024	0.030901	up	yes
MSTRG.64659	TNFRSF12A	ENSSSCT00000026802	GO:0001726(ruffle);GO:0005886(plasma membrane);GO:0006931(substrate-dependent cell migration, cell attachment to substrate);GO:0007155(cell adhesion);GO:0009986(cell surface);GO:0016020(membrane);GO:0016021(integral component of membrane);GO:0043065(positive regulation of apoptotic process);GO:0045765(regulation of angiogenesis);GO:0045773(positive regulation of axon extension);GO:0061041(regulat…	04060(Cytokine-cytokine receptor interaction)	K05149	NA	TNF receptor superfamily member 12A [Source:NCBI gene;Acc:100217390]	protein_coding	1.96866	0.930743	60.998	3.21599	0.393721	8.02761	5.49073	2.457	0.0309294	up	yes
MSTRG.26178	CHCHD4	ENSSSCT00000012701	GO:0005739(mitochondrion);GO:0005758(mitochondrial intermembrane space);GO:0015035(protein disulfide oxidoreductase activity);GO:0018171(peptidyl-cysteine oxidation);GO:0022417(protein maturation by protein folding);GO:0045041(protein import into mitochondrial intermembrane space);GO:0051084('de novo' posttranslational protein folding);GO:0055114(oxidation-reduction process)	NA	K17782	NA	coiled-coil-helix-coiled-coil-helix domain containing 4 [Source:NCBI gene;Acc:100154663]	protein_coding	29.3005	15.7394	225.038	10.053	20.1225	53.3061	3.23518	1.69385	0.0310572	up	yes
MSTRG.40595	CASP3	ENSSSCT00000064876;ENSSSCT00000042090	GO:0001782(B cell homeostasis);GO:0004190(aspartic-type endopeptidase activity);GO:0004197(cysteine-type endopeptidase activity);GO:0004861(cyclin-dependent protein serine/threonine kinase inhibitor activity);GO:0005634(nucleus);GO:0005737(cytoplasm);GO:0005829(cytosol);GO:0006508(proteolysis);GO:0006915(apoptotic process);GO:0006974(cellular response to DNA damage stimulus);GO:0007507(heart deve…	01524(Platinum drug resistance);04010(MAPK signaling pathway);04115(p53 signaling pathway);04210(Apoptosis);04215(Apoptosis - multiple species);04650(Natural killer cell mediated cytotoxicity);04657(IL-17 signaling pathway);04668(TNF signaling pathway);04726(Serotonergic synapse);04932(Non-alcoholic fatty liver disease (NAFLD));04933(AGE-RAGE signaling pathway in diabetic complications);05010(Alz…	K02187	EC:3.4.22.56	caspase 3 [Source:NCBI gene;Acc:397244]	protein_coding	23.5853	36.5053	79.7294	13.7542	22.6915	24.8229	2.28208	1.19035	0.0316255	up	yes
MSTRG.76552	TOB2	ENSSSCT00000045095	GO:0005829(cytosol);GO:0008285(negative regulation of cell population proliferation);GO:0010468(regulation of gene expression);GO:0042809(vitamin D receptor binding);GO:0045671(negative regulation of osteoclast differentiation);GO:0045778(positive regulation of ossification)	03018(RNA degradation)	K14443	NA	transducer of ERBB2, 2 [Source:NCBI gene;Acc:110260627]	protein_coding	20.5245	6.87154	20.8152	7.74845	6.47683	6.86369	2.28609	1.19288	0.0317675	up	yes
MSTRG.82438	NOB1	ENSSSCT00000003050	GO:0000469(cleavage involved in rRNA processing);GO:0004521(endoribonuclease activity);GO:0007601(visual perception);GO:0030490(maturation of SSU-rRNA);GO:0030688(preribosome, small subunit precursor);GO:0042274(ribosomal small subunit biogenesis);GO:0046872(metal ion binding);GO:0090502(RNA phosphodiester bond hydrolysis, endonucleolytic)	03008(Ribosome biogenesis in eukaryotes)	K11883	NA	NIN1 (RPN12) binding protein 1 homolog [Source:NCBI gene;Acc:100516270]	protein_coding	3.00334	2.93912	24.1646	1.66166	2.96775	5.61652	2.93844	1.55505	0.0317845	up	yes
MSTRG.1311	OLIG3	ENSSSCT00000004593	GO:0000122(negative regulation of transcription by RNA polymerase II);GO:0003714(transcription corepressor activity);GO:0006355(regulation of transcription, DNA-templated);GO:0010468(regulation of gene expression);GO:0021520(spinal cord motor neuron cell fate specification);GO:0021522(spinal cord motor neuron differentiation);GO:0046983(protein dimerization activity);GO:0097476(spinal cord motor …	NA	K09085	NA	oligodendrocyte transcription factor 3 [Source:NCBI gene;Acc:100153431]	protein_coding	13.6502	1.16333	12.2785	1.86889	4.4973	0.494299	3.949	1.98149	0.0318132	up	yes
MSTRG.75302	PSRC1	ENSSSCT00000066176;ENSSSCT00000047861;ENSSSCT00000066191	GO:0000922(spindle pole);GO:0001578(microtubule bundle formation);GO:0005654(nucleoplasm);GO:0005737(cytoplasm);GO:0005819(spindle);GO:0005829(cytosol);GO:0005876(spindle microtubule);GO:0007080(mitotic metaphase plate congression);GO:0008017(microtubule binding);GO:0009987(cellular process);GO:0015630(microtubule cytoskeleton);GO:0030308(negative regulation of cell growth);GO:0030496(midbody);GO…	NA	K21443	NA	proline and serine rich coiled-coil 1 [Source:NCBI gene;Acc:100156693]	protein_coding	3.49869	2.58664	8.02367	1.06738	2.13145	2.24244	2.59296	1.3746	0.0318348	up	yes
MSTRG.86383	ENSSSCG00000032991	ENSSSCT00000065979;ENSSSCT00000003827;ENSSSCT00000050339	GO:0005737(cytoplasm);GO:0008284(positive regulation of cell population proliferation);GO:0043066(negative regulation of apoptotic process);GO:0045596(negative regulation of cell differentiation);GO:0045892(negative regulation of transcription, DNA-templated);GO:0045892(negative regulation of transcription, DNA-templated)	NA	NA	NA	melanoma antigen preferentially expressed in tumors-like [Source:NCBI gene;Acc:100624852]	protein_coding	6.37156	7.15771	18.2299	6.76566	4.05415	1.60382	2.55635	1.35408	0.031855	up	yes
MSTRG.24701	RBM5	ENSSSCT00000057016;ENSSSCT00000012473	GO:0000245(spliceosomal complex assembly);GO:0000381(regulation of alternative mRNA splicing, via spliceosome);GO:0003676(nucleic acid binding);GO:0003723(RNA binding);GO:0003729(mRNA binding);GO:0005634(nucleus);GO:0005654(nucleoplasm);GO:0005681(spliceosomal complex);GO:0008380(RNA splicing);GO:0042981(regulation of apoptotic process);GO:0043065(positive regulation of apoptotic process);GO:0046…	NA	K13094	NA	RNA binding motif protein 5 [Source:NCBI gene;Acc:100515237]	protein_coding	16.5905	4.81205	37.3707	10.1892	6.57387	7.76153	2.3965	1.26093	0.0322185	up	yes
MSTRG.83541	ENSSSCG00000002855	ENSSSCT00000003156	GO:0000079(regulation of cyclin-dependent protein serine/threonine kinase activity);GO:0000082(G1/S transition of mitotic cell cycle);GO:0000278(mitotic cell cycle);GO:0000307(cyclin-dependent protein kinase holoenzyme complex);GO:0004672(protein kinase activity);GO:0005634(nucleus);GO:0005737(cytoplasm);GO:0005813(centrosome);GO:0006468(protein phosphorylation);GO:0007088(regulation of mitotic n…	04110(Cell cycle);04114(Oocyte meiosis);04115(p53 signaling pathway);04151(PI3K-Akt signaling pathway);04218(Cellular senescence);04934(Cushing syndrome);05161(Hepatitis B);05162(Measles);05165(Human papillomavirus infection);05166(Human T-cell leukemia virus 1 infection);05169(Epstein-Barr virus infection);05200(Pathways in cancer);05203(Viral carcinogenesis);05206(MicroRNAs in cancer);05215(Pro…	K06626	NA	cyclin E1 [Source:NCBI gene;Acc:100523248]	protein_coding	22.2552	10.9254	50.4059	10.0674	15.1131	10.5736	2.33782	1.22516	0.0323221	up	yes
MSTRG.11765	LAMC3	ENSSSCT00000006282	GO:0000904(cell morphogenesis involved in differentiation);GO:0005604(basement membrane);GO:0007601(visual perception);GO:0014002(astrocyte development);GO:0060041(retina development in camera-type eye)	04151(PI3K-Akt signaling pathway);04510(Focal adhesion);04512(ECM-receptor interaction);05145(Toxoplasmosis);05146(Amoebiasis);05165(Human papillomavirus infection);05200(Pathways in cancer);05222(Small cell lung cancer)	K06247	NA	laminin subunit gamma 3 [Source:NCBI gene;Acc:100157958]	protein_coding	0.660756	0.399644	0.246197	4.63389	1.01646	1.19682	0.190823	-2.38969	0.0323635	down	yes
MSTRG.37219	EXOSC1	ENSSSCT00000011508	GO:0000176(nuclear exosome (RNase complex));GO:0000178(exosome (RNase complex));GO:0003723(RNA binding);GO:0005730(nucleolus);GO:0005737(cytoplasm);GO:0006396(RNA processing)	03018(RNA degradation)	K07573	NA	exosome component 1 [Source:NCBI gene;Acc:100153550]	protein_coding	52.8398	55.962	433.953	42.9463	51.7989	105.322	2.71287	1.43982	0.0325747	up	yes
MSTRG.28065	ZNF639	ENSSSCT00000060729	GO:0000978(RNA polymerase II proximal promoter sequence-specific DNA binding);GO:0001228(DNA-binding transcription activator activity, RNA polymerase II-specific);GO:0003676(nucleic acid binding);GO:0003700(DNA-binding transcription factor activity);GO:0005634(nucleus);GO:0005654(nucleoplasm);GO:0030307(positive regulation of cell growth);GO:0043621(protein self-association);GO:0043922(negative r…	NA	NA	NA	zinc finger protein 639 [Source:NCBI gene;Acc:100623119]	protein_coding	15.9503	13.2192	90.8239	16.638	13.2657	18.7388	2.46684	1.30267	0.032653	up	yes
MSTRG.46215	DHX29	ENSSSCT00000030291;ENSSSCT00000025611;ENSSSCT00000018413	GO:0000166(nucleotide binding);GO:0003676(nucleic acid binding);GO:0003723(RNA binding);GO:0003724(RNA helicase activity);GO:0003743(translation initiation factor activity);GO:0004004(ATP-dependent RNA helicase activity);GO:0004386(helicase activity);GO:0005524(ATP binding);GO:0005737(cytoplasm);GO:0006412(translation);GO:0006413(translational initiation);GO:0016282(eukaryotic 43S preinitiation c…	NA	K18995	EC:3.6.4.13	DExH-box helicase 29 [Source:NCBI gene;Acc:100514880]	protein_coding	5.27161	1.14548	4.11167	1.64576	1.1494	1.17471	2.65216	1.40717	0.0328115	up	yes
MSTRG.85470	ENSSSCG00000039978	ENSSSCT00000054825;ENSSSCT00000048832;ENSSSCT00000043187	GO:0003676(nucleic acid binding);GO:0005622(intracellular);GO:0006355(regulation of transcription, DNA-templated);GO:0046872(metal ion binding);GO:0046872(metal ion binding)	05168(Herpes simplex virus 1 infection);05168(Herpes simplex virus 1 infection)	K09228	NA	zinc finger protein 773-like [Source:NCBI gene;Acc:110261322]	protein_coding	3.76565	0.911392	11.5452	0.72152	1.6409	2.90517	3.07963	1.62276	0.0331287	up	yes
MSTRG.62579	ZNF789	ENSSSCT00000060184;ENSSSCT00000037804;ENSSSCT00000042626;ENSSSCT00000038929;ENSSSCT00000008358;ENSSSCT00000064250	GO:0003676(nucleic acid binding);GO:0003677(DNA binding);GO:0005622(intracellular);GO:0005634(nucleus);GO:0005654(nucleoplasm);GO:0006355(regulation of transcription, DNA-templated);GO:0046872(metal ion binding);GO:0046872(metal ion binding)	NA	NA	NA	zinc finger protein 789 [Source:NCBI gene;Acc:100519827]	protein_coding	0.420645	1.01552	7.74404	0.33322	0.485115	1.16926	4.61876	2.2075	0.0331411	up	yes
MSTRG.45765	ENSSSCG00000035391	ENSSSCT00000041500	NA	NA	NA	NA		protein_coding	2.8317	3.20666	21.8533	2.64778	1.91293	1.2909	4.76649	2.25293	0.0331616	up	yes
MSTRG.57492	GATAD2A	ENSSSCT00000055962;ENSSSCT00000052466;ENSSSCT00000015224	GO:0000122(negative regulation of transcription by RNA polymerase II);GO:0005634(nucleus);GO:0005654(nucleoplasm);GO:0006355(regulation of transcription, DNA-templated);GO:0008270(zinc ion binding);GO:0016581(NuRD complex);GO:0030674(protein binding, bridging);GO:0043565(sequence-specific DNA binding);GO:0045892(negative regulation of transcription, DNA-templated);GO:0045892(negative regulation o…	NA	K23194	NA	GATA zinc finger domain containing 2A [Source:NCBI gene;Acc:100518418]	protein_coding	5.00588	1.6064	7.33296	2.3347	1.71786	1.48062	2.5203	1.3336	0.0332092	up	yes
MSTRG.18892	P4HB	ENSSSCT00000051214;ENSSSCT00000037157	GO:0003756(protein disulfide isomerase activity);GO:0004656(procollagen-proline 4-dioxygenase activity);GO:0005178(integrin binding);GO:0005783(endoplasmic reticulum);GO:0005793(endoplasmic reticulum-Golgi intermediate compartment);GO:0009897(external side of plasma membrane);GO:0015037(peptide disulfide oxidoreductase activity);GO:0016222(procollagen-proline 4-dioxygenase complex);GO:0016853(iso…	04141(Protein processing in endoplasmic reticulum);04141(Protein processing in endoplasmic reticulum)	K09580	EC:5.3.4.1	prolyl 4-hydroxylase subunit beta [Source:NCBI gene;Acc:110255932]	protein_coding	0.742464	0.274469	4.96486	0.360516	0.427799	0.338307	5.3095	2.40858	0.0332174	up	yes
MSTRG.70306	TMEM65	ENSSSCT00000037565;ENSSSCT00000054295;ENSSSCT00000052428;ENSSSCT00000006560	GO:0003231(cardiac ventricle development);GO:0005743(mitochondrial inner membrane);GO:0005886(plasma membrane);GO:0014704(intercalated disc);GO:0016020(membrane);GO:0016021(integral component of membrane);GO:1903779(regulation of cardiac conduction);GO:1903779(regulation of cardiac conduction)	NA	NA	NA	transmembrane protein 65 [Source:NCBI gene;Acc:100157797]	protein_coding	10.8539	2.22829	13.6941	5.85118	1.34465	2.86198	2.66224	1.41264	0.0333012	up	yes
MSTRG.61670	ENSSSCG00000036516	ENSSSCT00000049538;ENSSSCT00000015708;ENSSSCT00000054747;ENSSSCT00000055442;ENSSSCT00000045005	GO:0005509(calcium ion binding);GO:0005886(plasma membrane);GO:0005887(integral component of plasma membrane);GO:0007155(cell adhesion);GO:0007156(homophilic cell adhesion via plasma membrane adhesion molecules);GO:0016020(membrane);GO:0016021(integral component of membrane);GO:0016021(integral component of membrane)	NA	K16494	NA	protocadherin beta-4 [Source:NCBI gene;Acc:100521779]	protein_coding	0.224253	0.0001	0.365631	0.0001	0.0001	0.0001	1966.61	10.9415	0.0334787	up	yes
MSTRG.85793	LRRC47	ENSSSCT00000036719	GO:0003723(RNA binding);GO:0004826(phenylalanine-tRNA ligase activity);GO:0005515(protein binding)	NA	NA	NA	leucine rich repeat containing 47 [Source:NCBI gene;Acc:100624753]	protein_coding	1.70698	0.412443	12.5055	1.8493	0.725828	1.76565	3.3692	1.7524	0.0335027	up	yes
MSTRG.71598	OTUD6B;ENSSSCG00000039660;SLC26A7	ENSSSCT00000006712;ENSSSCT00000057494;ENSSSCT00000045408;ENSSSCT00000056783;ENSSSCT00000006708;ENSSSCT00000054417;ENSSSCT00000047777	GO:0004843(thiol-dependent ubiquitin-specific protease activity);GO:0016579(protein deubiquitination);GO:0005515(protein binding);GO:0001696(gastric acid secretion);GO:0005253(anion channel activity);GO:0005254(chloride channel activity);GO:0005737(cytoplasm);GO:0005768(endosome);GO:0005887(integral component of plasma membrane);GO:0006820(anion transport);GO:0006821(chloride transport);GO:000827…	04971(Gastric acid secretion);04971(Gastric acid secretion)	K18342;K13962	EC:3.4.19.12	OTU domain containing 6B [Source:NCBI gene;Acc:100157831];solute carrier family 26 member 7 [Source:NCBI gene;Acc:100626316]	protein_coding	2.48204	0.924659	12.417	1.23255	1.10197	3.20465	2.8567	1.51435	0.0336089	up	yes
MSTRG.28410	EIF4A2	ENSSSCT00000060903;ENSSSCT00000051483;ENSSSCT00000012915;ENSSSCT00000038672;ENSSSCT00000041278	GO:0000166(nucleotide binding);GO:0003676(nucleic acid binding);GO:0003743(translation initiation factor activity);GO:0004004(ATP-dependent RNA helicase activity);GO:0004386(helicase activity);GO:0005524(ATP binding);GO:0006413(translational initiation);GO:0016020(membrane);GO:0016021(integral component of membrane);GO:0016787(hydrolase activity);GO:0016887(ATPase activity);GO:0048471(perinuclear…	03013(RNA transport);03013(RNA transport)	K03257	NA	eukaryotic translation initiation factor 4A2 [Source:NCBI gene;Acc:100101928]	protein_coding	35.8169	28.1625	122.215	15.0679	27.8721	35.048	2.38747	1.25549	0.033639	up	yes
MSTRG.102995	SLC39A8	ENSSSCT00000039788;ENSSSCT00000049426;ENSSSCT00000040082;ENSSSCT00000010041;ENSSSCT00000041377	GO:0005385(zinc ion transmembrane transporter activity);GO:0005886(plasma membrane);GO:0005887(integral component of plasma membrane);GO:0006829(zinc ion transport);GO:0006882(cellular zinc ion homeostasis);GO:0016020(membrane);GO:0016021(integral component of membrane);GO:0030001(metal ion transport);GO:0031090(organelle membrane);GO:0046873(metal ion transmembrane transporter activity);GO:00550…	04216(Ferroptosis);04216(Ferroptosis)	K14714	NA	solute carrier family 39 member 8 [Source:NCBI gene;Acc:100524695]	protein_coding	12.9891	14.8521	6.12594	26.7594	37.6367	38.4934	0.330132	-1.59888	0.0336729	down	yes
MSTRG.26744	SLC25A36	ENSSSCT00000063584;ENSSSCT00000039971	GO:0000002(mitochondrial genome maintenance);GO:0005739(mitochondrion);GO:0006864(pyrimidine nucleotide transport);GO:0007005(mitochondrion organization);GO:0015218(pyrimidine nucleotide transmembrane transporter activity);GO:0016020(membrane);GO:0016021(integral component of membrane);GO:0022857(transmembrane transporter activity);GO:0051881(regulation of mitochondrial membrane potential);GO:005…	NA	K15116	NA	solute carrier family 25 member 36 [Source:NCBI gene;Acc:100513238]	protein_coding	13.4574	9.89583	22.4977	5.00191	7.51217	8.5266	2.17915	1.12377	0.033707	up	yes
MSTRG.49482	ENSSSCG00000040071;ENSSSCG00000037324	ENSSSCT00000043649;ENSSSCT00000056512	GO:0005185(neurohypophyseal hormone activity);GO:0005576(extracellular region);GO:0010469(regulation of signaling receptor activity);GO:0003676(nucleic acid binding);GO:0005198(structural molecule activity);GO:0008270(zinc ion binding);GO:0016032(viral process)	NA	NA	NA		protein_coding	4.29499	0.748913	14.2545	2.44901	2.94561	1.18212	2.93434	1.55303	0.033712	up	yes
MSTRG.10663	SAL1	ENSSSCT00000006020	GO:0036094(small molecule binding)	NA	NA	NA	salivary lipocalin [Source:NCBI gene;Acc:396739]	protein_coding	1.55318	1.404	15.8515	0.580255	2.33384	2.90706	3.23109	1.69202	0.0338662	up	yes
MSTRG.19440	ENSSSCG00000017202	ENSSSCT00000018727;ENSSSCT00000042031	GO:0000786(nucleosome);GO:0001649(osteoblast differentiation);GO:0001740(Barr body);GO:0003677(DNA binding);GO:0005634(nucleus);GO:0005694(chromosome);GO:0006997(nucleus organization);GO:0007283(spermatogenesis);GO:0007286(spermatid development);GO:0007338(single fertilization);GO:0007566(embryo implantation);GO:0008283(cell population proliferation);GO:0008584(male gonad development);GO:0031492(…	05034(Alcoholism);05202(Transcriptional misregulation in cancer);05322(Systemic lupus erythematosus);05322(Systemic lupus erythematosus)	K11253	NA	histone H3.3 [Source:NCBI gene;Acc:100521680]	protein_coding	191.622	277.835	1226.31	164.114	244.815	292.144	2.41881	1.2743	0.0338816	up	yes
MSTRG.65291	MTLN	ENSSSCT00000045439	GO:0010918(positive regulation of mitochondrial membrane potential);GO:0051284(positive regulation of sequestering of calcium ion)	NA	NA	NA	mitoregulin [Source:HGNC Symbol;Acc:HGNC:27339]	protein_coding	16.5756	29.124	17.3897	4.90585	8.46617	12.4927	2.43921	1.28641	0.0339726	up	yes
MSTRG.74386	ENSSSCG00000006685	ENSSSCT00000007323;ENSSSCT00000007324	GO:0004930(G protein-coupled receptor activity);GO:0004968(gonadotropin-releasing hormone receptor activity);GO:0005887(integral component of plasma membrane);GO:0007186(G protein-coupled receptor signaling pathway);GO:0016020(membrane);GO:0016021(integral component of membrane);GO:0016500(protein-hormone receptor activity);GO:0032870(cellular response to hormone stimulus);GO:0097211(cellular res…	04080(Neuroactive ligand-receptor interaction);04912(GnRH signaling pathway);04912(GnRH signaling pathway)	K04280	NA	gonadotropin-releasing hormone (type 2) receptor 2 [Source:NCBI gene;Acc:414423]	protein_coding	0.812405	1.29461	0.36924	0.874666	6.41496	6.42114	0.180607	-2.46907	0.0341775	down	yes
MSTRG.19163	JMJD6	ENSSSCT00000066321	GO:0001568(blood vessel development);GO:0001822(kidney development);GO:0002040(sprouting angiogenesis);GO:0003713(transcription coactivator activity);GO:0003723(RNA binding);GO:0003727(single-stranded RNA binding);GO:0005506(iron ion binding);GO:0005634(nucleus);GO:0005654(nucleoplasm);GO:0005730(nucleolus);GO:0005737(cytoplasm);GO:0005829(cytosol);GO:0005886(plasma membrane);GO:0006482(protein d…	NA	K11323	EC:1.14.11.-	jumonji domain containing 6, arginine demethylase and lysine hydroxylase [Source:NCBI gene;Acc:100621462]	protein_coding	13.1284	2.1302	25.7506	6.93443	3.69533	5.07792	2.61077	1.38447	0.0341852	up	yes
MSTRG.11649	ENSSSCG00000005656	ENSSSCT00000006219	GO:0005634(nucleus);GO:0006334(nucleosome assembly)	NA	K11290	NA	SET nuclear proto-oncogene [Source:NCBI gene;Acc:100514028]	protein_coding	30.9866	6.0566	66.2354	14.5897	7.55653	18.4203	2.54591	1.34818	0.0341945	up	yes
MSTRG.34474	CHEK2	ENSSSCT00000037647;ENSSSCT00000038626;ENSSSCT00000047028;ENSSSCT00000043678;ENSSSCT00000060700	GO:0000086(G2/M transition of mitotic cell cycle);GO:0000781(chromosome, telomeric region);GO:0001302(replicative cell aging);GO:0004672(protein kinase activity);GO:0004674(protein serine/threonine kinase activity);GO:0005515(protein binding);GO:0005524(ATP binding);GO:0005654(nucleoplasm);GO:0005794(Golgi apparatus);GO:0006302(double-strand break repair);GO:0006355(regulation of transcription, D…	04110(Cell cycle);04115(p53 signaling pathway);04218(Cellular senescence);05166(Human T-cell leukemia virus 1 infection);05166(Human T-cell leukemia virus 1 infection)	K06641	EC:2.7.11.1	checkpoint kinase 2 [Source:NCBI gene;Acc:100192447]	protein_coding	1.44867	0.994929	39.1114	3.28603	1.92019	6.03302	3.69731	1.88648	0.0343343	up	yes
MSTRG.62566	BUD31	ENSSSCT00000008363;ENSSSCT00000008352	GO:0000398(mRNA splicing, via spliceosome);GO:0000790(nuclear chromatin);GO:0005634(nucleus);GO:0005681(spliceosomal complex);GO:0030374(nuclear receptor transcription coactivator activity);GO:0035257(nuclear hormone receptor binding);GO:0071007(U2-type catalytic step 2 spliceosome);GO:1903508(positive regulation of nucleic acid-templated transcription);GO:2000825(positive regulation of androgen …	03040(Spliceosome);03040(Spliceosome)	K12873	NA	BUD31 homolog [Source:NCBI gene;Acc:100520297]	protein_coding	173.344	118.701	530.413	120.78	124.932	122.905	2.23119	1.15782	0.0343852	up	yes
MSTRG.52174	MKRN1	ENSSSCT00000017962;ENSSSCT00000064910;ENSSSCT00000038255;ENSSSCT00000060673	GO:0000209(protein polyubiquitination);GO:0004842(ubiquitin-protein transferase activity);GO:0046872(metal ion binding);GO:0046872(metal ion binding)	NA	K15687	EC:2.3.2.27	makorin ring finger protein 1 [Source:NCBI gene;Acc:100514261]	protein_coding	14.815	6.9204	42.6909	5.33569	6.10258	13.9993	2.53272	1.34069	0.0344901	up	yes
MSTRG.46824	CCNB1	ENSSSCT00000024108	GO:0000079(regulation of cyclin-dependent protein serine/threonine kinase activity);GO:0000278(mitotic cell cycle);GO:0000307(cyclin-dependent protein kinase holoenzyme complex);GO:0000922(spindle pole);GO:0000942(condensed nuclear chromosome outer kinetochore);GO:0001701(in utero embryonic development);GO:0004672(protein kinase activity);GO:0005113(patched binding);GO:0005634(nucleus);GO:0005737…	04068(FoxO signaling pathway);04110(Cell cycle);04114(Oocyte meiosis);04115(p53 signaling pathway);04218(Cellular senescence);04914(Progesterone-mediated oocyte maturation);05170(Human immunodeficiency virus 1 infection)	K05868	NA	cyclin B1 [Source:NCBI gene;Acc:397662]	protein_coding	215.035	267.717	364.001	98.7233	136.885	162.751	2.1256	1.08787	0.0346005	up	yes
MSTRG.20333	ENSSSCG00000035435	ENSSSCT00000065853	GO:0005198(structural molecule activity);GO:0045095(keratin filament)	NA	NA	NA	keratin-associated protein 3-2 [Source:NCBI gene;Acc:110256009]	protein_coding	3.32394	0.515226	155.418	10.2907	6.54346	11.549	5.61097	2.48825	0.0346898	up	yes
MSTRG.103696	LIN54	ENSSSCT00000055002;ENSSSCT00000040449;ENSSSCT00000029534;ENSSSCT00000050831;ENSSSCT00000010122	GO:0000977(RNA polymerase II regulatory region sequence-specific DNA binding);GO:0005634(nucleus);GO:0006355(regulation of transcription, DNA-templated);GO:0006355(regulation of transcription, DNA-templated)	04218(Cellular senescence);04218(Cellular senescence)	K21776	NA	lin-54 DREAM MuvB core complex component [Source:NCBI gene;Acc:100511027]	protein_coding	4.61709	1.57399	5.60846	1.23342	1.24118	2.17581	2.53731	1.3433	0.0347408	up	yes
MSTRG.51570	NCAPG2	ENSSSCT00000027169;ENSSSCT00000058610	GO:0000796(condensin complex);GO:0001833(inner cell mass cell proliferation);GO:0005634(nucleus);GO:0006366(transcription by RNA polymerase II);GO:0016607(nuclear speck);GO:0030218(erythrocyte differentiation);GO:0035064(methylated histone binding);GO:0043425(bHLH transcription factor binding);GO:0045647(negative regulation of erythrocyte differentiation);GO:0061098(positive regulation of protein…	NA	K11492	NA	non-SMC condensin II complex subunit G2 [Source:NCBI gene;Acc:100623997]	protein_coding	9.21281	10.565	16.5799	4.45724	6.14589	6.45466	2.13144	1.09183	0.0347785	up	yes
MSTRG.35218	C1orf131	ENSSSCT00000011142	GO:0005694(chromosome)	NA	NA	NA	chromosome 14 C1orf131 homolog [Source:NCBI gene;Acc:100155035]	protein_coding	0.821918	0.579224	10.1904	0.671189	0.429332	2.052	3.6769	1.87849	0.0350511	up	yes
MSTRG.85160	PPP2R1A	ENSSSCT00000030514;ENSSSCT00000050543	GO:0000159(protein phosphatase type 2A complex);GO:0000775(chromosome, centromeric region);GO:0004722(protein serine/threonine phosphatase activity);GO:0005515(protein binding);GO:0005634(nucleus);GO:0005694(chromosome);GO:0005737(cytoplasm);GO:0005829(cytosol);GO:0005886(plasma membrane);GO:0006470(protein dephosphorylation);GO:0007059(chromosome segregation);GO:0007143(female meiotic nuclear di…	03015(mRNA surveillance pathway);04071(Sphingolipid signaling pathway);04114(Oocyte meiosis);04151(PI3K-Akt signaling pathway);04152(AMPK signaling pathway);04261(Adrenergic signaling in cardiomyocytes);04350(TGF-beta signaling pathway);04390(Hippo signaling pathway);04530(Tight junction);04728(Dopaminergic synapse);04730(Long-term depression);05142(Chagas disease (American trypanosomiasis));0516…	K03456	NA	protein phosphatase 2 scaffold subunit Aalpha [Source:NCBI gene;Acc:397088]	protein_coding	8.42607	3.10314	12.6951	2.86918	4.22089	3.04348	2.3905	1.25731	0.0350541	up	yes
MSTRG.22833	DNAH9	ENSSSCT00000019610	GO:0003777(microtubule motor activity);GO:0005524(ATP binding);GO:0005930(axoneme);GO:0007018(microtubule-based movement);GO:0008569(ATP-dependent microtubule motor activity, minus-end-directed);GO:0030286(dynein complex);GO:0045503(dynein light chain binding);GO:0045505(dynein intermediate chain binding);GO:0051959(dynein light intermediate chain binding);GO:0097729(9+2 motile cilium);GO:0120135…	05016(Huntington disease)	K10408	NA	dynein axonemal heavy chain 9 [Source:NCBI gene;Acc:100518397]	protein_coding	0.142373	0.116281	0.978182	0.0336763	0.135822	0.0748583	5.0616	2.33959	0.0351949	up	yes
MSTRG.113727	ENSSSCG00000028913	ENSSSCT00000013680	GO:0003676(nucleic acid binding);GO:0003723(RNA binding);GO:0005515(protein binding);GO:0005634(nucleus);GO:0005737(cytoplasm);GO:0006406(mRNA export from nucleus);GO:0016973(poly(A)+ mRNA export from nucleus)	NA	NA	NA		protein_coding	0.596687	0.310727	3.06167	0.0001	0.0001	0.237304	16.7117	4.06278	0.0352123	up	yes
MSTRG.112252	ENSSSCG00000021591	ENSSSCT00000030983;ENSSSCT00000045733	GO:0003676(nucleic acid binding);GO:0003723(RNA binding);GO:0003730(mRNA 3'-UTR binding);GO:0005681(spliceosomal complex);GO:0005737(cytoplasm);GO:0006417(regulation of translation);GO:0008266(poly(U) RNA binding);GO:0009409(response to cold);GO:0015934(large ribosomal subunit);GO:0017148(negative regulation of translation);GO:0030371(translation repressor activity);GO:0043023(ribosomal large sub…	NA	K13186	NA	RNA binding motif protein 3 [Source:NCBI gene;Acc:100627807]	protein_coding	7.23622	9.76504	82.0532	12.1824	7.6919	16.5199	2.72171	1.44451	0.0352351	up	yes
MSTRG.90482	ENSSSCG00000003839	ENSSSCT00000054751;ENSSSCT00000042216;ENSSSCT00000004251	GO:0001568(blood vessel development);GO:0001702(gastrulation with mouth forming second);GO:0001933(negative regulation of protein phosphorylation);GO:0005178(integrin binding);GO:0005886(plasma membrane);GO:0005887(integral component of plasma membrane);GO:0006644(phospholipid metabolic process);GO:0007155(cell adhesion);GO:0008195(phosphatidate phosphatase activity);GO:0016020(membrane);GO:00160…	00561(Glycerolipid metabolism);00564(Glycerophospholipid metabolism);00565(Ether lipid metabolism);00600(Sphingolipid metabolism);04072(Phospholipase D signaling pathway);04666(Fc gamma R-mediated phagocytosis);04975(Fat digestion and absorption);05231(Choline metabolism in cancer);05231(Choline metabolism in cancer)	K01080	EC:3.1.3.4	phospholipid phosphatase 3 [Source:NCBI gene;Acc:100512419]	protein_coding	0.170692	0.269131	0.165871	2.15789	0.27726	3.1786	0.107895	-3.21231	0.0353595	down	yes
MSTRG.50288	AAR2	ENSSSCT00000008004	GO:0000244(spliceosomal tri-snRNP complex assembly)	NA	K13205	NA	AAR2 splicing factor homolog [Source:NCBI gene;Acc:100152525]	protein_coding	2.44016	0.70917	15.8751	0.474757	0.83065	3.77718	3.74306	1.90422	0.0354861	up	yes
MSTRG.48112	TUSC3	ENSSSCT00000059780;ENSSSCT00000044346;ENSSSCT00000031844	GO:0004579(dolichyl-diphosphooligosaccharide-protein glycotransferase activity);GO:0008250(oligosaccharyltransferase complex);GO:0015095(magnesium ion transmembrane transporter activity);GO:0015693(magnesium ion transport);GO:0016020(membrane);GO:0016021(integral component of membrane);GO:0018279(protein N-linked glycosylation via asparagine);GO:0050890(cognition);GO:1903830(magnesium ion transme…	00510(N-Glycan biosynthesis);04141(Protein processing in endoplasmic reticulum);04141(Protein processing in endoplasmic reticulum)	K12669	NA	tumor suppressor candidate 3 [Source:NCBI gene;Acc:106504082]	protein_coding	8.10228	7.82629	13.8007	3.93317	5.25367	4.6882	2.14264	1.09939	0.035526	up	yes
MSTRG.10017	HEMGN	ENSSSCT00000057353;ENSSSCT00000065984;ENSSSCT00000005911	GO:0005654(nucleoplasm);GO:0030154(cell differentiation);GO:0045667(regulation of osteoblast differentiation);GO:0045667(regulation of osteoblast differentiation)	NA	NA	NA	hemogen [Source:NCBI gene;Acc:100155492]	protein_coding	0.0001	0.0001	0.0001	0.20796	0.291276	0.0145031	0.000583955	-10.7419	0.0355497	down	yes
MSTRG.57116	ENSSSCG00000031501	ENSSSCT00000059815	GO:0003779(actin binding);GO:0031032(actomyosin structure organization)	NA	NA	NA		protein_coding	0.0207201	0.0001	0.0001	1.20876	0.451364	1.14939	0.00744617	-7.06929	0.0357071	down	yes
MSTRG.93925	OPN5	ENSSSCT00000031870	GO:0004930(G protein-coupled receptor activity);GO:0005502(11-cis retinal binding);GO:0005887(integral component of plasma membrane);GO:0007165(signal transduction);GO:0007186(G protein-coupled receptor signaling pathway);GO:0007601(visual perception);GO:0007602(phototransduction);GO:0008020(G protein-coupled photoreceptor activity);GO:0009584(detection of visible light);GO:0009881(photoreceptor …	NA	K08385	NA	opsin 5 [Source:NCBI gene;Acc:100626620]	protein_coding	0.534562	1.66955	1.09532	0.0001	0.0001	0.0571583	57.5233	5.84607	0.0358051	up	yes
MSTRG.74952	DRAM2	ENSSSCT00000026833	GO:0001917(photoreceptor inner segment);GO:0005737(cytoplasm);GO:0005764(lysosome);GO:0005794(Golgi apparatus);GO:0007601(visual perception);GO:0010506(regulation of autophagy);GO:0016020(membrane);GO:0016021(integral component of membrane);GO:0016324(apical plasma membrane);GO:0043231(intracellular membrane-bounded organelle);GO:0045494(photoreceptor cell maintenance)	NA	K21956	NA	DNA damage regulated autophagy modulator 2 [Source:NCBI gene;Acc:100158051]	protein_coding	0.743508	1.97151	0.455538	3.90049	4.37987	5.66902	0.22729	-2.13739	0.0358251	down	yes
MSTRG.89528	UOX	ENSSSCT00000024132	GO:0004846(urate oxidase activity);GO:0005777(peroxisome);GO:0006144(purine nucleobase metabolic process);GO:0016491(oxidoreductase activity);GO:0019628(urate catabolic process);GO:0055114(oxidation-reduction process)	00230(Purine metabolism);00232(Caffeine metabolism)	K00365	EC:1.7.3.3	urate oxidase [Source:NCBI gene;Acc:397510]	protein_coding	0.344236	0.331749	0.12308	0.444222	2.00116	3.49616	0.134488	-2.89445	0.0359952	down	yes
MSTRG.90739	ENSSSCG00000003868	ENSSSCT00000004280	GO:0002098(tRNA wobble uridine modification);GO:0006357(regulation of transcription by RNA polymerase II);GO:0033588(Elongator holoenzyme complex)	NA	NA	NA		protein_coding	8.05633	7.75215	39.5134	8.96979	6.30487	6.76417	2.5102	1.3278	0.036123	up	yes
MSTRG.39638	ENSSSCG00000040294	ENSSSCT00000062499	GO:0003677(DNA binding);GO:0006355(regulation of transcription, DNA-templated)	NA	NA	NA	activated RNA polymerase II transcriptional coactivator p15 [Source:NCBI gene;Acc:100512195]	protein_coding	210.451	110.3	436.35	73.1922	106.148	154.637	2.26692	1.18073	0.0361232	up	yes
MSTRG.103064	H2AFZ	ENSSSCT00000010051	GO:0000786(nucleosome);GO:0000978(RNA polymerase II proximal promoter sequence-specific DNA binding);GO:0000979(RNA polymerase II core promoter sequence-specific DNA binding);GO:0000980(RNA polymerase II distal enhancer sequence-specific DNA binding);GO:0003677(DNA binding);GO:0005634(nucleus);GO:0005694(chromosome);GO:0005719(nuclear euchromatin);GO:0005720(nuclear heterochromatin);GO:0031490(ch…	04217(Necroptosis);05034(Alcoholism);05322(Systemic lupus erythematosus)	K11251	NA	H2A histone family, member Z [Source:NCBI gene;Acc:100141311]	protein_coding	157.679	198.192	1556.02	189.643	170.033	367.18	2.63036	1.39526	0.0362964	up	yes
MSTRG.35277	CCSAP	ENSSSCT00000029998	GO:0005813(centrosome);GO:0005814(centriole);GO:0005819(spindle);GO:0005856(cytoskeleton);GO:0005929(cilium);GO:0005930(axoneme);GO:0008017(microtubule binding);GO:0030424(axon);GO:0035869(ciliary transition zone);GO:0036064(ciliary basal body);GO:0060296(regulation of cilium beat frequency involved in ciliary motility);GO:0061673(mitotic spindle astral microtubule);GO:0072686(mitotic spindle);GO…	NA	K16454	NA	centriole, cilia and spindle associated protein [Source:NCBI gene;Acc:100521297]	protein_coding	4.01778	2.01829	10.9958	2.87717	2.13877	1.74755	2.51821	1.3324	0.0363943	up	yes
MSTRG.47976	ENSSSCG00000007001	ENSSSCT00000007667;ENSSSCT00000040979;ENSSSCT00000023191	GO:0005515(protein binding);GO:0005515(protein binding)	NA	NA	NA	ankyrin repeat domain-containing protein 26-like [Source:NCBI gene;Acc:110257476]	protein_coding	1.06813	1.35221	0.831767	0.191137	0.238634	0.162591	5.49007	2.45683	0.0367044	up	yes
MSTRG.66243	ENSSSCG00000031177	ENSSSCT00000034539;ENSSSCT00000034135;ENSSSCT00000036627	GO:0004888(transmembrane signaling receptor activity);GO:0005615(extracellular space);GO:0008284(positive regulation of cell population proliferation);GO:0030246(carbohydrate binding);GO:0042834(peptidoglycan binding);GO:0043434(response to peptide hormone);GO:0044278(cell wall disruption in other organism);GO:0061844(antimicrobial humoral immune response mediated by antimicrobial peptide);GO:007…	NA	NA	NA	regenerating islet-derived 3 gamma [Source:NCBI gene;Acc:100240745]	protein_coding	0.0001	0.0001	0.0001	1.41167	0.356207	0.0001	0.000169686	-12.5248	0.0367858	down	yes
MSTRG.9183	CDC37L1	ENSSSCT00000005752;ENSSSCT00000055498	GO:0005737(cytoplasm);GO:0005829(cytosol);GO:0006457(protein folding);GO:0031072(heat shock protein binding);GO:0050821(protein stabilization);GO:0051082(unfolded protein binding);GO:0051087(chaperone binding);GO:0051087(chaperone binding)	NA	NA	NA	cell division cycle 37 like 1 [Source:NCBI gene;Acc:100522234]	protein_coding	2.93391	2.67728	11.6618	2.55357	1.54516	2.9756	2.44164	1.28785	0.0367917	up	yes
MSTRG.1201	REPS1	ENSSSCT00000033622;ENSSSCT00000056258;ENSSSCT00000004582	GO:0005509(calcium ion binding);GO:0005515(protein binding);GO:0005886(plasma membrane);GO:0005905(clathrin-coated pit);GO:0006898(receptor-mediated endocytosis);GO:0017124(SH3 domain binding);GO:0017124(SH3 domain binding)	NA	K20068	NA	RALBP1 associated Eps domain containing 1 [Source:NCBI gene;Acc:100154803]	protein_coding	26.1041	9.34442	16.2668	10.4935	4.89051	7.38977	2.27082	1.18321	0.0369537	up	yes
MSTRG.23178	FLII	ENSSSCT00000046514;ENSSSCT00000061513;ENSSSCT00000051763	GO:0003779(actin binding);GO:0005515(protein binding);GO:0005654(nucleoplasm);GO:0005815(microtubule organizing center);GO:0005829(cytosol);GO:0005903(brush border);GO:0007275(multicellular organism development);GO:0030036(actin cytoskeleton organization);GO:0051014(actin filament severing);GO:0051015(actin filament binding);GO:0051015(actin filament binding)	NA	NA	NA	FLII, actin remodeling protein [Source:NCBI gene;Acc:110256127]	protein_coding	3.15465	0.838091	1.66332	0.378046	0.617969	0.520353	3.73001	1.89918	0.0372464	up	yes
MSTRG.36379	GRID1	ENSSSCT00000011333	GO:0004970(ionotropic glutamate receptor activity);GO:0005216(ion channel activity);GO:0005886(plasma membrane);GO:0006811(ion transport);GO:0008066(glutamate receptor activity);GO:0016020(membrane);GO:0016021(integral component of membrane);GO:0030054(cell junction);GO:0034220(ion transmembrane transport);GO:0035176(social behavior);GO:0035235(ionotropic glutamate receptor signaling pathway);GO:…	04080(Neuroactive ligand-receptor interaction)	K05206	NA	glutamate ionotropic receptor delta type subunit 1 [Source:NCBI gene;Acc:100153116]	protein_coding	0.377432	0.64914	6.13423	0.0001	0.104216	0.793839	7.97279	2.99508	0.0372676	up	yes
MSTRG.75398	SLC30A7	ENSSSCT00000048059;ENSSSCT00000007513	GO:0005737(cytoplasm);GO:0005794(Golgi apparatus);GO:0006812(cation transport);GO:0006829(zinc ion transport);GO:0008324(cation transmembrane transporter activity);GO:0016020(membrane);GO:0016021(integral component of membrane);GO:0031410(cytoplasmic vesicle);GO:0031982(vesicle);GO:0032119(sequestering of zinc ion);GO:0048471(perinuclear region of cytoplasm);GO:0055085(transmembrane transport);GO…	NA	K14692	NA	solute carrier family 30 member 7 [Source:NCBI gene;Acc:100156498]	protein_coding	5.85979	3.2231	7.10415	2.63937	1.34859	2.92502	2.34154	1.22746	0.0373708	up	yes
MSTRG.88725	RMC1	ENSSSCT00000027568;ENSSSCT00000062089	GO:0005515(protein binding);GO:0010506(regulation of autophagy);GO:0031902(late endosome membrane);GO:0035658(Mon1-Ccz1 complex);GO:0035658(Mon1-Ccz1 complex)	NA	NA	NA	regulator of MON1-CCZ1 [Source:NCBI gene;Acc:100739220]	protein_coding	126.308	109.689	80.7022	64.526	52.1058	36.7644	2.06459	1.04585	0.0374063	up	yes
MSTRG.76585	RPS19BP1	ENSSSCT00000000089	GO:0005634(nucleus);GO:0005654(nucleoplasm);GO:0005730(nucleolus);GO:0005829(cytosol);GO:0019899(enzyme binding)	NA	NA	NA	ribosomal protein S19 binding protein 1 [Source:NCBI gene;Acc:100518907]	protein_coding	28.8313	9.98622	102.688	12.352	15.7155	24.2666	2.70389	1.43503	0.037418	up	yes
MSTRG.22794	ZNF18	ENSSSCT00000019609	GO:0003676(nucleic acid binding);GO:0003677(DNA binding);GO:0003700(DNA-binding transcription factor activity);GO:0005622(intracellular);GO:0005634(nucleus);GO:0006355(regulation of transcription, DNA-templated);GO:0046872(metal ion binding)	NA	K09229	NA	zinc finger protein 18 [Source:NCBI gene;Acc:100518217]	protein_coding	0.973072	0.61973	3.93805	0.666371	0.262622	0.388849	4.1969	2.06932	0.0374871	up	yes
MSTRG.89019	DSG1	ENSSSCT00000022644	GO:0005509(calcium ion binding);GO:0005886(plasma membrane);GO:0005911(cell-cell junction);GO:0007155(cell adhesion);GO:0007156(homophilic cell adhesion via plasma membrane adhesion molecules);GO:0009898(cytoplasmic side of plasma membrane);GO:0016020(membrane);GO:0016021(integral component of membrane);GO:0045295(gamma-catenin binding);GO:0050821(protein stabilization)	05150(Staphylococcus aureus infection)	K07596	NA	desmoglein 1 [Source:NCBI gene;Acc:641355]	protein_coding	3.56961	0.54937	6.93871	1.11396	1.56163	1.30724	2.77633	1.47318	0.0375487	up	yes
MSTRG.36661	TFAM	ENSSSCT00000046982	GO:0001018(mitochondrial promoter sequence-specific DNA binding);GO:0003677(DNA binding);GO:0003682(chromatin binding);GO:0003700(DNA-binding transcription factor activity);GO:0005739(mitochondrion);GO:0005759(mitochondrial matrix);GO:0006390(mitochondrial transcription);GO:0006391(transcription initiation from mitochondrial promoter);GO:0008301(DNA binding, bending);GO:0032991(protein-containing…	04371(Apelin signaling pathway);05016(Huntington disease)	K11830	NA	transcription factor A, mitochondrial [Source:NCBI gene;Acc:397279]	protein_coding	86.1876	42.3038	204.875	61.5017	52.4332	40.014	2.16543	1.11465	0.0375868	up	yes
MSTRG.80036	ADIPOR2	ENSSSCT00000000821;ENSSSCT00000064201	GO:0005886(plasma membrane);GO:0016020(membrane);GO:0016021(integral component of membrane);GO:0031226(intrinsic component of plasma membrane);GO:0033211(adiponectin-activated signaling pathway);GO:0038023(signaling receptor activity);GO:0042593(glucose homeostasis);GO:0042802(identical protein binding);GO:0046982(protein heterodimerization activity);GO:0055100(adiponectin binding);GO:0061042(vas…	04152(AMPK signaling pathway);04211(Longevity regulating pathway);04920(Adipocytokine signaling pathway);04932(Non-alcoholic fatty liver disease (NAFLD));04932(Non-alcoholic fatty liver disease (NAFLD))	K07297	NA	adiponectin receptor 2 [Source:NCBI gene;Acc:404694]	protein_coding	5.81539	2.66412	35.5757	6.2111	2.5728	7.74771	2.66491	1.41408	0.0375956	up	yes
MSTRG.9174	RCL1	ENSSSCT00000005750	GO:0000447(endonucleolytic cleavage in ITS1 to separate SSU-rRNA from 5.8S rRNA and LSU-rRNA from tricistronic rRNA transcript (SSU-rRNA, 5.8S rRNA, LSU-rRNA));GO:0000480(endonucleolytic cleavage in 5'-ETS of tricistronic rRNA transcript (SSU-rRNA, 5.8S rRNA, LSU-rRNA));GO:0003824(catalytic activity);GO:0004521(endoribonuclease activity);GO:0005730(nucleolus);GO:0006396(RNA processing);GO:0042254…	03008(Ribosome biogenesis in eukaryotes)	K11108	NA	RNA terminal phosphate cyclase like 1 [Source:NCBI gene;Acc:100154484]	protein_coding	7.55098	3.6604	51.0608	5.7421	3.76684	12.4692	2.83337	1.50252	0.0376966	up	yes
MSTRG.31765	ENSSSCG00000022164	ENSSSCT00000043876;ENSSSCT00000025735	NA	NA	NA	NA	heat shock transcription factor 2 binding protein [Source:NCBI gene;Acc:100621369]	protein_coding	2.97943	2.59356	7.78769	1.19034	1.18202	2.33959	2.83549	1.5036	0.0377201	up	yes
MSTRG.115604	NSDHL	ENSSSCT00000013948;ENSSSCT00000033816;ENSSSCT00000033571;ENSSSCT00000048661;ENSSSCT00000062335	GO:0001942(hair follicle development);GO:0003854(3-beta-hydroxy-delta5-steroid dehydrogenase activity);GO:0005783(endoplasmic reticulum);GO:0005811(lipid droplet);GO:0006694(steroid biosynthetic process);GO:0007224(smoothened signaling pathway);GO:0008203(cholesterol metabolic process);GO:0016020(membrane);GO:0016021(integral component of membrane);GO:0016491(oxidoreductase activity);GO:0016616(o…	00100(Steroid biosynthesis);00100(Steroid biosynthesis)	K07748	EC:1.1.1.170	NAD(P) dependent steroid dehydrogenase-like [Source:NCBI gene;Acc:100157894]	protein_coding	0.738125	1.31852	10.3407	0.873494	1.85097	1.3307	3.05717	1.6122	0.0378282	up	yes
MSTRG.41944	CERS6	ENSSSCT00000058572;ENSSSCT00000060525	GO:0003677(DNA binding);GO:0005634(nucleus);GO:0016020(membrane);GO:0016021(integral component of membrane);GO:0016021(integral component of membrane)	00600(Sphingolipid metabolism);04071(Sphingolipid signaling pathway);04071(Sphingolipid signaling pathway)	K04710	EC:2.3.1.24	ceramide synthase 6 [Source:NCBI gene;Acc:100126279]	protein_coding	0.199927	0.160034	0.0553907	1.88085	0.286278	0.576409	0.151393	-2.72363	0.037835	down	yes
MSTRG.57596	IFI30	ENSSSCT00000015187	GO:0002376(immune system process);GO:0005576(extracellular region);GO:0005764(lysosome);GO:0005829(cytosol);GO:0016491(oxidoreductase activity);GO:0016667(oxidoreductase activity, acting on a sulfur group of donors);GO:0030054(cell junction);GO:0042590(antigen processing and presentation of exogenous peptide antigen via MHC class I);GO:0043231(intracellular membrane-bounded organelle);GO:0055114(…	04612(Antigen processing and presentation)	K08059	NA	IFI30, lysosomal thiol reductase [Source:NCBI gene;Acc:100174943]	protein_coding	2.38845	0.905693	93.6735	5.57772	2.57087	13.118	4.55963	2.18892	0.0378546	up	yes
MSTRG.2148	VGLL2	ENSSSCT00000064779;ENSSSCT00000004703	GO:0003713(transcription coactivator activity);GO:0005634(nucleus);GO:0005737(cytoplasm);GO:0006355(regulation of transcription, DNA-templated);GO:0007519(skeletal muscle tissue development);GO:0008022(protein C-terminus binding);GO:0045944(positive regulation of transcription by RNA polymerase II);GO:0045944(positive regulation of transcription by RNA polymerase II)	NA	NA	NA	vestigial like family member 2 [Source:NCBI gene;Acc:100739384]	protein_coding	2.14038	0.435335	12.045	0.0881671	0.554955	2.25	5.0536	2.33731	0.0379953	up	yes
MSTRG.35367	ENSSSCG00000010203	ENSSSCT00000059531;ENSSSCT00000058620;ENSSSCT00000051627;ENSSSCT00000011169;ENSSSCT00000044603;ENSSSCT00000048062;ENSSSCT00000060825	GO:0003676(nucleic acid binding);GO:0003723(RNA binding);GO:0003723(RNA binding)	NA	K12898	NA	heterogeneous nuclear ribonucleoprotein F [Source:NCBI gene;Acc:100155475]	protein_coding	139.495	35.7687	175.598	63.1407	24.9705	64.2873	2.30227	1.20305	0.0380297	up	yes
MSTRG.71127	RNF19A	ENSSSCT00000042277;ENSSSCT00000047504;ENSSSCT00000041893;ENSSSCT00000006656	GO:0000151(ubiquitin ligase complex);GO:0000209(protein polyubiquitination);GO:0004842(ubiquitin-protein transferase activity);GO:0005737(cytoplasm);GO:0005815(microtubule organizing center);GO:0005856(cytoskeleton);GO:0006511(ubiquitin-dependent protein catabolic process);GO:0016020(membrane);GO:0016021(integral component of membrane);GO:0016567(protein ubiquitination);GO:0016740(transferase act…	NA	K11972	EC:2.3.2.31	ring finger protein 19A, RBR E3 ubiquitin protein ligase [Source:NCBI gene;Acc:654326]	protein_coding	22.9456	7.05773	23.9699	8.59493	10.0328	6.1845	2.17527	1.12119	0.0383352	up	yes
MSTRG.87775	YRDC	ENSSSCT00000040530	GO:0003725(double-stranded RNA binding);GO:0016020(membrane);GO:0051051(negative regulation of transport)	NA	NA	NA	yrdC N6-threonylcarbamoyltransferase domain containing [Source:NCBI gene;Acc:110261153]	protein_coding	9.16327	1.37164	44.8262	4.97274	6.14157	6.62808	3.12028	1.64167	0.0383402	up	yes
MSTRG.26236	RAB43	ENSSSCT00000049405	GO:0003924(GTPase activity);GO:0005525(GTP binding);GO:0005794(Golgi apparatus);GO:0007030(Golgi organization);GO:0019068(virion assembly);GO:0035526(retrograde transport, plasma membrane to Golgi);GO:0045335(phagocytic vesicle);GO:0071346(cellular response to interferon-gamma);GO:0090382(phagosome maturation);GO:1901998(toxin transport)	NA	K07930	NA	RAB43, member RAS oncogene family [Source:NCBI gene;Acc:110256291]	protein_coding	5.37043	1.9552	2.98216	1.54102	0.795943	1.33166	2.80972	1.49042	0.0383623	up	yes
MSTRG.88259	CLSPN	ENSSSCT00000004024;ENSSSCT00000042351	GO:0000077(DNA damage checkpoint);GO:0005654(nucleoplasm);GO:0005794(Golgi apparatus);GO:0007095(mitotic G2 DNA damage checkpoint);GO:0010997(anaphase-promoting complex binding);GO:0018105(peptidyl-serine phosphorylation);GO:0032147(activation of protein kinase activity);GO:0033314(mitotic DNA replication checkpoint);GO:0033314(mitotic DNA replication checkpoint)	NA	NA	NA	claspin [Source:NCBI gene;Acc:100525928]	protein_coding	20.5286	23.363	54.5759	12.5696	16.5723	17.4845	2.11184	1.0785	0.0387728	up	yes
MSTRG.58324	ENSSSCG00000013607	ENSSSCT00000014862	GO:0000398(mRNA splicing, via spliceosome);GO:0003676(nucleic acid binding);GO:0003723(RNA binding);GO:0003729(mRNA binding);GO:0003730(mRNA 3'-UTR binding);GO:0005623(cell);GO:0006397(mRNA processing);GO:0006406(mRNA export from nucleus);GO:1990904(ribonucleoprotein complex)	NA	NA	NA		protein_coding	35.1636	13.8877	108.172	37.8837	16.838	12.5312	2.3378	1.22515	0.0388656	up	yes
MSTRG.38964	ENSSSCG00000027988	ENSSSCT00000051884;ENSSSCT00000045872;ENSSSCT00000029044	GO:0000159(protein phosphatase type 2A complex);GO:0019888(protein phosphatase regulator activity);GO:0043666(regulation of phosphoprotein phosphatase activity);GO:0043666(regulation of phosphoprotein phosphatase activity)	NA	NA	NA		protein_coding	0.523289	0.604145	3.87701	0.328535	0.135818	0.597801	4.7116	2.23622	0.0388735	up	yes
MSTRG.1284	PERP	ENSSSCT00000051639	GO:0002934(desmosome organization);GO:0005739(mitochondrion);GO:0005794(Golgi apparatus);GO:0005887(integral component of plasma membrane);GO:0007219(Notch signaling pathway);GO:0016020(membrane);GO:0016021(integral component of membrane);GO:0034113(heterotypic cell-cell adhesion);GO:0045862(positive regulation of proteolysis);GO:0072332(intrinsic apoptotic signaling pathway by p53 class mediator…	04115(p53 signaling pathway)	K10136	NA	PERP, TP53 apoptosis effector [Source:NCBI gene;Acc:100513507]	protein_coding	3.05956	0.73937	43.5391	2.99667	1.45738	7.48273	3.96572	1.98758	0.0388821	up	yes
MSTRG.6392	TM2D3	ENSSSCT00000052782;ENSSSCT00000006358	GO:0016020(membrane);GO:0016021(integral component of membrane);GO:0016021(integral component of membrane)	NA	NA	NA	TM2 domain containing 3 [Source:NCBI gene;Acc:100523885]	protein_coding	24.9148	16.5139	122.528	25.9862	20.4259	24.497	2.31221	1.20927	0.0389356	up	yes
MSTRG.55097	STIP1;ENSSSCG00000013038;FERMT3;NUDT22	ENSSSCT00000047835;ENSSSCT00000014251;ENSSSCT00000027308;ENSSSCT00000045025;ENSSSCT00000039719;ENSSSCT00000014254;ENSSSCT00000014252;ENSSSCT00000053354	GO:0005515(protein binding);GO:0032991(protein-containing complex);GO:0051879(Hsp90 protein binding);GO:0098761(cellular response to interleukin-7);GO:0101031(chaperone complex);GO:0016020(membrane);GO:0016021(integral component of membrane);GO:0002102(podosome);GO:0005178(integrin binding);GO:0007159(leukocyte cell-cell adhesion);GO:0007229(integrin-mediated signaling pathway);GO:0030335(positiv…	05020(Prion diseases);04611(Platelet activation);04611(Platelet activation)	K09553;K09524;K17084	NA	stress induced phosphoprotein 1 [Source:NCBI gene;Acc:100623923];DnaJ heat shock protein family (Hsp40) member C4 [Source:NCBI gene;Acc:100522005];fermitin family member 3 [Source:NCBI gene;Acc:100525326];nudix hydrolase 22 [Source:NCBI gene;Acc:100521244]	protein_coding	9.16821	7.65934	46.2753	7.77519	10.4154	9.15286	2.30779	1.20651	0.0390045	up	yes
MSTRG.91199	TOE1	ENSSSCT00000004333	GO:0000175(3'-5'-exoribonuclease activity);GO:0003676(nucleic acid binding);GO:0004535(poly(A)-specific ribonuclease activity);GO:0005654(nucleoplasm);GO:0005737(cytoplasm);GO:0015030(Cajal body);GO:0016604(nuclear body);GO:0017069(snRNA binding);GO:0034472(snRNA 3'-end processing);GO:0046872(metal ion binding);GO:0090503(RNA phosphodiester bond hydrolysis, exonucleolytic)	NA	K13202	NA	target of EGR1, exonuclease [Source:NCBI gene;Acc:100513546]	protein_coding	0.583574	3.09949	11.8017	0.0001	0.990874	1.07825	7.4834	2.90369	0.0390426	up	yes
MSTRG.58772	UBXN6	ENSSSCT00000014757;ENSSSCT00000042401;ENSSSCT00000044913	GO:0005515(protein binding);GO:0005737(cytoplasm);GO:0005765(lysosomal membrane);GO:0005829(cytosol);GO:0016236(macroautophagy);GO:0019898(extrinsic component of membrane);GO:0031901(early endosome membrane);GO:0031902(late endosome membrane);GO:0032510(endosome to lysosome transport via multivesicular body sorting pathway);GO:0032991(protein-containing complex);GO:0036503(ERAD pathway);GO:003650…	04141(Protein processing in endoplasmic reticulum);04141(Protein processing in endoplasmic reticulum)	K14011	NA	UBX domain protein 6 [Source:NCBI gene;Acc:100524481]	protein_coding	3.45487	0.971381	7.88082	0.45059	1.30665	2.19006	3.11784	1.64055	0.0390521	up	yes
MSTRG.73455	TIPRL	ENSSSCT00000061286;ENSSSCT00000059290;ENSSSCT00000006906	GO:0000077(DNA damage checkpoint);GO:0005829(cytosol);GO:0007165(signal transduction);GO:0031929(TOR signaling);GO:0032515(negative regulation of phosphoprotein phosphatase activity);GO:0032515(negative regulation of phosphoprotein phosphatase activity)	NA	K17607	NA	TOR signaling pathway regulator [Source:NCBI gene;Acc:100155988]	protein_coding	19.2164	12.422	53.6467	8.80756	7.092	20.5673	2.3387	1.22571	0.0391445	up	yes
MSTRG.84968	PLEKHA4;HSD17B14	ENSSSCT00000003478;ENSSSCT00000063530;ENSSSCT00000003479	GO:0032266(phosphatidylinositol-3-phosphate binding);GO:0004303(estradiol 17-beta-dehydrogenase activity);GO:0005829(cytosol);GO:0006706(steroid catabolic process);GO:0016491(oxidoreductase activity);GO:0042802(identical protein binding);GO:0047045(testosterone 17-beta-dehydrogenase (NADP+) activity);GO:0055114(oxidation-reduction process);GO:0055114(oxidation-reduction process)	NA	NA	NA	pleckstrin homology domain containing A4 [Source:NCBI gene;Acc:100522871];hydroxysteroid 17-beta dehydrogenase 14 [Source:NCBI gene;Acc:100523496]	protein_coding	2.05389	0.305354	2.08003	0.248278	0.297105	0.488155	4.29523	2.10273	0.0391573	up	yes
MSTRG.97093	IFT43	ENSSSCT00000002653	GO:0005815(microtubule organizing center);GO:0005929(cilium);GO:0015630(microtubule cytoskeleton);GO:0030991(intraciliary transport particle A);GO:0035721(intraciliary retrograde transport);GO:0060271(cilium assembly)	NA	K19675	NA	intraflagellar transport 43 [Source:NCBI gene;Acc:100516026]	protein_coding	12.294	16.7529	7.99512	2.47653	5.78099	5.33694	2.72479	1.44614	0.0392283	up	yes
MSTRG.87038	SYF2	ENSSSCT00000056349	GO:0000398(mRNA splicing, via spliceosome);GO:0001701(in utero embryonic development);GO:0005634(nucleus);GO:0007095(mitotic G2 DNA damage checkpoint);GO:0007369(gastrulation);GO:0016607(nuclear speck);GO:0048568(embryonic organ development);GO:0071007(U2-type catalytic step 2 spliceosome);GO:0071013(catalytic step 2 spliceosome)	03040(Spliceosome)	K12868	NA	SYF2 pre-mRNA splicing factor [Source:NCBI gene;Acc:100626692]	protein_coding	45.6996	21.4834	259.537	34.9971	37.3108	57.3443	2.51997	1.33341	0.0392976	up	yes
MSTRG.65298	ENSSSCG00000032937	ENSSSCT00000053822	GO:0005515(protein binding)	NA	NA	NA		protein_coding	7.57575	0.952286	6.3004	3.01353	0.637093	1.11267	3.11306	1.63833	0.0393235	up	yes
MSTRG.37691	FBXL15	ENSSSCT00000055006;ENSSSCT00000058906	GO:0000086(G2/M transition of mitotic cell cycle);GO:0004842(ubiquitin-protein transferase activity);GO:0005515(protein binding);GO:0005737(cytoplasm);GO:0016567(protein ubiquitination);GO:0019005(SCF ubiquitin ligase complex);GO:0030513(positive regulation of BMP signaling pathway);GO:0031146(SCF-dependent proteasomal ubiquitin-dependent protein catabolic process);GO:0031146(SCF-dependent protea…	NA	K10281	NA	F-box and leucine rich repeat protein 15 [Source:NCBI gene;Acc:110256644]	protein_coding	1.00378	0.271899	2.28917	0.0001	0.0923386	0.155485	14.3788	3.84587	0.0394648	up	yes
MSTRG.17514	FBXL3	ENSSSCT00000039556;ENSSSCT00000059559;ENSSSCT00000010385	GO:0004842(ubiquitin-protein transferase activity);GO:0005515(protein binding);GO:0005634(nucleus);GO:0005829(cytosol);GO:0016567(protein ubiquitination);GO:0016604(nuclear body);GO:0019005(SCF ubiquitin ligase complex);GO:0031146(SCF-dependent proteasomal ubiquitin-dependent protein catabolic process);GO:0031648(protein destabilization);GO:0042752(regulation of circadian rhythm);GO:0043153(entra…	04710(Circadian rhythm);04710(Circadian rhythm)	K10269	NA	F-box and leucine rich repeat protein 3 [Source:NCBI gene;Acc:100152980]	protein_coding	26.6936	3.79479	6.36007	2.87693	4.82658	4.97805	2.90567	1.53887	0.039469	up	yes
MSTRG.95850	RBM23;PRMT5	ENSSSCT00000058266;ENSSSCT00000038800;ENSSSCT00000027720;ENSSSCT00000037693;ENSSSCT00000043961;ENSSSCT00000064759;ENSSSCT00000022566;ENSSSCT00000057444;ENSSSCT00000063480	GO:0003676(nucleic acid binding);GO:0003723(RNA binding);GO:0005634(nucleus);GO:0006397(mRNA processing);GO:0000387(spliceosomal snRNP assembly);GO:0002039(p53 binding);GO:0005737(cytoplasm);GO:0005794(Golgi apparatus);GO:0005829(cytosol);GO:0006353(DNA-templated transcription, termination);GO:0006479(protein methylation);GO:0008168(methyltransferase activity);GO:0008327(methyl-CpG binding);GO:00…	03013(RNA transport);03013(RNA transport)	K02516	EC:2.1.1.320	RNA binding motif protein 23 [Source:NCBI gene;Acc:100622208];protein arginine methyltransferase 5 [Source:NCBI gene;Acc:100294711]	protein_coding	4.29044	1.49316	10.9933	2.82654	1.3133	2.98233	2.35558	1.23608	0.0397126	up	yes
MSTRG.108490	FAM126A	ENSSSCT00000022993;ENSSSCT00000016761	GO:0005829(cytosol);GO:0005886(plasma membrane);GO:0042552(myelination);GO:0043005(neuron projection);GO:0046854(phosphatidylinositol phosphorylation);GO:0072659(protein localization to plasma membrane);GO:0072659(protein localization to plasma membrane)	NA	K21844	NA	family with sequence similarity 126 member A [Source:NCBI gene;Acc:100620255]	protein_coding	2.15103	1.32032	4.96401	0.758799	1.12774	1.38018	2.58221	1.36861	0.0397414	up	yes
MSTRG.55456	MRPL16	ENSSSCT00000014338	GO:0003735(structural constituent of ribosome);GO:0005739(mitochondrion);GO:0005762(mitochondrial large ribosomal subunit);GO:0005840(ribosome);GO:0006412(translation);GO:0019843(rRNA binding);GO:0032543(mitochondrial translation)	03010(Ribosome)	K02878	NA	mitochondrial ribosomal protein L16 [Source:NCBI gene;Acc:100514446]	protein_coding	81.8126	108.212	140.909	21.0275	51.8109	73.9234	2.2549	1.17306	0.0397585	up	yes
MSTRG.41535	PLA2R1	ENSSSCT00000050187;ENSSSCT00000033269;ENSSSCT00000017297	GO:0001816(cytokine production);GO:0004888(transmembrane signaling receptor activity);GO:0005886(plasma membrane);GO:0006898(receptor-mediated endocytosis);GO:0009986(cell surface);GO:0016020(membrane);GO:0016021(integral component of membrane);GO:0043235(receptor complex);GO:0043274(phospholipase binding);GO:0043517(positive regulation of DNA damage response, signal transduction by p53 class med…	04145(Phagosome);05152(Tuberculosis);05152(Tuberculosis)	K06560	NA	phospholipase A2 receptor 1 [Source:NCBI gene;Acc:100622105]	protein_coding	0.0001	0.0001	0.0001	0.598488	0.164619	0.0001	0.000393078	-11.3129	0.0399144	down	yes
MSTRG.108814	PTPN12	ENSSSCT00000064875;ENSSSCT00000047998;ENSSSCT00000038510;ENSSSCT00000043910;ENSSSCT00000016786	GO:0002102(podosome);GO:0004721(phosphoprotein phosphatase activity);GO:0004725(protein tyrosine phosphatase activity);GO:0005737(cytoplasm);GO:0005829(cytosol);GO:0006470(protein dephosphorylation);GO:0016311(dephosphorylation);GO:0016787(hydrolase activity);GO:0016791(phosphatase activity);GO:0017124(SH3 domain binding);GO:0035335(peptidyl-tyrosine dephosphorylation);GO:0042058(regulation of ep…	NA	K18024	EC:3.1.3.48	protein tyrosine phosphatase, non-receptor type 12 [Source:NCBI gene;Acc:100625763]	protein_coding	13.0554	2.68533	10.5387	0.711734	2.98305	5.24506	2.93959	1.55561	0.0400812	up	yes
MSTRG.2070	ENSSSCG00000004246;ENSSSCG00000039084	ENSSSCT00000004693;ENSSSCT00000045320	GO:0000166(nucleotide binding);GO:0003677(DNA binding);GO:0005524(ATP binding);GO:0006270(DNA replication initiation)	NA	NA	NA		protein_coding	3.358	1.08052	6.90962	2.29613	1.16959	1.14501	2.46124	1.29939	0.0401239	up	yes
MSTRG.45628	GDNF	ENSSSCT00000044133	GO:0001656(metanephros development);GO:0001657(ureteric bud development);GO:0001658(branching involved in ureteric bud morphogenesis);GO:0001755(neural crest cell migration);GO:0001759(organ induction);GO:0001941(postsynaptic membrane organization);GO:0003337(mesenchymal to epithelial transition involved in metanephros morphogenesis);GO:0005576(extracellular region);GO:0007399(nervous system deve…	NA	K05452	NA	glial cell derived neurotrophic factor [Source:NCBI gene;Acc:100322894]	protein_coding	0.422135	0.4113	9.63073	0.12798	0.103046	1.71283	5.3832	2.42847	0.0401346	up	yes
MSTRG.112535	UBQLN2	ENSSSCT00000057454	GO:0005515(protein binding);GO:0005737(cytoplasm);GO:0005829(cytosol);GO:0005886(plasma membrane);GO:0016241(regulation of macroautophagy);GO:0030433(ubiquitin-dependent ERAD pathway);GO:1900186(negative regulation of clathrin-dependent endocytosis);GO:1903071(positive regulation of ER-associated ubiquitin-dependent protein catabolic process);GO:1904021(negative regulation of G protein-coupled re…	04141(Protein processing in endoplasmic reticulum)	K04523	NA	ubiquilin 2 [Source:NCBI gene;Acc:110257666]	protein_coding	16.4271	4.91387	28.5283	8.40225	8.16236	5.0721	2.30485	1.20467	0.0404651	up	yes
MSTRG.94887	UBL7	ENSSSCT00000002136	GO:0005515(protein binding);GO:0005829(cytosol);GO:0006511(ubiquitin-dependent protein catabolic process);GO:0031593(polyubiquitin modification-dependent protein binding)	NA	NA	NA	ubiquitin like 7 [Source:NCBI gene;Acc:100157747]	protein_coding	7.02453	6.36412	45.7315	3.43992	7.93175	10.1787	2.74335	1.45594	0.040567	up	yes
MSTRG.19664	PRKCA	ENSSSCT00000018798	GO:0000166(nucleotide binding);GO:0001938(positive regulation of endothelial cell proliferation);GO:0002159(desmosome assembly);GO:0004672(protein kinase activity);GO:0004674(protein serine/threonine kinase activity);GO:0005524(ATP binding);GO:0005737(cytoplasm);GO:0005783(endoplasmic reticulum);GO:0005829(cytosol);GO:0005886(plasma membrane);GO:0006468(protein phosphorylation);GO:0010595(positiv…	01521(EGFR tyrosine kinase inhibitor resistance);04010(MAPK signaling pathway);04012(ErbB signaling pathway);04014(Ras signaling pathway);04015(Rap1 signaling pathway);04020(Calcium signaling pathway);04066(HIF-1 signaling pathway);04070(Phosphatidylinositol signaling system);04071(Sphingolipid signaling pathway);04072(Phospholipase D signaling pathway);04150(mTOR signaling pathway);04151(PI3K-Ak…	K02677	EC:2.7.11.13	protein kinase C alpha [Source:NCBI gene;Acc:397184]	protein_coding	4.77245	4.23775	1.82622	11.3155	12.4951	8.25226	0.337975	-1.56501	0.040624	down	yes
MSTRG.11870	SURF2	ENSSSCT00000044498	GO:0005634(nucleus);GO:0005730(nucleolus);GO:0005886(plasma membrane);GO:0016607(nuclear speck)	NA	NA	NA	surfeit 2 [Source:NCBI gene;Acc:110256514]	protein_coding	0.580882	0.336008	9.72311	0.526263	0.237863	1.61314	4.47573	2.16212	0.0406661	up	yes
MSTRG.15452	PSPC1	ENSSSCT00000057535;ENSSSCT00000010490	GO:0000976(transcription regulatory region sequence-specific DNA binding);GO:0001650(fibrillar center);GO:0002218(activation of innate immune response);GO:0003676(nucleic acid binding);GO:0003723(RNA binding);GO:0005634(nucleus);GO:0005654(nucleoplasm);GO:0042382(paraspeckles);GO:0042752(regulation of circadian rhythm);GO:0045892(negative regulation of transcription, DNA-templated);GO:0070888(E-b…	NA	NA	NA	paraspeckle component 1 [Source:NCBI gene;Acc:100520511]	protein_coding	6.05367	2.68572	5.20324	2.4389	1.68164	1.86627	2.32889	1.21964	0.0407868	up	yes
MSTRG.10762	SLC31A1	ENSSSCT00000043438;ENSSSCT00000060610	GO:0005375(copper ion transmembrane transporter activity);GO:0005886(plasma membrane);GO:0006811(ion transport);GO:0006825(copper ion transport);GO:0006878(cellular copper ion homeostasis);GO:0016020(membrane);GO:0016021(integral component of membrane);GO:0035434(copper ion transmembrane transport);GO:0035434(copper ion transmembrane transport)	01524(Platinum drug resistance);04978(Mineral absorption);04978(Mineral absorption)	K14686	NA	solute carrier family 31 member 1 [Source:NCBI gene;Acc:397186]	protein_coding	97.5947	105.079	671.147	95.4173	78.3613	185.501	2.43215	1.28223	0.0408337	up	yes
MSTRG.53613	KBTBD2	ENSSSCT00000026958;ENSSSCT00000041863	GO:0005515(protein binding);GO:0005515(protein binding)	NA	K10470	NA	kelch repeat and BTB domain containing 2 [Source:NCBI gene;Acc:100624023]	protein_coding	41.7462	7.04249	29.8049	11.7171	11.0768	11.3397	2.30252	1.20322	0.0408978	up	yes
MSTRG.77914	PTGES3	ENSSSCT00000000439	GO:0001516(prostaglandin biosynthetic process);GO:0005634(nucleus);GO:0005654(nucleoplasm);GO:0005737(cytoplasm);GO:0005829(cytosol);GO:0005978(glycogen biosynthetic process);GO:0006457(protein folding);GO:0007004(telomere maintenance via telomerase);GO:0008283(cell population proliferation);GO:0042921(glucocorticoid receptor signaling pathway);GO:0043588(skin development);GO:0050220(prostaglandi…	00590(Arachidonic acid metabolism)	K15730	EC:5.3.99.3	prostaglandin E synthase 3 [Source:NCBI gene;Acc:100155956]	protein_coding	38.9761	18.2356	172.669	30.4395	18.0548	46.2026	2.42754	1.2795	0.0410846	up	yes
MSTRG.51863	CDK5	ENSSSCT00000026829	GO:0000166(nucleotide binding);GO:0001764(neuron migration);GO:0001963(synaptic transmission, dopaminergic);GO:0002039(p53 binding);GO:0004672(protein kinase activity);GO:0004674(protein serine/threonine kinase activity);GO:0004693(cyclin-dependent protein serine/threonine kinase activity);GO:0005176(ErbB-2 class receptor binding);GO:0005524(ATP binding);GO:0005634(nucleus);GO:0005737(cytoplasm);…	04360(Axon guidance);05010(Alzheimer disease);05030(Cocaine addiction)	K02090	EC:2.7.11.22	cyclin dependent kinase 5 [Source:NCBI gene;Acc:733700]	protein_coding	24.4858	33.3036	22.5846	71.6106	84.6374	84.4365	0.333939	-1.58234	0.0412234	down	yes
MSTRG.82540	MT2A	ENSSSCT00000029059	GO:0005634(nucleus);GO:0005737(cytoplasm);GO:0006882(cellular zinc ion homeostasis);GO:0007263(nitric oxide mediated signal transduction);GO:0008144(drug binding);GO:0008270(zinc ion binding);GO:0009617(response to bacterium);GO:0010273(detoxification of copper ion);GO:0035690(cellular response to drug);GO:0036016(cellular response to interleukin-3);GO:0036018(cellular response to erythropoietin)…	04978(Mineral absorption)	K14739	NA	metallothionein-2A [Source:NCBI gene;Acc:396827]	protein_coding	2851.75	5152.14	693.276	643.105	726.751	1828.1	2.7196	1.4434	0.041668	up	yes
MSTRG.88233	SFPQ	ENSSSCT00000045859;ENSSSCT00000043368;ENSSSCT00000060562	GO:0000122(negative regulation of transcription by RNA polymerase II);GO:0000380(alternative mRNA splicing, via spliceosome);GO:0000724(double-strand break repair via homologous recombination);GO:0000785(chromatin);GO:0000976(transcription regulatory region sequence-specific DNA binding);GO:0000980(RNA polymerase II distal enhancer sequence-specific DNA binding);GO:0002218(activation of innate im…	NA	K13219	NA	splicing factor proline and glutamine rich [Source:NCBI gene;Acc:110261143]	protein_coding	31.5417	7.5159	41.831	15.2448	8.79315	12.7651	2.19787	1.13611	0.0417649	up	yes
MSTRG.30258	ZNF654	ENSSSCT00000054967;ENSSSCT00000045660	GO:0003676(nucleic acid binding);GO:0003676(nucleic acid binding)	NA	NA	NA	zinc finger protein 654 [Source:NCBI gene;Acc:110256452]	protein_coding	17.423	6.76936	10.141	4.36952	6.60208	4.79733	2.17728	1.12253	0.0418303	up	yes
MSTRG.94280	ENSSSCG00000040577	ENSSSCT00000057752	NA	NA	NA	NA	chromosome 7 C6orf226 homolog [Source:NCBI gene;Acc:102159017]	protein_coding	16.3025	19.4733	12.1475	10.9822	6.48366	4.47256	2.18445	1.12727	0.0418874	up	yes
MSTRG.20729	ANKRD40CL	ENSSSCT00000019111	NA	NA	NA	NA	ankyrin repeat domain-containing protein 40-like [Source:NCBI gene;Acc:100626580]	protein_coding	2.25344	2.97656	0.682095	13.7447	6.40261	5.13524	0.233841	-2.0964	0.0418879	down	yes
MSTRG.2659	SRSF12	ENSSSCT00000039409	GO:0000381(regulation of alternative mRNA splicing, via spliceosome);GO:0000395(mRNA 5'-splice site recognition);GO:0003676(nucleic acid binding);GO:0003723(RNA binding)	NA	NA	NA	serine and arginine rich splicing factor 12 [Source:NCBI gene;Acc:100152352]	protein_coding	2.30632	2.07205	7.92685	1.18473	1.61953	1.84317	2.64775	1.40477	0.041974	up	yes
MSTRG.41586	GCG	ENSSSCT00000017307	GO:0005179(hormone activity);GO:0005576(extracellular region);GO:0005615(extracellular space);GO:0005737(cytoplasm);GO:0007188(adenylate cyclase-modulating G protein-coupled receptor signaling pathway);GO:0007189(adenylate cyclase-activating G protein-coupled receptor signaling pathway);GO:0010469(regulation of signaling receptor activity);GO:0010737(protein kinase A signaling);GO:0010800(positiv…	04024(cAMP signaling pathway);04080(Neuroactive ligand-receptor interaction);04714(Thermogenesis);04911(Insulin secretion);04922(Glucagon signaling pathway)	K05259	NA	glucagon [Source:NCBI gene;Acc:397595]	protein_coding	7.29165	9.87885	1.05945	12.672	23.8807	26.6556	0.288411	-1.7938	0.0424102	down	yes
MSTRG.85424	GALP	ENSSSCT00000003683;ENSSSCT00000041830	GO:0005179(hormone activity);GO:0005576(extracellular region);GO:0010469(regulation of signaling receptor activity);GO:0032098(regulation of appetite);GO:0042595(behavioral response to starvation);GO:0050829(defense response to Gram-negative bacterium);GO:0061844(antimicrobial humoral immune response mediated by antimicrobial peptide);GO:0061844(antimicrobial humoral immune response mediated by a…	NA	NA	NA	galanin like peptide [Source:NCBI gene;Acc:396772]	protein_coding	0.0001	0.029416	31.3466	0.374382	0.0001	1.18662	20.0987	4.32903	0.042629	up	yes
MSTRG.81469	ZC3H18	ENSSSCT00000046191	GO:0016607(nuclear speck);GO:0046872(metal ion binding)	NA	K13092	NA	zinc finger CCCH-type containing 18 [Source:NCBI gene;Acc:110260884]	protein_coding	4.04603	0.781491	7.38006	1.47142	1.39213	1.48609	2.80657	1.48881	0.0426325	up	yes
MSTRG.43742	DNPEP	ENSSSCT00000051166;ENSSSCT00000038344;ENSSSCT00000017661;ENSSSCT00000057132	GO:0004177(aminopeptidase activity);GO:0005576(extracellular region);GO:0005737(cytoplasm);GO:0005829(cytosol);GO:0006508(proteolysis);GO:0008233(peptidase activity);GO:0008237(metallopeptidase activity);GO:0008270(zinc ion binding);GO:0016787(hydrolase activity);GO:0046872(metal ion binding);GO:0070006(metalloaminopeptidase activity);GO:0070006(metalloaminopeptidase activity)	NA	K01267	EC:3.4.11.21	aspartyl aminopeptidase [Source:NCBI gene;Acc:100153171]	protein_coding	0.489148	0.719989	2.703	0.538529	0.225565	0.376376	3.43029	1.77833	0.0426767	up	yes
MSTRG.95352	BAZ1A	ENSSSCT00000002190;ENSSSCT00000058166	GO:0005515(protein binding);GO:0005634(nucleus);GO:0006261(DNA-dependent DNA replication);GO:0006338(chromatin remodeling);GO:0008623(CHRAC);GO:0046872(metal ion binding);GO:0046872(metal ion binding)	NA	K11655	NA	bromodomain adjacent to zinc finger domain 1A [Source:NCBI gene;Acc:100151954]	protein_coding	29.7681	12.1725	20.2732	12.73	9.19846	8.4974	2.04477	1.03194	0.0430133	up	yes
MSTRG.15733	POLR1D;ENSSSCG00000009309	ENSSSCT00000010198;ENSSSCT00000056914;ENSSSCT00000010197;ENSSSCT00000039646;ENSSSCT00000065806	GO:0003677(DNA binding);GO:0003899(DNA-directed 5'-3' RNA polymerase activity);GO:0005736(RNA polymerase I complex);GO:0006351(transcription, DNA-templated);GO:0046983(protein dimerization activity)	03020(RNA polymerase);04623(Cytosolic DNA-sensing pathway)	K03020	NA	RNA polymerase I and III subunit D [Source:NCBI gene;Acc:100627477]	protein_coding	296.808	149.116	544.041	122.275	150.214	195.259	2.11645	1.08165	0.04307	up	yes
MSTRG.36588	ENSSSCG00000038734	ENSSSCT00000051437	GO:0004930(G protein-coupled receptor activity);GO:0004984(olfactory receptor activity);GO:0005886(plasma membrane);GO:0007165(signal transduction);GO:0007186(G protein-coupled receptor signaling pathway);GO:0007608(sensory perception of smell);GO:0016020(membrane);GO:0016021(integral component of membrane);GO:0050896(response to stimulus);GO:0050911(detection of chemical stimulus involved in sen…	04740(Olfactory transduction)	K04257	NA	olfactory receptor 6C74-like [Source:NCBI gene;Acc:100152956]	protein_coding	0.77592	0.0805311	0.0001	13.3049	0.419721	0.624364	0.0596944	-4.06626	0.0433009	down	yes
MSTRG.93215	BRPF3	ENSSSCT00000047983;ENSSSCT00000029689;ENSSSCT00000050882	GO:0005515(protein binding);GO:0043966(histone H3 acetylation);GO:0046872(metal ion binding);GO:0070776(MOZ/MORF histone acetyltransferase complex);GO:0070776(MOZ/MORF histone acetyltransferase complex)	NA	NA	NA	bromodomain and PHD finger containing 3 [Source:NCBI gene;Acc:100155440]	protein_coding	1.52702	0.640236	6.54497	0.915015	0.543267	1.55506	2.89122	1.53168	0.043347	up	yes
MSTRG.84204	ENSSSCG00000023195	ENSSSCT00000055089;ENSSSCT00000061918;ENSSSCT00000030901	GO:0000122(negative regulation of transcription by RNA polymerase II);GO:0000976(transcription regulatory region sequence-specific DNA binding);GO:0001222(transcription corepressor binding);GO:0001701(in utero embryonic development);GO:0003676(nucleic acid binding);GO:0005622(intracellular);GO:0005634(nucleus);GO:0006355(regulation of transcription, DNA-templated);GO:0010646(regulation of cell co…	NA	NA	NA	zinc finger protein 568-like [Source:NCBI gene;Acc:102159768]	protein_coding	3.90185	1.20915	5.25421	0.649374	1.37868	1.96399	2.59647	1.37655	0.04344	up	yes
MSTRG.64446	ABAT	ENSSSCT00000039445;ENSSSCT00000048101;ENSSSCT00000040197;ENSSSCT00000008668;ENSSSCT00000064948	GO:0003824(catalytic activity);GO:0003867(4-aminobutyrate transaminase activity);GO:0005739(mitochondrion);GO:0005759(mitochondrial matrix);GO:0005829(cytosol);GO:0008483(transaminase activity);GO:0009448(gamma-aminobutyric acid metabolic process);GO:0009450(gamma-aminobutyric acid catabolic process);GO:0016740(transferase activity);GO:0030170(pyridoxal phosphate binding);GO:0032144(4-aminobutyra…	00250(Alanine, aspartate and glutamate metabolism);00280(Valine, leucine and isoleucine degradation);00410(beta-Alanine metabolism);00640(Propanoate metabolism);00650(Butanoate metabolism);04727(GABAergic synapse);04727(GABAergic synapse)	K13524	2.6.1.22;EC:2.6.1.19	4-aminobutyrate aminotransferase [Source:NCBI gene;Acc:397500]	protein_coding	0.0509336	0.0081911	0.0100575	0.740844	0.26728	0.177376	0.058357	-4.09895	0.0435027	down	yes
MSTRG.66033	CAPG	ENSSSCT00000066341;ENSSSCT00000044503;ENSSSCT00000058191;ENSSSCT00000009022	GO:0005634(nucleus);GO:0005654(nucleoplasm);GO:0005730(nucleolus);GO:0005737(cytoplasm);GO:0005814(centriole);GO:0019904(protein domain specific binding);GO:0044877(protein-containing complex binding);GO:0051015(actin filament binding);GO:0051016(barbed-end actin filament capping);GO:0072686(mitotic spindle);GO:0090543(Flemming body);GO:0090543(Flemming body)	NA	K10368	NA	capping actin protein, gelsolin like [Source:NCBI gene;Acc:100519653]	protein_coding	0.917673	3.16359	3.83483	0.0001	0.70779	0.337028	7.57581	2.9214	0.0435186	up	yes
MSTRG.80246	YAF2	ENSSSCT00000043238;ENSSSCT00000039411	GO:0003713(transcription coactivator activity);GO:0003714(transcription corepressor activity);GO:0005634(nucleus);GO:0005654(nucleoplasm);GO:0005829(cytosol);GO:0045892(negative regulation of transcription, DNA-templated);GO:0045893(positive regulation of transcription, DNA-templated);GO:0046872(metal ion binding);GO:1903507(negative regulation of nucleic acid-templated transcription);GO:1903507(…	NA	K11468	NA	YY1 associated factor 2 [Source:NCBI gene;Acc:110260764]	protein_coding	1.85175	3.01957	2.33715	0.743594	0.839456	1.45532	2.37249	1.2464	0.0436087	up	yes
MSTRG.21369	PTRH2	ENSSSCT00000019231	GO:0004045(aminoacyl-tRNA hydrolase activity);GO:0005739(mitochondrion);GO:0005829(cytosol);GO:0016020(membrane);GO:0016021(integral component of membrane)	NA	K04794	EC:3.1.1.29	peptidyl-tRNA hydrolase 2 [Source:NCBI gene;Acc:100519562]	protein_coding	53.2002	49.6712	360.129	49.8169	44.9528	96.3573	2.42248	1.27648	0.0437073	up	yes
MSTRG.68976	LPIN1	ENSSSCT00000009435;ENSSSCT00000024626;ENSSSCT00000030171	GO:0003713(transcription coactivator activity);GO:0005634(nucleus);GO:0005741(mitochondrial outer membrane);GO:0006357(regulation of transcription by RNA polymerase II);GO:0008195(phosphatidate phosphatase activity);GO:0009062(fatty acid catabolic process);GO:0016311(dephosphorylation);GO:0019432(triglyceride biosynthetic process);GO:0032869(cellular response to insulin stimulus);GO:0045944(posit…	00561(Glycerolipid metabolism);00564(Glycerophospholipid metabolism);00564(Glycerophospholipid metabolism)	K15728	EC:3.1.3.4	lipin 1 [Source:NCBI gene;Acc:100170845]	protein_coding	0.266096	0.113	0.171402	0.0001	0.0093495	0.0001	57.6469	5.84917	0.0438574	up	yes
MSTRG.57879	DNAJB1	ENSSSCT00000015061;ENSSSCT00000063660	GO:0000122(negative regulation of transcription by RNA polymerase II);GO:0001671(ATPase activator activity);GO:0003714(transcription corepressor activity);GO:0005634(nucleus);GO:0005737(cytoplasm);GO:0005829(cytosol);GO:0006457(protein folding);GO:0030544(Hsp70 protein binding);GO:0032781(positive regulation of ATPase activity);GO:0051082(unfolded protein binding);GO:0051085(chaperone cofactor-de…	04141(Protein processing in endoplasmic reticulum);05164(Influenza A);05164(Influenza A)	K09507	NA	DnaJ heat shock protein family (Hsp40) member B1 [Source:NCBI gene;Acc:396741]	protein_coding	117.301	107.076	526.694	118.91	133.85	95.294	2.15791	1.10964	0.0438581	up	yes
MSTRG.84818	NOSIP	ENSSSCT00000031851	GO:0005634(nucleus);GO:0005737(cytoplasm);GO:0016567(protein ubiquitination);GO:0061630(ubiquitin protein ligase activity)	NA	K13125	NA	nitric oxide synthase interacting protein [Source:NCBI gene;Acc:100518311]	protein_coding	3.38145	0.943481	34.4461	1.33923	1.17445	7.73482	3.78309	1.91956	0.0438921	up	yes
MSTRG.63076	ZNF668	ENSSSCT00000008514	GO:0000122(negative regulation of transcription by RNA polymerase II);GO:0000978(RNA polymerase II proximal promoter sequence-specific DNA binding);GO:0001227(DNA-binding transcription repressor activity, RNA polymerase II-specific);GO:0003676(nucleic acid binding);GO:0003677(DNA binding);GO:0005634(nucleus)	NA	NA	NA	zinc finger protein 668 [Source:NCBI gene;Acc:100523433]	protein_coding	6.78565	1.22108	3.97645	2.33378	0.852988	0.510886	3.24075	1.69633	0.0440369	up	yes
MSTRG.113840	ENSSSCG00000012523	ENSSSCT00000013692;ENSSSCT00000047827	GO:0005634(nucleus);GO:0050699(WW domain binding);GO:0050699(WW domain binding)	NA	NA	NA	transcription elongation factor A like 8 [Source:NCBI gene;Acc:100523765]	protein_coding	7.28036	7.81549	46.4249	1.97666	4.45792	13.5087	3.08479	1.62517	0.0441035	up	yes
MSTRG.109372	CACYBP	ENSSSCT00000016891	GO:0005634(nucleus);GO:0005641(nuclear envelope lumen);GO:0005654(nucleoplasm);GO:0005737(cytoplasm);GO:0005829(cytosol);GO:0007507(heart development);GO:0015631(tubulin binding);GO:0019005(SCF ubiquitin ligase complex);GO:0019904(protein domain specific binding);GO:0030877(beta-catenin destruction complex);GO:0031625(ubiquitin protein ligase binding);GO:0042803(protein homodimerization activity)…	04310(Wnt signaling pathway)	K04507	NA	calcyclin binding protein [Source:NCBI gene;Acc:100519266]	protein_coding	97.8079	61.3754	254.547	77.4146	53.3049	69.3359	2.06808	1.04829	0.0441445	up	yes
MSTRG.71032	YWHAZ;ENSSSCG00000034663	ENSSSCT00000037127;ENSSSCT00000063209;ENSSSCT00000048741;ENSSSCT00000065114;ENSSSCT00000061758;ENSSSCT00000046817;ENSSSCT00000006651;ENSSSCT00000045155;ENSSSCT00000063625	GO:0008134(transcription factor binding);GO:0019901(protein kinase binding);GO:0019904(protein domain specific binding);GO:0031625(ubiquitin protein ligase binding);GO:0042802(identical protein binding);GO:0044325(ion channel binding);GO:0051683(establishment of Golgi localization);GO:0090128(regulation of synapse maturation);GO:0090168(Golgi reassembly);GO:0098978(glutamatergic synapse);GO:00160…	04110(Cell cycle);04114(Oocyte meiosis);04151(PI3K-Akt signaling pathway);04390(Hippo signaling pathway);05160(Hepatitis C);05161(Hepatitis B);05203(Viral carcinogenesis);05203(Viral carcinogenesis)	K16197	NA	tyrosine 3-monooxygenase/tryptophan 5-monooxygenase activation protein zeta [Source:NCBI gene;Acc:780440]	protein_coding	12.0864	8.30272	64.9326	5.97758	7.36836	20.4515	2.5245	1.336	0.0441553	up	yes
MSTRG.57181	TRIM17	ENSSSCT00000015292	GO:0004842(ubiquitin-protein transferase activity);GO:0005515(protein binding);GO:0006914(autophagy);GO:0008270(zinc ion binding);GO:0016567(protein ubiquitination);GO:0030674(protein binding, bridging);GO:0032880(regulation of protein localization);GO:0046872(metal ion binding);GO:0051865(protein autoubiquitination)	NA	K12007	EC:2.3.2.27	tripartite motif containing 17 [Source:NCBI gene;Acc:100515821]	protein_coding	0.794606	0.0001	0.466706	0.0001	0.0001	0.0001	4204.71	12.0378	0.044613	up	yes
MSTRG.58975	POLR2E	ENSSSCT00000023998;ENSSSCT00000056058	GO:0001054(RNA polymerase I activity);GO:0001055(RNA polymerase II activity);GO:0001056(RNA polymerase III activity);GO:0003677(DNA binding);GO:0003899(DNA-directed 5'-3' RNA polymerase activity);GO:0005634(nucleus);GO:0005654(nucleoplasm);GO:0005665(RNA polymerase II, core complex);GO:0005666(RNA polymerase III complex);GO:0005736(RNA polymerase I complex);GO:0006351(transcription, DNA-templated…	03020(RNA polymerase);04623(Cytosolic DNA-sensing pathway);05016(Huntington disease);05016(Huntington disease)	K03013	NA	RNA polymerase II subunit E [Source:NCBI gene;Acc:100623333]	protein_coding	71.8208	70.2473	119.157	23.2208	28.5725	67.2397	2.19456	1.13393	0.0446828	up	yes
MSTRG.94268	TBCC	ENSSSCT00000001826	GO:0000166(nucleotide binding);GO:0000902(cell morphogenesis);GO:0003924(GTPase activity);GO:0005525(GTP binding);GO:0005737(cytoplasm);GO:0005829(cytosol);GO:0006457(protein folding);GO:0007021(tubulin complex assembly);GO:0007023(post-chaperonin tubulin folding pathway);GO:0015631(tubulin binding);GO:0032391(photoreceptor connecting cilium)	NA	K21766	NA	tubulin folding cofactor C [Source:NCBI gene;Acc:100157124]	protein_coding	53.1704	38.0513	122.704	39.8955	43.1598	18.2179	2.11237	1.07886	0.0447557	up	yes
MSTRG.14454	ABI1	ENSSSCT00000031809;ENSSSCT00000050059;ENSSSCT00000047950;ENSSSCT00000012106;ENSSSCT00000012105	GO:0001756(somitogenesis);GO:0005515(protein binding);GO:0008154(actin polymerization or depolymerization);GO:0017124(SH3 domain binding);GO:0018108(peptidyl-tyrosine phosphorylation);GO:0030027(lamellipodium);GO:0030296(protein tyrosine kinase activator activity);GO:0031209(SCAR complex);GO:0031252(cell leading edge);GO:0032433(filopodium tip);GO:0035855(megakaryocyte development);GO:0043005(neu…	NA	NA	NA	abl interactor 1 [Source:NCBI gene;Acc:100738420]	protein_coding	25.9761	30.9104	117.209	23.8106	28.0098	29.7126	2.13527	1.09442	0.0448894	up	yes
MSTRG.61462	SPOCK1	ENSSSCT00000049977;ENSSSCT00000057783	GO:0004869(cysteine-type endopeptidase inhibitor activity);GO:0005509(calcium ion binding);GO:0005515(protein binding);GO:0005615(extracellular space);GO:0008191(metalloendopeptidase inhibitor activity);GO:0010812(negative regulation of cell-substrate adhesion);GO:0010951(negative regulation of endopeptidase activity);GO:0010977(negative regulation of neuron projection development);GO:0010977(neg…	NA	K08136	NA	SPARC (osteonectin), cwcv and kazal like domains proteoglycan 1 [Source:NCBI gene;Acc:100620623]	protein_coding	1.18757	1.09194	0.423101	3.56305	3.0308	2.44109	0.299129	-1.74116	0.0449482	down	yes
MSTRG.58030	DNASE2	ENSSSCT00000015005	GO:0000737(DNA catabolic process, endonucleolytic);GO:0004531(deoxyribonuclease II activity);GO:0006259(DNA metabolic process);GO:0006308(DNA catabolic process);GO:0006309(apoptotic DNA fragmentation);GO:0030218(erythrocyte differentiation);GO:0050776(regulation of immune response)	04142(Lysosome)	K01158	EC:3.1.22.1	deoxyribonuclease 2, lysosomal [Source:NCBI gene;Acc:397398]	protein_coding	1.29787	0.0001	4.36988	0.0001	0.0001	0.130874	43.2416	5.43435	0.0451835	up	yes
MSTRG.99463	KLF3	ENSSSCT00000045848;ENSSSCT00000065306	GO:0000122(negative regulation of transcription by RNA polymerase II);GO:0000977(RNA polymerase II regulatory region sequence-specific DNA binding);GO:0000981(DNA-binding transcription factor activity, RNA polymerase II-specific);GO:0003676(nucleic acid binding);GO:0005634(nucleus);GO:0005654(nucleoplasm);GO:0006357(regulation of transcription by RNA polymerase II);GO:0006357(regulation of transc…	05202(Transcriptional misregulation in cancer);05202(Transcriptional misregulation in cancer)	K15605	NA	Kruppel like factor 3 [Source:NCBI gene;Acc:100174960]	protein_coding	2.96489	2.67282	19.9251	3.7387	1.15101	5.04106	2.5741	1.36407	0.045317	up	yes
MSTRG.108768	CCDC126	ENSSSCT00000037533;ENSSSCT00000028274	NA	NA	NA	NA	coiled-coil domain containing 126 [Source:NCBI gene;Acc:100621460]	protein_coding	14.8305	7.80623	4.65959	2.94142	4.2369	3.77573	2.49189	1.31724	0.0453183	up	yes
MSTRG.87134	SLC9A1	ENSSSCT00000003963	GO:0005654(nucleoplasm);GO:0005737(cytoplasm);GO:0005886(plasma membrane);GO:0005887(integral component of plasma membrane);GO:0006811(ion transport);GO:0006812(cation transport);GO:0006814(sodium ion transport);GO:0006883(cellular sodium ion homeostasis);GO:0006885(regulation of pH);GO:0010447(response to acidic pH);GO:0010613(positive regulation of cardiac muscle hypertrophy);GO:0010882(regulat…	04024(cAMP signaling pathway);04260(Cardiac muscle contraction);04261(Adrenergic signaling in cardiomyocytes);04371(Apelin signaling pathway);04810(Regulation of actin cytoskeleton);04919(Thyroid hormone signaling pathway);04970(Salivary secretion);04971(Gastric acid secretion);04972(Pancreatic secretion);04976(Bile secretion);05205(Proteoglycans in cancer)	K05742	NA	solute carrier family 9 member A1 [Source:NCBI gene;Acc:397458]	protein_coding	1.96047	1.04175	5.43868	0.0001	0.625558	0.873073	5.63203	2.49365	0.0455237	up	yes
MSTRG.84694	PHLDB3;ETHE1	ENSSSCT00000037123;ENSSSCT00000003401;ENSSSCT00000059296;ENSSSCT00000003400	GO:0019899(enzyme binding);GO:0005506(iron ion binding);GO:0005654(nucleoplasm);GO:0005737(cytoplasm);GO:0005739(mitochondrion);GO:0006749(glutathione metabolic process);GO:0016788(hydrolase activity, acting on ester bonds);GO:0050313(sulfur dioxygenase activity);GO:0055114(oxidation-reduction process);GO:0070813(hydrogen sulfide metabolic process);GO:0019899(enzyme binding)	00920(Sulfur metabolism)	K17725	EC:1.13.11.18	pleckstrin homology like domain family B member 3 [Source:NCBI gene;Acc:100520495];ETHE1, persulfide dioxygenase [Source:NCBI gene;Acc:106504117]	protein_coding	0.935439	0.53488	30.2751	1.96462	1.04387	5.44601	3.75485	1.90876	0.0455508	up	yes
MSTRG.46721	CPEB4	ENSSSCT00000056956;ENSSSCT00000059764;ENSSSCT00000053922;ENSSSCT00000018491;ENSSSCT00000065962	GO:0000900(translation repressor activity, mRNA regulatory element binding);GO:0002931(response to ischemia);GO:0003676(nucleic acid binding);GO:0003723(RNA binding);GO:0003730(mRNA 3'-UTR binding);GO:0005634(nucleus);GO:0005737(cytoplasm);GO:0005783(endoplasmic reticulum);GO:0006412(translation);GO:0006417(regulation of translation);GO:0008135(translation factor activity, RNA binding);GO:0014069…	04114(Oocyte meiosis);04914(Progesterone-mediated oocyte maturation);04914(Progesterone-mediated oocyte maturation)	K02602	NA	cytoplasmic polyadenylation element binding protein 4 [Source:NCBI gene;Acc:100521758]	protein_coding	7.53837	3.90275	8.43843	1.37632	3.12876	4.25031	2.27055	1.18304	0.0456586	up	yes
MSTRG.92799	PPT2;EGFL8	ENSSSCT00000035201;ENSSSCT00000036152;ENSSSCT00000001582	GO:0005764(lysosome);GO:0008474(palmitoyl-(protein) hydrolase activity);GO:0016790(thiolester hydrolase activity);GO:0098599(palmitoyl hydrolase activity);GO:0098734(macromolecule depalmitoylation);GO:0005102(signaling receptor binding);GO:0005509(calcium ion binding);GO:0005515(protein binding);GO:0005576(extracellular region);GO:0009986(cell surface);GO:0048856(anatomical structure development)	00062(Fatty acid elongation);04142(Lysosome);04142(Lysosome)	K01074	EC:3.1.2.22	palmitoyl-protein thioesterase 2 [Source:NCBI gene;Acc:100144537];EGF like domain multiple 8 [Source:NCBI gene;Acc:100144521]	protein_coding	3.08199	2.44139	14.6878	3.89257	2.87668	1.91549	2.3272	1.2186	0.0459174	up	yes
MSTRG.56691	ENSSSCG00000013380	ENSSSCT00000014614	GO:0005509(calcium ion binding);GO:0016020(membrane);GO:0016021(integral component of membrane);GO:0032099(negative regulation of appetite)	NA	K20371	NA	nucleobindin 2 [Source:NCBI gene;Acc:100512826]	protein_coding	14.8903	27.6134	8.11149	34.2926	25.9835	103.232	0.309557	-1.69172	0.0460786	down	yes
MSTRG.22901	SOX15;FXR2	ENSSSCT00000019538;ENSSSCT00000052527;ENSSSCT00000061375;ENSSSCT00000019537;ENSSSCT00000038801	GO:0000122(negative regulation of transcription by RNA polymerase II);GO:0000981(DNA-binding transcription factor activity, RNA polymerase II-specific);GO:0003677(DNA binding);GO:0003682(chromatin binding);GO:0005634(nucleus);GO:0005737(cytoplasm);GO:0006355(regulation of transcription, DNA-templated);GO:0007417(central nervous system development);GO:0014718(positive regulation of satellite cell …	03013(RNA transport);03013(RNA transport)	K09271;K15516	NA	SRY-box 15 [Source:NCBI gene;Acc:100522397];FMR1 autosomal homolog 2 [Source:NCBI gene;Acc:100512131]	protein_coding	1.15621	0.24167	8.0431	1.2522	0.602654	1.1058	3.18881	1.67302	0.0461091	up	yes
MSTRG.78947	ETNK1	ENSSSCT00000046295	GO:0004305(ethanolamine kinase activity);GO:0005654(nucleoplasm);GO:0005829(cytosol);GO:0005886(plasma membrane);GO:0006646(phosphatidylethanolamine biosynthetic process);GO:0016310(phosphorylation)	00564(Glycerophospholipid metabolism)	K00894	EC:2.7.1.82	ethanolamine kinase 1 [Source:NCBI gene;Acc:110260724]	protein_coding	7.45361	2.39121	2.52689	2.20865	1.50289	1.20943	2.51408	1.33003	0.0461268	up	yes
MSTRG.25118	ENSSSCG00000011465	ENSSSCT00000012546	NA	NA	K19612	3.1.4.-;EC:3.1.13.4	phosphodiesterase 12 [Source:NCBI gene;Acc:100157651]	protein_coding	18.6014	2.73081	16.3204	7.04531	5.17026	3.50297	2.39543	1.26028	0.0461525	up	yes
MSTRG.34945	C22orf39	ENSSSCT00000037611	NA	NA	NA	NA	chromosome 14 C22orf39 homolog [Source:NCBI gene;Acc:100154344]	protein_coding	0.720403	1.05025	0.0001	0.0001	0.0001	0.0001	5902.5	12.5271	0.046156	up	yes
MSTRG.22558	ENSSSCG00000017920;PELP1	ENSSSCT00000057615;ENSSSCT00000019507;ENSSSCT00000032974;ENSSSCT00000035152;ENSSSCT00000065509;ENSSSCT00000019503	GO:0005041(low-density lipoprotein particle receptor activity);GO:0005044(scavenger receptor activity);GO:0006898(receptor-mediated endocytosis);GO:0006935(chemotaxis);GO:0008009(chemokine activity);GO:0016020(membrane);GO:0016021(integral component of membrane);GO:0030307(positive regulation of cell growth);GO:0030335(positive regulation of cell migration);GO:0034097(response to cytokine);GO:003…	04060(Cytokine-cytokine receptor interaction);04062(Chemokine signaling pathway);04062(Chemokine signaling pathway)	K10035;K16913	NA	C-X-C motif chemokine ligand 16 [Source:NCBI gene;Acc:396735];proline, glutamate and leucine rich protein 1 [Source:NCBI gene;Acc:102157970]	protein_coding	3.01862	0.337312	12.6883	1.25085	0.850376	3.18247	3.03655	1.60243	0.0462182	up	yes
MSTRG.35203	SPRTN	ENSSSCT00000049185	GO:0003677(DNA binding);GO:0005634(nucleus);GO:0005654(nucleoplasm);GO:0006281(DNA repair);GO:0006974(cellular response to DNA damage stimulus);GO:0009411(response to UV);GO:0016607(nuclear speck);GO:0019985(translesion synthesis);GO:0031398(positive regulation of protein ubiquitination);GO:0043130(ubiquitin binding);GO:0070530(K63-linked polyubiquitin modification-dependent protein binding)	NA	NA	NA	SprT-like N-terminal domain [Source:NCBI gene;Acc:100155479]	protein_coding	5.46879	3.30185	6.51201	2.5419	2.96922	1.52487	2.17207	1.11907	0.046238	up	yes
MSTRG.96093	ANG	ENSSSCT00000044088;ENSSSCT00000065893	GO:0001525(angiogenesis);GO:0001666(response to hypoxia);GO:0001938(positive regulation of endothelial cell proliferation);GO:0003676(nucleic acid binding);GO:0003779(actin binding);GO:0004518(nuclease activity);GO:0004519(endonuclease activity);GO:0004540(ribonuclease activity);GO:0005102(signaling receptor binding);GO:0005507(copper ion binding);GO:0005604(basement membrane);GO:0005615(extracel…	NA	NA	NA	angiogenin [Source:HGNC Symbol;Acc:HGNC:483]	protein_coding	34.2487	23.791	36.4955	24.7842	10.4509	11.8038	2.00972	1.007	0.0462723	up	yes
MSTRG.63086	SETD1A	ENSSSCT00000008529;ENSSSCT00000052130;ENSSSCT00000040537;ENSSSCT00000039413	GO:0000790(nuclear chromatin);GO:0003676(nucleic acid binding);GO:0003723(RNA binding);GO:0005515(protein binding);GO:0005634(nucleus);GO:0008013(beta-catenin binding);GO:0008134(transcription factor binding);GO:0008168(methyltransferase activity);GO:0016607(nuclear speck);GO:0016740(transferase activity);GO:0018024(histone-lysine N-methyltransferase activity);GO:0032259(methylation);GO:0034968(h…	00310(Lysine degradation);00310(Lysine degradation)	K11422	EC:2.1.1.43	SET domain containing 1A, histone lysine methyltransferase [Source:NCBI gene;Acc:100511747]	protein_coding	3.31078	2.53538	2.57516	0.844693	0.690578	1.73529	2.57489	1.36451	0.0463526	up	yes
MSTRG.99158	DHX15	ENSSSCT00000009580;ENSSSCT00000064800;ENSSSCT00000040511	GO:0000166(nucleotide binding);GO:0003676(nucleic acid binding);GO:0003723(RNA binding);GO:0003725(double-stranded RNA binding);GO:0004386(helicase activity);GO:0005524(ATP binding);GO:0005689(U12-type spliceosomal complex);GO:0016607(nuclear speck);GO:0016787(hydrolase activity);GO:0034459(ATP-dependent 3'-5' RNA helicase activity);GO:0071008(U2-type post-mRNA release spliceosomal complex);GO:00…	03040(Spliceosome);03040(Spliceosome)	K12820	EC:3.6.4.13	DEAH-box helicase 15 [Source:NCBI gene;Acc:100517041]	protein_coding	18.7481	4.37076	45.9908	11.3666	5.29805	13.1217	2.32018	1.21424	0.046431	up	yes
MSTRG.83913	ENSSSCG00000036658	ENSSSCT00000049361	GO:0005838(proteasome regulatory particle);GO:0006508(proteolysis)	03050(Proteasome);05169(Epstein-Barr virus infection)	K03031	NA	proteasome 26S subunit, non-ATPase 8 [Source:NCBI gene;Acc:100515483]	protein_coding	65.881	42.9761	152.892	24.1311	37.912	59.2519	2.15796	1.10967	0.0466975	up	yes
MSTRG.92668	ENSSSCG00000037864	ENSSSCT00000044595	GO:0000786(nucleosome);GO:0003677(DNA binding);GO:0005634(nucleus);GO:0005694(chromosome);GO:0006334(nucleosome assembly);GO:0006352(DNA-templated transcription, initiation);GO:0046982(protein heterodimerization activity)	NA	NA	NA	histone H4 [Source:NCBI gene;Acc:110261673]	protein_coding	55.0002	138.993	125.998	68.5891	45.0152	27.5771	2.26652	1.18048	0.0467428	up	yes
MSTRG.49542	VPS16	ENSSSCT00000007840;ENSSSCT00000043153;ENSSSCT00000062960	GO:0003779(actin binding);GO:0005737(cytoplasm);GO:0005764(lysosome);GO:0005765(lysosomal membrane);GO:0005768(endosome);GO:0005769(early endosome);GO:0005770(late endosome);GO:0006886(intracellular protein transport);GO:0007033(vacuole organization);GO:0008333(endosome to lysosome transport);GO:0015031(protein transport);GO:0016020(membrane);GO:0016197(endosomal transport);GO:0030897(HOPS comple…	NA	K20180	NA	VPS16, CORVET/HOPS core subunit [Source:NCBI gene;Acc:100511290]	protein_coding	1.12851	0.758221	0.692506	0.0317661	0.331967	0.161899	4.90692	2.29482	0.0468049	up	yes
MSTRG.49959	RALY	ENSSSCT00000059666;ENSSSCT00000007960;ENSSSCT00000043976;ENSSSCT00000046368;ENSSSCT00000045140;ENSSSCT00000051775;ENSSSCT00000050590	GO:0003676(nucleic acid binding);GO:0003712(transcription coregulator activity);GO:0003723(RNA binding);GO:0005634(nucleus);GO:0042632(cholesterol homeostasis);GO:0071013(catalytic step 2 spliceosome);GO:1903506(regulation of nucleic acid-templated transcription);GO:1903506(regulation of nucleic acid-templated transcription)	NA	K12895	NA	RALY heterogeneous nuclear ribonucleoprotein [Source:NCBI gene;Acc:100157085]	protein_coding	7.21574	4.37607	14.3104	5.95143	2.5141	3.13151	2.23352	1.15932	0.0468717	up	yes
MSTRG.34168	RAB35	ENSSSCT00000051638;ENSSSCT00000058621	GO:0000281(mitotic cytokinesis);GO:0003924(GTPase activity);GO:0005525(GTP binding);GO:0005546(phosphatidylinositol-4,5-bisphosphate binding);GO:0005886(plasma membrane);GO:0005905(clathrin-coated pit);GO:0008104(protein localization);GO:0016197(endosomal transport);GO:0019003(GDP binding);GO:0019882(antigen processing and presentation);GO:0031175(neuron projection development);GO:0031253(cell pr…	04144(Endocytosis);04144(Endocytosis)	K07876	NA	RAB35, member RAS oncogene family [Source:NCBI gene;Acc:100151805]	protein_coding	2.62098	2.12236	12.2393	4.60389	1.16865	1.02506	2.49834	1.32097	0.0468917	up	yes
MSTRG.29525	ATG3	ENSSSCT00000013054	GO:0000045(autophagosome assembly);GO:0000153(cytoplasmic ubiquitin ligase complex);GO:0000422(autophagy of mitochondrion);GO:0005737(cytoplasm);GO:0005829(cytosol);GO:0006464(cellular protein modification process);GO:0006914(autophagy);GO:0015031(protein transport);GO:0016236(macroautophagy);GO:0016567(protein ubiquitination);GO:0019776(Atg8 ligase activity);GO:0019777(Atg12 transferase activity…	04136(Autophagy - other);04140(Autophagy - animal);05167(Kaposi sarcoma-associated herpesvirus infection)	K08343	NA	autophagy related 3 [Source:NCBI gene;Acc:100157190]	protein_coding	2.60367	1.12705	13.1576	1.6249	0.593715	3.54344	2.93096	1.55137	0.0471425	up	yes
MSTRG.26383	CDV3	ENSSSCT00000024377	GO:0005829(cytosol);GO:0005886(plasma membrane)	NA	NA	NA	CDV3 homolog [Source:NCBI gene;Acc:100627162]	protein_coding	113.471	46.5461	414.727	109.374	40.3951	103.307	2.27103	1.18335	0.0472623	up	yes
MSTRG.37181	OPALIN	ENSSSCT00000056055;ENSSSCT00000037256;ENSSSCT00000064124;ENSSSCT00000011495	GO:0005737(cytoplasm);GO:0005794(Golgi apparatus);GO:0005886(plasma membrane);GO:0016020(membrane);GO:0016021(integral component of membrane);GO:0044291(cell-cell contact zone);GO:0044291(cell-cell contact zone)	NA	NA	NA	oligodendrocytic myelin paranodal and inner loop protein [Source:NCBI gene;Acc:397416]	protein_coding	0.0001	0.0001	0.0001	0.0001	0.486381	0.597115	0.000276856	-11.8186	0.0473375	down	yes
MSTRG.92135	CAP2	ENSSSCT00000032170;ENSSSCT00000001163	GO:0000902(cell morphogenesis);GO:0003779(actin binding);GO:0007010(cytoskeleton organization);GO:0007163(establishment or maintenance of cell polarity);GO:0008154(actin polymerization or depolymerization);GO:0008179(adenylate cyclase binding);GO:0014069(postsynaptic density);GO:0030864(cortical actin cytoskeleton);GO:0042802(identical protein binding);GO:0042802(identical protein binding)	NA	K17261	NA	cyclase associated actin cytoskeleton regulatory protein 2 [Source:NCBI gene;Acc:100523257]	protein_coding	0.310537	0.284917	2.2405	0.120407	0.337783	0.231908	4.10949	2.03896	0.047876	up	yes
MSTRG.51440	ENSSSCG00000027795;ENSSSCG00000036595;TNFRSF6B	ENSSSCT00000032207;ENSSSCT00000040816;ENSSSCT00000040269;ENSSSCT00000060192;ENSSSCT00000044674;ENSSSCT00000029862;ENSSSCT00000052751	GO:0006357(regulation of transcription by RNA polymerase II);GO:0014066(regulation of phosphatidylinositol 3-kinase signaling);GO:0016020(membrane);GO:0016021(integral component of membrane);GO:0019815(B cell receptor complex);GO:0019901(protein kinase binding);GO:0043122(regulation of I-kappaB kinase/NF-kappaB signaling);GO:0043405(regulation of MAP kinase activity);GO:0050852(T cell receptor si…	04060(Cytokine-cytokine receptor interaction)	K05143	NA	Lck interacting transmembrane adaptor 1 [Source:NCBI gene;Acc:100625216];zinc finger CCCH-type and G-patch domain containing [Source:NCBI gene;Acc:100625315];TNF receptor superfamily member 6b [Source:NCBI gene;Acc:110257499]	protein_coding	0.814884	0.432031	0.981586	0.132899	0.269797	0.121517	4.25113	2.08785	0.0478864	up	yes
MSTRG.34948	CDC45	ENSSSCT00000035243;ENSSSCT00000033087;ENSSSCT00000011083	GO:0000727(double-strand break repair via break-induced replication);GO:0003682(chromatin binding);GO:0003688(DNA replication origin binding);GO:0003697(single-stranded DNA binding);GO:0005634(nucleus);GO:0005656(nuclear pre-replicative complex);GO:0005813(centrosome);GO:0006270(DNA replication initiation);GO:0031261(DNA replication preinitiation complex);GO:0031298(replication fork protection co…	04110(Cell cycle);04110(Cell cycle)	K06628	NA	cell division cycle 45 [Source:NCBI gene;Acc:100151862]	protein_coding	3.08999	1.58628	1.64792	0.792082	0.628135	1.0046	2.60811	1.383	0.0479538	up	yes
MSTRG.53372	DPY19L1	ENSSSCT00000028124	GO:0000030(mannosyltransferase activity);GO:0005637(nuclear inner membrane);GO:0016020(membrane);GO:0016021(integral component of membrane);GO:0018406(protein C-linked glycosylation via 2'-alpha-mannosyl-L-tryptophan)	NA	NA	NA	dpy-19 like C-mannosyltransferase 1 [Source:NCBI gene;Acc:100525550]	protein_coding	0.494926	0.432766	0.48238	0.0372379	0.0768598	0.104282	6.45697	2.69086	0.04802	up	yes
MSTRG.13119	DDX59	ENSSSCT00000063803;ENSSSCT00000054353;ENSSSCT00000031167	GO:0003676(nucleic acid binding);GO:0005524(ATP binding);GO:0005524(ATP binding)	NA	K19466	EC:3.6.4.13	DEAD-box helicase 59 [Source:NCBI gene;Acc:100621580]	protein_coding	3.16399	2.93618	12.3144	2.42309	2.64507	2.98699	2.28607	1.19287	0.0481488	up	yes
MSTRG.40756	BRF2	ENSSSCT00000038384	GO:0000126(transcription factor TFIIIB complex);GO:0001032(RNA polymerase III type 3 promoter DNA binding);GO:0006355(regulation of transcription, DNA-templated);GO:0006359(regulation of transcription by RNA polymerase III);GO:0034599(cellular response to oxidative stress);GO:0046872(metal ion binding);GO:0070897(transcription preinitiation complex assembly)	NA	K15197	NA	BRF2, RNA polymerase III transcription initiation factor subunit [Source:NCBI gene;Acc:100524530]	protein_coding	5.6676	2.83602	6.84937	1.82191	3.16663	1.40653	2.40075	1.26349	0.048268	up	yes
MSTRG.85570	ZIM3	ENSSSCT00000061874	GO:0003676(nucleic acid binding);GO:0005622(intracellular);GO:0006355(regulation of transcription, DNA-templated);GO:0046872(metal ion binding)	05168(Herpes simplex virus 1 infection)	K09228	NA	zinc finger imprinted 3-like [Source:NCBI gene;Acc:110261380]	protein_coding	51.7295	4.02447	138.284	26.529	10.0664	34.5699	2.72658	1.44709	0.0484515	up	yes
MSTRG.42508	NCKAP1	ENSSSCT00000055458;ENSSSCT00000017442;ENSSSCT00000046639;ENSSSCT00000053703	GO:0000902(cell morphogenesis);GO:0010592(positive regulation of lamellipodium assembly);GO:0016477(cell migration);GO:0016601(Rac protein signal transduction);GO:0030031(cell projection assembly);GO:0030866(cortical actin cytoskeleton organization);GO:0031209(SCAR complex);GO:0048365(Rac GTPase binding);GO:0048812(neuron projection morphogenesis);GO:2000601(positive regulation of Arp2/3 complex-…	04810(Regulation of actin cytoskeleton);04810(Regulation of actin cytoskeleton)	K05750	NA	NCK associated protein 1 [Source:NCBI gene;Acc:100158033]	protein_coding	5.20068	1.89246	7.5527	2.65712	2.45414	1.49894	2.21564	1.14772	0.0484795	up	yes
MSTRG.70475	MAL2	ENSSSCT00000006587	GO:0016020(membrane);GO:0016021(integral component of membrane);GO:0019911(structural constituent of myelin sheath);GO:0042552(myelination);GO:0045056(transcytosis);GO:0045121(membrane raft)	NA	NA	NA	mal, T cell differentiation protein 2 [Source:NCBI gene;Acc:100153186]	protein_coding	0.0001	0.0001	0.0001	0.867015	0.364325	0.0001	0.000243617	-12.0031	0.0485145	down	yes
MSTRG.28404	ADIPOQ	ENSSSCT00000038265;ENSSSCT00000047495;ENSSSCT00000050445	GO:0001934(positive regulation of protein phosphorylation);GO:0005102(signaling receptor binding);GO:0005179(hormone activity);GO:0005515(protein binding);GO:0005576(extracellular region);GO:0005581(collagen trimer);GO:0005615(extracellular space);GO:0005783(endoplasmic reticulum);GO:0006006(glucose metabolic process);GO:0006635(fatty acid beta-oxidation);GO:0009617(response to bacterium);GO:0009…	03320(PPAR signaling pathway);04152(AMPK signaling pathway);04211(Longevity regulating pathway);04920(Adipocytokine signaling pathway);04930(Type II diabetes mellitus);04932(Non-alcoholic fatty liver disease (NAFLD));04932(Non-alcoholic fatty liver disease (NAFLD))	K07296	NA	adiponectin, C1Q and collagen domain containing [Source:NCBI gene;Acc:397660]	protein_coding	0.0001	0.0001	0.0141758	0.833295	0.244076	0.0687162	0.0125434	-6.31693	0.0485515	down	yes
MSTRG.38380	SFXN4	ENSSSCT00000061012;ENSSSCT00000011682	GO:0005739(mitochondrion);GO:0006811(ion transport);GO:0015075(ion transmembrane transporter activity);GO:0016020(membrane);GO:0016021(integral component of membrane);GO:0034220(ion transmembrane transport);GO:0043231(intracellular membrane-bounded organelle);GO:0055085(transmembrane transport);GO:0055085(transmembrane transport)	NA	NA	NA	sideroflexin 4 [Source:NCBI gene;Acc:100154966]	protein_coding	1.45367	0.617409	9.60897	0.0139087	0.699632	1.7236	4.79253	2.26079	0.0485548	up	yes
MSTRG.63000	BUD23	ENSSSCT00000008456;ENSSSCT00000043467	GO:0005634(nucleus);GO:0005654(nucleoplasm);GO:0005730(nucleolus);GO:0008168(methyltransferase activity);GO:0016435(rRNA (guanine) methyltransferase activity);GO:0046982(protein heterodimerization activity);GO:0048471(perinuclear region of cytoplasm);GO:0070476(rRNA (guanine-N7)-methylation);GO:2000234(positive regulation of rRNA processing);GO:2000234(positive regulation of rRNA processing)	NA	K19306	EC:2.1.1.309	BUD23, rRNA methyltransferase and ribosome maturation factor [Source:NCBI gene;Acc:100525688]	protein_coding	9.68602	9.55777	210.956	26.9035	16.3803	36.0089	2.90316	1.53763	0.0485623	up	yes
MSTRG.22487	ENSSSCG00000035048	ENSSSCT00000044665	GO:0005759(mitochondrial matrix)	NA	K15414	NA	complement C1q binding protein [Source:NCBI gene;Acc:110256103]	protein_coding	80.912	22.4243	340.931	51.5252	39.8608	90.4145	2.44371	1.28907	0.0486137	up	yes
MSTRG.85779	WRAP73	ENSSSCT00000038793;ENSSSCT00000044718;ENSSSCT00000003729;ENSSSCT00000054481;ENSSSCT00000058767	GO:0005515(protein binding);GO:0005813(centrosome);GO:0036064(ciliary basal body);GO:0090307(mitotic spindle assembly);GO:1902857(positive regulation of non-motile cilium assembly);GO:1902857(positive regulation of non-motile cilium assembly)	NA	NA	NA	WD repeat containing, antisense to TP73 [Source:NCBI gene;Acc:100512788]	protein_coding	0.608583	2.69043	1.78441	0.648487	0.531962	0.423633	3.16905	1.66405	0.0489848	up	yes
MSTRG.38338	PRLHR	ENSSSCT00000050186	GO:0004930(G protein-coupled receptor activity);GO:0004983(neuropeptide Y receptor activity);GO:0005929(cilium);GO:0007165(signal transduction);GO:0007186(G protein-coupled receptor signaling pathway);GO:0007218(neuropeptide signaling pathway);GO:0007631(feeding behavior);GO:0016020(membrane);GO:0016021(integral component of membrane);GO:0042445(hormone metabolic process)	04080(Neuroactive ligand-receptor interaction)	K04314	NA	prolactin releasing hormone receptor [Source:NCBI gene;Acc:100523144]	protein_coding	0.728781	0.0001	13.5206	0.0001	0.0001	0.578168	24.6374	4.62278	0.0490608	up	yes
MSTRG.17235	PCDH9	ENSSSCT00000047091;ENSSSCT00000010364;ENSSSCT00000048711;ENSSSCT00000010365;ENSSSCT00000041438	GO:0005509(calcium ion binding);GO:0005886(plasma membrane);GO:0005887(integral component of plasma membrane);GO:0007155(cell adhesion);GO:0007156(homophilic cell adhesion via plasma membrane adhesion molecules);GO:0016020(membrane);GO:0016021(integral component of membrane);GO:0030426(growth cone);GO:0044291(cell-cell contact zone);GO:0044291(cell-cell contact zone)	NA	NA	NA	protocadherin 9 [Source:HGNC Symbol;Acc:HGNC:8661]	protein_coding	2.62295	2.51951	4.39687	0.712313	1.54333	1.55268	2.50486	1.32473	0.0492097	up	yes
MSTRG.21184	KPNB1	ENSSSCT00000019068	GO:0005515(protein binding);GO:0005635(nuclear envelope);GO:0005654(nucleoplasm);GO:0005737(cytoplasm);GO:0005829(cytosol);GO:0006606(protein import into nucleus);GO:0006607(NLS-bearing protein import into nucleus);GO:0006610(ribosomal protein import into nucleus);GO:0006886(intracellular protein transport);GO:0007079(mitotic chromosome movement towards spindle pole);GO:0007080(mitotic metaphase …	03013(RNA transport)	K14293	NA	karyopherin subunit beta 1 [Source:NCBI gene;Acc:100518449]	protein_coding	11.0689	2.02578	8.91439	3.2395	3.97476	2.15129	2.35	1.23266	0.0494414	up	yes
MSTRG.95957	TOX4	ENSSSCT00000027379	GO:0000784(nuclear chromosome, telomeric region);GO:0000785(chromatin);GO:0003677(DNA binding);GO:0005634(nucleus);GO:0072357(PTW/PP1 phosphatase complex)	NA	NA	NA	TOX high mobility group box family member 4 [Source:NCBI gene;Acc:100152681]	protein_coding	12.4229	8.51258	67.0899	10.6414	9.36273	18.5725	2.28183	1.19019	0.0495475	up	yes
MSTRG.50056	RPRD1B	ENSSSCT00000008034;ENSSSCT00000065583	GO:0000993(RNA polymerase II complex binding);GO:0005634(nucleus);GO:0005654(nucleoplasm);GO:0005813(centrosome);GO:0005829(cytosol);GO:0008284(positive regulation of cell population proliferation);GO:0010564(regulation of cell cycle process);GO:0016591(RNA polymerase II, holoenzyme);GO:0031124(mRNA 3'-end processing);GO:0042802(identical protein binding);GO:0045944(positive regulation of transcr…	NA	K15559	NA	regulation of nuclear pre-mRNA domain containing 1B [Source:NCBI gene;Acc:100157347]	protein_coding	8.64003	2.18698	10.4152	2.7961	2.41762	3.91284	2.32751	1.21879	0.0495679	up	yes
MSTRG.103212	UNC5C	ENSSSCT00000030024;ENSSSCT00000060159	GO:0005042(netrin receptor activity);GO:0005043(netrin receptor activity involved in chemorepulsion);GO:0005515(protein binding);GO:0005886(plasma membrane);GO:0007165(signal transduction);GO:0007411(axon guidance);GO:0007420(brain development);GO:0015631(tubulin binding);GO:0016020(membrane);GO:0016021(integral component of membrane);GO:0019901(protein kinase binding);GO:0030027(lamellipodium);G…	04360(Axon guidance);04360(Axon guidance)	K07521	NA	unc-5 netrin receptor C [Source:NCBI gene;Acc:100621284]	protein_coding	8.57049	15.2939	4.00598	23.0699	35.1675	22.1909	0.346524	-1.52897	0.0498713	down	yes
MSTRG.58017	TRIR;ENSSSCG00000037844	ENSSSCT00000015001;ENSSSCT00000060880	GO:0008408(3'-5' exonuclease activity);GO:0008409(5'-3' exonuclease activity);GO:0016075(rRNA catabolic process);GO:0090503(RNA phosphodiester bond hydrolysis, exonucleolytic);GO:0016020(membrane);GO:0016021(integral component of membrane)	NA	NA	NA	telomerase RNA component interacting RNase [Source:NCBI gene;Acc:100520179]	protein_coding	7.17205	2.92545	28.2843	6.24163	4.10323	5.55851	2.41344	1.27109	0.0499266	up	yes
MSTRG.58012	PRDX2;HOOK2	ENSSSCT00000050987;ENSSSCT00000015010;ENSSSCT00000039499;ENSSSCT00000015008;ENSSSCT00000030206;ENSSSCT00000056546;ENSSSCT00000054827	GO:0005623(cell);GO:0005829(cytosol);GO:0006979(response to oxidative stress);GO:0008379(thioredoxin peroxidase activity);GO:0016209(antioxidant activity);GO:0016491(oxidoreductase activity);GO:0019430(removal of superoxide radicals);GO:0042744(hydrogen peroxide catabolic process);GO:0045321(leukocyte activation);GO:0045454(cell redox homeostasis);GO:0051920(peroxiredoxin activity);GO:0055114(oxi…	NA	K03386;K16611	EC:1.11.1.15	peroxiredoxin 2 [Source:NCBI gene;Acc:100512521];hook microtubule tethering protein 2 [Source:NCBI gene;Acc:100522981]	protein_coding	140.058	194.729	195.778	109.769	86.4854	74.46	1.95987	0.970757	0.0420898	up	no
MSTRG.62766	POP7	ENSSSCT00000044921;ENSSSCT00000008412	GO:0000172(ribonuclease MRP complex);GO:0001682(tRNA 5'-leader removal);GO:0003676(nucleic acid binding);GO:0004526(ribonuclease P activity);GO:0005634(nucleus);GO:0005730(nucleolus);GO:0005737(cytoplasm);GO:0008033(tRNA processing);GO:0016787(hydrolase activity);GO:0030681(multimeric ribonuclease P complex);GO:0033204(ribonuclease P RNA binding);GO:0090502(RNA phosphodiester bond hydrolysis, end…	03008(Ribosome biogenesis in eukaryotes);03013(RNA transport);03013(RNA transport)	K14527	EC:3.1.26.5	POP7 homolog, ribonuclease P/MRP subunit [Source:NCBI gene;Acc:100627239]	protein_coding	62.9245	46.1347	77.5702	33.676	36.7294	24.9176	1.95786	0.96928	0.0454996	up	no
MSTRG.94872	CLK3	ENSSSCT00000056292;ENSSSCT00000049140;ENSSSCT00000002133;ENSSSCT00000050759	GO:0000166(nucleotide binding);GO:0004672(protein kinase activity);GO:0004674(protein serine/threonine kinase activity);GO:0004713(protein tyrosine kinase activity);GO:0005524(ATP binding);GO:0005634(nucleus);GO:0005654(nucleoplasm);GO:0006468(protein phosphorylation);GO:0018108(peptidyl-tyrosine phosphorylation);GO:0042802(identical protein binding);GO:0043484(regulation of RNA splicing);GO:0045…	NA	K08823	EC:2.7.12.1	CDC like kinase 3 [Source:NCBI gene;Acc:100155768]	protein_coding	7.20391	3.42179	32.1708	6.29385	4.9805	7.75304	2.2492	1.16941	0.0501871	up	no
MSTRG.28960	FYTTD1	ENSSSCT00000050530;ENSSSCT00000031764	GO:0003729(mRNA binding);GO:0005623(cell);GO:0005654(nucleoplasm);GO:0006406(mRNA export from nucleus);GO:0016607(nuclear speck);GO:0016607(nuclear speck)	NA	NA	NA	forty-two-three domain containing 1 [Source:NCBI gene;Acc:100622532]	protein_coding	4.85927	14.8414	42.2221	11.4056	7.81329	9.40266	2.1635	1.11337	0.0502567	up	no
MSTRG.80491	KANSL2	ENSSSCT00000000916;ENSSSCT00000061249;ENSSSCT00000042946	GO:0000123(histone acetyltransferase complex);GO:0005654(nucleoplasm);GO:0005829(cytosol);GO:0005886(plasma membrane);GO:0015629(actin cytoskeleton);GO:0043981(histone H4-K5 acetylation);GO:0043982(histone H4-K8 acetylation);GO:0043984(histone H4-K16 acetylation);GO:0043995(histone acetyltransferase activity (H4-K5 specific));GO:0043996(histone acetyltransferase activity (H4-K8 specific));GO:0044…	NA	K18401	NA	KAT8 regulatory NSL complex subunit 2 [Source:NCBI gene;Acc:100513860]	protein_coding	21.6685	13.9521	75.8495	18.9804	16.2767	18.4466	2.07565	1.05356	0.0503784	up	no
MSTRG.90741	PRPF38A	ENSSSCT00000029160	GO:0000398(mRNA splicing, via spliceosome);GO:0005634(nucleus);GO:0031965(nuclear membrane);GO:0071005(U2-type precatalytic spliceosome);GO:0071011(precatalytic spliceosome)	NA	NA	NA	pre-mRNA processing factor 38A [Source:HGNC Symbol;Acc:HGNC:25930]	protein_coding	49.0271	35.773	227.674	40.9482	43.4022	59.8728	2.1666	1.11543	0.0504387	up	no
MSTRG.54059	ENSSSCG00000016737;ENSSSCG00000040167	ENSSSCT00000018219;ENSSSCT00000039598	GO:0000413(protein peptidyl-prolyl isomerization);GO:0003755(peptidyl-prolyl cis-trans isomerase activity);GO:0005576(extracellular region);GO:0005634(nucleus);GO:0005737(cytoplasm);GO:0005829(cytosol);GO:0006457(protein folding);GO:0016018(cyclosporin A binding);GO:0016853(isomerase activity);GO:0042026(protein refolding);GO:0045069(regulation of viral genome replication);GO:0051082(unfolded pro…	04217(Necroptosis)	K03767	EC:5.2.1.8	peptidylprolyl isomerase A [Source:NCBI gene;Acc:397637]	protein_coding	1413.93	1391.71	1009.19	728.531	414.626	793.312	1.96999	0.978191	0.0505806	up	no
MSTRG.42996	ENSSSCG00000016091	ENSSSCT00000017519;ENSSSCT00000045788	GO:0051260(protein homooligomerization);GO:0051260(protein homooligomerization)	NA	K21921	NA	potassium channel tetramerization domain containing 18 [Source:NCBI gene;Acc:100523334]	protein_coding	0.49034	0.820793	3.61664	0.838871	0.114892	0.0932119	4.70667	2.23471	0.0505877	up	no
MSTRG.80639	SLC5A8	ENSSSCT00000000951	GO:0005343(organic acid:sodium symporter activity);GO:0015129(lactate transmembrane transporter activity);GO:0015552(propionate transmembrane transporter activity);GO:0015636(short-chain fatty acid transmembrane transporter activity);GO:0015718(monocarboxylic acid transport);GO:0015730(propanoate transport);GO:0015913(short-chain fatty acid import);GO:0016020(membrane);GO:0016021(integral compone…	NA	K14388	NA	solute carrier family 5 member 8 [Source:NCBI gene;Acc:100524807]	protein_coding	0.0001	0.0001	0.0001	0.0001	0.197215	0.27969	0.000628925	-10.6348	0.0506388	down	no
MSTRG.12464	DEGS1	ENSSSCT00000025010;ENSSSCT00000053526	GO:0005739(mitochondrion);GO:0005783(endoplasmic reticulum);GO:0005789(endoplasmic reticulum membrane);GO:0006629(lipid metabolic process);GO:0016020(membrane);GO:0016021(integral component of membrane);GO:0016491(oxidoreductase activity);GO:0030148(sphingolipid biosynthetic process);GO:0042284(sphingolipid delta-4 desaturase activity);GO:0046513(ceramide biosynthetic process);GO:0055114(oxidatio…	00600(Sphingolipid metabolism);04071(Sphingolipid signaling pathway);04071(Sphingolipid signaling pathway)	K04712	1.14.18.5;EC:1.14.19.17	delta 4-desaturase, sphingolipid 1 [Source:NCBI gene;Acc:100135677]	protein_coding	42.9112	26.5159	164.511	53.5073	25.818	32.4963	2.09206	1.06493	0.0507998	up	no
MSTRG.74129	ILF2	ENSSSCT00000034724	GO:0003677(DNA binding);GO:0003723(RNA binding);GO:0003725(double-stranded RNA binding);GO:0005515(protein binding);GO:0005524(ATP binding);GO:0005634(nucleus);GO:0005730(nucleolus);GO:0006351(transcription, DNA-templated);GO:0006955(immune response);GO:0016740(transferase activity);GO:0045893(positive regulation of transcription, DNA-templated);GO:1990904(ribonucleoprotein complex)	NA	K13089	NA	interleukin enhancer binding factor 2 [Source:NCBI gene;Acc:100154734]	protein_coding	43.1637	30.7924	217.616	39.6827	37.6828	55.6351	2.19226	1.13242	0.0508865	up	no
MSTRG.69487	PUF60	ENSSSCT00000029289;ENSSSCT00000053414;ENSSSCT00000059754;ENSSSCT00000058386	GO:0003676(nucleic acid binding);GO:0003723(RNA binding);GO:0005654(nucleoplasm);GO:0030054(cell junction);GO:0042802(identical protein binding);GO:0042802(identical protein binding)	03040(Spliceosome);03040(Spliceosome)	K12838	NA	poly(U) binding splicing factor 60 [Source:NCBI gene;Acc:100624565]	protein_coding	2.672	0.717905	10.3939	1.41321	1.36501	2.54963	2.58712	1.37135	0.0509265	up	no
MSTRG.77906	ENSSSCG00000000405;BAZ2A	ENSSSCT00000033906;ENSSSCT00000062902;ENSSSCT00000000436;ENSSSCT00000055700;ENSSSCT00000049648;ENSSSCT00000039515;ENSSSCT00000032195;ENSSSCT00000039733;ENSSSCT00000054562;ENSSSCT00000059488;ENSSSCT00000000438	GO:0000166(nucleotide binding);GO:0005524(ATP binding);GO:0006754(ATP biosynthetic process);GO:0015986(ATP synthesis coupled proton transport);GO:0045261(proton-transporting ATP synthase complex, catalytic core F(1));GO:0046034(ATP metabolic process);GO:0046933(proton-transporting ATP synthase activity, rotational mechanism);GO:0099132(ATP hydrolysis coupled cation transmembrane transport);GO:190…	00190(Oxidative phosphorylation);04714(Thermogenesis);05010(Alzheimer disease);05012(Parkinson disease);05016(Huntington disease);05016(Huntington disease)	K02133;K15224	EC:7.1.2.2	ATP synthase F1 subunit beta [Source:NCBI gene;Acc:100157156];bromodomain adjacent to zinc finger domain 2A [Source:NCBI gene;Acc:100153516]	protein_coding	6.71771	5.65452	41.815	7.77698	3.5325	12.008	2.32388	1.21654	0.0510514	up	no
MSTRG.41245	ENSSSCG00000028633	ENSSSCT00000062133;ENSSSCT00000047484;ENSSSCT00000023863	NA	NA	NA	NA	AMMECR1 like [Source:NCBI gene;Acc:100625170]	protein_coding	9.39152	3.99612	10.0103	4.14054	3.44271	3.67673	2.07798	1.05518	0.0511202	up	no
MSTRG.40221	NIPA2	ENSSSCT00000064489;ENSSSCT00000055528;ENSSSCT00000037941;ENSSSCT00000037356	GO:0005769(early endosome);GO:0005886(plasma membrane);GO:0015095(magnesium ion transmembrane transporter activity);GO:0015693(magnesium ion transport);GO:0016020(membrane);GO:0016021(integral component of membrane);GO:1903830(magnesium ion transmembrane transport);GO:1903830(magnesium ion transmembrane transport)	NA	K22733	NA	NIPA magnesium transporter 2 [Source:NCBI gene;Acc:110257060]	protein_coding	3.31352	3.82083	7.87525	2.15655	1.34841	3.02851	2.29734	1.19996	0.0512074	up	no
MSTRG.113813	TIMM8A	ENSSSCT00000013661	GO:0005739(mitochondrion);GO:0005758(mitochondrial intermembrane space);GO:0015031(protein transport);GO:0046872(metal ion binding);GO:0072321(chaperone-mediated protein transport)	NA	K17780	NA	translocase of inner mitochondrial membrane 8A [Source:NCBI gene;Acc:100517443]	protein_coding	30.0601	9.70984	363.304	26.2904	34.9721	74.8538	2.96125	1.56621	0.0512103	up	no
MSTRG.53198	BMT2	ENSSSCT00000038521;ENSSSCT00000032557	GO:0005730(nucleolus);GO:0008168(methyltransferase activity);GO:0016433(rRNA (adenine) methyltransferase activity);GO:0016740(transferase activity);GO:0031167(rRNA methylation);GO:0032259(methylation);GO:0034198(cellular response to amino acid starvation);GO:0140007(KICSTOR complex);GO:1904047(S-adenosyl-L-methionine binding);GO:1904262(negative regulation of TORC1 signaling);GO:1990130(GATOR1 co…	NA	K18849	EC:2.1.1.286	base methyltransferase of 25S rRNA 2 homolog [Source:NCBI gene;Acc:100621338]	protein_coding	15.6587	2.63312	9.98604	5.27489	3.69562	3.03178	2.35604	1.23636	0.0514179	up	no
MSTRG.50888	PARD6B	ENSSSCT00000024378;ENSSSCT00000042905	GO:0005080(protein kinase C binding);GO:0005515(protein binding);GO:0005634(nucleus);GO:0005938(cell cortex);GO:0007043(cell-cell junction assembly);GO:0007098(centrosome cycle);GO:0007163(establishment or maintenance of cell polarity);GO:0016324(apical plasma membrane);GO:0017048(Rho GTPase binding);GO:0060341(regulation of cellular localization);GO:0060341(regulation of cellular localization)	04015(Rap1 signaling pathway);04144(Endocytosis);04360(Axon guidance);04390(Hippo signaling pathway);04530(Tight junction);05165(Human papillomavirus infection);05165(Human papillomavirus infection)	K06093	NA	par-6 family cell polarity regulator beta [Source:NCBI gene;Acc:100151957]	protein_coding	16.9779	7.82849	15.1942	3.48945	7.30309	7.91429	2.13829	1.09646	0.0514409	up	no
MSTRG.104498	NEU3	ENSSSCT00000039518;ENSSSCT00000032414	GO:0004308(exo-alpha-sialidase activity);GO:0005737(cytoplasm);GO:0005886(plasma membrane);GO:0005975(carbohydrate metabolic process);GO:0006689(ganglioside catabolic process);GO:0009313(oligosaccharide catabolic process);GO:0016020(membrane);GO:0016997(alpha-sialidase activity);GO:0043231(intracellular membrane-bounded organelle);GO:0043231(intracellular membrane-bounded organelle)	00511(Other glycan degradation);00600(Sphingolipid metabolism);00600(Sphingolipid metabolism)	K12357	EC:3.2.1.18	neuraminidase 3 [Source:NCBI gene;Acc:100739223]	protein_coding	0.251011	0.0001	2.10007	0.0639159	0.0729553	0.165563	7.7742	2.95869	0.0514551	up	no
MSTRG.87129	NUDC	ENSSSCT00000003960;ENSSSCT00000065089	GO:0005737(cytoplasm);GO:0005829(cytosol);GO:0006457(protein folding);GO:0032502(developmental process);GO:0051082(unfolded protein binding);GO:0051082(unfolded protein binding)	NA	NA	NA	nuclear distribution C, dynein complex regulator [Source:NCBI gene;Acc:100511023]	protein_coding	13.2831	5.71053	58.9856	11.958	6.99168	15.3334	2.27457	1.1856	0.0515694	up	no
MSTRG.48510	DKK4	ENSSSCT00000007698	GO:0005576(extracellular region);GO:0005615(extracellular space);GO:0007275(multicellular organism development);GO:0016055(Wnt signaling pathway);GO:0030178(negative regulation of Wnt signaling pathway);GO:0039706(co-receptor binding);GO:0048019(receptor antagonist activity);GO:0061170(negative regulation of hair follicle placode formation);GO:0090090(negative regulation of canonical Wnt signalin…	04310(Wnt signaling pathway)	K02165	NA	dickkopf WNT signaling pathway inhibitor 4 [Source:NCBI gene;Acc:106508176]	protein_coding	1.02545	1.28981	0.0001	16.8771	6.56481	1.23524	0.0938262	-3.41387	0.0517734	down	no
MSTRG.40708	TM2D2	ENSSSCT00000023110;ENSSSCT00000057465	GO:0016020(membrane);GO:0016021(integral component of membrane);GO:0016021(integral component of membrane)	NA	NA	NA	TM2 domain containing 2 [Source:NCBI gene;Acc:100154457]	protein_coding	2.57775	1.95704	6.96247	1.84802	2.00479	0.965588	2.38611	1.25466	0.051848	up	no
MSTRG.29492	NEPRO	ENSSSCT00000062362;ENSSSCT00000039315;ENSSSCT00000013047	GO:0005634(nucleus);GO:0005730(nucleolus);GO:0045665(negative regulation of neuron differentiation);GO:0045747(positive regulation of Notch signaling pathway);GO:0045747(positive regulation of Notch signaling pathway)	NA	NA	NA	nucleolus and neural progenitor protein [Source:NCBI gene;Acc:100515449]	protein_coding	5.97247	1.58123	12.9788	3.58146	1.52986	3.68922	2.3331	1.22225	0.0518721	up	no
MSTRG.109388	RC3H1	ENSSSCT00000054568;ENSSSCT00000016884;ENSSSCT00000041796	GO:0000209(protein polyubiquitination);GO:0000288(nuclear-transcribed mRNA catabolic process, deadenylation-dependent decay);GO:0000932(P-body);GO:0000956(nuclear-transcribed mRNA catabolic process);GO:0001782(B cell homeostasis);GO:0002634(regulation of germinal center formation);GO:0002635(negative regulation of germinal center formation);GO:0003725(double-stranded RNA binding);GO:0003729(mRNA …	NA	K15690	NA	ring finger and CCCH-type domains 1 [Source:NCBI gene;Acc:100519792]	protein_coding	12.7788	3.76836	13.9353	7.1598	4.34821	3.21926	2.0698	1.04949	0.0519158	up	no
MSTRG.69156	ITGB1BP1	ENSSSCT00000024089;ENSSSCT00000043061	GO:0001726(ruffle);GO:0002043(blood vessel endothelial cell proliferation involved in sprouting angiogenesis);GO:0005092(GDP-dissociation inhibitor activity);GO:0005178(integrin binding);GO:0005515(protein binding);GO:0005634(nucleus);GO:0005654(nucleoplasm);GO:0005737(cytoplasm);GO:0005815(microtubule organizing center);GO:0005829(cytosol);GO:0005856(cytoskeleton);GO:0005886(plasma membrane);GO:…	NA	K20058	NA	integrin subunit beta 1 binding protein 1 [Source:NCBI gene;Acc:100622267]	protein_coding	4.31189	2.16194	29.7289	5.63552	2.59075	5.82706	2.57609	1.36519	0.0521822	up	no
MSTRG.56287	CSTF3	ENSSSCT00000038062	GO:0005515(protein binding);GO:0005634(nucleus);GO:0005654(nucleoplasm);GO:0006396(RNA processing);GO:0006397(mRNA processing)	03015(mRNA surveillance pathway)	K14408	NA	cleavage stimulation factor subunit 3 [Source:NCBI gene;Acc:100622040]	protein_coding	38.0373	17.8463	67.6597	28.3334	20.5471	13.3994	1.98368	0.98818	0.052405	up	no
MSTRG.85314	ENSSSCG00000038825;ENSSSCG00000032690	ENSSSCT00000054598;ENSSSCT00000003610;ENSSSCT00000046297;ENSSSCT00000036709;ENSSSCT00000053773;ENSSSCT00000042114;ENSSSCT00000059809;ENSSSCT00000051851;ENSSSCT00000051825;ENSSSCT00000040431;ENSSSCT00000052293	GO:0016020(membrane);GO:0016021(integral component of membrane);GO:0022857(transmembrane transporter activity);GO:0055085(transmembrane transport);GO:0000064(L-ornithine transmembrane transporter activity);GO:0015181(arginine transmembrane transporter activity);GO:0015189(L-lysine transmembrane transporter activity);GO:0097638(L-arginine import across plasma membrane);GO:1903352(L-ornithine trans…	NA	NA	NA	cationic amino acid transporter 3-like [Source:NCBI gene;Acc:100626318]	protein_coding	1.48459	1.45326	7.44333	1.34378	0.947767	2.33546	2.24361	1.16582	0.0524068	up	no
MSTRG.12529	ENSSSCG00000031664	ENSSSCT00000052758	GO:0003723(RNA binding);GO:0005737(cytoplasm);GO:0005786(signal recognition particle, endoplasmic reticulum targeting);GO:0006614(SRP-dependent cotranslational protein targeting to membrane);GO:0008312(7S RNA binding);GO:0045900(negative regulation of translational elongation);GO:0048500(signal recognition particle)	03060(Protein export)	K03109	NA	signal recognition particle 9 [Source:NCBI gene;Acc:100524270]	protein_coding	13.0117	13.0159	107.92	14.8449	12.8814	29.1151	2.35651	1.23665	0.0524258	up	no
MSTRG.93330	SRSF3	ENSSSCT00000001743	GO:0000381(regulation of alternative mRNA splicing, via spliceosome);GO:0003676(nucleic acid binding);GO:0003723(RNA binding);GO:0005634(nucleus);GO:0006406(mRNA export from nucleus);GO:0016607(nuclear speck);GO:0045292(mRNA cis splicing, via spliceosome);GO:0048024(regulation of mRNA splicing, via spliceosome)	03040(Spliceosome);05168(Herpes simplex virus 1 infection)	K12892	NA	serine and arginine rich splicing factor 3 [Source:NCBI gene;Acc:100739153]	protein_coding	15.7832	8.24244	237.193	7.24085	10.5462	60.0084	3.35776	1.7475	0.0524978	up	no
MSTRG.30825	ADAMTS1	ENSSSCT00000013158	GO:0001542(ovulation from ovarian follicle);GO:0001822(kidney development);GO:0004222(metalloendopeptidase activity);GO:0005604(basement membrane);GO:0006508(proteolysis);GO:0008201(heparin binding);GO:0008237(metallopeptidase activity);GO:0008270(zinc ion binding);GO:0031012(extracellular matrix);GO:0031410(cytoplasmic vesicle);GO:0060347(heart trabecula formation);GO:1900087(positive regulation…	NA	K08617	EC:3.4.24.-	ADAM metallopeptidase with thrombospondin type 1 motif 1 [Source:NCBI gene;Acc:497061]	protein_coding	0.0001	0.024816	4.0562	0.0001	0.073879	0.205808	14.5865	3.86656	0.0527083	up	no
MSTRG.67441	FOXN2	ENSSSCT00000025707;ENSSSCT00000064038;ENSSSCT00000057213	GO:0003677(DNA binding);GO:0003700(DNA-binding transcription factor activity);GO:0005634(nucleus);GO:0006355(regulation of transcription, DNA-templated);GO:0035914(skeletal muscle cell differentiation);GO:0043231(intracellular membrane-bounded organelle);GO:0043565(sequence-specific DNA binding);GO:0043565(sequence-specific DNA binding)	NA	K09407	NA	forkhead box N2 [Source:NCBI gene;Acc:100519769]	protein_coding	42.0987	23.3804	20.7472	10.3408	21.4806	9.05737	2.10932	1.07678	0.0527177	up	no
MSTRG.9743	DNAJB5	ENSSSCT00000005834;ENSSSCT00000051472;ENSSSCT00000057370;ENSSSCT00000056367;ENSSSCT00000051952	GO:0000122(negative regulation of transcription by RNA polymerase II);GO:0005634(nucleus);GO:0005829(cytosol);GO:0006457(protein folding);GO:0006986(response to unfolded protein);GO:0051082(unfolded protein binding);GO:0051085(chaperone cofactor-dependent protein refolding);GO:0051087(chaperone binding);GO:0051087(chaperone binding)	NA	K09511	NA	DnaJ heat shock protein family (Hsp40) member B5 [Source:NCBI gene;Acc:100525553]	protein_coding	0.638891	0.606643	1.34754	0.0001	0.197613	0.161588	7.217	2.8514	0.0528354	up	no
MSTRG.80952	BTG1	ENSSSCT00000044658	GO:0005634(nucleus);GO:0005737(cytoplasm);GO:0008285(negative regulation of cell population proliferation);GO:0045930(negative regulation of mitotic cell cycle)	03018(RNA degradation)	K14443	NA	BTG anti-proliferation factor 1 [Source:NCBI gene;Acc:100101473]	protein_coding	18.0323	4.90906	16.595	8.10268	5.88788	5.15904	2.06461	1.04587	0.0528551	up	no
MSTRG.116134	ENSSSCG00000033734	ENSSSCT00000056112	GO:0003779(actin binding);GO:0003785(actin monomer binding);GO:0005737(cytoplasm);GO:0005856(cytoskeleton);GO:0007015(actin filament organization)	NA	NA	NA	thymosin beta-4-like [Source:NCBI gene;Acc:110257905]	protein_coding	141.465	118.262	198.577	117.098	32.0969	83.3605	1.97073	0.978729	0.0530231	up	no
MSTRG.1557	BCLAF1	ENSSSCT00000058049;ENSSSCT00000043883;ENSSSCT00000048439;ENSSSCT00000037556;ENSSSCT00000060649;ENSSSCT00000004602	GO:0003677(DNA binding);GO:0005634(nucleus);GO:0005654(nucleoplasm);GO:0006915(apoptotic process);GO:0016607(nuclear speck);GO:0043065(positive regulation of apoptotic process);GO:0043620(regulation of DNA-templated transcription in response to stress);GO:0045892(negative regulation of transcription, DNA-templated);GO:1990830(cellular response to leukemia inhibitory factor);GO:2000144(positive re…	NA	K13087	NA	BCL2 associated transcription factor 1 [Source:NCBI gene;Acc:100462726]	protein_coding	36.9435	13.6569	49.6034	25.2875	12.6918	12.5663	1.98244	0.987278	0.0530973	up	no
MSTRG.4706	ZNF609	ENSSSCT00000005027;ENSSSCT00000050240;ENSSSCT00000040122	GO:0003676(nucleic acid binding);GO:0005634(nucleus);GO:0005654(nucleoplasm);GO:0006357(regulation of transcription by RNA polymerase II);GO:0032039(integrator complex);GO:0045944(positive regulation of transcription by RNA polymerase II);GO:2000291(regulation of myoblast proliferation);GO:2001224(positive regulation of neuron migration);GO:2001224(positive regulation of neuron migration)	NA	NA	NA	zinc finger protein 609 [Source:NCBI gene;Acc:100517132]	protein_coding	0.44602	0.145797	0.225413	1.67878	1.22744	0.919361	0.213622	-2.22686	0.0531304	down	no
MSTRG.97586	KCNK10	ENSSSCT00000063859;ENSSSCT00000049892;ENSSSCT00000065405;ENSSSCT00000002692	GO:0005267(potassium channel activity);GO:0005887(integral component of plasma membrane);GO:0006811(ion transport);GO:0016020(membrane);GO:0016021(integral component of membrane);GO:0022841(potassium ion leak channel activity);GO:0030322(stabilization of membrane potential);GO:0071805(potassium ion transmembrane transport);GO:0071805(potassium ion transmembrane transport)	04971(Gastric acid secretion);04971(Gastric acid secretion)	K04920	NA	potassium two pore domain channel subfamily K member 10 [Source:NCBI gene;Acc:100155276]	protein_coding	1.77945	0.524988	2.09815	0.273045	0.659616	0.353405	3.42329	1.77538	0.0532366	up	no
MSTRG.95334	ENSSSCG00000001950	ENSSSCT00000066254;ENSSSCT00000002182;ENSSSCT00000040635	GO:0001682(tRNA 5'-leader removal);GO:0004526(ribonuclease P activity);GO:0005515(protein binding);GO:0005739(mitochondrion);GO:0008033(tRNA processing);GO:0042645(mitochondrial nucleoid);GO:0090501(RNA phosphodiester bond hydrolysis);GO:0090502(RNA phosphodiester bond hydrolysis, endonucleolytic);GO:0090502(RNA phosphodiester bond hydrolysis, endonucleolytic)	NA	K17655	NA	KIAA0391 ortholog [Source:NCBI gene;Acc:100519610]	protein_coding	2.34548	1.29584	10.2184	1.86763	2.10311	1.97932	2.32933	1.21992	0.0533235	up	no
MSTRG.79310	DDX47	ENSSSCT00000048185;ENSSSCT00000066330	GO:0000166(nucleotide binding);GO:0003676(nucleic acid binding);GO:0004386(helicase activity);GO:0005524(ATP binding);GO:0005730(nucleolus);GO:0006364(rRNA processing);GO:0008380(RNA splicing);GO:0008625(extrinsic apoptotic signaling pathway via death domain receptors);GO:0016787(hydrolase activity);GO:0016787(hydrolase activity)	NA	K14777	EC:3.6.4.13	DEAD-box helicase 47 [Source:NCBI gene;Acc:100621702]	protein_coding	1.00371	1.63018	21.0603	1.38141	1.4344	5.18669	2.96085	1.56601	0.0534185	up	no
MSTRG.95813	PABPN1	ENSSSCT00000064723;ENSSSCT00000053778;ENSSSCT00000046034;ENSSSCT00000002263	GO:0003676(nucleic acid binding);GO:0003723(RNA binding);GO:0006915(apoptotic process);GO:0016020(membrane);GO:0016021(integral component of membrane);GO:0042802(identical protein binding);GO:0042981(regulation of apoptotic process);GO:0043066(negative regulation of apoptotic process);GO:0046982(protein heterodimerization activity);GO:0097136(Bcl-2 family protein complex);GO:0097718(disordered do…	03015(mRNA surveillance pathway);05164(Influenza A);05206(MicroRNAs in cancer);05206(MicroRNAs in cancer)	K02163;K14396	NA	poly(A) binding protein nuclear 1 [Source:NCBI gene;Acc:100155260]	protein_coding	14.9168	3.42093	7.75776	4.37918	3.58209	3.87947	2.20388	1.14004	0.053466	up	no
MSTRG.31075	SCAF4	ENSSSCT00000030551	GO:0003676(nucleic acid binding);GO:0003723(RNA binding);GO:0005654(nucleoplasm)	NA	K13167	NA	SR-related CTD associated factor 4 [Source:NCBI gene;Acc:100627258]	protein_coding	14.5046	2.28035	4.2775	4.57782	2.86526	1.13744	2.45468	1.29553	0.0535226	up	no
MSTRG.84977	ENSSSCG00000003155;NUCB1;BAX;DHDH	ENSSSCT00000057644;ENSSSCT00000054984;ENSSSCT00000003496;ENSSSCT00000003504;ENSSSCT00000063771;ENSSSCT00000055420;ENSSSCT00000057902;ENSSSCT00000003508;ENSSSCT00000003487	GO:0000164(protein phosphatase type 1 complex);GO:0005737(cytoplasm);GO:0005783(endoplasmic reticulum);GO:0019888(protein phosphatase regulator activity);GO:0032516(positive regulation of phosphoprotein phosphatase activity);GO:0034976(response to endoplasmic reticulum stress);GO:0005509(calcium ion binding);GO:0005793(endoplasmic reticulum-Golgi intermediate compartment);GO:0001541(ovarian folli…	04141(Protein processing in endoplasmic reticulum);01521(EGFR tyrosine kinase inhibitor resistance);01522(Endocrine resistance);01524(Platinum drug resistance);04071(Sphingolipid signaling pathway);04115(p53 signaling pathway);04210(Apoptosis);04211(Longevity regulating pathway);04215(Apoptosis - multiple species);04217(Necroptosis);04722(Neurotrophin signaling pathway);04932(Non-alcoholic fatty …	K14019;K20371;K02159;K00078	1.1.1.179;EC:1.3.1.20	protein phosphatase 1 regulatory subunit 15A [Source:NCBI gene;Acc:100522679];nucleobindin 1 [Source:NCBI gene;Acc:100512538];BCL2 associated X, apoptosis regulator [Source:NCBI gene;Acc:396633];dihydrodiol dehydrogenase [Source:NCBI gene;Acc:397337]	protein_coding	1.44339	0.705313	2.09203	0.542792	0.593782	0.726822	2.27581	1.18638	0.0537226	up	no
MSTRG.8906	SNAPC3	ENSSSCT00000040849;ENSSSCT00000037443;ENSSSCT00000005715	GO:0005634(nucleus);GO:0005654(nucleoplasm);GO:0005730(nucleolus);GO:0016604(nuclear body);GO:0016604(nuclear body)	NA	K15210	NA	small nuclear RNA activating complex polypeptide 3 [Source:NCBI gene;Acc:100156386]	protein_coding	5.14232	1.23332	39.0331	2.51432	2.4718	10.414	2.9486	1.56003	0.053856	up	no
MSTRG.20035	ACBD4	ENSSSCT00000018873;ENSSSCT00000040476;ENSSSCT00000037758	GO:0000062(fatty-acyl-CoA binding);GO:0016020(membrane);GO:0016021(integral component of membrane);GO:0016021(integral component of membrane)	NA	NA	NA	acyl-CoA binding domain containing 4 [Source:NCBI gene;Acc:100520929]	protein_coding	0.74061	0.237851	1.36958	0.183636	0.259848	0.180503	3.76296	1.91187	0.0538887	up	no
MSTRG.92601	DHX16	ENSSSCT00000001498	GO:0000166(nucleotide binding);GO:0000398(mRNA splicing, via spliceosome);GO:0003676(nucleic acid binding);GO:0003723(RNA binding);GO:0004386(helicase activity);GO:0005524(ATP binding);GO:0005634(nucleus);GO:0005654(nucleoplasm);GO:0005681(spliceosomal complex);GO:0006397(mRNA processing);GO:0008380(RNA splicing);GO:0016787(hydrolase activity);GO:0034459(ATP-dependent 3'-5' RNA helicase activity)	03040(Spliceosome)	K12813	EC:3.6.4.13	DEAH-box helicase 16 [Source:NCBI gene;Acc:100144456]	protein_coding	2.13716	1.92799	2.79485	1.10075	0.996296	0.95492	2.24773	1.16847	0.0539223	up	no
MSTRG.102481	TNIP3	ENSSSCT00000046838;ENSSSCT00000009966;ENSSSCT00000045558;ENSSSCT00000029448	GO:0002756(MyD88-independent toll-like receptor signaling pathway);GO:0031593(polyubiquitin modification-dependent protein binding);GO:0034142(toll-like receptor 4 signaling pathway);GO:0043124(negative regulation of I-kappaB kinase/NF-kappaB signaling);GO:0071222(cellular response to lipopolysaccharide);GO:0071222(cellular response to lipopolysaccharide)	NA	NA	NA	TNFAIP3 interacting protein 3 [Source:NCBI gene;Acc:100738704]	protein_coding	0.0001	0.0001	0.0001	0.344982	0.0001	0.149241	0.00060689	-10.6863	0.0539458	down	no
MSTRG.53296	LRRN3	ENSSSCT00000018130	GO:0005515(protein binding);GO:0005615(extracellular space);GO:0016020(membrane);GO:0016021(integral component of membrane);GO:0031012(extracellular matrix);GO:0051965(positive regulation of synapse assembly)	NA	NA	NA	leucine rich repeat neuronal 3 [Source:NCBI gene;Acc:100520161]	protein_coding	0.725417	0.0001	21.0182	0.0001	0.0001	0.991177	21.9329	4.45502	0.0539504	up	no
MSTRG.36091	MYPN	ENSSSCT00000063216;ENSSSCT00000031009;ENSSSCT00000037478;ENSSSCT00000041539;ENSSSCT00000063539	GO:0008092(cytoskeletal protein binding);GO:0017124(SH3 domain binding);GO:0030018(Z disc);GO:0031674(I band);GO:0045214(sarcomere organization);GO:0051371(muscle alpha-actinin binding);GO:0051371(muscle alpha-actinin binding)	NA	K22028	NA	myopalladin [Source:NCBI gene;Acc:100624901]	protein_coding	0.0001	0.0193554	0.0001	0.275301	0.300928	0.177275	0.0259526	-5.26798	0.0539866	down	no
MSTRG.77312	KRT8	ENSSSCT00000038646;ENSSSCT00000000271;ENSSSCT00000054375;ENSSSCT00000042524;ENSSSCT00000048358	GO:0005198(structural molecule activity);GO:0005737(cytoplasm);GO:0005882(intermediate filament);GO:0005911(cell-cell junction);GO:0016327(apicolateral plasma membrane);GO:0030018(Z disc);GO:0033209(tumor necrosis factor-mediated signaling pathway);GO:0042383(sarcolemma);GO:0045095(keratin filament);GO:0045111(intermediate filament cytoskeleton);GO:0051707(response to other organism);GO:0060706(c…	NA	K07605	NA	keratin 8 [Source:NCBI gene;Acc:100152077]	protein_coding	0.0001	0.0001	0.101782	1.03203	1.54055	0.547943	0.032681	-4.9354	0.0540466	down	no
MSTRG.72278	ELOC	ENSSSCT00000056416;ENSSSCT00000006770	GO:0004842(ubiquitin-protein transferase activity);GO:0006511(ubiquitin-dependent protein catabolic process);GO:0016567(protein ubiquitination);GO:0032968(positive regulation of transcription elongation from RNA polymerase II promoter);GO:0070449(elongin complex);GO:0070449(elongin complex)	04066(HIF-1 signaling pathway);04120(Ubiquitin mediated proteolysis);05170(Human immunodeficiency virus 1 infection);05200(Pathways in cancer);05211(Renal cell carcinoma);05211(Renal cell carcinoma)	K03872	NA	elongin C [Source:NCBI gene;Acc:100153381]	protein_coding	42.9419	54.3527	147.645	37.5647	27.3603	56.4814	2.01752	1.01258	0.0540738	up	no
MSTRG.83078	SLC7A6OS	ENSSSCT00000048756	GO:0002244(hematopoietic progenitor cell differentiation)	NA	NA	NA	solute carrier family 7 member 6 opposite strand [Source:NCBI gene;Acc:110260949]	protein_coding	10.963	5.32408	14.2813	5.23159	4.103	5.74171	2.02758	1.01976	0.0540956	up	no
MSTRG.111794	BCOR	ENSSSCT00000013387	GO:0000122(negative regulation of transcription by RNA polymerase II);GO:0000415(negative regulation of histone H3-K36 methylation);GO:0000977(RNA polymerase II regulatory region sequence-specific DNA binding);GO:0001835(blastocyst hatching);GO:0003714(transcription corepressor activity);GO:0004842(ubiquitin-protein transferase activity);GO:0005515(protein binding);GO:0005634(nucleus);GO:0007507(…	NA	K23215	NA	BCL6 corepressor [Source:NCBI gene;Acc:100154380]	protein_coding	0.405782	0.436374	6.38285	1.75186	0.205075	0.0824925	3.54267	1.82484	0.0541698	up	no
MSTRG.81600	IRF8	ENSSSCT00000049546;ENSSSCT00000040645	GO:0000122(negative regulation of transcription by RNA polymerase II);GO:0000977(RNA polymerase II regulatory region sequence-specific DNA binding);GO:0000978(RNA polymerase II proximal promoter sequence-specific DNA binding);GO:0001227(DNA-binding transcription repressor activity, RNA polymerase II-specific);GO:0003677(DNA binding);GO:0003700(DNA-binding transcription factor activity);GO:0005515…	05133(Pertussis);05133(Pertussis)	K10155	NA	interferon regulatory factor 8 [Source:NCBI gene;Acc:396645]	protein_coding	0.937413	0.189158	14.3344	0.958974	2.05668	1.43142	3.47665	1.7977	0.0542611	up	no
MSTRG.49555	IDH3B	ENSSSCT00000037919;ENSSSCT00000007846	GO:0000287(magnesium ion binding);GO:0004449(isocitrate dehydrogenase (NAD+) activity);GO:0005739(mitochondrion);GO:0006099(tricarboxylic acid cycle);GO:0016616(oxidoreductase activity, acting on the CH-OH group of donors, NAD or NADP as acceptor);GO:0051287(NAD binding);GO:0055114(oxidation-reduction process);GO:0055114(oxidation-reduction process)	00020(Citrate cycle (TCA cycle));00020(Citrate cycle (TCA cycle))	K00030	EC:1.1.1.41	isocitrate dehydrogenase 3 (NAD(+)) beta [Source:NCBI gene;Acc:733641]	protein_coding	1.69032	1.46375	16.2421	1.84957	1.65941	3.90162	2.61735	1.38811	0.0542859	up	no
MSTRG.49550	ENSSSCG00000040857	ENSSSCT00000038532;ENSSSCT00000060609;ENSSSCT00000056681	GO:0003723(RNA binding);GO:0005634(nucleus);GO:0005634(nucleus)	NA	NA	NA		protein_coding	19.2711	6.21628	92.4039	16.1796	12.3155	22.2723	2.32218	1.21548	0.0543391	up	no
MSTRG.64688	ELOB	ENSSSCT00000008834	GO:0005515(protein binding);GO:0006368(transcription elongation from RNA polymerase II promoter);GO:0030891(VCB complex);GO:0031462(Cul2-RING ubiquitin ligase complex);GO:0031466(Cul5-RING ubiquitin ligase complex);GO:0031625(ubiquitin protein ligase binding);GO:0070449(elongin complex)	04066(HIF-1 signaling pathway);04120(Ubiquitin mediated proteolysis);05170(Human immunodeficiency virus 1 infection);05200(Pathways in cancer);05211(Renal cell carcinoma)	K03873	NA	elongin B [Source:NCBI gene;Acc:100519651]	protein_coding	170.897	47.8468	229.771	34.6454	46.5441	112.618	2.31422	1.21053	0.054423	up	no
MSTRG.38698	ENSSSCG00000023560;FAM53B	ENSSSCT00000030704;ENSSSCT00000057914;ENSSSCT00000063171;ENSSSCT00000011744	GO:0005634(nucleus);GO:0005737(cytoplasm);GO:0008168(methyltransferase activity);GO:0016279(protein-lysine N-methyltransferase activity);GO:0016740(transferase activity);GO:0018022(peptidyl-lysine methylation);GO:0032259(methylation);GO:0060828(regulation of canonical Wnt signaling pathway);GO:0090263(positive regulation of canonical Wnt signaling pathway);GO:0090263(positive regulation of canoni…	NA	K22856	EC:2.1.1.-	EEF1A lysine methyltransferase 2 [Source:NCBI gene;Acc:100521159];family with sequence similarity 53 member B [Source:NCBI gene;Acc:100153610]	protein_coding	0.212489	0.451192	7.47389	0.159393	0.577352	1.45146	3.71884	1.89485	0.0545331	up	no
MSTRG.25528	PROK2	ENSSSCT00000029472;ENSSSCT00000022311	GO:0000187(activation of MAPK activity);GO:0001525(angiogenesis);GO:0001664(G protein-coupled receptor binding);GO:0005576(extracellular region);GO:0006935(chemotaxis);GO:0007283(spermatogenesis);GO:0007623(circadian rhythm);GO:0008283(cell population proliferation);GO:0008284(positive regulation of cell population proliferation);GO:0043066(negative regulation of apoptotic process);GO:0045765(reg…	NA	NA	NA	prokineticin 2 [Source:NCBI gene;Acc:100526076]	protein_coding	0.874188	0.804589	0.184261	3.77662	2.42657	2.006	0.226946	-2.13958	0.0546117	down	no
MSTRG.46794	NEURL1B	ENSSSCT00000018503	GO:0005769(early endosome);GO:0016567(protein ubiquitination);GO:0061630(ubiquitin protein ligase activity);GO:0070086(ubiquitin-dependent endocytosis)	NA	K01931	EC:2.3.2.27	neuralized E3 ubiquitin protein ligase 1B [Source:NCBI gene;Acc:100522651]	protein_coding	0.663729	0.0001	0.465282	0.0001	0.0001	0.0001	3763.7	11.8779	0.0552665	up	no
MSTRG.47929	TERT	ENSSSCT00000018636	GO:0000049(tRNA binding);GO:0000333(telomerase catalytic core complex);GO:0000781(chromosome, telomeric region);GO:0000784(nuclear chromosome, telomeric region);GO:0001172(transcription, RNA-templated);GO:0001223(transcription coactivator binding);GO:0003677(DNA binding);GO:0003720(telomerase activity);GO:0003721(telomerase RNA reverse transcriptase activity);GO:0003723(RNA binding);GO:0003964(RN…	05165(Human papillomavirus infection);05166(Human T-cell leukemia virus 1 infection);05200(Pathways in cancer);05225(Hepatocellular carcinoma);05226(Gastric cancer)	K11126	EC:2.7.7.49	telomerase reverse transcriptase [Source:NCBI gene;Acc:492280]	protein_coding	0.35669	0.0001	0.253992	0.0001	0.0001	0.0001	2035.94	10.9915	0.055387	up	no
MSTRG.109732	ENSSSCG00000015545	ENSSSCT00000042782;ENSSSCT00000064976;ENSSSCT00000016935	GO:0000166(nucleotide binding);GO:0003824(catalytic activity);GO:0004356(glutamate-ammonia ligase activity);GO:0005524(ATP binding);GO:0006542(glutamine biosynthetic process);GO:0006807(nitrogen compound metabolic process);GO:0016874(ligase activity);GO:0016874(ligase activity)	00220(Arginine biosynthesis);00250(Alanine, aspartate and glutamate metabolism);00630(Glyoxylate and dicarboxylate metabolism);00910(Nitrogen metabolism);04217(Necroptosis);04724(Glutamatergic synapse);04727(GABAergic synapse);04727(GABAergic synapse)	K01915	EC:6.3.1.2	glutamate-ammonia ligase [Source:NCBI gene;Acc:396944]	protein_coding	4.08707	4.35107	26.8044	6.21818	4.41756	5.70586	2.15662	1.10877	0.0553893	up	no
MSTRG.57886	DDX39A	ENSSSCT00000063986;ENSSSCT00000052497;ENSSSCT00000056215;ENSSSCT00000054842;ENSSSCT00000042719;ENSSSCT00000015052	GO:0000398(mRNA splicing, via spliceosome);GO:0005634(nucleus);GO:0005737(cytoplasm);GO:0006406(mRNA export from nucleus);GO:0016607(nuclear speck);GO:0042802(identical protein binding);GO:0042802(identical protein binding)	NA	K13182	EC:3.6.4.13	DExD-box helicase 39A [Source:NCBI gene;Acc:100515361]	protein_coding	20.2656	37.8801	53.8268	20.2022	21.7032	16.843	1.90597	0.930525	0.0553971	up	no
MSTRG.83764	RHPN2	ENSSSCT00000030848	GO:0005515(protein binding)	NA	NA	NA	rhophilin Rho GTPase binding protein 2 [Source:NCBI gene;Acc:100620673]	protein_coding	6.33529	4.51745	21.2426	3.18966	5.12272	5.98859	2.24428	1.16625	0.0555203	up	no
MSTRG.23785	RARB	ENSSSCT00000040387;ENSSSCT00000012278	GO:0000122(negative regulation of transcription by RNA polymerase II);GO:0000976(transcription regulatory region sequence-specific DNA binding);GO:0000977(RNA polymerase II regulatory region sequence-specific DNA binding);GO:0000981(DNA-binding transcription factor activity, RNA polymerase II-specific);GO:0001657(ureteric bud development);GO:0001889(liver development);GO:0002068(glandular epithel…	05200(Pathways in cancer);05222(Small cell lung cancer);05223(Non-small cell lung cancer);05226(Gastric cancer);05226(Gastric cancer)	K08528	NA	retinoic acid receptor beta [Source:NCBI gene;Acc:396710]	protein_coding	0.593651	1.37926	0.211272	1.03125	3.59971	3.64416	0.263946	-1.92168	0.0556234	down	no
MSTRG.94327	MAD2L1BP	ENSSSCT00000017801;ENSSSCT00000063459	GO:0005634(nucleus);GO:0005730(nucleolus);GO:0005737(cytoplasm);GO:0007093(mitotic cell cycle checkpoint);GO:0007096(regulation of exit from mitosis);GO:0031965(nuclear membrane);GO:0031965(nuclear membrane)	NA	NA	NA	MAD2L1 binding protein [Source:NCBI gene;Acc:100155954]	protein_coding	9.87411	6.17243	33.6275	11.0742	6.41467	6.40552	2.0789	1.05582	0.0556454	up	no
MSTRG.75628	GCLM	ENSSSCT00000061853	GO:0004357(glutamate-cysteine ligase activity);GO:0006534(cysteine metabolic process);GO:0006536(glutamate metabolic process);GO:0006749(glutathione metabolic process);GO:0006750(glutathione biosynthetic process);GO:0006979(response to oxidative stress);GO:0008637(apoptotic mitochondrial changes);GO:0017109(glutamate-cysteine ligase complex);GO:0035226(glutamate-cysteine ligase catalytic subunit …	00270(Cysteine and methionine metabolism);00480(Glutathione metabolism);04216(Ferroptosis)	K11205	NA	glutamate-cysteine ligase modifier subunit [Source:NCBI gene;Acc:100153977]	protein_coding	5.96708	1.47393	4.24078	1.90727	1.69952	1.11085	2.47619	1.30812	0.0556594	up	no
MSTRG.54985	FAM89B;SSSCA1	ENSSSCT00000037657;ENSSSCT00000022381	GO:0001222(transcription corepressor binding);GO:0005737(cytoplasm);GO:0030010(establishment of cell polarity);GO:0030027(lamellipodium);GO:0030335(positive regulation of cell migration);GO:0030512(negative regulation of transforming growth factor beta receptor signaling pathway);GO:0060392(negative regulation of SMAD protein signal transduction)	NA	NA	NA	family with sequence similarity 89 member B [Source:NCBI gene;Acc:106509310];Sjogren syndrome/scleroderma autoantigen 1 [Source:NCBI gene;Acc:100737568]	protein_coding	11.5602	7.52324	74.2628	7.72922	7.89562	22.9915	2.41727	1.27338	0.055667	up	no
MSTRG.23047	ENSSSCG00000018027;ENSSSCG00000018026	ENSSSCT00000056960;ENSSSCT00000042507;ENSSSCT00000019622;ENSSSCT00000019621;ENSSSCT00000049296;ENSSSCT00000053270	GO:0009306(protein secretion);GO:0016020(membrane);GO:0016021(integral component of membrane);GO:0016192(vesicle-mediated transport);GO:0030173(integral component of Golgi membrane);GO:0005515(protein binding);GO:0005515(protein binding)	NA	K10266	NA	trans-golgi network vesicle protein 23 homolog B [Source:NCBI gene;Acc:100522572];CMT1A duplicated region transcript 1 [Source:NCBI gene;Acc:100523091]	protein_coding	2.1024	0.693517	7.71924	0.579798	0.798074	2.54387	2.68125	1.4229	0.0557714	up	no
MSTRG.103713	HNRNPD	ENSSSCT00000010129;ENSSSCT00000046827;ENSSSCT00000057738;ENSSSCT00000044295;ENSSSCT00000061534	GO:0003676(nucleic acid binding);GO:0003723(RNA binding);GO:0005654(nucleoplasm);GO:0032204(regulation of telomere maintenance);GO:0042162(telomeric DNA binding);GO:0042752(regulation of circadian rhythm);GO:0043488(regulation of mRNA stability);GO:0045202(synapse);GO:0045727(positive regulation of translation);GO:0097167(circadian regulation of translation);GO:1904355(positive regulation of telo…	NA	K13044	NA	heterogeneous nuclear ribonucleoprotein D [Source:NCBI gene;Acc:100512244]	protein_coding	14.785	4.90209	11.0114	3.87756	4.19154	6.23421	2.14625	1.10182	0.0558895	up	no
MSTRG.75131	MCL1;ENSA	ENSSSCT00000038126;ENSSSCT00000007290;ENSSSCT00000040466;ENSSSCT00000051378;ENSSSCT00000055424	GO:0005634(nucleus);GO:0005737(cytoplasm);GO:0005739(mitochondrion);GO:0005829(cytosol);GO:0008630(intrinsic apoptotic signaling pathway in response to DNA damage);GO:0010507(negative regulation of autophagy);GO:0016020(membrane);GO:0016021(integral component of membrane);GO:0034097(response to cytokine);GO:0042981(regulation of apoptotic process);GO:0043066(negative regulation of apoptotic proce…	04151(PI3K-Akt signaling pathway);04210(Apoptosis);04630(Jak-STAT signaling pathway);05206(MicroRNAs in cancer);05206(MicroRNAs in cancer)	K02539	NA	MCL1, BCL2 family apoptosis regulator [Source:NCBI gene;Acc:397648];endosulfine alpha [Source:NCBI gene;Acc:397361]	protein_coding	9.03296	4.16088	8.15255	4.56938	4.00201	2.29447	1.96454	0.97419	0.0565373	up	no
MSTRG.33500	P2RX7	ENSSSCT00000040379;ENSSSCT00000010760;ENSSSCT00000010759	GO:0000187(activation of MAPK activity);GO:0000902(cell morphogenesis);GO:0001530(lipopolysaccharide binding);GO:0001614(purinergic nucleotide receptor activity);GO:0001845(phagolysosome assembly);GO:0001916(positive regulation of T cell mediated cytotoxicity);GO:0001934(positive regulation of protein phosphorylation);GO:0004931(extracellularly ATP-gated cation channel activity);GO:0005216(ion ch…	04020(Calcium signaling pathway);04080(Neuroactive ligand-receptor interaction);04621(NOD-like receptor signaling pathway);04621(NOD-like receptor signaling pathway)	K05218;K05220	NA	purinergic receptor P2X 7 [Source:NCBI gene;Acc:497623]	protein_coding	0.0001	0.0001	0.00471461	0.795384	0.160128	0.0001	0.0051429	-7.6032	0.0566574	down	no
MSTRG.75464	TRMT13	ENSSSCT00000057662;ENSSSCT00000007522	GO:0008033(tRNA processing);GO:0008168(methyltransferase activity);GO:0008175(tRNA methyltransferase activity);GO:0030488(tRNA methylation);GO:0106050(tRNA 2'-O-methyltransferase activity);GO:0106050(tRNA 2'-O-methyltransferase activity)	NA	K15446	EC:2.1.1.225	tRNA methyltransferase 13 homolog [Source:NCBI gene;Acc:102167932]	protein_coding	2.23909	7.37395	11.1574	2.02112	2.77752	4.16714	2.31663	1.21203	0.0568328	up	no
MSTRG.109538	ANGPTL1	ENSSSCT00000048003;ENSSSCT00000016909	GO:0005102(signaling receptor binding);GO:0005615(extracellular space);GO:0007169(transmembrane receptor protein tyrosine kinase signaling pathway);GO:0007169(transmembrane receptor protein tyrosine kinase signaling pathway)	NA	NA	NA	angiopoietin like 1 [Source:NCBI gene;Acc:100126165]	protein_coding	1.55915	10.707	1.29421	1.6367	1.28372	1.77092	2.89051	1.53132	0.0570588	up	no
MSTRG.42250	MTX2	ENSSSCT00000030369	GO:0001401(SAM complex);GO:0005730(nucleolus);GO:0005739(mitochondrion);GO:0005741(mitochondrial outer membrane);GO:0015031(protein transport);GO:0016020(membrane)	NA	K17776	NA	metaxin 2 [Source:NCBI gene;Acc:733591]	protein_coding	8.03888	8.6895	77.9051	7.62628	5.1679	23.8483	2.58262	1.36883	0.0570613	up	no
MSTRG.113741	ENSSSCG00000012516	ENSSSCT00000013685;ENSSSCT00000036319	GO:0005515(protein binding);GO:0008284(positive regulation of cell population proliferation);GO:0043066(negative regulation of apoptotic process);GO:0045596(negative regulation of cell differentiation);GO:0045892(negative regulation of transcription, DNA-templated);GO:0045892(negative regulation of transcription, DNA-templated)	NA	NA	NA	melanoma antigen preferentially expressed in tumors-like [Source:NCBI gene;Acc:100622504]	protein_coding	0.618711	1.62439	10.6252	1.91859	0.968511	0.708377	3.57901	1.83956	0.057231	up	no
MSTRG.336	QKI	ENSSSCT00000004455;ENSSSCT00000060412;ENSSSCT00000056118;ENSSSCT00000057600;ENSSSCT00000042383	GO:0001570(vasculogenesis);GO:0003676(nucleic acid binding);GO:0003723(RNA binding);GO:0005634(nucleus);GO:0005737(cytoplasm);GO:0007286(spermatid development);GO:0008366(axon ensheathment);GO:0010628(positive regulation of gene expression);GO:0042552(myelination);GO:0042692(muscle cell differentiation);GO:0042759(long-chain fatty acid biosynthetic process);GO:0045202(synapse);GO:0045202(synapse)	NA	K14945	NA	QKI, KH domain containing RNA binding [Source:NCBI gene;Acc:492277]	protein_coding	4.4902	0.562761	4.5734	0.654846	2.32189	0.665765	2.64279	1.40206	0.0573118	up	no
MSTRG.50166	DHX35	ENSSSCT00000063112;ENSSSCT00000037298;ENSSSCT00000008044	GO:0000166(nucleotide binding);GO:0003723(RNA binding);GO:0004386(helicase activity);GO:0005524(ATP binding);GO:0016787(hydrolase activity);GO:0034459(ATP-dependent 3'-5' RNA helicase activity);GO:0071013(catalytic step 2 spliceosome);GO:0071013(catalytic step 2 spliceosome)	NA	K13117	EC:3.6.4.13	DEAH-box helicase 35 [Source:NCBI gene;Acc:100154906]	protein_coding	4.17795	4.95577	3.24902	0.821505	2.76178	1.00915	2.69633	1.431	0.0573202	up	no
MSTRG.64259	GSPT1	ENSSSCT00000031083;ENSSSCT00000064690	GO:0002184(cytoplasmic translational termination);GO:0003747(translation release factor activity);GO:0003924(GTPase activity);GO:0005525(GTP binding);GO:0005829(cytosol);GO:0006412(translation);GO:0006479(protein methylation);GO:0018444(translation release factor complex);GO:0018444(translation release factor complex)	03015(mRNA surveillance pathway);03015(mRNA surveillance pathway)	K03267	NA	G1 to S phase transition 1 [Source:NCBI gene;Acc:100517817]	protein_coding	23.3287	2.63403	44.4543	11.234	6.24153	12.981	2.31205	1.20917	0.0573712	up	no
MSTRG.52696	AHCYL2;STRIP2	ENSSSCT00000018038;ENSSSCT00000057091;ENSSSCT00000043762;ENSSSCT00000043284;ENSSSCT00000044960;ENSSSCT00000018037;ENSSSCT00000063744;ENSSSCT00000050415	GO:0004013(adenosylhomocysteinase activity);GO:0005829(cytosol);GO:0006730(one-carbon metabolic process);GO:0016787(hydrolase activity);GO:0033353(S-adenosylmethionine cycle);GO:0043005(neuron projection);GO:0043231(intracellular membrane-bounded organelle);GO:0005737(cytoplasm);GO:0007010(cytoskeleton organization);GO:0008360(regulation of cell shape);GO:0016477(cell migration);GO:0043231(intrac…	00270(Cysteine and methionine metabolism);00270(Cysteine and methionine metabolism)	K01251	EC:3.3.1.1	adenosylhomocysteinase like 2 [Source:NCBI gene;Acc:100514931];striatin interacting protein 2 [Source:NCBI gene;Acc:100517565]	protein_coding	1.67412	0.724817	2.57291	0.70025	0.569731	0.870226	2.32307	1.21603	0.0575753	up	no
MSTRG.16785	PCDH8	ENSSSCT00000010353	GO:0001756(somitogenesis);GO:0005509(calcium ion binding);GO:0005886(plasma membrane);GO:0005887(integral component of plasma membrane);GO:0007155(cell adhesion);GO:0007156(homophilic cell adhesion via plasma membrane adhesion molecules);GO:0016020(membrane);GO:0016021(integral component of membrane);GO:0016331(morphogenesis of embryonic epithelium)	NA	K16499	NA	protocadherin-8 [Source:NCBI gene;Acc:100155738]	protein_coding	0.661463	0.0001	8.72165	0.0001	0.218055	0.634829	11.0005	3.45949	0.0577201	up	no
MSTRG.73295	TADA1	ENSSSCT00000006925;ENSSSCT00000036985	GO:0000124(SAGA complex);GO:0003713(transcription coactivator activity);GO:0004402(histone acetyltransferase activity);GO:0005634(nucleus);GO:0005654(nucleoplasm);GO:0005829(cytosol);GO:0005925(focal adhesion);GO:0006357(regulation of transcription by RNA polymerase II);GO:0030914(STAGA complex);GO:0043966(histone H3 acetylation);GO:0070461(SAGA-type complex);GO:1903508(positive regulation of nuc…	NA	K11317	NA	transcriptional adaptor 1 [Source:NCBI gene;Acc:100155439]	protein_coding	11.2727	4.48114	27.9627	6.8765	5.41325	8.65717	2.08702	1.06144	0.0577411	up	no
MSTRG.115647	IDH3G	ENSSSCT00000051802;ENSSSCT00000013975;ENSSSCT00000041187	GO:0000287(magnesium ion binding);GO:0004449(isocitrate dehydrogenase (NAD+) activity);GO:0005654(nucleoplasm);GO:0005730(nucleolus);GO:0005739(mitochondrion);GO:0006099(tricarboxylic acid cycle);GO:0016616(oxidoreductase activity, acting on the CH-OH group of donors, NAD or NADP as acceptor);GO:0051287(NAD binding);GO:0055114(oxidation-reduction process);GO:0055114(oxidation-reduction process)	00020(Citrate cycle (TCA cycle));00020(Citrate cycle (TCA cycle))	K00030	EC:1.1.1.41	isocitrate dehydrogenase 3 (NAD(+)) gamma [Source:NCBI gene;Acc:100525850]	protein_coding	0.09916	0.249256	5.73153	0.342701	0.252848	0.942206	3.95378	1.98323	0.0577859	up	no
MSTRG.112083	ENSSSCG00000012270	ENSSSCT00000033113;ENSSSCT00000032997;ENSSSCT00000013417;ENSSSCT00000048593	GO:0000166(nucleotide binding);GO:0005524(ATP binding);GO:0006464(cellular protein modification process);GO:0008641(ubiquitin-like modifier activating enzyme activity);GO:0016567(protein ubiquitination);GO:0016874(ligase activity);GO:0016874(ligase activity)	04120(Ubiquitin mediated proteolysis);05012(Parkinson disease);05012(Parkinson disease)	K03178	EC:6.2.1.45	ubiquitin like modifier activating enzyme 1 [Source:NCBI gene;Acc:100525439]	protein_coding	5.7124	3.15638	4.07705	3.65939	0.996704	1.20127	2.21018	1.14416	0.0578023	up	no
MSTRG.19179	GRB2	ENSSSCT00000018731	GO:0001784(phosphotyrosine residue binding);GO:0005070(SH3/SH2 adaptor activity);GO:0005154(epidermal growth factor receptor binding);GO:0005168(neurotrophin TRKA receptor binding);GO:0005515(protein binding);GO:0005634(nucleus);GO:0005654(nucleoplasm);GO:0005730(nucleolus);GO:0005737(cytoplasm);GO:0005768(endosome);GO:0005886(plasma membrane);GO:0005911(cell-cell junction);GO:0007265(Ras protein…	01521(EGFR tyrosine kinase inhibitor resistance);01522(Endocrine resistance);04010(MAPK signaling pathway);04012(ErbB signaling pathway);04014(Ras signaling pathway);04062(Chemokine signaling pathway);04068(FoxO signaling pathway);04072(Phospholipase D signaling pathway);04150(mTOR signaling pathway);04151(PI3K-Akt signaling pathway);04380(Osteoclast differentiation);04510(Focal adhesion);04540(G…	K04364	NA	growth factor receptor bound protein 2 [Source:NCBI gene;Acc:100192436]	protein_coding	2.85857	1.21973	3.89803	1.05451	0.971358	0.984393	2.64971	1.40583	0.0578259	up	no
MSTRG.17997	GPR180	ENSSSCT00000010408;ENSSSCT00000051783;ENSSSCT00000043679	GO:0007186(G protein-coupled receptor signaling pathway);GO:0016020(membrane);GO:0016021(integral component of membrane);GO:0019236(response to pheromone);GO:0019236(response to pheromone)	NA	NA	NA	G protein-coupled receptor 180 [Source:NCBI gene;Acc:100516928]	protein_coding	0.226031	0.28963	0.315559	1.74898	1.84258	1.34383	0.16842	-2.56986	0.0578607	down	no
MSTRG.97029	EIF2B2	ENSSSCT00000002643;ENSSSCT00000042849;ENSSSCT00000038266	GO:0001541(ovarian follicle development);GO:0003743(translation initiation factor activity);GO:0005085(guanyl-nucleotide exchange factor activity);GO:0005524(ATP binding);GO:0005525(GTP binding);GO:0005737(cytoplasm);GO:0005851(eukaryotic translation initiation factor 2B complex);GO:0006413(translational initiation);GO:0007417(central nervous system development);GO:0014003(oligodendrocyte develop…	03013(RNA transport);05168(Herpes simplex virus 1 infection);05168(Herpes simplex virus 1 infection)	K03754	NA	eukaryotic translation initiation factor 2B subunit beta [Source:NCBI gene;Acc:100515216]	protein_coding	8.2859	6.46496	64.8336	3.78774	3.52401	20.941	2.81687	1.49409	0.0580338	up	no
MSTRG.45819	FBXO4	ENSSSCT00000018368	GO:0000151(ubiquitin ligase complex);GO:0000209(protein polyubiquitination);GO:0004842(ubiquitin-protein transferase activity);GO:0005515(protein binding);GO:0005737(cytoplasm);GO:0007568(aging);GO:0010608(posttranscriptional regulation of gene expression);GO:0016567(protein ubiquitination);GO:0019005(SCF ubiquitin ligase complex);GO:0019725(cellular homeostasis);GO:0031146(SCF-dependent proteaso…	04120(Ubiquitin mediated proteolysis)	K10291	NA	F-box protein 4 [Source:NCBI gene;Acc:100522958]	protein_coding	1.96323	1.32031	18.5447	2.60935	2.00633	3.85444	2.57709	1.36574	0.0580707	up	no
MSTRG.74050	KCNN3;ENSSSCG00000033749	ENSSSCT00000007166;ENSSSCT00000046731	GO:0005516(calmodulin binding);GO:0005737(cytoplasm);GO:0005886(plasma membrane);GO:0006813(potassium ion transport);GO:0015269(calcium-activated potassium channel activity);GO:0016020(membrane);GO:0016021(integral component of membrane);GO:0016286(small conductance calcium-activated potassium channel activity);GO:0043005(neuron projection);GO:0043025(neuronal cell body);GO:0071805(potassium ion …	04911(Insulin secretion)	K04944	NA	potassium calcium-activated channel subfamily N member 3 [Source:NCBI gene;Acc:397045]	protein_coding	7.92235	0.194122	0.991872	28.4895	11.5437	2.69044	0.213192	-2.22977	0.0580794	down	no
MSTRG.115816	FUNDC2	ENSSSCT00000014010	GO:0000422(autophagy of mitochondrion);GO:0031307(integral component of mitochondrial outer membrane)	NA	NA	NA	FUN14 domain containing 2 [Source:NCBI gene;Acc:396564]	protein_coding	2.3167	2.03544	20.7759	1.33272	1.46283	5.73941	2.94413	1.55784	0.0582586	up	no
MSTRG.48551	RNF170	ENSSSCT00000045954;ENSSSCT00000054079;ENSSSCT00000054432	GO:0016020(membrane);GO:0016021(integral component of membrane);GO:0016567(protein ubiquitination);GO:0046872(metal ion binding);GO:0061630(ubiquitin protein ligase activity);GO:0061630(ubiquitin protein ligase activity)	NA	K15707	EC:2.3.2.27	ring finger protein 170 [Source:NCBI gene;Acc:100622013]	protein_coding	2.24594	4.24833	0.187951	8.4601	8.5863	7.26227	0.274891	-1.86307	0.0584607	down	no
MSTRG.31709	PDE9A	ENSSSCT00000058554;ENSSSCT00000025792;ENSSSCT00000058647	GO:0004114(3',5'-cyclic-nucleotide phosphodiesterase activity);GO:0007165(signal transduction);GO:0008081(phosphoric diester hydrolase activity);GO:0010613(positive regulation of cardiac muscle hypertrophy);GO:0016787(hydrolase activity);GO:0019934(cGMP-mediated signaling);GO:0042383(sarcolemma);GO:0046068(cGMP metabolic process);GO:0046069(cGMP catabolic process);GO:0046872(metal ion binding);GO…	00230(Purine metabolism);00230(Purine metabolism)	K13761	EC:3.1.4.35	phosphodiesterase 9A [Source:NCBI gene;Acc:100127144]	protein_coding	0.0001	0.0105572	0.0001	1.11008	0.0001	0.177714	0.00835253	-6.90357	0.058506	down	no
MSTRG.91308	ENSSSCG00000036966	ENSSSCT00000059922	NA	NA	NA	NA	small vasohibin binding protein [Source:NCBI gene;Acc:102167074]	protein_coding	9.22839	8.82796	11.0153	3.05159	4.41373	3.22722	2.71887	1.44301	0.0585208	up	no
MSTRG.58872	OAZ1	ENSSSCT00000014704	GO:0005829(cytosol);GO:0006595(polyamine metabolic process);GO:0008073(ornithine decarboxylase inhibitor activity);GO:0043086(negative regulation of catalytic activity);GO:0045732(positive regulation of protein catabolic process);GO:0090316(positive regulation of intracellular protein transport);GO:1902268(negative regulation of polyamine transmembrane transport)	NA	K16548	NA	Sus scrofa ornithine decarboxylase antizyme 1 (OAZ1), transcript variant 1, mRNA. [Source:RefSeq mRNA;Acc:NM_001122994]	protein_coding	351.371	425.979	951.381	295.021	299.017	321.917	1.88736	0.916366	0.058714	up	no
MSTRG.84937	ENSSSCG00000035586	ENSSSCT00000042683;ENSSSCT00000055580;ENSSSCT00000040707	GO:0004252(serine-type endopeptidase activity);GO:0006508(proteolysis);GO:0008233(peptidase activity);GO:0008236(serine-type peptidase activity);GO:0016787(hydrolase activity);GO:0016787(hydrolase activity)	NA	K09463	EC:3.4.21.119	kallikrein related peptidase 13 [Source:NCBI gene;Acc:110261032]	protein_coding	0.672034	0.0001	2.80009	0.253178	0.0338191	0.070191	9.72101	3.28111	0.0591474	up	no
MSTRG.98284	SLBP	ENSSSCT00000009493	GO:0003723(RNA binding);GO:0003729(mRNA binding);GO:0005634(nucleus);GO:0005730(nucleolus);GO:0005737(cytoplasm);GO:0005829(cytosol);GO:0006398(mRNA 3'-end processing by stem-loop binding and cleavage);GO:0033260(nuclear DNA replication);GO:0042802(identical protein binding);GO:0044770(cell cycle phase transition);GO:0051028(mRNA transport);GO:0071204(histone pre-mRNA 3'end processing complex);GO…	NA	K18710	NA	stem-loop binding protein [Source:NCBI gene;Acc:100513605]	protein_coding	2.52425	2.18879	14.1381	0.0001	1.83356	1.91777	5.02505	2.32914	0.0591556	up	no
MSTRG.37129	ENSSSCG00000010492	ENSSSCT00000011480;ENSSSCT00000036797	NA	NA	NA	NA		protein_coding	0.0001	0.0001	0.0001	1.7003	1.05149	0.0001	0.000109016	-13.1632	0.0591863	down	no
MSTRG.12521	H3F3A	ENSSSCT00000050448;ENSSSCT00000049322;ENSSSCT00000022867	GO:0000786(nucleosome);GO:0003677(DNA binding);GO:0005634(nucleus);GO:0005694(chromosome);GO:0031492(nucleosomal DNA binding);GO:0046982(protein heterodimerization activity);GO:0046982(protein heterodimerization activity)	05034(Alcoholism);05202(Transcriptional misregulation in cancer);05322(Systemic lupus erythematosus);05322(Systemic lupus erythematosus)	K11253	NA	H3 histone, family 3A [Source:NCBI gene;Acc:396970]	protein_coding	189.11	152.455	1086.07	119.358	120.472	380.076	2.30299	1.20351	0.059263	up	no
MSTRG.115054	RBMXL1	ENSSSCT00000035101;ENSSSCT00000035747;ENSSSCT00000013889;ENSSSCT00000034598	GO:0003676(nucleic acid binding);GO:0003723(RNA binding);GO:0005681(spliceosomal complex);GO:0048026(positive regulation of mRNA splicing, via spliceosome);GO:1990904(ribonucleoprotein complex);GO:1990904(ribonucleoprotein complex)	03040(Spliceosome);03040(Spliceosome)	K12885	NA	RNA binding motif protein X-linked [Source:NCBI gene;Acc:100158042]	protein_coding	15.9131	11.6569	44.4649	11.6275	10.7706	14.5767	1.94822	0.962153	0.0592661	up	no
MSTRG.22603	BCL6B	ENSSSCT00000063786;ENSSSCT00000019510	GO:0000122(negative regulation of transcription by RNA polymerase II);GO:0000977(RNA polymerase II regulatory region sequence-specific DNA binding);GO:0001227(DNA-binding transcription repressor activity, RNA polymerase II-specific);GO:0003676(nucleic acid binding);GO:0003677(DNA binding);GO:0005515(protein binding);GO:0005634(nucleus);GO:0005634(nucleus)	NA	K22648	NA	BCL6B, transcription repressor [Source:NCBI gene;Acc:100517187]	protein_coding	1.35762	0.311188	0.868486	0.17051	0.0823289	0.205815	5.53204	2.46781	0.059358	up	no
MSTRG.49838	HCK	ENSSSCT00000037815;ENSSSCT00000053106;ENSSSCT00000049888;ENSSSCT00000007921;ENSSSCT00000053899;ENSSSCT00000063210	GO:0000166(nucleotide binding);GO:0004672(protein kinase activity);GO:0004713(protein tyrosine kinase activity);GO:0004715(non-membrane spanning protein tyrosine kinase activity);GO:0005102(signaling receptor binding);GO:0005515(protein binding);GO:0005524(ATP binding);GO:0005654(nucleoplasm);GO:0005886(plasma membrane);GO:0006468(protein phosphorylation);GO:0007169(transmembrane receptor protein…	04062(Chemokine signaling pathway);04666(Fc gamma R-mediated phagocytosis);05167(Kaposi sarcoma-associated herpesvirus infection);05167(Kaposi sarcoma-associated herpesvirus infection)	K08893	EC:2.7.10.2	HCK proto-oncogene, Src family tyrosine kinase [Source:NCBI gene;Acc:100526085]	protein_coding	2.36092	0.956413	2.76545	0.234037	1.18153	0.712047	2.85897	1.51549	0.0597793	up	no
MSTRG.91109	POMGNT1	ENSSSCT00000061107;ENSSSCT00000022714	GO:0006486(protein glycosylation);GO:0006493(protein O-linked glycosylation);GO:0008375(acetylglucosaminyltransferase activity);GO:0016021(integral component of membrane);GO:0016266(O-glycan processing);GO:0030145(manganese ion binding);GO:0030173(integral component of Golgi membrane);GO:0047223(beta-1,3-galactosyl-O-glycosyl-glycoprotein beta-1,3-N-acetylglucosaminyltransferase activity);GO:0047…	00515(Mannose type O-glycan biosynthesis);00515(Mannose type O-glycan biosynthesis)	K09666	EC:2.4.1.-	protein O-linked mannose N-acetylglucosaminyltransferase 1 (beta 1,2-) [Source:NCBI gene;Acc:780413]	protein_coding	0.269208	0.13701	2.04043	0.371209	0.100922	0.163991	3.84619	1.94343	0.0597847	up	no
MSTRG.31882	ENSSSCG00000009578	ENSSSCT00000062224;ENSSSCT00000010499	GO:0000166(nucleotide binding);GO:0004672(protein kinase activity);GO:0004674(protein serine/threonine kinase activity);GO:0005524(ATP binding);GO:0005675(transcription factor TFIIH holo complex);GO:0006468(protein phosphorylation);GO:0008353(RNA polymerase II CTD heptapeptide repeat kinase activity);GO:0070985(transcription factor TFIIK complex);GO:0070985(transcription factor TFIIK complex)	NA	K08817	EC:2.7.11.22	cyclin dependent kinase 20 [Source:NCBI gene;Acc:100157041]	protein_coding	0.450796	0.82661	4.12851	0.967069	0.404514	0.644484	2.68142	1.423	0.0598639	up	no
MSTRG.74069	UBE2Q1	ENSSSCT00000007169;ENSSSCT00000054805	GO:0001967(suckling behavior);GO:0007566(embryo implantation);GO:0007617(mating behavior);GO:0009566(fertilization);GO:0016567(protein ubiquitination);GO:0061458(reproductive system development);GO:0061631(ubiquitin conjugating enzyme activity);GO:0070459(prolactin secretion);GO:0070459(prolactin secretion)	04120(Ubiquitin mediated proteolysis);04120(Ubiquitin mediated proteolysis)	K10582	EC:2.3.2.23	ubiquitin conjugating enzyme E2 Q1 [Source:NCBI gene;Acc:100156747]	protein_coding	5.87535	4.37811	8.14005	3.00213	2.86533	2.99313	2.07588	1.05372	0.0599207	up	no
MSTRG.86092	TRIM28	ENSSSCT00000053225;ENSSSCT00000047862;ENSSSCT00000045350;ENSSSCT00000054133	GO:0000122(negative regulation of transcription by RNA polymerase II);GO:0000785(chromatin);GO:0001701(in utero embryonic development);GO:0001837(epithelial to mesenchymal transition);GO:0003677(DNA binding);GO:0003682(chromatin binding);GO:0003713(transcription coactivator activity);GO:0003714(transcription corepressor activity);GO:0004672(protein kinase activity);GO:0004842(ubiquitin-protein tr…	NA	K08882	EC:2.3.2.27	tripartite motif containing 28 [Source:NCBI gene;Acc:110261332]	protein_coding	9.87677	1.8938	5.27155	4.19067	1.77921	1.44521	2.2983	1.20057	0.0602434	up	no
MSTRG.88261	C1orf216	ENSSSCT00000059732	NA	NA	NA	NA	chromosome 6 C1orf216 homolog [Source:NCBI gene;Acc:110261146]	protein_coding	4.96089	1.87168	0.487842	0.067616	0.493227	0.523433	6.75143	2.75519	0.0603111	up	no
MSTRG.53241	IFRD1	ENSSSCT00000018124;ENSSSCT00000037209	GO:0005634(nucleus);GO:0005737(cytoplasm);GO:0014706(striated muscle tissue development);GO:0030517(negative regulation of axon extension);GO:0042692(muscle cell differentiation);GO:0043403(skeletal muscle tissue regeneration);GO:0048671(negative regulation of collateral sprouting);GO:0048671(negative regulation of collateral sprouting)	NA	NA	NA	interferon related developmental regulator 1 [Source:NCBI gene;Acc:493185]	protein_coding	24.9873	2.72759	40.14	18.8284	5.80149	4.80955	2.3049	1.2047	0.0603438	up	no
MSTRG.54919	FOSL1	ENSSSCT00000014174;ENSSSCT00000044856	GO:0000977(RNA polymerase II regulatory region sequence-specific DNA binding);GO:0000978(RNA polymerase II proximal promoter sequence-specific DNA binding);GO:0001701(in utero embryonic development);GO:0003677(DNA binding);GO:0003700(DNA-binding transcription factor activity);GO:0005634(nucleus);GO:0005654(nucleoplasm);GO:0006355(regulation of transcription, DNA-templated);GO:0006357(regulation o…	04310(Wnt signaling pathway);04380(Osteoclast differentiation);04657(IL-17 signaling pathway);05166(Human T-cell leukemia virus 1 infection);05166(Human T-cell leukemia virus 1 infection)	K04502	NA	FOS like 1, AP-1 transcription factor subunit [Source:NCBI gene;Acc:100525205]	protein_coding	0.449578	0.319221	3.78139	0.213143	0.214432	0.748501	3.86896	1.95195	0.0603902	up	no
MSTRG.55603	FNBP4	ENSSSCT00000038094;ENSSSCT00000052525;ENSSSCT00000029478	GO:0005515(protein binding);GO:0016607(nuclear speck);GO:0016607(nuclear speck)	NA	NA	NA	formin binding protein 4 [Source:NCBI gene;Acc:100526033]	protein_coding	11.9314	7.43175	22.6717	6.08597	10.0265	5.44656	1.94975	0.963292	0.0604478	up	no
MSTRG.33657	B3GNT4	ENSSSCT00000030522	GO:0000139(Golgi membrane);GO:0005783(endoplasmic reticulum);GO:0005794(Golgi apparatus);GO:0006486(protein glycosylation);GO:0008376(acetylgalactosaminyltransferase activity);GO:0008378(galactosyltransferase activity);GO:0008532(N-acetyllactosaminide beta-1,3-N-acetylglucosaminyltransferase activity);GO:0016020(membrane);GO:0016021(integral component of membrane);GO:0016740(transferase activity)…	00601(Glycosphingolipid biosynthesis - lacto and neolacto series)	K07971	EC:2.4.1.149	UDP-GlcNAc:betaGal beta-1,3-N-acetylglucosaminyltransferase 4 [Source:NCBI gene;Acc:100736645]	protein_coding	120.03	139.683	443.518	145.393	136.196	85.1766	1.91739	0.939141	0.0607076	up	no
MSTRG.79601	CD9	ENSSSCT00000023950;ENSSSCT00000000773	GO:0005178(integrin binding);GO:0005886(plasma membrane);GO:0005887(integral component of plasma membrane);GO:0007155(cell adhesion);GO:0007166(cell surface receptor signaling pathway);GO:0007338(single fertilization);GO:0007342(fusion of sperm to egg plasma membrane involved in single fertilization);GO:0008285(negative regulation of cell population proliferation);GO:0009897(external side of plas…	04640(Hematopoietic cell lineage);04640(Hematopoietic cell lineage)	K06460	NA	CD9 molecule [Source:NCBI gene;Acc:397067]	protein_coding	0.431827	0.0001	40.3083	2.01542	0.283022	3.3393	7.22632	2.85326	0.0608089	up	no
MSTRG.82205	ST3GAL2	ENSSSCT00000045850;ENSSSCT00000054408;ENSSSCT00000056130;ENSSSCT00000041824	GO:0003836(beta-galactoside (CMP) alpha-2,3-sialyltransferase activity);GO:0005794(Golgi apparatus);GO:0006486(protein glycosylation);GO:0008373(sialyltransferase activity);GO:0009101(glycoprotein biosynthetic process);GO:0009247(glycolipid biosynthetic process);GO:0009312(oligosaccharide biosynthetic process);GO:0016020(membrane);GO:0016021(integral component of membrane);GO:0016740(transferase …	00512(Mucin type O-glycan biosynthesis);00533(Glycosaminoglycan biosynthesis - keratan sulfate);00603(Glycosphingolipid biosynthesis - globo and isoglobo series);00604(Glycosphingolipid biosynthesis - ganglio series);00604(Glycosphingolipid biosynthesis - ganglio series)	K03368	EC:2.4.99.4	ST3 beta-galactoside alpha-2,3-sialyltransferase 2 [Source:NCBI gene;Acc:100627772]	protein_coding	0.0413508	0.101275	0.0001	1.46138	0.0943945	0.394451	0.0731843	-3.77232	0.0608093	down	no
MSTRG.61981	SPINK1	ENSSSCT00000065800	GO:0004867(serine-type endopeptidase inhibitor activity);GO:0005515(protein binding);GO:0005615(extracellular space);GO:0010466(negative regulation of peptidase activity);GO:0010751(negative regulation of nitric oxide mediated signal transduction);GO:0030414(peptidase inhibitor activity);GO:0048240(sperm capacitation);GO:0050732(negative regulation of peptidyl-tyrosine phosphorylation);GO:0060046…	NA	NA	NA	serine peptidase inhibitor, Kazal type 1 [Source:NCBI gene;Acc:100622575]	protein_coding	0.0001	0.0390921	0.0001	1.49054	0.000300543	1.36305	0.0137679	-6.18255	0.0609514	down	no
MSTRG.113297	ENSSSCG00000012459	ENSSSCT00000035731;ENSSSCT00000013625;ENSSSCT00000035584	GO:0005515(protein binding);GO:0005739(mitochondrion);GO:0005743(mitochondrial inner membrane);GO:0042407(cristae formation);GO:0061617(MICOS complex);GO:0061617(MICOS complex)	NA	NA	NA	apolipoprotein O like [Source:NCBI gene;Acc:100153260]	protein_coding	1.39386	4.9253	2.43942	13.8005	9.58464	10.6872	0.257058	-1.95983	0.0609974	down	no
MSTRG.72645	YTHDF3	ENSSSCT00000046274;ENSSSCT00000039964;ENSSSCT00000055631;ENSSSCT00000041046;ENSSSCT00000059588	GO:0003723(RNA binding);GO:0003723(RNA binding)	NA	K20102	NA	YTH N6-methyladenosine RNA binding protein 3 [Source:NCBI gene;Acc:106510070]	protein_coding	3.84045	3.26274	11.8799	3.19245	2.97325	3.08221	2.0527	1.03752	0.0610602	up	no
MSTRG.93632	BYSL	ENSSSCT00000031143	GO:0000079(regulation of cyclin-dependent protein serine/threonine kinase activity);GO:0000278(mitotic cell cycle);GO:0000307(cyclin-dependent protein kinase holoenzyme complex);GO:0000462(maturation of SSU-rRNA from tricistronic rRNA transcript (SSU-rRNA, 5.8S rRNA, LSU-rRNA));GO:0001701(in utero embryonic development);GO:0001825(blastocyst formation);GO:0001829(trophectodermal cell differentiat…	NA	K14797	NA	bystin like [Source:NCBI gene;Acc:100156292]	protein_coding	3.57785	1.6176	14.6155	3.61562	1.60585	3.16772	2.36149	1.2397	0.0613921	up	no
MSTRG.6246	UBE3A	ENSSSCT00000048664;ENSSSCT00000063766;ENSSSCT00000047902;ENSSSCT00000059702;ENSSSCT00000064743;ENSSSCT00000005334	GO:0000209(protein polyubiquitination);GO:0001541(ovarian follicle development);GO:0003713(transcription coactivator activity);GO:0004842(ubiquitin-protein transferase activity);GO:0005634(nucleus);GO:0005829(cytosol);GO:0006511(ubiquitin-dependent protein catabolic process);GO:0014068(positive regulation of phosphatidylinositol 3-kinase signaling);GO:0016567(protein ubiquitination);GO:0016740(tr…	04120(Ubiquitin mediated proteolysis);05165(Human papillomavirus infection);05203(Viral carcinogenesis);05203(Viral carcinogenesis)	K10587	EC:2.3.2.26	ubiquitin protein ligase E3A [Source:NCBI gene;Acc:100522589]	protein_coding	8.7538	1.46883	3.62742	1.96117	1.77907	2.11729	2.36449	1.24153	0.0614614	up	no
MSTRG.59284	F12	ENSSSCT00000043188;ENSSSCT00000060191;ENSSSCT00000046173	GO:0002353(plasma kallikrein-kinin cascade);GO:0002542(Factor XII activation);GO:0004252(serine-type endopeptidase activity);GO:0005509(calcium ion binding);GO:0005576(extracellular region);GO:0005615(extracellular space);GO:0006508(proteolysis);GO:0007596(blood coagulation);GO:0008233(peptidase activity);GO:0008236(serine-type peptidase activity);GO:0010756(positive regulation of plasminogen act…	04610(Complement and coagulation cascades);04610(Complement and coagulation cascades)	K01328	EC:3.4.21.38	coagulation factor XII [Source:NCBI gene;Acc:397474]	protein_coding	0.489297	0.656957	0.0001	2.40646	2.06565	3.17141	0.149977	-2.73718	0.061547	down	no
MSTRG.63319	ENSSSCG00000032556;PPP4C	ENSSSCT00000061886;ENSSSCT00000049843;ENSSSCT00000064764;ENSSSCT00000053570;ENSSSCT00000040675;ENSSSCT00000053933;ENSSSCT00000052247;ENSSSCT00000060065;ENSSSCT00000046961;ENSSSCT00000044964;ENSSSCT00000048326	GO:0003824(catalytic activity);GO:0004332(fructose-bisphosphate aldolase activity);GO:0006096(glycolytic process);GO:0016829(lyase activity);GO:0004721(phosphoprotein phosphatase activity);GO:0004722(protein serine/threonine phosphatase activity);GO:0005634(nucleus);GO:0005737(cytoplasm);GO:0005829(cytosol);GO:0005886(plasma membrane);GO:0006470(protein dephosphorylation);GO:0010569(regulation of…	00010(Glycolysis / Gluconeogenesis);00030(Pentose phosphate pathway);00051(Fructose and mannose metabolism);04922(Glucagon signaling pathway);00051(Fructose and mannose metabolism)	K01623;K15423	EC:4.1.2.13;EC:3.1.3.16	aldolase, fructose-bisphosphate A [Source:NCBI gene;Acc:110260081];protein phosphatase 4 catalytic subunit [Source:NCBI gene;Acc:110260085]	protein_coding	2.78735	1.60983	11.9335	2.98023	2.85046	1.84765	2.12686	1.08872	0.06171	up	no
MSTRG.74956	CD53	ENSSSCT00000044643;ENSSSCT00000007448;ENSSSCT00000034297	GO:0001772(immunological synapse);GO:0005886(plasma membrane);GO:0005887(integral component of plasma membrane);GO:0005911(cell-cell junction);GO:0007166(cell surface receptor signaling pathway);GO:0016020(membrane);GO:0016021(integral component of membrane);GO:1901741(positive regulation of myoblast fusion);GO:1901741(positive regulation of myoblast fusion)	NA	K06489	NA	CD53 molecule [Source:NCBI gene;Acc:100152398]	protein_coding	0.0001	0.0001	0.0001	0.0001	0.232746	0.186188	0.000715932	-10.4479	0.0617917	down	no
MSTRG.43722	AAMP	ENSSSCT00000063058;ENSSSCT00000017629	GO:0005515(protein binding);GO:0005829(cytosol);GO:0015630(microtubule cytoskeleton);GO:0042273(ribosomal large subunit biogenesis);GO:0045171(intercellular bridge);GO:0051082(unfolded protein binding);GO:0051082(unfolded protein binding)	NA	NA	NA	angio associated migratory cell protein [Source:NCBI gene;Acc:100621415]	protein_coding	0.856666	0.51108	8.38416	0.350673	0.855934	1.9572	3.08233	1.62402	0.0619062	up	no
MSTRG.84820	PRRG2	ENSSSCT00000003511	GO:0005509(calcium ion binding);GO:0005576(extracellular region);GO:0016020(membrane);GO:0016021(integral component of membrane)	NA	NA	NA	proline rich and Gla domain 2 [Source:HGNC Symbol;Acc:HGNC:9470]	protein_coding	0.0001	1.14287	5.1087	0.0001	0.228756	0.138892	16.9999	4.08745	0.0619924	up	no
MSTRG.49771	PDRG1	ENSSSCT00000007918	GO:0006457(protein folding);GO:0016272(prefoldin complex);GO:0051082(unfolded protein binding)	NA	NA	NA	p53 and DNA damage regulated 1 [Source:NCBI gene;Acc:100738964]	protein_coding	52.6593	21.9293	80.1736	33.8507	28.8705	18.4557	1.90648	0.930913	0.0620448	up	no
MSTRG.91787	DSP	ENSSSCT00000001119;ENSSSCT00000001118;ENSSSCT00000063188	GO:0001533(cornified envelope);GO:0002934(desmosome organization);GO:0003223(ventricular compact myocardium morphogenesis);GO:0005080(protein kinase C binding);GO:0005198(structural molecule activity);GO:0005515(protein binding);GO:0005654(nucleoplasm);GO:0005689(U12-type spliceosomal complex);GO:0005737(cytoplasm);GO:0005829(cytosol);GO:0005856(cytoskeleton);GO:0005882(intermediate filament);GO:…	05412(Arrhythmogenic right ventricular cardiomyopathy (ARVC));05412(Arrhythmogenic right ventricular cardiomyopathy (ARVC))	K10381;K13156	NA	desmoplakin [Source:NCBI gene;Acc:100156744]	protein_coding	5.77042	3.14706	8.96555	3.57341	3.60422	2.24581	1.89772	0.924264	0.0621397	up	no
MSTRG.61563	ETF1	ENSSSCT00000015664	GO:0002184(cytoplasmic translational termination);GO:0003747(translation release factor activity);GO:0005737(cytoplasm);GO:0005829(cytosol);GO:0006415(translational termination);GO:0006479(protein methylation);GO:0008079(translation termination factor activity);GO:0016149(translation release factor activity, codon specific);GO:0018444(translation release factor complex);GO:1990825(sequence-specif…	03015(mRNA surveillance pathway)	K03265	NA	eukaryotic translation termination factor 1 [Source:NCBI gene;Acc:100520896]	protein_coding	18.3055	3.69761	60.4792	12.758	7.81773	16.3248	2.23526	1.16044	0.062175	up	no
MSTRG.108750	MALSU1	ENSSSCT00000050827	GO:0005739(mitochondrion);GO:0005762(mitochondrial large ribosomal subunit);GO:0005829(cytosol);GO:0042273(ribosomal large subunit biogenesis);GO:0070130(negative regulation of mitochondrial translation)	NA	NA	NA	mitochondrial assembly of ribosomal large subunit 1 [Source:NCBI gene;Acc:106508670]	protein_coding	19.1826	5.39008	97.8502	8.50543	11.3031	28.7444	2.52143	1.33424	0.062225	up	no
MSTRG.97220	AHSA1	ENSSSCT00000002675	GO:0001671(ATPase activator activity);GO:0005829(cytosol);GO:0032781(positive regulation of ATPase activity);GO:0051087(chaperone binding);GO:0051879(Hsp90 protein binding)	NA	NA	NA	activator of HSP90 ATPase activity 1 [Source:NCBI gene;Acc:100626607]	protein_coding	134.357	89.0591	55.5395	41.7078	47.65	51.7508	1.97688	0.983226	0.0623258	up	no
MSTRG.64906	RAB26	ENSSSCT00000060341;ENSSSCT00000045321	GO:0000139(Golgi membrane);GO:0003924(GTPase activity);GO:0005525(GTP binding);GO:0019002(GMP binding);GO:0030667(secretory granule membrane);GO:0035272(exocrine system development);GO:0043001(Golgi to plasma membrane protein transport);GO:0045055(regulated exocytosis);GO:0098993(anchored component of synaptic vesicle membrane);GO:0099575(regulation of protein catabolic process at presynapse, mod…	NA	K07913	NA	RAB26, member RAS oncogene family [Source:NCBI gene;Acc:100516791]	protein_coding	3.40251	1.6583	0.931538	0.326541	0.201976	1.04927	3.79794	1.92522	0.0624061	up	no
MSTRG.9461	TMC1	ENSSSCT00000005801;ENSSSCT00000053034	GO:0005216(ion channel activity);GO:0005245(voltage-gated calcium channel activity);GO:0005887(integral component of plasma membrane);GO:0008381(mechanosensitive ion channel activity);GO:0009897(external side of plasma membrane);GO:0016020(membrane);GO:0016021(integral component of membrane);GO:0032426(stereocilium tip);GO:0050910(detection of mechanical stimulus involved in sensory perception of…	NA	K21988	NA	transmembrane channel like 1 [Source:NCBI gene;Acc:100516949]	protein_coding	0.0827055	0.0001	0.0001	0.640154	0.0851624	1.31551	0.0406235	-4.62154	0.0625975	down	no
MSTRG.89927	SRSF11	ENSSSCT00000004195	GO:0008380(RNA splicing);GO:0016607(nuclear speck)	NA	K12899	NA	serine and arginine rich splicing factor 11 [Source:NCBI gene;Acc:733656]	protein_coding	29.2805	7.38041	52.5795	19.6899	12.3503	12.6337	1.9976	0.998264	0.0626825	up	no
MSTRG.18552	ABHD13;TNFSF13B	ENSSSCT00000060481;ENSSSCT00000042060;ENSSSCT00000010459;ENSSSCT00000010460	GO:0002084(protein depalmitoylation);GO:0005737(cytoplasm);GO:0008474(palmitoyl-(protein) hydrolase activity);GO:0016020(membrane);GO:0016021(integral component of membrane);GO:0032839(dendrite cytoplasm);GO:0001782(B cell homeostasis);GO:0002636(positive regulation of germinal center formation);GO:0005164(tumor necrosis factor receptor binding);GO:0005515(protein binding);GO:0006955(immune respo…	04060(Cytokine-cytokine receptor interaction);04064(NF-kappa B signaling pathway);04672(Intestinal immune network for IgA production);05323(Rheumatoid arthritis)	K06889;K05476	NA	abhydrolase domain containing 13 [Source:NCBI gene;Acc:100154680];TNF superfamily member 13b [Source:NCBI gene;Acc:100038026]	protein_coding	1.45967	2.35545	11.6657	1.98632	1.49945	3.37416	2.25669	1.17421	0.0627322	up	no
MSTRG.22625	CTDNEP1	ENSSSCT00000019519;ENSSSCT00000064045	GO:0004721(phosphoprotein phosphatase activity);GO:0004722(protein serine/threonine phosphatase activity);GO:0005634(nucleus);GO:0005635(nuclear envelope);GO:0005737(cytoplasm);GO:0005789(endoplasmic reticulum membrane);GO:0005811(lipid droplet);GO:0006470(protein dephosphorylation);GO:0006998(nuclear envelope organization);GO:0007276(gamete generation);GO:0007498(mesoderm development);GO:0010867…	NA	NA	NA	CTD nuclear envelope phosphatase 1 [Source:HGNC Symbol;Acc:HGNC:19085]	protein_coding	7.92839	1.86601	20.9065	3.04392	4.29848	5.31025	2.42644	1.27884	0.0627735	up	no
MSTRG.15400	SAP18	ENSSSCT00000028302	GO:0005634(nucleus);GO:0005737(cytoplasm);GO:0016607(nuclear speck)	03013(RNA transport);03015(mRNA surveillance pathway)	K14324	NA	Sin3A associated protein 18 [Source:NCBI gene;Acc:100623258]	protein_coding	124.708	126.989	410.824	100.892	93.0167	149.041	1.93183	0.949967	0.0628171	up	no
MSTRG.105359	TAF1D	ENSSSCT00000039662;ENSSSCT00000065421;ENSSSCT00000058838;ENSSSCT00000045844;ENSSSCT00000016303;ENSSSCT00000043130	GO:0005634(nucleus);GO:0005654(nucleoplasm);GO:0005668(RNA polymerase transcription factor SL1 complex);GO:0005815(microtubule organizing center);GO:0006355(regulation of transcription, DNA-templated);GO:0006355(regulation of transcription, DNA-templated)	NA	K15215	NA	TATA-box binding protein associated factor, RNA polymerase I subunit D [Source:NCBI gene;Acc:100738413]	protein_coding	14.2511	5.62178	37.1884	7.91305	7.35584	12.5876	2.0484	1.0345	0.0628173	up	no
MSTRG.84146	ENSSSCG00000002996;EGLN2	ENSSSCT00000058437;ENSSSCT00000052655;ENSSSCT00000003328;ENSSSCT00000003327	GO:0003924(GTPase activity);GO:0005525(GTP binding);GO:0005768(endosome);GO:0006886(intracellular protein transport);GO:0030100(regulation of endocytosis);GO:0032482(Rab protein signal transduction);GO:0032593(insulin-responsive compartment);GO:0001666(response to hypoxia);GO:0005506(iron ion binding);GO:0005634(nucleus);GO:0005654(nucleoplasm);GO:0008198(ferrous iron binding);GO:0016491(oxidored…	04066(HIF-1 signaling pathway);05200(Pathways in cancer);05211(Renal cell carcinoma)	K07880;K09592	EC:1.14.11.29	RAB4B, member RAS oncogene family [Source:NCBI gene;Acc:100523381];egl-9 family hypoxia inducible factor 2 [Source:NCBI gene;Acc:100523673]	protein_coding	3.72683	2.09102	5.52842	0.467798	2.10445	1.89714	2.53866	1.34407	0.0629262	up	no
MSTRG.45048	ZNF622	ENSSSCT00000018281;ENSSSCT00000053326	GO:0003676(nucleic acid binding);GO:0005634(nucleus);GO:0005730(nucleolus);GO:0005794(Golgi apparatus);GO:0005829(cytosol);GO:0008270(zinc ion binding);GO:0008631(intrinsic apoptotic signaling pathway in response to oxidative stress);GO:0022625(cytosolic large ribosomal subunit);GO:0030687(preribosome, large subunit precursor);GO:0033674(positive regulation of kinase activity);GO:0042273(ribosoma…	NA	K14816	NA	zinc finger protein 622 [Source:NCBI gene;Acc:100521757]	protein_coding	120.427	13.2826	66.4176	46.3001	24.9286	19.7999	2.19851	1.13653	0.0629646	up	no
MSTRG.80422	SLC38A1	ENSSSCT00000065100;ENSSSCT00000000876	GO:0003333(amino acid transmembrane transport);GO:0005886(plasma membrane);GO:0005887(integral component of plasma membrane);GO:0006868(glutamine transport);GO:0015171(amino acid transmembrane transporter activity);GO:0015186(L-glutamine transmembrane transporter activity);GO:0016020(membrane);GO:0016021(integral component of membrane);GO:0030424(axon);GO:0030424(axon)	04724(Glutamatergic synapse);04727(GABAergic synapse);04727(GABAergic synapse)	K14990	NA	solute carrier family 38 member 1 [Source:NCBI gene;Acc:100154364]	protein_coding	0.202201	0.173298	0.70006	5.65292	0.635423	1.15113	0.144575	-2.79011	0.0630447	down	no
MSTRG.95847	ENSSSCG00000033178	ENSSSCT00000044103;ENSSSCT00000060644;ENSSSCT00000055567	GO:0007098(centrosome cycle);GO:0051225(spindle assembly);GO:0070652(HAUS complex);GO:0070652(HAUS complex)	NA	K16587	NA	HAUS augmin like complex subunit 4 [Source:NCBI gene;Acc:100626075]	protein_coding	42.83	49.7392	24.8616	14.6048	20.4084	23.5834	2.00406	1.00292	0.0630869	up	no
MSTRG.25235	SYNPR	ENSSSCT00000050789;ENSSSCT00000051714;ENSSSCT00000023657;ENSSSCT00000057363	GO:0008021(synaptic vesicle);GO:0016020(membrane);GO:0016021(integral component of membrane);GO:0016021(integral component of membrane)	NA	NA	NA	synaptoporin [Source:NCBI gene;Acc:100623290]	protein_coding	0.0001	0.0001	0.0001	0.0001	0.258739	0.176452	0.000689194	-10.5028	0.063154	down	no
MSTRG.57755	FAM32A	ENSSSCT00000015134	GO:0005730(nucleolus)	NA	K13120	NA	family with sequence similarity 32 member A [Source:NCBI gene;Acc:100511743]	protein_coding	41.9118	28.319	104.464	32.3775	22.3427	36.6639	1.91165	0.934821	0.0632077	up	no
MSTRG.79709	RIMKLB;ENSSSCG00000000664	ENSSSCT00000000721;ENSSSCT00000000720;ENSSSCT00000046719;ENSSSCT00000061700;ENSSSCT00000059929	GO:0000166(nucleotide binding);GO:0005524(ATP binding);GO:0005737(cytoplasm);GO:0006464(cellular protein modification process);GO:0046872(metal ion binding);GO:0072590(N-acetyl-L-aspartate-L-glutamate ligase activity);GO:0072591(citrate-L-glutamate ligase activity);GO:0004866(endopeptidase inhibitor activity);GO:0005615(extracellular space);GO:0010951(negative regulation of endopeptidase activity…	00250(Alanine, aspartate and glutamate metabolism);00250(Alanine, aspartate and glutamate metabolism)	K18310	6.3.2.41;EC:6.3.1.17	ribosomal modification protein rimK like family member B [Source:NCBI gene;Acc:100152915];alpha-2-macroglobulin like 1 [Source:NCBI gene;Acc:100152492]	protein_coding	0.871547	0.713411	11.6611	1.01813	1.38273	2.74409	2.57457	1.36433	0.0632512	up	no
MSTRG.10095	ZNF189	ENSSSCT00000049810;ENSSSCT00000039074	GO:0003676(nucleic acid binding);GO:0005622(intracellular);GO:0006355(regulation of transcription, DNA-templated);GO:0046872(metal ion binding);GO:0046872(metal ion binding)	05168(Herpes simplex virus 1 infection);05168(Herpes simplex virus 1 infection)	K09228	NA	zinc finger protein 189 [Source:NCBI gene;Acc:100515357]	protein_coding	11.5722	2.57634	4.37665	4.27766	1.9167	1.1647	2.51734	1.3319	0.0633401	up	no
MSTRG.57469	LPAR2;PBX4	ENSSSCT00000015218;ENSSSCT00000038879;ENSSSCT00000025987	GO:0004930(G protein-coupled receptor activity);GO:0007165(signal transduction);GO:0007186(G protein-coupled receptor signaling pathway);GO:0009986(cell surface);GO:0016020(membrane);GO:0016021(integral component of membrane);GO:0030139(endocytic vesicle);GO:0070915(lysophosphatidic acid receptor activity);GO:0001741(XY body);GO:0003677(DNA binding);GO:0003700(DNA-binding transcription factor act…	04015(Rap1 signaling pathway);04072(Phospholipase D signaling pathway);04080(Neuroactive ligand-receptor interaction);04151(PI3K-Akt signaling pathway);04810(Regulation of actin cytoskeleton);05200(Pathways in cancer);05200(Pathways in cancer)	K04291;K15611	NA	lysophosphatidic acid receptor 2 [Source:NCBI gene;Acc:100038015];PBX homeobox 4 [Source:NCBI gene;Acc:100514093]	protein_coding	0.160121	0.150456	2.0026	0.0001	0.201934	0.122112	7.13624	2.83516	0.0633774	up	no
MSTRG.77362	SPRYD3	ENSSSCT00000050035;ENSSSCT00000061304;ENSSSCT00000000281	GO:0005515(protein binding);GO:0005515(protein binding)	NA	NA	NA	SPRY domain containing 3 [Source:NCBI gene;Acc:100514838]	protein_coding	0.324366	0.291834	2.34243	0.0820016	0.162087	0.297742	5.46042	2.44901	0.0637015	up	no
MSTRG.28119	TTC14	ENSSSCT00000060925;ENSSSCT00000012878	GO:0003676(nucleic acid binding);GO:0005515(protein binding);GO:0005515(protein binding)	NA	NA	NA	tetratricopeptide repeat domain 14 [Source:NCBI gene;Acc:100151821]	protein_coding	7.94125	3.01253	24.5901	5.182	4.83555	7.03986	2.08378	1.0592	0.0637139	up	no
MSTRG.62787	SRRT	ENSSSCT00000024767	GO:0003677(DNA binding);GO:0005654(nucleoplasm);GO:0005737(cytoplasm);GO:0006355(regulation of transcription, DNA-templated);GO:0006397(mRNA processing);GO:0008283(cell population proliferation);GO:0031053(primary miRNA processing);GO:0032991(protein-containing complex);GO:0050769(positive regulation of neurogenesis);GO:0097150(neuronal stem cell population maintenance)	NA	NA	NA	serrate, RNA effector molecule [Source:NCBI gene;Acc:100620890]	protein_coding	3.65007	1.46255	13.707	1.01625	2.39056	3.87279	2.58525	1.37031	0.0637186	up	no
MSTRG.62138	RBM22	ENSSSCT00000046585;ENSSSCT00000022932;ENSSSCT00000058016	GO:0000387(spliceosomal snRNP assembly);GO:0000398(mRNA splicing, via spliceosome);GO:0000974(Prp19 complex);GO:0003676(nucleic acid binding);GO:0003723(RNA binding);GO:0005634(nucleus);GO:0005737(cytoplasm);GO:0017070(U6 snRNA binding);GO:0033120(positive regulation of RNA splicing);GO:0035690(cellular response to drug);GO:0036002(pre-mRNA binding);GO:0042307(positive regulation of protein impor…	03040(Spliceosome);03040(Spliceosome)	K12872	NA	RNA binding motif protein 22 [Source:NCBI gene;Acc:100626366]	protein_coding	11.1169	8.67453	38.4164	6.84358	11.2749	10.4688	2.03614	1.02584	0.0637697	up	no
MSTRG.37587	TWNK;LZTS2	ENSSSCT00000041630;ENSSSCT00000028927;ENSSSCT00000027642;ENSSSCT00000040831	GO:0002020(protease binding);GO:0003678(DNA helicase activity);GO:0003697(single-stranded DNA binding);GO:0005524(ATP binding);GO:0005739(mitochondrion);GO:0006260(DNA replication);GO:0006264(mitochondrial DNA replication);GO:0006268(DNA unwinding involved in DNA replication);GO:0006390(mitochondrial transcription);GO:0034214(protein hexamerization);GO:0042645(mitochondrial nucleoid);GO:0043139(5…	NA	K17680	EC:3.6.4.12	twinkle mtDNA helicase [Source:NCBI gene;Acc:100625408];leucine zipper tumor suppressor 2 [Source:NCBI gene;Acc:100625806]	protein_coding	1.95572	0.567676	4.05818	0.595539	0.422949	1.63605	2.47937	1.30997	0.0639054	up	no
MSTRG.113065	SLC16A2	ENSSSCT00000030528;ENSSSCT00000056473	GO:0005886(plasma membrane);GO:0005887(integral component of plasma membrane);GO:0015349(thyroid hormone transmembrane transporter activity);GO:0016020(membrane);GO:0016021(integral component of membrane);GO:0055085(transmembrane transport);GO:0070327(thyroid hormone transport);GO:0070327(thyroid hormone transport)	04919(Thyroid hormone signaling pathway);04919(Thyroid hormone signaling pathway)	K08231	NA	solute carrier family 16 member 2 [Source:NCBI gene;Acc:100513513]	protein_coding	0.143415	0.114666	0.0001	0.0001	0.0001	0.0001	860.606	9.74921	0.0639555	up	no
MSTRG.84658	ZNF574	ENSSSCT00000003373	GO:0003676(nucleic acid binding)	NA	NA	NA	zinc finger protein 574 [Source:NCBI gene;Acc:100521195]	protein_coding	10.2219	2.93855	49.7653	16.875	3.98722	6.36911	2.31079	1.20839	0.0640206	up	no
MSTRG.74363	ACP6	ENSSSCT00000007336	GO:0002244(hematopoietic progenitor cell differentiation);GO:0005737(cytoplasm);GO:0005739(mitochondrion);GO:0006644(phospholipid metabolic process);GO:0016311(dephosphorylation);GO:0052642(lysophosphatidic acid phosphatase activity);GO:2001311(lysobisphosphatidic acid metabolic process)	NA	K14395	EC:3.1.3.2	acid phosphatase 6, lysophosphatidic [Source:NCBI gene;Acc:100156584]	protein_coding	36.4994	27.1497	7.49872	9.26739	11.5331	9.95379	2.31343	1.21004	0.0640674	up	no
MSTRG.3535	REV3L	ENSSSCT00000004881;ENSSSCT00000046763;ENSSSCT00000026193;ENSSSCT00000061586;ENSSSCT00000042003	GO:0000166(nucleotide binding);GO:0003676(nucleic acid binding);GO:0003677(DNA binding);GO:0003887(DNA-directed DNA polymerase activity);GO:0005730(nucleolus);GO:0006281(DNA repair);GO:0016035(zeta DNA polymerase complex);GO:0019985(translesion synthesis);GO:0042276(error-prone translesion synthesis);GO:0090305(nucleic acid phosphodiester bond hydrolysis);GO:0090305(nucleic acid phosphodiester bo…	01524(Platinum drug resistance);03460(Fanconi anemia pathway);03460(Fanconi anemia pathway)	K02350	EC:2.7.7.7	REV3 like, DNA directed polymerase zeta catalytic subunit [Source:NCBI gene;Acc:100513963]	protein_coding	8.49107	2.37348	5.83667	3.8013	2.58283	1.99839	1.99239	0.994497	0.064212	up	no
MSTRG.37658	PPRC1	ENSSSCT00000011568	GO:0003676(nucleic acid binding);GO:0003712(transcription coregulator activity);GO:0003723(RNA binding);GO:0005634(nucleus);GO:0005654(nucleoplasm);GO:0008134(transcription factor binding);GO:0030374(nuclear receptor transcription coactivator activity);GO:0045944(positive regulation of transcription by RNA polymerase II);GO:0051091(positive regulation of DNA-binding transcription factor activity)	NA	K17963	NA	peroxisome proliferator-activated receptor gamma, coactivator-related 1 [Source:NCBI gene;Acc:100329222]	protein_coding	23.3236	7.92381	41.196	13.0822	11.1344	12.978	1.94769	0.961761	0.0642809	up	no
MSTRG.88683	ESCO1	ENSSSCT00000042993;ENSSSCT00000004099	GO:0000785(chromatin);GO:0005694(chromosome);GO:0006275(regulation of DNA replication);GO:0007062(sister chromatid cohesion);GO:0008080(N-acetyltransferase activity);GO:0008270(zinc ion binding);GO:0016407(acetyltransferase activity);GO:0018394(peptidyl-lysine acetylation);GO:0034421(post-translational protein acetylation);GO:0061733(peptide-lysine-N-acetyltransferase activity);GO:0061733(peptide…	NA	K11268	EC:2.3.1.-	establishment of sister chromatid cohesion N-acetyltransferase 1 [Source:NCBI gene;Acc:100524501]	protein_coding	2.69509	1.59695	36.9	1.17463	1.92717	10.3197	3.0691	1.61782	0.0643142	up	no
MSTRG.49231	KAT14	ENSSSCT00000007764;ENSSSCT00000038284	GO:0000086(G2/M transition of mitotic cell cycle);GO:0004402(histone acetyltransferase activity);GO:0005634(nucleus);GO:0005671(Ada2/Gcn5/Ada3 transcription activator complex);GO:0016573(histone acetylation);GO:0043966(histone H3 acetylation);GO:0043966(histone H3 acetylation)	NA	NA	NA	lysine acetyltransferase 14 [Source:NCBI gene;Acc:100152392]	protein_coding	0.175423	0.6255	4.6258	0.435217	0.357107	1.00348	3.02189	1.59545	0.0643326	up	no
MSTRG.110649	ENSSSCG00000012100	ENSSSCT00000025470;ENSSSCT00000013234;ENSSSCT00000059352	GO:0004806(triglyceride lipase activity);GO:0006629(lipid metabolic process);GO:0016042(lipid catabolic process);GO:0016787(hydrolase activity);GO:0042572(retinol metabolic process);GO:0050253(retinyl-palmitate esterase activity);GO:0050253(retinyl-palmitate esterase activity)	00830(Retinol metabolism);00830(Retinol metabolism)	K11157	EC:3.1.1.-	patatin like phospholipase domain containing 4 [Source:NCBI gene;Acc:100294680]	protein_coding	27.0351	13.3769	23.6372	53.6415	60.6898	74.1463	0.339824	-1.55714	0.064437	down	no
MSTRG.58330	CDKN2D;KRI1;AP1M2	ENSSSCT00000014901;ENSSSCT00000044779;ENSSSCT00000014904;ENSSSCT00000031515	GO:0000079(regulation of cyclin-dependent protein serine/threonine kinase activity);GO:0000082(G1/S transition of mitotic cell cycle);GO:0000731(DNA synthesis involved in DNA repair);GO:0004861(cyclin-dependent protein serine/threonine kinase inhibitor activity);GO:0005515(protein binding);GO:0005634(nucleus);GO:0005654(nucleoplasm);GO:0005737(cytoplasm);GO:0005829(cytosol);GO:0007050(cell cycle …	04068(FoxO signaling pathway);04110(Cell cycle);04142(Lysosome);05170(Human immunodeficiency virus 1 infection)	K06623;K14786;K12393	NA	cyclin dependent kinase inhibitor 2D [Source:NCBI gene;Acc:100525560];KRI1 homolog [Source:NCBI gene;Acc:100525385];adaptor related protein complex 1 subunit mu 2 [Source:NCBI gene;Acc:102168166]	protein_coding	1.66834	1.51494	2.59692	0.395144	0.922071	1.19591	2.3	1.20164	0.064484	up	no
MSTRG.62423	RNF216	ENSSSCT00000029070;ENSSSCT00000027403	GO:0005634(nucleus);GO:0005654(nucleoplasm);GO:0005829(cytosol);GO:0032648(regulation of interferon-beta production);GO:0043161(proteasome-mediated ubiquitin-dependent protein catabolic process);GO:0050691(regulation of defense response to virus by host);GO:0070936(protein K48-linked ubiquitination);GO:0070936(protein K48-linked ubiquitination)	NA	K11976	EC:2.3.2.31	ring finger protein 216 [Source:NCBI gene;Acc:100625422]	protein_coding	7.74031	5.97784	31.2485	5.38226	6.73772	10.0503	2.02824	1.02023	0.0645222	up	no
MSTRG.83019	CTCF	ENSSSCT00000038973;ENSSSCT00000030108;ENSSSCT00000065407;ENSSSCT00000032351;ENSSSCT00000028950	GO:0000122(negative regulation of transcription by RNA polymerase II);GO:0000775(chromosome, centromeric region);GO:0000793(condensed chromosome);GO:0000978(RNA polymerase II proximal promoter sequence-specific DNA binding);GO:0001227(DNA-binding transcription repressor activity, RNA polymerase II-specific);GO:0001228(DNA-binding transcription activator activity, RNA polymerase II-specific);GO:00…	NA	K23195	NA	CCCTC-binding factor [Source:NCBI gene;Acc:100623274]	protein_coding	17.5229	7.44451	25.4841	11.3409	8.69191	6.70054	1.88721	0.916256	0.0645696	up	no
MSTRG.63263	CCDC189	ENSSSCT00000043819;ENSSSCT00000008525	NA	NA	NA	NA	coiled-coil domain containing 189 [Source:NCBI gene;Acc:100513786]	protein_coding	1.95501	0.0001	14.0733	0.0001	0.615158	0.918673	10.4492	3.38532	0.0647153	up	no
MSTRG.74387	ITGA10	ENSSSCT00000032627;ENSSSCT00000007326	GO:0005779(integral component of peroxisomal membrane);GO:0007155(cell adhesion);GO:0007160(cell-matrix adhesion);GO:0007229(integrin-mediated signaling pathway);GO:0008305(integrin complex);GO:0016020(membrane);GO:0016021(integral component of membrane);GO:0016559(peroxisome fission);GO:0034680(integrin alpha10-beta1 complex);GO:0098639(collagen binding involved in cell-matrix adhesion);GO:00986…	04151(PI3K-Akt signaling pathway);04510(Focal adhesion);04512(ECM-receptor interaction);04810(Regulation of actin cytoskeleton);05165(Human papillomavirus infection);05410(Hypertrophic cardiomyopathy (HCM));05412(Arrhythmogenic right ventricular cardiomyopathy (ARVC));05414(Dilated cardiomyopathy (DCM));05414(Dilated cardiomyopathy (DCM))	K06586	NA	integrin subunit alpha 10 [Source:NCBI gene;Acc:100511507]	protein_coding	2.29043	2.54759	1.57044	7.16775	5.8198	5.51343	0.346385	-1.52955	0.0647846	down	no
MSTRG.55841	API5	ENSSSCT00000014509;ENSSSCT00000063970	GO:0005634(nucleus);GO:0005681(spliceosomal complex);GO:0016607(nuclear speck);GO:0017134(fibroblast growth factor binding);GO:0043066(negative regulation of apoptotic process);GO:2000270(negative regulation of fibroblast apoptotic process);GO:2000270(negative regulation of fibroblast apoptotic process)	NA	NA	NA	apoptosis inhibitor 5 [Source:NCBI gene;Acc:100522006]	protein_coding	9.20627	4.09427	51.5701	8.35552	5.36772	14.9496	2.26244	1.17788	0.0649949	up	no
MSTRG.61312	PPP2CA	ENSSSCT00000015621;ENSSSCT00000041775	GO:0000159(protein phosphatase type 2A complex);GO:0000775(chromosome, centromeric region);GO:0000922(spindle pole);GO:0004721(phosphoprotein phosphatase activity);GO:0004722(protein serine/threonine phosphatase activity);GO:0005634(nucleus);GO:0005694(chromosome);GO:0005737(cytoplasm);GO:0005829(cytosol);GO:0005856(cytoskeleton);GO:0005886(plasma membrane);GO:0007498(mesoderm development);GO:000…	03015(mRNA surveillance pathway);04071(Sphingolipid signaling pathway);04114(Oocyte meiosis);04136(Autophagy - other);04140(Autophagy - animal);04151(PI3K-Akt signaling pathway);04152(AMPK signaling pathway);04261(Adrenergic signaling in cardiomyocytes);04350(TGF-beta signaling pathway);04390(Hippo signaling pathway);04530(Tight junction);04728(Dopaminergic synapse);04730(Long-term depression);05…	K04382	EC:3.1.3.16	protein phosphatase 2 catalytic subunit alpha [Source:NCBI gene;Acc:397656]	protein_coding	24.7048	21.3343	130.076	41.5466	19.9953	27.0195	1.98863	0.991771	0.0649995	up	no
MSTRG.55071	CDCA5	ENSSSCT00000049864;ENSSSCT00000027221	GO:0000278(mitotic cell cycle);GO:0000785(chromatin);GO:0000790(nuclear chromatin);GO:0005634(nucleus);GO:0005654(nucleoplasm);GO:0005737(cytoplasm);GO:0006302(double-strand break repair);GO:0007064(mitotic sister chromatid cohesion);GO:0007076(mitotic chromosome condensation);GO:0007080(mitotic metaphase plate congression);GO:0008278(cohesin complex);GO:0031536(positive regulation of exit from m…	05206(MicroRNAs in cancer);05206(MicroRNAs in cancer)	K17390	NA	cell division cycle associated 5 [Source:NCBI gene;Acc:100519128]	protein_coding	5.44382	0.97334	13.2078	3.81866	2.43989	2.43349	2.25781	1.17492	0.0651643	up	no
MSTRG.88677	GREB1L	ENSSSCT00000004098	GO:0001656(metanephros development);GO:0001658(branching involved in ureteric bud morphogenesis);GO:0001822(kidney development);GO:0003231(cardiac ventricle development);GO:0030539(male genitalia development);GO:0060065(uterus development);GO:0060562(epithelial tube morphogenesis);GO:0061205(paramesonephric duct development);GO:0072177(mesonephric duct development)	NA	NA	NA	GREB1 like retinoic acid receptor coactivator [Source:NCBI gene;Acc:100524319]	protein_coding	12.4261	12.8643	4.36253	31.2525	26.2233	21.6631	0.374694	-1.41621	0.0651937	down	no
MSTRG.11129	GSN	ENSSSCT00000039685;ENSSSCT00000061208;ENSSSCT00000059979;ENSSSCT00000054653;ENSSSCT00000056233;ENSSSCT00000056042;ENSSSCT00000051811	GO:0002102(podosome);GO:0003779(actin binding);GO:0005509(calcium ion binding);GO:0005576(extracellular region);GO:0005615(extracellular space);GO:0005634(nucleus);GO:0005737(cytoplasm);GO:0005829(cytosol);GO:0005886(plasma membrane);GO:0005925(focal adhesion);GO:0006911(phagocytosis, engulfment);GO:0010628(positive regulation of gene expression);GO:0014891(striated muscle atrophy);GO:0016192(ves…	NA	NA	NA	gelsolin [Source:HGNC Symbol;Acc:HGNC:4620]	protein_coding	0.379939	0.302616	1.19705	0.253039	0.0902677	0.201818	3.44802	1.78577	0.0652807	up	no
MSTRG.60646	CDO1	ENSSSCT00000015537	GO:0005506(iron ion binding);GO:0005829(cytosol);GO:0016702(oxidoreductase activity, acting on single donors with incorporation of molecular oxygen, incorporation of two atoms of oxygen);GO:0017172(cysteine dioxygenase activity);GO:0042412(taurine biosynthetic process);GO:0046872(metal ion binding);GO:0051213(dioxygenase activity);GO:0055114(oxidation-reduction process)	00270(Cysteine and methionine metabolism);00430(Taurine and hypotaurine metabolism)	K00456	EC:1.13.11.20	cysteine dioxygenase type 1 [Source:NCBI gene;Acc:100312964]	protein_coding	115.434	199.136	27.1381	288.034	297.679	358.682	0.361827	-1.46663	0.0653618	down	no
MSTRG.58349	DNM2	ENSSSCT00000060743;ENSSSCT00000042928;ENSSSCT00000063719;ENSSSCT00000047677;ENSSSCT00000039073;ENSSSCT00000014885	GO:0000166(nucleotide binding);GO:0001917(photoreceptor inner segment);GO:0003281(ventricular septum development);GO:0003924(GTPase activity);GO:0005525(GTP binding);GO:0005737(cytoplasm);GO:0005794(Golgi apparatus);GO:0005829(cytosol);GO:0005874(microtubule);GO:0005886(plasma membrane);GO:0005938(cell cortex);GO:0006897(endocytosis);GO:0008017(microtubule binding);GO:0014069(postsynaptic density…	04072(Phospholipase D signaling pathway);04144(Endocytosis);04721(Synaptic vesicle cycle);04961(Endocrine and other factor-regulated calcium reabsorption);05100(Bacterial invasion of epithelial cells);05100(Bacterial invasion of epithelial cells)	K01528	EC:3.6.5.5	dynamin 2 [Source:NCBI gene;Acc:100622538]	protein_coding	1.6877	0.748931	1.45156	0.650311	0.277539	0.552936	2.62576	1.39274	0.0653777	up	no
MSTRG.18856	NARF	ENSSSCT00000018644;ENSSSCT00000045801	GO:0005521(lamin binding);GO:0005634(nucleus);GO:0005638(lamin filament);GO:0005730(nucleolus);GO:0031981(nuclear lumen);GO:0031981(nuclear lumen)	NA	NA	NA	nuclear prelamin A recognition factor [Source:NCBI gene;Acc:100522949]	protein_coding	4.17781	1.89256	5.8648	1.56587	1.19319	2.34383	2.33891	1.22583	0.0659544	up	no
MSTRG.30831	APP	ENSSSCT00000041749;ENSSSCT00000066382;ENSSSCT00000013153;ENSSSCT00000053164;ENSSSCT00000054301;ENSSSCT00000013154;ENSSSCT00000050470	GO:0001934(positive regulation of protein phosphorylation);GO:0001967(suckling behavior);GO:0002265(astrocyte activation involved in immune response);GO:0003677(DNA binding);GO:0004867(serine-type endopeptidase inhibitor activity);GO:0005102(signaling receptor binding);GO:0005576(extracellular region);GO:0005615(extracellular space);GO:0005634(nucleus);GO:0005641(nuclear envelope lumen);GO:000573…	04726(Serotonergic synapse);05010(Alzheimer disease);05010(Alzheimer disease)	K04520	NA	amyloid beta precursor protein [Source:NCBI gene;Acc:397663]	protein_coding	1.67523	0.69004	4.76659	0.0870184	1.284	1.06421	2.92862	1.55022	0.0661916	up	no
MSTRG.23525	RAB5A	ENSSSCT00000045035	GO:0000166(nucleotide binding);GO:0001726(ruffle);GO:0003924(GTPase activity);GO:0005525(GTP binding);GO:0005737(cytoplasm);GO:0005768(endosome);GO:0005769(early endosome);GO:0005829(cytosol);GO:0005886(plasma membrane);GO:0006886(intracellular protein transport);GO:0006897(endocytosis);GO:0006909(phagocytosis);GO:0008021(synaptic vesicle);GO:0010008(endosome membrane);GO:0015031(protein transpor…	04014(Ras signaling pathway);04144(Endocytosis);04145(Phagosome);04962(Vasopressin-regulated water reabsorption);05014(Amyotrophic lateral sclerosis (ALS));05146(Amoebiasis);05152(Tuberculosis)	K07887	NA	RAB5A, member RAS oncogene family [Source:NCBI gene;Acc:100144499]	protein_coding	16.0155	2.03474	39.1296	11.3487	5.81021	8.52567	2.22624	1.15461	0.0662645	up	no
MSTRG.21030	TRIM25	ENSSSCT00000035478	GO:0005515(protein binding);GO:0005654(nucleoplasm);GO:0005737(cytoplasm);GO:0005829(cytosol);GO:0006511(ubiquitin-dependent protein catabolic process);GO:0006513(protein monoubiquitination);GO:0008270(zinc ion binding);GO:0016604(nuclear body);GO:0030433(ubiquitin-dependent ERAD pathway);GO:0043123(positive regulation of I-kappaB kinase/NF-kappaB signaling);GO:0043627(response to estrogen);GO:00…	04064(NF-kappa B signaling pathway);04622(RIG-I-like receptor signaling pathway);05164(Influenza A)	K10652	EC:2.3.2.27	tripartite motif containing 25 [Source:NCBI gene;Acc:100622285]	protein_coding	2.18148	1.00261	4.54765	0.92591	0.471861	0.954645	3.28672	1.71665	0.0664064	up	no
MSTRG.111023	EIF1AX	ENSSSCT00000057207	GO:0003723(RNA binding);GO:0003743(translation initiation factor activity);GO:0006412(translation);GO:0006413(translational initiation)	03013(RNA transport)	K03236	NA	eukaryotic translation initiation factor 1A X-linked [Source:NCBI gene;Acc:100522912]	protein_coding	32.9829	10.166	184.525	14.9263	15.3406	60.1934	2.51684	1.33161	0.0665718	up	no
MSTRG.51436	GID8	ENSSSCT00000045224;ENSSSCT00000053107;ENSSSCT00000040714	GO:0000151(ubiquitin ligase complex);GO:0005515(protein binding);GO:0005634(nucleus);GO:0005654(nucleoplasm);GO:0005737(cytoplasm);GO:0005829(cytosol);GO:0008284(positive regulation of cell population proliferation);GO:0030054(cell junction);GO:0042803(protein homodimerization activity);GO:0090263(positive regulation of canonical Wnt signaling pathway);GO:0090263(positive regulation of canonical …	NA	NA	NA	GID complex subunit 8 homolog [Source:NCBI gene;Acc:100625042]	protein_coding	2.28441	2.21232	2.20196	0.61153	1.21723	0.719607	2.62862	1.3943	0.0667425	up	no
MSTRG.106303	DDX6	ENSSSCT00000066230;ENSSSCT00000016463;ENSSSCT00000058313;ENSSSCT00000054132;ENSSSCT00000043421;ENSSSCT00000062639	GO:0000166(nucleotide binding);GO:0000932(P-body);GO:0003676(nucleic acid binding);GO:0004386(helicase activity);GO:0005524(ATP binding);GO:0005634(nucleus);GO:0005737(cytoplasm);GO:0005829(cytosol);GO:0010494(cytoplasmic stress granule);GO:0016442(RISC complex);GO:0016787(hydrolase activity);GO:0019074(viral RNA genome packaging);GO:0019827(stem cell population maintenance);GO:0019904(protein do…	03018(RNA degradation);03018(RNA degradation)	K12614	EC:3.6.4.13	DEAD-box helicase 6 [Source:NCBI gene;Acc:100515499]	protein_coding	3.86779	3.32519	8.54497	3.1021	2.75224	2.23702	1.94504	0.959797	0.0667803	up	no
MSTRG.57842	AKAP8;AKAP8L	ENSSSCT00000015115;ENSSSCT00000043419;ENSSSCT00000066127;ENSSSCT00000015116;ENSSSCT00000058689	GO:0000793(condensed chromosome);GO:0001939(female pronucleus);GO:0003677(DNA binding);GO:0005634(nucleus);GO:0005654(nucleoplasm);GO:0007076(mitotic chromosome condensation);GO:0016363(nuclear matrix);GO:0031065(positive regulation of histone deacetylation);GO:0032720(negative regulation of tumor necrosis factor production);GO:0033127(regulation of histone phosphorylation);GO:0034237(protein kin…	NA	K16525;K15978	NA	A-kinase anchoring protein 8 [Source:NCBI gene;Acc:100518772];A-kinase anchoring protein 8 like [Source:NCBI gene;Acc:100518955]	protein_coding	10.0451	2.90443	17.1811	8.1708	3.91763	3.25136	1.96421	0.973951	0.06683	up	no
MSTRG.55611	NDUFS3;FAM180B	ENSSSCT00000046945;ENSSSCT00000014450	GO:0003954(NADH dehydrogenase activity);GO:0005739(mitochondrion);GO:0005747(mitochondrial respiratory chain complex I);GO:0008137(NADH dehydrogenase (ubiquinone) activity);GO:0016604(nuclear body);GO:0016651(oxidoreductase activity, acting on NAD(P)H);GO:0030308(negative regulation of cell growth);GO:0031966(mitochondrial membrane);GO:0055114(oxidation-reduction process);GO:0072593(reactive oxyg…	00190(Oxidative phosphorylation);04714(Thermogenesis);04723(Retrograde endocannabinoid signaling);04932(Non-alcoholic fatty liver disease (NAFLD));05010(Alzheimer disease);05012(Parkinson disease);05016(Huntington disease)	K03936	1.6.99.3;EC:7.1.1.2	NADH:ubiquinone oxidoreductase core subunit S3 [Source:NCBI gene;Acc:100510948];family with sequence similarity 180 member B [Source:NCBI gene;Acc:100511437]	protein_coding	9.42913	14.6247	36.2972	10.5932	7.25688	13.6531	1.91571	0.93788	0.0669351	up	no
MSTRG.83969	EIF3K	ENSSSCT00000043450;ENSSSCT00000049267;ENSSSCT00000003287	GO:0001732(formation of cytoplasmic translation initiation complex);GO:0002183(cytoplasmic translational initiation);GO:0003723(RNA binding);GO:0003743(translation initiation factor activity);GO:0005634(nucleus);GO:0005737(cytoplasm);GO:0005829(cytosol);GO:0005852(eukaryotic translation initiation factor 3 complex);GO:0006412(translation);GO:0006413(translational initiation);GO:0006446(regulation…	NA	K15028	NA	eukaryotic translation initiation factor 3 subunit K [Source:NCBI gene;Acc:100517098]	protein_coding	18.6514	26.6265	154.888	17.451	13.4053	56.3617	2.29501	1.1985	0.0669775	up	no
MSTRG.110511	SEC61G	ENSSSCT00000037978	GO:0005623(cell);GO:0006605(protein targeting);GO:0006886(intracellular protein transport);GO:0015031(protein transport);GO:0015450(P-P-bond-hydrolysis-driven protein transmembrane transporter activity);GO:0016020(membrane);GO:0016021(integral component of membrane);GO:0071806(protein transmembrane transport)	03060(Protein export);04141(Protein processing in endoplasmic reticulum);04145(Phagosome)	K07342	NA	Sec61 translocon gamma subunit [Source:NCBI gene;Acc:100517415]	protein_coding	58.9266	16.9567	138.021	35.582	16.9385	50.1938	2.08252	1.05833	0.0669988	up	no
MSTRG.41010	SARAF	ENSSSCT00000043781	GO:0005783(endoplasmic reticulum);GO:0016020(membrane);GO:0016021(integral component of membrane);GO:0030176(integral component of endoplasmic reticulum membrane);GO:0140268(endoplasmic reticulum-plasma membrane contact site);GO:2001256(regulation of store-operated calcium entry)	NA	NA	NA	store-operated calcium entry associated regulatory factor [Source:NCBI gene;Acc:100154322]	protein_coding	7.59721	6.45787	10.4077	2.80168	5.10654	4.62391	1.952	0.964954	0.0670282	up	no
MSTRG.108294	TWISTNB	ENSSSCT00000030736	GO:0001054(RNA polymerase I activity);GO:0003899(DNA-directed 5'-3' RNA polymerase activity);GO:0005736(RNA polymerase I complex);GO:0006351(transcription, DNA-templated);GO:0006360(transcription by RNA polymerase I);GO:1990830(cellular response to leukemia inhibitory factor)	03020(RNA polymerase)	K03004	NA	TWIST neighbor [Source:NCBI gene;Acc:100517907]	protein_coding	21.4634	13.1071	97.5641	14.4664	15.6666	32.3722	2.11398	1.07996	0.0670867	up	no
MSTRG.104375	LAMTOR1	ENSSSCT00000016155	GO:0001558(regulation of cell growth);GO:0001919(regulation of receptor recycling);GO:0005085(guanyl-nucleotide exchange factor activity);GO:0005764(lysosome);GO:0007032(endosome organization);GO:0007040(lysosome organization);GO:0010872(regulation of cholesterol esterification);GO:0010874(regulation of cholesterol efflux);GO:0016197(endosomal transport);GO:0031902(late endosome membrane);GO:0032…	04150(mTOR signaling pathway)	K20397	NA	late endosomal/lysosomal adaptor, MAPK and MTOR activator 1 [Source:NCBI gene;Acc:100520503]	protein_coding	4.17758	2.52585	24.6942	1.28495	4.00342	5.26833	2.97419	1.5725	0.0673049	up	no
MSTRG.29899	IMPG2	ENSSSCT00000041751;ENSSSCT00000039686	GO:0005201(extracellular matrix structural constituent);GO:0005540(hyaluronic acid binding);GO:0007601(visual perception);GO:0008201(heparin binding);GO:0016020(membrane);GO:0016021(integral component of membrane);GO:0033165(interphotoreceptor matrix);GO:0043235(receptor complex);GO:0043235(receptor complex)	NA	K19017	NA	interphotoreceptor matrix proteoglycan 2 [Source:NCBI gene;Acc:106508014]	protein_coding	0.557742	0.595509	3.1085	0.602713	0.599856	0.0994298	3.27324	1.71072	0.0673411	up	no
MSTRG.45817	C5orf51	ENSSSCT00000051159;ENSSSCT00000051201	GO:0005654(nucleoplasm);GO:0005829(cytosol);GO:0005829(cytosol)	NA	NA	NA	chromosome 16 C5orf51 homolog [Source:NCBI gene;Acc:100522766]	protein_coding	4.90916	5.4452	17.3826	3.66266	4.344	6.02823	1.97629	0.982795	0.0674205	up	no
MSTRG.21421	PPM1D	ENSSSCT00000025171	GO:0000086(G2/M transition of mitotic cell cycle);GO:0003824(catalytic activity);GO:0004721(phosphoprotein phosphatase activity);GO:0004722(protein serine/threonine phosphatase activity);GO:0004724(magnesium-dependent protein serine/threonine phosphatase activity);GO:0005634(nucleus);GO:0005829(cytosol);GO:0006306(DNA methylation);GO:0006342(chromatin silencing);GO:0006470(protein dephosphorylati…	04115(p53 signaling pathway)	K10147	EC:3.1.3.16	protein phosphatase, Mg2+/Mn2+ dependent 1D [Source:NCBI gene;Acc:100525714]	protein_coding	30.0123	12.1235	10.4006	5.14037	9.84591	8.78532	2.21005	1.14408	0.0674543	up	no
MSTRG.68679	LAPTM4A	ENSSSCT00000029794;ENSSSCT00000009413	GO:0005765(lysosomal membrane);GO:0005794(Golgi apparatus);GO:0016020(membrane);GO:0016021(integral component of membrane);GO:0031902(late endosome membrane);GO:0031902(late endosome membrane)	04142(Lysosome);04142(Lysosome)	K12387	NA	lysosomal protein transmembrane 4 alpha [Source:NCBI gene;Acc:100516188]	protein_coding	79.2394	130.739	544.755	71.8874	96.8031	190.134	2.10335	1.07269	0.0674783	up	no
MSTRG.115627	CCNQ	ENSSSCT00000013961	GO:0000079(regulation of cyclin-dependent protein serine/threonine kinase activity);GO:0005634(nucleus);GO:0006357(regulation of transcription by RNA polymerase II);GO:0016538(cyclin-dependent protein serine/threonine kinase regulator activity);GO:0030295(protein kinase activator activity);GO:0032147(activation of protein kinase activity);GO:0043410(positive regulation of MAPK cascade)	NA	NA	NA	cyclin Q [Source:NCBI gene;Acc:100520599]	protein_coding	0.806882	0.840528	7.71411	0.498139	0.814276	1.08405	3.90639	1.96584	0.0675889	up	no
MSTRG.105699	DCUN1D5	ENSSSCT00000016352;ENSSSCT00000043965;ENSSSCT00000049928;ENSSSCT00000040375	GO:0000151(ubiquitin ligase complex);GO:0031624(ubiquitin conjugating enzyme binding);GO:0032182(ubiquitin-like protein binding);GO:0045116(protein neddylation);GO:0051443(positive regulation of ubiquitin-protein transferase activity);GO:0097602(cullin family protein binding);GO:0097602(cullin family protein binding)	NA	K17824	NA	defective in cullin neddylation 1 domain containing 5 [Source:NCBI gene;Acc:100522200]	protein_coding	4.54705	4.48716	17.5547	4.04938	2.93425	6.0607	2.03835	1.0274	0.0676026	up	no
MSTRG.101194	PARM1	ENSSSCT00000009821	GO:0005634(nucleus);GO:0005769(early endosome);GO:0005770(late endosome);GO:0005794(Golgi apparatus);GO:0005829(cytosol);GO:0005886(plasma membrane);GO:0016020(membrane);GO:0016021(integral component of membrane);GO:0043231(intracellular membrane-bounded organelle)	NA	NA	NA	prostate androgen-regulated mucin-like protein 1 [Source:NCBI gene;Acc:100511208]	protein_coding	0.0558036	0.0456082	34.7529	4.3701	1.68298	0.656365	5.1948	2.37707	0.0676903	up	no
MSTRG.112508	MAGEH1	ENSSSCT00000013505	GO:0016020(membrane);GO:0016021(integral component of membrane)	NA	NA	NA	MAGE family member H1 [Source:HGNC Symbol;Acc:HGNC:24092]	protein_coding	0.0001	0.0001	0.0001	0.0001	0.560886	0.600264	0.000258342	-11.9184	0.0677238	down	no
MSTRG.85807	KCNAB2	ENSSSCT00000053366;ENSSSCT00000066076;ENSSSCT00000027987;ENSSSCT00000051872	GO:0002244(hematopoietic progenitor cell differentiation);GO:0005249(voltage-gated potassium channel activity);GO:0005737(cytoplasm);GO:0006813(potassium ion transport);GO:0008076(voltage-gated potassium channel complex);GO:0014069(postsynaptic density);GO:0015459(potassium channel regulator activity);GO:0016020(membrane);GO:0016021(integral component of membrane);GO:0030424(axon);GO:0043679(axon…	NA	NA	NA	potassium voltage-gated channel subfamily A regulatory beta subunit 2 [Source:NCBI gene;Acc:100514966]	protein_coding	0.638557	0.0297971	3.03195	0.126676	0.110059	0.593328	4.45786	2.15635	0.067866	up	no
MSTRG.13321	ENSSSCG00000036797	ENSSSCT00000057056;ENSSSCT00000042981;ENSSSCT00000037682	GO:0000082(G1/S transition of mitotic cell cycle);GO:0005634(nucleus);GO:0051726(regulation of cell cycle);GO:0051726(regulation of cell cycle)	NA	NA	NA		protein_coding	0.557127	0.0612426	1.11125	0.0432759	0.0001	0.0001	39.7835	5.3141	0.0679412	up	no
MSTRG.10308	ABCA1	ENSSSCT00000005966	GO:0000166(nucleotide binding);GO:0002790(peptide secretion);GO:0005102(signaling receptor binding);GO:0005319(lipid transporter activity);GO:0005524(ATP binding);GO:0005548(phospholipid transporter activity);GO:0005794(Golgi apparatus);GO:0005886(plasma membrane);GO:0005887(integral component of plasma membrane);GO:0006497(protein lipidation);GO:0006869(lipid transport);GO:0006911(phagocytosis, …	02010(ABC transporters);04975(Fat digestion and absorption);04979(Cholesterol metabolism)	K05641	NA	ATP binding cassette subfamily A member 1 [Source:NCBI gene;Acc:100152112]	protein_coding	0.680034	1.04945	0.0612732	2.99511	1.38149	2.05994	0.278216	-1.84572	0.0679504	down	no
MSTRG.85293	HELZ2	ENSSSCT00000003670	GO:0000184(nuclear-transcribed mRNA catabolic process, nonsense-mediated decay);GO:0003723(RNA binding);GO:0004004(ATP-dependent RNA helicase activity);GO:0004540(ribonuclease activity);GO:0005737(cytoplasm);GO:0030374(nuclear receptor transcription coactivator activity);GO:0045944(positive regulation of transcription by RNA polymerase II);GO:0046872(metal ion binding);GO:0090501(RNA phosphodiest…	NA	NA	NA	helicase with zinc finger 2 [Source:NCBI gene;Acc:100519780]	protein_coding	0.327133	0.0120036	10.9261	0.0001	0.0001	0.86956	12.9521	3.69511	0.0679951	up	no
MSTRG.58016	ASNA1;BEST2	ENSSSCT00000048277;ENSSSCT00000015007	GO:0000166(nucleotide binding);GO:0005524(ATP binding);GO:0005634(nucleus);GO:0005730(nucleolus);GO:0005737(cytoplasm);GO:0005783(endoplasmic reticulum);GO:0016787(hydrolase activity);GO:0016887(ATPase activity);GO:0045048(protein insertion into ER membrane);GO:0046872(metal ion binding);GO:0071816(tail-anchored membrane protein insertion into ER membrane);GO:0005254(chloride channel activity);GO…	04970(Salivary secretion)	K01551;K13879	3.6.3.-;EC:3.6.3.16	arsA arsenite transporter, ATP-binding, homolog 1 (bacterial) [Source:NCBI gene;Acc:100520362];bestrophin 2 [Source:NCBI gene;Acc:100522788]	protein_coding	3.04773	2.73368	13.7484	4.56816	2.33851	2.88712	1.9941	0.99574	0.0680821	up	no
MSTRG.52030	KIAA1147	ENSSSCT00000017955	GO:0003674(molecular_function);GO:0005575(cellular_component);GO:0008150(biological_process)	NA	NA	NA	KIAA1147 ortholog [Source:NCBI gene;Acc:100513325]	protein_coding	21.3199	0.98903	0.824265	2.85815	2.4229	1.58277	3.3703	1.75288	0.0681446	up	no
MSTRG.109299	MYOC	ENSSSCT00000050117	GO:0001649(osteoblast differentiation);GO:0001952(regulation of cell-matrix adhesion);GO:0001953(negative regulation of cell-matrix adhesion);GO:0001968(fibronectin binding);GO:0005109(frizzled binding);GO:0005615(extracellular space);GO:0005741(mitochondrial outer membrane);GO:0005743(mitochondrial inner membrane);GO:0005758(mitochondrial intermembrane space);GO:0005783(endoplasmic reticulum);GO…	NA	K23027	NA	myocilin [Source:NCBI gene;Acc:397046]	protein_coding	0.654118	0.279276	0.094149	0.733226	2.39981	1.51965	0.220849	-2.17887	0.0682503	down	no
MSTRG.75293	CYB561D1	ENSSSCT00000057342;ENSSSCT00000030841	GO:0016020(membrane);GO:0016021(integral component of membrane);GO:0055114(oxidation-reduction process);GO:0055114(oxidation-reduction process)	NA	NA	NA	cytochrome b561 domain-containing protein 1 [Source:NCBI gene;Acc:100624950]	protein_coding	0.0776289	0.617083	1.45514	0.00503679	0.117046	0.132828	8.43371	3.07617	0.0682635	up	no
MSTRG.106045	ENSSSCG00000027905	ENSSSCT00000032163;ENSSSCT00000044932	GO:0000381(regulation of alternative mRNA splicing, via spliceosome);GO:0003676(nucleic acid binding);GO:0003723(RNA binding);GO:0003727(single-stranded RNA binding);GO:0005634(nucleus);GO:0005634(nucleus)	NA	K13188	NA	RNA binding motif protein 7 [Source:NCBI gene;Acc:100522453]	protein_coding	57.5648	28.5072	145.366	30.0938	54.0891	34.3416	1.95266	0.965443	0.0683042	up	no
MSTRG.42984	MAIP1	ENSSSCT00000065969	GO:0005759(mitochondrial matrix);GO:0036444(calcium import into the mitochondrion);GO:0051204(protein insertion into mitochondrial membrane);GO:0051560(mitochondrial calcium ion homeostasis)	NA	NA	NA	matrix AAA peptidase interacting protein 1 [Source:NCBI gene;Acc:100522576]	protein_coding	1.92432	2.53972	8.30607	1.19698	1.01094	3.32389	2.30849	1.20695	0.068367	up	no
MSTRG.40298	MCPH1	ENSSSCT00000065210;ENSSSCT00000038311;ENSSSCT00000017155	GO:0000122(negative regulation of transcription by RNA polymerase II);GO:0003677(DNA binding);GO:0004842(ubiquitin-protein transferase activity);GO:0005634(nucleus);GO:0006281(DNA repair);GO:0008270(zinc ion binding);GO:0016567(protein ubiquitination);GO:0021987(cerebral cortex development);GO:0042802(identical protein binding);GO:0071850(mitotic cell cycle arrest);GO:0071850(mitotic cell cycle a…	NA	K19403	NA	microcephalin 1 [Source:NCBI gene;Acc:100737787]	protein_coding	6.06132	2.73181	5.88769	3.78823	2.09586	1.47225	1.99567	0.996872	0.0683756	up	no
MSTRG.107203	SPATA19	ENSSSCT00000028596	NA	NA	NA	NA	spermatogenesis associated 19 [Source:NCBI gene;Acc:100415923]	protein_coding	0.0001	0.0001	0.0001	0.0001	0.860356	1.00377	0.000160925	-12.6013	0.0685712	down	no
MSTRG.85240	UBE2S	ENSSSCT00000048993	GO:0000166(nucleotide binding);GO:0004842(ubiquitin-protein transferase activity);GO:0005524(ATP binding);GO:0005680(anaphase-promoting complex);GO:0010458(exit from mitosis);GO:0010994(free ubiquitin chain polymerization);GO:0010997(anaphase-promoting complex binding);GO:0016740(transferase activity);GO:0031145(anaphase-promoting complex-dependent catabolic process);GO:0035519(protein K29-linked…	04120(Ubiquitin mediated proteolysis)	K10583	EC:2.3.2.23	ubiquitin conjugating enzyme E2 S [Source:NCBI gene;Acc:110261061]	protein_coding	90.0466	87.7711	99.9946	59.7548	58.5943	36.0364	1.79947	0.847574	0.0688072	up	no
[truncated: 19,060 more rows]
