# Supplementary material for: Transcriptome Analysis of mRNAs and Long Non-Coding RNAs During Subsequent Embryo Development of Porcine Cloned Zygotes After Vitrification
Source: Front Genet. 2021 Dec 17;12:753327. doi: 10.3389/fgene.2021.753327 (PMC8718616; doi:10.3389/fgene.2021.753327)
Supplement: Supplementary file 10 [file Table10.XLSX]

## Sheet: GO enrichment
GO_ID	GO_Term	GO_function	GO_class	pvalue	Gene_ID	Gene_name	Description	FPKM.VZ_2C_1	FPKM.VZ_2C_2	FPKM.VZ_2C_3	FPKM.FZ_2C_1	FPKM.FZ_2C_2	FPKM.FZ_2C_3	fc	log2(fc)	regulation
GO:0000786	nucleosome	cellular_component	5	7.2274e-05	MSTRG.75205	ENSSSCG00000039615	histone H2A type 2-A-like [Source:NCBI gene;Acc:100624086]	34.0413	2.31586	28.9306	14.1282	269.584	14.3349	0.219052	-2.19065	down
GO:0000786	nucleosome	cellular_component	5	7.2274e-05	MSTRG.92622	ENSSSCG00000001105		1.39326	0.523465	0.839828	0.428173	14.0467	3.20144	0.155946	-2.68088	down
GO:0000786	nucleosome	cellular_component	5	7.2274e-05	MSTRG.92635	HIST1H2BB	histone H2B type 1-B [Source:NCBI gene;Acc:110261486]	40.8349	8.44861	15.271	1.80244	280.722	19.3824	0.213823	-2.22551	down
GO:0000786	nucleosome	cellular_component	5	7.2274e-05	MSTRG.92645	HIST1H1D	histone cluster 1 H1 family member d [Source:HGNC Symbol;Acc:HGNC:4717]	3.66595	3.72377	3.04851	2.89221	33.9543	3.83307	0.256596	-1.96243	down
GO:0000786	nucleosome	cellular_component	5	7.2274e-05	MSTRG.92648	HIST1H1E	histone cluster 1, H2bd [Source:NCBI gene;Acc:100157327];histone cluster 1 H1 family member e [Source:HGNC Symbol;Acc:HGNC:4718]	11.9816	5.36114	5.81832	7.25161	39.257	8.82853	0.418545	-1.25654	down
GO:0000786	nucleosome	cellular_component	5	7.2274e-05	MSTRG.92717	ENSSSCG00000036181	histone H2B type 1-H-like [Source:NCBI gene;Acc:110261671]	1.76839	1.53515	2.88304	1.61637	16.0192	4.59055	0.278347	-1.84504	down
GO:0008201	heparin binding	molecular_function	6	0.000198763	MSTRG.13305	PTCH1	patched 1 [Source:NCBI gene;Acc:100627504]	0.606722	0.867407	0.556926	1.95901	1.51252	1.16733	0.437835	-1.19154	down
GO:0008201	heparin binding	molecular_function	6	0.000198763	MSTRG.1593	CCN2	cellular communication network factor 2 [Source:NCBI gene;Acc:100152141]	0.053192	0.083009	0.166928	0.112107	2.49189	0.564715	0.0956631	-3.38589	down
GO:0008201	heparin binding	molecular_function	6	0.000198763	MSTRG.29899	IMPG2	interphotoreceptor matrix proteoglycan 2 [Source:NCBI gene;Acc:106508014]	0.0231037	0.0590911	0.0001	0.0252249	0.734489	0.19863	0.0858719	-3.54167	down
GO:0008201	heparin binding	molecular_function	6	0.000198763	MSTRG.61625	HBEGF	heparin binding EGF like growth factor [Source:NCBI gene;Acc:397564]	15.2131	11.0205	12.6856	41.4505	17.8294	20.3897	0.488508	-1.03355	down
GO:0008201	heparin binding	molecular_function	6	0.000198763	MSTRG.85816	RPL22	ribosomal protein L22 [Source:NCBI gene;Acc:397047]	15.06	11.2568	15.2362	10.037	4.9	4.18041	2.17357	1.12006	up
GO:0008201	heparin binding	molecular_function	6	0.000198763	MSTRG.96093	ANG	angiogenin [Source:HGNC Symbol;Acc:HGNC:483]	1.53606	0.562285	0.0115028	0.421674	26.6949	0.668978	0.0759332	-3.71913	down
GO:0004844	uracil DNA N-glycosylase activity	molecular_function	9	0.000227437	MSTRG.77500	SMUG1	single-strand-selective monofunctional uracil-DNA glycosylase 1 [Source:NCBI gene;Acc:100153912]	0.2419	0.255349	0.231461	0.980039	0.758698	0.808564	0.286071	-1.80555	down
GO:0004844	uracil DNA N-glycosylase activity	molecular_function	9	0.000227437	MSTRG.80529	TDG	thymine DNA glycosylase [Source:NCBI gene;Acc:100155184]	0.320154	0.0126814	0.0270092	0.097012	3.31748	0.169681	0.100398	-3.31619	down
GO:0005694	chromosome	cellular_component	6	0.000329532	MSTRG.45510	RAD1	RAD1 checkpoint DNA exonuclease [Source:NCBI gene;Acc:100513318]	3.47049	7.29687	4.38973	15.7822	14.8965	6.5388	0.407256	-1.29599	down
GO:0005694	chromosome	cellular_component	6	0.000329532	MSTRG.75205	ENSSSCG00000039615	histone H2A type 2-A-like [Source:NCBI gene;Acc:100624086]	34.0413	2.31586	28.9306	14.1282	269.584	14.3349	0.219052	-2.19065	down
GO:0005694	chromosome	cellular_component	6	0.000329532	MSTRG.92622	ENSSSCG00000001105		1.39326	0.523465	0.839828	0.428173	14.0467	3.20144	0.155946	-2.68088	down
GO:0005694	chromosome	cellular_component	6	0.000329532	MSTRG.92635	HIST1H2BB	histone H2B type 1-B [Source:NCBI gene;Acc:110261486]	40.8349	8.44861	15.271	1.80244	280.722	19.3824	0.213823	-2.22551	down
GO:0005694	chromosome	cellular_component	6	0.000329532	MSTRG.92645	HIST1H1D	histone cluster 1 H1 family member d [Source:HGNC Symbol;Acc:HGNC:4717]	3.66595	3.72377	3.04851	2.89221	33.9543	3.83307	0.256596	-1.96243	down
GO:0005694	chromosome	cellular_component	6	0.000329532	MSTRG.92648	HIST1H1E	histone cluster 1, H2bd [Source:NCBI gene;Acc:100157327];histone cluster 1 H1 family member e [Source:HGNC Symbol;Acc:HGNC:4718]	11.9816	5.36114	5.81832	7.25161	39.257	8.82853	0.418545	-1.25654	down
GO:0005694	chromosome	cellular_component	6	0.000329532	MSTRG.92717	ENSSSCG00000036181	histone H2B type 1-H-like [Source:NCBI gene;Acc:110261671]	1.76839	1.53515	2.88304	1.61637	16.0192	4.59055	0.278347	-1.84504	down
GO:0006406	mRNA export from nucleus	biological_process	11	0.000405103	MSTRG.57886	DDX39A	DExD-box helicase 39A [Source:NCBI gene;Acc:100515361]	2.91926	2.48345	2.33289	5.35169	20.8156	2.3877	0.270902	-1.88416	down
GO:0006406	mRNA export from nucleus	biological_process	11	0.000405103	MSTRG.58324	ENSSSCG00000013607		5.18732	4.29227	3.56463	4.21383	30.3545	4.04211	0.337841	-1.56558	down
GO:0006406	mRNA export from nucleus	biological_process	11	0.000405103	MSTRG.58403	ENSSSCG00000013611		0.177795	0.216793	0.199659	0.116362	1.98794	0.110146	0.268349	-1.89782	down
GO:0006406	mRNA export from nucleus	biological_process	11	0.000405103	MSTRG.58485	ENSSSCG00000033635	putative methyl-CpG-binding domain protein 3-like 5 [Source:NCBI gene;Acc:102167984]	7.29435	1.14208	0.176013	0.139841	55.1283	5.26978	0.142265	-2.81335	down
GO:0006569	tryptophan catabolic process	biological_process	11	0.000749414	MSTRG.100145	TDO2	tryptophan 2,3-dioxygenase [Source:NCBI gene;Acc:100301559]	0.170074	0.442271	1.08363	0.0606914	0.0001	0.0862769	11.5319	3.52756	up
GO:0006569	tryptophan catabolic process	biological_process	11	0.000749414	MSTRG.19095	AFMID	arylformamidase [Source:NCBI gene;Acc:110255955]	0.704242	0.725042	0.906992	3.50101	1.24076	1.41465	0.379486	-1.39788	down
GO:0019441	tryptophan catabolic process to kynurenine	biological_process	12	0.000749414	MSTRG.100145	TDO2	tryptophan 2,3-dioxygenase [Source:NCBI gene;Acc:100301559]	0.170074	0.442271	1.08363	0.0606914	0.0001	0.0862769	11.5319	3.52756	up
GO:0019441	tryptophan catabolic process to kynurenine	biological_process	12	0.000749414	MSTRG.19095	AFMID	arylformamidase [Source:NCBI gene;Acc:110255955]	0.704242	0.725042	0.906992	3.50101	1.24076	1.41465	0.379486	-1.39788	down
GO:0098532	histone H3-K27 trimethylation	biological_process	14	0.000749414	MSTRG.92645	HIST1H1D	histone cluster 1 H1 family member d [Source:HGNC Symbol;Acc:HGNC:4717]	3.66595	3.72377	3.04851	2.89221	33.9543	3.83307	0.256596	-1.96243	down
GO:0098532	histone H3-K27 trimethylation	biological_process	14	0.000749414	MSTRG.92648	HIST1H1E	histone cluster 1, H2bd [Source:NCBI gene;Acc:100157327];histone cluster 1 H1 family member e [Source:HGNC Symbol;Acc:HGNC:4718]	11.9816	5.36114	5.81832	7.25161	39.257	8.82853	0.418545	-1.25654	down
GO:0019104	DNA N-glycosylase activity	molecular_function	7	0.00111765	MSTRG.77500	SMUG1	single-strand-selective monofunctional uracil-DNA glycosylase 1 [Source:NCBI gene;Acc:100153912]	0.2419	0.255349	0.231461	0.980039	0.758698	0.808564	0.286071	-1.80555	down
GO:0019104	DNA N-glycosylase activity	molecular_function	7	0.00111765	MSTRG.80529	TDG	thymine DNA glycosylase [Source:NCBI gene;Acc:100155184]	0.320154	0.0126814	0.0270092	0.097012	3.31748	0.169681	0.100398	-3.31619	down
GO:0016584	nucleosome positioning	biological_process	8	0.00263639	MSTRG.92645	HIST1H1D	histone cluster 1 H1 family member d [Source:HGNC Symbol;Acc:HGNC:4717]	3.66595	3.72377	3.04851	2.89221	33.9543	3.83307	0.256596	-1.96243	down
GO:0016584	nucleosome positioning	biological_process	8	0.00263639	MSTRG.92648	HIST1H1E	histone cluster 1, H2bd [Source:NCBI gene;Acc:100157327];histone cluster 1 H1 family member e [Source:HGNC Symbol;Acc:HGNC:4718]	11.9816	5.36114	5.81832	7.25161	39.257	8.82853	0.418545	-1.25654	down
GO:0006953	acute-phase response	biological_process	8	0.00327658	MSTRG.56726	ENSSSCG00000037358	serum amyloid A-3 protein [Source:NCBI gene;Acc:733603]	1.41573	0.535138	3.67373	0.428756	0.135006	0.466621	5.45875	2.44857	up
GO:0006953	acute-phase response	biological_process	8	0.00327658	MSTRG.82415	ENSSSCG00000002749	haptoglobin [Source:NCBI gene;Acc:397061]	0.595467	0.51069	0.189957	0.0154455	0.0305833	0.123188	7.65948	2.93725	up
GO:0000398	mRNA splicing, via spliceosome	biological_process	13	0.00330134	MSTRG.112391	GPKOW	G-patch domain and KOW motifs [Source:NCBI gene;Acc:100511851]	0.215517	0.514777	0.34039	1.053	1.01668	0.899215	0.360634	-1.47139	down
GO:0000398	mRNA splicing, via spliceosome	biological_process	13	0.00330134	MSTRG.57886	DDX39A	DExD-box helicase 39A [Source:NCBI gene;Acc:100515361]	2.91926	2.48345	2.33289	5.35169	20.8156	2.3877	0.270902	-1.88416	down
GO:0000398	mRNA splicing, via spliceosome	biological_process	13	0.00330134	MSTRG.58324	ENSSSCG00000013607		5.18732	4.29227	3.56463	4.21383	30.3545	4.04211	0.337841	-1.56558	down
GO:0000398	mRNA splicing, via spliceosome	biological_process	13	0.00330134	MSTRG.58403	ENSSSCG00000013611		0.177795	0.216793	0.199659	0.116362	1.98794	0.110146	0.268349	-1.89782	down
GO:0000398	mRNA splicing, via spliceosome	biological_process	13	0.00330134	MSTRG.58485	ENSSSCG00000033635	putative methyl-CpG-binding domain protein 3-like 5 [Source:NCBI gene;Acc:102167984]	7.29435	1.14208	0.176013	0.139841	55.1283	5.26978	0.142265	-2.81335	down
GO:0003676	nucleic acid binding	molecular_function	5	0.00333416	MSTRG.106045	ENSSSCG00000027905	RNA binding motif protein 7 [Source:NCBI gene;Acc:100522453]	2.58135	1.49644	1.05631	1.31314	16.9284	2.65993	0.245634	-2.02542	down
GO:0003676	nucleic acid binding	molecular_function	5	0.00333416	MSTRG.112391	GPKOW	G-patch domain and KOW motifs [Source:NCBI gene;Acc:100511851]	0.215517	0.514777	0.34039	1.053	1.01668	0.899215	0.360634	-1.47139	down
GO:0003676	nucleic acid binding	molecular_function	5	0.00333416	MSTRG.18887	ALYREF	Aly/REF export factor [Source:NCBI gene;Acc:100620496]	1.81106	0.51808	0.712951	1.37497	13.4306	1.2323	0.189681	-2.39835	down
GO:0003676	nucleic acid binding	molecular_function	5	0.00333416	MSTRG.37658	PPRC1	peroxisome proliferator-activated receptor gamma, coactivator-related 1 [Source:NCBI gene;Acc:100329222]	3.87052	3.06173	3.77156	12.0564	5.78366	3.89705	0.49242	-1.02204	down
GO:0003676	nucleic acid binding	molecular_function	5	0.00333416	MSTRG.40328	ENSSSCG00000036877	zinc finger protein 705A-like [Source:NCBI gene;Acc:100525433]	0.448524	0.224664	0.110157	0.13298	4.04355	0.351452	0.173001	-2.53115	down
GO:0003676	nucleic acid binding	molecular_function	5	0.00333416	MSTRG.43955	ENSSSCG00000016191	zinc finger protein 142 [Source:NCBI gene;Acc:100152736]	1.12502	1.27089	1.03153	3.6311	1.68453	1.77556	0.483339	-1.04889	down
GO:0003676	nucleic acid binding	molecular_function	5	0.00333416	MSTRG.47522	G3BP1	G3BP stress granule assembly factor 1 [Source:NCBI gene;Acc:100513766]	0.132519	0.0563271	0.0967627	0.104361	1.18608	0.130939	0.200937	-2.31519	down
GO:0003676	nucleic acid binding	molecular_function	5	0.00333416	MSTRG.50718	SNAI1	snail family transcriptional repressor 1 [Source:NCBI gene;Acc:396583]	0.660406	0.0898251	0.256833	0.291344	4.89812	0.248128	0.185204	-2.43281	down
GO:0003676	nucleic acid binding	molecular_function	5	0.00333416	MSTRG.58324	ENSSSCG00000013607		5.18732	4.29227	3.56463	4.21383	30.3545	4.04211	0.337841	-1.56558	down
GO:0003676	nucleic acid binding	molecular_function	5	0.00333416	MSTRG.58403	ENSSSCG00000013611		0.177795	0.216793	0.199659	0.116362	1.98794	0.110146	0.268349	-1.89782	down
GO:0003676	nucleic acid binding	molecular_function	5	0.00333416	MSTRG.58485	ENSSSCG00000033635	putative methyl-CpG-binding domain protein 3-like 5 [Source:NCBI gene;Acc:102167984]	7.29435	1.14208	0.176013	0.139841	55.1283	5.26978	0.142265	-2.81335	down
GO:0003676	nucleic acid binding	molecular_function	5	0.00333416	MSTRG.72082	ZFHX4	zinc finger homeobox 4 [Source:NCBI gene;Acc:100514045]	0.0494685	0.11884	0.0725548	0.111944	0.598748	0.223617	0.257798	-1.95569	down
GO:0003676	nucleic acid binding	molecular_function	5	0.00333416	MSTRG.81427	PABPN1L	poly(A) binding protein nuclear 1 like, cytoplasmic [Source:NCBI gene;Acc:100525398]	13.2926	9.24558	7.13421	38.4403	11.3529	11.0953	0.487322	-1.03705	down
GO:0003676	nucleic acid binding	molecular_function	5	0.00333416	MSTRG.84365	ENSSSCG00000031166	zinc finger protein 296 [Source:NCBI gene;Acc:110255222]	0.355694	0.334897	0.109654	0.393648	3.94289	0.60739	0.161864	-2.62715	down
GO:0003676	nucleic acid binding	molecular_function	5	0.00333416	MSTRG.84591	ENSSSCG00000020988	zinc finger protein 114 [Source:NCBI gene;Acc:106510560]	0.485985	0.181212	0.192873	0.173963	3.59429	1.18202	0.173742	-2.52498	down
GO:0003676	nucleic acid binding	molecular_function	5	0.00333416	MSTRG.84658	ZNF574	zinc finger protein 574 [Source:NCBI gene;Acc:100521195]	0.312191	0.843182	0.421908	1.79363	1.64721	0.648868	0.385671	-1.37456	down
GO:0003676	nucleic acid binding	molecular_function	5	0.00333416	MSTRG.86018	ENSSSCG00000029696	zinc finger protein 211 [Source:NCBI gene;Acc:100514110]	0.604234	0.244425	0.181314	0.31108	6.95988	0.830022	0.127142	-2.97549	down
GO:0003676	nucleic acid binding	molecular_function	5	0.00333416	MSTRG.91015	KLF17	Kruppel like factor 17 [Source:NCBI gene;Acc:100302639]	0.0496973	0.0466169	0.0001	0.0001	1.91349	0.265997	0.044235	-4.49867	down
GO:0003676	nucleic acid binding	molecular_function	5	0.00333416	MSTRG.96093	ANG	angiogenin [Source:HGNC Symbol;Acc:HGNC:483]	1.53606	0.562285	0.0115028	0.421674	26.6949	0.668978	0.0759332	-3.71913	down
GO:0003676	nucleic acid binding	molecular_function	5	0.00333416	MSTRG.96901	ELMSAN1	ELM2 and Myb/SANT domain containing 1 [Source:NCBI gene;Acc:100623005]	1.50698	1.20651	0.854776	3.5634	2.09282	1.78774	0.47935	-1.06085	down
GO:0106074	aminoacyl-tRNA metabolism involved in translational fidelity	biological_process	11	0.00398174	MSTRG.67332	ENSSSCG00000037399	prolyl-tRNA synthetase associated domain-containing protein 1 [Source:NCBI gene;Acc:100514282]	0.43981	0.153908	0.383304	0.174024	3.19453	0.477864	0.254008	-1.97705	down
GO:0106074	aminoacyl-tRNA metabolism involved in translational fidelity	biological_process	11	0.00398174	MSTRG.95375	DTD2	D-tyrosyl-tRNA deacylase 2 (putative) [Source:NCBI gene;Acc:100522380]	2.71874	3.60526	2.81816	1.5809	1.14215	1.74717	2.04512	1.03219	up
GO:0002161	aminoacyl-tRNA editing activity	molecular_function	7	0.00398174	MSTRG.67332	ENSSSCG00000037399	prolyl-tRNA synthetase associated domain-containing protein 1 [Source:NCBI gene;Acc:100514282]	0.43981	0.153908	0.383304	0.174024	3.19453	0.477864	0.254008	-1.97705	down
GO:0002161	aminoacyl-tRNA editing activity	molecular_function	7	0.00398174	MSTRG.95375	DTD2	D-tyrosyl-tRNA deacylase 2 (putative) [Source:NCBI gene;Acc:100522380]	2.71874	3.60526	2.81816	1.5809	1.14215	1.74717	2.04512	1.03219	up
GO:0040015	negative regulation of multicellular organism growth	biological_process	8	0.00398174	MSTRG.103695	PLAC8	placenta specific 8 [Source:NCBI gene;Acc:100525175]	5.65612	2.39925	2.76625	5.75378	12.3401	13.9648	0.337557	-1.5668	down
GO:0040015	negative regulation of multicellular organism growth	biological_process	8	0.00398174	MSTRG.13305	PTCH1	patched 1 [Source:NCBI gene;Acc:100627504]	0.606722	0.867407	0.556926	1.95901	1.51252	1.16733	0.437835	-1.19154	down
GO:0080182	histone H3-K4 trimethylation	biological_process	13	0.00475071	MSTRG.92645	HIST1H1D	histone cluster 1 H1 family member d [Source:HGNC Symbol;Acc:HGNC:4717]	3.66595	3.72377	3.04851	2.89221	33.9543	3.83307	0.256596	-1.96243	down
GO:0080182	histone H3-K4 trimethylation	biological_process	13	0.00475071	MSTRG.92648	HIST1H1E	histone cluster 1, H2bd [Source:NCBI gene;Acc:100157327];histone cluster 1 H1 family member e [Source:HGNC Symbol;Acc:HGNC:4718]	11.9816	5.36114	5.81832	7.25161	39.257	8.82853	0.418545	-1.25654	down
GO:0046982	protein heterodimerization activity	molecular_function	6	0.00485029	MSTRG.18892	P4HB	prolyl 4-hydroxylase subunit beta [Source:NCBI gene;Acc:110255932]	0.122147	0.0813144	0.213744	0.773814	0.415136	0.511446	0.245358	-2.02704	down
GO:0046982	protein heterodimerization activity	molecular_function	6	0.00485029	MSTRG.75205	ENSSSCG00000039615	histone H2A type 2-A-like [Source:NCBI gene;Acc:100624086]	34.0413	2.31586	28.9306	14.1282	269.584	14.3349	0.219052	-2.19065	down
GO:0046982	protein heterodimerization activity	molecular_function	6	0.00485029	MSTRG.75628	GCLM	glutamate-cysteine ligase modifier subunit [Source:NCBI gene;Acc:100153977]	0.644978	0.755054	0.599399	0.235752	0.272461	0.126212	3.15156	1.65607	up
GO:0046982	protein heterodimerization activity	molecular_function	6	0.00485029	MSTRG.91570	TUBB2B	tubulin beta-2A chain [Source:NCBI gene;Acc:100624785]	4.75497	3.10179	4.01371	15.731	4.45881	5.2611	0.466407	-1.10034	down
GO:0046982	protein heterodimerization activity	molecular_function	6	0.00485029	MSTRG.92622	ENSSSCG00000001105		1.39326	0.523465	0.839828	0.428173	14.0467	3.20144	0.155946	-2.68088	down
GO:0046982	protein heterodimerization activity	molecular_function	6	0.00485029	MSTRG.92635	HIST1H2BB	histone H2B type 1-B [Source:NCBI gene;Acc:110261486]	40.8349	8.44861	15.271	1.80244	280.722	19.3824	0.213823	-2.22551	down
GO:0046982	protein heterodimerization activity	molecular_function	6	0.00485029	MSTRG.92645	HIST1H1D	histone cluster 1 H1 family member d [Source:HGNC Symbol;Acc:HGNC:4717]	3.66595	3.72377	3.04851	2.89221	33.9543	3.83307	0.256596	-1.96243	down
GO:0046982	protein heterodimerization activity	molecular_function	6	0.00485029	MSTRG.92648	HIST1H1E	histone cluster 1, H2bd [Source:NCBI gene;Acc:100157327];histone cluster 1 H1 family member e [Source:HGNC Symbol;Acc:HGNC:4718]	11.9816	5.36114	5.81832	7.25161	39.257	8.82853	0.418545	-1.25654	down
GO:0046982	protein heterodimerization activity	molecular_function	6	0.00485029	MSTRG.92717	ENSSSCG00000036181	histone H2B type 1-H-like [Source:NCBI gene;Acc:110261671]	1.76839	1.53515	2.88304	1.61637	16.0192	4.59055	0.278347	-1.84504	down
GO:1990904	ribonucleoprotein complex	cellular_component	4	0.00557691	MSTRG.47522	G3BP1	G3BP stress granule assembly factor 1 [Source:NCBI gene;Acc:100513766]	0.132519	0.0563271	0.0967627	0.104361	1.18608	0.130939	0.200937	-2.31519	down
GO:1990904	ribonucleoprotein complex	cellular_component	4	0.00557691	MSTRG.58324	ENSSSCG00000013607		5.18732	4.29227	3.56463	4.21383	30.3545	4.04211	0.337841	-1.56558	down
GO:1990904	ribonucleoprotein complex	cellular_component	4	0.00557691	MSTRG.58403	ENSSSCG00000013611		0.177795	0.216793	0.199659	0.116362	1.98794	0.110146	0.268349	-1.89782	down
GO:1990904	ribonucleoprotein complex	cellular_component	4	0.00557691	MSTRG.58485	ENSSSCG00000033635	putative methyl-CpG-binding domain protein 3-like 5 [Source:NCBI gene;Acc:102167984]	7.29435	1.14208	0.176013	0.139841	55.1283	5.26978	0.142265	-2.81335	down
GO:1990904	ribonucleoprotein complex	cellular_component	4	0.00557691	MSTRG.85816	RPL22	ribosomal protein L22 [Source:NCBI gene;Acc:397047]	15.06	11.2568	15.2362	10.037	4.9	4.18041	2.17357	1.12006	up
GO:0003729	mRNA binding	molecular_function	7	0.00673874	MSTRG.47522	G3BP1	G3BP stress granule assembly factor 1 [Source:NCBI gene;Acc:100513766]	0.132519	0.0563271	0.0967627	0.104361	1.18608	0.130939	0.200937	-2.31519	down
GO:0003729	mRNA binding	molecular_function	7	0.00673874	MSTRG.58324	ENSSSCG00000013607		5.18732	4.29227	3.56463	4.21383	30.3545	4.04211	0.337841	-1.56558	down
GO:0003729	mRNA binding	molecular_function	7	0.00673874	MSTRG.58403	ENSSSCG00000013611		0.177795	0.216793	0.199659	0.116362	1.98794	0.110146	0.268349	-1.89782	down
GO:0003729	mRNA binding	molecular_function	7	0.00673874	MSTRG.58485	ENSSSCG00000033635	putative methyl-CpG-binding domain protein 3-like 5 [Source:NCBI gene;Acc:102167984]	7.29435	1.14208	0.176013	0.139841	55.1283	5.26978	0.142265	-2.81335	down
GO:0003729	mRNA binding	molecular_function	7	0.00673874	MSTRG.87754	SNIP1	Smad nuclear interacting protein 1 [Source:NCBI gene;Acc:100620923]	0.668873	0.14683	0.24221	0.654486	2.16252	0.519663	0.317057	-1.65719	down
GO:0046963	3'-phosphoadenosine 5'-phosphosulfate transport	biological_process	9	0.00876011	MSTRG.93743	SLC35B2	solute carrier family 35 member B2 [Source:NCBI gene;Acc:100516086]	0.230849	0.25567	0.635806	2.4975	0.8083	0.696707	0.280406	-1.83441	down
GO:0035229	positive regulation of glutamate-cysteine ligase activity	biological_process	8	0.00876011	MSTRG.75628	GCLM	glutamate-cysteine ligase modifier subunit [Source:NCBI gene;Acc:100153977]	0.644978	0.755054	0.599399	0.235752	0.272461	0.126212	3.15156	1.65607	up
GO:0072286	metanephric connecting tubule development	biological_process	9	0.00876011	MSTRG.71579	CALB1	calbindin 1 [Source:NCBI gene;Acc:100153645]	2.99329	2.57179	1.51356	2.34552	9.74285	3.321	0.459372	-1.12226	down
GO:2001108	positive regulation of Rho guanyl-nucleotide exchange factor activity	biological_process	9	0.00876011	MSTRG.43825	EPHA4	EPH receptor A4 [Source:NCBI gene;Acc:100188979]	0.0523015	0.0001	0.0112106	0.0383046	0.315299	0.265036	0.102826	-3.28172	down
GO:0009579	thylakoid	cellular_component	5	0.00876011	MSTRG.40059	ENSSSCG00000035189	transmembrane protein 37 [Source:NCBI gene;Acc:100522166]	0.12341	0.25369	0.190508	0.140408	1.7171	0.233327	0.271474	-1.88111	down
GO:1902544	regulation of DNA N-glycosylase activity	biological_process	7	0.00876011	MSTRG.80529	TDG	thymine DNA glycosylase [Source:NCBI gene;Acc:100155184]	0.320154	0.0126814	0.0270092	0.097012	3.31748	0.169681	0.100398	-3.31619	down
GO:0017065	single-strand selective uracil DNA N-glycosylase activity	molecular_function	10	0.00876011	MSTRG.77500	SMUG1	single-strand-selective monofunctional uracil-DNA glycosylase 1 [Source:NCBI gene;Acc:100153912]	0.2419	0.255349	0.231461	0.980039	0.758698	0.808564	0.286071	-1.80555	down
GO:0043048	dolichyl monophosphate biosynthetic process	biological_process	9	0.00876011	MSTRG.11672	DOLK	dolichol kinase [Source:NCBI gene;Acc:100152320]	0.704665	1.77788	0.925724	5.87652	2.1693	1.92538	0.341811	-1.54873	down
GO:0006049	UDP-N-acetylglucosamine catabolic process	biological_process	8	0.00876011	MSTRG.57436	MGAT1	mannosyl (alpha-1,3-)-glycoprotein beta-1,2-N-acetylglucosaminyltransferase [Source:NCBI gene;Acc:780412]	0.0773279	0.12886	0.203276	0.200785	1.23704	1.23361	0.153275	-2.70581	down
GO:0004061	arylformamidase activity	molecular_function	7	0.00876011	MSTRG.19095	AFMID	arylformamidase [Source:NCBI gene;Acc:110255955]	0.704242	0.725042	0.906992	3.50101	1.24076	1.41465	0.379486	-1.39788	down
GO:0004982	N-formyl peptide receptor activity	molecular_function	7	0.00876011	MSTRG.84882	GPR32	G protein-coupled receptor 32 [Source:HGNC Symbol;Acc:HGNC:4487]	1.78059	2.63279	1.05033	5.80506	2.34012	3.34354	0.475572	-1.07226	down
GO:0099567	calcium ion binding involved in regulation of postsynaptic cytosolic calcium ion concentration	molecular_function	9	0.00876011	MSTRG.71579	CALB1	calbindin 1 [Source:NCBI gene;Acc:100153645]	2.99329	2.57179	1.51356	2.34552	9.74285	3.321	0.459372	-1.12226	down
GO:0030338	CMP-N-acetylneuraminate monooxygenase activity	molecular_function	7	0.00876011	MSTRG.92385	CMAH	cytidine monophosphate-N-acetylneuraminic acid hydroxylase [Source:NCBI gene;Acc:396918]	0.0637988	0.0295465	0.0270111	0.122149	0.725204	0.0713848	0.131002	-2.93234	down
GO:0106030	neuron projection fasciculation	biological_process	8	0.00876011	MSTRG.43825	EPHA4	EPH receptor A4 [Source:NCBI gene;Acc:100188979]	0.0523015	0.0001	0.0112106	0.0383046	0.315299	0.265036	0.102826	-3.28172	down
GO:0015979	photosynthesis	biological_process	5	0.00876011	MSTRG.40059	ENSSSCG00000035189	transmembrane protein 37 [Source:NCBI gene;Acc:100522166]	0.12341	0.25369	0.190508	0.140408	1.7171	0.233327	0.271474	-1.88111	down
GO:0106105	Ala-tRNA(Thr) hydrolase activity	molecular_function	8	0.00876011	MSTRG.95375	DTD2	D-tyrosyl-tRNA deacylase 2 (putative) [Source:NCBI gene;Acc:100522380]	2.71874	3.60526	2.81816	1.5809	1.14215	1.74717	2.04512	1.03219	up
GO:0060806	negative regulation of cell differentiation involved in embryonic placenta development	biological_process	8	0.00876011	MSTRG.50718	SNAI1	snail family transcriptional repressor 1 [Source:NCBI gene;Acc:396583]	0.660406	0.0898251	0.256833	0.291344	4.89812	0.248128	0.185204	-2.43281	down
GO:0002664	regulation of T cell tolerance induction	biological_process	7	0.00876011	MSTRG.15069	IL2RA	interleukin 2 receptor subunit alpha [Source:NCBI gene;Acc:396814]	0.862741	0.474494	3.49401	5.31422	3.07584	3.33147	0.412168	-1.27869	down
GO:0003827	alpha-1,3-mannosylglycoprotein 2-beta-N-acetylglucosaminyltransferase activity	molecular_function	8	0.00876011	MSTRG.57436	MGAT1	mannosyl (alpha-1,3-)-glycoprotein beta-1,2-N-acetylglucosaminyltransferase [Source:NCBI gene;Acc:780412]	0.0773279	0.12886	0.203276	0.200785	1.23704	1.23361	0.153275	-2.70581	down
GO:0097156	fasciculation of motor neuron axon	biological_process	7	0.00876011	MSTRG.43825	EPHA4	EPH receptor A4 [Source:NCBI gene;Acc:100188979]	0.0523015	0.0001	0.0112106	0.0383046	0.315299	0.265036	0.102826	-3.28172	down
GO:0009522	photosystem I	cellular_component	7	0.00876011	MSTRG.40059	ENSSSCG00000035189	transmembrane protein 37 [Source:NCBI gene;Acc:100522166]	0.12341	0.25369	0.190508	0.140408	1.7171	0.233327	0.271474	-1.88111	down
GO:1902977	mitotic DNA replication preinitiation complex assembly	biological_process	6	0.00876011	MSTRG.34948	CDC45	cell division cycle 45 [Source:NCBI gene;Acc:100151862]	0.805647	0.79637	0.783219	2.78155	1.17348	1.41952	0.443802	-1.17201	down
GO:0070975	FHA domain binding	molecular_function	6	0.00876011	MSTRG.92608	MDC1	mediator of DNA damage checkpoint 1 [Source:NCBI gene;Acc:100144453]	0.275663	0.57827	0.283655	0.18994	0.0722127	0.0749456	3.37464	1.75474	up
GO:0010157	response to chlorate	biological_process	6	0.00876011	MSTRG.13305	PTCH1	patched 1 [Source:NCBI gene;Acc:100627504]	0.606722	0.867407	0.556926	1.95901	1.51252	1.16733	0.437835	-1.19154	down
GO:1904530	negative regulation of actin filament binding	biological_process	9	0.00876011	MSTRG.98544	CRMP1	collapsin response mediator protein 1 [Source:NCBI gene;Acc:100520574]	0.279646	0.156499	0.325564	1.34499	0.363327	0.641988	0.32409	-1.62553	down
GO:0046381	CMP-N-acetylneuraminate metabolic process	biological_process	6	0.00876011	MSTRG.92385	CMAH	cytidine monophosphate-N-acetylneuraminic acid hydroxylase [Source:NCBI gene;Acc:396918]	0.0637988	0.0295465	0.0270111	0.122149	0.725204	0.0713848	0.131002	-2.93234	down
GO:1905580	positive regulation of ERBB3 signaling pathway	biological_process	10	0.00876011	MSTRG.67237	RTN4	reticulon 4 [Source:NCBI gene;Acc:100170118]	0.16393	0.131148	0.142955	0.0737582	2.00772	0.289307	0.184763	-2.43625	down
GO:0099577	regulation of translation at presynapse, modulating synaptic transmission	biological_process	10	0.00876011	MSTRG.85816	RPL22	ribosomal protein L22 [Source:NCBI gene;Acc:397047]	15.06	11.2568	15.2362	10.037	4.9	4.18041	2.17357	1.12006	up
GO:0010789	meiotic sister chromatid cohesion involved in meiosis I	biological_process	7	0.00876011	MSTRG.61297	MEIKIN	meiotic kinetochore factor [Source:NCBI gene;Acc:100521955]	2.03865	1.67697	2.48423	5.75009	3.14023	3.84139	0.486961	-1.03812	down
GO:0019442	tryptophan catabolic process to acetyl-CoA	biological_process	9	0.00876011	MSTRG.100145	TDO2	tryptophan 2,3-dioxygenase [Source:NCBI gene;Acc:100301559]	0.170074	0.442271	1.08363	0.0606914	0.0001	0.0862769	11.5319	3.52756	up
GO:0035226	glutamate-cysteine ligase catalytic subunit binding	molecular_function	6	0.00876011	MSTRG.75628	GCLM	glutamate-cysteine ligase modifier subunit [Source:NCBI gene;Acc:100153977]	0.644978	0.755054	0.599399	0.235752	0.272461	0.126212	3.15156	1.65607	up
GO:1902669	positive regulation of axon guidance	biological_process	11	0.00876011	MSTRG.91570	TUBB2B	tubulin beta-2A chain [Source:NCBI gene;Acc:100624785]	4.75497	3.10179	4.01371	15.731	4.45881	5.2611	0.466407	-1.10034	down
GO:0043739	G/U mismatch-specific uracil-DNA glycosylase activity	molecular_function	10	0.00876011	MSTRG.80529	TDG	thymine DNA glycosylase [Source:NCBI gene;Acc:100155184]	0.320154	0.0126814	0.0270092	0.097012	3.31748	0.169681	0.100398	-3.31619	down
GO:0032431	activation of phospholipase A2 activity	biological_process	11	0.00876011	MSTRG.96093	ANG	angiogenin [Source:HGNC Symbol;Acc:HGNC:483]	1.53606	0.562285	0.0115028	0.421674	26.6949	0.668978	0.0759332	-3.71913	down
GO:0070037	rRNA (pseudouridine) methyltransferase activity	molecular_function	9	0.00876011	MSTRG.79572	EMG1	EMG1, N1-specific pseudouridine methyltransferase [Source:NCBI gene;Acc:100627558]	1.7589	2.19622	1.41631	1.65021	16.9211	0.95445	0.275094	-1.862	down
GO:0072591	citrate-L-glutamate ligase activity	molecular_function	6	0.00876011	MSTRG.79709	ENSSSCG00000000664	ribosomal modification protein rimK like family member B [Source:NCBI gene;Acc:100152915];alpha-2-macroglobulin like 1 [Source:NCBI gene;Acc:100152492]	0.0210306	0.0001	0.0217825	0.022957	0.308319	0.0733283	0.106062	-3.23702	down
GO:0004168	dolichol kinase activity	molecular_function	7	0.00876011	MSTRG.11672	DOLK	dolichol kinase [Source:NCBI gene;Acc:100152320]	0.704665	1.77788	0.925724	5.87652	2.1693	1.92538	0.341811	-1.54873	down
GO:0097161	DH domain binding	molecular_function	6	0.00876011	MSTRG.43825	EPHA4	EPH receptor A4 [Source:NCBI gene;Acc:100188979]	0.0523015	0.0001	0.0112106	0.0383046	0.315299	0.265036	0.102826	-3.28172	down
GO:0033165	interphotoreceptor matrix	cellular_component	6	0.00876011	MSTRG.29899	IMPG2	interphotoreceptor matrix proteoglycan 2 [Source:NCBI gene;Acc:106508014]	0.0231037	0.0590911	0.0001	0.0252249	0.734489	0.19863	0.0858719	-3.54167	down
GO:0031938	regulation of chromatin silencing at telomere	biological_process	10	0.00876011	MSTRG.34948	CDC45	cell division cycle 45 [Source:NCBI gene;Acc:100151862]	0.805647	0.79637	0.783219	2.78155	1.17348	1.41952	0.443802	-1.17201	down
GO:0051056	regulation of small GTPase mediated signal transduction	biological_process	9	0.00951264	MSTRG.114176	AMOT	angiomotin [Source:NCBI gene;Acc:100158213]	5.28144	3.56965	3.55318	0.318417	0.404838	0.524954	9.93765	3.3129	up
GO:0051056	regulation of small GTPase mediated signal transduction	biological_process	9	0.00951264	MSTRG.64911	SYNGR3	TSC complex subunit 2 [Source:NCBI gene;Acc:100505408];synaptogyrin 3 [Source:NCBI gene;Acc:100515947]	0.287956	0.167774	0.23056	0.799264	0.380647	0.401474	0.43398	-1.2043	down
GO:0016477	cell migration	biological_process	6	0.0127624	MSTRG.1593	CCN2	cellular communication network factor 2 [Source:NCBI gene;Acc:100152141]	0.053192	0.083009	0.166928	0.112107	2.49189	0.564715	0.0956631	-3.38589	down
GO:0016477	cell migration	biological_process	6	0.0127624	MSTRG.50718	SNAI1	snail family transcriptional repressor 1 [Source:NCBI gene;Acc:396583]	0.660406	0.0898251	0.256833	0.291344	4.89812	0.248128	0.185204	-2.43281	down
GO:0016477	cell migration	biological_process	6	0.0127624	MSTRG.61625	HBEGF	heparin binding EGF like growth factor [Source:NCBI gene;Acc:397564]	15.2131	11.0205	12.6856	41.4505	17.8294	20.3897	0.488508	-1.03355	down
GO:0016477	cell migration	biological_process	6	0.0127624	MSTRG.91113	TSPAN1	tetraspanin 1 [Source:NCBI gene;Acc:100511571]	0.884601	0.593303	0.81474	4.7763	0.97528	2.33531	0.283501	-1.81857	down
GO:0016477	cell migration	biological_process	6	0.0127624	MSTRG.96093	ANG	angiogenin [Source:HGNC Symbol;Acc:HGNC:483]	1.53606	0.562285	0.0115028	0.421674	26.6949	0.668978	0.0759332	-3.71913	down
GO:0003723	RNA binding	molecular_function	6	0.0128566	MSTRG.106045	ENSSSCG00000027905	RNA binding motif protein 7 [Source:NCBI gene;Acc:100522453]	2.58135	1.49644	1.05631	1.31314	16.9284	2.65993	0.245634	-2.02542	down
GO:0003723	RNA binding	molecular_function	6	0.0128566	MSTRG.112391	GPKOW	G-patch domain and KOW motifs [Source:NCBI gene;Acc:100511851]	0.215517	0.514777	0.34039	1.053	1.01668	0.899215	0.360634	-1.47139	down
GO:0003723	RNA binding	molecular_function	6	0.0128566	MSTRG.18887	ALYREF	Aly/REF export factor [Source:NCBI gene;Acc:100620496]	1.81106	0.51808	0.712951	1.37497	13.4306	1.2323	0.189681	-2.39835	down
GO:0003723	RNA binding	molecular_function	6	0.0128566	MSTRG.37658	PPRC1	peroxisome proliferator-activated receptor gamma, coactivator-related 1 [Source:NCBI gene;Acc:100329222]	3.87052	3.06173	3.77156	12.0564	5.78366	3.89705	0.49242	-1.02204	down
GO:0003723	RNA binding	molecular_function	6	0.0128566	MSTRG.38967	ENSSSCG00000040532		16.8792	15.687	18.9722	10.3674	5.08913	8.20142	2.17848	1.12332	up
GO:0003723	RNA binding	molecular_function	6	0.0128566	MSTRG.47522	G3BP1	G3BP stress granule assembly factor 1 [Source:NCBI gene;Acc:100513766]	0.132519	0.0563271	0.0967627	0.104361	1.18608	0.130939	0.200937	-2.31519	down
GO:0003723	RNA binding	molecular_function	6	0.0128566	MSTRG.58324	ENSSSCG00000013607		5.18732	4.29227	3.56463	4.21383	30.3545	4.04211	0.337841	-1.56558	down
GO:0003723	RNA binding	molecular_function	6	0.0128566	MSTRG.58403	ENSSSCG00000013611		0.177795	0.216793	0.199659	0.116362	1.98794	0.110146	0.268349	-1.89782	down
GO:0003723	RNA binding	molecular_function	6	0.0128566	MSTRG.58485	ENSSSCG00000033635	putative methyl-CpG-binding domain protein 3-like 5 [Source:NCBI gene;Acc:102167984]	7.29435	1.14208	0.176013	0.139841	55.1283	5.26978	0.142265	-2.81335	down
GO:0003723	RNA binding	molecular_function	6	0.0128566	MSTRG.81427	PABPN1L	poly(A) binding protein nuclear 1 like, cytoplasmic [Source:NCBI gene;Acc:100525398]	13.2926	9.24558	7.13421	38.4403	11.3529	11.0953	0.487322	-1.03705	down
GO:0003723	RNA binding	molecular_function	6	0.0128566	MSTRG.85816	RPL22	ribosomal protein L22 [Source:NCBI gene;Acc:397047]	15.06	11.2568	15.2362	10.037	4.9	4.18041	2.17357	1.12006	up
GO:0003723	RNA binding	molecular_function	6	0.0128566	MSTRG.9935	EXOSC3	exosome component 3 [Source:NCBI gene;Acc:100152421]	0.408147	0.209219	0.072005	0.330641	4.78711	0.259337	0.128205	-2.96347	down
GO:0005654	nucleoplasm	cellular_component	6	0.0131034	MSTRG.105012	EED	embryonic ectoderm development [Source:NCBI gene;Acc:100521029]	0.38577	0.316162	0.358712	0.454926	1.8216	0.799595	0.344799	-1.53617	down
GO:0005654	nucleoplasm	cellular_component	6	0.0131034	MSTRG.10763	CDC26	cell division cycle 26 [Source:NCBI gene;Acc:100621961]	4.93273	4.78897	6.03684	2.68184	1.51783	2.27431	2.43414	1.28341	up
GO:0005654	nucleoplasm	cellular_component	6	0.0131034	MSTRG.112391	GPKOW	G-patch domain and KOW motifs [Source:NCBI gene;Acc:100511851]	0.215517	0.514777	0.34039	1.053	1.01668	0.899215	0.360634	-1.47139	down
GO:0005654	nucleoplasm	cellular_component	6	0.0131034	MSTRG.11959	GLRX2	glutaredoxin 2 [Source:NCBI gene;Acc:100511215]	2.89006	4.16244	13.2857	2.90146	3.38496	2.30294	2.36784	1.24357	up
GO:0005654	nucleoplasm	cellular_component	6	0.0131034	MSTRG.20402	WIPF2	WAS/WASL interacting protein family member 2 [Source:NCBI gene;Acc:100525252]	0.767166	2.71036	1.87366	6.41629	5.07342	3.5132	0.356676	-1.48731	down
GO:0005654	nucleoplasm	cellular_component	6	0.0131034	MSTRG.25910	SEC13	SEC13 homolog, nuclear pore and COPII coat complex component [Source:NCBI gene;Acc:100739864]	17.1218	12.3253	9.15024	48.1408	13.311	17.4768	0.489017	-1.03204	down
GO:0005654	nucleoplasm	cellular_component	6	0.0131034	MSTRG.36669	IPMK	inositol polyphosphate multikinase [Source:NCBI gene;Acc:100623323]	0.253008	0.495472	0.412556	1.05884	1.77385	0.569207	0.341291	-1.55093	down
GO:0005654	nucleoplasm	cellular_component	6	0.0131034	MSTRG.37658	PPRC1	peroxisome proliferator-activated receptor gamma, coactivator-related 1 [Source:NCBI gene;Acc:100329222]	3.87052	3.06173	3.77156	12.0564	5.78366	3.89705	0.49242	-1.02204	down
GO:0005654	nucleoplasm	cellular_component	6	0.0131034	MSTRG.45510	RAD1	RAD1 checkpoint DNA exonuclease [Source:NCBI gene;Acc:100513318]	3.47049	7.29687	4.38973	15.7822	14.8965	6.5388	0.407256	-1.29599	down
GO:0005654	nucleoplasm	cellular_component	6	0.0131034	MSTRG.58001	IER2	immediate early response 2 [Source:NCBI gene;Acc:100525209]	5.82806	5.20337	2.50087	22.3684	5.95222	5.74416	0.397252	-1.33187	down
GO:0005654	nucleoplasm	cellular_component	6	0.0131034	MSTRG.58493	SNAPC2	small nuclear RNA activating complex polypeptide 2 [Source:NCBI gene;Acc:100520776]	16.714	18.7977	12.1888	86.7858	10.7574	22.1299	0.39859	-1.32702	down
GO:0005654	nucleoplasm	cellular_component	6	0.0131034	MSTRG.63465	ARMC5	armadillo repeat containing 5 [Source:NCBI gene;Acc:110255213]	0.728644	0.533253	0.361817	0.511681	1.51426	1.65239	0.441426	-1.17976	down
GO:0005654	nucleoplasm	cellular_component	6	0.0131034	MSTRG.66050	TCF7L1	transcription factor 7 like 1 [Source:NCBI gene;Acc:100523899]	5.41287	5.90696	4.13335	21.2359	5.30819	10.6855	0.415078	-1.26855	down
GO:0005654	nucleoplasm	cellular_component	6	0.0131034	MSTRG.69413	COMMD5	COMM domain containing 5 [Source:NCBI gene;Acc:100522132]	1.02575	0.292184	1.02875	2.80464	2.23862	1.72903	0.346512	-1.52902	down
GO:0005654	nucleoplasm	cellular_component	6	0.0131034	MSTRG.74083	DAP3	death associated protein 3 [Source:NCBI gene;Acc:100152332]	0.416923	0.663525	0.590069	0.610817	1.92159	1.02077	0.470147	-1.08882	down
GO:0005654	nucleoplasm	cellular_component	6	0.0131034	MSTRG.79576	ATN1	protein tyrosine phosphatase, non-receptor type 6 [Source:NCBI gene;Acc:100171389];chromosome 5 C12orf57 homolog [Source:NCBI gene;Acc:100627746];atrophin 1 [Source:NCBI gene;Acc:100153709]	0.210273	0.112202	0.150709	0.534553	0.395343	0.302405	0.383984	-1.38088	down
GO:0005654	nucleoplasm	cellular_component	6	0.0131034	MSTRG.80529	TDG	thymine DNA glycosylase [Source:NCBI gene;Acc:100155184]	0.320154	0.0126814	0.0270092	0.097012	3.31748	0.169681	0.100398	-3.31619	down
GO:0005654	nucleoplasm	cellular_component	6	0.0131034	MSTRG.87754	SNIP1	Smad nuclear interacting protein 1 [Source:NCBI gene;Acc:100620923]	0.668873	0.14683	0.24221	0.654486	2.16252	0.519663	0.317057	-1.65719	down
GO:0005654	nucleoplasm	cellular_component	6	0.0131034	MSTRG.91113	TSPAN1	tetraspanin 1 [Source:NCBI gene;Acc:100511571]	0.884601	0.593303	0.81474	4.7763	0.97528	2.33531	0.283501	-1.81857	down
GO:0005654	nucleoplasm	cellular_component	6	0.0131034	MSTRG.92608	MDC1	mediator of DNA damage checkpoint 1 [Source:NCBI gene;Acc:100144453]	0.275663	0.57827	0.283655	0.18994	0.0722127	0.0749456	3.37464	1.75474	up
GO:0005654	nucleoplasm	cellular_component	6	0.0131034	MSTRG.92635	HIST1H2BB	histone H2B type 1-B [Source:NCBI gene;Acc:110261486]	40.8349	8.44861	15.271	1.80244	280.722	19.3824	0.213823	-2.22551	down
GO:0005654	nucleoplasm	cellular_component	6	0.0131034	MSTRG.92648	HIST1H1E	histone cluster 1, H2bd [Source:NCBI gene;Acc:100157327];histone cluster 1 H1 family member e [Source:HGNC Symbol;Acc:HGNC:4718]	11.9816	5.36114	5.81832	7.25161	39.257	8.82853	0.418545	-1.25654	down
GO:0005654	nucleoplasm	cellular_component	6	0.0131034	MSTRG.96901	ELMSAN1	ELM2 and Myb/SANT domain containing 1 [Source:NCBI gene;Acc:100623005]	1.50698	1.20651	0.854776	3.5634	2.09282	1.78774	0.47935	-1.06085	down
GO:0005654	nucleoplasm	cellular_component	6	0.0131034	MSTRG.9935	EXOSC3	exosome component 3 [Source:NCBI gene;Acc:100152421]	0.408147	0.209219	0.072005	0.330641	4.78711	0.259337	0.128205	-2.96347	down
GO:0006334	nucleosome assembly	biological_process	7	0.0143146	MSTRG.92635	HIST1H2BB	histone H2B type 1-B [Source:NCBI gene;Acc:110261486]	40.8349	8.44861	15.271	1.80244	280.722	19.3824	0.213823	-2.22551	down
GO:0006334	nucleosome assembly	biological_process	7	0.0143146	MSTRG.92645	HIST1H1D	histone cluster 1 H1 family member d [Source:HGNC Symbol;Acc:HGNC:4717]	3.66595	3.72377	3.04851	2.89221	33.9543	3.83307	0.256596	-1.96243	down
GO:0006334	nucleosome assembly	biological_process	7	0.0143146	MSTRG.92648	HIST1H1E	histone cluster 1, H2bd [Source:NCBI gene;Acc:100157327];histone cluster 1 H1 family member e [Source:HGNC Symbol;Acc:HGNC:4718]	11.9816	5.36114	5.81832	7.25161	39.257	8.82853	0.418545	-1.25654	down
GO:0030866	cortical actin cytoskeleton organization	biological_process	8	0.0157024	MSTRG.19964	FMNL1	formin like 1 [Source:NCBI gene;Acc:100520585]	0.529639	0.312757	0.559349	0.981976	1.3453	0.888322	0.43592	-1.19786	down
GO:0030866	cortical actin cytoskeleton organization	biological_process	8	0.0157024	MSTRG.74997	STRIP1	striatin interacting protein 1 [Source:NCBI gene;Acc:100510902]	0.836634	0.427456	0.655662	1.81234	1.34641	1.38099	0.422877	-1.24169	down
GO:0001824	blastocyst development	biological_process	5	0.0171001	MSTRG.12919	CAPN2	calpain 2 [Source:NCBI gene;Acc:397393]	0.751788	0.677751	0.598117	2.20514	1.58854	1.12124	0.412552	-1.27735	down
GO:0001824	blastocyst development	biological_process	5	0.0171001	MSTRG.79572	EMG1	EMG1, N1-specific pseudouridine methyltransferase [Source:NCBI gene;Acc:100627558]	1.7589	2.19622	1.41631	1.65021	16.9211	0.95445	0.275094	-1.862	down
GO:0048167	regulation of synaptic plasticity	biological_process	9	0.0171001	MSTRG.46337	PLK2	polo like kinase 2 [Source:NCBI gene;Acc:397251]	0.262971	0.109657	0.164203	0.216226	1.30812	0.237568	0.304687	-1.7146	down
GO:0048167	regulation of synaptic plasticity	biological_process	9	0.0171001	MSTRG.81533	ENSSSCG00000002653	junctophilin 3 [Source:NCBI gene;Acc:100512414]	55.6882	17.6018	26.9676	166.103	18.0732	54.6887	0.419725	-1.25249	down
GO:0055056	D-glucose transmembrane transporter activity	molecular_function	10	0.017444	MSTRG.79727	ENSSSCG00000022925	solute carrier family 2 member 3 [Source:NCBI gene;Acc:100626468]	0.0984421	0.0539458	0.14908	0.0992056	0.948485	0.329487	0.218903	-2.19164	down
GO:0004357	glutamate-cysteine ligase activity	molecular_function	7	0.017444	MSTRG.75628	GCLM	glutamate-cysteine ligase modifier subunit [Source:NCBI gene;Acc:100153977]	0.644978	0.755054	0.599399	0.235752	0.272461	0.126212	3.15156	1.65607	up
GO:1903051	negative regulation of proteolysis involved in cellular protein catabolic process	biological_process	10	0.017444	MSTRG.43825	EPHA4	EPH receptor A4 [Source:NCBI gene;Acc:100188979]	0.0523015	0.0001	0.0112106	0.0383046	0.315299	0.265036	0.102826	-3.28172	down
GO:0097243	flavonoid binding	molecular_function	4	0.017444	MSTRG.36669	IPMK	inositol polyphosphate multikinase [Source:NCBI gene;Acc:100623323]	0.253008	0.495472	0.412556	1.05884	1.77385	0.569207	0.341291	-1.55093	down
GO:0051500	D-tyrosyl-tRNA(Tyr) deacylase activity	molecular_function	9	0.017444	MSTRG.95375	DTD2	D-tyrosyl-tRNA deacylase 2 (putative) [Source:NCBI gene;Acc:100522380]	2.71874	3.60526	2.81816	1.5809	1.14215	1.74717	2.04512	1.03219	up
GO:0030118	clathrin coat	cellular_component	7	0.017444	MSTRG.9872	CLTA	clathrin light chain A [Source:NCBI gene;Acc:100187581]	8.16849	8.27099	7.75401	15.2467	24.0336	13.4794	0.458561	-1.12482	down
GO:0014829	vascular smooth muscle contraction	biological_process	8	0.017444	MSTRG.36944	ACTA2	actin, alpha 2, smooth muscle, aorta [Source:NCBI gene;Acc:733615]	3.07808	4.01699	1.02595	8.39226	1.56478	9.18592	0.42423	-1.23708	down
GO:1902175	regulation of oxidative stress-induced intrinsic apoptotic signaling pathway	biological_process	8	0.017444	MSTRG.18892	P4HB	prolyl 4-hydroxylase subunit beta [Source:NCBI gene;Acc:110255932]	0.122147	0.0813144	0.213744	0.773814	0.415136	0.511446	0.245358	-2.02704	down
GO:0017109	glutamate-cysteine ligase complex	cellular_component	6	0.017444	MSTRG.75628	GCLM	glutamate-cysteine ligase modifier subunit [Source:NCBI gene;Acc:100153977]	0.644978	0.755054	0.599399	0.235752	0.272461	0.126212	3.15156	1.65607	up
GO:0033277	abortive mitotic cell cycle	biological_process	6	0.017444	MSTRG.79576	ATN1	protein tyrosine phosphatase, non-receptor type 6 [Source:NCBI gene;Acc:100171389];chromosome 5 C12orf57 homolog [Source:NCBI gene;Acc:100627746];atrophin 1 [Source:NCBI gene;Acc:100153709]	0.210273	0.112202	0.150709	0.534553	0.395343	0.302405	0.383984	-1.38088	down
GO:0044878	mitotic cytokinesis checkpoint	biological_process	6	0.017444	MSTRG.5700	ZFYVE19	zinc finger FYVE-type containing 19 [Source:NCBI gene;Acc:100154961]	3.44558	2.37452	1.22733	11.0588	1.40385	3.40196	0.444224	-1.17064	down
GO:0031261	DNA replication preinitiation complex	cellular_component	5	0.017444	MSTRG.34948	CDC45	cell division cycle 45 [Source:NCBI gene;Acc:100151862]	0.805647	0.79637	0.783219	2.78155	1.17348	1.41952	0.443802	-1.17201	down
GO:0005119	smoothened binding	molecular_function	7	0.017444	MSTRG.13305	PTCH1	patched 1 [Source:NCBI gene;Acc:100627504]	0.606722	0.867407	0.556926	1.95901	1.51252	1.16733	0.437835	-1.19154	down
GO:0010957	negative regulation of vitamin D biosynthetic process	biological_process	11	0.017444	MSTRG.50718	SNAI1	snail family transcriptional repressor 1 [Source:NCBI gene;Acc:396583]	0.660406	0.0898251	0.256833	0.291344	4.89812	0.248128	0.185204	-2.43281	down
GO:0030492	hemoglobin binding	molecular_function	5	0.017444	MSTRG.82415	ENSSSCG00000002749	haptoglobin [Source:NCBI gene;Acc:397061]	0.595467	0.51069	0.189957	0.0154455	0.0305833	0.123188	7.65948	2.93725	up
GO:0000825	inositol tetrakisphosphate 6-kinase activity	molecular_function	8	0.017444	MSTRG.36669	IPMK	inositol polyphosphate multikinase [Source:NCBI gene;Acc:100623323]	0.253008	0.495472	0.412556	1.05884	1.77385	0.569207	0.341291	-1.55093	down
GO:0071787	endoplasmic reticulum tubular network formation	biological_process	6	0.017444	MSTRG.67237	RTN4	reticulon 4 [Source:NCBI gene;Acc:100170118]	0.16393	0.131148	0.142955	0.0737582	2.00772	0.289307	0.184763	-2.43625	down
GO:0021997	neural plate axis specification	biological_process	7	0.017444	MSTRG.13305	PTCH1	patched 1 [Source:NCBI gene;Acc:100627504]	0.606722	0.867407	0.556926	1.95901	1.51252	1.16733	0.437835	-1.19154	down
GO:0046922	peptide-O-fucosyltransferase activity	molecular_function	8	0.017444	MSTRG.49850	POFUT1	protein O-fucosyltransferase 1 [Source:NCBI gene;Acc:397627]	1.35014	1.62157	1.07831	4.56388	1.64527	2.10594	0.487068	-1.0378	down
GO:0019976	interleukin-2 binding	molecular_function	6	0.017444	MSTRG.15069	IL2RA	interleukin 2 receptor subunit alpha [Source:NCBI gene;Acc:396814]	0.862741	0.474494	3.49401	5.31422	3.07584	3.33147	0.412168	-1.27869	down
GO:0071049	nuclear retention of pre-mRNA with aberrant 3'-ends at the site of transcription	biological_process	8	0.017444	MSTRG.9935	EXOSC3	exosome component 3 [Source:NCBI gene;Acc:100152421]	0.408147	0.209219	0.072005	0.330641	4.78711	0.259337	0.128205	-2.96347	down
GO:0032311	angiogenin-PRI complex	cellular_component	4	0.017444	MSTRG.96093	ANG	angiogenin [Source:HGNC Symbol;Acc:HGNC:483]	1.53606	0.562285	0.0115028	0.421674	26.6949	0.668978	0.0759332	-3.71913	down
GO:0004911	interleukin-2 receptor activity	molecular_function	7	0.017444	MSTRG.15069	IL2RA	interleukin 2 receptor subunit alpha [Source:NCBI gene;Acc:396814]	0.862741	0.474494	3.49401	5.31422	3.07584	3.33147	0.412168	-1.27869	down
GO:0000703	oxidized pyrimidine nucleobase lesion DNA N-glycosylase activity	molecular_function	9	0.017444	MSTRG.77500	SMUG1	single-strand-selective monofunctional uracil-DNA glycosylase 1 [Source:NCBI gene;Acc:100153912]	0.2419	0.255349	0.231461	0.980039	0.758698	0.808564	0.286071	-1.80555	down
GO:0072221	metanephric distal convoluted tubule development	biological_process	9	0.017444	MSTRG.71579	CALB1	calbindin 1 [Source:NCBI gene;Acc:100153645]	2.99329	2.57179	1.51356	2.34552	9.74285	3.321	0.459372	-1.12226	down
GO:0048710	regulation of astrocyte differentiation	biological_process	11	0.017444	MSTRG.43825	EPHA4	EPH receptor A4 [Source:NCBI gene;Acc:100188979]	0.0523015	0.0001	0.0112106	0.0383046	0.315299	0.265036	0.102826	-3.28172	down
GO:0008263	pyrimidine-specific mismatch base pair DNA N-glycosylase activity	molecular_function	9	0.017444	MSTRG.80529	TDG	thymine DNA glycosylase [Source:NCBI gene;Acc:100155184]	0.320154	0.0126814	0.0270092	0.097012	3.31748	0.169681	0.100398	-3.31619	down
GO:0072203	cell proliferation involved in metanephros development	biological_process	5	0.017444	MSTRG.13305	PTCH1	patched 1 [Source:NCBI gene;Acc:100627504]	0.606722	0.867407	0.556926	1.95901	1.51252	1.16733	0.437835	-1.19154	down
GO:0002924	negative regulation of humoral immune response mediated by circulating immunoglobulin	biological_process	12	0.017444	MSTRG.79576	ATN1	protein tyrosine phosphatase, non-receptor type 6 [Source:NCBI gene;Acc:100171389];chromosome 5 C12orf57 homolog [Source:NCBI gene;Acc:100627746];atrophin 1 [Source:NCBI gene;Acc:100153709]	0.210273	0.112202	0.150709	0.534553	0.395343	0.302405	0.383984	-1.38088	down
GO:0051960	regulation of nervous system development	biological_process	7	0.017444	MSTRG.67237	RTN4	reticulon 4 [Source:NCBI gene;Acc:100170118]	0.16393	0.131148	0.142955	0.0737582	2.00772	0.289307	0.184763	-2.43625	down
GO:0016222	procollagen-proline 4-dioxygenase complex	cellular_component	7	0.017444	MSTRG.18892	P4HB	prolyl 4-hydroxylase subunit beta [Source:NCBI gene;Acc:110255932]	0.122147	0.0813144	0.213744	0.773814	0.415136	0.511446	0.245358	-2.02704	down
GO:1904106	protein localization to microvillus	biological_process	6	0.017444	MSTRG.63838	ANKS4B	ankyrin repeat and sterile alpha motif domain containing 4B [Source:NCBI gene;Acc:100525512]	17.7171	18.61	12.0842	25.2719	47.113	59.8102	0.366211	-1.44925	down
GO:0051598	meiotic recombination checkpoint	biological_process	6	0.017444	MSTRG.45510	RAD1	RAD1 checkpoint DNA exonuclease [Source:NCBI gene;Acc:100513318]	3.47049	7.29687	4.38973	15.7822	14.8965	6.5388	0.407256	-1.29599	down
GO:0006534	cysteine metabolic process	biological_process	10	0.017444	MSTRG.75628	GCLM	glutamate-cysteine ligase modifier subunit [Source:NCBI gene;Acc:100153977]	0.644978	0.755054	0.599399	0.235752	0.272461	0.126212	3.15156	1.65607	up
GO:0097155	fasciculation of sensory neuron axon	biological_process	7	0.017444	MSTRG.43825	EPHA4	EPH receptor A4 [Source:NCBI gene;Acc:100188979]	0.0523015	0.0001	0.0112106	0.0383046	0.315299	0.265036	0.102826	-3.28172	down
GO:0033596	TSC1-TSC2 complex	cellular_component	4	0.017444	MSTRG.64911	SYNGR3	TSC complex subunit 2 [Source:NCBI gene;Acc:100505408];synaptogyrin 3 [Source:NCBI gene;Acc:100515947]	0.287956	0.167774	0.23056	0.799264	0.380647	0.401474	0.43398	-1.2043	down
GO:0051499	D-aminoacyl-tRNA deacylase activity	molecular_function	8	0.017444	MSTRG.95375	DTD2	D-tyrosyl-tRNA deacylase 2 (putative) [Source:NCBI gene;Acc:100522380]	2.71874	3.60526	2.81816	1.5809	1.14215	1.74717	2.04512	1.03219	up
GO:0006399	tRNA metabolic process	biological_process	10	0.017444	MSTRG.95375	DTD2	D-tyrosyl-tRNA deacylase 2 (putative) [Source:NCBI gene;Acc:100522380]	2.71874	3.60526	2.81816	1.5809	1.14215	1.74717	2.04512	1.03219	up
GO:0072679	thymocyte migration	biological_process	7	0.017444	MSTRG.44130	CCL20	C-C motif chemokine ligand 20 [Source:NCBI gene;Acc:553951]	0.592201	1.00993	0.790102	0.0001	0.0001	0.0001	7974.1	12.9611	up
GO:0099534	calcium ion binding involved in regulation of presynaptic cytosolic calcium ion concentration	molecular_function	9	0.017444	MSTRG.71579	CALB1	calbindin 1 [Source:NCBI gene;Acc:100153645]	2.99329	2.57179	1.51356	2.34552	9.74285	3.321	0.459372	-1.12226	down
GO:0006651	diacylglycerol biosynthetic process	biological_process	10	0.017444	MSTRG.96093	ANG	angiogenin [Source:HGNC Symbol;Acc:HGNC:483]	1.53606	0.562285	0.0115028	0.421674	26.6949	0.668978	0.0759332	-3.71913	down
GO:1902559	3'-phospho-5'-adenylyl sulfate transmembrane transport	biological_process	10	0.017444	MSTRG.93743	SLC35B2	solute carrier family 35 member B2 [Source:NCBI gene;Acc:100516086]	0.230849	0.25567	0.635806	2.4975	0.8083	0.696707	0.280406	-1.83441	down
GO:0072590	N-acetyl-L-aspartate-L-glutamate ligase activity	molecular_function	6	0.017444	MSTRG.79709	ENSSSCG00000000664	ribosomal modification protein rimK like family member B [Source:NCBI gene;Acc:100152915];alpha-2-macroglobulin like 1 [Source:NCBI gene;Acc:100152492]	0.0210306	0.0001	0.0217825	0.022957	0.308319	0.0733283	0.106062	-3.23702	down
GO:2000011	regulation of adaxial/abaxial pattern formation	biological_process	7	0.017444	MSTRG.105012	EED	embryonic ectoderm development [Source:NCBI gene;Acc:100521029]	0.38577	0.316162	0.358712	0.454926	1.8216	0.799595	0.344799	-1.53617	down
GO:1905552	positive regulation of protein localization to endoplasmic reticulum	biological_process	7	0.017444	MSTRG.67237	RTN4	reticulon 4 [Source:NCBI gene;Acc:100170118]	0.16393	0.131148	0.142955	0.0737582	2.00772	0.289307	0.184763	-2.43625	down
GO:0046964	3'-phosphoadenosine 5'-phosphosulfate transmembrane transporter activity	molecular_function	9	0.017444	MSTRG.93743	SLC35B2	solute carrier family 35 member B2 [Source:NCBI gene;Acc:100516086]	0.230849	0.25567	0.635806	2.4975	0.8083	0.696707	0.280406	-1.83441	down
GO:0017126	nucleologenesis	biological_process	8	0.017444	MSTRG.79572	EMG1	EMG1, N1-specific pseudouridine methyltransferase [Source:NCBI gene;Acc:100627558]	1.7589	2.19622	1.41631	1.65021	16.9211	0.95445	0.275094	-1.862	down
GO:0019085	early viral transcription	biological_process	8	0.017444	MSTRG.82039	MON1B	MON1 homolog B, secretory trafficking associated [Source:NCBI gene;Acc:100520385]	7.48656	6.52119	6.85508	31.883	7.01113	8.37309	0.44138	-1.17991	down
GO:0003730	mRNA 3'-UTR binding	molecular_function	8	0.0178499	MSTRG.58324	ENSSSCG00000013607		5.18732	4.29227	3.56463	4.21383	30.3545	4.04211	0.337841	-1.56558	down
GO:0003730	mRNA 3'-UTR binding	molecular_function	8	0.0178499	MSTRG.58403	ENSSSCG00000013611		0.177795	0.216793	0.199659	0.116362	1.98794	0.110146	0.268349	-1.89782	down
GO:0003730	mRNA 3'-UTR binding	molecular_function	8	0.0178499	MSTRG.58485	ENSSSCG00000033635	putative methyl-CpG-binding domain protein 3-like 5 [Source:NCBI gene;Acc:102167984]	7.29435	1.14208	0.176013	0.139841	55.1283	5.26978	0.142265	-2.81335	down
GO:0003712	transcription coregulator activity	molecular_function	4	0.019388	MSTRG.37658	PPRC1	peroxisome proliferator-activated receptor gamma, coactivator-related 1 [Source:NCBI gene;Acc:100329222]	3.87052	3.06173	3.77156	12.0564	5.78366	3.89705	0.49242	-1.02204	down
GO:0003712	transcription coregulator activity	molecular_function	4	0.019388	MSTRG.59060	MED16	mediator complex subunit 16 [Source:NCBI gene;Acc:100521655]	0.0872392	0.14262	0.122785	0.517558	0.525922	0.717077	0.200303	-2.31974	down
GO:0003712	transcription coregulator activity	molecular_function	4	0.019388	MSTRG.80529	TDG	thymine DNA glycosylase [Source:NCBI gene;Acc:100155184]	0.320154	0.0126814	0.0270092	0.097012	3.31748	0.169681	0.100398	-3.31619	down
GO:0006749	glutathione metabolic process	biological_process	8	0.0200471	MSTRG.11553	PTGES	prostaglandin E synthase [Source:NCBI gene;Acc:654407]	0.38628	0.803081	0.165398	1.10346	8.45468	0.680506	0.132318	-2.91792	down
GO:0006749	glutathione metabolic process	biological_process	8	0.0200471	MSTRG.75628	GCLM	glutamate-cysteine ligase modifier subunit [Source:NCBI gene;Acc:100153977]	0.644978	0.755054	0.599399	0.235752	0.272461	0.126212	3.15156	1.65607	up
GO:0032007	negative regulation of TOR signaling	biological_process	10	0.0215944	MSTRG.64911	SYNGR3	TSC complex subunit 2 [Source:NCBI gene;Acc:100505408];synaptogyrin 3 [Source:NCBI gene;Acc:100515947]	0.287956	0.167774	0.23056	0.799264	0.380647	0.401474	0.43398	-1.2043	down
GO:0032007	negative regulation of TOR signaling	biological_process	10	0.0215944	MSTRG.92010	TBC1D7	TBC1 domain family member 7 [Source:NCBI gene;Acc:100155821]	14.7427	22.0061	19.5109	10.08	8.1935	8.81376	2.07698	1.05449	up
GO:0004177	aminopeptidase activity	molecular_function	8	0.0215944	MSTRG.13163	RNPEP	arginyl aminopeptidase [Source:NCBI gene;Acc:100524577]	1.3825	1.46882	1.77719	5.29043	2.87261	2.25419	0.444313	-1.17035	down
GO:0004177	aminopeptidase activity	molecular_function	8	0.0215944	MSTRG.76736	XPNPEP3	X-prolyl aminopeptidase 3 [Source:NCBI gene;Acc:110260639]	1.80059	1.36556	1.65087	0.72591	0.591095	0.999733	2.07923	1.05605	up
GO:0000307	cyclin-dependent protein kinase holoenzyme complex	cellular_component	5	0.0231897	MSTRG.101359	CCNG2	cyclin G2 [Source:NCBI gene;Acc:100523979]	0.531283	0.0731963	0.0849841	0.0347397	3.04215	0.466961	0.194552	-2.36177	down
GO:0000307	cyclin-dependent protein kinase holoenzyme complex	cellular_component	5	0.0231897	MSTRG.93633	CCND3	cyclin D3 [Source:NCBI gene;Acc:780426]	4.79349	5.7084	3.88888	22.1029	5.32512	4.48582	0.450925	-1.14904	down
GO:0010033	response to organic substance	biological_process	5	0.0231897	MSTRG.11959	GLRX2	glutaredoxin 2 [Source:NCBI gene;Acc:100511215]	2.89006	4.16244	13.2857	2.90146	3.38496	2.30294	2.36784	1.24357	up
GO:0010033	response to organic substance	biological_process	5	0.0231897	MSTRG.82415	ENSSSCG00000002749	haptoglobin [Source:NCBI gene;Acc:397061]	0.595467	0.51069	0.189957	0.0154455	0.0305833	0.123188	7.65948	2.93725	up
GO:0099056	integral component of presynaptic membrane	cellular_component	6	0.0231897	MSTRG.43218	ADAM23	ADAM metallopeptidase domain 23 [Source:NCBI gene;Acc:100518044]	0.0196886	0.0362707	0.0001	0.022702	0.366762	0.148358	0.104234	-3.2621	down
GO:0099056	integral component of presynaptic membrane	cellular_component	6	0.0231897	MSTRG.43825	EPHA4	EPH receptor A4 [Source:NCBI gene;Acc:100188979]	0.0523015	0.0001	0.0112106	0.0383046	0.315299	0.265036	0.102826	-3.28172	down
GO:0000122	negative regulation of transcription by RNA polymerase II	biological_process	10	0.0246522	MSTRG.100395	FNIP2	folliculin interacting protein 2 [Source:NCBI gene;Acc:106504653]	0.469206	0.339117	0.29668	1.10217	0.882639	0.596479	0.428081	-1.22404	down
GO:0000122	negative regulation of transcription by RNA polymerase II	biological_process	10	0.0246522	MSTRG.105012	EED	embryonic ectoderm development [Source:NCBI gene;Acc:100521029]	0.38577	0.316162	0.358712	0.454926	1.8216	0.799595	0.344799	-1.53617	down
GO:0000122	negative regulation of transcription by RNA polymerase II	biological_process	10	0.0246522	MSTRG.13305	PTCH1	patched 1 [Source:NCBI gene;Acc:100627504]	0.606722	0.867407	0.556926	1.95901	1.51252	1.16733	0.437835	-1.19154	down
GO:0000122	negative regulation of transcription by RNA polymerase II	biological_process	10	0.0246522	MSTRG.50718	SNAI1	snail family transcriptional repressor 1 [Source:NCBI gene;Acc:396583]	0.660406	0.0898251	0.256833	0.291344	4.89812	0.248128	0.185204	-2.43281	down
GO:0000122	negative regulation of transcription by RNA polymerase II	biological_process	10	0.0246522	MSTRG.58485	ENSSSCG00000033635	putative methyl-CpG-binding domain protein 3-like 5 [Source:NCBI gene;Acc:102167984]	7.29435	1.14208	0.176013	0.139841	55.1283	5.26978	0.142265	-2.81335	down
GO:0000122	negative regulation of transcription by RNA polymerase II	biological_process	10	0.0246522	MSTRG.72082	ZFHX4	zinc finger homeobox 4 [Source:NCBI gene;Acc:100514045]	0.0494685	0.11884	0.0725548	0.111944	0.598748	0.223617	0.257798	-1.95569	down
GO:0000122	negative regulation of transcription by RNA polymerase II	biological_process	10	0.0246522	MSTRG.79576	ATN1	protein tyrosine phosphatase, non-receptor type 6 [Source:NCBI gene;Acc:100171389];chromosome 5 C12orf57 homolog [Source:NCBI gene;Acc:100627746];atrophin 1 [Source:NCBI gene;Acc:100153709]	0.210273	0.112202	0.150709	0.534553	0.395343	0.302405	0.383984	-1.38088	down
GO:0000122	negative regulation of transcription by RNA polymerase II	biological_process	10	0.0246522	MSTRG.80529	TDG	thymine DNA glycosylase [Source:NCBI gene;Acc:100155184]	0.320154	0.0126814	0.0270092	0.097012	3.31748	0.169681	0.100398	-3.31619	down
GO:0000122	negative regulation of transcription by RNA polymerase II	biological_process	10	0.0246522	MSTRG.92645	HIST1H1D	histone cluster 1 H1 family member d [Source:HGNC Symbol;Acc:HGNC:4717]	3.66595	3.72377	3.04851	2.89221	33.9543	3.83307	0.256596	-1.96243	down
GO:0000122	negative regulation of transcription by RNA polymerase II	biological_process	10	0.0246522	MSTRG.92648	HIST1H1E	histone cluster 1, H2bd [Source:NCBI gene;Acc:100157327];histone cluster 1 H1 family member e [Source:HGNC Symbol;Acc:HGNC:4718]	11.9816	5.36114	5.81832	7.25161	39.257	8.82853	0.418545	-1.25654	down
GO:0000122	negative regulation of transcription by RNA polymerase II	biological_process	10	0.0246522	MSTRG.93633	CCND3	cyclin D3 [Source:NCBI gene;Acc:780426]	4.79349	5.7084	3.88888	22.1029	5.32512	4.48582	0.450925	-1.14904	down
GO:0050821	protein stabilization	biological_process	6	0.0249093	MSTRG.43825	EPHA4	EPH receptor A4 [Source:NCBI gene;Acc:100188979]	0.0523015	0.0001	0.0112106	0.0383046	0.315299	0.265036	0.102826	-3.28172	down
GO:0050821	protein stabilization	biological_process	6	0.0249093	MSTRG.67237	RTN4	reticulon 4 [Source:NCBI gene;Acc:100170118]	0.16393	0.131148	0.142955	0.0737582	2.00772	0.289307	0.184763	-2.43625	down
GO:0050821	protein stabilization	biological_process	6	0.0249093	MSTRG.89019	DSG1	desmoglein 1 [Source:NCBI gene;Acc:641355]	0.214254	0.665947	0.165109	0.189333	5.41392	0.52454	0.170585	-2.55144	down
GO:0050821	protein stabilization	biological_process	6	0.0249093	MSTRG.91113	TSPAN1	tetraspanin 1 [Source:NCBI gene;Acc:100511571]	0.884601	0.593303	0.81474	4.7763	0.97528	2.33531	0.283501	-1.81857	down
GO:0005634	nucleus	cellular_component	6	0.0253372	MSTRG.101359	CCNG2	cyclin G2 [Source:NCBI gene;Acc:100523979]	0.531283	0.0731963	0.0849841	0.0347397	3.04215	0.466961	0.194552	-2.36177	down
GO:0005634	nucleus	cellular_component	6	0.0253372	MSTRG.105012	EED	embryonic ectoderm development [Source:NCBI gene;Acc:100521029]	0.38577	0.316162	0.358712	0.454926	1.8216	0.799595	0.344799	-1.53617	down
GO:0005634	nucleus	cellular_component	6	0.0253372	MSTRG.105420	ENSSSCG00000034794	lysine-specific demethylase 4D [Source:NCBI gene;Acc:100514356];lysine-specific demethylase 4D-like [Source:NCBI gene;Acc:100627380]	5.22975	0.17152	0.271111	0.560419	21.548	4.41228	0.213885	-2.22509	down
GO:0005634	nucleus	cellular_component	6	0.0253372	MSTRG.106045	ENSSSCG00000027905	RNA binding motif protein 7 [Source:NCBI gene;Acc:100522453]	2.58135	1.49644	1.05631	1.31314	16.9284	2.65993	0.245634	-2.02542	down
GO:0005634	nucleus	cellular_component	6	0.0253372	MSTRG.112391	GPKOW	G-patch domain and KOW motifs [Source:NCBI gene;Acc:100511851]	0.215517	0.514777	0.34039	1.053	1.01668	0.899215	0.360634	-1.47139	down
GO:0005634	nucleus	cellular_component	6	0.0253372	MSTRG.114176	AMOT	angiomotin [Source:NCBI gene;Acc:100158213]	5.28144	3.56965	3.55318	0.318417	0.404838	0.524954	9.93765	3.3129	up
GO:0005634	nucleus	cellular_component	6	0.0253372	MSTRG.11959	GLRX2	glutaredoxin 2 [Source:NCBI gene;Acc:100511215]	2.89006	4.16244	13.2857	2.90146	3.38496	2.30294	2.36784	1.24357	up
GO:0005634	nucleus	cellular_component	6	0.0253372	MSTRG.12919	CAPN2	calpain 2 [Source:NCBI gene;Acc:397393]	0.751788	0.677751	0.598117	2.20514	1.58854	1.12124	0.412552	-1.27735	down
GO:0005634	nucleus	cellular_component	6	0.0253372	MSTRG.14204	MEIG1	oleoyl-ACP hydrolase [Source:NCBI gene;Acc:100627446];meiosis/spermiogenesis associated 1 [Source:NCBI gene;Acc:100626847]	9.2929	6.56972	8.84071	5.12092	3.88175	1.60508	2.3288	1.21959	up
GO:0005634	nucleus	cellular_component	6	0.0253372	MSTRG.18856	NARF	nuclear prelamin A recognition factor [Source:NCBI gene;Acc:100522949]	4.86964	5.26869	4.31547	19.1261	3.87635	5.91902	0.49976	-1.00069	down
GO:0005634	nucleus	cellular_component	6	0.0253372	MSTRG.19095	AFMID	arylformamidase [Source:NCBI gene;Acc:110255955]	0.704242	0.725042	0.906992	3.50101	1.24076	1.41465	0.379486	-1.39788	down
GO:0005634	nucleus	cellular_component	6	0.0253372	MSTRG.34948	CDC45	cell division cycle 45 [Source:NCBI gene;Acc:100151862]	0.805647	0.79637	0.783219	2.78155	1.17348	1.41952	0.443802	-1.17201	down
GO:0005634	nucleus	cellular_component	6	0.0253372	MSTRG.36669	IPMK	inositol polyphosphate multikinase [Source:NCBI gene;Acc:100623323]	0.253008	0.495472	0.412556	1.05884	1.77385	0.569207	0.341291	-1.55093	down
GO:0005634	nucleus	cellular_component	6	0.0253372	MSTRG.37658	PPRC1	peroxisome proliferator-activated receptor gamma, coactivator-related 1 [Source:NCBI gene;Acc:100329222]	3.87052	3.06173	3.77156	12.0564	5.78366	3.89705	0.49242	-1.02204	down
GO:0005634	nucleus	cellular_component	6	0.0253372	MSTRG.43955	ENSSSCG00000016191	zinc finger protein 142 [Source:NCBI gene;Acc:100152736]	1.12502	1.27089	1.03153	3.6311	1.68453	1.77556	0.483339	-1.04889	down
GO:0005634	nucleus	cellular_component	6	0.0253372	MSTRG.45510	RAD1	RAD1 checkpoint DNA exonuclease [Source:NCBI gene;Acc:100513318]	3.47049	7.29687	4.38973	15.7822	14.8965	6.5388	0.407256	-1.29599	down
GO:0005634	nucleus	cellular_component	6	0.0253372	MSTRG.46337	PLK2	polo like kinase 2 [Source:NCBI gene;Acc:397251]	0.262971	0.109657	0.164203	0.216226	1.30812	0.237568	0.304687	-1.7146	down
GO:0005634	nucleus	cellular_component	6	0.0253372	MSTRG.50718	SNAI1	snail family transcriptional repressor 1 [Source:NCBI gene;Acc:396583]	0.660406	0.0898251	0.256833	0.291344	4.89812	0.248128	0.185204	-2.43281	down
GO:0005634	nucleus	cellular_component	6	0.0253372	MSTRG.57886	DDX39A	DExD-box helicase 39A [Source:NCBI gene;Acc:100515361]	2.91926	2.48345	2.33289	5.35169	20.8156	2.3877	0.270902	-1.88416	down
GO:0005634	nucleus	cellular_component	6	0.0253372	MSTRG.58001	IER2	immediate early response 2 [Source:NCBI gene;Acc:100525209]	5.82806	5.20337	2.50087	22.3684	5.95222	5.74416	0.397252	-1.33187	down
GO:0005634	nucleus	cellular_component	6	0.0253372	MSTRG.58485	ENSSSCG00000033635	putative methyl-CpG-binding domain protein 3-like 5 [Source:NCBI gene;Acc:102167984]	7.29435	1.14208	0.176013	0.139841	55.1283	5.26978	0.142265	-2.81335	down
GO:0005634	nucleus	cellular_component	6	0.0253372	MSTRG.59060	MED16	mediator complex subunit 16 [Source:NCBI gene;Acc:100521655]	0.0872392	0.14262	0.122785	0.517558	0.525922	0.717077	0.200303	-2.31974	down
GO:0005634	nucleus	cellular_component	6	0.0253372	MSTRG.64455	METTL22	methyltransferase like 22 [Source:NCBI gene;Acc:100523174]	1.24005	2.06048	2.73198	6.92606	6.41863	3.65805	0.354797	-1.49494	down
GO:0005634	nucleus	cellular_component	6	0.0253372	MSTRG.64911	SYNGR3	TSC complex subunit 2 [Source:NCBI gene;Acc:100505408];synaptogyrin 3 [Source:NCBI gene;Acc:100515947]	0.287956	0.167774	0.23056	0.799264	0.380647	0.401474	0.43398	-1.2043	down
GO:0005634	nucleus	cellular_component	6	0.0253372	MSTRG.66050	TCF7L1	transcription factor 7 like 1 [Source:NCBI gene;Acc:100523899]	5.41287	5.90696	4.13335	21.2359	5.30819	10.6855	0.415078	-1.26855	down
GO:0005634	nucleus	cellular_component	6	0.0253372	MSTRG.71579	CALB1	calbindin 1 [Source:NCBI gene;Acc:100153645]	2.99329	2.57179	1.51356	2.34552	9.74285	3.321	0.459372	-1.12226	down
GO:0005634	nucleus	cellular_component	6	0.0253372	MSTRG.72082	ZFHX4	zinc finger homeobox 4 [Source:NCBI gene;Acc:100514045]	0.0494685	0.11884	0.0725548	0.111944	0.598748	0.223617	0.257798	-1.95569	down
GO:0005634	nucleus	cellular_component	6	0.0253372	MSTRG.74997	STRIP1	striatin interacting protein 1 [Source:NCBI gene;Acc:100510902]	0.836634	0.427456	0.655662	1.81234	1.34641	1.38099	0.422877	-1.24169	down
GO:0005634	nucleus	cellular_component	6	0.0253372	MSTRG.75205	ENSSSCG00000039615	histone H2A type 2-A-like [Source:NCBI gene;Acc:100624086]	34.0413	2.31586	28.9306	14.1282	269.584	14.3349	0.219052	-2.19065	down
GO:0005634	nucleus	cellular_component	6	0.0253372	MSTRG.79572	EMG1	EMG1, N1-specific pseudouridine methyltransferase [Source:NCBI gene;Acc:100627558]	1.7589	2.19622	1.41631	1.65021	16.9211	0.95445	0.275094	-1.862	down
GO:0005634	nucleus	cellular_component	6	0.0253372	MSTRG.79576	ATN1	protein tyrosine phosphatase, non-receptor type 6 [Source:NCBI gene;Acc:100171389];chromosome 5 C12orf57 homolog [Source:NCBI gene;Acc:100627746];atrophin 1 [Source:NCBI gene;Acc:100153709]	0.210273	0.112202	0.150709	0.534553	0.395343	0.302405	0.383984	-1.38088	down
GO:0005634	nucleus	cellular_component	6	0.0253372	MSTRG.80529	TDG	thymine DNA glycosylase [Source:NCBI gene;Acc:100155184]	0.320154	0.0126814	0.0270092	0.097012	3.31748	0.169681	0.100398	-3.31619	down
GO:0005634	nucleus	cellular_component	6	0.0253372	MSTRG.85816	RPL22	ribosomal protein L22 [Source:NCBI gene;Acc:397047]	15.06	11.2568	15.2362	10.037	4.9	4.18041	2.17357	1.12006	up
GO:0005634	nucleus	cellular_component	6	0.0253372	MSTRG.86018	ENSSSCG00000029696	zinc finger protein 211 [Source:NCBI gene;Acc:100514110]	0.604234	0.244425	0.181314	0.31108	6.95988	0.830022	0.127142	-2.97549	down
GO:0005634	nucleus	cellular_component	6	0.0253372	MSTRG.87754	SNIP1	Smad nuclear interacting protein 1 [Source:NCBI gene;Acc:100620923]	0.668873	0.14683	0.24221	0.654486	2.16252	0.519663	0.317057	-1.65719	down
GO:0005634	nucleus	cellular_component	6	0.0253372	MSTRG.91015	KLF17	Kruppel like factor 17 [Source:NCBI gene;Acc:100302639]	0.0496973	0.0466169	0.0001	0.0001	1.91349	0.265997	0.044235	-4.49867	down
GO:0005634	nucleus	cellular_component	6	0.0253372	MSTRG.92608	MDC1	mediator of DNA damage checkpoint 1 [Source:NCBI gene;Acc:100144453]	0.275663	0.57827	0.283655	0.18994	0.0722127	0.0749456	3.37464	1.75474	up
GO:0005634	nucleus	cellular_component	6	0.0253372	MSTRG.92622	ENSSSCG00000001105		1.39326	0.523465	0.839828	0.428173	14.0467	3.20144	0.155946	-2.68088	down
GO:0005634	nucleus	cellular_component	6	0.0253372	MSTRG.92635	HIST1H2BB	histone H2B type 1-B [Source:NCBI gene;Acc:110261486]	40.8349	8.44861	15.271	1.80244	280.722	19.3824	0.213823	-2.22551	down
GO:0005634	nucleus	cellular_component	6	0.0253372	MSTRG.92645	HIST1H1D	histone cluster 1 H1 family member d [Source:HGNC Symbol;Acc:HGNC:4717]	3.66595	3.72377	3.04851	2.89221	33.9543	3.83307	0.256596	-1.96243	down
GO:0005634	nucleus	cellular_component	6	0.0253372	MSTRG.92648	HIST1H1E	histone cluster 1, H2bd [Source:NCBI gene;Acc:100157327];histone cluster 1 H1 family member e [Source:HGNC Symbol;Acc:HGNC:4718]	11.9816	5.36114	5.81832	7.25161	39.257	8.82853	0.418545	-1.25654	down
GO:0005634	nucleus	cellular_component	6	0.0253372	MSTRG.92717	ENSSSCG00000036181	histone H2B type 1-H-like [Source:NCBI gene;Acc:110261671]	1.76839	1.53515	2.88304	1.61637	16.0192	4.59055	0.278347	-1.84504	down
GO:0005634	nucleus	cellular_component	6	0.0253372	MSTRG.93633	CCND3	cyclin D3 [Source:NCBI gene;Acc:780426]	4.79349	5.7084	3.88888	22.1029	5.32512	4.48582	0.450925	-1.14904	down
GO:0005634	nucleus	cellular_component	6	0.0253372	MSTRG.96093	ANG	angiogenin [Source:HGNC Symbol;Acc:HGNC:483]	1.53606	0.562285	0.0115028	0.421674	26.6949	0.668978	0.0759332	-3.71913	down
GO:0005634	nucleus	cellular_component	6	0.0253372	MSTRG.96901	ELMSAN1	ELM2 and Myb/SANT domain containing 1 [Source:NCBI gene;Acc:100623005]	1.50698	1.20651	0.854776	3.5634	2.09282	1.78774	0.47935	-1.06085	down
GO:0005634	nucleus	cellular_component	6	0.0253372	MSTRG.9935	EXOSC3	exosome component 3 [Source:NCBI gene;Acc:100152421]	0.408147	0.209219	0.072005	0.330641	4.78711	0.259337	0.128205	-2.96347	down
GO:0006285	base-excision repair, AP site formation	biological_process	8	0.0260522	MSTRG.80529	TDG	thymine DNA glycosylase [Source:NCBI gene;Acc:100155184]	0.320154	0.0126814	0.0270092	0.097012	3.31748	0.169681	0.100398	-3.31619	down
GO:0043532	angiostatin binding	molecular_function	5	0.0260522	MSTRG.114176	AMOT	angiomotin [Source:NCBI gene;Acc:100158213]	5.28144	3.56965	3.55318	0.318417	0.404838	0.524954	9.93765	3.3129	up
GO:0033300	dehydroascorbic acid transmembrane transporter activity	molecular_function	8	0.0260522	MSTRG.79727	ENSSSCG00000022925	solute carrier family 2 member 3 [Source:NCBI gene;Acc:100626468]	0.0984421	0.0539458	0.14908	0.0992056	0.948485	0.329487	0.218903	-2.19164	down
GO:1990809	endoplasmic reticulum tubular network membrane organization	biological_process	6	0.0260522	MSTRG.67237	RTN4	reticulon 4 [Source:NCBI gene;Acc:100170118]	0.16393	0.131148	0.142955	0.0737582	2.00772	0.289307	0.184763	-2.43625	down
GO:0097108	hedgehog family protein binding	molecular_function	5	0.0260522	MSTRG.13305	PTCH1	patched 1 [Source:NCBI gene;Acc:100627504]	0.606722	0.867407	0.556926	1.95901	1.51252	1.16733	0.437835	-1.19154	down
GO:0140031	phosphorylation-dependent protein binding	molecular_function	6	0.0260522	MSTRG.79576	ATN1	protein tyrosine phosphatase, non-receptor type 6 [Source:NCBI gene;Acc:100171389];chromosome 5 C12orf57 homolog [Source:NCBI gene;Acc:100627746];atrophin 1 [Source:NCBI gene;Acc:100153709]	0.210273	0.112202	0.150709	0.534553	0.395343	0.302405	0.383984	-1.38088	down
GO:0009957	epidermal cell fate specification	biological_process	6	0.0260522	MSTRG.13305	PTCH1	patched 1 [Source:NCBI gene;Acc:100627504]	0.606722	0.867407	0.556926	1.95901	1.51252	1.16733	0.437835	-1.19154	down
GO:0043008	ATP-dependent protein binding	molecular_function	5	0.0260522	MSTRG.46337	PLK2	polo like kinase 2 [Source:NCBI gene;Acc:397251]	0.262971	0.109657	0.164203	0.216226	1.30812	0.237568	0.304687	-1.7146	down
GO:0031731	CCR6 chemokine receptor binding	molecular_function	9	0.0260522	MSTRG.44130	CCL20	C-C motif chemokine ligand 20 [Source:NCBI gene;Acc:553951]	0.592201	1.00993	0.790102	0.0001	0.0001	0.0001	7974.1	12.9611	up
GO:0005656	nuclear pre-replicative complex	cellular_component	6	0.0260522	MSTRG.34948	CDC45	cell division cycle 45 [Source:NCBI gene;Acc:100151862]	0.805647	0.79637	0.783219	2.78155	1.17348	1.41952	0.443802	-1.17201	down
GO:0021801	cerebral cortex radial glia guided migration	biological_process	11	0.0260522	MSTRG.67237	RTN4	reticulon 4 [Source:NCBI gene;Acc:100170118]	0.16393	0.131148	0.142955	0.0737582	2.00772	0.289307	0.184763	-2.43625	down
GO:0032957	inositol trisphosphate metabolic process	biological_process	8	0.0260522	MSTRG.36669	IPMK	inositol polyphosphate multikinase [Source:NCBI gene;Acc:100623323]	0.253008	0.495472	0.412556	1.05884	1.77385	0.569207	0.341291	-1.55093	down
GO:0008158	hedgehog receptor activity	molecular_function	6	0.0260522	MSTRG.13305	PTCH1	patched 1 [Source:NCBI gene;Acc:100627504]	0.606722	0.867407	0.556926	1.95901	1.51252	1.16733	0.437835	-1.19154	down
GO:0007060	male meiosis chromosome segregation	biological_process	5	0.0260522	MSTRG.61297	MEIKIN	meiotic kinetochore factor [Source:NCBI gene;Acc:100521955]	2.03865	1.67697	2.48423	5.75009	3.14023	3.84139	0.486961	-1.03812	down
GO:1904970	brush border assembly	biological_process	6	0.0260522	MSTRG.63838	ANKS4B	ankyrin repeat and sterile alpha motif domain containing 4B [Source:NCBI gene;Acc:100525512]	17.7171	18.61	12.0842	25.2719	47.113	59.8102	0.366211	-1.44925	down
GO:0032411	positive regulation of transporter activity	biological_process	6	0.0260522	MSTRG.64911	SYNGR3	TSC complex subunit 2 [Source:NCBI gene;Acc:100505408];synaptogyrin 3 [Source:NCBI gene;Acc:100515947]	0.287956	0.167774	0.23056	0.799264	0.380647	0.401474	0.43398	-1.2043	down
GO:0038110	interleukin-2-mediated signaling pathway	biological_process	7	0.0260522	MSTRG.15069	IL2RA	interleukin 2 receptor subunit alpha [Source:NCBI gene;Acc:396814]	0.862741	0.474494	3.49401	5.31422	3.07584	3.33147	0.412168	-1.27869	down
GO:0030130	clathrin coat of trans-Golgi network vesicle	cellular_component	9	0.0260522	MSTRG.9872	CLTA	clathrin light chain A [Source:NCBI gene;Acc:100187581]	8.16849	8.27099	7.75401	15.2467	24.0336	13.4794	0.458561	-1.12482	down
GO:2000172	regulation of branching morphogenesis of a nerve	biological_process	8	0.0260522	MSTRG.67237	RTN4	reticulon 4 [Source:NCBI gene;Acc:100170118]	0.16393	0.131148	0.142955	0.0737582	2.00772	0.289307	0.184763	-2.43625	down
GO:1905244	regulation of modification of synaptic structure	biological_process	8	0.0260522	MSTRG.43825	EPHA4	EPH receptor A4 [Source:NCBI gene;Acc:100188979]	0.0523015	0.0001	0.0112106	0.0383046	0.315299	0.265036	0.102826	-3.28172	down
GO:0070837	dehydroascorbic acid transport	biological_process	9	0.0260522	MSTRG.79727	ENSSSCG00000022925	solute carrier family 2 member 3 [Source:NCBI gene;Acc:100626468]	0.0984421	0.0539458	0.14908	0.0992056	0.948485	0.329487	0.218903	-2.19164	down
GO:0032527	protein exit from endoplasmic reticulum	biological_process	11	0.0260522	MSTRG.25910	SEC13	SEC13 homolog, nuclear pore and COPII coat complex component [Source:NCBI gene;Acc:100739864]	17.1218	12.3253	9.15024	48.1408	13.311	17.4768	0.489017	-1.03204	down
GO:0036343	psychomotor behavior	biological_process	5	0.0260522	MSTRG.79576	ATN1	protein tyrosine phosphatase, non-receptor type 6 [Source:NCBI gene;Acc:100171389];chromosome 5 C12orf57 homolog [Source:NCBI gene;Acc:100627746];atrophin 1 [Source:NCBI gene;Acc:100153709]	0.210273	0.112202	0.150709	0.534553	0.395343	0.302405	0.383984	-1.38088	down
GO:0008440	inositol-1,4,5-trisphosphate 3-kinase activity	molecular_function	8	0.0260522	MSTRG.36669	IPMK	inositol polyphosphate multikinase [Source:NCBI gene;Acc:100623323]	0.253008	0.495472	0.412556	1.05884	1.77385	0.569207	0.341291	-1.55093	down
GO:0035502	metanephric part of ureteric bud development	biological_process	6	0.0260522	MSTRG.71579	CALB1	calbindin 1 [Source:NCBI gene;Acc:100153645]	2.99329	2.57179	1.51356	2.34552	9.74285	3.321	0.459372	-1.12226	down
GO:0000727	double-strand break repair via break-induced replication	biological_process	11	0.0260522	MSTRG.34948	CDC45	cell division cycle 45 [Source:NCBI gene;Acc:100151862]	0.805647	0.79637	0.783219	2.78155	1.17348	1.41952	0.443802	-1.17201	down
GO:0004735	pyrroline-5-carboxylate reductase activity	molecular_function	7	0.0260522	MSTRG.12543	ENSSSCG00000010855	pyrroline-5-carboxylate reductase 2 [Source:NCBI gene;Acc:100524702]	9.74184	11.5426	10.5113	41.9369	12.4908	14.9739	0.458142	-1.12613	down
GO:0016247	channel regulator activity	molecular_function	4	0.0260522	MSTRG.85023	CACNG7	calcium voltage-gated channel auxiliary subunit gamma 7 [Source:NCBI gene;Acc:100519605]	6.4139	1.9807	1.68089	1.6657	1.06024	1.61377	2.32169	1.21518	up
GO:0072144	glomerular mesangial cell development	biological_process	7	0.0260522	MSTRG.36944	ACTA2	actin, alpha 2, smooth muscle, aorta [Source:NCBI gene;Acc:733615]	3.07808	4.01699	1.02595	8.39226	1.56478	9.18592	0.42423	-1.23708	down
GO:0019086	late viral transcription	biological_process	8	0.0260522	MSTRG.82039	MON1B	MON1 homolog B, secretory trafficking associated [Source:NCBI gene;Acc:100520385]	7.48656	6.52119	6.85508	31.883	7.01113	8.37309	0.44138	-1.17991	down
GO:0031981	nuclear lumen	cellular_component	6	0.0260522	MSTRG.18856	NARF	nuclear prelamin A recognition factor [Source:NCBI gene;Acc:100522949]	4.86964	5.26869	4.31547	19.1261	3.87635	5.91902	0.49976	-1.00069	down
GO:0005375	copper ion transmembrane transporter activity	molecular_function	10	0.0260522	MSTRG.10762	SLC31A1	solute carrier family 31 member 1 [Source:NCBI gene;Acc:397186]	1.44965	1.07979	1.24203	0.798925	36.9082	3.30929	0.0919503	-3.443	down
GO:0035434	copper ion transmembrane transport	biological_process	11	0.0260522	MSTRG.10762	SLC31A1	solute carrier family 31 member 1 [Source:NCBI gene;Acc:397186]	1.44965	1.07979	1.24203	0.798925	36.9082	3.30929	0.0919503	-3.443	down
GO:0005001	transmembrane receptor protein tyrosine phosphatase activity	molecular_function	10	0.0260522	MSTRG.79576	ATN1	protein tyrosine phosphatase, non-receptor type 6 [Source:NCBI gene;Acc:100171389];chromosome 5 C12orf57 homolog [Source:NCBI gene;Acc:100627746];atrophin 1 [Source:NCBI gene;Acc:100153709]	0.210273	0.112202	0.150709	0.534553	0.395343	0.302405	0.383984	-1.38088	down
GO:0030485	smooth muscle contractile fiber	cellular_component	7	0.0260522	MSTRG.36944	ACTA2	actin, alpha 2, smooth muscle, aorta [Source:NCBI gene;Acc:733615]	3.07808	4.01699	1.02595	8.39226	1.56478	9.18592	0.42423	-1.23708	down
GO:0004833	tryptophan 2,3-dioxygenase activity	molecular_function	7	0.0260522	MSTRG.100145	TDO2	tryptophan 2,3-dioxygenase [Source:NCBI gene;Acc:100301559]	0.170074	0.442271	1.08363	0.0606914	0.0001	0.0862769	11.5319	3.52756	up
GO:0003365	establishment of cell polarity involved in ameboidal cell migration	biological_process	6	0.0260522	MSTRG.114176	AMOT	angiomotin [Source:NCBI gene;Acc:100158213]	5.28144	3.56965	3.55318	0.318417	0.404838	0.524954	9.93765	3.3129	up
GO:0061314	Notch signaling involved in heart development	biological_process	7	0.0260522	MSTRG.50718	SNAI1	snail family transcriptional repressor 1 [Source:NCBI gene;Acc:396583]	0.660406	0.0898251	0.256833	0.291344	4.89812	0.248128	0.185204	-2.43281	down
GO:0061005	cell differentiation involved in kidney development	biological_process	6	0.0260522	MSTRG.13305	PTCH1	patched 1 [Source:NCBI gene;Acc:100627504]	0.606722	0.867407	0.556926	1.95901	1.51252	1.16733	0.437835	-1.19154	down
GO:0021678	third ventricle development	biological_process	5	0.0260522	MSTRG.79576	ATN1	protein tyrosine phosphatase, non-receptor type 6 [Source:NCBI gene;Acc:100171389];chromosome 5 C12orf57 homolog [Source:NCBI gene;Acc:100627746];atrophin 1 [Source:NCBI gene;Acc:100153709]	0.210273	0.112202	0.150709	0.534553	0.395343	0.302405	0.383984	-1.38088	down
GO:0006284	base-excision repair	biological_process	9	0.0265205	MSTRG.77500	SMUG1	single-strand-selective monofunctional uracil-DNA glycosylase 1 [Source:NCBI gene;Acc:100153912]	0.2419	0.255349	0.231461	0.980039	0.758698	0.808564	0.286071	-1.80555	down
GO:0006284	base-excision repair	biological_process	9	0.0265205	MSTRG.80529	TDG	thymine DNA glycosylase [Source:NCBI gene;Acc:100155184]	0.320154	0.0126814	0.0270092	0.097012	3.31748	0.169681	0.100398	-3.31619	down
GO:0060326	cell chemotaxis	biological_process	6	0.0271895	MSTRG.44130	CCL20	C-C motif chemokine ligand 20 [Source:NCBI gene;Acc:553951]	0.592201	1.00993	0.790102	0.0001	0.0001	0.0001	7974.1	12.9611	up
GO:0060326	cell chemotaxis	biological_process	6	0.0271895	MSTRG.56726	ENSSSCG00000037358	serum amyloid A-3 protein [Source:NCBI gene;Acc:733603]	1.41573	0.535138	3.67373	0.428756	0.135006	0.466621	5.45875	2.44857	up
GO:0060326	cell chemotaxis	biological_process	6	0.0271895	MSTRG.61625	HBEGF	heparin binding EGF like growth factor [Source:NCBI gene;Acc:397564]	15.2131	11.0205	12.6856	41.4505	17.8294	20.3897	0.488508	-1.03355	down
GO:0090501	RNA phosphodiester bond hydrolysis	biological_process	9	0.0282541	MSTRG.95334	ENSSSCG00000001950	KIAA0391 ortholog [Source:NCBI gene;Acc:100519610]	0.284543	0.537438	0.317752	2.2478	0.722283	0.286519	0.349976	-1.51467	down
GO:0090501	RNA phosphodiester bond hydrolysis	biological_process	9	0.0282541	MSTRG.96093	ANG	angiogenin [Source:HGNC Symbol;Acc:HGNC:483]	1.53606	0.562285	0.0115028	0.421674	26.6949	0.668978	0.0759332	-3.71913	down
GO:0030176	integral component of endoplasmic reticulum membrane	cellular_component	7	0.0291186	MSTRG.11672	DOLK	dolichol kinase [Source:NCBI gene;Acc:100152320]	0.704665	1.77788	0.925724	5.87652	2.1693	1.92538	0.341811	-1.54873	down
GO:0030176	integral component of endoplasmic reticulum membrane	cellular_component	7	0.0291186	MSTRG.67237	RTN4	reticulon 4 [Source:NCBI gene;Acc:100170118]	0.16393	0.131148	0.142955	0.0737582	2.00772	0.289307	0.184763	-2.43625	down
GO:0030176	integral component of endoplasmic reticulum membrane	cellular_component	7	0.0291186	MSTRG.93743	SLC35B2	solute carrier family 35 member B2 [Source:NCBI gene;Acc:100516086]	0.230849	0.25567	0.635806	2.4975	0.8083	0.696707	0.280406	-1.83441	down
GO:0035097	histone methyltransferase complex	cellular_component	6	0.0300319	MSTRG.105420	ENSSSCG00000034794	lysine-specific demethylase 4D [Source:NCBI gene;Acc:100514356];lysine-specific demethylase 4D-like [Source:NCBI gene;Acc:100627380]	5.22975	0.17152	0.271111	0.560419	21.548	4.41228	0.213885	-2.22509	down
GO:0035097	histone methyltransferase complex	cellular_component	6	0.0300319	MSTRG.43955	ENSSSCG00000016191	zinc finger protein 142 [Source:NCBI gene;Acc:100152736]	1.12502	1.27089	1.03153	3.6311	1.68453	1.77556	0.483339	-1.04889	down
GO:0042169	SH2 domain binding	molecular_function	6	0.0300319	MSTRG.64911	SYNGR3	TSC complex subunit 2 [Source:NCBI gene;Acc:100505408];synaptogyrin 3 [Source:NCBI gene;Acc:100515947]	0.287956	0.167774	0.23056	0.799264	0.380647	0.401474	0.43398	-1.2043	down
GO:0042169	SH2 domain binding	molecular_function	6	0.0300319	MSTRG.79576	ATN1	protein tyrosine phosphatase, non-receptor type 6 [Source:NCBI gene;Acc:100171389];chromosome 5 C12orf57 homolog [Source:NCBI gene;Acc:100627746];atrophin 1 [Source:NCBI gene;Acc:100153709]	0.210273	0.112202	0.150709	0.534553	0.395343	0.302405	0.383984	-1.38088	down
GO:0030091	protein repair	biological_process	8	0.0345856	MSTRG.14529	ENSSSCG00000011077	methionine sulfoxide reductase B2 [Source:NCBI gene;Acc:100624041]	1.35888	1.17081	1.84213	0.296201	0.584639	0.902432	2.45157	1.29371	up
GO:0061087	positive regulation of histone H3-K27 methylation	biological_process	12	0.0345856	MSTRG.105012	EED	embryonic ectoderm development [Source:NCBI gene;Acc:100521029]	0.38577	0.316162	0.358712	0.454926	1.8216	0.799595	0.344799	-1.53617	down
GO:0090131	mesenchyme migration	biological_process	5	0.0345856	MSTRG.36944	ACTA2	actin, alpha 2, smooth muscle, aorta [Source:NCBI gene;Acc:733615]	3.07808	4.01699	1.02595	8.39226	1.56478	9.18592	0.42423	-1.23708	down
GO:0071034	CUT catabolic process	biological_process	11	0.0345856	MSTRG.9935	EXOSC3	exosome component 3 [Source:NCBI gene;Acc:100152421]	0.408147	0.209219	0.072005	0.330641	4.78711	0.259337	0.128205	-2.96347	down
GO:0046976	histone methyltransferase activity (H3-K27 specific	molecular_function	10	0.0345856	MSTRG.105012	EED	embryonic ectoderm development [Source:NCBI gene;Acc:100521029]	0.38577	0.316162	0.358712	0.454926	1.8216	0.799595	0.344799	-1.53617	down
GO:0043138	3'-5' DNA helicase activity	molecular_function	11	0.0345856	MSTRG.34948	CDC45	cell division cycle 45 [Source:NCBI gene;Acc:100151862]	0.805647	0.79637	0.783219	2.78155	1.17348	1.41952	0.443802	-1.17201	down
GO:0000147	actin cortical patch assembly	biological_process	6	0.0345856	MSTRG.20402	WIPF2	WAS/WASL interacting protein family member 2 [Source:NCBI gene;Acc:100525252]	0.767166	2.71036	1.87366	6.41629	5.07342	3.5132	0.356676	-1.48731	down
GO:0034165	positive regulation of toll-like receptor 9 signaling pathway	biological_process	10	0.0345856	MSTRG.67237	RTN4	reticulon 4 [Source:NCBI gene;Acc:100170118]	0.16393	0.131148	0.142955	0.0737582	2.00772	0.289307	0.184763	-2.43625	down
GO:0014819	regulation of skeletal muscle contraction	biological_process	10	0.0345856	MSTRG.79576	ATN1	protein tyrosine phosphatase, non-receptor type 6 [Source:NCBI gene;Acc:100171389];chromosome 5 C12orf57 homolog [Source:NCBI gene;Acc:100627746];atrophin 1 [Source:NCBI gene;Acc:100153709]	0.210273	0.112202	0.150709	0.534553	0.395343	0.302405	0.383984	-1.38088	down
GO:0006929	substrate-dependent cell migration	biological_process	7	0.0345856	MSTRG.19964	FMNL1	formin like 1 [Source:NCBI gene;Acc:100520585]	0.529639	0.312757	0.559349	0.981976	1.3453	0.888322	0.43592	-1.19786	down
GO:0033743	peptide-methionine (R)-S-oxide reductase activity	molecular_function	7	0.0345856	MSTRG.14529	ENSSSCG00000011077	methionine sulfoxide reductase B2 [Source:NCBI gene;Acc:100624041]	1.35888	1.17081	1.84213	0.296201	0.584639	0.902432	2.45157	1.29371	up
GO:0016321	female meiosis chromosome segregation	biological_process	5	0.0345856	MSTRG.61297	MEIKIN	meiotic kinetochore factor [Source:NCBI gene;Acc:100521955]	2.03865	1.67697	2.48423	5.75009	3.14023	3.84139	0.486961	-1.03812	down
GO:0005315	inorganic phosphate transmembrane transporter activity	molecular_function	7	0.0345856	MSTRG.80751	SLC25A3	solute carrier family 25 member 3 [Source:NCBI gene;Acc:100302698]	5.57458	3.46529	1.556	1.6997	0.97231	1.73745	2.40299	1.26483	up
GO:1901537	positive regulation of DNA demethylation	biological_process	9	0.0345856	MSTRG.67522	STPG4	sperm-tail PG-rich repeat containing 4 [Source:NCBI gene;Acc:100522546]	1.867	2.87303	5.25332	1.29314	1.49219	1.28919	2.45264	1.29434	up
GO:0006561	proline biosynthetic process	biological_process	12	0.0345856	MSTRG.12543	ENSSSCG00000010855	pyrroline-5-carboxylate reductase 2 [Source:NCBI gene;Acc:100524702]	9.74184	11.5426	10.5113	41.9369	12.4908	14.9739	0.458142	-1.12613	down
GO:0042731	PH domain binding	molecular_function	6	0.0345856	MSTRG.43825	EPHA4	EPH receptor A4 [Source:NCBI gene;Acc:100188979]	0.0523015	0.0001	0.0112106	0.0383046	0.315299	0.265036	0.102826	-3.28172	down
GO:0030896	checkpoint clamp complex	cellular_component	4	0.0345856	MSTRG.45510	RAD1	RAD1 checkpoint DNA exonuclease [Source:NCBI gene;Acc:100513318]	3.47049	7.29687	4.38973	15.7822	14.8965	6.5388	0.407256	-1.29599	down
GO:0042030	ATPase inhibitor activity	molecular_function	6	0.0345856	MSTRG.100395	FNIP2	folliculin interacting protein 2 [Source:NCBI gene;Acc:106504653]	0.469206	0.339117	0.29668	1.10217	0.882639	0.596479	0.428081	-1.22404	down
GO:0071866	negative regulation of apoptotic process in bone marrow cell	biological_process	10	0.0345856	MSTRG.46337	PLK2	polo like kinase 2 [Source:NCBI gene;Acc:397251]	0.262971	0.109657	0.164203	0.216226	1.30812	0.237568	0.304687	-1.7146	down
GO:0045006	DNA deamination	biological_process	9	0.0345856	MSTRG.9935	EXOSC3	exosome component 3 [Source:NCBI gene;Acc:100152421]	0.408147	0.209219	0.072005	0.330641	4.78711	0.259337	0.128205	-2.96347	down
GO:0030375	thyroid hormone receptor coactivator activity	molecular_function	7	0.0345856	MSTRG.59060	MED16	mediator complex subunit 16 [Source:NCBI gene;Acc:100521655]	0.0872392	0.14262	0.122785	0.517558	0.525922	0.717077	0.200303	-2.31974	down
GO:0070695	FHF complex	cellular_component	4	0.0345856	MSTRG.104109	FAM160A2	family with sequence similarity 160 member A2 [Source:NCBI gene;Acc:100519503]	0.789574	1.18102	0.498936	5.40343	1.08026	0.866412	0.335986	-1.57353	down
GO:0097250	mitochondrial respirasome assembly	biological_process	7	0.0345856	MSTRG.67840	COX7A2L	cytochrome c oxidase subunit 7A-related protein, mitochondrial [Source:NCBI gene;Acc:100516606]	50.4387	60.5713	65.8415	35.4305	14.7634	36.9941	2.02839	1.02034	up
GO:0035658	Mon1-Ccz1 complex	cellular_component	4	0.0345856	MSTRG.82039	MON1B	MON1 homolog B, secretory trafficking associated [Source:NCBI gene;Acc:100520385]	7.48656	6.52119	6.85508	31.883	7.01113	8.37309	0.44138	-1.17991	down
GO:0071038	nuclear polyadenylation-dependent tRNA catabolic process	biological_process	12	0.0345856	MSTRG.9935	EXOSC3	exosome component 3 [Source:NCBI gene;Acc:100152421]	0.408147	0.209219	0.072005	0.330641	4.78711	0.259337	0.128205	-2.96347	down
GO:0098943	neurotransmitter receptor transport, postsynaptic endosome to lysosome	biological_process	8	0.0345856	MSTRG.85023	CACNG7	calcium voltage-gated channel auxiliary subunit gamma 7 [Source:NCBI gene;Acc:100519605]	6.4139	1.9807	1.68089	1.6657	1.06024	1.61377	2.32169	1.21518	up
GO:0098883	synapse pruning	biological_process	6	0.0345856	MSTRG.43825	EPHA4	EPH receptor A4 [Source:NCBI gene;Acc:100188979]	0.0523015	0.0001	0.0112106	0.0383046	0.315299	0.265036	0.102826	-3.28172	down
GO:0009838	abscission	biological_process	4	0.0345856	MSTRG.5700	ZFYVE19	zinc finger FYVE-type containing 19 [Source:NCBI gene;Acc:100154961]	3.44558	2.37452	1.22733	11.0588	1.40385	3.40196	0.444224	-1.17064	down
GO:0071439	clathrin complex	cellular_component	6	0.0345856	MSTRG.9872	CLTA	clathrin light chain A [Source:NCBI gene;Acc:100187581]	8.16849	8.27099	7.75401	15.2467	24.0336	13.4794	0.458561	-1.12482	down
GO:2001033	negative regulation of double-strand break repair via nonhomologous end joining	biological_process	12	0.0345856	MSTRG.87101	AUNIP	aurora kinase A and ninein interacting protein [Source:NCBI gene;Acc:100523251]	7.79703	7.50542	3.52488	2.8093	2.49668	3.08502	2.24375	1.16591	up
GO:0010977	negative regulation of neuron projection development	biological_process	11	0.0375677	MSTRG.43825	EPHA4	EPH receptor A4 [Source:NCBI gene;Acc:100188979]	0.0523015	0.0001	0.0112106	0.0383046	0.315299	0.265036	0.102826	-3.28172	down
GO:0010977	negative regulation of neuron projection development	biological_process	11	0.0375677	MSTRG.98544	CRMP1	collapsin response mediator protein 1 [Source:NCBI gene;Acc:100520574]	0.279646	0.156499	0.325564	1.34499	0.363327	0.641988	0.32409	-1.62553	down
GO:0017048	Rho GTPase binding	molecular_function	9	0.0375677	MSTRG.19964	FMNL1	formin like 1 [Source:NCBI gene;Acc:100520585]	0.529639	0.312757	0.559349	0.981976	1.3453	0.888322	0.43592	-1.19786	down
GO:0017048	Rho GTPase binding	molecular_function	9	0.0375677	MSTRG.74997	STRIP1	striatin interacting protein 1 [Source:NCBI gene;Acc:100510902]	0.836634	0.427456	0.655662	1.81234	1.34641	1.38099	0.422877	-1.24169	down
GO:0035662	Toll-like receptor 4 binding	molecular_function	7	0.0430446	MSTRG.56726	ENSSSCG00000037358	serum amyloid A-3 protein [Source:NCBI gene;Acc:733603]	1.41573	0.535138	3.67373	0.428756	0.135006	0.466621	5.45875	2.44857	up
GO:0071035	nuclear polyadenylation-dependent rRNA catabolic process	biological_process	12	0.0430446	MSTRG.9935	EXOSC3	exosome component 3 [Source:NCBI gene;Acc:100152421]	0.408147	0.209219	0.072005	0.330641	4.78711	0.259337	0.128205	-2.96347	down
GO:0042105	alpha-beta T cell receptor complex	cellular_component	7	0.0430446	MSTRG.79576	ATN1	protein tyrosine phosphatase, non-receptor type 6 [Source:NCBI gene;Acc:100171389];chromosome 5 C12orf57 homolog [Source:NCBI gene;Acc:100627746];atrophin 1 [Source:NCBI gene;Acc:100153709]	0.210273	0.112202	0.150709	0.534553	0.395343	0.302405	0.383984	-1.38088	down
GO:0040019	positive regulation of embryonic development	biological_process	8	0.0430446	MSTRG.114176	AMOT	angiomotin [Source:NCBI gene;Acc:100158213]	5.28144	3.56965	3.55318	0.318417	0.404838	0.524954	9.93765	3.3129	up
GO:0032466	negative regulation of cytokinesis	biological_process	9	0.0430446	MSTRG.5700	ZFYVE19	zinc finger FYVE-type containing 19 [Source:NCBI gene;Acc:100154961]	3.44558	2.37452	1.22733	11.0588	1.40385	3.40196	0.444224	-1.17064	down
GO:0051900	regulation of mitochondrial depolarization	biological_process	7	0.0430446	MSTRG.75628	GCLM	glutamate-cysteine ligase modifier subunit [Source:NCBI gene;Acc:100153977]	0.644978	0.755054	0.599399	0.235752	0.272461	0.126212	3.15156	1.65607	up
GO:0070848	response to growth factor	biological_process	6	0.0430446	MSTRG.92010	TBC1D7	TBC1 domain family member 7 [Source:NCBI gene;Acc:100155821]	14.7427	22.0061	19.5109	10.08	8.1935	8.81376	2.07698	1.05449	up
GO:0031298	replication fork protection complex	cellular_component	4	0.0430446	MSTRG.34948	CDC45	cell division cycle 45 [Source:NCBI gene;Acc:100151862]	0.805647	0.79637	0.783219	2.78155	1.17348	1.41952	0.443802	-1.17201	down
GO:0000467	exonucleolytic trimming to generate mature 3'-end of 5.8S rRNA from tricistronic rRNA transcript (SSU-rRNA, 5.8S rRNA, LSU-rRNA	biological_process	12	0.0430446	MSTRG.9935	EXOSC3	exosome component 3 [Source:NCBI gene;Acc:100152421]	0.408147	0.209219	0.072005	0.330641	4.78711	0.259337	0.128205	-2.96347	down
GO:0044242	cellular lipid catabolic process	biological_process	7	0.0430446	MSTRG.56726	ENSSSCG00000037358	serum amyloid A-3 protein [Source:NCBI gene;Acc:733603]	1.41573	0.535138	3.67373	0.428756	0.135006	0.466621	5.45875	2.44857	up
GO:0043295	glutathione binding	molecular_function	6	0.0430446	MSTRG.11553	PTGES	prostaglandin E synthase [Source:NCBI gene;Acc:654407]	0.38628	0.803081	0.165398	1.10346	8.45468	0.680506	0.132318	-2.91792	down
GO:0070734	histone H3-K27 methylation	biological_process	13	0.0430446	MSTRG.105012	EED	embryonic ectoderm development [Source:NCBI gene;Acc:100521029]	0.38577	0.316162	0.358712	0.454926	1.8216	0.799595	0.344799	-1.53617	down
GO:0021957	corticospinal tract morphogenesis	biological_process	12	0.0430446	MSTRG.43825	EPHA4	EPH receptor A4 [Source:NCBI gene;Acc:100188979]	0.0523015	0.0001	0.0112106	0.0383046	0.315299	0.265036	0.102826	-3.28172	down
GO:0050859	negative regulation of B cell receptor signaling pathway	biological_process	10	0.0430446	MSTRG.79576	ATN1	protein tyrosine phosphatase, non-receptor type 6 [Source:NCBI gene;Acc:100171389];chromosome 5 C12orf57 homolog [Source:NCBI gene;Acc:100627746];atrophin 1 [Source:NCBI gene;Acc:100153709]	0.210273	0.112202	0.150709	0.534553	0.395343	0.302405	0.383984	-1.38088	down
GO:0051754	meiotic sister chromatid cohesion, centromeric	biological_process	7	0.0430446	MSTRG.61297	MEIKIN	meiotic kinetochore factor [Source:NCBI gene;Acc:100521955]	2.03865	1.67697	2.48423	5.75009	3.14023	3.84139	0.486961	-1.03812	down
GO:0004656	procollagen-proline 4-dioxygenase activity	molecular_function	9	0.0430446	MSTRG.18892	P4HB	prolyl 4-hydroxylase subunit beta [Source:NCBI gene;Acc:110255932]	0.122147	0.0813144	0.213744	0.773814	0.415136	0.511446	0.245358	-2.02704	down
GO:0035634	response to stilbenoid	biological_process	7	0.0430446	MSTRG.56726	ENSSSCG00000037358	serum amyloid A-3 protein [Source:NCBI gene;Acc:733603]	1.41573	0.535138	3.67373	0.428756	0.135006	0.466621	5.45875	2.44857	up
GO:0045143	homologous chromosome segregation	biological_process	7	0.0430446	MSTRG.61297	MEIKIN	meiotic kinetochore factor [Source:NCBI gene;Acc:100521955]	2.03865	1.67697	2.48423	5.75009	3.14023	3.84139	0.486961	-1.03812	down
GO:0072178	nephric duct morphogenesis	biological_process	8	0.0430446	MSTRG.43825	EPHA4	EPH receptor A4 [Source:NCBI gene;Acc:100188979]	0.0523015	0.0001	0.0112106	0.0383046	0.315299	0.265036	0.102826	-3.28172	down
GO:0098826	endoplasmic reticulum tubular network membrane	cellular_component	4	0.0430446	MSTRG.67237	RTN4	reticulon 4 [Source:NCBI gene;Acc:100170118]	0.16393	0.131148	0.142955	0.0737582	2.00772	0.289307	0.184763	-2.43625	down
GO:0001739	sex chromatin	cellular_component	9	0.0430446	MSTRG.105012	EED	embryonic ectoderm development [Source:NCBI gene;Acc:100521029]	0.38577	0.316162	0.358712	0.454926	1.8216	0.799595	0.344799	-1.53617	down
GO:0005004	GPI-linked ephrin receptor activity	molecular_function	11	0.0430446	MSTRG.43825	EPHA4	EPH receptor A4 [Source:NCBI gene;Acc:100188979]	0.0523015	0.0001	0.0112106	0.0383046	0.315299	0.265036	0.102826	-3.28172	down
GO:0099590	neurotransmitter receptor internalization	biological_process	10	0.0430446	MSTRG.85023	CACNG7	calcium voltage-gated channel auxiliary subunit gamma 7 [Source:NCBI gene;Acc:100519605]	6.4139	1.9807	1.68089	1.6657	1.06024	1.61377	2.32169	1.21518	up
GO:0061448	connective tissue development	biological_process	6	0.0430446	MSTRG.1593	CCN2	cellular communication network factor 2 [Source:NCBI gene;Acc:100152141]	0.053192	0.083009	0.166928	0.112107	2.49189	0.564715	0.0956631	-3.38589	down
GO:0060603	mammary gland duct morphogenesis	biological_process	8	0.0430446	MSTRG.13305	PTCH1	patched 1 [Source:NCBI gene;Acc:100627504]	0.606722	0.867407	0.556926	1.95901	1.51252	1.16733	0.437835	-1.19154	down
GO:0090156	cellular sphingolipid homeostasis	biological_process	6	0.0430446	MSTRG.67237	RTN4	reticulon 4 [Source:NCBI gene;Acc:100170118]	0.16393	0.131148	0.142955	0.0737582	2.00772	0.289307	0.184763	-2.43625	down
GO:0070828	heterochromatin organization	biological_process	6	0.0430446	MSTRG.50718	SNAI1	snail family transcriptional repressor 1 [Source:NCBI gene;Acc:396583]	0.660406	0.0898251	0.256833	0.291344	4.89812	0.248128	0.185204	-2.43281	down
GO:0006004	fucose metabolic process	biological_process	8	0.0430446	MSTRG.49850	POFUT1	protein O-fucosyltransferase 1 [Source:NCBI gene;Acc:397627]	1.35014	1.62157	1.07831	4.56388	1.64527	2.10594	0.487068	-1.0378	down
GO:0005638	lamin filament	cellular_component	8	0.0430446	MSTRG.18856	NARF	nuclear prelamin A recognition factor [Source:NCBI gene;Acc:100522949]	4.86964	5.26869	4.31547	19.1261	3.87635	5.91902	0.49976	-1.00069	down
GO:0051666	actin cortical patch localization	biological_process	5	0.0430446	MSTRG.20402	WIPF2	WAS/WASL interacting protein family member 2 [Source:NCBI gene;Acc:100525252]	0.767166	2.71036	1.87366	6.41629	5.07342	3.5132	0.356676	-1.48731	down
GO:0007614	short-term memory	biological_process	6	0.0430446	MSTRG.71579	CALB1	calbindin 1 [Source:NCBI gene;Acc:100153645]	2.99329	2.57179	1.51356	2.34552	9.74285	3.321	0.459372	-1.12226	down
GO:1990830	cellular response to leukemia inhibitory factor	biological_process	8	0.0458168	MSTRG.105012	EED	embryonic ectoderm development [Source:NCBI gene;Acc:100521029]	0.38577	0.316162	0.358712	0.454926	1.8216	0.799595	0.344799	-1.53617	down
GO:1990830	cellular response to leukemia inhibitory factor	biological_process	8	0.0458168	MSTRG.43218	ADAM23	ADAM metallopeptidase domain 23 [Source:NCBI gene;Acc:100518044]	0.0196886	0.0362707	0.0001	0.022702	0.366762	0.148358	0.104234	-3.2621	down
GO:1990830	cellular response to leukemia inhibitory factor	biological_process	8	0.0458168	MSTRG.75628	GCLM	glutamate-cysteine ligase modifier subunit [Source:NCBI gene;Acc:100153977]	0.644978	0.755054	0.599399	0.235752	0.272461	0.126212	3.15156	1.65607	up
GO:0071347	cellular response to interleukin-1	biological_process	8	0.0478789	MSTRG.44130	CCL20	C-C motif chemokine ligand 20 [Source:NCBI gene;Acc:553951]	0.592201	1.00993	0.790102	0.0001	0.0001	0.0001	7974.1	12.9611	up
GO:0071347	cellular response to interleukin-1	biological_process	8	0.0478789	MSTRG.56726	ENSSSCG00000037358	serum amyloid A-3 protein [Source:NCBI gene;Acc:733603]	1.41573	0.535138	3.67373	0.428756	0.135006	0.466621	5.45875	2.44857	up
GO:0006397	mRNA processing	biological_process	10	0.0496182	MSTRG.58324	ENSSSCG00000013607		5.18732	4.29227	3.56463	4.21383	30.3545	4.04211	0.337841	-1.56558	down
GO:0006397	mRNA processing	biological_process	10	0.0496182	MSTRG.58403	ENSSSCG00000013611		0.177795	0.216793	0.199659	0.116362	1.98794	0.110146	0.268349	-1.89782	down
GO:0006397	mRNA processing	biological_process	10	0.0496182	MSTRG.58485	ENSSSCG00000033635	putative methyl-CpG-binding domain protein 3-like 5 [Source:NCBI gene;Acc:102167984]	7.29435	1.14208	0.176013	0.139841	55.1283	5.26978	0.142265	-2.81335	down
GO:0016577	histone demethylation	biological_process	11	0.05143	MSTRG.105420	ENSSSCG00000034794	lysine-specific demethylase 4D [Source:NCBI gene;Acc:100514356];lysine-specific demethylase 4D-like [Source:NCBI gene;Acc:100627380]	5.22975	0.17152	0.271111	0.560419	21.548	4.41228	0.213885	-2.22509	down
GO:0021532	neural tube patterning	biological_process	6	0.05143	MSTRG.13305	PTCH1	patched 1 [Source:NCBI gene;Acc:100627504]	0.606722	0.867407	0.556926	1.95901	1.51252	1.16733	0.437835	-1.19154	down
GO:0014911	positive regulation of smooth muscle cell migration	biological_process	9	0.05143	MSTRG.5403	SEMA6D	semaphorin 6D [Source:NCBI gene;Acc:100511850]	1.50021	1.4594	1.15497	0.706227	0.724986	0.566009	2.06015	1.04275	up
GO:0071051	polyadenylation-dependent snoRNA 3'-end processing	biological_process	13	0.05143	MSTRG.9935	EXOSC3	exosome component 3 [Source:NCBI gene;Acc:100152421]	0.408147	0.209219	0.072005	0.330641	4.78711	0.259337	0.128205	-2.96347	down
GO:0030314	junctional membrane complex	cellular_component	4	0.05143	MSTRG.81533	ENSSSCG00000002653	junctophilin 3 [Source:NCBI gene;Acc:100512414]	55.6882	17.6018	26.9676	166.103	18.0732	54.6887	0.419725	-1.25249	down
GO:0002474	antigen processing and presentation of peptide antigen via MHC class I	biological_process	6	0.05143	MSTRG.92542	ENSSSCG00000001396	MHC class I antigen 8 [Source:NCBI gene;Acc:100135036]	0.0563031	0.00550248	0.0100916	0.0366365	0.429199	0.289202	0.0952233	-3.39254	down
GO:0008417	fucosyltransferase activity	molecular_function	7	0.05143	MSTRG.49850	POFUT1	protein O-fucosyltransferase 1 [Source:NCBI gene;Acc:397627]	1.35014	1.62157	1.07831	4.56388	1.64527	2.10594	0.487068	-1.0378	down
GO:0002430	complement receptor mediated signaling pathway	biological_process	7	0.05143	MSTRG.84882	GPR32	G protein-coupled receptor 32 [Source:HGNC Symbol;Acc:HGNC:4487]	1.78059	2.63279	1.05033	5.80506	2.34012	3.34354	0.475572	-1.07226	down
GO:0042612	MHC class I protein complex	cellular_component	7	0.05143	MSTRG.92542	ENSSSCG00000001396	MHC class I antigen 8 [Source:NCBI gene;Acc:100135036]	0.0563031	0.00550248	0.0100916	0.0366365	0.429199	0.289202	0.0952233	-3.39254	down
GO:0055129	L-proline biosynthetic process	biological_process	13	0.05143	MSTRG.12543	ENSSSCG00000010855	pyrroline-5-carboxylate reductase 2 [Source:NCBI gene;Acc:100524702]	9.74184	11.5426	10.5113	41.9369	12.4908	14.9739	0.458142	-1.12613	down
GO:0072678	T cell migration	biological_process	6	0.05143	MSTRG.44130	CCL20	C-C motif chemokine ligand 20 [Source:NCBI gene;Acc:553951]	0.592201	1.00993	0.790102	0.0001	0.0001	0.0001	7974.1	12.9611	up
GO:0031402	sodium ion binding	molecular_function	8	0.05143	MSTRG.80529	TDG	thymine DNA glycosylase [Source:NCBI gene;Acc:100155184]	0.320154	0.0126814	0.0270092	0.097012	3.31748	0.169681	0.100398	-3.31619	down
GO:0071786	endoplasmic reticulum tubular network organization	biological_process	7	0.05143	MSTRG.67237	RTN4	reticulon 4 [Source:NCBI gene;Acc:100170118]	0.16393	0.131148	0.142955	0.0737582	2.00772	0.289307	0.184763	-2.43625	down
GO:0015037	peptide disulfide oxidoreductase activity	molecular_function	7	0.05143	MSTRG.18892	P4HB	prolyl 4-hydroxylase subunit beta [Source:NCBI gene;Acc:110255932]	0.122147	0.0813144	0.213744	0.773814	0.415136	0.511446	0.245358	-2.02704	down
GO:0005113	patched binding	molecular_function	6	0.05143	MSTRG.13305	PTCH1	patched 1 [Source:NCBI gene;Acc:100627504]	0.606722	0.867407	0.556926	1.95901	1.51252	1.16733	0.437835	-1.19154	down
GO:0030137	COPI-coated vesicle	cellular_component	8	0.05143	MSTRG.54925	PACS1	phosphofurin acidic cluster sorting protein 1 [Source:NCBI gene;Acc:100521836]	1.71335	2.05828	1.63213	7.10884	2.09317	2.10015	0.478117	-1.06456	down
GO:0098970	postsynaptic neurotransmitter receptor diffusion trapping	biological_process	9	0.05143	MSTRG.85023	CACNG7	calcium voltage-gated channel auxiliary subunit gamma 7 [Source:NCBI gene;Acc:100519605]	6.4139	1.9807	1.68089	1.6657	1.06024	1.61377	2.32169	1.21518	up
GO:0030223	neutrophil differentiation	biological_process	9	0.05143	MSTRG.23248	DHRS7B	dehydrogenase/reductase 7B [Source:NCBI gene;Acc:110256144]	0.029812	0.3518	0.367008	1.52545	0.891772	0.545226	0.252704	-1.98448	down
GO:0045606	positive regulation of epidermal cell differentiation	biological_process	9	0.05143	MSTRG.13305	PTCH1	patched 1 [Source:NCBI gene;Acc:100627504]	0.606722	0.867407	0.556926	1.95901	1.51252	1.16733	0.437835	-1.19154	down
GO:0070475	rRNA base methylation	biological_process	14	0.05143	MSTRG.79572	EMG1	EMG1, N1-specific pseudouridine methyltransferase [Source:NCBI gene;Acc:100627558]	1.7589	2.19622	1.41631	1.65021	16.9211	0.95445	0.275094	-1.862	down
GO:0008611	ether lipid biosynthetic process	biological_process	8	0.05143	MSTRG.23248	DHRS7B	dehydrogenase/reductase 7B [Source:NCBI gene;Acc:110256144]	0.029812	0.3518	0.367008	1.52545	0.891772	0.545226	0.252704	-1.98448	down
GO:0034354	'de novo' NAD biosynthetic process from tryptophan	biological_process	11	0.05143	MSTRG.19095	AFMID	arylformamidase [Source:NCBI gene;Acc:110255955]	0.704242	0.725042	0.906992	3.50101	1.24076	1.41465	0.379486	-1.39788	down
GO:0072205	metanephric collecting duct development	biological_process	7	0.05143	MSTRG.71579	CALB1	calbindin 1 [Source:NCBI gene;Acc:100153645]	2.99329	2.57179	1.51356	2.34552	9.74285	3.321	0.459372	-1.12226	down
GO:2000810	regulation of bicellular tight junction assembly	biological_process	7	0.05143	MSTRG.50718	SNAI1	snail family transcriptional repressor 1 [Source:NCBI gene;Acc:396583]	0.660406	0.0898251	0.256833	0.291344	4.89812	0.248128	0.185204	-2.43281	down
GO:0030132	clathrin coat of coated pit	cellular_component	8	0.05143	MSTRG.9872	CLTA	clathrin light chain A [Source:NCBI gene;Acc:100187581]	8.16849	8.27099	7.75401	15.2467	24.0336	13.4794	0.458561	-1.12482	down
GO:0097485	neuron projection guidance	biological_process	5	0.05143	MSTRG.43825	EPHA4	EPH receptor A4 [Source:NCBI gene;Acc:100188979]	0.0523015	0.0001	0.0112106	0.0383046	0.315299	0.265036	0.102826	-3.28172	down
GO:0035435	phosphate ion transmembrane transport	biological_process	10	0.05143	MSTRG.80751	SLC25A3	solute carrier family 25 member 3 [Source:NCBI gene;Acc:100302698]	5.57458	3.46529	1.556	1.6997	0.97231	1.73745	2.40299	1.26483	up
GO:0021540	corpus callosum morphogenesis	biological_process	12	0.05143	MSTRG.79576	ATN1	protein tyrosine phosphatase, non-receptor type 6 [Source:NCBI gene;Acc:100171389];chromosome 5 C12orf57 homolog [Source:NCBI gene;Acc:100627746];atrophin 1 [Source:NCBI gene;Acc:100153709]	0.210273	0.112202	0.150709	0.534553	0.395343	0.302405	0.383984	-1.38088	down
GO:0060972	left/right pattern formation	biological_process	6	0.05143	MSTRG.50718	SNAI1	snail family transcriptional repressor 1 [Source:NCBI gene;Acc:396583]	0.660406	0.0898251	0.256833	0.291344	4.89812	0.248128	0.185204	-2.43281	down
GO:0006750	glutathione biosynthetic process	biological_process	9	0.05143	MSTRG.75628	GCLM	glutamate-cysteine ligase modifier subunit [Source:NCBI gene;Acc:100153977]	0.644978	0.755054	0.599399	0.235752	0.272461	0.126212	3.15156	1.65607	up
GO:0030145	manganese ion binding	molecular_function	8	0.0545017	MSTRG.57436	MGAT1	mannosyl (alpha-1,3-)-glycoprotein beta-1,2-N-acetylglucosaminyltransferase [Source:NCBI gene;Acc:780412]	0.0773279	0.12886	0.203276	0.200785	1.23704	1.23361	0.153275	-2.70581	down
GO:0030145	manganese ion binding	molecular_function	8	0.0545017	MSTRG.76736	XPNPEP3	X-prolyl aminopeptidase 3 [Source:NCBI gene;Acc:110260639]	1.80059	1.36556	1.65087	0.72591	0.591095	0.999733	2.07923	1.05605	up
GO:0044297	cell body	cellular_component	4	0.0545017	MSTRG.36944	ACTA2	actin, alpha 2, smooth muscle, aorta [Source:NCBI gene;Acc:733615]	3.07808	4.01699	1.02595	8.39226	1.56478	9.18592	0.42423	-1.23708	down
GO:0044297	cell body	cellular_component	4	0.0545017	MSTRG.71579	CALB1	calbindin 1 [Source:NCBI gene;Acc:100153645]	2.99329	2.57179	1.51356	2.34552	9.74285	3.321	0.459372	-1.12226	down
GO:0098978	glutamatergic synapse	cellular_component	4	0.0585556	MSTRG.43218	ADAM23	ADAM metallopeptidase domain 23 [Source:NCBI gene;Acc:100518044]	0.0196886	0.0362707	0.0001	0.022702	0.366762	0.148358	0.104234	-3.2621	down
GO:0098978	glutamatergic synapse	cellular_component	4	0.0585556	MSTRG.43825	EPHA4	EPH receptor A4 [Source:NCBI gene;Acc:100188979]	0.0523015	0.0001	0.0112106	0.0383046	0.315299	0.265036	0.102826	-3.28172	down
GO:0098978	glutamatergic synapse	cellular_component	4	0.0585556	MSTRG.71579	CALB1	calbindin 1 [Source:NCBI gene;Acc:100153645]	2.99329	2.57179	1.51356	2.34552	9.74285	3.321	0.459372	-1.12226	down
GO:0098978	glutamatergic synapse	cellular_component	4	0.0585556	MSTRG.85023	CACNG7	calcium voltage-gated channel auxiliary subunit gamma 7 [Source:NCBI gene;Acc:100519605]	6.4139	1.9807	1.68089	1.6657	1.06024	1.61377	2.32169	1.21518	up
GO:0098978	glutamatergic synapse	cellular_component	4	0.0585556	MSTRG.85816	RPL22	ribosomal protein L22 [Source:NCBI gene;Acc:397047]	15.06	11.2568	15.2362	10.037	4.9	4.18041	2.17357	1.12006	up
GO:0050996	positive regulation of lipid catabolic process	biological_process	8	0.0597424	MSTRG.56726	ENSSSCG00000037358	serum amyloid A-3 protein [Source:NCBI gene;Acc:733603]	1.41573	0.535138	3.67373	0.428756	0.135006	0.466621	5.45875	2.44857	up
GO:0032050	clathrin heavy chain binding	molecular_function	6	0.0597424	MSTRG.9872	CLTA	clathrin light chain A [Source:NCBI gene;Acc:100187581]	8.16849	8.27099	7.75401	15.2467	24.0336	13.4794	0.458561	-1.12482	down
GO:0043276	anoikis	biological_process	7	0.0597424	MSTRG.64911	SYNGR3	TSC complex subunit 2 [Source:NCBI gene;Acc:100505408];synaptogyrin 3 [Source:NCBI gene;Acc:100515947]	0.287956	0.167774	0.23056	0.799264	0.380647	0.401474	0.43398	-1.2043	down
GO:0046632	alpha-beta T cell differentiation	biological_process	9	0.0597424	MSTRG.85816	RPL22	ribosomal protein L22 [Source:NCBI gene;Acc:397047]	15.06	11.2568	15.2362	10.037	4.9	4.18041	2.17357	1.12006	up
GO:0005746	mitochondrial respirasome	cellular_component	5	0.0597424	MSTRG.67840	COX7A2L	cytochrome c oxidase subunit 7A-related protein, mitochondrial [Source:NCBI gene;Acc:100516606]	50.4387	60.5713	65.8415	35.4305	14.7634	36.9941	2.02839	1.02034	up
GO:0051782	negative regulation of cell division	biological_process	7	0.0597424	MSTRG.13305	PTCH1	patched 1 [Source:NCBI gene;Acc:100627504]	0.606722	0.867407	0.556926	1.95901	1.51252	1.16733	0.437835	-1.19154	down
GO:0031404	chloride ion binding	molecular_function	6	0.0597424	MSTRG.80529	TDG	thymine DNA glycosylase [Source:NCBI gene;Acc:100155184]	0.320154	0.0126814	0.0270092	0.097012	3.31748	0.169681	0.100398	-3.31619	down
GO:0090114	COPII-coated vesicle budding	biological_process	9	0.0597424	MSTRG.25910	SEC13	SEC13 homolog, nuclear pore and COPII coat complex component [Source:NCBI gene;Acc:100739864]	17.1218	12.3253	9.15024	48.1408	13.311	17.4768	0.489017	-1.03204	down
GO:1902018	negative regulation of cilium assembly	biological_process	10	0.0597424	MSTRG.92010	TBC1D7	TBC1 domain family member 7 [Source:NCBI gene;Acc:100155821]	14.7427	22.0061	19.5109	10.08	8.1935	8.81376	2.07698	1.05449	up
GO:0034475	U4 snRNA 3'-end processing	biological_process	13	0.0597424	MSTRG.9935	EXOSC3	exosome component 3 [Source:NCBI gene;Acc:100152421]	0.408147	0.209219	0.072005	0.330641	4.78711	0.259337	0.128205	-2.96347	down
GO:0060831	smoothened signaling pathway involved in dorsal/ventral neural tube patterning	biological_process	7	0.0597424	MSTRG.13305	PTCH1	patched 1 [Source:NCBI gene;Acc:100627504]	0.606722	0.867407	0.556926	1.95901	1.51252	1.16733	0.437835	-1.19154	down
GO:1902961	positive regulation of aspartic-type endopeptidase activity involved in amyloid precursor protein catabolic process	biological_process	12	0.0597424	MSTRG.43825	EPHA4	EPH receptor A4 [Source:NCBI gene;Acc:100188979]	0.0523015	0.0001	0.0112106	0.0383046	0.315299	0.265036	0.102826	-3.28172	down
GO:0002526	acute inflammatory response	biological_process	7	0.0597424	MSTRG.82415	ENSSSCG00000002749	haptoglobin [Source:NCBI gene;Acc:397061]	0.595467	0.51069	0.189957	0.0154455	0.0305833	0.123188	7.65948	2.93725	up
GO:0035988	chondrocyte proliferation	biological_process	4	0.0597424	MSTRG.1593	CCN2	cellular communication network factor 2 [Source:NCBI gene;Acc:100152141]	0.053192	0.083009	0.166928	0.112107	2.49189	0.564715	0.0956631	-3.38589	down
GO:0005522	profilin binding	molecular_function	5	0.0597424	MSTRG.19964	FMNL1	formin like 1 [Source:NCBI gene;Acc:100520585]	0.529639	0.312757	0.559349	0.981976	1.3453	0.888322	0.43592	-1.19786	down
GO:0018401	peptidyl-proline hydroxylation to 4-hydroxy-L-proline	biological_process	7	0.0597424	MSTRG.18892	P4HB	prolyl 4-hydroxylase subunit beta [Source:NCBI gene;Acc:110255932]	0.122147	0.0813144	0.213744	0.773814	0.415136	0.511446	0.245358	-2.02704	down
GO:0006346	methylation-dependent chromatin silencing	biological_process	6	0.0597424	MSTRG.58485	ENSSSCG00000033635	putative methyl-CpG-binding domain protein 3-like 5 [Source:NCBI gene;Acc:102167984]	7.29435	1.14208	0.176013	0.139841	55.1283	5.26978	0.142265	-2.81335	down
GO:0016671	oxidoreductase activity, acting on a sulfur group of donors, disulfide as acceptor	molecular_function	6	0.0597424	MSTRG.14529	ENSSSCG00000011077	methionine sulfoxide reductase B2 [Source:NCBI gene;Acc:100624041]	1.35888	1.17081	1.84213	0.296201	0.584639	0.902432	2.45157	1.29371	up
GO:0036066	protein O-linked fucosylation	biological_process	11	0.0597424	MSTRG.49850	POFUT1	protein O-fucosyltransferase 1 [Source:NCBI gene;Acc:397627]	1.35014	1.62157	1.07831	4.56388	1.64527	2.10594	0.487068	-1.0378	down
GO:0008541	proteasome regulatory particle, lid subcomplex	cellular_component	4	0.0597424	MSTRG.20381	PSMD3	proteasome 26S subunit, non-ATPase 3 [Source:NCBI gene;Acc:100512253]	4.4322	4.3852	3.18743	16.69	4.30282	4.62233	0.468661	-1.09338	down
GO:0099645	neurotransmitter receptor localization to postsynaptic specialization membrane	biological_process	8	0.0597424	MSTRG.85023	CACNG7	calcium voltage-gated channel auxiliary subunit gamma 7 [Source:NCBI gene;Acc:100519605]	6.4139	1.9807	1.68089	1.6657	1.06024	1.61377	2.32169	1.21518	up
GO:0032330	regulation of chondrocyte differentiation	biological_process	7	0.0597424	MSTRG.1593	CCN2	cellular communication network factor 2 [Source:NCBI gene;Acc:100152141]	0.053192	0.083009	0.166928	0.112107	2.49189	0.564715	0.0956631	-3.38589	down
GO:0006825	copper ion transport	biological_process	10	0.0597424	MSTRG.10762	SLC31A1	solute carrier family 31 member 1 [Source:NCBI gene;Acc:397186]	1.44965	1.07979	1.24203	0.798925	36.9082	3.30929	0.0919503	-3.443	down
GO:0060536	cartilage morphogenesis	biological_process	6	0.0597424	MSTRG.50718	SNAI1	snail family transcriptional repressor 1 [Source:NCBI gene;Acc:396583]	0.660406	0.0898251	0.256833	0.291344	4.89812	0.248128	0.185204	-2.43281	down
GO:0099509	regulation of presynaptic cytosolic calcium ion concentration	biological_process	13	0.0597424	MSTRG.71579	CALB1	calbindin 1 [Source:NCBI gene;Acc:100153645]	2.99329	2.57179	1.51356	2.34552	9.74285	3.321	0.459372	-1.12226	down
GO:0051014	actin filament severing	biological_process	5	0.0597424	MSTRG.19964	FMNL1	formin like 1 [Source:NCBI gene;Acc:100520585]	0.529639	0.312757	0.559349	0.981976	1.3453	0.888322	0.43592	-1.19786	down
GO:0005813	centrosome	cellular_component	7	0.0612504	MSTRG.2112	CEP85L	centrosomal protein 85 like [Source:NCBI gene;Acc:100522409]	0.49495	0.736434	0.578495	1.03645	1.86838	0.843397	0.482863	-1.05031	down
GO:0005813	centrosome	cellular_component	7	0.0612504	MSTRG.34948	CDC45	cell division cycle 45 [Source:NCBI gene;Acc:100151862]	0.805647	0.79637	0.783219	2.78155	1.17348	1.41952	0.443802	-1.17201	down
GO:0005813	centrosome	cellular_component	7	0.0612504	MSTRG.46337	PLK2	polo like kinase 2 [Source:NCBI gene;Acc:397251]	0.262971	0.109657	0.164203	0.216226	1.30812	0.237568	0.304687	-1.7146	down
GO:0005813	centrosome	cellular_component	7	0.0612504	MSTRG.53929	C7orf31	chromosome 18 C7orf31 homolog [Source:NCBI gene;Acc:100622673]	1.52248	1.6095	0.637076	2.37564	3.39536	2.63236	0.448518	-1.15676	down
GO:0005813	centrosome	cellular_component	7	0.0612504	MSTRG.5700	ZFYVE19	zinc finger FYVE-type containing 19 [Source:NCBI gene;Acc:100154961]	3.44558	2.37452	1.22733	11.0588	1.40385	3.40196	0.444224	-1.17064	down
GO:0005813	centrosome	cellular_component	7	0.0612504	MSTRG.87101	AUNIP	aurora kinase A and ninein interacting protein [Source:NCBI gene;Acc:100523251]	7.79703	7.50542	3.52488	2.8093	2.49668	3.08502	2.24375	1.16591	up
GO:0005813	centrosome	cellular_component	7	0.0612504	MSTRG.98544	CRMP1	collapsin response mediator protein 1 [Source:NCBI gene;Acc:100520574]	0.279646	0.156499	0.325564	1.34499	0.363327	0.641988	0.32409	-1.62553	down
GO:0051726	regulation of cell cycle	biological_process	6	0.0677824	MSTRG.101359	CCNG2	cyclin G2 [Source:NCBI gene;Acc:100523979]	0.531283	0.0731963	0.0849841	0.0347397	3.04215	0.466961	0.194552	-2.36177	down
GO:0051726	regulation of cell cycle	biological_process	6	0.0677824	MSTRG.64911	SYNGR3	TSC complex subunit 2 [Source:NCBI gene;Acc:100505408];synaptogyrin 3 [Source:NCBI gene;Acc:100515947]	0.287956	0.167774	0.23056	0.799264	0.380647	0.401474	0.43398	-1.2043	down
GO:0051726	regulation of cell cycle	biological_process	6	0.0677824	MSTRG.93633	CCND3	cyclin D3 [Source:NCBI gene;Acc:780426]	4.79349	5.7084	3.88888	22.1029	5.32512	4.48582	0.450925	-1.14904	down
GO:0043928	exonucleolytic nuclear-transcribed mRNA catabolic process involved in deadenylation-dependent decay	biological_process	13	0.0679823	MSTRG.9935	EXOSC3	exosome component 3 [Source:NCBI gene;Acc:100152421]	0.408147	0.209219	0.072005	0.330641	4.78711	0.259337	0.128205	-2.96347	down
GO:0005355	glucose transmembrane transporter activity	molecular_function	9	0.0679823	MSTRG.79727	ENSSSCG00000022925	solute carrier family 2 member 3 [Source:NCBI gene;Acc:100626468]	0.0984421	0.0539458	0.14908	0.0992056	0.948485	0.329487	0.218903	-2.19164	down
GO:0030071	regulation of mitotic metaphase/anaphase transition	biological_process	11	0.0679823	MSTRG.10763	CDC26	cell division cycle 26 [Source:NCBI gene;Acc:100621961]	4.93273	4.78897	6.03684	2.68184	1.51783	2.27431	2.43414	1.28341	up
GO:1900272	negative regulation of long-term synaptic potentiation	biological_process	6	0.0679823	MSTRG.43825	EPHA4	EPH receptor A4 [Source:NCBI gene;Acc:100188979]	0.0523015	0.0001	0.0112106	0.0383046	0.315299	0.265036	0.102826	-3.28172	down
GO:0046549	retinal cone cell development	biological_process	9	0.0679823	MSTRG.75289	GNAT2	G protein subunit alpha transducin 2 [Source:NCBI gene;Acc:110260357]	7.43964	6.06571	9.5273	1.58226	0.596055	3.31243	4.19482	2.06861	up
GO:0043534	blood vessel endothelial cell migration	biological_process	10	0.0679823	MSTRG.114176	AMOT	angiomotin [Source:NCBI gene;Acc:100158213]	5.28144	3.56965	3.55318	0.318417	0.404838	0.524954	9.93765	3.3129	up
GO:0007202	activation of phospholipase C activity	biological_process	11	0.0679823	MSTRG.96093	ANG	angiogenin [Source:HGNC Symbol;Acc:HGNC:483]	1.53606	0.562285	0.0115028	0.421674	26.6949	0.668978	0.0759332	-3.71913	down
GO:0099566	regulation of postsynaptic cytosolic calcium ion concentration	biological_process	13	0.0679823	MSTRG.71579	CALB1	calbindin 1 [Source:NCBI gene;Acc:100153645]	2.99329	2.57179	1.51356	2.34552	9.74285	3.321	0.459372	-1.12226	down
GO:0005521	lamin binding	molecular_function	5	0.0679823	MSTRG.18856	NARF	nuclear prelamin A recognition factor [Source:NCBI gene;Acc:100522949]	4.86964	5.26869	4.31547	19.1261	3.87635	5.91902	0.49976	-1.00069	down
GO:0047498	calcium-dependent phospholipase A2 activity	molecular_function	9	0.0679823	MSTRG.5647	PLA2G4D	phospholipase A2 group IVD [Source:NCBI gene;Acc:102162529]	1.1088	0.638485	2.48392	3.15773	2.5783	2.83521	0.493651	-1.01844	down
GO:0061462	protein localization to lysosome	biological_process	9	0.0679823	MSTRG.67237	RTN4	reticulon 4 [Source:NCBI gene;Acc:100170118]	0.16393	0.131148	0.142955	0.0737582	2.00772	0.289307	0.184763	-2.43625	down
GO:0003094	glomerular filtration	biological_process	7	0.0679823	MSTRG.76736	XPNPEP3	X-prolyl aminopeptidase 3 [Source:NCBI gene;Acc:110260639]	1.80059	1.36556	1.65087	0.72591	0.591095	0.999733	2.07923	1.05605	up
GO:0034427	nuclear-transcribed mRNA catabolic process, exonucleolytic, 3'-5'	biological_process	13	0.0679823	MSTRG.9935	EXOSC3	exosome component 3 [Source:NCBI gene;Acc:100152421]	0.408147	0.209219	0.072005	0.330641	4.78711	0.259337	0.128205	-2.96347	down
GO:0051127	positive regulation of actin nucleation	biological_process	10	0.0679823	MSTRG.20402	WIPF2	WAS/WASL interacting protein family member 2 [Source:NCBI gene;Acc:100525252]	0.767166	2.71036	1.87366	6.41629	5.07342	3.5132	0.356676	-1.48731	down
GO:0009303	rRNA transcription	biological_process	10	0.0679823	MSTRG.96093	ANG	angiogenin [Source:HGNC Symbol;Acc:HGNC:483]	1.53606	0.562285	0.0115028	0.421674	26.6949	0.668978	0.0759332	-3.71913	down
GO:0051549	positive regulation of keratinocyte migration	biological_process	10	0.0679823	MSTRG.61625	HBEGF	heparin binding EGF like growth factor [Source:NCBI gene;Acc:397564]	15.2131	11.0205	12.6856	41.4505	17.8294	20.3897	0.488508	-1.03355	down
GO:0014912	negative regulation of smooth muscle cell migration	biological_process	9	0.0679823	MSTRG.5403	SEMA6D	semaphorin 6D [Source:NCBI gene;Acc:100511850]	1.50021	1.4594	1.15497	0.706227	0.724986	0.566009	2.06015	1.04275	up
GO:0051292	nuclear pore complex assembly	biological_process	8	0.0679823	MSTRG.67237	RTN4	reticulon 4 [Source:NCBI gene;Acc:100170118]	0.16393	0.131148	0.142955	0.0737582	2.00772	0.289307	0.184763	-2.43625	down
GO:0046598	positive regulation of viral entry into host cell	biological_process	10	0.0679823	MSTRG.18892	P4HB	prolyl 4-hydroxylase subunit beta [Source:NCBI gene;Acc:110255932]	0.122147	0.0813144	0.213744	0.773814	0.415136	0.511446	0.245358	-2.02704	down
GO:0042074	cell migration involved in gastrulation	biological_process	8	0.0679823	MSTRG.114176	AMOT	angiomotin [Source:NCBI gene;Acc:100158213]	5.28144	3.56965	3.55318	0.318417	0.404838	0.524954	9.93765	3.3129	up
GO:0046599	regulation of centriole replication	biological_process	10	0.0679823	MSTRG.46337	PLK2	polo like kinase 2 [Source:NCBI gene;Acc:397251]	0.262971	0.109657	0.164203	0.216226	1.30812	0.237568	0.304687	-1.7146	down
GO:0048681	negative regulation of axon regeneration	biological_process	8	0.0679823	MSTRG.43825	EPHA4	EPH receptor A4 [Source:NCBI gene;Acc:100188979]	0.0523015	0.0001	0.0112106	0.0383046	0.315299	0.265036	0.102826	-3.28172	down
GO:1990454	L-type voltage-gated calcium channel complex	cellular_component	10	0.0679823	MSTRG.85023	CACNG7	calcium voltage-gated channel auxiliary subunit gamma 7 [Source:NCBI gene;Acc:100519605]	6.4139	1.9807	1.68089	1.6657	1.06024	1.61377	2.32169	1.21518	up
GO:0016043	cellular component organization	biological_process	4	0.0679823	MSTRG.19964	FMNL1	formin like 1 [Source:NCBI gene;Acc:100520585]	0.529639	0.312757	0.559349	0.981976	1.3453	0.888322	0.43592	-1.19786	down
GO:0061001	regulation of dendritic spine morphogenesis	biological_process	10	0.0679823	MSTRG.43825	EPHA4	EPH receptor A4 [Source:NCBI gene;Acc:100188979]	0.0523015	0.0001	0.0112106	0.0383046	0.315299	0.265036	0.102826	-3.28172	down
GO:0005641	nuclear envelope lumen	cellular_component	6	0.0679823	MSTRG.11553	PTGES	prostaglandin E synthase [Source:NCBI gene;Acc:654407]	0.38628	0.803081	0.165398	1.10346	8.45468	0.680506	0.132318	-2.91792	down
GO:0034663	endoplasmic reticulum chaperone complex	cellular_component	4	0.0679823	MSTRG.18892	P4HB	prolyl 4-hydroxylase subunit beta [Source:NCBI gene;Acc:110255932]	0.122147	0.0813144	0.213744	0.773814	0.415136	0.511446	0.245358	-2.02704	down
GO:0035562	negative regulation of chromatin binding	biological_process	7	0.0679823	MSTRG.80529	TDG	thymine DNA glycosylase [Source:NCBI gene;Acc:100155184]	0.320154	0.0126814	0.0270092	0.097012	3.31748	0.169681	0.100398	-3.31619	down
GO:0038202	TORC1 signaling	biological_process	7	0.0679823	MSTRG.100395	FNIP2	folliculin interacting protein 2 [Source:NCBI gene;Acc:106504653]	0.469206	0.339117	0.29668	1.10217	0.882639	0.596479	0.428081	-1.22404	down
GO:0016485	protein processing	biological_process	8	0.0686316	MSTRG.13305	PTCH1	patched 1 [Source:NCBI gene;Acc:100627504]	0.606722	0.867407	0.556926	1.95901	1.51252	1.16733	0.437835	-1.19154	down
GO:0016485	protein processing	biological_process	8	0.0686316	MSTRG.76736	XPNPEP3	X-prolyl aminopeptidase 3 [Source:NCBI gene;Acc:110260639]	1.80059	1.36556	1.65087	0.72591	0.591095	0.999733	2.07923	1.05605	up
GO:0030496	midbody	cellular_component	4	0.0739015	MSTRG.13305	PTCH1	patched 1 [Source:NCBI gene;Acc:100627504]	0.606722	0.867407	0.556926	1.95901	1.51252	1.16733	0.437835	-1.19154	down
GO:0030496	midbody	cellular_component	4	0.0739015	MSTRG.5700	ZFYVE19	zinc finger FYVE-type containing 19 [Source:NCBI gene;Acc:100154961]	3.44558	2.37452	1.22733	11.0588	1.40385	3.40196	0.444224	-1.17064	down
GO:0030496	midbody	cellular_component	4	0.0739015	MSTRG.98544	CRMP1	collapsin response mediator protein 1 [Source:NCBI gene;Acc:100520574]	0.279646	0.156499	0.325564	1.34499	0.363327	0.641988	0.32409	-1.62553	down
GO:0003756	protein disulfide isomerase activity	molecular_function	7	0.0761506	MSTRG.18892	P4HB	prolyl 4-hydroxylase subunit beta [Source:NCBI gene;Acc:110255932]	0.122147	0.0813144	0.213744	0.773814	0.415136	0.511446	0.245358	-2.02704	down
GO:0045120	pronucleus	cellular_component	7	0.0761506	MSTRG.105012	EED	embryonic ectoderm development [Source:NCBI gene;Acc:100521029]	0.38577	0.316162	0.358712	0.454926	1.8216	0.799595	0.344799	-1.53617	down
GO:0002082	regulation of oxidative phosphorylation	biological_process	10	0.0761506	MSTRG.67840	COX7A2L	cytochrome c oxidase subunit 7A-related protein, mitochondrial [Source:NCBI gene;Acc:100516606]	50.4387	60.5713	65.8415	35.4305	14.7634	36.9941	2.02839	1.02034	up
GO:0008276	protein methyltransferase activity	molecular_function	7	0.0761506	MSTRG.64455	METTL22	methyltransferase like 22 [Source:NCBI gene;Acc:100523174]	1.24005	2.06048	2.73198	6.92606	6.41863	3.65805	0.354797	-1.49494	down
GO:0098761	cellular response to interleukin-7	biological_process	8	0.0761506	MSTRG.18892	P4HB	prolyl 4-hydroxylase subunit beta [Source:NCBI gene;Acc:110255932]	0.122147	0.0813144	0.213744	0.773814	0.415136	0.511446	0.245358	-2.02704	down
GO:0042267	natural killer cell mediated cytotoxicity	biological_process	5	0.0761506	MSTRG.79576	ATN1	protein tyrosine phosphatase, non-receptor type 6 [Source:NCBI gene;Acc:100171389];chromosome 5 C12orf57 homolog [Source:NCBI gene;Acc:100627746];atrophin 1 [Source:NCBI gene;Acc:100153709]	0.210273	0.112202	0.150709	0.534553	0.395343	0.302405	0.383984	-1.38088	down
GO:0033601	positive regulation of mammary gland epithelial cell proliferation	biological_process	9	0.0761506	MSTRG.67237	RTN4	reticulon 4 [Source:NCBI gene;Acc:100170118]	0.16393	0.131148	0.142955	0.0737582	2.00772	0.289307	0.184763	-2.43625	down
GO:1902004	positive regulation of amyloid-beta formation	biological_process	9	0.0761506	MSTRG.43825	EPHA4	EPH receptor A4 [Source:NCBI gene;Acc:100188979]	0.0523015	0.0001	0.0112106	0.0383046	0.315299	0.265036	0.102826	-3.28172	down
GO:0043616	keratinocyte proliferation	biological_process	5	0.0761506	MSTRG.13305	PTCH1	patched 1 [Source:NCBI gene;Acc:100627504]	0.606722	0.867407	0.556926	1.95901	1.51252	1.16733	0.437835	-1.19154	down
GO:0010739	positive regulation of protein kinase A signaling	biological_process	10	0.0761506	MSTRG.56726	ENSSSCG00000037358	serum amyloid A-3 protein [Source:NCBI gene;Acc:733603]	1.41573	0.535138	3.67373	0.428756	0.135006	0.466621	5.45875	2.44857	up
GO:0032183	SUMO binding	molecular_function	6	0.0761506	MSTRG.80529	TDG	thymine DNA glycosylase [Source:NCBI gene;Acc:100155184]	0.320154	0.0126814	0.0270092	0.097012	3.31748	0.169681	0.100398	-3.31619	down
GO:0046626	regulation of insulin receptor signaling pathway	biological_process	8	0.0761506	MSTRG.93633	CCND3	cyclin D3 [Source:NCBI gene;Acc:780426]	4.79349	5.7084	3.88888	22.1029	5.32512	4.48582	0.450925	-1.14904	down
GO:1900271	regulation of long-term synaptic potentiation	biological_process	10	0.0761506	MSTRG.71579	CALB1	calbindin 1 [Source:NCBI gene;Acc:100153645]	2.99329	2.57179	1.51356	2.34552	9.74285	3.321	0.459372	-1.12226	down
GO:0036065	fucosylation	biological_process	5	0.0761506	MSTRG.49850	POFUT1	protein O-fucosyltransferase 1 [Source:NCBI gene;Acc:397627]	1.35014	1.62157	1.07831	4.56388	1.64527	2.10594	0.487068	-1.0378	down
GO:0035137	hindlimb morphogenesis	biological_process	7	0.0761506	MSTRG.13305	PTCH1	patched 1 [Source:NCBI gene;Acc:100627504]	0.606722	0.867407	0.556926	1.95901	1.51252	1.16733	0.437835	-1.19154	down
GO:0060317	cardiac epithelial to mesenchymal transition	biological_process	8	0.0761506	MSTRG.67237	RTN4	reticulon 4 [Source:NCBI gene;Acc:100170118]	0.16393	0.131148	0.142955	0.0737582	2.00772	0.289307	0.184763	-2.43625	down
GO:0032794	GTPase activating protein binding	molecular_function	5	0.0761506	MSTRG.19964	FMNL1	formin like 1 [Source:NCBI gene;Acc:100520585]	0.529639	0.312757	0.559349	0.981976	1.3453	0.888322	0.43592	-1.19786	down
GO:0035313	wound healing, spreading of epidermal cells	biological_process	8	0.0761506	MSTRG.61625	HBEGF	heparin binding EGF like growth factor [Source:NCBI gene;Acc:397564]	15.2131	11.0205	12.6856	41.4505	17.8294	20.3897	0.488508	-1.03355	down
GO:0031410	cytoplasmic vesicle	cellular_component	6	0.0822741	MSTRG.114176	AMOT	angiomotin [Source:NCBI gene;Acc:100158213]	5.28144	3.56965	3.55318	0.318417	0.404838	0.524954	9.93765	3.3129	up
GO:0031410	cytoplasmic vesicle	cellular_component	6	0.0822741	MSTRG.57602	ARRDC2	arrestin domain containing 2 [Source:NCBI gene;Acc:100519298]	0.226779	0.484802	0.251938	1.26102	0.812233	0.356398	0.396567	-1.33436	down
GO:0031410	cytoplasmic vesicle	cellular_component	6	0.0822741	MSTRG.92010	TBC1D7	TBC1 domain family member 7 [Source:NCBI gene;Acc:100155821]	14.7427	22.0061	19.5109	10.08	8.1935	8.81376	2.07698	1.05449	up
GO:0031410	cytoplasmic vesicle	cellular_component	6	0.0822741	MSTRG.9872	CLTA	clathrin light chain A [Source:NCBI gene;Acc:100187581]	8.16849	8.27099	7.75401	15.2467	24.0336	13.4794	0.458561	-1.12482	down
GO:0051865	protein autoubiquitination	biological_process	12	0.0838114	MSTRG.57042	RNF141	ring finger protein 141 [Source:NCBI gene;Acc:100620525]	1.1265	0.555738	1.67678	0.447319	0.299828	0.250115	3.36824	1.75199	up
GO:0051865	protein autoubiquitination	biological_process	12	0.0838114	MSTRG.90888	RNF11	ring finger protein 11 [Source:NCBI gene;Acc:100736575]	0.341466	0.278158	0.43337	0.244316	2.71608	0.685214	0.288839	-1.79166	down
GO:0045577	regulation of B cell differentiation	biological_process	9	0.0842477	MSTRG.79576	ATN1	protein tyrosine phosphatase, non-receptor type 6 [Source:NCBI gene;Acc:100171389];chromosome 5 C12orf57 homolog [Source:NCBI gene;Acc:100627746];atrophin 1 [Source:NCBI gene;Acc:100153709]	0.210273	0.112202	0.150709	0.534553	0.395343	0.302405	0.383984	-1.38088	down
GO:0060644	mammary gland epithelial cell differentiation	biological_process	7	0.0842477	MSTRG.13305	PTCH1	patched 1 [Source:NCBI gene;Acc:100627504]	0.606722	0.867407	0.556926	1.95901	1.51252	1.16733	0.437835	-1.19154	down
GO:0031080	nuclear pore outer ring	cellular_component	4	0.0842477	MSTRG.25910	SEC13	SEC13 homolog, nuclear pore and COPII coat complex component [Source:NCBI gene;Acc:100739864]	17.1218	12.3253	9.15024	48.1408	13.311	17.4768	0.489017	-1.03204	down
GO:0004526	ribonuclease P activity	molecular_function	9	0.0842477	MSTRG.95334	ENSSSCG00000001950	KIAA0391 ortholog [Source:NCBI gene;Acc:100519610]	0.284543	0.537438	0.317752	2.2478	0.722283	0.286519	0.349976	-1.51467	down
GO:0000177	cytoplasmic exosome (RNase complex	cellular_component	6	0.0842477	MSTRG.9935	EXOSC3	exosome component 3 [Source:NCBI gene;Acc:100152421]	0.408147	0.209219	0.072005	0.330641	4.78711	0.259337	0.128205	-2.96347	down
GO:0046475	glycerophospholipid catabolic process	biological_process	9	0.0842477	MSTRG.5647	PLA2G4D	phospholipase A2 group IVD [Source:NCBI gene;Acc:102162529]	1.1088	0.638485	2.48392	3.15773	2.5783	2.83521	0.493651	-1.01844	down
GO:0003198	epithelial to mesenchymal transition involved in endocardial cushion formation	biological_process	9	0.0842477	MSTRG.50718	SNAI1	snail family transcriptional repressor 1 [Source:NCBI gene;Acc:396583]	0.660406	0.0898251	0.256833	0.291344	4.89812	0.248128	0.185204	-2.43281	down
GO:0007252	I-kappaB phosphorylation	biological_process	10	0.0842477	MSTRG.56726	ENSSSCG00000037358	serum amyloid A-3 protein [Source:NCBI gene;Acc:733603]	1.41573	0.535138	3.67373	0.428756	0.135006	0.466621	5.45875	2.44857	up
GO:0061700	GATOR2 complex	cellular_component	4	0.0842477	MSTRG.25910	SEC13	SEC13 homolog, nuclear pore and COPII coat complex component [Source:NCBI gene;Acc:100739864]	17.1218	12.3253	9.15024	48.1408	13.311	17.4768	0.489017	-1.03204	down
GO:0032958	inositol phosphate biosynthetic process	biological_process	8	0.0842477	MSTRG.36669	IPMK	inositol polyphosphate multikinase [Source:NCBI gene;Acc:100623323]	0.253008	0.495472	0.412556	1.05884	1.77385	0.569207	0.341291	-1.55093	down
GO:0008308	voltage-gated anion channel activity	molecular_function	10	0.0842477	MSTRG.79717	ENSSSCG00000000670		0.378521	0.202478	0.113038	0.0570082	3.45803	0.545949	0.170904	-2.54875	down
GO:0042054	histone methyltransferase activity	molecular_function	8	0.0842477	MSTRG.105012	EED	embryonic ectoderm development [Source:NCBI gene;Acc:100521029]	0.38577	0.316162	0.358712	0.454926	1.8216	0.799595	0.344799	-1.53617	down
GO:0006878	cellular copper ion homeostasis	biological_process	12	0.0842477	MSTRG.10762	SLC31A1	solute carrier family 31 member 1 [Source:NCBI gene;Acc:397186]	1.44965	1.07979	1.24203	0.798925	36.9082	3.30929	0.0919503	-3.443	down
GO:0050880	regulation of blood vessel size	biological_process	7	0.0842477	MSTRG.75628	GCLM	glutamate-cysteine ligase modifier subunit [Source:NCBI gene;Acc:100153977]	0.644978	0.755054	0.599399	0.235752	0.272461	0.126212	3.15156	1.65607	up
GO:0071397	cellular response to cholesterol	biological_process	9	0.0842477	MSTRG.13305	PTCH1	patched 1 [Source:NCBI gene;Acc:100627504]	0.606722	0.867407	0.556926	1.95901	1.51252	1.16733	0.437835	-1.19154	down
GO:0080111	DNA demethylation	biological_process	10	0.0842477	MSTRG.80529	TDG	thymine DNA glycosylase [Source:NCBI gene;Acc:100155184]	0.320154	0.0126814	0.0270092	0.097012	3.31748	0.169681	0.100398	-3.31619	down
GO:0007399	nervous system development	biological_process	6	0.0885245	MSTRG.49850	POFUT1	protein O-fucosyltransferase 1 [Source:NCBI gene;Acc:397627]	1.35014	1.62157	1.07831	4.56388	1.64527	2.10594	0.487068	-1.0378	down
GO:0007399	nervous system development	biological_process	6	0.0885245	MSTRG.67237	RTN4	reticulon 4 [Source:NCBI gene;Acc:100170118]	0.16393	0.131148	0.142955	0.0737582	2.00772	0.289307	0.184763	-2.43625	down
GO:0007399	nervous system development	biological_process	6	0.0885245	MSTRG.98544	CRMP1	collapsin response mediator protein 1 [Source:NCBI gene;Acc:100520574]	0.279646	0.156499	0.325564	1.34499	0.363327	0.641988	0.32409	-1.62553	down
GO:0031490	chromatin DNA binding	molecular_function	7	0.0890795	MSTRG.92645	HIST1H1D	histone cluster 1 H1 family member d [Source:HGNC Symbol;Acc:HGNC:4717]	3.66595	3.72377	3.04851	2.89221	33.9543	3.83307	0.256596	-1.96243	down
GO:0031490	chromatin DNA binding	molecular_function	7	0.0890795	MSTRG.92648	HIST1H1E	histone cluster 1, H2bd [Source:NCBI gene;Acc:100157327];histone cluster 1 H1 family member e [Source:HGNC Symbol;Acc:HGNC:4718]	11.9816	5.36114	5.81832	7.25161	39.257	8.82853	0.418545	-1.25654	down
GO:0030983	mismatched DNA binding	molecular_function	8	0.0922743	MSTRG.80529	TDG	thymine DNA glycosylase [Source:NCBI gene;Acc:100155184]	0.320154	0.0126814	0.0270092	0.097012	3.31748	0.169681	0.100398	-3.31619	down
GO:0045830	positive regulation of isotype switching	biological_process	10	0.0922743	MSTRG.9935	EXOSC3	exosome component 3 [Source:NCBI gene;Acc:100152421]	0.408147	0.209219	0.072005	0.330641	4.78711	0.259337	0.128205	-2.96347	down
GO:0045295	gamma-catenin binding	molecular_function	5	0.0922743	MSTRG.89019	DSG1	desmoglein 1 [Source:NCBI gene;Acc:641355]	0.214254	0.665947	0.165109	0.189333	5.41392	0.52454	0.170585	-2.55144	down
GO:0036159	inner dynein arm assembly	biological_process	9	0.0922743	MSTRG.62179	DNAAF5	dynein axonemal assembly factor 5 [Source:NCBI gene;Acc:100737767]	0.766272	1.05185	0.681154	5.29925	0.90085	1.77054	0.313561	-1.67318	down
GO:0031005	filamin binding	molecular_function	6	0.0922743	MSTRG.98544	CRMP1	collapsin response mediator protein 1 [Source:NCBI gene;Acc:100520574]	0.279646	0.156499	0.325564	1.34499	0.363327	0.641988	0.32409	-1.62553	down
GO:0032452	histone demethylase activity	molecular_function	5	0.0922743	MSTRG.105420	ENSSSCG00000034794	lysine-specific demethylase 4D [Source:NCBI gene;Acc:100514356];lysine-specific demethylase 4D-like [Source:NCBI gene;Acc:100627380]	5.22975	0.17152	0.271111	0.560419	21.548	4.41228	0.213885	-2.22509	down
GO:0005838	proteasome regulatory particle	cellular_component	4	0.0922743	MSTRG.20381	PSMD3	proteasome 26S subunit, non-ATPase 3 [Source:NCBI gene;Acc:100512253]	4.4322	4.3852	3.18743	16.69	4.30282	4.62233	0.468661	-1.09338	down
GO:2000311	regulation of AMPA receptor activity	biological_process	10	0.0922743	MSTRG.85023	CACNG7	calcium voltage-gated channel auxiliary subunit gamma 7 [Source:NCBI gene;Acc:100519605]	6.4139	1.9807	1.68089	1.6657	1.06024	1.61377	2.32169	1.21518	up
GO:0031143	pseudopodium	cellular_component	6	0.0922743	MSTRG.12919	CAPN2	calpain 2 [Source:NCBI gene;Acc:397393]	0.751788	0.677751	0.598117	2.20514	1.58854	1.12124	0.412552	-1.27735	down
GO:0030479	actin cortical patch	cellular_component	6	0.0922743	MSTRG.20402	WIPF2	WAS/WASL interacting protein family member 2 [Source:NCBI gene;Acc:100525252]	0.767166	2.71036	1.87366	6.41629	5.07342	3.5132	0.356676	-1.48731	down
GO:0015278	calcium-release channel activity	molecular_function	9	0.0922743	MSTRG.81533	ENSSSCG00000002653	junctophilin 3 [Source:NCBI gene;Acc:100512414]	55.6882	17.6018	26.9676	166.103	18.0732	54.6887	0.419725	-1.25249	down
GO:0051279	regulation of release of sequestered calcium ion into cytosol	biological_process	7	0.0922743	MSTRG.79576	ATN1	protein tyrosine phosphatase, non-receptor type 6 [Source:NCBI gene;Acc:100171389];chromosome 5 C12orf57 homolog [Source:NCBI gene;Acc:100627746];atrophin 1 [Source:NCBI gene;Acc:100153709]	0.210273	0.112202	0.150709	0.534553	0.395343	0.302405	0.383984	-1.38088	down
GO:0060707	trophoblast giant cell differentiation	biological_process	6	0.0922743	MSTRG.50718	SNAI1	snail family transcriptional repressor 1 [Source:NCBI gene;Acc:396583]	0.660406	0.0898251	0.256833	0.291344	4.89812	0.248128	0.185204	-2.43281	down
GO:0034622	cellular protein-containing complex assembly	biological_process	7	0.0922743	MSTRG.63838	ANKS4B	ankyrin repeat and sterile alpha motif domain containing 4B [Source:NCBI gene;Acc:100525512]	17.7171	18.61	12.0842	25.2719	47.113	59.8102	0.366211	-1.44925	down
GO:0001682	tRNA 5'-leader removal	biological_process	13	0.0922743	MSTRG.95334	ENSSSCG00000001950	KIAA0391 ortholog [Source:NCBI gene;Acc:100519610]	0.284543	0.537438	0.317752	2.2478	0.722283	0.286519	0.349976	-1.51467	down
GO:0090303	positive regulation of wound healing	biological_process	9	0.0922743	MSTRG.61625	HBEGF	heparin binding EGF like growth factor [Source:NCBI gene;Acc:397564]	15.2131	11.0205	12.6856	41.4505	17.8294	20.3897	0.488508	-1.03355	down
GO:0001841	neural tube formation	biological_process	8	0.0922743	MSTRG.13305	PTCH1	patched 1 [Source:NCBI gene;Acc:100627504]	0.606722	0.867407	0.556926	1.95901	1.51252	1.16733	0.437835	-1.19154	down
GO:0030234	enzyme regulator activity	molecular_function	4	0.0922743	MSTRG.20381	PSMD3	proteasome 26S subunit, non-ATPase 3 [Source:NCBI gene;Acc:100512253]	4.4322	4.3852	3.18743	16.69	4.30282	4.62233	0.468661	-1.09338	down
GO:0072001	renal system development	biological_process	6	0.0922743	MSTRG.13305	PTCH1	patched 1 [Source:NCBI gene;Acc:100627504]	0.606722	0.867407	0.556926	1.95901	1.51252	1.16733	0.437835	-1.19154	down
GO:0002376	immune system process	biological_process	3	0.0971592	MSTRG.82415	ENSSSCG00000002749	haptoglobin [Source:NCBI gene;Acc:397061]	0.595467	0.51069	0.189957	0.0154455	0.0305833	0.123188	7.65948	2.93725	up
GO:0002376	immune system process	biological_process	3	0.0971592	MSTRG.92542	ENSSSCG00000001396	MHC class I antigen 8 [Source:NCBI gene;Acc:100135036]	0.0563031	0.00550248	0.0100916	0.0366365	0.429199	0.289202	0.0952233	-3.39254	down
GO:0009055	electron transfer activity	molecular_function	5	0.0971592	MSTRG.11959	GLRX2	glutaredoxin 2 [Source:NCBI gene;Acc:100511215]	2.89006	4.16244	13.2857	2.90146	3.38496	2.30294	2.36784	1.24357	up
GO:0009055	electron transfer activity	molecular_function	5	0.0971592	MSTRG.67840	COX7A2L	cytochrome c oxidase subunit 7A-related protein, mitochondrial [Source:NCBI gene;Acc:100516606]	50.4387	60.5713	65.8415	35.4305	14.7634	36.9941	2.02839	1.02034	up
GO:0005884	actin filament	cellular_component	7	0.0971592	MSTRG.114176	AMOT	angiomotin [Source:NCBI gene;Acc:100158213]	5.28144	3.56965	3.55318	0.318417	0.404838	0.524954	9.93765	3.3129	up
GO:0005884	actin filament	cellular_component	7	0.0971592	MSTRG.20402	WIPF2	WAS/WASL interacting protein family member 2 [Source:NCBI gene;Acc:100525252]	0.767166	2.71036	1.87366	6.41629	5.07342	3.5132	0.356676	-1.48731	down
GO:0001525	angiogenesis	biological_process	5	0.0988955	MSTRG.1593	CCN2	cellular communication network factor 2 [Source:NCBI gene;Acc:100152141]	0.053192	0.083009	0.166928	0.112107	2.49189	0.564715	0.0956631	-3.38589	down
GO:0001525	angiogenesis	biological_process	5	0.0988955	MSTRG.49850	POFUT1	protein O-fucosyltransferase 1 [Source:NCBI gene;Acc:397627]	1.35014	1.62157	1.07831	4.56388	1.64527	2.10594	0.487068	-1.0378	down
GO:0001525	angiogenesis	biological_process	5	0.0988955	MSTRG.96093	ANG	angiogenin [Source:HGNC Symbol;Acc:HGNC:483]	1.53606	0.562285	0.0115028	0.421674	26.6949	0.668978	0.0759332	-3.71913	down
GO:0043197	dendritic spine	cellular_component	7	0.0998974	MSTRG.43825	EPHA4	EPH receptor A4 [Source:NCBI gene;Acc:100188979]	0.0523015	0.0001	0.0112106	0.0383046	0.315299	0.265036	0.102826	-3.28172	down
GO:0043197	dendritic spine	cellular_component	7	0.0998974	MSTRG.71579	CALB1	calbindin 1 [Source:NCBI gene;Acc:100153645]	2.99329	2.57179	1.51356	2.34552	9.74285	3.321	0.459372	-1.12226	down
GO:0016810	hydrolase activity, acting on carbon-nitrogen (but not peptide) bonds	molecular_function	5	0.100231	MSTRG.98544	CRMP1	collapsin response mediator protein 1 [Source:NCBI gene;Acc:100520574]	0.279646	0.156499	0.325564	1.34499	0.363327	0.641988	0.32409	-1.62553	down
GO:0005005	transmembrane-ephrin receptor activity	molecular_function	11	0.100231	MSTRG.43825	EPHA4	EPH receptor A4 [Source:NCBI gene;Acc:100188979]	0.0523015	0.0001	0.0112106	0.0383046	0.315299	0.265036	0.102826	-3.28172	down
GO:0005761	mitochondrial ribosome	cellular_component	8	0.100231	MSTRG.74083	DAP3	death associated protein 3 [Source:NCBI gene;Acc:100152332]	0.416923	0.663525	0.590069	0.610817	1.92159	1.02077	0.470147	-1.08882	down
GO:0033169	histone H3-K9 demethylation	biological_process	13	0.100231	MSTRG.105420	ENSSSCG00000034794	lysine-specific demethylase 4D [Source:NCBI gene;Acc:100514356];lysine-specific demethylase 4D-like [Source:NCBI gene;Acc:100627380]	5.22975	0.17152	0.271111	0.560419	21.548	4.41228	0.213885	-2.22509	down
GO:0097038	perinuclear endoplasmic reticulum	cellular_component	7	0.100231	MSTRG.12919	CAPN2	calpain 2 [Source:NCBI gene;Acc:397393]	0.751788	0.677751	0.598117	2.20514	1.58854	1.12124	0.412552	-1.27735	down
GO:0009395	phospholipid catabolic process	biological_process	8	0.100231	MSTRG.5647	PLA2G4D	phospholipase A2 group IVD [Source:NCBI gene;Acc:102162529]	1.1088	0.638485	2.48392	3.15773	2.5783	2.83521	0.493651	-1.01844	down
GO:0001709	cell fate determination	biological_process	5	0.100231	MSTRG.13305	PTCH1	patched 1 [Source:NCBI gene;Acc:100627504]	0.606722	0.867407	0.556926	1.95901	1.51252	1.16733	0.437835	-1.19154	down
GO:1904263	positive regulation of TORC1 signaling	biological_process	11	0.100231	MSTRG.25910	SEC13	SEC13 homolog, nuclear pore and COPII coat complex component [Source:NCBI gene;Acc:100739864]	17.1218	12.3253	9.15024	48.1408	13.311	17.4768	0.489017	-1.03204	down
GO:0071782	endoplasmic reticulum tubular network	cellular_component	7	0.100231	MSTRG.67237	RTN4	reticulon 4 [Source:NCBI gene;Acc:100170118]	0.16393	0.131148	0.142955	0.0737582	2.00772	0.289307	0.184763	-2.43625	down
GO:0032454	histone demethylase activity (H3-K9 specific	molecular_function	6	0.100231	MSTRG.105420	ENSSSCG00000034794	lysine-specific demethylase 4D [Source:NCBI gene;Acc:100514356];lysine-specific demethylase 4D-like [Source:NCBI gene;Acc:100627380]	5.22975	0.17152	0.271111	0.560419	21.548	4.41228	0.213885	-2.22509	down
GO:0002080	acrosomal membrane	cellular_component	8	0.100231	MSTRG.79727	ENSSSCG00000022925	solute carrier family 2 member 3 [Source:NCBI gene;Acc:100626468]	0.0984421	0.0539458	0.14908	0.0992056	0.948485	0.329487	0.218903	-2.19164	down
GO:0051968	positive regulation of synaptic transmission, glutamatergic	biological_process	9	0.100231	MSTRG.85023	CACNG7	calcium voltage-gated channel auxiliary subunit gamma 7 [Source:NCBI gene;Acc:100519605]	6.4139	1.9807	1.68089	1.6657	1.06024	1.61377	2.32169	1.21518	up
GO:0033630	positive regulation of cell adhesion mediated by integrin	biological_process	7	0.100231	MSTRG.79576	ATN1	protein tyrosine phosphatase, non-receptor type 6 [Source:NCBI gene;Acc:100171389];chromosome 5 C12orf57 homolog [Source:NCBI gene;Acc:100627746];atrophin 1 [Source:NCBI gene;Acc:100153709]	0.210273	0.112202	0.150709	0.534553	0.395343	0.302405	0.383984	-1.38088	down
GO:0008593	regulation of Notch signaling pathway	biological_process	8	0.100231	MSTRG.49850	POFUT1	protein O-fucosyltransferase 1 [Source:NCBI gene;Acc:397627]	1.35014	1.62157	1.07831	4.56388	1.64527	2.10594	0.487068	-1.0378	down
GO:0031267	small GTPase binding	molecular_function	7	0.100231	MSTRG.64911	SYNGR3	TSC complex subunit 2 [Source:NCBI gene;Acc:100505408];synaptogyrin 3 [Source:NCBI gene;Acc:100515947]	0.287956	0.167774	0.23056	0.799264	0.380647	0.401474	0.43398	-1.2043	down
GO:0005262	calcium channel activity	molecular_function	8	0.102657	MSTRG.40059	ENSSSCG00000035189	transmembrane protein 37 [Source:NCBI gene;Acc:100522166]	0.12341	0.25369	0.190508	0.140408	1.7171	0.233327	0.271474	-1.88111	down
GO:0005262	calcium channel activity	molecular_function	8	0.102657	MSTRG.85023	CACNG7	calcium voltage-gated channel auxiliary subunit gamma 7 [Source:NCBI gene;Acc:100519605]	6.4139	1.9807	1.68089	1.6657	1.06024	1.61377	2.32169	1.21518	up
GO:0016525	negative regulation of angiogenesis	biological_process	8	0.105438	MSTRG.114176	AMOT	angiomotin [Source:NCBI gene;Acc:100158213]	5.28144	3.56965	3.55318	0.318417	0.404838	0.524954	9.93765	3.3129	up
GO:0016525	negative regulation of angiogenesis	biological_process	8	0.105438	MSTRG.46337	PLK2	polo like kinase 2 [Source:NCBI gene;Acc:397251]	0.262971	0.109657	0.164203	0.216226	1.30812	0.237568	0.304687	-1.7146	down
GO:0048020	CCR chemokine receptor binding	molecular_function	8	0.108118	MSTRG.44130	CCL20	C-C motif chemokine ligand 20 [Source:NCBI gene;Acc:553951]	0.592201	1.00993	0.790102	0.0001	0.0001	0.0001	7974.1	12.9611	up
GO:0006349	regulation of gene expression by genetic imprinting	biological_process	9	0.108118	MSTRG.105012	EED	embryonic ectoderm development [Source:NCBI gene;Acc:100521029]	0.38577	0.316162	0.358712	0.454926	1.8216	0.799595	0.344799	-1.53617	down
GO:0030048	actin filament-based movement	biological_process	5	0.108118	MSTRG.20402	WIPF2	WAS/WASL interacting protein family member 2 [Source:NCBI gene;Acc:100525252]	0.767166	2.71036	1.87366	6.41629	5.07342	3.5132	0.356676	-1.48731	down
GO:0045182	translation regulator activity	molecular_function	3	0.108118	MSTRG.85816	RPL22	ribosomal protein L22 [Source:NCBI gene;Acc:397047]	15.06	11.2568	15.2362	10.037	4.9	4.18041	2.17357	1.12006	up
GO:0031145	anaphase-promoting complex-dependent catabolic process	biological_process	12	0.108118	MSTRG.10763	CDC26	cell division cycle 26 [Source:NCBI gene;Acc:100621961]	4.93273	4.78897	6.03684	2.68184	1.51783	2.27431	2.43414	1.28341	up
GO:0050860	negative regulation of T cell receptor signaling pathway	biological_process	10	0.108118	MSTRG.79576	ATN1	protein tyrosine phosphatase, non-receptor type 6 [Source:NCBI gene;Acc:100171389];chromosome 5 C12orf57 homolog [Source:NCBI gene;Acc:100627746];atrophin 1 [Source:NCBI gene;Acc:100153709]	0.210273	0.112202	0.150709	0.534553	0.395343	0.302405	0.383984	-1.38088	down
GO:0051213	dioxygenase activity	molecular_function	5	0.108118	MSTRG.100145	TDO2	tryptophan 2,3-dioxygenase [Source:NCBI gene;Acc:100301559]	0.170074	0.442271	1.08363	0.0606914	0.0001	0.0862769	11.5319	3.52756	up
GO:0050732	negative regulation of peptidyl-tyrosine phosphorylation	biological_process	11	0.108118	MSTRG.79576	ATN1	protein tyrosine phosphatase, non-receptor type 6 [Source:NCBI gene;Acc:100171389];chromosome 5 C12orf57 homolog [Source:NCBI gene;Acc:100627746];atrophin 1 [Source:NCBI gene;Acc:100153709]	0.210273	0.112202	0.150709	0.534553	0.395343	0.302405	0.383984	-1.38088	down
GO:0070266	necroptotic process	biological_process	7	0.108118	MSTRG.36669	IPMK	inositol polyphosphate multikinase [Source:NCBI gene;Acc:100623323]	0.253008	0.495472	0.412556	1.05884	1.77385	0.569207	0.341291	-1.55093	down
GO:0010875	positive regulation of cholesterol efflux	biological_process	11	0.108118	MSTRG.13305	PTCH1	patched 1 [Source:NCBI gene;Acc:100627504]	0.606722	0.867407	0.556926	1.95901	1.51252	1.16733	0.437835	-1.19154	down
GO:0034364	high-density lipoprotein particle	cellular_component	5	0.108118	MSTRG.56726	ENSSSCG00000037358	serum amyloid A-3 protein [Source:NCBI gene;Acc:733603]	1.41573	0.535138	3.67373	0.428756	0.135006	0.466621	5.45875	2.44857	up
GO:0034063	stress granule assembly	biological_process	9	0.108118	MSTRG.47522	G3BP1	G3BP stress granule assembly factor 1 [Source:NCBI gene;Acc:100513766]	0.132519	0.0563271	0.0967627	0.104361	1.18608	0.130939	0.200937	-2.31519	down
GO:2000406	positive regulation of T cell migration	biological_process	9	0.108118	MSTRG.44130	CCL20	C-C motif chemokine ligand 20 [Source:NCBI gene;Acc:553951]	0.592201	1.00993	0.790102	0.0001	0.0001	0.0001	7974.1	12.9611	up
GO:0009987	cellular process	biological_process	3	0.108118	MSTRG.19964	FMNL1	formin like 1 [Source:NCBI gene;Acc:100520585]	0.529639	0.312757	0.559349	0.981976	1.3453	0.888322	0.43592	-1.19786	down
GO:0034976	response to endoplasmic reticulum stress	biological_process	6	0.111059	MSTRG.18892	P4HB	prolyl 4-hydroxylase subunit beta [Source:NCBI gene;Acc:110255932]	0.122147	0.0813144	0.213744	0.773814	0.415136	0.511446	0.245358	-2.02704	down
GO:0034976	response to endoplasmic reticulum stress	biological_process	6	0.111059	MSTRG.63838	ANKS4B	ankyrin repeat and sterile alpha motif domain containing 4B [Source:NCBI gene;Acc:100525512]	17.7171	18.61	12.0842	25.2719	47.113	59.8102	0.366211	-1.44925	down
GO:0055114	oxidation-reduction process	biological_process	4	0.114727	MSTRG.100145	TDO2	tryptophan 2,3-dioxygenase [Source:NCBI gene;Acc:100301559]	0.170074	0.442271	1.08363	0.0606914	0.0001	0.0862769	11.5319	3.52756	up
GO:0055114	oxidation-reduction process	biological_process	4	0.114727	MSTRG.11553	PTGES	prostaglandin E synthase [Source:NCBI gene;Acc:654407]	0.38628	0.803081	0.165398	1.10346	8.45468	0.680506	0.132318	-2.91792	down
GO:0055114	oxidation-reduction process	biological_process	4	0.114727	MSTRG.11959	GLRX2	glutaredoxin 2 [Source:NCBI gene;Acc:100511215]	2.89006	4.16244	13.2857	2.90146	3.38496	2.30294	2.36784	1.24357	up
GO:0055114	oxidation-reduction process	biological_process	4	0.114727	MSTRG.12543	ENSSSCG00000010855	pyrroline-5-carboxylate reductase 2 [Source:NCBI gene;Acc:100524702]	9.74184	11.5426	10.5113	41.9369	12.4908	14.9739	0.458142	-1.12613	down
GO:0055114	oxidation-reduction process	biological_process	4	0.114727	MSTRG.14529	ENSSSCG00000011077	methionine sulfoxide reductase B2 [Source:NCBI gene;Acc:100624041]	1.35888	1.17081	1.84213	0.296201	0.584639	0.902432	2.45157	1.29371	up
GO:0055114	oxidation-reduction process	biological_process	4	0.114727	MSTRG.18892	P4HB	prolyl 4-hydroxylase subunit beta [Source:NCBI gene;Acc:110255932]	0.122147	0.0813144	0.213744	0.773814	0.415136	0.511446	0.245358	-2.02704	down
GO:0055114	oxidation-reduction process	biological_process	4	0.114727	MSTRG.23248	DHRS7B	dehydrogenase/reductase 7B [Source:NCBI gene;Acc:110256144]	0.029812	0.3518	0.367008	1.52545	0.891772	0.545226	0.252704	-1.98448	down
GO:0055114	oxidation-reduction process	biological_process	4	0.114727	MSTRG.92385	CMAH	cytidine monophosphate-N-acetylneuraminic acid hydroxylase [Source:NCBI gene;Acc:396918]	0.0637988	0.0295465	0.0270111	0.122149	0.725204	0.0713848	0.131002	-2.93234	down
GO:0055114	oxidation-reduction process	biological_process	4	0.114727	MSTRG.98917	QDPR	quinoid dihydropteridine reductase [Source:NCBI gene;Acc:397619]	2.89201	2.0749	2.1394	9.98568	3.65682	2.41147	0.442651	-1.17576	down
GO:0051493	regulation of cytoskeleton organization	biological_process	8	0.115937	MSTRG.12919	CAPN2	calpain 2 [Source:NCBI gene;Acc:397393]	0.751788	0.677751	0.598117	2.20514	1.58854	1.12124	0.412552	-1.27735	down
GO:0003688	DNA replication origin binding	molecular_function	9	0.115937	MSTRG.34948	CDC45	cell division cycle 45 [Source:NCBI gene;Acc:100151862]	0.805647	0.79637	0.783219	2.78155	1.17348	1.41952	0.443802	-1.17201	down
GO:0007051	spindle organization	biological_process	8	0.115937	MSTRG.87101	AUNIP	aurora kinase A and ninein interacting protein [Source:NCBI gene;Acc:100523251]	7.79703	7.50542	3.52488	2.8093	2.49668	3.08502	2.24375	1.16591	up
GO:0001516	prostaglandin biosynthetic process	biological_process	11	0.115937	MSTRG.11553	PTGES	prostaglandin E synthase [Source:NCBI gene;Acc:654407]	0.38628	0.803081	0.165398	1.10346	8.45468	0.680506	0.132318	-2.91792	down
GO:2000045	regulation of G1/S transition of mitotic cell cycle	biological_process	9	0.115937	MSTRG.79576	ATN1	protein tyrosine phosphatase, non-receptor type 6 [Source:NCBI gene;Acc:100171389];chromosome 5 C12orf57 homolog [Source:NCBI gene;Acc:100627746];atrophin 1 [Source:NCBI gene;Acc:100153709]	0.210273	0.112202	0.150709	0.534553	0.395343	0.302405	0.383984	-1.38088	down
GO:1902230	negative regulation of intrinsic apoptotic signaling pathway in response to DNA damage	biological_process	9	0.115937	MSTRG.50718	SNAI1	snail family transcriptional repressor 1 [Source:NCBI gene;Acc:396583]	0.660406	0.0898251	0.256833	0.291344	4.89812	0.248128	0.185204	-2.43281	down
GO:0006693	prostaglandin metabolic process	biological_process	10	0.115937	MSTRG.11553	PTGES	prostaglandin E synthase [Source:NCBI gene;Acc:654407]	0.38628	0.803081	0.165398	1.10346	8.45468	0.680506	0.132318	-2.91792	down
GO:0005721	pericentric heterochromatin	cellular_component	8	0.115937	MSTRG.50718	SNAI1	snail family transcriptional repressor 1 [Source:NCBI gene;Acc:396583]	0.660406	0.0898251	0.256833	0.291344	4.89812	0.248128	0.185204	-2.43281	down
GO:0030322	stabilization of membrane potential	biological_process	6	0.115937	MSTRG.67465	KCNK12	potassium two pore domain channel subfamily K member 12 [Source:NCBI gene;Acc:100521189]	0.177558	0.17021	0.486297	1.5788	1.68106	1.53669	0.173889	-2.52376	down
GO:0007413	axonal fasciculation	biological_process	6	0.115937	MSTRG.67237	RTN4	reticulon 4 [Source:NCBI gene;Acc:100170118]	0.16393	0.131148	0.142955	0.0737582	2.00772	0.289307	0.184763	-2.43625	down
GO:0043518	negative regulation of DNA damage response, signal transduction by p53 class mediator	biological_process	11	0.115937	MSTRG.50718	SNAI1	snail family transcriptional repressor 1 [Source:NCBI gene;Acc:396583]	0.660406	0.0898251	0.256833	0.291344	4.89812	0.248128	0.185204	-2.43281	down
GO:0000780	condensed nuclear chromosome, centromeric region	cellular_component	9	0.115937	MSTRG.61297	MEIKIN	meiotic kinetochore factor [Source:NCBI gene;Acc:100521955]	2.03865	1.67697	2.48423	5.75009	3.14023	3.84139	0.486961	-1.03812	down
GO:0000777	condensed chromosome kinetochore	cellular_component	5	0.115937	MSTRG.61297	MEIKIN	meiotic kinetochore factor [Source:NCBI gene;Acc:100521955]	2.03865	1.67697	2.48423	5.75009	3.14023	3.84139	0.486961	-1.03812	down
GO:0022624	proteasome accessory complex	cellular_component	4	0.115937	MSTRG.20381	PSMD3	proteasome 26S subunit, non-ATPase 3 [Source:NCBI gene;Acc:100512253]	4.4322	4.3852	3.18743	16.69	4.30282	4.62233	0.468661	-1.09338	down
GO:0006536	glutamate metabolic process	biological_process	11	0.115937	MSTRG.75628	GCLM	glutamate-cysteine ligase modifier subunit [Source:NCBI gene;Acc:100153977]	0.644978	0.755054	0.599399	0.235752	0.272461	0.126212	3.15156	1.65607	up
GO:0102567	phospholipase A2 activity (consuming 1,2-dipalmitoylphosphatidylcholine	molecular_function	7	0.115937	MSTRG.5647	PLA2G4D	phospholipase A2 group IVD [Source:NCBI gene;Acc:102162529]	1.1088	0.638485	2.48392	3.15773	2.5783	2.83521	0.493651	-1.01844	down
GO:0036158	outer dynein arm assembly	biological_process	9	0.115937	MSTRG.62179	DNAAF5	dynein axonemal assembly factor 5 [Source:NCBI gene;Acc:100737767]	0.766272	1.05185	0.681154	5.29925	0.90085	1.77054	0.313561	-1.67318	down
GO:0005003	ephrin receptor activity	molecular_function	10	0.115937	MSTRG.43825	EPHA4	EPH receptor A4 [Source:NCBI gene;Acc:100188979]	0.0523015	0.0001	0.0112106	0.0383046	0.315299	0.265036	0.102826	-3.28172	down
GO:0045190	isotype switching	biological_process	8	0.115937	MSTRG.9935	EXOSC3	exosome component 3 [Source:NCBI gene;Acc:100152421]	0.408147	0.209219	0.072005	0.330641	4.78711	0.259337	0.128205	-2.96347	down
GO:0021904	dorsal/ventral neural tube patterning	biological_process	7	0.115937	MSTRG.13305	PTCH1	patched 1 [Source:NCBI gene;Acc:100627504]	0.606722	0.867407	0.556926	1.95901	1.51252	1.16733	0.437835	-1.19154	down
GO:0022841	potassium ion leak channel activity	molecular_function	9	0.115937	MSTRG.67465	KCNK12	potassium two pore domain channel subfamily K member 12 [Source:NCBI gene;Acc:100521189]	0.177558	0.17021	0.486297	1.5788	1.68106	1.53669	0.173889	-2.52376	down
GO:0042176	regulation of protein catabolic process	biological_process	7	0.115937	MSTRG.20381	PSMD3	proteasome 26S subunit, non-ATPase 3 [Source:NCBI gene;Acc:100512253]	4.4322	4.3852	3.18743	16.69	4.30282	4.62233	0.468661	-1.09338	down
GO:0007520	myoblast fusion	biological_process	6	0.115937	MSTRG.12919	CAPN2	calpain 2 [Source:NCBI gene;Acc:397393]	0.751788	0.677751	0.598117	2.20514	1.58854	1.12124	0.412552	-1.27735	down
GO:0040029	regulation of gene expression, epigenetic	biological_process	8	0.115937	MSTRG.80529	TDG	thymine DNA glycosylase [Source:NCBI gene;Acc:100155184]	0.320154	0.0126814	0.0270092	0.097012	3.31748	0.169681	0.100398	-3.31619	down
GO:0035196	production of miRNAs involved in gene silencing by miRNA	biological_process	12	0.115937	MSTRG.87754	SNIP1	Smad nuclear interacting protein 1 [Source:NCBI gene;Acc:100620923]	0.668873	0.14683	0.24221	0.654486	2.16252	0.519663	0.317057	-1.65719	down
GO:0090110	COPII-coated vesicle cargo loading	biological_process	7	0.115937	MSTRG.25910	SEC13	SEC13 homolog, nuclear pore and COPII coat complex component [Source:NCBI gene;Acc:100739864]	17.1218	12.3253	9.15024	48.1408	13.311	17.4768	0.489017	-1.03204	down
GO:0021591	ventricular system development	biological_process	6	0.115937	MSTRG.5403	SEMA6D	semaphorin 6D [Source:NCBI gene;Acc:100511850]	1.50021	1.4594	1.15497	0.706227	0.724986	0.566009	2.06015	1.04275	up
GO:0030127	COPII vesicle coat	cellular_component	8	0.115937	MSTRG.25910	SEC13	SEC13 homolog, nuclear pore and COPII coat complex component [Source:NCBI gene;Acc:100739864]	17.1218	12.3253	9.15024	48.1408	13.311	17.4768	0.489017	-1.03204	down
GO:0090734	site of DNA damage	cellular_component	6	0.115937	MSTRG.87101	AUNIP	aurora kinase A and ninein interacting protein [Source:NCBI gene;Acc:100523251]	7.79703	7.50542	3.52488	2.8093	2.49668	3.08502	2.24375	1.16591	up
GO:2000773	negative regulation of cellular senescence	biological_process	7	0.115937	MSTRG.46337	PLK2	polo like kinase 2 [Source:NCBI gene;Acc:397251]	0.262971	0.109657	0.164203	0.216226	1.30812	0.237568	0.304687	-1.7146	down
GO:0098685	Schaffer collateral - CA1 synapse	cellular_component	4	0.116758	MSTRG.43825	EPHA4	EPH receptor A4 [Source:NCBI gene;Acc:100188979]	0.0523015	0.0001	0.0112106	0.0383046	0.315299	0.265036	0.102826	-3.28172	down
GO:0098685	Schaffer collateral - CA1 synapse	cellular_component	4	0.116758	MSTRG.91570	TUBB2B	tubulin beta-2A chain [Source:NCBI gene;Acc:100624785]	4.75497	3.10179	4.01371	15.731	4.45881	5.2611	0.466407	-1.10034	down
GO:0006357	regulation of transcription by RNA polymerase II	biological_process	9	0.120719	MSTRG.50718	SNAI1	snail family transcriptional repressor 1 [Source:NCBI gene;Acc:396583]	0.660406	0.0898251	0.256833	0.291344	4.89812	0.248128	0.185204	-2.43281	down
GO:0006357	regulation of transcription by RNA polymerase II	biological_process	9	0.120719	MSTRG.66050	TCF7L1	transcription factor 7 like 1 [Source:NCBI gene;Acc:100523899]	5.41287	5.90696	4.13335	21.2359	5.30819	10.6855	0.415078	-1.26855	down
GO:0006357	regulation of transcription by RNA polymerase II	biological_process	9	0.120719	MSTRG.86018	ENSSSCG00000029696	zinc finger protein 211 [Source:NCBI gene;Acc:100514110]	0.604234	0.244425	0.181314	0.31108	6.95988	0.830022	0.127142	-2.97549	down
GO:0006357	regulation of transcription by RNA polymerase II	biological_process	9	0.120719	MSTRG.91015	KLF17	Kruppel like factor 17 [Source:NCBI gene;Acc:100302639]	0.0496973	0.0466169	0.0001	0.0001	1.91349	0.265997	0.044235	-4.49867	down
GO:0006357	regulation of transcription by RNA polymerase II	biological_process	9	0.120719	MSTRG.92645	HIST1H1D	histone cluster 1 H1 family member d [Source:HGNC Symbol;Acc:HGNC:4717]	3.66595	3.72377	3.04851	2.89221	33.9543	3.83307	0.256596	-1.96243	down
GO:0006357	regulation of transcription by RNA polymerase II	biological_process	9	0.120719	MSTRG.92648	HIST1H1E	histone cluster 1, H2bd [Source:NCBI gene;Acc:100157327];histone cluster 1 H1 family member e [Source:HGNC Symbol;Acc:HGNC:4718]	11.9816	5.36114	5.81832	7.25161	39.257	8.82853	0.418545	-1.25654	down
GO:0045055	regulated exocytosis	biological_process	8	0.123688	MSTRG.64911	SYNGR3	TSC complex subunit 2 [Source:NCBI gene;Acc:100505408];synaptogyrin 3 [Source:NCBI gene;Acc:100515947]	0.287956	0.167774	0.23056	0.799264	0.380647	0.401474	0.43398	-1.2043	down
GO:0061053	somite development	biological_process	7	0.123688	MSTRG.13305	PTCH1	patched 1 [Source:NCBI gene;Acc:100627504]	0.606722	0.867407	0.556926	1.95901	1.51252	1.16733	0.437835	-1.19154	down
GO:0098839	postsynaptic density membrane	cellular_component	5	0.123688	MSTRG.85023	CACNG7	calcium voltage-gated channel auxiliary subunit gamma 7 [Source:NCBI gene;Acc:100519605]	6.4139	1.9807	1.68089	1.6657	1.06024	1.61377	2.32169	1.21518	up
GO:0048268	clathrin coat assembly	biological_process	8	0.123688	MSTRG.9872	CLTA	clathrin light chain A [Source:NCBI gene;Acc:100187581]	8.16849	8.27099	7.75401	15.2467	24.0336	13.4794	0.458561	-1.12482	down
GO:0000176	nuclear exosome (RNase complex	cellular_component	6	0.123688	MSTRG.9935	EXOSC3	exosome component 3 [Source:NCBI gene;Acc:100152421]	0.408147	0.209219	0.072005	0.330641	4.78711	0.259337	0.128205	-2.96347	down
GO:0007602	phototransduction	biological_process	5	0.123688	MSTRG.75289	GNAT2	G protein subunit alpha transducin 2 [Source:NCBI gene;Acc:110260357]	7.43964	6.06571	9.5273	1.58226	0.596055	3.31243	4.19482	2.06861	up
GO:0050908	detection of light stimulus involved in visual perception	biological_process	9	0.123688	MSTRG.75289	GNAT2	G protein subunit alpha transducin 2 [Source:NCBI gene;Acc:110260357]	7.43964	6.06571	9.5273	1.58226	0.596055	3.31243	4.19482	2.06861	up
GO:0008016	regulation of heart contraction	biological_process	8	0.123688	MSTRG.61625	HBEGF	heparin binding EGF like growth factor [Source:NCBI gene;Acc:397564]	15.2131	11.0205	12.6856	41.4505	17.8294	20.3897	0.488508	-1.03355	down
GO:0006342	chromatin silencing	biological_process	5	0.123688	MSTRG.105012	EED	embryonic ectoderm development [Source:NCBI gene;Acc:100521029]	0.38577	0.316162	0.358712	0.454926	1.8216	0.799595	0.344799	-1.53617	down
GO:0045454	cell redox homeostasis	biological_process	5	0.128368	MSTRG.11959	GLRX2	glutaredoxin 2 [Source:NCBI gene;Acc:100511215]	2.89006	4.16244	13.2857	2.90146	3.38496	2.30294	2.36784	1.24357	up
GO:0045454	cell redox homeostasis	biological_process	5	0.128368	MSTRG.18892	P4HB	prolyl 4-hydroxylase subunit beta [Source:NCBI gene;Acc:110255932]	0.122147	0.0813144	0.213744	0.773814	0.415136	0.511446	0.245358	-2.02704	down
GO:0070374	positive regulation of ERK1 and ERK2 cascade	biological_process	12	0.128747	MSTRG.1593	CCN2	cellular communication network factor 2 [Source:NCBI gene;Acc:100152141]	0.053192	0.083009	0.166928	0.112107	2.49189	0.564715	0.0956631	-3.38589	down
GO:0070374	positive regulation of ERK1 and ERK2 cascade	biological_process	12	0.128747	MSTRG.44130	CCL20	C-C motif chemokine ligand 20 [Source:NCBI gene;Acc:553951]	0.592201	1.00993	0.790102	0.0001	0.0001	0.0001	7974.1	12.9611	up
GO:0070374	positive regulation of ERK1 and ERK2 cascade	biological_process	12	0.128747	MSTRG.56726	ENSSSCG00000037358	serum amyloid A-3 protein [Source:NCBI gene;Acc:733603]	1.41573	0.535138	3.67373	0.428756	0.135006	0.466621	5.45875	2.44857	up
GO:0033138	positive regulation of peptidyl-serine phosphorylation	biological_process	11	0.131311	MSTRG.100395	FNIP2	folliculin interacting protein 2 [Source:NCBI gene;Acc:106504653]	0.469206	0.339117	0.29668	1.10217	0.882639	0.596479	0.428081	-1.22404	down
GO:0033138	positive regulation of peptidyl-serine phosphorylation	biological_process	11	0.131311	MSTRG.56726	ENSSSCG00000037358	serum amyloid A-3 protein [Source:NCBI gene;Acc:733603]	1.41573	0.535138	3.67373	0.428756	0.135006	0.466621	5.45875	2.44857	up
GO:0004198	calcium-dependent cysteine-type endopeptidase activity	molecular_function	9	0.131371	MSTRG.12919	CAPN2	calpain 2 [Source:NCBI gene;Acc:397393]	0.751788	0.677751	0.598117	2.20514	1.58854	1.12124	0.412552	-1.27735	down
GO:0019001	guanyl nucleotide binding	molecular_function	7	0.131371	MSTRG.75289	GNAT2	G protein subunit alpha transducin 2 [Source:NCBI gene;Acc:110260357]	7.43964	6.06571	9.5273	1.58226	0.596055	3.31243	4.19482	2.06861	up
GO:0019226	transmission of nerve impulse	biological_process	5	0.131371	MSTRG.85023	CACNG7	calcium voltage-gated channel auxiliary subunit gamma 7 [Source:NCBI gene;Acc:100519605]	6.4139	1.9807	1.68089	1.6657	1.06024	1.61377	2.32169	1.21518	up
GO:1904659	glucose transmembrane transport	biological_process	11	0.131371	MSTRG.79727	ENSSSCG00000022925	solute carrier family 2 member 3 [Source:NCBI gene;Acc:100626468]	0.0984421	0.0539458	0.14908	0.0992056	0.948485	0.329487	0.218903	-2.19164	down
GO:0008637	apoptotic mitochondrial changes	biological_process	7	0.131371	MSTRG.75628	GCLM	glutamate-cysteine ligase modifier subunit [Source:NCBI gene;Acc:100153977]	0.644978	0.755054	0.599399	0.235752	0.272461	0.126212	3.15156	1.65607	up
GO:0048247	lymphocyte chemotaxis	biological_process	6	0.131371	MSTRG.44130	CCL20	C-C motif chemokine ligand 20 [Source:NCBI gene;Acc:553951]	0.592201	1.00993	0.790102	0.0001	0.0001	0.0001	7974.1	12.9611	up
GO:0004620	phospholipase activity	molecular_function	7	0.131371	MSTRG.5647	PLA2G4D	phospholipase A2 group IVD [Source:NCBI gene;Acc:102162529]	1.1088	0.638485	2.48392	3.15773	2.5783	2.83521	0.493651	-1.01844	down
GO:0004540	ribonuclease activity	molecular_function	7	0.131371	MSTRG.96093	ANG	angiogenin [Source:HGNC Symbol;Acc:HGNC:483]	1.53606	0.562285	0.0115028	0.421674	26.6949	0.668978	0.0759332	-3.71913	down
GO:0035098	ESC/E(Z) complex	cellular_component	5	0.131371	MSTRG.105012	EED	embryonic ectoderm development [Source:NCBI gene;Acc:100521029]	0.38577	0.316162	0.358712	0.454926	1.8216	0.799595	0.344799	-1.53617	down
GO:0010842	retina layer formation	biological_process	5	0.131371	MSTRG.71579	CALB1	calbindin 1 [Source:NCBI gene;Acc:100153645]	2.99329	2.57179	1.51356	2.34552	9.74285	3.321	0.459372	-1.12226	down
GO:0030517	negative regulation of axon extension	biological_process	8	0.131371	MSTRG.67237	RTN4	reticulon 4 [Source:NCBI gene;Acc:100170118]	0.16393	0.131148	0.142955	0.0737582	2.00772	0.289307	0.184763	-2.43625	down
GO:0005720	nuclear heterochromatin	cellular_component	8	0.131371	MSTRG.92648	HIST1H1E	histone cluster 1, H2bd [Source:NCBI gene;Acc:100157327];histone cluster 1 H1 family member e [Source:HGNC Symbol;Acc:HGNC:4718]	11.9816	5.36114	5.81832	7.25161	39.257	8.82853	0.418545	-1.25654	down
GO:0048662	negative regulation of smooth muscle cell proliferation	biological_process	8	0.131371	MSTRG.96093	ANG	angiogenin [Source:HGNC Symbol;Acc:HGNC:483]	1.53606	0.562285	0.0115028	0.421674	26.6949	0.668978	0.0759332	-3.71913	down
GO:0008652	cellular amino acid biosynthetic process	biological_process	9	0.131371	MSTRG.12543	ENSSSCG00000010855	pyrroline-5-carboxylate reductase 2 [Source:NCBI gene;Acc:100524702]	9.74184	11.5426	10.5113	41.9369	12.4908	14.9739	0.458142	-1.12613	down
GO:1990782	protein tyrosine kinase binding	molecular_function	8	0.131371	MSTRG.43825	EPHA4	EPH receptor A4 [Source:NCBI gene;Acc:100188979]	0.0523015	0.0001	0.0112106	0.0383046	0.315299	0.265036	0.102826	-3.28172	down
GO:0035584	calcium-mediated signaling using intracellular calcium source	biological_process	8	0.131371	MSTRG.44130	CCL20	C-C motif chemokine ligand 20 [Source:NCBI gene;Acc:553951]	0.592201	1.00993	0.790102	0.0001	0.0001	0.0001	7974.1	12.9611	up
GO:0055074	calcium ion homeostasis	biological_process	10	0.131371	MSTRG.71579	CALB1	calbindin 1 [Source:NCBI gene;Acc:100153645]	2.99329	2.57179	1.51356	2.34552	9.74285	3.321	0.459372	-1.12226	down
GO:0031069	hair follicle morphogenesis	biological_process	5	0.131371	MSTRG.50718	SNAI1	snail family transcriptional repressor 1 [Source:NCBI gene;Acc:396583]	0.660406	0.0898251	0.256833	0.291344	4.89812	0.248128	0.185204	-2.43281	down
GO:0009725	response to hormone	biological_process	5	0.131371	MSTRG.96093	ANG	angiogenin [Source:HGNC Symbol;Acc:HGNC:483]	1.53606	0.562285	0.0115028	0.421674	26.6949	0.668978	0.0759332	-3.71913	down
GO:0051897	positive regulation of protein kinase B signaling	biological_process	10	0.137245	MSTRG.61625	HBEGF	heparin binding EGF like growth factor [Source:NCBI gene;Acc:397564]	15.2131	11.0205	12.6856	41.4505	17.8294	20.3897	0.488508	-1.03355	down
GO:0051897	positive regulation of protein kinase B signaling	biological_process	10	0.137245	MSTRG.67237	RTN4	reticulon 4 [Source:NCBI gene;Acc:100170118]	0.16393	0.131148	0.142955	0.0737582	2.00772	0.289307	0.184763	-2.43625	down
GO:0016491	oxidoreductase activity	molecular_function	4	0.138613	MSTRG.100145	TDO2	tryptophan 2,3-dioxygenase [Source:NCBI gene;Acc:100301559]	0.170074	0.442271	1.08363	0.0606914	0.0001	0.0862769	11.5319	3.52756	up
GO:0016491	oxidoreductase activity	molecular_function	4	0.138613	MSTRG.12543	ENSSSCG00000010855	pyrroline-5-carboxylate reductase 2 [Source:NCBI gene;Acc:100524702]	9.74184	11.5426	10.5113	41.9369	12.4908	14.9739	0.458142	-1.12613	down
GO:0016491	oxidoreductase activity	molecular_function	4	0.138613	MSTRG.14529	ENSSSCG00000011077	methionine sulfoxide reductase B2 [Source:NCBI gene;Acc:100624041]	1.35888	1.17081	1.84213	0.296201	0.584639	0.902432	2.45157	1.29371	up
GO:0016491	oxidoreductase activity	molecular_function	4	0.138613	MSTRG.23248	DHRS7B	dehydrogenase/reductase 7B [Source:NCBI gene;Acc:110256144]	0.029812	0.3518	0.367008	1.52545	0.891772	0.545226	0.252704	-1.98448	down
GO:0016491	oxidoreductase activity	molecular_function	4	0.138613	MSTRG.92385	CMAH	cytidine monophosphate-N-acetylneuraminic acid hydroxylase [Source:NCBI gene;Acc:396918]	0.0637988	0.0295465	0.0270111	0.122149	0.725204	0.0713848	0.131002	-2.93234	down
GO:0016491	oxidoreductase activity	molecular_function	4	0.138613	MSTRG.98917	QDPR	quinoid dihydropteridine reductase [Source:NCBI gene;Acc:397619]	2.89201	2.0749	2.1394	9.98568	3.65682	2.41147	0.442651	-1.17576	down
GO:0000178	exosome (RNase complex	cellular_component	5	0.138987	MSTRG.9935	EXOSC3	exosome component 3 [Source:NCBI gene;Acc:100152421]	0.408147	0.209219	0.072005	0.330641	4.78711	0.259337	0.128205	-2.96347	down
GO:0045022	early endosome to late endosome transport	biological_process	8	0.138987	MSTRG.104109	FAM160A2	family with sequence similarity 160 member A2 [Source:NCBI gene;Acc:100519503]	0.789574	1.18102	0.498936	5.40343	1.08026	0.866412	0.335986	-1.57353	down
GO:0008589	regulation of smoothened signaling pathway	biological_process	8	0.138987	MSTRG.13305	PTCH1	patched 1 [Source:NCBI gene;Acc:100627504]	0.606722	0.867407	0.556926	1.95901	1.51252	1.16733	0.437835	-1.19154	down
GO:0046966	thyroid hormone receptor binding	molecular_function	8	0.138987	MSTRG.59060	MED16	mediator complex subunit 16 [Source:NCBI gene;Acc:100521655]	0.0872392	0.14262	0.122785	0.517558	0.525922	0.717077	0.200303	-2.31974	down
GO:0045505	dynein intermediate chain binding	molecular_function	5	0.138987	MSTRG.62179	DNAAF5	dynein axonemal assembly factor 5 [Source:NCBI gene;Acc:100737767]	0.766272	1.05185	0.681154	5.29925	0.90085	1.77054	0.313561	-1.67318	down
GO:0046627	negative regulation of insulin receptor signaling pathway	biological_process	9	0.138987	MSTRG.64911	SYNGR3	TSC complex subunit 2 [Source:NCBI gene;Acc:100505408];synaptogyrin 3 [Source:NCBI gene;Acc:100515947]	0.287956	0.167774	0.23056	0.799264	0.380647	0.401474	0.43398	-1.2043	down
GO:0030220	platelet formation	biological_process	7	0.138987	MSTRG.79576	ATN1	protein tyrosine phosphatase, non-receptor type 6 [Source:NCBI gene;Acc:100171389];chromosome 5 C12orf57 homolog [Source:NCBI gene;Acc:100627746];atrophin 1 [Source:NCBI gene;Acc:100153709]	0.210273	0.112202	0.150709	0.534553	0.395343	0.302405	0.383984	-1.38088	down
GO:0001502	cartilage condensation	biological_process	4	0.138987	MSTRG.1593	CCN2	cellular communication network factor 2 [Source:NCBI gene;Acc:100152141]	0.053192	0.083009	0.166928	0.112107	2.49189	0.564715	0.0956631	-3.38589	down
GO:0034067	protein localization to Golgi apparatus	biological_process	8	0.138987	MSTRG.54925	PACS1	phosphofurin acidic cluster sorting protein 1 [Source:NCBI gene;Acc:100521836]	1.71335	2.05828	1.63213	7.10884	2.09317	2.10015	0.478117	-1.06456	down
GO:0090050	positive regulation of cell migration involved in sprouting angiogenesis	biological_process	12	0.138987	MSTRG.46337	PLK2	polo like kinase 2 [Source:NCBI gene;Acc:397251]	0.262971	0.109657	0.164203	0.216226	1.30812	0.237568	0.304687	-1.7146	down
GO:0004866	endopeptidase inhibitor activity	molecular_function	7	0.138987	MSTRG.79709	ENSSSCG00000000664	ribosomal modification protein rimK like family member B [Source:NCBI gene;Acc:100152915];alpha-2-macroglobulin like 1 [Source:NCBI gene;Acc:100152492]	0.0210306	0.0001	0.0217825	0.022957	0.308319	0.0733283	0.106062	-3.23702	down
GO:0060037	pharyngeal system development	biological_process	6	0.138987	MSTRG.13305	PTCH1	patched 1 [Source:NCBI gene;Acc:100627504]	0.606722	0.867407	0.556926	1.95901	1.51252	1.16733	0.437835	-1.19154	down
GO:0008408	3'-5' exonuclease activity	molecular_function	8	0.138987	MSTRG.45510	RAD1	RAD1 checkpoint DNA exonuclease [Source:NCBI gene;Acc:100513318]	3.47049	7.29687	4.38973	15.7822	14.8965	6.5388	0.407256	-1.29599	down
GO:0001894	tissue homeostasis	biological_process	7	0.138987	MSTRG.1593	CCN2	cellular communication network factor 2 [Source:NCBI gene;Acc:100152141]	0.053192	0.083009	0.166928	0.112107	2.49189	0.564715	0.0956631	-3.38589	down
GO:0045995	regulation of embryonic development	biological_process	7	0.138987	MSTRG.80529	TDG	thymine DNA glycosylase [Source:NCBI gene;Acc:100155184]	0.320154	0.0126814	0.0270092	0.097012	3.31748	0.169681	0.100398	-3.31619	down
GO:0035327	transcriptionally active chromatin	cellular_component	7	0.138987	MSTRG.9935	EXOSC3	exosome component 3 [Source:NCBI gene;Acc:100152421]	0.408147	0.209219	0.072005	0.330641	4.78711	0.259337	0.128205	-2.96347	down
GO:0006935	chemotaxis	biological_process	5	0.143238	MSTRG.114176	AMOT	angiomotin [Source:NCBI gene;Acc:100158213]	5.28144	3.56965	3.55318	0.318417	0.404838	0.524954	9.93765	3.3129	up
GO:0006935	chemotaxis	biological_process	5	0.143238	MSTRG.44130	CCL20	C-C motif chemokine ligand 20 [Source:NCBI gene;Acc:553951]	0.592201	1.00993	0.790102	0.0001	0.0001	0.0001	7974.1	12.9611	up
GO:0005730	nucleolus	cellular_component	6	0.143296	MSTRG.18856	NARF	nuclear prelamin A recognition factor [Source:NCBI gene;Acc:100522949]	4.86964	5.26869	4.31547	19.1261	3.87635	5.91902	0.49976	-1.00069	down
GO:0005730	nucleolus	cellular_component	6	0.143296	MSTRG.36669	IPMK	inositol polyphosphate multikinase [Source:NCBI gene;Acc:100623323]	0.253008	0.495472	0.412556	1.05884	1.77385	0.569207	0.341291	-1.55093	down
GO:0005730	nucleolus	cellular_component	6	0.143296	MSTRG.64455	METTL22	methyltransferase like 22 [Source:NCBI gene;Acc:100523174]	1.24005	2.06048	2.73198	6.92606	6.41863	3.65805	0.354797	-1.49494	down
GO:0005730	nucleolus	cellular_component	6	0.143296	MSTRG.67840	COX7A2L	cytochrome c oxidase subunit 7A-related protein, mitochondrial [Source:NCBI gene;Acc:100516606]	50.4387	60.5713	65.8415	35.4305	14.7634	36.9941	2.02839	1.02034	up
GO:0005730	nucleolus	cellular_component	6	0.143296	MSTRG.77500	SMUG1	single-strand-selective monofunctional uracil-DNA glycosylase 1 [Source:NCBI gene;Acc:100153912]	0.2419	0.255349	0.231461	0.980039	0.758698	0.808564	0.286071	-1.80555	down
GO:0005730	nucleolus	cellular_component	6	0.143296	MSTRG.79572	EMG1	EMG1, N1-specific pseudouridine methyltransferase [Source:NCBI gene;Acc:100627558]	1.7589	2.19622	1.41631	1.65021	16.9211	0.95445	0.275094	-1.862	down
GO:0005730	nucleolus	cellular_component	6	0.143296	MSTRG.79576	ATN1	protein tyrosine phosphatase, non-receptor type 6 [Source:NCBI gene;Acc:100171389];chromosome 5 C12orf57 homolog [Source:NCBI gene;Acc:100627746];atrophin 1 [Source:NCBI gene;Acc:100153709]	0.210273	0.112202	0.150709	0.534553	0.395343	0.302405	0.383984	-1.38088	down
GO:0005730	nucleolus	cellular_component	6	0.143296	MSTRG.9935	EXOSC3	exosome component 3 [Source:NCBI gene;Acc:100152421]	0.408147	0.209219	0.072005	0.330641	4.78711	0.259337	0.128205	-2.96347	down
GO:0042742	defense response to bacterium	biological_process	8	0.146254	MSTRG.103695	PLAC8	placenta specific 8 [Source:NCBI gene;Acc:100525175]	5.65612	2.39925	2.76625	5.75378	12.3401	13.9648	0.337557	-1.5668	down
GO:0042742	defense response to bacterium	biological_process	8	0.146254	MSTRG.82415	ENSSSCG00000002749	haptoglobin [Source:NCBI gene;Acc:397061]	0.595467	0.51069	0.189957	0.0154455	0.0305833	0.123188	7.65948	2.93725	up
GO:0001825	blastocyst formation	biological_process	5	0.146537	MSTRG.67237	RTN4	reticulon 4 [Source:NCBI gene;Acc:100170118]	0.16393	0.131148	0.142955	0.0737582	2.00772	0.289307	0.184763	-2.43625	down
GO:0016571	histone methylation	biological_process	11	0.146537	MSTRG.105012	EED	embryonic ectoderm development [Source:NCBI gene;Acc:100521029]	0.38577	0.316162	0.358712	0.454926	1.8216	0.799595	0.344799	-1.53617	down
GO:0038191	neuropilin binding	molecular_function	6	0.146537	MSTRG.5403	SEMA6D	semaphorin 6D [Source:NCBI gene;Acc:100511850]	1.50021	1.4594	1.15497	0.706227	0.724986	0.566009	2.06015	1.04275	up
GO:0018279	protein N-linked glycosylation via asparagine	biological_process	11	0.146537	MSTRG.57436	MGAT1	mannosyl (alpha-1,3-)-glycoprotein beta-1,2-N-acetylglucosaminyltransferase [Source:NCBI gene;Acc:780412]	0.0773279	0.12886	0.203276	0.200785	1.23704	1.23361	0.153275	-2.70581	down
GO:0001702	gastrulation with mouth forming second	biological_process	7	0.146537	MSTRG.114176	AMOT	angiomotin [Source:NCBI gene;Acc:100158213]	5.28144	3.56965	3.55318	0.318417	0.404838	0.524954	9.93765	3.3129	up
GO:0006820	anion transport	biological_process	7	0.146537	MSTRG.79717	ENSSSCG00000000670		0.378521	0.202478	0.113038	0.0570082	3.45803	0.545949	0.170904	-2.54875	down
GO:0035329	hippo signaling	biological_process	6	0.146537	MSTRG.114176	AMOT	angiomotin [Source:NCBI gene;Acc:100158213]	5.28144	3.56965	3.55318	0.318417	0.404838	0.524954	9.93765	3.3129	up
GO:0070372	regulation of ERK1 and ERK2 cascade	biological_process	11	0.146537	MSTRG.79576	ATN1	protein tyrosine phosphatase, non-receptor type 6 [Source:NCBI gene;Acc:100171389];chromosome 5 C12orf57 homolog [Source:NCBI gene;Acc:100627746];atrophin 1 [Source:NCBI gene;Acc:100153709]	0.210273	0.112202	0.150709	0.534553	0.395343	0.302405	0.383984	-1.38088	down
GO:0005680	anaphase-promoting complex	cellular_component	7	0.146537	MSTRG.10763	CDC26	cell division cycle 26 [Source:NCBI gene;Acc:100621961]	4.93273	4.78897	6.03684	2.68184	1.51783	2.27431	2.43414	1.28341	up
GO:0031683	G-protein beta/gamma-subunit complex binding	molecular_function	5	0.146537	MSTRG.75289	GNAT2	G protein subunit alpha transducin 2 [Source:NCBI gene;Acc:110260357]	7.43964	6.06571	9.5273	1.58226	0.596055	3.31243	4.19482	2.06861	up
GO:0006120	mitochondrial electron transport, NADH to ubiquinone	biological_process	8	0.146537	MSTRG.13765	NDUFB6	NADH:ubiquinone oxidoreductase subunit B6 [Source:NCBI gene;Acc:733605]	52.6869	87.4983	109.932	43.7821	37.5034	42.2519	2.02463	1.01765	up
GO:0045807	positive regulation of endocytosis	biological_process	8	0.146537	MSTRG.91113	TSPAN1	tetraspanin 1 [Source:NCBI gene;Acc:100511571]	0.884601	0.593303	0.81474	4.7763	0.97528	2.33531	0.283501	-1.81857	down
GO:0006270	DNA replication initiation	biological_process	8	0.146537	MSTRG.34948	CDC45	cell division cycle 45 [Source:NCBI gene;Acc:100151862]	0.805647	0.79637	0.783219	2.78155	1.17348	1.41952	0.443802	-1.17201	down
GO:0035855	megakaryocyte development	biological_process	7	0.146537	MSTRG.79576	ATN1	protein tyrosine phosphatase, non-receptor type 6 [Source:NCBI gene;Acc:100171389];chromosome 5 C12orf57 homolog [Source:NCBI gene;Acc:100627746];atrophin 1 [Source:NCBI gene;Acc:100153709]	0.210273	0.112202	0.150709	0.534553	0.395343	0.302405	0.383984	-1.38088	down
GO:0005923	bicellular tight junction	cellular_component	6	0.149284	MSTRG.114176	AMOT	angiomotin [Source:NCBI gene;Acc:100158213]	5.28144	3.56965	3.55318	0.318417	0.404838	0.524954	9.93765	3.3129	up
GO:0005923	bicellular tight junction	cellular_component	6	0.149284	MSTRG.18026	ENSSSCG00000009500	claudin 10 [Source:NCBI gene;Acc:100153752]	18.311	10.1719	18.1235	7.94939	6.23581	7.17764	2.18166	1.12543	up
GO:0048870	cell motility	biological_process	5	0.154021	MSTRG.58001	IER2	immediate early response 2 [Source:NCBI gene;Acc:100525209]	5.82806	5.20337	2.50087	22.3684	5.95222	5.74416	0.397252	-1.33187	down
GO:1904646	cellular response to amyloid-beta	biological_process	9	0.154021	MSTRG.43825	EPHA4	EPH receptor A4 [Source:NCBI gene;Acc:100188979]	0.0523015	0.0001	0.0112106	0.0383046	0.315299	0.265036	0.102826	-3.28172	down
GO:0003746	translation elongation factor activity	molecular_function	8	0.154021	MSTRG.105236	ENSSSCG00000034113	elongation factor 1-alpha, oocyte form-like [Source:NCBI gene;Acc:100514912]	3.8395	0.834452	0.381091	0.470977	43.4114	5.11024	0.10318	-3.27677	down
GO:0032148	activation of protein kinase B activity	biological_process	13	0.154021	MSTRG.96093	ANG	angiogenin [Source:HGNC Symbol;Acc:HGNC:483]	1.53606	0.562285	0.0115028	0.421674	26.6949	0.668978	0.0759332	-3.71913	down
GO:0007616	long-term memory	biological_process	6	0.154021	MSTRG.71579	CALB1	calbindin 1 [Source:NCBI gene;Acc:100153645]	2.99329	2.57179	1.51356	2.34552	9.74285	3.321	0.459372	-1.12226	down
GO:0042098	T cell proliferation	biological_process	8	0.154021	MSTRG.93633	CCND3	cyclin D3 [Source:NCBI gene;Acc:780426]	4.79349	5.7084	3.88888	22.1029	5.32512	4.48582	0.450925	-1.14904	down
GO:0005540	hyaluronic acid binding	molecular_function	6	0.154021	MSTRG.29899	IMPG2	interphotoreceptor matrix proteoglycan 2 [Source:NCBI gene;Acc:106508014]	0.0231037	0.0590911	0.0001	0.0252249	0.734489	0.19863	0.0858719	-3.54167	down
GO:0030215	semaphorin receptor binding	molecular_function	6	0.154021	MSTRG.5403	SEMA6D	semaphorin 6D [Source:NCBI gene;Acc:100511850]	1.50021	1.4594	1.15497	0.706227	0.724986	0.566009	2.06015	1.04275	up
GO:0003674	molecular_function	molecular_function	2	0.154021	MSTRG.52030	KIAA1147	KIAA1147 ortholog [Source:NCBI gene;Acc:100513325]	2.15863	1.87078	10.223	2.20683	1.32726	2.13527	2.51393	1.32994	up
GO:0004364	glutathione transferase activity	molecular_function	6	0.154021	MSTRG.11553	PTGES	prostaglandin E synthase [Source:NCBI gene;Acc:654407]	0.38628	0.803081	0.165398	1.10346	8.45468	0.680506	0.132318	-2.91792	down
GO:0007498	mesoderm development	biological_process	6	0.154021	MSTRG.50718	SNAI1	snail family transcriptional repressor 1 [Source:NCBI gene;Acc:396583]	0.660406	0.0898251	0.256833	0.291344	4.89812	0.248128	0.185204	-2.43281	down
GO:0001580	detection of chemical stimulus involved in sensory perception of bitter taste	biological_process	8	0.154021	MSTRG.75289	GNAT2	G protein subunit alpha transducin 2 [Source:NCBI gene;Acc:110260357]	7.43964	6.06571	9.5273	1.58226	0.596055	3.31243	4.19482	2.06861	up
GO:0008045	motor neuron axon guidance	biological_process	7	0.154021	MSTRG.43825	EPHA4	EPH receptor A4 [Source:NCBI gene;Acc:100188979]	0.0523015	0.0001	0.0112106	0.0383046	0.315299	0.265036	0.102826	-3.28172	down
GO:0031334	positive regulation of protein complex assembly	biological_process	7	0.154021	MSTRG.100395	FNIP2	folliculin interacting protein 2 [Source:NCBI gene;Acc:106504653]	0.469206	0.339117	0.29668	1.10217	0.882639	0.596479	0.428081	-1.22404	down
GO:0006298	mismatch repair	biological_process	9	0.154021	MSTRG.80529	TDG	thymine DNA glycosylase [Source:NCBI gene;Acc:100155184]	0.320154	0.0126814	0.0270092	0.097012	3.31748	0.169681	0.100398	-3.31619	down
GO:0021522	spinal cord motor neuron differentiation	biological_process	7	0.154021	MSTRG.13305	PTCH1	patched 1 [Source:NCBI gene;Acc:100627504]	0.606722	0.867407	0.556926	1.95901	1.51252	1.16733	0.437835	-1.19154	down
GO:0022857	transmembrane transporter activity	molecular_function	4	0.155051	MSTRG.79727	ENSSSCG00000022925	solute carrier family 2 member 3 [Source:NCBI gene;Acc:100626468]	0.0984421	0.0539458	0.14908	0.0992056	0.948485	0.329487	0.218903	-2.19164	down
GO:0022857	transmembrane transporter activity	molecular_function	4	0.155051	MSTRG.80751	SLC25A3	solute carrier family 25 member 3 [Source:NCBI gene;Acc:100302698]	5.57458	3.46529	1.556	1.6997	0.97231	1.73745	2.40299	1.26483	up
GO:0022857	transmembrane transporter activity	molecular_function	4	0.155051	MSTRG.93743	SLC35B2	solute carrier family 35 member B2 [Source:NCBI gene;Acc:100516086]	0.230849	0.25567	0.635806	2.4975	0.8083	0.696707	0.280406	-1.83441	down
GO:0005623	cell	cellular_component	3	0.158234	MSTRG.58324	ENSSSCG00000013607		5.18732	4.29227	3.56463	4.21383	30.3545	4.04211	0.337841	-1.56558	down
GO:0005623	cell	cellular_component	3	0.158234	MSTRG.58403	ENSSSCG00000013611		0.177795	0.216793	0.199659	0.116362	1.98794	0.110146	0.268349	-1.89782	down
GO:0005623	cell	cellular_component	3	0.158234	MSTRG.58485	ENSSSCG00000033635	putative methyl-CpG-binding domain protein 3-like 5 [Source:NCBI gene;Acc:102167984]	7.29435	1.14208	0.176013	0.139841	55.1283	5.26978	0.142265	-2.81335	down
GO:0005623	cell	cellular_component	3	0.158234	MSTRG.84882	GPR32	G protein-coupled receptor 32 [Source:HGNC Symbol;Acc:HGNC:4487]	1.78059	2.63279	1.05033	5.80506	2.34012	3.34354	0.475572	-1.07226	down
GO:0016853	isomerase activity	molecular_function	4	0.158448	MSTRG.11553	PTGES	prostaglandin E synthase [Source:NCBI gene;Acc:654407]	0.38628	0.803081	0.165398	1.10346	8.45468	0.680506	0.132318	-2.91792	down
GO:0016853	isomerase activity	molecular_function	4	0.158448	MSTRG.18892	P4HB	prolyl 4-hydroxylase subunit beta [Source:NCBI gene;Acc:110255932]	0.122147	0.0813144	0.213744	0.773814	0.415136	0.511446	0.245358	-2.02704	down
GO:0000922	spindle pole	cellular_component	6	0.158448	MSTRG.46337	PLK2	polo like kinase 2 [Source:NCBI gene;Acc:397251]	0.262971	0.109657	0.164203	0.216226	1.30812	0.237568	0.304687	-1.7146	down
GO:0000922	spindle pole	cellular_component	6	0.158448	MSTRG.87101	AUNIP	aurora kinase A and ninein interacting protein [Source:NCBI gene;Acc:100523251]	7.79703	7.50542	3.52488	2.8093	2.49668	3.08502	2.24375	1.16591	up
GO:0007219	Notch signaling pathway	biological_process	6	0.158448	MSTRG.49850	POFUT1	protein O-fucosyltransferase 1 [Source:NCBI gene;Acc:397627]	1.35014	1.62157	1.07831	4.56388	1.64527	2.10594	0.487068	-1.0378	down
GO:0007219	Notch signaling pathway	biological_process	6	0.158448	MSTRG.82415	ENSSSCG00000002749	haptoglobin [Source:NCBI gene;Acc:397061]	0.595467	0.51069	0.189957	0.0154455	0.0305833	0.123188	7.65948	2.93725	up
GO:0102568	phospholipase A2 activity consuming 1,2-dioleoylphosphatidylethanolamine)	molecular_function	7	0.161439	MSTRG.5647	PLA2G4D	phospholipase A2 group IVD [Source:NCBI gene;Acc:102162529]	1.1088	0.638485	2.48392	3.15773	2.5783	2.83521	0.493651	-1.01844	down
GO:0002548	monocyte chemotaxis	biological_process	6	0.161439	MSTRG.44130	CCL20	C-C motif chemokine ligand 20 [Source:NCBI gene;Acc:553951]	0.592201	1.00993	0.790102	0.0001	0.0001	0.0001	7974.1	12.9611	up
GO:0070006	metalloaminopeptidase activity	molecular_function	9	0.161439	MSTRG.76736	XPNPEP3	X-prolyl aminopeptidase 3 [Source:NCBI gene;Acc:110260639]	1.80059	1.36556	1.65087	0.72591	0.591095	0.999733	2.07923	1.05605	up
GO:0098556	cytoplasmic side of rough endoplasmic reticulum membrane	cellular_component	8	0.161439	MSTRG.85816	RPL22	ribosomal protein L22 [Source:NCBI gene;Acc:397047]	15.06	11.2568	15.2362	10.037	4.9	4.18041	2.17357	1.12006	up
GO:0045879	negative regulation of smoothened signaling pathway	biological_process	9	0.161439	MSTRG.13305	PTCH1	patched 1 [Source:NCBI gene;Acc:100627504]	0.606722	0.867407	0.556926	1.95901	1.51252	1.16733	0.437835	-1.19154	down
GO:0048593	camera-type eye morphogenesis	biological_process	8	0.161439	MSTRG.79576	ATN1	protein tyrosine phosphatase, non-receptor type 6 [Source:NCBI gene;Acc:100171389];chromosome 5 C12orf57 homolog [Source:NCBI gene;Acc:100627746];atrophin 1 [Source:NCBI gene;Acc:100153709]	0.210273	0.112202	0.150709	0.534553	0.395343	0.302405	0.383984	-1.38088	down
GO:0008327	methyl-CpG binding	molecular_function	6	0.161439	MSTRG.58485	ENSSSCG00000033635	putative methyl-CpG-binding domain protein 3-like 5 [Source:NCBI gene;Acc:102167984]	7.29435	1.14208	0.176013	0.139841	55.1283	5.26978	0.142265	-2.81335	down
GO:0005246	calcium channel regulator activity	molecular_function	6	0.161439	MSTRG.85023	CACNG7	calcium voltage-gated channel auxiliary subunit gamma 7 [Source:NCBI gene;Acc:100519605]	6.4139	1.9807	1.68089	1.6657	1.06024	1.61377	2.32169	1.21518	up
GO:0005575	cellular_component	cellular_component	2	0.161439	MSTRG.52030	KIAA1147	KIAA1147 ortholog [Source:NCBI gene;Acc:100513325]	2.15863	1.87078	10.223	2.20683	1.32726	2.13527	2.51393	1.32994	up
GO:0005763	mitochondrial small ribosomal subunit	cellular_component	9	0.161439	MSTRG.74083	DAP3	death associated protein 3 [Source:NCBI gene;Acc:100152332]	0.416923	0.663525	0.590069	0.610817	1.92159	1.02077	0.470147	-1.08882	down
GO:0043409	negative regulation of MAPK cascade	biological_process	11	0.161439	MSTRG.79576	ATN1	protein tyrosine phosphatase, non-receptor type 6 [Source:NCBI gene;Acc:100171389];chromosome 5 C12orf57 homolog [Source:NCBI gene;Acc:100627746];atrophin 1 [Source:NCBI gene;Acc:100153709]	0.210273	0.112202	0.150709	0.534553	0.395343	0.302405	0.383984	-1.38088	down
GO:0090305	nucleic acid phosphodiester bond hydrolysis	biological_process	8	0.164615	MSTRG.45510	RAD1	RAD1 checkpoint DNA exonuclease [Source:NCBI gene;Acc:100513318]	3.47049	7.29687	4.38973	15.7822	14.8965	6.5388	0.407256	-1.29599	down
GO:0090305	nucleic acid phosphodiester bond hydrolysis	biological_process	8	0.164615	MSTRG.96093	ANG	angiogenin [Source:HGNC Symbol;Acc:HGNC:483]	1.53606	0.562285	0.0115028	0.421674	26.6949	0.668978	0.0759332	-3.71913	down
GO:0022900	electron transport chain	biological_process	6	0.167714	MSTRG.11959	GLRX2	glutaredoxin 2 [Source:NCBI gene;Acc:100511215]	2.89006	4.16244	13.2857	2.90146	3.38496	2.30294	2.36784	1.24357	up
GO:0022900	electron transport chain	biological_process	6	0.167714	MSTRG.67840	COX7A2L	cytochrome c oxidase subunit 7A-related protein, mitochondrial [Source:NCBI gene;Acc:100516606]	50.4387	60.5713	65.8415	35.4305	14.7634	36.9941	2.02839	1.02034	up
GO:0005178	integrin binding	molecular_function	6	0.167714	MSTRG.1593	CCN2	cellular communication network factor 2 [Source:NCBI gene;Acc:100152141]	0.053192	0.083009	0.166928	0.112107	2.49189	0.564715	0.0956631	-3.38589	down
GO:0005178	integrin binding	molecular_function	6	0.167714	MSTRG.18892	P4HB	prolyl 4-hydroxylase subunit beta [Source:NCBI gene;Acc:110255932]	0.122147	0.0813144	0.213744	0.773814	0.415136	0.511446	0.245358	-2.02704	down
GO:0016209	antioxidant activity	molecular_function	3	0.168794	MSTRG.82415	ENSSSCG00000002749	haptoglobin [Source:NCBI gene;Acc:397061]	0.595467	0.51069	0.189957	0.0154455	0.0305833	0.123188	7.65948	2.93725	up
GO:0031491	nucleosome binding	molecular_function	5	0.168794	MSTRG.105012	EED	embryonic ectoderm development [Source:NCBI gene;Acc:100521029]	0.38577	0.316162	0.358712	0.454926	1.8216	0.799595	0.344799	-1.53617	down
GO:0070979	protein K11-linked ubiquitination	biological_process	13	0.168794	MSTRG.10763	CDC26	cell division cycle 26 [Source:NCBI gene;Acc:100621961]	4.93273	4.78897	6.03684	2.68184	1.51783	2.27431	2.43414	1.28341	up
GO:0005520	insulin-like growth factor binding	molecular_function	6	0.168794	MSTRG.1593	CCN2	cellular communication network factor 2 [Source:NCBI gene;Acc:100152141]	0.053192	0.083009	0.166928	0.112107	2.49189	0.564715	0.0956631	-3.38589	down
GO:0099055	integral component of postsynaptic membrane	cellular_component	8	0.168794	MSTRG.43825	EPHA4	EPH receptor A4 [Source:NCBI gene;Acc:100188979]	0.0523015	0.0001	0.0112106	0.0383046	0.315299	0.265036	0.102826	-3.28172	down
GO:0008375	acetylglucosaminyltransferase activity	molecular_function	7	0.168794	MSTRG.57436	MGAT1	mannosyl (alpha-1,3-)-glycoprotein beta-1,2-N-acetylglucosaminyltransferase [Source:NCBI gene;Acc:780412]	0.0773279	0.12886	0.203276	0.200785	1.23704	1.23361	0.153275	-2.70581	down
GO:0070527	platelet aggregation	biological_process	7	0.168794	MSTRG.79576	ATN1	protein tyrosine phosphatase, non-receptor type 6 [Source:NCBI gene;Acc:100171389];chromosome 5 C12orf57 homolog [Source:NCBI gene;Acc:100627746];atrophin 1 [Source:NCBI gene;Acc:100153709]	0.210273	0.112202	0.150709	0.534553	0.395343	0.302405	0.383984	-1.38088	down
GO:0006979	response to oxidative stress	biological_process	5	0.170824	MSTRG.14529	ENSSSCG00000011077	methionine sulfoxide reductase B2 [Source:NCBI gene;Acc:100624041]	1.35888	1.17081	1.84213	0.296201	0.584639	0.902432	2.45157	1.29371	up
GO:0006979	response to oxidative stress	biological_process	5	0.170824	MSTRG.75628	GCLM	glutamate-cysteine ligase modifier subunit [Source:NCBI gene;Acc:100153977]	0.644978	0.755054	0.599399	0.235752	0.272461	0.126212	3.15156	1.65607	up
GO:0005198	structural molecule activity	molecular_function	3	0.172007	MSTRG.18026	ENSSSCG00000009500	claudin 10 [Source:NCBI gene;Acc:100153752]	18.311	10.1719	18.1235	7.94939	6.23581	7.17764	2.18166	1.12543	up
GO:0005198	structural molecule activity	molecular_function	3	0.172007	MSTRG.25910	SEC13	SEC13 homolog, nuclear pore and COPII coat complex component [Source:NCBI gene;Acc:100739864]	17.1218	12.3253	9.15024	48.1408	13.311	17.4768	0.489017	-1.03204	down
GO:0005198	structural molecule activity	molecular_function	3	0.172007	MSTRG.9872	CLTA	clathrin light chain A [Source:NCBI gene;Acc:100187581]	8.16849	8.27099	7.75401	15.2467	24.0336	13.4794	0.458561	-1.12482	down
GO:0016239	positive regulation of macroautophagy	biological_process	10	0.176084	MSTRG.64911	SYNGR3	TSC complex subunit 2 [Source:NCBI gene;Acc:100505408];synaptogyrin 3 [Source:NCBI gene;Acc:100515947]	0.287956	0.167774	0.23056	0.799264	0.380647	0.401474	0.43398	-1.2043	down
GO:0022604	regulation of cell morphogenesis	biological_process	7	0.176084	MSTRG.74997	STRIP1	striatin interacting protein 1 [Source:NCBI gene;Acc:100510902]	0.836634	0.427456	0.655662	1.81234	1.34641	1.38099	0.422877	-1.24169	down
GO:0008150	biological_process	biological_process	2	0.176084	MSTRG.52030	KIAA1147	KIAA1147 ortholog [Source:NCBI gene;Acc:100513325]	2.15863	1.87078	10.223	2.20683	1.32726	2.13527	2.51393	1.32994	up
GO:0004693	cyclin-dependent protein serine/threonine kinase activity	molecular_function	9	0.176084	MSTRG.93633	CCND3	cyclin D3 [Source:NCBI gene;Acc:780426]	4.79349	5.7084	3.88888	22.1029	5.32512	4.48582	0.450925	-1.14904	down
GO:0008219	cell death	biological_process	4	0.176084	MSTRG.96781	SUSD6	sushi domain containing 6 [Source:NCBI gene;Acc:100155733]	0.835342	0.737808	0.372869	2.92939	1.52774	0.601226	0.384714	-1.37814	down
GO:0098686	hippocampal mossy fiber to CA3 synapse	cellular_component	5	0.176084	MSTRG.71579	CALB1	calbindin 1 [Source:NCBI gene;Acc:100153645]	2.99329	2.57179	1.51356	2.34552	9.74285	3.321	0.459372	-1.12226	down
GO:0050770	regulation of axonogenesis	biological_process	9	0.18331	MSTRG.43825	EPHA4	EPH receptor A4 [Source:NCBI gene;Acc:100188979]	0.0523015	0.0001	0.0112106	0.0383046	0.315299	0.265036	0.102826	-3.28172	down
GO:0005719	nuclear euchromatin	cellular_component	8	0.18331	MSTRG.92645	HIST1H1D	histone cluster 1 H1 family member d [Source:HGNC Symbol;Acc:HGNC:4717]	3.66595	3.72377	3.04851	2.89221	33.9543	3.83307	0.256596	-1.96243	down
GO:0032715	negative regulation of interleukin-6 production	biological_process	8	0.18331	MSTRG.79576	ATN1	protein tyrosine phosphatase, non-receptor type 6 [Source:NCBI gene;Acc:100171389];chromosome 5 C12orf57 homolog [Source:NCBI gene;Acc:100627746];atrophin 1 [Source:NCBI gene;Acc:100153709]	0.210273	0.112202	0.150709	0.534553	0.395343	0.302405	0.383984	-1.38088	down
GO:0032281	AMPA glutamate receptor complex	cellular_component	8	0.18331	MSTRG.85023	CACNG7	calcium voltage-gated channel auxiliary subunit gamma 7 [Source:NCBI gene;Acc:100519605]	6.4139	1.9807	1.68089	1.6657	1.06024	1.61377	2.32169	1.21518	up
GO:0035108	limb morphogenesis	biological_process	6	0.18331	MSTRG.13305	PTCH1	patched 1 [Source:NCBI gene;Acc:100627504]	0.606722	0.867407	0.556926	1.95901	1.51252	1.16733	0.437835	-1.19154	down
GO:0042542	response to hydrogen peroxide	biological_process	7	0.18331	MSTRG.11959	GLRX2	glutaredoxin 2 [Source:NCBI gene;Acc:100511215]	2.89006	4.16244	13.2857	2.90146	3.38496	2.30294	2.36784	1.24357	up
GO:0042327	positive regulation of phosphorylation	biological_process	10	0.18331	MSTRG.96093	ANG	angiogenin [Source:HGNC Symbol;Acc:HGNC:483]	1.53606	0.562285	0.0115028	0.421674	26.6949	0.668978	0.0759332	-3.71913	down
GO:0019901	protein kinase binding	molecular_function	7	0.186107	MSTRG.101359	CCNG2	cyclin G2 [Source:NCBI gene;Acc:100523979]	0.531283	0.0731963	0.0849841	0.0347397	3.04215	0.466961	0.194552	-2.36177	down
GO:0019901	protein kinase binding	molecular_function	7	0.186107	MSTRG.36944	ACTA2	actin, alpha 2, smooth muscle, aorta [Source:NCBI gene;Acc:733615]	3.07808	4.01699	1.02595	8.39226	1.56478	9.18592	0.42423	-1.23708	down
GO:0019901	protein kinase binding	molecular_function	7	0.186107	MSTRG.74997	STRIP1	striatin interacting protein 1 [Source:NCBI gene;Acc:100510902]	0.836634	0.427456	0.655662	1.81234	1.34641	1.38099	0.422877	-1.24169	down
GO:0019901	protein kinase binding	molecular_function	7	0.186107	MSTRG.79576	ATN1	protein tyrosine phosphatase, non-receptor type 6 [Source:NCBI gene;Acc:100171389];chromosome 5 C12orf57 homolog [Source:NCBI gene;Acc:100627746];atrophin 1 [Source:NCBI gene;Acc:100153709]	0.210273	0.112202	0.150709	0.534553	0.395343	0.302405	0.383984	-1.38088	down
GO:0019901	protein kinase binding	molecular_function	7	0.186107	MSTRG.93633	CCND3	cyclin D3 [Source:NCBI gene;Acc:780426]	4.79349	5.7084	3.88888	22.1029	5.32512	4.48582	0.450925	-1.14904	down
GO:0003677	DNA binding	molecular_function	6	0.189437	MSTRG.57042	RNF141	ring finger protein 141 [Source:NCBI gene;Acc:100620525]	1.1265	0.555738	1.67678	0.447319	0.299828	0.250115	3.36824	1.75199	up
GO:0003677	DNA binding	molecular_function	6	0.189437	MSTRG.58001	IER2	immediate early response 2 [Source:NCBI gene;Acc:100525209]	5.82806	5.20337	2.50087	22.3684	5.95222	5.74416	0.397252	-1.33187	down
GO:0003677	DNA binding	molecular_function	6	0.189437	MSTRG.66050	TCF7L1	transcription factor 7 like 1 [Source:NCBI gene;Acc:100523899]	5.41287	5.90696	4.13335	21.2359	5.30819	10.6855	0.415078	-1.26855	down
GO:0003677	DNA binding	molecular_function	6	0.189437	MSTRG.72082	ZFHX4	zinc finger homeobox 4 [Source:NCBI gene;Acc:100514045]	0.0494685	0.11884	0.0725548	0.111944	0.598748	0.223617	0.257798	-1.95569	down
GO:0003677	DNA binding	molecular_function	6	0.189437	MSTRG.75205	ENSSSCG00000039615	histone H2A type 2-A-like [Source:NCBI gene;Acc:100624086]	34.0413	2.31586	28.9306	14.1282	269.584	14.3349	0.219052	-2.19065	down
GO:0003677	DNA binding	molecular_function	6	0.189437	MSTRG.79576	ATN1	protein tyrosine phosphatase, non-receptor type 6 [Source:NCBI gene;Acc:100171389];chromosome 5 C12orf57 homolog [Source:NCBI gene;Acc:100627746];atrophin 1 [Source:NCBI gene;Acc:100153709]	0.210273	0.112202	0.150709	0.534553	0.395343	0.302405	0.383984	-1.38088	down
GO:0003677	DNA binding	molecular_function	6	0.189437	MSTRG.80529	TDG	thymine DNA glycosylase [Source:NCBI gene;Acc:100155184]	0.320154	0.0126814	0.0270092	0.097012	3.31748	0.169681	0.100398	-3.31619	down
GO:0003677	DNA binding	molecular_function	6	0.189437	MSTRG.91015	KLF17	Kruppel like factor 17 [Source:NCBI gene;Acc:100302639]	0.0496973	0.0466169	0.0001	0.0001	1.91349	0.265997	0.044235	-4.49867	down
GO:0003677	DNA binding	molecular_function	6	0.189437	MSTRG.92622	ENSSSCG00000001105		1.39326	0.523465	0.839828	0.428173	14.0467	3.20144	0.155946	-2.68088	down
GO:0003677	DNA binding	molecular_function	6	0.189437	MSTRG.92635	HIST1H2BB	histone H2B type 1-B [Source:NCBI gene;Acc:110261486]	40.8349	8.44861	15.271	1.80244	280.722	19.3824	0.213823	-2.22551	down
GO:0003677	DNA binding	molecular_function	6	0.189437	MSTRG.92645	HIST1H1D	histone cluster 1 H1 family member d [Source:HGNC Symbol;Acc:HGNC:4717]	3.66595	3.72377	3.04851	2.89221	33.9543	3.83307	0.256596	-1.96243	down
GO:0003677	DNA binding	molecular_function	6	0.189437	MSTRG.92648	HIST1H1E	histone cluster 1, H2bd [Source:NCBI gene;Acc:100157327];histone cluster 1 H1 family member e [Source:HGNC Symbol;Acc:HGNC:4718]	11.9816	5.36114	5.81832	7.25161	39.257	8.82853	0.418545	-1.25654	down
GO:0003677	DNA binding	molecular_function	6	0.189437	MSTRG.92717	ENSSSCG00000036181	histone H2B type 1-H-like [Source:NCBI gene;Acc:110261671]	1.76839	1.53515	2.88304	1.61637	16.0192	4.59055	0.278347	-1.84504	down
GO:0003677	DNA binding	molecular_function	6	0.189437	MSTRG.96901	ELMSAN1	ELM2 and Myb/SANT domain containing 1 [Source:NCBI gene;Acc:100623005]	1.50698	1.20651	0.854776	3.5634	2.09282	1.78774	0.47935	-1.06085	down
GO:0045737	positive regulation of cyclin-dependent protein serine/threonine kinase activity	biological_process	13	0.190474	MSTRG.93633	CCND3	cyclin D3 [Source:NCBI gene;Acc:780426]	4.79349	5.7084	3.88888	22.1029	5.32512	4.48582	0.450925	-1.14904	down
GO:0040008	regulation of growth	biological_process	5	0.190474	MSTRG.13305	PTCH1	patched 1 [Source:NCBI gene;Acc:100627504]	0.606722	0.867407	0.556926	1.95901	1.51252	1.16733	0.437835	-1.19154	down
GO:0042056	chemoattractant activity	molecular_function	7	0.190474	MSTRG.56726	ENSSSCG00000037358	serum amyloid A-3 protein [Source:NCBI gene;Acc:733603]	1.41573	0.535138	3.67373	0.428756	0.135006	0.466621	5.45875	2.44857	up
GO:0004181	metallocarboxypeptidase activity	molecular_function	9	0.190474	MSTRG.43248	CPO	carboxypeptidase O [Source:NCBI gene;Acc:100155330]	4.08463	3.88201	2.27807	1.52566	1.56525	1.34753	2.30818	1.20675	up
GO:0048661	positive regulation of smooth muscle cell proliferation	biological_process	8	0.190474	MSTRG.61625	HBEGF	heparin binding EGF like growth factor [Source:NCBI gene;Acc:397564]	15.2131	11.0205	12.6856	41.4505	17.8294	20.3897	0.488508	-1.03355	down
GO:0045499	chemorepellent activity	molecular_function	7	0.190474	MSTRG.5403	SEMA6D	semaphorin 6D [Source:NCBI gene;Acc:100511850]	1.50021	1.4594	1.15497	0.706227	0.724986	0.566009	2.06015	1.04275	up
GO:0006414	translational elongation	biological_process	8	0.190474	MSTRG.105236	ENSSSCG00000034113	elongation factor 1-alpha, oocyte form-like [Source:NCBI gene;Acc:100514912]	3.8395	0.834452	0.381091	0.470977	43.4114	5.11024	0.10318	-3.27677	down
GO:0048843	negative regulation of axon extension involved in axon guidance	biological_process	9	0.190474	MSTRG.5403	SEMA6D	semaphorin 6D [Source:NCBI gene;Acc:100511850]	1.50021	1.4594	1.15497	0.706227	0.724986	0.566009	2.06015	1.04275	up
GO:0006479	protein methylation	biological_process	10	0.190474	MSTRG.64455	METTL22	methyltransferase like 22 [Source:NCBI gene;Acc:100523174]	1.24005	2.06048	2.73198	6.92606	6.41863	3.65805	0.354797	-1.49494	down
GO:1900087	positive regulation of G1/S transition of mitotic cell cycle	biological_process	10	0.190474	MSTRG.34948	CDC45	cell division cycle 45 [Source:NCBI gene;Acc:100151862]	0.805647	0.79637	0.783219	2.78155	1.17348	1.41952	0.443802	-1.17201	down
GO:0003341	cilium movement	biological_process	6	0.190474	MSTRG.62179	DNAAF5	dynein axonemal assembly factor 5 [Source:NCBI gene;Acc:100737767]	0.766272	1.05185	0.681154	5.29925	0.90085	1.77054	0.313561	-1.67318	down
GO:0048568	embryonic organ development	biological_process	6	0.190474	MSTRG.13305	PTCH1	patched 1 [Source:NCBI gene;Acc:100627504]	0.606722	0.867407	0.556926	1.95901	1.51252	1.16733	0.437835	-1.19154	down
GO:0003682	chromatin binding	molecular_function	4	0.190603	MSTRG.103695	PLAC8	placenta specific 8 [Source:NCBI gene;Acc:100525175]	5.65612	2.39925	2.76625	5.75378	12.3401	13.9648	0.337557	-1.5668	down
GO:0003682	chromatin binding	molecular_function	4	0.190603	MSTRG.105012	EED	embryonic ectoderm development [Source:NCBI gene;Acc:100521029]	0.38577	0.316162	0.358712	0.454926	1.8216	0.799595	0.344799	-1.53617	down
GO:0003682	chromatin binding	molecular_function	4	0.190603	MSTRG.29638	ENSSSCG00000031524	developmental pluripotency associated 2 [Source:NCBI gene;Acc:100620381]	2.34973	1.43574	1.54925	1.22044	9.67862	5.5076	0.325156	-1.6208	down
GO:0003682	chromatin binding	molecular_function	4	0.190603	MSTRG.34948	CDC45	cell division cycle 45 [Source:NCBI gene;Acc:100151862]	0.805647	0.79637	0.783219	2.78155	1.17348	1.41952	0.443802	-1.17201	down
GO:0003682	chromatin binding	molecular_function	4	0.190603	MSTRG.66050	TCF7L1	transcription factor 7 like 1 [Source:NCBI gene;Acc:100523899]	5.41287	5.90696	4.13335	21.2359	5.30819	10.6855	0.415078	-1.26855	down
GO:0098793	presynapse	cellular_component	4	0.196015	MSTRG.71579	CALB1	calbindin 1 [Source:NCBI gene;Acc:100153645]	2.99329	2.57179	1.51356	2.34552	9.74285	3.321	0.459372	-1.12226	down
GO:0098793	presynapse	cellular_component	4	0.196015	MSTRG.85816	RPL22	ribosomal protein L22 [Source:NCBI gene;Acc:397047]	15.06	11.2568	15.2362	10.037	4.9	4.18041	2.17357	1.12006	up
GO:0051537	2 iron, 2 sulfur cluster binding	molecular_function	6	0.197575	MSTRG.92385	CMAH	cytidine monophosphate-N-acetylneuraminic acid hydroxylase [Source:NCBI gene;Acc:396918]	0.0637988	0.0295465	0.0270111	0.122149	0.725204	0.0713848	0.131002	-2.93234	down
GO:0032008	positive regulation of TOR signaling	biological_process	10	0.197575	MSTRG.25910	SEC13	SEC13 homolog, nuclear pore and COPII coat complex component [Source:NCBI gene;Acc:100739864]	17.1218	12.3253	9.15024	48.1408	13.311	17.4768	0.489017	-1.03204	down
GO:0031305	integral component of mitochondrial inner membrane	cellular_component	8	0.197575	MSTRG.80751	SLC25A3	solute carrier family 25 member 3 [Source:NCBI gene;Acc:100302698]	5.57458	3.46529	1.556	1.6997	0.97231	1.73745	2.40299	1.26483	up
GO:0010942	positive regulation of cell death	biological_process	7	0.197575	MSTRG.82415	ENSSSCG00000002749	haptoglobin [Source:NCBI gene;Acc:397061]	0.595467	0.51069	0.189957	0.0154455	0.0305833	0.123188	7.65948	2.93725	up
GO:0007093	mitotic cell cycle checkpoint	biological_process	5	0.197575	MSTRG.46337	PLK2	polo like kinase 2 [Source:NCBI gene;Acc:397251]	0.262971	0.109657	0.164203	0.216226	1.30812	0.237568	0.304687	-1.7146	down
GO:0048514	blood vessel morphogenesis	biological_process	6	0.197575	MSTRG.114176	AMOT	angiomotin [Source:NCBI gene;Acc:100158213]	5.28144	3.56965	3.55318	0.318417	0.404838	0.524954	9.93765	3.3129	up
GO:0005244	voltage-gated ion channel activity	molecular_function	9	0.199198	MSTRG.40059	ENSSSCG00000035189	transmembrane protein 37 [Source:NCBI gene;Acc:100522166]	0.12341	0.25369	0.190508	0.140408	1.7171	0.233327	0.271474	-1.88111	down
GO:0005244	voltage-gated ion channel activity	molecular_function	9	0.199198	MSTRG.85023	CACNG7	calcium voltage-gated channel auxiliary subunit gamma 7 [Source:NCBI gene;Acc:100519605]	6.4139	1.9807	1.68089	1.6657	1.06024	1.61377	2.32169	1.21518	up
GO:0008284	positive regulation of cell population proliferation	biological_process	7	0.199712	MSTRG.101359	CCNG2	cyclin G2 [Source:NCBI gene;Acc:100523979]	0.531283	0.0731963	0.0849841	0.0347397	3.04215	0.466961	0.194552	-2.36177	down
GO:0008284	positive regulation of cell population proliferation	biological_process	7	0.199712	MSTRG.103695	PLAC8	placenta specific 8 [Source:NCBI gene;Acc:100525175]	5.65612	2.39925	2.76625	5.75378	12.3401	13.9648	0.337557	-1.5668	down
GO:0008284	positive regulation of cell population proliferation	biological_process	7	0.199712	MSTRG.61625	HBEGF	heparin binding EGF like growth factor [Source:NCBI gene;Acc:397564]	15.2131	11.0205	12.6856	41.4505	17.8294	20.3897	0.488508	-1.03355	down
GO:0008284	positive regulation of cell population proliferation	biological_process	7	0.199712	MSTRG.79576	ATN1	protein tyrosine phosphatase, non-receptor type 6 [Source:NCBI gene;Acc:100171389];chromosome 5 C12orf57 homolog [Source:NCBI gene;Acc:100627746];atrophin 1 [Source:NCBI gene;Acc:100153709]	0.210273	0.112202	0.150709	0.534553	0.395343	0.302405	0.383984	-1.38088	down
GO:0008284	positive regulation of cell population proliferation	biological_process	7	0.199712	MSTRG.86383	ENSSSCG00000032991	melanoma antigen preferentially expressed in tumors-like [Source:NCBI gene;Acc:100624852]	0.879465	0.241919	0.0164469	0.0001	11.5002	0.165415	0.0975363	-3.35792	down
GO:0030335	positive regulation of cell migration	biological_process	8	0.2006	MSTRG.50718	SNAI1	snail family transcriptional repressor 1 [Source:NCBI gene;Acc:396583]	0.660406	0.0898251	0.256833	0.291344	4.89812	0.248128	0.185204	-2.43281	down
GO:0030335	positive regulation of cell migration	biological_process	8	0.2006	MSTRG.5403	SEMA6D	semaphorin 6D [Source:NCBI gene;Acc:100511850]	1.50021	1.4594	1.15497	0.706227	0.724986	0.566009	2.06015	1.04275	up
GO:0030335	positive regulation of cell migration	biological_process	8	0.2006	MSTRG.61625	HBEGF	heparin binding EGF like growth factor [Source:NCBI gene;Acc:397564]	15.2131	11.0205	12.6856	41.4505	17.8294	20.3897	0.488508	-1.03355	down
GO:0007010	cytoskeleton organization	biological_process	6	0.202386	MSTRG.19964	FMNL1	formin like 1 [Source:NCBI gene;Acc:100520585]	0.529639	0.312757	0.559349	0.981976	1.3453	0.888322	0.43592	-1.19786	down
GO:0007010	cytoskeleton organization	biological_process	6	0.202386	MSTRG.91570	TUBB2B	tubulin beta-2A chain [Source:NCBI gene;Acc:100624785]	4.75497	3.10179	4.01371	15.731	4.45881	5.2611	0.466407	-1.10034	down
GO:0000077	DNA damage checkpoint	biological_process	7	0.204614	MSTRG.45510	RAD1	RAD1 checkpoint DNA exonuclease [Source:NCBI gene;Acc:100513318]	3.47049	7.29687	4.38973	15.7822	14.8965	6.5388	0.407256	-1.29599	down
GO:0006493	protein O-linked glycosylation	biological_process	10	0.204614	MSTRG.49850	POFUT1	protein O-fucosyltransferase 1 [Source:NCBI gene;Acc:397627]	1.35014	1.62157	1.07831	4.56388	1.64527	2.10594	0.487068	-1.0378	down
GO:0010634	positive regulation of epithelial cell migration	biological_process	9	0.204614	MSTRG.67237	RTN4	reticulon 4 [Source:NCBI gene;Acc:100170118]	0.16393	0.131148	0.142955	0.0737582	2.00772	0.289307	0.184763	-2.43625	down
GO:0004623	phospholipase A2 activity	molecular_function	8	0.204614	MSTRG.5647	PLA2G4D	phospholipase A2 group IVD [Source:NCBI gene;Acc:102162529]	1.1088	0.638485	2.48392	3.15773	2.5783	2.83521	0.493651	-1.01844	down
GO:0030879	mammary gland development	biological_process	7	0.204614	MSTRG.13305	PTCH1	patched 1 [Source:NCBI gene;Acc:100627504]	0.606722	0.867407	0.556926	1.95901	1.51252	1.16733	0.437835	-1.19154	down
GO:0016788	hydrolase activity, acting on ester bonds	molecular_function	5	0.204614	MSTRG.14204	MEIG1	oleoyl-ACP hydrolase [Source:NCBI gene;Acc:100627446];meiosis/spermiogenesis associated 1 [Source:NCBI gene;Acc:100626847]	9.2929	6.56972	8.84071	5.12092	3.88175	1.60508	2.3288	1.21959	up
GO:0071479	cellular response to ionizing radiation	biological_process	7	0.204614	MSTRG.45510	RAD1	RAD1 checkpoint DNA exonuclease [Source:NCBI gene;Acc:100513318]	3.47049	7.29687	4.38973	15.7822	14.8965	6.5388	0.407256	-1.29599	down
GO:0034260	negative regulation of GTPase activity	biological_process	8	0.204614	MSTRG.114176	AMOT	angiomotin [Source:NCBI gene;Acc:100158213]	5.28144	3.56965	3.55318	0.318417	0.404838	0.524954	9.93765	3.3129	up
GO:0001837	epithelial to mesenchymal transition	biological_process	7	0.204614	MSTRG.50718	SNAI1	snail family transcriptional repressor 1 [Source:NCBI gene;Acc:396583]	0.660406	0.0898251	0.256833	0.291344	4.89812	0.248128	0.185204	-2.43281	down
GO:0000979	RNA polymerase II core promoter sequence-specific DNA binding	molecular_function	10	0.204614	MSTRG.43955	ENSSSCG00000016191	zinc finger protein 142 [Source:NCBI gene;Acc:100152736]	1.12502	1.27089	1.03153	3.6311	1.68453	1.77556	0.483339	-1.04889	down
GO:0009409	response to cold	biological_process	5	0.204614	MSTRG.103695	PLAC8	placenta specific 8 [Source:NCBI gene;Acc:100525175]	5.65612	2.39925	2.76625	5.75378	12.3401	13.9648	0.337557	-1.5668	down
GO:0005154	epidermal growth factor receptor binding	molecular_function	7	0.204614	MSTRG.61625	HBEGF	heparin binding EGF like growth factor [Source:NCBI gene;Acc:397564]	15.2131	11.0205	12.6856	41.4505	17.8294	20.3897	0.488508	-1.03355	down
GO:0046658	anchored component of plasma membrane	cellular_component	6	0.204614	MSTRG.43248	CPO	carboxypeptidase O [Source:NCBI gene;Acc:100155330]	4.08463	3.88201	2.27807	1.52566	1.56525	1.34753	2.30818	1.20675	up
GO:0007601	visual perception	biological_process	8	0.205581	MSTRG.29899	IMPG2	interphotoreceptor matrix proteoglycan 2 [Source:NCBI gene;Acc:106508014]	0.0231037	0.0590911	0.0001	0.0252249	0.734489	0.19863	0.0858719	-3.54167	down
GO:0007601	visual perception	biological_process	8	0.205581	MSTRG.75289	GNAT2	G protein subunit alpha transducin 2 [Source:NCBI gene;Acc:110260357]	7.43964	6.06571	9.5273	1.58226	0.596055	3.31243	4.19482	2.06861	up
GO:0009617	response to bacterium	biological_process	7	0.208781	MSTRG.56726	ENSSSCG00000037358	serum amyloid A-3 protein [Source:NCBI gene;Acc:733603]	1.41573	0.535138	3.67373	0.428756	0.135006	0.466621	5.45875	2.44857	up
GO:0009617	response to bacterium	biological_process	7	0.208781	MSTRG.82415	ENSSSCG00000002749	haptoglobin [Source:NCBI gene;Acc:397061]	0.595467	0.51069	0.189957	0.0154455	0.0305833	0.123188	7.65948	2.93725	up
GO:0007200	phospholipase C-activating G protein-coupled receptor signaling pathway	biological_process	6	0.211592	MSTRG.84882	GPR32	G protein-coupled receptor 32 [Source:HGNC Symbol;Acc:HGNC:4487]	1.78059	2.63279	1.05033	5.80506	2.34012	3.34354	0.475572	-1.07226	down
GO:0007088	regulation of mitotic nuclear division	biological_process	8	0.211592	MSTRG.101359	CCNG2	cyclin G2 [Source:NCBI gene;Acc:100523979]	0.531283	0.0731963	0.0849841	0.0347397	3.04215	0.466961	0.194552	-2.36177	down
GO:0001701	in utero embryonic development	biological_process	8	0.211887	MSTRG.114176	AMOT	angiomotin [Source:NCBI gene;Acc:100158213]	5.28144	3.56965	3.55318	0.318417	0.404838	0.524954	9.93765	3.3129	up
GO:0001701	in utero embryonic development	biological_process	8	0.211887	MSTRG.13305	PTCH1	patched 1 [Source:NCBI gene;Acc:100627504]	0.606722	0.867407	0.556926	1.95901	1.51252	1.16733	0.437835	-1.19154	down
GO:0001701	in utero embryonic development	biological_process	8	0.211887	MSTRG.57436	MGAT1	mannosyl (alpha-1,3-)-glycoprotein beta-1,2-N-acetylglucosaminyltransferase [Source:NCBI gene;Acc:780412]	0.0773279	0.12886	0.203276	0.200785	1.23704	1.23361	0.153275	-2.70581	down
GO:0030332	cyclin binding	molecular_function	5	0.218509	MSTRG.13305	PTCH1	patched 1 [Source:NCBI gene;Acc:100627504]	0.606722	0.867407	0.556926	1.95901	1.51252	1.16733	0.437835	-1.19154	down
GO:0050873	brown fat cell differentiation	biological_process	7	0.218509	MSTRG.103695	PLAC8	placenta specific 8 [Source:NCBI gene;Acc:100525175]	5.65612	2.39925	2.76625	5.75378	12.3401	13.9648	0.337557	-1.5668	down
GO:0050714	positive regulation of protein secretion	biological_process	10	0.218509	MSTRG.96093	ANG	angiogenin [Source:HGNC Symbol;Acc:HGNC:483]	1.53606	0.562285	0.0115028	0.421674	26.6949	0.668978	0.0759332	-3.71913	down
GO:0042130	negative regulation of T cell proliferation	biological_process	11	0.218509	MSTRG.79576	ATN1	protein tyrosine phosphatase, non-receptor type 6 [Source:NCBI gene;Acc:100171389];chromosome 5 C12orf57 homolog [Source:NCBI gene;Acc:100627746];atrophin 1 [Source:NCBI gene;Acc:100153709]	0.210273	0.112202	0.150709	0.534553	0.395343	0.302405	0.383984	-1.38088	down
GO:0007173	epidermal growth factor receptor signaling pathway	biological_process	9	0.218509	MSTRG.61625	HBEGF	heparin binding EGF like growth factor [Source:NCBI gene;Acc:397564]	15.2131	11.0205	12.6856	41.4505	17.8294	20.3897	0.488508	-1.03355	down
GO:0019882	antigen processing and presentation	biological_process	4	0.218509	MSTRG.92542	ENSSSCG00000001396	MHC class I antigen 8 [Source:NCBI gene;Acc:100135036]	0.0563031	0.00550248	0.0100916	0.0366365	0.429199	0.289202	0.0952233	-3.39254	down
GO:0032154	cleavage furrow	cellular_component	5	0.218509	MSTRG.5700	ZFYVE19	zinc finger FYVE-type containing 19 [Source:NCBI gene;Acc:100154961]	3.44558	2.37452	1.22733	11.0588	1.40385	3.40196	0.444224	-1.17064	down
GO:0015035	protein disulfide oxidoreductase activity	molecular_function	7	0.225366	MSTRG.11959	GLRX2	glutaredoxin 2 [Source:NCBI gene;Acc:100511215]	2.89006	4.16244	13.2857	2.90146	3.38496	2.30294	2.36784	1.24357	up
GO:0072659	protein localization to plasma membrane	biological_process	8	0.228081	MSTRG.13305	PTCH1	patched 1 [Source:NCBI gene;Acc:100627504]	0.606722	0.867407	0.556926	1.95901	1.51252	1.16733	0.437835	-1.19154	down
GO:0072659	protein localization to plasma membrane	biological_process	8	0.228081	MSTRG.54925	PACS1	phosphofurin acidic cluster sorting protein 1 [Source:NCBI gene;Acc:100521836]	1.71335	2.05828	1.63213	7.10884	2.09317	2.10015	0.478117	-1.06456	down
GO:0070588	calcium ion transmembrane transport	biological_process	11	0.228081	MSTRG.40059	ENSSSCG00000035189	transmembrane protein 37 [Source:NCBI gene;Acc:100522166]	0.12341	0.25369	0.190508	0.140408	1.7171	0.233327	0.271474	-1.88111	down
GO:0070588	calcium ion transmembrane transport	biological_process	11	0.228081	MSTRG.85023	CACNG7	calcium voltage-gated channel auxiliary subunit gamma 7 [Source:NCBI gene;Acc:100519605]	6.4139	1.9807	1.68089	1.6657	1.06024	1.61377	2.32169	1.21518	up
GO:0000785	chromatin	cellular_component	6	0.231311	MSTRG.12919	CAPN2	calpain 2 [Source:NCBI gene;Acc:397393]	0.751788	0.677751	0.598117	2.20514	1.58854	1.12124	0.412552	-1.27735	down
GO:0000785	chromatin	cellular_component	6	0.231311	MSTRG.46337	PLK2	polo like kinase 2 [Source:NCBI gene;Acc:397251]	0.262971	0.109657	0.164203	0.216226	1.30812	0.237568	0.304687	-1.7146	down
GO:0015698	inorganic anion transport	biological_process	8	0.232163	MSTRG.79717	ENSSSCG00000000670		0.378521	0.202478	0.113038	0.0570082	3.45803	0.545949	0.170904	-2.54875	down
GO:0008180	COP9 signalosome	cellular_component	4	0.232163	MSTRG.114176	AMOT	angiomotin [Source:NCBI gene;Acc:100158213]	5.28144	3.56965	3.55318	0.318417	0.404838	0.524954	9.93765	3.3129	up
GO:0045786	negative regulation of cell cycle	biological_process	7	0.232163	MSTRG.22534	ENSSSCG00000017906	ring finger protein 167 [Source:NCBI gene;Acc:100512310]	0.390555	0.413444	0.174391	2.20576	0.202012	0.848569	0.300457	-1.73477	down
GO:0016538	cyclin-dependent protein serine/threonine kinase regulator activity	molecular_function	7	0.232163	MSTRG.101359	CCNG2	cyclin G2 [Source:NCBI gene;Acc:100523979]	0.531283	0.0731963	0.0849841	0.0347397	3.04215	0.466961	0.194552	-2.36177	down
GO:0005080	protein kinase C binding	molecular_function	8	0.232163	MSTRG.80529	TDG	thymine DNA glycosylase [Source:NCBI gene;Acc:100155184]	0.320154	0.0126814	0.0270092	0.097012	3.31748	0.169681	0.100398	-3.31619	down
GO:0042277	peptide binding	molecular_function	5	0.232163	MSTRG.96093	ANG	angiogenin [Source:HGNC Symbol;Acc:HGNC:483]	1.53606	0.562285	0.0115028	0.421674	26.6949	0.668978	0.0759332	-3.71913	down
GO:0050918	positive chemotaxis	biological_process	6	0.232163	MSTRG.56726	ENSSSCG00000037358	serum amyloid A-3 protein [Source:NCBI gene;Acc:733603]	1.41573	0.535138	3.67373	0.428756	0.135006	0.466621	5.45875	2.44857	up
GO:0071310	cellular response to organic substance	biological_process	6	0.232163	MSTRG.71579	CALB1	calbindin 1 [Source:NCBI gene;Acc:100153645]	2.99329	2.57179	1.51356	2.34552	9.74285	3.321	0.459372	-1.12226	down
GO:0008333	endosome to lysosome transport	biological_process	8	0.232163	MSTRG.104109	FAM160A2	family with sequence similarity 160 member A2 [Source:NCBI gene;Acc:100519503]	0.789574	1.18102	0.498936	5.40343	1.08026	0.866412	0.335986	-1.57353	down
GO:0031901	early endosome membrane	cellular_component	9	0.232163	MSTRG.43825	EPHA4	EPH receptor A4 [Source:NCBI gene;Acc:100188979]	0.0523015	0.0001	0.0112106	0.0383046	0.315299	0.265036	0.102826	-3.28172	down
GO:0007017	microtubule-based process	biological_process	4	0.232163	MSTRG.91570	TUBB2B	tubulin beta-2A chain [Source:NCBI gene;Acc:100624785]	4.75497	3.10179	4.01371	15.731	4.45881	5.2611	0.466407	-1.10034	down
GO:0018108	peptidyl-tyrosine phosphorylation	biological_process	10	0.234544	MSTRG.43825	EPHA4	EPH receptor A4 [Source:NCBI gene;Acc:100188979]	0.0523015	0.0001	0.0112106	0.0383046	0.315299	0.265036	0.102826	-3.28172	down
GO:0018108	peptidyl-tyrosine phosphorylation	biological_process	10	0.234544	MSTRG.79576	ATN1	protein tyrosine phosphatase, non-receptor type 6 [Source:NCBI gene;Acc:100171389];chromosome 5 C12orf57 homolog [Source:NCBI gene;Acc:100627746];atrophin 1 [Source:NCBI gene;Acc:100153709]	0.210273	0.112202	0.150709	0.534553	0.395343	0.302405	0.383984	-1.38088	down
GO:0000278	mitotic cell cycle	biological_process	5	0.23778	MSTRG.101359	CCNG2	cyclin G2 [Source:NCBI gene;Acc:100523979]	0.531283	0.0731963	0.0849841	0.0347397	3.04215	0.466961	0.194552	-2.36177	down
GO:0000278	mitotic cell cycle	biological_process	5	0.23778	MSTRG.46337	PLK2	polo like kinase 2 [Source:NCBI gene;Acc:397251]	0.262971	0.109657	0.164203	0.216226	1.30812	0.237568	0.304687	-1.7146	down
GO:0005635	nuclear envelope	cellular_component	6	0.23778	MSTRG.25910	SEC13	SEC13 homolog, nuclear pore and COPII coat complex component [Source:NCBI gene;Acc:100739864]	17.1218	12.3253	9.15024	48.1408	13.311	17.4768	0.489017	-1.03204	down
GO:0005635	nuclear envelope	cellular_component	6	0.23778	MSTRG.67237	RTN4	reticulon 4 [Source:NCBI gene;Acc:100170118]	0.16393	0.131148	0.142955	0.0737582	2.00772	0.289307	0.184763	-2.43625	down
GO:0032266	phosphatidylinositol-3-phosphate binding	molecular_function	8	0.2389	MSTRG.5700	ZFYVE19	zinc finger FYVE-type containing 19 [Source:NCBI gene;Acc:100154961]	3.44558	2.37452	1.22733	11.0588	1.40385	3.40196	0.444224	-1.17064	down
GO:0051402	neuron apoptotic process	biological_process	7	0.2389	MSTRG.79576	ATN1	protein tyrosine phosphatase, non-receptor type 6 [Source:NCBI gene;Acc:100171389];chromosome 5 C12orf57 homolog [Source:NCBI gene;Acc:100627746];atrophin 1 [Source:NCBI gene;Acc:100153709]	0.210273	0.112202	0.150709	0.534553	0.395343	0.302405	0.383984	-1.38088	down
GO:0072593	reactive oxygen species metabolic process	biological_process	5	0.2389	MSTRG.1593	CCN2	cellular communication network factor 2 [Source:NCBI gene;Acc:100152141]	0.053192	0.083009	0.166928	0.112107	2.49189	0.564715	0.0956631	-3.38589	down
GO:0008217	regulation of blood pressure	biological_process	5	0.2389	MSTRG.36944	ACTA2	actin, alpha 2, smooth muscle, aorta [Source:NCBI gene;Acc:733615]	3.07808	4.01699	1.02595	8.39226	1.56478	9.18592	0.42423	-1.23708	down
GO:0007249	I-kappaB kinase/NF-kappaB signaling	biological_process	6	0.2389	MSTRG.87754	SNIP1	Smad nuclear interacting protein 1 [Source:NCBI gene;Acc:100620923]	0.668873	0.14683	0.24221	0.654486	2.16252	0.519663	0.317057	-1.65719	down
GO:0006487	protein N-linked glycosylation	biological_process	10	0.2389	MSTRG.57436	MGAT1	mannosyl (alpha-1,3-)-glycoprotein beta-1,2-N-acetylglucosaminyltransferase [Source:NCBI gene;Acc:780412]	0.0773279	0.12886	0.203276	0.200785	1.23704	1.23361	0.153275	-2.70581	down
GO:0043507	positive regulation of JUN kinase activity	biological_process	13	0.2389	MSTRG.43825	EPHA4	EPH receptor A4 [Source:NCBI gene;Acc:100188979]	0.0523015	0.0001	0.0112106	0.0383046	0.315299	0.265036	0.102826	-3.28172	down
GO:0048013	ephrin receptor signaling pathway	biological_process	8	0.2389	MSTRG.43825	EPHA4	EPH receptor A4 [Source:NCBI gene;Acc:100188979]	0.0523015	0.0001	0.0112106	0.0383046	0.315299	0.265036	0.102826	-3.28172	down
GO:0007052	mitotic spindle organization	biological_process	9	0.2389	MSTRG.46337	PLK2	polo like kinase 2 [Source:NCBI gene;Acc:397251]	0.262971	0.109657	0.164203	0.216226	1.30812	0.237568	0.304687	-1.7146	down
GO:0051879	Hsp90 protein binding	molecular_function	6	0.2389	MSTRG.64911	SYNGR3	TSC complex subunit 2 [Source:NCBI gene;Acc:100505408];synaptogyrin 3 [Source:NCBI gene;Acc:100515947]	0.287956	0.167774	0.23056	0.799264	0.380647	0.401474	0.43398	-1.2043	down
GO:0050853	B cell receptor signaling pathway	biological_process	8	0.245579	MSTRG.79576	ATN1	protein tyrosine phosphatase, non-receptor type 6 [Source:NCBI gene;Acc:100171389];chromosome 5 C12orf57 homolog [Source:NCBI gene;Acc:100627746];atrophin 1 [Source:NCBI gene;Acc:100153709]	0.210273	0.112202	0.150709	0.534553	0.395343	0.302405	0.383984	-1.38088	down
GO:0007346	regulation of mitotic cell cycle	biological_process	7	0.245579	MSTRG.13305	PTCH1	patched 1 [Source:NCBI gene;Acc:100627504]	0.606722	0.867407	0.556926	1.95901	1.51252	1.16733	0.437835	-1.19154	down
GO:0005834	heterotrimeric G-protein complex	cellular_component	5	0.245579	MSTRG.75289	GNAT2	G protein subunit alpha transducin 2 [Source:NCBI gene;Acc:110260357]	7.43964	6.06571	9.5273	1.58226	0.596055	3.31243	4.19482	2.06861	up
GO:0015935	small ribosomal subunit	cellular_component	7	0.245579	MSTRG.74083	DAP3	death associated protein 3 [Source:NCBI gene;Acc:100152332]	0.416923	0.663525	0.590069	0.610817	1.92159	1.02077	0.470147	-1.08882	down
GO:0005905	clathrin-coated pit	cellular_component	4	0.245579	MSTRG.9872	CLTA	clathrin light chain A [Source:NCBI gene;Acc:100187581]	8.16849	8.27099	7.75401	15.2467	24.0336	13.4794	0.458561	-1.12482	down
GO:0045597	positive regulation of cell differentiation	biological_process	7	0.245579	MSTRG.1593	CCN2	cellular communication network factor 2 [Source:NCBI gene;Acc:100152141]	0.053192	0.083009	0.166928	0.112107	2.49189	0.564715	0.0956631	-3.38589	down
GO:0044212	transcription regulatory region DNA binding	molecular_function	7	0.2465	MSTRG.66050	TCF7L1	transcription factor 7 like 1 [Source:NCBI gene;Acc:100523899]	5.41287	5.90696	4.13335	21.2359	5.30819	10.6855	0.415078	-1.26855	down
GO:0044212	transcription regulatory region DNA binding	molecular_function	7	0.2465	MSTRG.72082	ZFHX4	zinc finger homeobox 4 [Source:NCBI gene;Acc:100514045]	0.0494685	0.11884	0.0725548	0.111944	0.598748	0.223617	0.257798	-1.95569	down
GO:0044212	transcription regulatory region DNA binding	molecular_function	7	0.2465	MSTRG.91015	KLF17	Kruppel like factor 17 [Source:NCBI gene;Acc:100302639]	0.0496973	0.0466169	0.0001	0.0001	1.91349	0.265997	0.044235	-4.49867	down
GO:0007628	adult walking behavior	biological_process	6	0.2522	MSTRG.43825	EPHA4	EPH receptor A4 [Source:NCBI gene;Acc:100188979]	0.0523015	0.0001	0.0112106	0.0383046	0.315299	0.265036	0.102826	-3.28172	down
GO:0098656	anion transmembrane transport	biological_process	8	0.2522	MSTRG.79717	ENSSSCG00000000670		0.378521	0.202478	0.113038	0.0570082	3.45803	0.545949	0.170904	-2.54875	down
GO:0009898	cytoplasmic side of plasma membrane	cellular_component	5	0.2522	MSTRG.89019	DSG1	desmoglein 1 [Source:NCBI gene;Acc:641355]	0.214254	0.665947	0.165109	0.189333	5.41392	0.52454	0.170585	-2.55144	down
GO:0009953	dorsal/ventral pattern formation	biological_process	6	0.2522	MSTRG.13305	PTCH1	patched 1 [Source:NCBI gene;Acc:100627504]	0.606722	0.867407	0.556926	1.95901	1.51252	1.16733	0.437835	-1.19154	down
GO:0043086	negative regulation of catalytic activity	biological_process	6	0.2522	MSTRG.100395	FNIP2	folliculin interacting protein 2 [Source:NCBI gene;Acc:106504653]	0.469206	0.339117	0.29668	1.10217	0.882639	0.596479	0.428081	-1.22404	down
GO:0050919	negative chemotaxis	biological_process	6	0.2522	MSTRG.5403	SEMA6D	semaphorin 6D [Source:NCBI gene;Acc:100511850]	1.50021	1.4594	1.15497	0.706227	0.724986	0.566009	2.06015	1.04275	up
GO:0010718	positive regulation of epithelial to mesenchymal transition	biological_process	8	0.2522	MSTRG.50718	SNAI1	snail family transcriptional repressor 1 [Source:NCBI gene;Acc:396583]	0.660406	0.0898251	0.256833	0.291344	4.89812	0.248128	0.185204	-2.43281	down
GO:0001707	mesoderm formation	biological_process	6	0.2522	MSTRG.50718	SNAI1	snail family transcriptional repressor 1 [Source:NCBI gene;Acc:396583]	0.660406	0.0898251	0.256833	0.291344	4.89812	0.248128	0.185204	-2.43281	down
GO:0030027	lamellipodium	cellular_component	6	0.257234	MSTRG.114176	AMOT	angiomotin [Source:NCBI gene;Acc:100158213]	5.28144	3.56965	3.55318	0.318417	0.404838	0.524954	9.93765	3.3129	up
GO:0030027	lamellipodium	cellular_component	6	0.257234	MSTRG.36944	ACTA2	actin, alpha 2, smooth muscle, aorta [Source:NCBI gene;Acc:733615]	3.07808	4.01699	1.02595	8.39226	1.56478	9.18592	0.42423	-1.23708	down
GO:0007032	endosome organization	biological_process	7	0.258763	MSTRG.104109	FAM160A2	family with sequence similarity 160 member A2 [Source:NCBI gene;Acc:100519503]	0.789574	1.18102	0.498936	5.40343	1.08026	0.866412	0.335986	-1.57353	down
GO:0051898	negative regulation of protein kinase B signaling	biological_process	10	0.258763	MSTRG.64911	SYNGR3	TSC complex subunit 2 [Source:NCBI gene;Acc:100505408];synaptogyrin 3 [Source:NCBI gene;Acc:100515947]	0.287956	0.167774	0.23056	0.799264	0.380647	0.401474	0.43398	-1.2043	down
GO:0061098	positive regulation of protein tyrosine kinase activity	biological_process	12	0.258763	MSTRG.43825	EPHA4	EPH receptor A4 [Source:NCBI gene;Acc:100188979]	0.0523015	0.0001	0.0112106	0.0383046	0.315299	0.265036	0.102826	-3.28172	down
GO:0007040	lysosome organization	biological_process	8	0.258763	MSTRG.104109	FAM160A2	family with sequence similarity 160 member A2 [Source:NCBI gene;Acc:100519503]	0.789574	1.18102	0.498936	5.40343	1.08026	0.866412	0.335986	-1.57353	down
GO:0071526	semaphorin-plexin signaling pathway	biological_process	6	0.258763	MSTRG.5403	SEMA6D	semaphorin 6D [Source:NCBI gene;Acc:100511850]	1.50021	1.4594	1.15497	0.706227	0.724986	0.566009	2.06015	1.04275	up
GO:0004129	cytochrome-c oxidase activity	molecular_function	6	0.258763	MSTRG.67840	COX7A2L	cytochrome c oxidase subunit 7A-related protein, mitochondrial [Source:NCBI gene;Acc:100516606]	50.4387	60.5713	65.8415	35.4305	14.7634	36.9941	2.02839	1.02034	up
GO:0030672	synaptic vesicle membrane	cellular_component	4	0.258763	MSTRG.64911	SYNGR3	TSC complex subunit 2 [Source:NCBI gene;Acc:100505408];synaptogyrin 3 [Source:NCBI gene;Acc:100515947]	0.287956	0.167774	0.23056	0.799264	0.380647	0.401474	0.43398	-1.2043	down
GO:2001237	negative regulation of extrinsic apoptotic signaling pathway	biological_process	10	0.265269	MSTRG.75628	GCLM	glutamate-cysteine ligase modifier subunit [Source:NCBI gene;Acc:100153977]	0.644978	0.755054	0.599399	0.235752	0.272461	0.126212	3.15156	1.65607	up
GO:0019843	rRNA binding	molecular_function	7	0.265269	MSTRG.79572	EMG1	EMG1, N1-specific pseudouridine methyltransferase [Source:NCBI gene;Acc:100627558]	1.7589	2.19622	1.41631	1.65021	16.9211	0.95445	0.275094	-1.862	down
GO:0005245	voltage-gated calcium channel activity	molecular_function	9	0.265269	MSTRG.85023	CACNG7	calcium voltage-gated channel auxiliary subunit gamma 7 [Source:NCBI gene;Acc:100519605]	6.4139	1.9807	1.68089	1.6657	1.06024	1.61377	2.32169	1.21518	up
GO:0043407	negative regulation of MAP kinase activity	biological_process	12	0.265269	MSTRG.79576	ATN1	protein tyrosine phosphatase, non-receptor type 6 [Source:NCBI gene;Acc:100171389];chromosome 5 C12orf57 homolog [Source:NCBI gene;Acc:100627746];atrophin 1 [Source:NCBI gene;Acc:100153709]	0.210273	0.112202	0.150709	0.534553	0.395343	0.302405	0.383984	-1.38088	down
GO:0016592	mediator complex	cellular_component	4	0.265269	MSTRG.59060	MED16	mediator complex subunit 16 [Source:NCBI gene;Acc:100521655]	0.0872392	0.14262	0.122785	0.517558	0.525922	0.717077	0.200303	-2.31974	down
GO:0008009	chemokine activity	molecular_function	8	0.265269	MSTRG.44130	CCL20	C-C motif chemokine ligand 20 [Source:NCBI gene;Acc:553951]	0.592201	1.00993	0.790102	0.0001	0.0001	0.0001	7974.1	12.9611	up
GO:0003727	single-stranded RNA binding	molecular_function	7	0.265269	MSTRG.106045	ENSSSCG00000027905	RNA binding motif protein 7 [Source:NCBI gene;Acc:100522453]	2.58135	1.49644	1.05631	1.31314	16.9284	2.65993	0.245634	-2.02542	down
GO:0042645	mitochondrial nucleoid	cellular_component	4	0.265269	MSTRG.95334	ENSSSCG00000001950	KIAA0391 ortholog [Source:NCBI gene;Acc:100519610]	0.284543	0.537438	0.317752	2.2478	0.722283	0.286519	0.349976	-1.51467	down
GO:0048365	Rac GTPase binding	molecular_function	10	0.265269	MSTRG.19964	FMNL1	formin like 1 [Source:NCBI gene;Acc:100520585]	0.529639	0.312757	0.559349	0.981976	1.3453	0.888322	0.43592	-1.19786	down
GO:0007411	axon guidance	biological_process	6	0.270222	MSTRG.43825	EPHA4	EPH receptor A4 [Source:NCBI gene;Acc:100188979]	0.0523015	0.0001	0.0112106	0.0383046	0.315299	0.265036	0.102826	-3.28172	down
GO:0007411	axon guidance	biological_process	6	0.270222	MSTRG.98544	CRMP1	collapsin response mediator protein 1 [Source:NCBI gene;Acc:100520574]	0.279646	0.156499	0.325564	1.34499	0.363327	0.641988	0.32409	-1.62553	down
GO:0032720	negative regulation of tumor necrosis factor production	biological_process	9	0.271718	MSTRG.79576	ATN1	protein tyrosine phosphatase, non-receptor type 6 [Source:NCBI gene;Acc:100171389];chromosome 5 C12orf57 homolog [Source:NCBI gene;Acc:100627746];atrophin 1 [Source:NCBI gene;Acc:100153709]	0.210273	0.112202	0.150709	0.534553	0.395343	0.302405	0.383984	-1.38088	down
GO:0045668	negative regulation of osteoblast differentiation	biological_process	8	0.271718	MSTRG.13305	PTCH1	patched 1 [Source:NCBI gene;Acc:100627504]	0.606722	0.867407	0.556926	1.95901	1.51252	1.16733	0.437835	-1.19154	down
GO:0032040	small-subunit processome	cellular_component	6	0.271718	MSTRG.79572	EMG1	EMG1, N1-specific pseudouridine methyltransferase [Source:NCBI gene;Acc:100627558]	1.7589	2.19622	1.41631	1.65021	16.9211	0.95445	0.275094	-1.862	down
GO:0006367	transcription initiation from RNA polymerase II promoter	biological_process	9	0.271718	MSTRG.59060	MED16	mediator complex subunit 16 [Source:NCBI gene;Acc:100521655]	0.0872392	0.14262	0.122785	0.517558	0.525922	0.717077	0.200303	-2.31974	down
GO:0001917	photoreceptor inner segment	cellular_component	5	0.271718	MSTRG.75289	GNAT2	G protein subunit alpha transducin 2 [Source:NCBI gene;Acc:110260357]	7.43964	6.06571	9.5273	1.58226	0.596055	3.31243	4.19482	2.06861	up
GO:0001658	branching involved in ureteric bud morphogenesis	biological_process	7	0.271718	MSTRG.13305	PTCH1	patched 1 [Source:NCBI gene;Acc:100627504]	0.606722	0.867407	0.556926	1.95901	1.51252	1.16733	0.437835	-1.19154	down
GO:0010508	positive regulation of autophagy	biological_process	9	0.271718	MSTRG.46337	PLK2	polo like kinase 2 [Source:NCBI gene;Acc:397251]	0.262971	0.109657	0.164203	0.216226	1.30812	0.237568	0.304687	-1.7146	down
GO:0032465	regulation of cytokinesis	biological_process	8	0.271718	MSTRG.46337	PLK2	polo like kinase 2 [Source:NCBI gene;Acc:397251]	0.262971	0.109657	0.164203	0.216226	1.30812	0.237568	0.304687	-1.7146	down
GO:0050890	cognition	biological_process	6	0.271718	MSTRG.79576	ATN1	protein tyrosine phosphatase, non-receptor type 6 [Source:NCBI gene;Acc:100171389];chromosome 5 C12orf57 homolog [Source:NCBI gene;Acc:100627746];atrophin 1 [Source:NCBI gene;Acc:100153709]	0.210273	0.112202	0.150709	0.534553	0.395343	0.302405	0.383984	-1.38088	down
GO:0006508	proteolysis	biological_process	7	0.271744	MSTRG.12919	CAPN2	calpain 2 [Source:NCBI gene;Acc:397393]	0.751788	0.677751	0.598117	2.20514	1.58854	1.12124	0.412552	-1.27735	down
GO:0006508	proteolysis	biological_process	7	0.271744	MSTRG.13163	RNPEP	arginyl aminopeptidase [Source:NCBI gene;Acc:100524577]	1.3825	1.46882	1.77719	5.29043	2.87261	2.25419	0.444313	-1.17035	down
GO:0006508	proteolysis	biological_process	7	0.271744	MSTRG.43218	ADAM23	ADAM metallopeptidase domain 23 [Source:NCBI gene;Acc:100518044]	0.0196886	0.0362707	0.0001	0.022702	0.366762	0.148358	0.104234	-3.2621	down
GO:0006508	proteolysis	biological_process	7	0.271744	MSTRG.43248	CPO	carboxypeptidase O [Source:NCBI gene;Acc:100155330]	4.08463	3.88201	2.27807	1.52566	1.56525	1.34753	2.30818	1.20675	up
GO:0006508	proteolysis	biological_process	7	0.271744	MSTRG.76736	XPNPEP3	X-prolyl aminopeptidase 3 [Source:NCBI gene;Acc:110260639]	1.80059	1.36556	1.65087	0.72591	0.591095	0.999733	2.07923	1.05605	up
GO:0006508	proteolysis	biological_process	7	0.271744	MSTRG.82415	ENSSSCG00000002749	haptoglobin [Source:NCBI gene;Acc:397061]	0.595467	0.51069	0.189957	0.0154455	0.0305833	0.123188	7.65948	2.93725	up
GO:0001784	phosphotyrosine residue binding	molecular_function	7	0.27811	MSTRG.79576	ATN1	protein tyrosine phosphatase, non-receptor type 6 [Source:NCBI gene;Acc:100171389];chromosome 5 C12orf57 homolog [Source:NCBI gene;Acc:100627746];atrophin 1 [Source:NCBI gene;Acc:100153709]	0.210273	0.112202	0.150709	0.534553	0.395343	0.302405	0.383984	-1.38088	down
GO:0005200	structural constituent of cytoskeleton	molecular_function	4	0.27811	MSTRG.91570	TUBB2B	tubulin beta-2A chain [Source:NCBI gene;Acc:100624785]	4.75497	3.10179	4.01371	15.731	4.45881	5.2611	0.466407	-1.10034	down
GO:0009058	biosynthetic process	biological_process	4	0.27811	MSTRG.14204	MEIG1	oleoyl-ACP hydrolase [Source:NCBI gene;Acc:100627446];meiosis/spermiogenesis associated 1 [Source:NCBI gene;Acc:100626847]	9.2929	6.56972	8.84071	5.12092	3.88175	1.60508	2.3288	1.21959	up
GO:0007188	adenylate cyclase-modulating G protein-coupled receptor signaling pathway	biological_process	7	0.27811	MSTRG.75289	GNAT2	G protein subunit alpha transducin 2 [Source:NCBI gene;Acc:110260357]	7.43964	6.06571	9.5273	1.58226	0.596055	3.31243	4.19482	2.06861	up
GO:0019902	phosphatase binding	molecular_function	6	0.27811	MSTRG.64911	SYNGR3	TSC complex subunit 2 [Source:NCBI gene;Acc:100505408];synaptogyrin 3 [Source:NCBI gene;Acc:100515947]	0.287956	0.167774	0.23056	0.799264	0.380647	0.401474	0.43398	-1.2043	down
GO:0008022	protein C-terminus binding	molecular_function	5	0.279961	MSTRG.1593	CCN2	cellular communication network factor 2 [Source:NCBI gene;Acc:100152141]	0.053192	0.083009	0.166928	0.112107	2.49189	0.564715	0.0956631	-3.38589	down
GO:0008022	protein C-terminus binding	molecular_function	5	0.279961	MSTRG.92608	MDC1	mediator of DNA damage checkpoint 1 [Source:NCBI gene;Acc:100144453]	0.275663	0.57827	0.283655	0.18994	0.0722127	0.0749456	3.37464	1.75474	up
GO:0005925	focal adhesion	cellular_component	7	0.279961	MSTRG.63465	ARMC5	armadillo repeat containing 5 [Source:NCBI gene;Acc:110255213]	0.728644	0.533253	0.361817	0.511681	1.51426	1.65239	0.441426	-1.17976	down
GO:0005925	focal adhesion	cellular_component	7	0.279961	MSTRG.92608	MDC1	mediator of DNA damage checkpoint 1 [Source:NCBI gene;Acc:100144453]	0.275663	0.57827	0.283655	0.18994	0.0722127	0.0749456	3.37464	1.75474	up
GO:0038023	signaling receptor activity	molecular_function	4	0.283206	MSTRG.114176	AMOT	angiomotin [Source:NCBI gene;Acc:100158213]	5.28144	3.56965	3.55318	0.318417	0.404838	0.524954	9.93765	3.3129	up
GO:0038023	signaling receptor activity	molecular_function	4	0.283206	MSTRG.58403	ENSSSCG00000013611		0.177795	0.216793	0.199659	0.116362	1.98794	0.110146	0.268349	-1.89782	down
GO:0008544	epidermis development	biological_process	6	0.284447	MSTRG.13305	PTCH1	patched 1 [Source:NCBI gene;Acc:100627504]	0.606722	0.867407	0.556926	1.95901	1.51252	1.16733	0.437835	-1.19154	down
GO:0000079	regulation of cyclin-dependent protein serine/threonine kinase activity	biological_process	12	0.284447	MSTRG.101359	CCNG2	cyclin G2 [Source:NCBI gene;Acc:100523979]	0.531283	0.0731963	0.0849841	0.0347397	3.04215	0.466961	0.194552	-2.36177	down
GO:0008630	intrinsic apoptotic signaling pathway in response to DNA damage	biological_process	7	0.284447	MSTRG.100395	FNIP2	folliculin interacting protein 2 [Source:NCBI gene;Acc:106504653]	0.469206	0.339117	0.29668	1.10217	0.882639	0.596479	0.428081	-1.22404	down
GO:0051496	positive regulation of stress fiber assembly	biological_process	8	0.284447	MSTRG.1593	CCN2	cellular communication network factor 2 [Source:NCBI gene;Acc:100152141]	0.053192	0.083009	0.166928	0.112107	2.49189	0.564715	0.0956631	-3.38589	down
GO:0004519	endonuclease activity	molecular_function	7	0.284447	MSTRG.96093	ANG	angiogenin [Source:HGNC Symbol;Acc:HGNC:483]	1.53606	0.562285	0.0115028	0.421674	26.6949	0.668978	0.0759332	-3.71913	down
GO:0030054	cell junction	cellular_component	3	0.28907	MSTRG.114176	AMOT	angiomotin [Source:NCBI gene;Acc:100158213]	5.28144	3.56965	3.55318	0.318417	0.404838	0.524954	9.93765	3.3129	up
GO:0030054	cell junction	cellular_component	3	0.28907	MSTRG.18026	ENSSSCG00000009500	claudin 10 [Source:NCBI gene;Acc:100153752]	18.311	10.1719	18.1235	7.94939	6.23581	7.17764	2.18166	1.12543	up
GO:0030054	cell junction	cellular_component	3	0.28907	MSTRG.91113	TSPAN1	tetraspanin 1 [Source:NCBI gene;Acc:100511571]	0.884601	0.593303	0.81474	4.7763	0.97528	2.33531	0.283501	-1.81857	down
GO:0030036	actin cytoskeleton organization	biological_process	7	0.289691	MSTRG.114176	AMOT	angiomotin [Source:NCBI gene;Acc:100158213]	5.28144	3.56965	3.55318	0.318417	0.404838	0.524954	9.93765	3.3129	up
GO:0030036	actin cytoskeleton organization	biological_process	7	0.289691	MSTRG.19964	FMNL1	formin like 1 [Source:NCBI gene;Acc:100520585]	0.529639	0.312757	0.559349	0.981976	1.3453	0.888322	0.43592	-1.19786	down
GO:0045787	positive regulation of cell cycle	biological_process	7	0.290729	MSTRG.101359	CCNG2	cyclin G2 [Source:NCBI gene;Acc:100523979]	0.531283	0.0731963	0.0849841	0.0347397	3.04215	0.466961	0.194552	-2.36177	down
GO:0032508	DNA duplex unwinding	biological_process	9	0.290729	MSTRG.34948	CDC45	cell division cycle 45 [Source:NCBI gene;Acc:100151862]	0.805647	0.79637	0.783219	2.78155	1.17348	1.41952	0.443802	-1.17201	down
GO:0008237	metallopeptidase activity	molecular_function	7	0.29617	MSTRG.13163	RNPEP	arginyl aminopeptidase [Source:NCBI gene;Acc:100524577]	1.3825	1.46882	1.77719	5.29043	2.87261	2.25419	0.444313	-1.17035	down
GO:0008237	metallopeptidase activity	molecular_function	7	0.29617	MSTRG.43218	ADAM23	ADAM metallopeptidase domain 23 [Source:NCBI gene;Acc:100518044]	0.0196886	0.0362707	0.0001	0.022702	0.366762	0.148358	0.104234	-3.2621	down
GO:0045596	negative regulation of cell differentiation	biological_process	7	0.296956	MSTRG.86383	ENSSSCG00000032991	melanoma antigen preferentially expressed in tumors-like [Source:NCBI gene;Acc:100624852]	0.879465	0.241919	0.0164469	0.0001	11.5002	0.165415	0.0975363	-3.35792	down
GO:0015485	cholesterol binding	molecular_function	7	0.296956	MSTRG.13305	PTCH1	patched 1 [Source:NCBI gene;Acc:100627504]	0.606722	0.867407	0.556926	1.95901	1.51252	1.16733	0.437835	-1.19154	down
GO:0030139	endocytic vesicle	cellular_component	7	0.296956	MSTRG.114176	AMOT	angiomotin [Source:NCBI gene;Acc:100158213]	5.28144	3.56965	3.55318	0.318417	0.404838	0.524954	9.93765	3.3129	up
GO:0008543	fibroblast growth factor receptor signaling pathway	biological_process	8	0.296956	MSTRG.1593	CCN2	cellular communication network factor 2 [Source:NCBI gene;Acc:100152141]	0.053192	0.083009	0.166928	0.112107	2.49189	0.564715	0.0956631	-3.38589	down
GO:0006464	cellular protein modification process	biological_process	8	0.303129	MSTRG.79709	ENSSSCG00000000664	ribosomal modification protein rimK like family member B [Source:NCBI gene;Acc:100152915];alpha-2-macroglobulin like 1 [Source:NCBI gene;Acc:100152492]	0.0210306	0.0001	0.0217825	0.022957	0.308319	0.0733283	0.106062	-3.23702	down
GO:0005903	brush border	cellular_component	5	0.303129	MSTRG.63838	ANKS4B	ankyrin repeat and sterile alpha motif domain containing 4B [Source:NCBI gene;Acc:100525512]	17.7171	18.61	12.0842	25.2719	47.113	59.8102	0.366211	-1.44925	down
GO:0030178	negative regulation of Wnt signaling pathway	biological_process	9	0.303129	MSTRG.64911	SYNGR3	TSC complex subunit 2 [Source:NCBI gene;Acc:100505408];synaptogyrin 3 [Source:NCBI gene;Acc:100515947]	0.287956	0.167774	0.23056	0.799264	0.380647	0.401474	0.43398	-1.2043	down
GO:0043621	protein self-association	molecular_function	5	0.303129	MSTRG.80529	TDG	thymine DNA glycosylase [Source:NCBI gene;Acc:100155184]	0.320154	0.0126814	0.0270092	0.097012	3.31748	0.169681	0.100398	-3.31619	down
GO:0070888	E-box binding	molecular_function	11	0.303129	MSTRG.50718	SNAI1	snail family transcriptional repressor 1 [Source:NCBI gene;Acc:396583]	0.660406	0.0898251	0.256833	0.291344	4.89812	0.248128	0.185204	-2.43281	down
GO:0030659	cytoplasmic vesicle membrane	cellular_component	6	0.303129	MSTRG.9872	CLTA	clathrin light chain A [Source:NCBI gene;Acc:100187581]	8.16849	8.27099	7.75401	15.2467	24.0336	13.4794	0.458561	-1.12482	down
GO:0003007	heart morphogenesis	biological_process	6	0.309247	MSTRG.13305	PTCH1	patched 1 [Source:NCBI gene;Acc:100627504]	0.606722	0.867407	0.556926	1.95901	1.51252	1.16733	0.437835	-1.19154	down
GO:0034613	cellular protein localization	biological_process	6	0.309247	MSTRG.114176	AMOT	angiomotin [Source:NCBI gene;Acc:100158213]	5.28144	3.56965	3.55318	0.318417	0.404838	0.524954	9.93765	3.3129	up
GO:0051209	release of sequestered calcium ion into cytosol	biological_process	8	0.309247	MSTRG.81533	ENSSSCG00000002653	junctophilin 3 [Source:NCBI gene;Acc:100512414]	55.6882	17.6018	26.9676	166.103	18.0732	54.6887	0.419725	-1.25249	down
GO:0006511	ubiquitin-dependent protein catabolic process	biological_process	10	0.310585	MSTRG.20381	PSMD3	proteasome 26S subunit, non-ATPase 3 [Source:NCBI gene;Acc:100512253]	4.4322	4.3852	3.18743	16.69	4.30282	4.62233	0.468661	-1.09338	down
GO:0006511	ubiquitin-dependent protein catabolic process	biological_process	10	0.310585	MSTRG.22534	ENSSSCG00000017906	ring finger protein 167 [Source:NCBI gene;Acc:100512310]	0.390555	0.413444	0.174391	2.20576	0.202012	0.848569	0.300457	-1.73477	down
GO:0006511	ubiquitin-dependent protein catabolic process	biological_process	10	0.310585	MSTRG.90888	RNF11	ring finger protein 11 [Source:NCBI gene;Acc:100736575]	0.341466	0.278158	0.43337	0.244316	2.71608	0.685214	0.288839	-1.79166	down
GO:0030175	filopodium	cellular_component	7	0.315313	MSTRG.36944	ACTA2	actin, alpha 2, smooth muscle, aorta [Source:NCBI gene;Acc:733615]	3.07808	4.01699	1.02595	8.39226	1.56478	9.18592	0.42423	-1.23708	down
GO:0001938	positive regulation of endothelial cell proliferation	biological_process	9	0.315313	MSTRG.96093	ANG	angiogenin [Source:HGNC Symbol;Acc:HGNC:483]	1.53606	0.562285	0.0115028	0.421674	26.6949	0.668978	0.0759332	-3.71913	down
GO:0001750	photoreceptor outer segment	cellular_component	5	0.315313	MSTRG.75289	GNAT2	G protein subunit alpha transducin 2 [Source:NCBI gene;Acc:110260357]	7.43964	6.06571	9.5273	1.58226	0.596055	3.31243	4.19482	2.06861	up
GO:0001755	neural crest cell migration	biological_process	8	0.315313	MSTRG.5403	SEMA6D	semaphorin 6D [Source:NCBI gene;Acc:100511850]	1.50021	1.4594	1.15497	0.706227	0.724986	0.566009	2.06015	1.04275	up
GO:0000082	G1/S transition of mitotic cell cycle	biological_process	7	0.315313	MSTRG.46337	PLK2	polo like kinase 2 [Source:NCBI gene;Acc:397251]	0.262971	0.109657	0.164203	0.216226	1.30812	0.237568	0.304687	-1.7146	down
GO:0014069	postsynaptic density	cellular_component	5	0.315549	MSTRG.64911	SYNGR3	TSC complex subunit 2 [Source:NCBI gene;Acc:100505408];synaptogyrin 3 [Source:NCBI gene;Acc:100515947]	0.287956	0.167774	0.23056	0.799264	0.380647	0.401474	0.43398	-1.2043	down
GO:0014069	postsynaptic density	cellular_component	5	0.315549	MSTRG.67237	RTN4	reticulon 4 [Source:NCBI gene;Acc:100170118]	0.16393	0.131148	0.142955	0.0737582	2.00772	0.289307	0.184763	-2.43625	down
GO:0005901	caveola	cellular_component	8	0.321325	MSTRG.13305	PTCH1	patched 1 [Source:NCBI gene;Acc:100627504]	0.606722	0.867407	0.556926	1.95901	1.51252	1.16733	0.437835	-1.19154	down
GO:0000502	proteasome complex	cellular_component	5	0.321325	MSTRG.20381	PSMD3	proteasome 26S subunit, non-ATPase 3 [Source:NCBI gene;Acc:100512253]	4.4322	4.3852	3.18743	16.69	4.30282	4.62233	0.468661	-1.09338	down
GO:0071230	cellular response to amino acid stimulus	biological_process	7	0.321325	MSTRG.12919	CAPN2	calpain 2 [Source:NCBI gene;Acc:397393]	0.751788	0.677751	0.598117	2.20514	1.58854	1.12124	0.412552	-1.27735	down
GO:0005902	microvillus	cellular_component	7	0.321325	MSTRG.63838	ANKS4B	ankyrin repeat and sterile alpha motif domain containing 4B [Source:NCBI gene;Acc:100525512]	17.7171	18.61	12.0842	25.2719	47.113	59.8102	0.366211	-1.44925	down
GO:0032880	regulation of protein localization	biological_process	6	0.321325	MSTRG.13305	PTCH1	patched 1 [Source:NCBI gene;Acc:100627504]	0.606722	0.867407	0.556926	1.95901	1.51252	1.16733	0.437835	-1.19154	down
GO:0031072	heat shock protein binding	molecular_function	5	0.321325	MSTRG.64455	METTL22	methyltransferase like 22 [Source:NCBI gene;Acc:100523174]	1.24005	2.06048	2.73198	6.92606	6.41863	3.65805	0.354797	-1.49494	down
GO:0060548	negative regulation of cell death	biological_process	7	0.327285	MSTRG.1593	CCN2	cellular communication network factor 2 [Source:NCBI gene;Acc:100152141]	0.053192	0.083009	0.166928	0.112107	2.49189	0.564715	0.0956631	-3.38589	down
GO:0030593	neutrophil chemotaxis	biological_process	7	0.327285	MSTRG.44130	CCL20	C-C motif chemokine ligand 20 [Source:NCBI gene;Acc:553951]	0.592201	1.00993	0.790102	0.0001	0.0001	0.0001	7974.1	12.9611	up
GO:0004518	nuclease activity	molecular_function	6	0.327285	MSTRG.96093	ANG	angiogenin [Source:HGNC Symbol;Acc:HGNC:483]	1.53606	0.562285	0.0115028	0.421674	26.6949	0.668978	0.0759332	-3.71913	down
GO:0050839	cell adhesion molecule binding	molecular_function	5	0.327285	MSTRG.79576	ATN1	protein tyrosine phosphatase, non-receptor type 6 [Source:NCBI gene;Acc:100171389];chromosome 5 C12orf57 homolog [Source:NCBI gene;Acc:100627746];atrophin 1 [Source:NCBI gene;Acc:100153709]	0.210273	0.112202	0.150709	0.534553	0.395343	0.302405	0.383984	-1.38088	down
GO:0008033	tRNA processing	biological_process	11	0.327285	MSTRG.95334	ENSSSCG00000001950	KIAA0391 ortholog [Source:NCBI gene;Acc:100519610]	0.284543	0.537438	0.317752	2.2478	0.722283	0.286519	0.349976	-1.51467	down
GO:0044877	protein-containing complex binding	molecular_function	4	0.328406	MSTRG.13305	PTCH1	patched 1 [Source:NCBI gene;Acc:100627504]	0.606722	0.867407	0.556926	1.95901	1.51252	1.16733	0.437835	-1.19154	down
GO:0044877	protein-containing complex binding	molecular_function	4	0.328406	MSTRG.80751	SLC25A3	solute carrier family 25 member 3 [Source:NCBI gene;Acc:100302698]	5.57458	3.46529	1.556	1.6997	0.97231	1.73745	2.40299	1.26483	up
GO:0001085	RNA polymerase II transcription factor binding	molecular_function	6	0.333193	MSTRG.79576	ATN1	protein tyrosine phosphatase, non-receptor type 6 [Source:NCBI gene;Acc:100171389];chromosome 5 C12orf57 homolog [Source:NCBI gene;Acc:100627746];atrophin 1 [Source:NCBI gene;Acc:100153709]	0.210273	0.112202	0.150709	0.534553	0.395343	0.302405	0.383984	-1.38088	down
GO:0003684	damaged DNA binding	molecular_function	7	0.333193	MSTRG.87101	AUNIP	aurora kinase A and ninein interacting protein [Source:NCBI gene;Acc:100523251]	7.79703	7.50542	3.52488	2.8093	2.49668	3.08502	2.24375	1.16591	up
GO:0005544	calcium-dependent phospholipid binding	molecular_function	6	0.333193	MSTRG.5647	PLA2G4D	phospholipase A2 group IVD [Source:NCBI gene;Acc:102162529]	1.1088	0.638485	2.48392	3.15773	2.5783	2.83521	0.493651	-1.01844	down
GO:0010494	cytoplasmic stress granule	cellular_component	8	0.333193	MSTRG.47522	G3BP1	G3BP stress granule assembly factor 1 [Source:NCBI gene;Acc:100513766]	0.132519	0.0563271	0.0967627	0.104361	1.18608	0.130939	0.200937	-2.31519	down
GO:0030173	integral component of Golgi membrane	cellular_component	7	0.33905	MSTRG.93743	SLC35B2	solute carrier family 35 member B2 [Source:NCBI gene;Acc:100516086]	0.230849	0.25567	0.635806	2.4975	0.8083	0.696707	0.280406	-1.83441	down
GO:0008283	cell population proliferation	biological_process	3	0.341197	MSTRG.79576	ATN1	protein tyrosine phosphatase, non-receptor type 6 [Source:NCBI gene;Acc:100171389];chromosome 5 C12orf57 homolog [Source:NCBI gene;Acc:100627746];atrophin 1 [Source:NCBI gene;Acc:100153709]	0.210273	0.112202	0.150709	0.534553	0.395343	0.302405	0.383984	-1.38088	down
GO:0008283	cell population proliferation	biological_process	3	0.341197	MSTRG.91113	TSPAN1	tetraspanin 1 [Source:NCBI gene;Acc:100511571]	0.884601	0.593303	0.81474	4.7763	0.97528	2.33531	0.283501	-1.81857	down
GO:0043547	positive regulation of GTPase activity	biological_process	8	0.344132	MSTRG.44130	CCL20	C-C motif chemokine ligand 20 [Source:NCBI gene;Acc:553951]	0.592201	1.00993	0.790102	0.0001	0.0001	0.0001	7974.1	12.9611	up
GO:0043547	positive regulation of GTPase activity	biological_process	8	0.344132	MSTRG.64911	SYNGR3	TSC complex subunit 2 [Source:NCBI gene;Acc:100505408];synaptogyrin 3 [Source:NCBI gene;Acc:100515947]	0.287956	0.167774	0.23056	0.799264	0.380647	0.401474	0.43398	-1.2043	down
GO:0043547	positive regulation of GTPase activity	biological_process	8	0.344132	MSTRG.92010	TBC1D7	TBC1 domain family member 7 [Source:NCBI gene;Acc:100155821]	14.7427	22.0061	19.5109	10.08	8.1935	8.81376	2.07698	1.05449	up
GO:0042127	regulation of cell population proliferation	biological_process	6	0.344383	MSTRG.13305	PTCH1	patched 1 [Source:NCBI gene;Acc:100627504]	0.606722	0.867407	0.556926	1.95901	1.51252	1.16733	0.437835	-1.19154	down
GO:0042127	regulation of cell population proliferation	biological_process	6	0.344383	MSTRG.93633	CCND3	cyclin D3 [Source:NCBI gene;Acc:780426]	4.79349	5.7084	3.88888	22.1029	5.32512	4.48582	0.450925	-1.14904	down
GO:0005793	endoplasmic reticulum-Golgi intermediate compartment	cellular_component	6	0.344855	MSTRG.18892	P4HB	prolyl 4-hydroxylase subunit beta [Source:NCBI gene;Acc:110255932]	0.122147	0.0813144	0.213744	0.773814	0.415136	0.511446	0.245358	-2.02704	down
GO:0060041	retina development in camera-type eye	biological_process	5	0.344855	MSTRG.71579	CALB1	calbindin 1 [Source:NCBI gene;Acc:100153645]	2.99329	2.57179	1.51356	2.34552	9.74285	3.321	0.459372	-1.12226	down
GO:0005507	copper ion binding	molecular_function	8	0.344855	MSTRG.96093	ANG	angiogenin [Source:HGNC Symbol;Acc:HGNC:483]	1.53606	0.562285	0.0115028	0.421674	26.6949	0.668978	0.0759332	-3.71913	down
GO:0070098	chemokine-mediated signaling pathway	biological_process	7	0.344855	MSTRG.44130	CCL20	C-C motif chemokine ligand 20 [Source:NCBI gene;Acc:553951]	0.592201	1.00993	0.790102	0.0001	0.0001	0.0001	7974.1	12.9611	up
GO:0004714	transmembrane receptor protein tyrosine kinase activity	molecular_function	9	0.344855	MSTRG.43825	EPHA4	EPH receptor A4 [Source:NCBI gene;Acc:100188979]	0.0523015	0.0001	0.0112106	0.0383046	0.315299	0.265036	0.102826	-3.28172	down
GO:0090502	RNA phosphodiester bond hydrolysis, endonucleolytic	biological_process	10	0.35061	MSTRG.95334	ENSSSCG00000001950	KIAA0391 ortholog [Source:NCBI gene;Acc:100519610]	0.284543	0.537438	0.317752	2.2478	0.722283	0.286519	0.349976	-1.51467	down
GO:0050680	negative regulation of epithelial cell proliferation	biological_process	8	0.35061	MSTRG.13305	PTCH1	patched 1 [Source:NCBI gene;Acc:100627504]	0.606722	0.867407	0.556926	1.95901	1.51252	1.16733	0.437835	-1.19154	down
GO:0001664	G protein-coupled receptor binding	molecular_function	6	0.35061	MSTRG.75289	GNAT2	G protein subunit alpha transducin 2 [Source:NCBI gene;Acc:110260357]	7.43964	6.06571	9.5273	1.58226	0.596055	3.31243	4.19482	2.06861	up
GO:0000381	regulation of alternative mRNA splicing, via spliceosome	biological_process	10	0.356314	MSTRG.106045	ENSSSCG00000027905	RNA binding motif protein 7 [Source:NCBI gene;Acc:100522453]	2.58135	1.49644	1.05631	1.31314	16.9284	2.65993	0.245634	-2.02542	down
GO:0098982	GABA-ergic synapse	cellular_component	4	0.356314	MSTRG.71579	CALB1	calbindin 1 [Source:NCBI gene;Acc:100153645]	2.99329	2.57179	1.51356	2.34552	9.74285	3.321	0.459372	-1.12226	down
GO:0030326	embryonic limb morphogenesis	biological_process	7	0.356314	MSTRG.13305	PTCH1	patched 1 [Source:NCBI gene;Acc:100627504]	0.606722	0.867407	0.556926	1.95901	1.51252	1.16733	0.437835	-1.19154	down
GO:0007613	memory	biological_process	5	0.356314	MSTRG.46337	PLK2	polo like kinase 2 [Source:NCBI gene;Acc:397251]	0.262971	0.109657	0.164203	0.216226	1.30812	0.237568	0.304687	-1.7146	down
GO:0001570	vasculogenesis	biological_process	6	0.356314	MSTRG.114176	AMOT	angiomotin [Source:NCBI gene;Acc:100158213]	5.28144	3.56965	3.55318	0.318417	0.404838	0.524954	9.93765	3.3129	up
GO:0001503	ossification	biological_process	4	0.356314	MSTRG.1593	CCN2	cellular communication network factor 2 [Source:NCBI gene;Acc:100152141]	0.053192	0.083009	0.166928	0.112107	2.49189	0.564715	0.0956631	-3.38589	down
GO:0005201	extracellular matrix structural constituent	molecular_function	4	0.361969	MSTRG.29899	IMPG2	interphotoreceptor matrix proteoglycan 2 [Source:NCBI gene;Acc:106508014]	0.0231037	0.0590911	0.0001	0.0252249	0.734489	0.19863	0.0858719	-3.54167	down
GO:0001756	somitogenesis	biological_process	7	0.367574	MSTRG.49850	POFUT1	protein O-fucosyltransferase 1 [Source:NCBI gene;Acc:397627]	1.35014	1.62157	1.07831	4.56388	1.64527	2.10594	0.487068	-1.0378	down
GO:0030374	nuclear receptor transcription coactivator activity	molecular_function	6	0.367574	MSTRG.37658	PPRC1	peroxisome proliferator-activated receptor gamma, coactivator-related 1 [Source:NCBI gene;Acc:100329222]	3.87052	3.06173	3.77156	12.0564	5.78366	3.89705	0.49242	-1.02204	down
GO:0051603	proteolysis involved in cellular protein catabolic process	biological_process	8	0.367574	MSTRG.12919	CAPN2	calpain 2 [Source:NCBI gene;Acc:397393]	0.751788	0.677751	0.598117	2.20514	1.58854	1.12124	0.412552	-1.27735	down
GO:0071456	cellular response to hypoxia	biological_process	6	0.367574	MSTRG.18892	P4HB	prolyl 4-hydroxylase subunit beta [Source:NCBI gene;Acc:110255932]	0.122147	0.0813144	0.213744	0.773814	0.415136	0.511446	0.245358	-2.02704	down
GO:0005911	cell-cell junction	cellular_component	4	0.369687	MSTRG.79576	ATN1	protein tyrosine phosphatase, non-receptor type 6 [Source:NCBI gene;Acc:100171389];chromosome 5 C12orf57 homolog [Source:NCBI gene;Acc:100627746];atrophin 1 [Source:NCBI gene;Acc:100153709]	0.210273	0.112202	0.150709	0.534553	0.395343	0.302405	0.383984	-1.38088	down
GO:0005911	cell-cell junction	cellular_component	4	0.369687	MSTRG.89019	DSG1	desmoglein 1 [Source:NCBI gene;Acc:641355]	0.214254	0.665947	0.165109	0.189333	5.41392	0.52454	0.170585	-2.55144	down
GO:0034599	cellular response to oxidative stress	biological_process	6	0.37313	MSTRG.14529	ENSSSCG00000011077	methionine sulfoxide reductase B2 [Source:NCBI gene;Acc:100624041]	1.35888	1.17081	1.84213	0.296201	0.584639	0.902432	2.45157	1.29371	up
GO:0031398	positive regulation of protein ubiquitination	biological_process	11	0.37313	MSTRG.92010	TBC1D7	TBC1 domain family member 7 [Source:NCBI gene;Acc:100155821]	14.7427	22.0061	19.5109	10.08	8.1935	8.81376	2.07698	1.05449	up
GO:0006954	inflammatory response	biological_process	6	0.375955	MSTRG.44130	CCL20	C-C motif chemokine ligand 20 [Source:NCBI gene;Acc:553951]	0.592201	1.00993	0.790102	0.0001	0.0001	0.0001	7974.1	12.9611	up
GO:0006954	inflammatory response	biological_process	6	0.375955	MSTRG.84882	GPR32	G protein-coupled receptor 32 [Source:HGNC Symbol;Acc:HGNC:4487]	1.78059	2.63279	1.05033	5.80506	2.34012	3.34354	0.475572	-1.07226	down
GO:0005747	mitochondrial respiratory chain complex I	cellular_component	7	0.378638	MSTRG.13765	NDUFB6	NADH:ubiquinone oxidoreductase subunit B6 [Source:NCBI gene;Acc:733605]	52.6869	87.4983	109.932	43.7821	37.5034	42.2519	2.02463	1.01765	up
GO:0071346	cellular response to interferon-gamma	biological_process	8	0.378638	MSTRG.44130	CCL20	C-C motif chemokine ligand 20 [Source:NCBI gene;Acc:553951]	0.592201	1.00993	0.790102	0.0001	0.0001	0.0001	7974.1	12.9611	up
GO:0031594	neuromuscular junction	cellular_component	4	0.378638	MSTRG.64911	SYNGR3	TSC complex subunit 2 [Source:NCBI gene;Acc:100505408];synaptogyrin 3 [Source:NCBI gene;Acc:100515947]	0.287956	0.167774	0.23056	0.799264	0.380647	0.401474	0.43398	-1.2043	down
GO:0045732	positive regulation of protein catabolic process	biological_process	8	0.378638	MSTRG.46337	PLK2	polo like kinase 2 [Source:NCBI gene;Acc:397251]	0.262971	0.109657	0.164203	0.216226	1.30812	0.237568	0.304687	-1.7146	down
GO:0032091	negative regulation of protein binding	biological_process	7	0.384098	MSTRG.80529	TDG	thymine DNA glycosylase [Source:NCBI gene;Acc:100155184]	0.320154	0.0126814	0.0270092	0.097012	3.31748	0.169681	0.100398	-3.31619	down
GO:0017124	SH3 domain binding	molecular_function	6	0.384098	MSTRG.79576	ATN1	protein tyrosine phosphatase, non-receptor type 6 [Source:NCBI gene;Acc:100171389];chromosome 5 C12orf57 homolog [Source:NCBI gene;Acc:100627746];atrophin 1 [Source:NCBI gene;Acc:100153709]	0.210273	0.112202	0.150709	0.534553	0.395343	0.302405	0.383984	-1.38088	down
GO:0001932	regulation of protein phosphorylation	biological_process	9	0.384098	MSTRG.100395	FNIP2	folliculin interacting protein 2 [Source:NCBI gene;Acc:106504653]	0.469206	0.339117	0.29668	1.10217	0.882639	0.596479	0.428081	-1.22404	down
GO:0015934	large ribosomal subunit	cellular_component	7	0.384098	MSTRG.85816	RPL22	ribosomal protein L22 [Source:NCBI gene;Acc:397047]	15.06	11.2568	15.2362	10.037	4.9	4.18041	2.17357	1.12006	up
GO:0005615	extracellular space	cellular_component	4	0.3882	MSTRG.13163	RNPEP	arginyl aminopeptidase [Source:NCBI gene;Acc:100524577]	1.3825	1.46882	1.77719	5.29043	2.87261	2.25419	0.444313	-1.17035	down
GO:0005615	extracellular space	cellular_component	4	0.3882	MSTRG.43248	CPO	carboxypeptidase O [Source:NCBI gene;Acc:100155330]	4.08463	3.88201	2.27807	1.52566	1.56525	1.34753	2.30818	1.20675	up
GO:0005615	extracellular space	cellular_component	4	0.3882	MSTRG.44130	CCL20	C-C motif chemokine ligand 20 [Source:NCBI gene;Acc:553951]	0.592201	1.00993	0.790102	0.0001	0.0001	0.0001	7974.1	12.9611	up
GO:0005615	extracellular space	cellular_component	4	0.3882	MSTRG.5403	SEMA6D	semaphorin 6D [Source:NCBI gene;Acc:100511850]	1.50021	1.4594	1.15497	0.706227	0.724986	0.566009	2.06015	1.04275	up
GO:0005615	extracellular space	cellular_component	4	0.3882	MSTRG.56726	ENSSSCG00000037358	serum amyloid A-3 protein [Source:NCBI gene;Acc:733603]	1.41573	0.535138	3.67373	0.428756	0.135006	0.466621	5.45875	2.44857	up
GO:0005615	extracellular space	cellular_component	4	0.3882	MSTRG.61625	HBEGF	heparin binding EGF like growth factor [Source:NCBI gene;Acc:397564]	15.2131	11.0205	12.6856	41.4505	17.8294	20.3897	0.488508	-1.03355	down
GO:0005615	extracellular space	cellular_component	4	0.3882	MSTRG.79709	ENSSSCG00000000664	ribosomal modification protein rimK like family member B [Source:NCBI gene;Acc:100152915];alpha-2-macroglobulin like 1 [Source:NCBI gene;Acc:100152492]	0.0210306	0.0001	0.0217825	0.022957	0.308319	0.0733283	0.106062	-3.23702	down
GO:0005615	extracellular space	cellular_component	4	0.3882	MSTRG.82415	ENSSSCG00000002749	haptoglobin [Source:NCBI gene;Acc:397061]	0.595467	0.51069	0.189957	0.0154455	0.0305833	0.123188	7.65948	2.93725	up
GO:0005615	extracellular space	cellular_component	4	0.3882	MSTRG.96093	ANG	angiogenin [Source:HGNC Symbol;Acc:HGNC:483]	1.53606	0.562285	0.0115028	0.421674	26.6949	0.668978	0.0759332	-3.71913	down
GO:0045335	phagocytic vesicle	cellular_component	8	0.38951	MSTRG.19964	FMNL1	formin like 1 [Source:NCBI gene;Acc:100520585]	0.529639	0.312757	0.559349	0.981976	1.3453	0.888322	0.43592	-1.19786	down
GO:0016757	transferase activity, transferring glycosyl groups	molecular_function	5	0.394602	MSTRG.49850	POFUT1	protein O-fucosyltransferase 1 [Source:NCBI gene;Acc:397627]	1.35014	1.62157	1.07831	4.56388	1.64527	2.10594	0.487068	-1.0378	down
GO:0016757	transferase activity, transferring glycosyl groups	molecular_function	5	0.394602	MSTRG.57436	MGAT1	mannosyl (alpha-1,3-)-glycoprotein beta-1,2-N-acetylglucosaminyltransferase [Source:NCBI gene;Acc:780412]	0.0773279	0.12886	0.203276	0.200785	1.23704	1.23361	0.153275	-2.70581	down
GO:0001726	ruffle	cellular_component	6	0.394875	MSTRG.114176	AMOT	angiomotin [Source:NCBI gene;Acc:100158213]	5.28144	3.56965	3.55318	0.318417	0.404838	0.524954	9.93765	3.3129	up
GO:0043433	negative regulation of DNA-binding transcription factor activity	biological_process	6	0.394875	MSTRG.13305	PTCH1	patched 1 [Source:NCBI gene;Acc:100627504]	0.606722	0.867407	0.556926	1.95901	1.51252	1.16733	0.437835	-1.19154	down
GO:0009615	response to virus	biological_process	7	0.394875	MSTRG.36944	ACTA2	actin, alpha 2, smooth muscle, aorta [Source:NCBI gene;Acc:733615]	3.07808	4.01699	1.02595	8.39226	1.56478	9.18592	0.42423	-1.23708	down
GO:0014068	positive regulation of phosphatidylinositol 3-kinase signaling	biological_process	10	0.400193	MSTRG.79576	ATN1	protein tyrosine phosphatase, non-receptor type 6 [Source:NCBI gene;Acc:100171389];chromosome 5 C12orf57 homolog [Source:NCBI gene;Acc:100627746];atrophin 1 [Source:NCBI gene;Acc:100153709]	0.210273	0.112202	0.150709	0.534553	0.395343	0.302405	0.383984	-1.38088	down
GO:0071944	cell periphery	cellular_component	4	0.400193	MSTRG.66468	ACTG2	actin, gamma 2, smooth muscle, enteric [Source:NCBI gene;Acc:100520667]	0.04355	0.0001	0.0410271	0.951499	0.777535	0.158117	0.0448704	-4.47809	down
GO:0001649	osteoblast differentiation	biological_process	6	0.400193	MSTRG.50718	SNAI1	snail family transcriptional repressor 1 [Source:NCBI gene;Acc:396583]	0.660406	0.0898251	0.256833	0.291344	4.89812	0.248128	0.185204	-2.43281	down
GO:0051289	protein homotetramerization	biological_process	9	0.400193	MSTRG.100145	TDO2	tryptophan 2,3-dioxygenase [Source:NCBI gene;Acc:100301559]	0.170074	0.442271	1.08363	0.0606914	0.0001	0.0862769	11.5319	3.52756	up
GO:0007389	pattern specification process	biological_process	4	0.400193	MSTRG.13305	PTCH1	patched 1 [Source:NCBI gene;Acc:100627504]	0.606722	0.867407	0.556926	1.95901	1.51252	1.16733	0.437835	-1.19154	down
GO:0009887	animal organ morphogenesis	biological_process	5	0.400193	MSTRG.13305	PTCH1	patched 1 [Source:NCBI gene;Acc:100627504]	0.606722	0.867407	0.556926	1.95901	1.51252	1.16733	0.437835	-1.19154	down
GO:0060021	roof of mouth development	biological_process	5	0.405464	MSTRG.50718	SNAI1	snail family transcriptional repressor 1 [Source:NCBI gene;Acc:396583]	0.660406	0.0898251	0.256833	0.291344	4.89812	0.248128	0.185204	-2.43281	down
GO:0043235	receptor complex	cellular_component	4	0.406894	MSTRG.29899	IMPG2	interphotoreceptor matrix proteoglycan 2 [Source:NCBI gene;Acc:106508014]	0.0231037	0.0590911	0.0001	0.0252249	0.734489	0.19863	0.0858719	-3.54167	down
GO:0043235	receptor complex	cellular_component	4	0.406894	MSTRG.43825	EPHA4	EPH receptor A4 [Source:NCBI gene;Acc:100188979]	0.0523015	0.0001	0.0112106	0.0383046	0.315299	0.265036	0.102826	-3.28172	down
GO:0003779	actin binding	molecular_function	6	0.410629	MSTRG.19964	FMNL1	formin like 1 [Source:NCBI gene;Acc:100520585]	0.529639	0.312757	0.559349	0.981976	1.3453	0.888322	0.43592	-1.19786	down
GO:0003779	actin binding	molecular_function	6	0.410629	MSTRG.20402	WIPF2	WAS/WASL interacting protein family member 2 [Source:NCBI gene;Acc:100525252]	0.767166	2.71036	1.87366	6.41629	5.07342	3.5132	0.356676	-1.48731	down
GO:0003779	actin binding	molecular_function	6	0.410629	MSTRG.96093	ANG	angiogenin [Source:HGNC Symbol;Acc:HGNC:483]	1.53606	0.562285	0.0115028	0.421674	26.6949	0.668978	0.0759332	-3.71913	down
GO:0016363	nuclear matrix	cellular_component	6	0.41069	MSTRG.79576	ATN1	protein tyrosine phosphatase, non-receptor type 6 [Source:NCBI gene;Acc:100171389];chromosome 5 C12orf57 homolog [Source:NCBI gene;Acc:100627746];atrophin 1 [Source:NCBI gene;Acc:100153709]	0.210273	0.112202	0.150709	0.534553	0.395343	0.302405	0.383984	-1.38088	down
GO:0016605	PML body	cellular_component	8	0.41069	MSTRG.80529	TDG	thymine DNA glycosylase [Source:NCBI gene;Acc:100155184]	0.320154	0.0126814	0.0270092	0.097012	3.31748	0.169681	0.100398	-3.31619	down
GO:0060070	canonical Wnt signaling pathway	biological_process	8	0.41587	MSTRG.66050	TCF7L1	transcription factor 7 like 1 [Source:NCBI gene;Acc:100523899]	5.41287	5.90696	4.13335	21.2359	5.30819	10.6855	0.415078	-1.26855	down
GO:0050804	modulation of chemical synaptic transmission	biological_process	8	0.421004	MSTRG.91570	TUBB2B	tubulin beta-2A chain [Source:NCBI gene;Acc:100624785]	4.75497	3.10179	4.01371	15.731	4.45881	5.2611	0.466407	-1.10034	down
GO:0042995	cell projection	cellular_component	4	0.421004	MSTRG.67237	RTN4	reticulon 4 [Source:NCBI gene;Acc:100170118]	0.16393	0.131148	0.142955	0.0737582	2.00772	0.289307	0.184763	-2.43625	down
GO:0050790	regulation of catalytic activity	biological_process	5	0.421004	MSTRG.20381	PSMD3	proteasome 26S subunit, non-ATPase 3 [Source:NCBI gene;Acc:100512253]	4.4322	4.3852	3.18743	16.69	4.30282	4.62233	0.468661	-1.09338	down
GO:0043025	neuronal cell body	cellular_component	5	0.42209	MSTRG.67237	RTN4	reticulon 4 [Source:NCBI gene;Acc:100170118]	0.16393	0.131148	0.142955	0.0737582	2.00772	0.289307	0.184763	-2.43625	down
GO:0043025	neuronal cell body	cellular_component	5	0.42209	MSTRG.71579	CALB1	calbindin 1 [Source:NCBI gene;Acc:100153645]	2.99329	2.57179	1.51356	2.34552	9.74285	3.321	0.459372	-1.12226	down
GO:0007224	smoothened signaling pathway	biological_process	6	0.426094	MSTRG.13305	PTCH1	patched 1 [Source:NCBI gene;Acc:100627504]	0.606722	0.867407	0.556926	1.95901	1.51252	1.16733	0.437835	-1.19154	down
GO:0006364	rRNA processing	biological_process	11	0.426094	MSTRG.9935	EXOSC3	exosome component 3 [Source:NCBI gene;Acc:100152421]	0.408147	0.209219	0.072005	0.330641	4.78711	0.259337	0.128205	-2.96347	down
GO:0016310	phosphorylation	biological_process	7	0.429063	MSTRG.11672	DOLK	dolichol kinase [Source:NCBI gene;Acc:100152320]	0.704665	1.77788	0.925724	5.87652	2.1693	1.92538	0.341811	-1.54873	down
GO:0016310	phosphorylation	biological_process	7	0.429063	MSTRG.36669	IPMK	inositol polyphosphate multikinase [Source:NCBI gene;Acc:100623323]	0.253008	0.495472	0.412556	1.05884	1.77385	0.569207	0.341291	-1.55093	down
GO:0016310	phosphorylation	biological_process	7	0.429063	MSTRG.43825	EPHA4	EPH receptor A4 [Source:NCBI gene;Acc:100188979]	0.0523015	0.0001	0.0112106	0.0383046	0.315299	0.265036	0.102826	-3.28172	down
GO:0016310	phosphorylation	biological_process	7	0.429063	MSTRG.46337	PLK2	polo like kinase 2 [Source:NCBI gene;Acc:397251]	0.262971	0.109657	0.164203	0.216226	1.30812	0.237568	0.304687	-1.7146	down
GO:0046330	positive regulation of JNK cascade	biological_process	13	0.431139	MSTRG.1593	CCN2	cellular communication network factor 2 [Source:NCBI gene;Acc:100152141]	0.053192	0.083009	0.166928	0.112107	2.49189	0.564715	0.0956631	-3.38589	down
GO:0051015	actin filament binding	molecular_function	7	0.434103	MSTRG.19964	FMNL1	formin like 1 [Source:NCBI gene;Acc:100520585]	0.529639	0.312757	0.559349	0.981976	1.3453	0.888322	0.43592	-1.19786	down
GO:0051015	actin filament binding	molecular_function	7	0.434103	MSTRG.20402	WIPF2	WAS/WASL interacting protein family member 2 [Source:NCBI gene;Acc:100525252]	0.767166	2.71036	1.87366	6.41629	5.07342	3.5132	0.356676	-1.48731	down
GO:0098869	cellular oxidant detoxification	biological_process	5	0.436141	MSTRG.82415	ENSSSCG00000002749	haptoglobin [Source:NCBI gene;Acc:397061]	0.595467	0.51069	0.189957	0.0154455	0.0305833	0.123188	7.65948	2.93725	up
GO:0005604	basement membrane	cellular_component	6	0.436141	MSTRG.96093	ANG	angiogenin [Source:HGNC Symbol;Acc:HGNC:483]	1.53606	0.562285	0.0115028	0.421674	26.6949	0.668978	0.0759332	-3.71913	down
GO:0007204	positive regulation of cytosolic calcium ion concentration	biological_process	13	0.436141	MSTRG.84882	GPR32	G protein-coupled receptor 32 [Source:HGNC Symbol;Acc:HGNC:4487]	1.78059	2.63279	1.05033	5.80506	2.34012	3.34354	0.475572	-1.07226	down
GO:0006325	chromatin organization	biological_process	5	0.436141	MSTRG.75205	ENSSSCG00000039615	histone H2A type 2-A-like [Source:NCBI gene;Acc:100624086]	34.0413	2.31586	28.9306	14.1282	269.584	14.3349	0.219052	-2.19065	down
GO:0016607	nuclear speck	cellular_component	8	0.44086	MSTRG.18887	ALYREF	Aly/REF export factor [Source:NCBI gene;Acc:100620496]	1.81106	0.51808	0.712951	1.37497	13.4306	1.2323	0.189681	-2.39835	down
GO:0016607	nuclear speck	cellular_component	8	0.44086	MSTRG.57886	DDX39A	DExD-box helicase 39A [Source:NCBI gene;Acc:100515361]	2.91926	2.48345	2.33289	5.35169	20.8156	2.3877	0.270902	-1.88416	down
GO:0016607	nuclear speck	cellular_component	8	0.44086	MSTRG.79576	ATN1	protein tyrosine phosphatase, non-receptor type 6 [Source:NCBI gene;Acc:100171389];chromosome 5 C12orf57 homolog [Source:NCBI gene;Acc:100627746];atrophin 1 [Source:NCBI gene;Acc:100153709]	0.210273	0.112202	0.150709	0.534553	0.395343	0.302405	0.383984	-1.38088	down
GO:0007229	integrin-mediated signaling pathway	biological_process	6	0.441098	MSTRG.1593	CCN2	cellular communication network factor 2 [Source:NCBI gene;Acc:100152141]	0.053192	0.083009	0.166928	0.112107	2.49189	0.564715	0.0956631	-3.38589	down
GO:0005267	potassium channel activity	molecular_function	8	0.441098	MSTRG.67465	KCNK12	potassium two pore domain channel subfamily K member 12 [Source:NCBI gene;Acc:100521189]	0.177558	0.17021	0.486297	1.5788	1.68106	1.53669	0.173889	-2.52376	down
GO:0090630	activation of GTPase activity	biological_process	9	0.446012	MSTRG.92010	TBC1D7	TBC1 domain family member 7 [Source:NCBI gene;Acc:100155821]	14.7427	22.0061	19.5109	10.08	8.1935	8.81376	2.07698	1.05449	up
GO:0047485	protein N-terminus binding	molecular_function	5	0.450884	MSTRG.64911	SYNGR3	TSC complex subunit 2 [Source:NCBI gene;Acc:100505408];synaptogyrin 3 [Source:NCBI gene;Acc:100515947]	0.287956	0.167774	0.23056	0.799264	0.380647	0.401474	0.43398	-1.2043	down
GO:0002244	hematopoietic progenitor cell differentiation	biological_process	6	0.450884	MSTRG.79576	ATN1	protein tyrosine phosphatase, non-receptor type 6 [Source:NCBI gene;Acc:100171389];chromosome 5 C12orf57 homolog [Source:NCBI gene;Acc:100627746];atrophin 1 [Source:NCBI gene;Acc:100153709]	0.210273	0.112202	0.150709	0.534553	0.395343	0.302405	0.383984	-1.38088	down
GO:0120162	positive regulation of cold-induced thermogenesis	biological_process	7	0.450884	MSTRG.103695	PLAC8	placenta specific 8 [Source:NCBI gene;Acc:100525175]	5.65612	2.39925	2.76625	5.75378	12.3401	13.9648	0.337557	-1.5668	down
GO:0010629	negative regulation of gene expression	biological_process	8	0.45187	MSTRG.1593	CCN2	cellular communication network factor 2 [Source:NCBI gene;Acc:100152141]	0.053192	0.083009	0.166928	0.112107	2.49189	0.564715	0.0956631	-3.38589	down
GO:0010629	negative regulation of gene expression	biological_process	8	0.45187	MSTRG.56726	ENSSSCG00000037358	serum amyloid A-3 protein [Source:NCBI gene;Acc:733603]	1.41573	0.535138	3.67373	0.428756	0.135006	0.466621	5.45875	2.44857	up
GO:0005764	lysosome	cellular_component	8	0.45187	MSTRG.12919	CAPN2	calpain 2 [Source:NCBI gene;Acc:397393]	0.751788	0.677751	0.598117	2.20514	1.58854	1.12124	0.412552	-1.27735	down
GO:0005764	lysosome	cellular_component	8	0.45187	MSTRG.64911	SYNGR3	TSC complex subunit 2 [Source:NCBI gene;Acc:100505408];synaptogyrin 3 [Source:NCBI gene;Acc:100515947]	0.287956	0.167774	0.23056	0.799264	0.380647	0.401474	0.43398	-1.2043	down
GO:0005681	spliceosomal complex	cellular_component	6	0.455713	MSTRG.112391	GPKOW	G-patch domain and KOW motifs [Source:NCBI gene;Acc:100511851]	0.215517	0.514777	0.34039	1.053	1.01668	0.899215	0.360634	-1.47139	down
GO:0000724	double-strand break repair via homologous recombination	biological_process	10	0.455713	MSTRG.87101	AUNIP	aurora kinase A and ninein interacting protein [Source:NCBI gene;Acc:100523251]	7.79703	7.50542	3.52488	2.8093	2.49668	3.08502	2.24375	1.16591	up
GO:0007005	mitochondrion organization	biological_process	6	0.455713	MSTRG.100395	FNIP2	folliculin interacting protein 2 [Source:NCBI gene;Acc:106504653]	0.469206	0.339117	0.29668	1.10217	0.882639	0.596479	0.428081	-1.22404	down
GO:0050731	positive regulation of peptidyl-tyrosine phosphorylation	biological_process	11	0.455713	MSTRG.61625	HBEGF	heparin binding EGF like growth factor [Source:NCBI gene;Acc:397564]	15.2131	11.0205	12.6856	41.4505	17.8294	20.3897	0.488508	-1.03355	down
GO:0008013	beta-catenin binding	molecular_function	5	0.455713	MSTRG.66050	TCF7L1	transcription factor 7 like 1 [Source:NCBI gene;Acc:100523899]	5.41287	5.90696	4.13335	21.2359	5.30819	10.6855	0.415078	-1.26855	down
GO:0003924	GTPase activity	molecular_function	9	0.459173	MSTRG.105236	ENSSSCG00000034113	elongation factor 1-alpha, oocyte form-like [Source:NCBI gene;Acc:100514912]	3.8395	0.834452	0.381091	0.470977	43.4114	5.11024	0.10318	-3.27677	down
GO:0003924	GTPase activity	molecular_function	9	0.459173	MSTRG.75289	GNAT2	G protein subunit alpha transducin 2 [Source:NCBI gene;Acc:110260357]	7.43964	6.06571	9.5273	1.58226	0.596055	3.31243	4.19482	2.06861	up
GO:0003924	GTPase activity	molecular_function	9	0.459173	MSTRG.91570	TUBB2B	tubulin beta-2A chain [Source:NCBI gene;Acc:100624785]	4.75497	3.10179	4.01371	15.731	4.45881	5.2611	0.466407	-1.10034	down
GO:0003690	double-stranded DNA binding	molecular_function	7	0.460499	MSTRG.80529	TDG	thymine DNA glycosylase [Source:NCBI gene;Acc:100155184]	0.320154	0.0126814	0.0270092	0.097012	3.31748	0.169681	0.100398	-3.31619	down
GO:0005215	transporter activity	molecular_function	3	0.460499	MSTRG.79727	ENSSSCG00000022925	solute carrier family 2 member 3 [Source:NCBI gene;Acc:100626468]	0.0984421	0.0539458	0.14908	0.0992056	0.948485	0.329487	0.218903	-2.19164	down
GO:0051087	chaperone binding	molecular_function	5	0.465244	MSTRG.100395	FNIP2	folliculin interacting protein 2 [Source:NCBI gene;Acc:106504653]	0.469206	0.339117	0.29668	1.10217	0.882639	0.596479	0.428081	-1.22404	down
GO:0000790	nuclear chromatin	cellular_component	7	0.466434	MSTRG.75205	ENSSSCG00000039615	histone H2A type 2-A-like [Source:NCBI gene;Acc:100624086]	34.0413	2.31586	28.9306	14.1282	269.584	14.3349	0.219052	-2.19065	down
GO:0000790	nuclear chromatin	cellular_component	7	0.466434	MSTRG.92645	HIST1H1D	histone cluster 1 H1 family member d [Source:HGNC Symbol;Acc:HGNC:4717]	3.66595	3.72377	3.04851	2.89221	33.9543	3.83307	0.256596	-1.96243	down
GO:0007160	cell-matrix adhesion	biological_process	6	0.469947	MSTRG.1593	CCN2	cellular communication network factor 2 [Source:NCBI gene;Acc:100152141]	0.053192	0.083009	0.166928	0.112107	2.49189	0.564715	0.0956631	-3.38589	down
GO:0042493	response to drug	biological_process	5	0.469947	MSTRG.75628	GCLM	glutamate-cysteine ligase modifier subunit [Source:NCBI gene;Acc:100153977]	0.644978	0.755054	0.599399	0.235752	0.272461	0.126212	3.15156	1.65607	up
GO:0019900	kinase binding	molecular_function	6	0.469947	MSTRG.50718	SNAI1	snail family transcriptional repressor 1 [Source:NCBI gene;Acc:396583]	0.660406	0.0898251	0.256833	0.291344	4.89812	0.248128	0.185204	-2.43281	down
GO:0071356	cellular response to tumor necrosis factor	biological_process	8	0.469947	MSTRG.44130	CCL20	C-C motif chemokine ligand 20 [Source:NCBI gene;Acc:553951]	0.592201	1.00993	0.790102	0.0001	0.0001	0.0001	7974.1	12.9611	up
GO:0016192	vesicle-mediated transport	biological_process	6	0.472196	MSTRG.25910	SEC13	SEC13 homolog, nuclear pore and COPII coat complex component [Source:NCBI gene;Acc:100739864]	17.1218	12.3253	9.15024	48.1408	13.311	17.4768	0.489017	-1.03204	down
GO:0016192	vesicle-mediated transport	biological_process	6	0.472196	MSTRG.9872	CLTA	clathrin light chain A [Source:NCBI gene;Acc:100187581]	8.16849	8.27099	7.75401	15.2467	24.0336	13.4794	0.458561	-1.12482	down
GO:0000151	ubiquitin ligase complex	cellular_component	5	0.474609	MSTRG.90888	RNF11	ring finger protein 11 [Source:NCBI gene;Acc:100736575]	0.341466	0.278158	0.43337	0.244316	2.71608	0.685214	0.288839	-1.79166	down
GO:0001843	neural tube closure	biological_process	7	0.474609	MSTRG.13305	PTCH1	patched 1 [Source:NCBI gene;Acc:100627504]	0.606722	0.867407	0.556926	1.95901	1.51252	1.16733	0.437835	-1.19154	down
GO:0016042	lipid catabolic process	biological_process	6	0.474609	MSTRG.5647	PLA2G4D	phospholipase A2 group IVD [Source:NCBI gene;Acc:102162529]	1.1088	0.638485	2.48392	3.15773	2.5783	2.83521	0.493651	-1.01844	down
GO:0030334	regulation of cell migration	biological_process	7	0.474609	MSTRG.114176	AMOT	angiomotin [Source:NCBI gene;Acc:100158213]	5.28144	3.56965	3.55318	0.318417	0.404838	0.524954	9.93765	3.3129	up
GO:0005737	cytoplasm	cellular_component	5	0.476111	MSTRG.100395	FNIP2	folliculin interacting protein 2 [Source:NCBI gene;Acc:106504653]	0.469206	0.339117	0.29668	1.10217	0.882639	0.596479	0.428081	-1.22404	down
GO:0005737	cytoplasm	cellular_component	5	0.476111	MSTRG.101359	CCNG2	cyclin G2 [Source:NCBI gene;Acc:100523979]	0.531283	0.0731963	0.0849841	0.0347397	3.04215	0.466961	0.194552	-2.36177	down
GO:0005737	cytoplasm	cellular_component	5	0.476111	MSTRG.11553	PTGES	prostaglandin E synthase [Source:NCBI gene;Acc:654407]	0.38628	0.803081	0.165398	1.10346	8.45468	0.680506	0.132318	-2.91792	down
GO:0005737	cytoplasm	cellular_component	5	0.476111	MSTRG.12919	CAPN2	calpain 2 [Source:NCBI gene;Acc:397393]	0.751788	0.677751	0.598117	2.20514	1.58854	1.12124	0.412552	-1.27735	down
GO:0005737	cytoplasm	cellular_component	5	0.476111	MSTRG.19095	AFMID	arylformamidase [Source:NCBI gene;Acc:110255955]	0.704242	0.725042	0.906992	3.50101	1.24076	1.41465	0.379486	-1.39788	down
GO:0005737	cytoplasm	cellular_component	5	0.476111	MSTRG.22534	ENSSSCG00000017906	ring finger protein 167 [Source:NCBI gene;Acc:100512310]	0.390555	0.413444	0.174391	2.20576	0.202012	0.848569	0.300457	-1.73477	down
GO:0005737	cytoplasm	cellular_component	5	0.476111	MSTRG.36944	ACTA2	actin, alpha 2, smooth muscle, aorta [Source:NCBI gene;Acc:733615]	3.07808	4.01699	1.02595	8.39226	1.56478	9.18592	0.42423	-1.23708	down
GO:0005737	cytoplasm	cellular_component	5	0.476111	MSTRG.46337	PLK2	polo like kinase 2 [Source:NCBI gene;Acc:397251]	0.262971	0.109657	0.164203	0.216226	1.30812	0.237568	0.304687	-1.7146	down
GO:0005737	cytoplasm	cellular_component	5	0.476111	MSTRG.50718	SNAI1	snail family transcriptional repressor 1 [Source:NCBI gene;Acc:396583]	0.660406	0.0898251	0.256833	0.291344	4.89812	0.248128	0.185204	-2.43281	down
GO:0005737	cytoplasm	cellular_component	5	0.476111	MSTRG.5647	PLA2G4D	phospholipase A2 group IVD [Source:NCBI gene;Acc:102162529]	1.1088	0.638485	2.48392	3.15773	2.5783	2.83521	0.493651	-1.01844	down
GO:0005737	cytoplasm	cellular_component	5	0.476111	MSTRG.57886	DDX39A	DExD-box helicase 39A [Source:NCBI gene;Acc:100515361]	2.91926	2.48345	2.33289	5.35169	20.8156	2.3877	0.270902	-1.88416	down
GO:0005737	cytoplasm	cellular_component	5	0.476111	MSTRG.58001	IER2	immediate early response 2 [Source:NCBI gene;Acc:100525209]	5.82806	5.20337	2.50087	22.3684	5.95222	5.74416	0.397252	-1.33187	down
GO:0005737	cytoplasm	cellular_component	5	0.476111	MSTRG.62179	DNAAF5	dynein axonemal assembly factor 5 [Source:NCBI gene;Acc:100737767]	0.766272	1.05185	0.681154	5.29925	0.90085	1.77054	0.313561	-1.67318	down
GO:0005737	cytoplasm	cellular_component	5	0.476111	MSTRG.64911	SYNGR3	TSC complex subunit 2 [Source:NCBI gene;Acc:100505408];synaptogyrin 3 [Source:NCBI gene;Acc:100515947]	0.287956	0.167774	0.23056	0.799264	0.380647	0.401474	0.43398	-1.2043	down
GO:0005737	cytoplasm	cellular_component	5	0.476111	MSTRG.71579	CALB1	calbindin 1 [Source:NCBI gene;Acc:100153645]	2.99329	2.57179	1.51356	2.34552	9.74285	3.321	0.459372	-1.12226	down
GO:0005737	cytoplasm	cellular_component	5	0.476111	MSTRG.76736	XPNPEP3	X-prolyl aminopeptidase 3 [Source:NCBI gene;Acc:110260639]	1.80059	1.36556	1.65087	0.72591	0.591095	0.999733	2.07923	1.05605	up
GO:0005737	cytoplasm	cellular_component	5	0.476111	MSTRG.79576	ATN1	protein tyrosine phosphatase, non-receptor type 6 [Source:NCBI gene;Acc:100171389];chromosome 5 C12orf57 homolog [Source:NCBI gene;Acc:100627746];atrophin 1 [Source:NCBI gene;Acc:100153709]	0.210273	0.112202	0.150709	0.534553	0.395343	0.302405	0.383984	-1.38088	down
GO:0005737	cytoplasm	cellular_component	5	0.476111	MSTRG.79709	ENSSSCG00000000664	ribosomal modification protein rimK like family member B [Source:NCBI gene;Acc:100152915];alpha-2-macroglobulin like 1 [Source:NCBI gene;Acc:100152492]	0.0210306	0.0001	0.0217825	0.022957	0.308319	0.0733283	0.106062	-3.23702	down
GO:0005737	cytoplasm	cellular_component	5	0.476111	MSTRG.79727	ENSSSCG00000022925	solute carrier family 2 member 3 [Source:NCBI gene;Acc:100626468]	0.0984421	0.0539458	0.14908	0.0992056	0.948485	0.329487	0.218903	-2.19164	down
GO:0005737	cytoplasm	cellular_component	5	0.476111	MSTRG.82039	MON1B	MON1 homolog B, secretory trafficking associated [Source:NCBI gene;Acc:100520385]	7.48656	6.52119	6.85508	31.883	7.01113	8.37309	0.44138	-1.17991	down
GO:0005737	cytoplasm	cellular_component	5	0.476111	MSTRG.85816	RPL22	ribosomal protein L22 [Source:NCBI gene;Acc:397047]	15.06	11.2568	15.2362	10.037	4.9	4.18041	2.17357	1.12006	up
GO:0005737	cytoplasm	cellular_component	5	0.476111	MSTRG.86383	ENSSSCG00000032991	melanoma antigen preferentially expressed in tumors-like [Source:NCBI gene;Acc:100624852]	0.879465	0.241919	0.0164469	0.0001	11.5002	0.165415	0.0975363	-3.35792	down
GO:0005737	cytoplasm	cellular_component	5	0.476111	MSTRG.91113	TSPAN1	tetraspanin 1 [Source:NCBI gene;Acc:100511571]	0.884601	0.593303	0.81474	4.7763	0.97528	2.33531	0.283501	-1.81857	down
GO:0005737	cytoplasm	cellular_component	5	0.476111	MSTRG.91570	TUBB2B	tubulin beta-2A chain [Source:NCBI gene;Acc:100624785]	4.75497	3.10179	4.01371	15.731	4.45881	5.2611	0.466407	-1.10034	down
GO:0005737	cytoplasm	cellular_component	5	0.476111	MSTRG.92385	CMAH	cytidine monophosphate-N-acetylneuraminic acid hydroxylase [Source:NCBI gene;Acc:396918]	0.0637988	0.0295465	0.0270111	0.122149	0.725204	0.0713848	0.131002	-2.93234	down
GO:0005737	cytoplasm	cellular_component	5	0.476111	MSTRG.93633	CCND3	cyclin D3 [Source:NCBI gene;Acc:780426]	4.79349	5.7084	3.88888	22.1029	5.32512	4.48582	0.450925	-1.14904	down
GO:0005737	cytoplasm	cellular_component	5	0.476111	MSTRG.95375	DTD2	D-tyrosyl-tRNA deacylase 2 (putative) [Source:NCBI gene;Acc:100522380]	2.71874	3.60526	2.81816	1.5809	1.14215	1.74717	2.04512	1.03219	up
GO:0005737	cytoplasm	cellular_component	5	0.476111	MSTRG.98544	CRMP1	collapsin response mediator protein 1 [Source:NCBI gene;Acc:100520574]	0.279646	0.156499	0.325564	1.34499	0.363327	0.641988	0.32409	-1.62553	down
GO:0005737	cytoplasm	cellular_component	5	0.476111	MSTRG.98917	QDPR	quinoid dihydropteridine reductase [Source:NCBI gene;Acc:397619]	2.89201	2.0749	2.1394	9.98568	3.65682	2.41147	0.442651	-1.17576	down
GO:0005737	cytoplasm	cellular_component	5	0.476111	MSTRG.9935	EXOSC3	exosome component 3 [Source:NCBI gene;Acc:100152421]	0.408147	0.209219	0.072005	0.330641	4.78711	0.259337	0.128205	-2.96347	down
GO:0008234	cysteine-type peptidase activity	molecular_function	7	0.479231	MSTRG.12919	CAPN2	calpain 2 [Source:NCBI gene;Acc:397393]	0.751788	0.677751	0.598117	2.20514	1.58854	1.12124	0.412552	-1.27735	down
GO:0009791	post-embryonic development	biological_process	4	0.479231	MSTRG.79576	ATN1	protein tyrosine phosphatase, non-receptor type 6 [Source:NCBI gene;Acc:100171389];chromosome 5 C12orf57 homolog [Source:NCBI gene;Acc:100627746];atrophin 1 [Source:NCBI gene;Acc:100153709]	0.210273	0.112202	0.150709	0.534553	0.395343	0.302405	0.383984	-1.38088	down
GO:0043087	regulation of GTPase activity	biological_process	7	0.479231	MSTRG.43825	EPHA4	EPH receptor A4 [Source:NCBI gene;Acc:100188979]	0.0523015	0.0001	0.0112106	0.0383046	0.315299	0.265036	0.102826	-3.28172	down
GO:0030324	lung development	biological_process	6	0.479231	MSTRG.1593	CCN2	cellular communication network factor 2 [Source:NCBI gene;Acc:100152141]	0.053192	0.083009	0.166928	0.112107	2.49189	0.564715	0.0956631	-3.38589	down
GO:0001666	response to hypoxia	biological_process	5	0.483812	MSTRG.96093	ANG	angiogenin [Source:HGNC Symbol;Acc:HGNC:483]	1.53606	0.562285	0.0115028	0.421674	26.6949	0.668978	0.0759332	-3.71913	down
GO:0003697	single-stranded DNA binding	molecular_function	7	0.488353	MSTRG.34948	CDC45	cell division cycle 45 [Source:NCBI gene;Acc:100151862]	0.805647	0.79637	0.783219	2.78155	1.17348	1.41952	0.443802	-1.17201	down
GO:0030425	dendrite	cellular_component	6	0.492068	MSTRG.43825	EPHA4	EPH receptor A4 [Source:NCBI gene;Acc:100188979]	0.0523015	0.0001	0.0112106	0.0383046	0.315299	0.265036	0.102826	-3.28172	down
GO:0030425	dendrite	cellular_component	6	0.492068	MSTRG.71579	CALB1	calbindin 1 [Source:NCBI gene;Acc:100153645]	2.99329	2.57179	1.51356	2.34552	9.74285	3.321	0.459372	-1.12226	down
GO:0022625	cytosolic large ribosomal subunit	cellular_component	8	0.492854	MSTRG.85816	RPL22	ribosomal protein L22 [Source:NCBI gene;Acc:397047]	15.06	11.2568	15.2362	10.037	4.9	4.18041	2.17357	1.12006	up
GO:0005096	GTPase activator activity	molecular_function	6	0.494868	MSTRG.64911	SYNGR3	TSC complex subunit 2 [Source:NCBI gene;Acc:100505408];synaptogyrin 3 [Source:NCBI gene;Acc:100515947]	0.287956	0.167774	0.23056	0.799264	0.380647	0.401474	0.43398	-1.2043	down
GO:0005096	GTPase activator activity	molecular_function	6	0.494868	MSTRG.92010	TBC1D7	TBC1 domain family member 7 [Source:NCBI gene;Acc:100155821]	14.7427	22.0061	19.5109	10.08	8.1935	8.81376	2.07698	1.05449	up
GO:0044325	ion channel binding	molecular_function	5	0.497316	MSTRG.54925	PACS1	phosphofurin acidic cluster sorting protein 1 [Source:NCBI gene;Acc:100521836]	1.71335	2.05828	1.63213	7.10884	2.09317	2.10015	0.478117	-1.06456	down
GO:0007169	transmembrane receptor protein tyrosine kinase signaling pathway	biological_process	7	0.497316	MSTRG.43825	EPHA4	EPH receptor A4 [Source:NCBI gene;Acc:100188979]	0.0523015	0.0001	0.0112106	0.0383046	0.315299	0.265036	0.102826	-3.28172	down
GO:0005741	mitochondrial outer membrane	cellular_component	6	0.497316	MSTRG.79717	ENSSSCG00000000670		0.378521	0.202478	0.113038	0.0570082	3.45803	0.545949	0.170904	-2.54875	down
GO:0000139	Golgi membrane	cellular_component	7	0.50044	MSTRG.25910	SEC13	SEC13 homolog, nuclear pore and COPII coat complex component [Source:NCBI gene;Acc:100739864]	17.1218	12.3253	9.15024	48.1408	13.311	17.4768	0.489017	-1.03204	down
GO:0000139	Golgi membrane	cellular_component	7	0.50044	MSTRG.57436	MGAT1	mannosyl (alpha-1,3-)-glycoprotein beta-1,2-N-acetylglucosaminyltransferase [Source:NCBI gene;Acc:780412]	0.0773279	0.12886	0.203276	0.200785	1.23704	1.23361	0.153275	-2.70581	down
GO:0000776	kinetochore	cellular_component	4	0.501739	MSTRG.25910	SEC13	SEC13 homolog, nuclear pore and COPII coat complex component [Source:NCBI gene;Acc:100739864]	17.1218	12.3253	9.15024	48.1408	13.311	17.4768	0.489017	-1.03204	down
GO:0005765	lysosomal membrane	cellular_component	9	0.501739	MSTRG.25910	SEC13	SEC13 homolog, nuclear pore and COPII coat complex component [Source:NCBI gene;Acc:100739864]	17.1218	12.3253	9.15024	48.1408	13.311	17.4768	0.489017	-1.03204	down
GO:0031982	vesicle	cellular_component	5	0.506123	MSTRG.91113	TSPAN1	tetraspanin 1 [Source:NCBI gene;Acc:100511571]	0.884601	0.593303	0.81474	4.7763	0.97528	2.33531	0.283501	-1.81857	down
GO:0007626	locomotory behavior	biological_process	4	0.506123	MSTRG.71579	CALB1	calbindin 1 [Source:NCBI gene;Acc:100153645]	2.99329	2.57179	1.51356	2.34552	9.74285	3.321	0.459372	-1.12226	down
GO:0006338	chromatin remodeling	biological_process	6	0.506123	MSTRG.105420	ENSSSCG00000034794	lysine-specific demethylase 4D [Source:NCBI gene;Acc:100514356];lysine-specific demethylase 4D-like [Source:NCBI gene;Acc:100627380]	5.22975	0.17152	0.271111	0.560419	21.548	4.41228	0.213885	-2.22509	down
GO:0006955	immune response	biological_process	4	0.508724	MSTRG.44130	CCL20	C-C motif chemokine ligand 20 [Source:NCBI gene;Acc:553951]	0.592201	1.00993	0.790102	0.0001	0.0001	0.0001	7974.1	12.9611	up
GO:0006955	immune response	biological_process	4	0.508724	MSTRG.92542	ENSSSCG00000001396	MHC class I antigen 8 [Source:NCBI gene;Acc:100135036]	0.0563031	0.00550248	0.0100916	0.0366365	0.429199	0.289202	0.0952233	-3.39254	down
GO:0005789	endoplasmic reticulum membrane	cellular_component	5	0.51032	MSTRG.63838	ANKS4B	ankyrin repeat and sterile alpha motif domain containing 4B [Source:NCBI gene;Acc:100525512]	17.7171	18.61	12.0842	25.2719	47.113	59.8102	0.366211	-1.44925	down
GO:0005789	endoplasmic reticulum membrane	cellular_component	5	0.51032	MSTRG.67237	RTN4	reticulon 4 [Source:NCBI gene;Acc:100170118]	0.16393	0.131148	0.142955	0.0737582	2.00772	0.289307	0.184763	-2.43625	down
GO:0005789	endoplasmic reticulum membrane	cellular_component	5	0.51032	MSTRG.81533	ENSSSCG00000002653	junctophilin 3 [Source:NCBI gene;Acc:100512414]	55.6882	17.6018	26.9676	166.103	18.0732	54.6887	0.419725	-1.25249	down
GO:0008021	synaptic vesicle	cellular_component	4	0.510469	MSTRG.64911	SYNGR3	TSC complex subunit 2 [Source:NCBI gene;Acc:100505408];synaptogyrin 3 [Source:NCBI gene;Acc:100515947]	0.287956	0.167774	0.23056	0.799264	0.380647	0.401474	0.43398	-1.2043	down
GO:0030424	axon	cellular_component	6	0.514197	MSTRG.43825	EPHA4	EPH receptor A4 [Source:NCBI gene;Acc:100188979]	0.0523015	0.0001	0.0112106	0.0383046	0.315299	0.265036	0.102826	-3.28172	down
GO:0030424	axon	cellular_component	6	0.514197	MSTRG.71579	CALB1	calbindin 1 [Source:NCBI gene;Acc:100153645]	2.99329	2.57179	1.51356	2.34552	9.74285	3.321	0.459372	-1.12226	down
GO:0006816	calcium ion transport	biological_process	10	0.52328	MSTRG.85023	CACNG7	calcium voltage-gated channel auxiliary subunit gamma 7 [Source:NCBI gene;Acc:100519605]	6.4139	1.9807	1.68089	1.6657	1.06024	1.61377	2.32169	1.21518	up
GO:1902600	proton transmembrane transport	biological_process	9	0.52328	MSTRG.67840	COX7A2L	cytochrome c oxidase subunit 7A-related protein, mitochondrial [Source:NCBI gene;Acc:100516606]	50.4387	60.5713	65.8415	35.4305	14.7634	36.9941	2.02839	1.02034	up
GO:0006897	endocytosis	biological_process	7	0.52328	MSTRG.20402	WIPF2	WAS/WASL interacting protein family member 2 [Source:NCBI gene;Acc:100525252]	0.767166	2.71036	1.87366	6.41629	5.07342	3.5132	0.356676	-1.48731	down
GO:0030308	negative regulation of cell growth	biological_process	7	0.535758	MSTRG.67237	RTN4	reticulon 4 [Source:NCBI gene;Acc:100170118]	0.16393	0.131148	0.142955	0.0737582	2.00772	0.289307	0.184763	-2.43625	down
GO:0016055	Wnt signaling pathway	biological_process	7	0.535758	MSTRG.66050	TCF7L1	transcription factor 7 like 1 [Source:NCBI gene;Acc:100523899]	5.41287	5.90696	4.13335	21.2359	5.30819	10.6855	0.415078	-1.26855	down
GO:0016787	hydrolase activity	molecular_function	4	0.53805	MSTRG.12919	CAPN2	calpain 2 [Source:NCBI gene;Acc:397393]	0.751788	0.677751	0.598117	2.20514	1.58854	1.12124	0.412552	-1.27735	down
GO:0016787	hydrolase activity	molecular_function	4	0.53805	MSTRG.19095	AFMID	arylformamidase [Source:NCBI gene;Acc:110255955]	0.704242	0.725042	0.906992	3.50101	1.24076	1.41465	0.379486	-1.39788	down
GO:0016787	hydrolase activity	molecular_function	4	0.53805	MSTRG.5647	PLA2G4D	phospholipase A2 group IVD [Source:NCBI gene;Acc:102162529]	1.1088	0.638485	2.48392	3.15773	2.5783	2.83521	0.493651	-1.01844	down
GO:0016787	hydrolase activity	molecular_function	4	0.53805	MSTRG.76736	XPNPEP3	X-prolyl aminopeptidase 3 [Source:NCBI gene;Acc:110260639]	1.80059	1.36556	1.65087	0.72591	0.591095	0.999733	2.07923	1.05605	up
GO:0016787	hydrolase activity	molecular_function	4	0.53805	MSTRG.79576	ATN1	protein tyrosine phosphatase, non-receptor type 6 [Source:NCBI gene;Acc:100171389];chromosome 5 C12orf57 homolog [Source:NCBI gene;Acc:100627746];atrophin 1 [Source:NCBI gene;Acc:100153709]	0.210273	0.112202	0.150709	0.534553	0.395343	0.302405	0.383984	-1.38088	down
GO:0016787	hydrolase activity	molecular_function	4	0.53805	MSTRG.96093	ANG	angiogenin [Source:HGNC Symbol;Acc:HGNC:483]	1.53606	0.562285	0.0115028	0.421674	26.6949	0.668978	0.0759332	-3.71913	down
GO:0016787	hydrolase activity	molecular_function	4	0.53805	MSTRG.98544	CRMP1	collapsin response mediator protein 1 [Source:NCBI gene;Acc:100520574]	0.279646	0.156499	0.325564	1.34499	0.363327	0.641988	0.32409	-1.62553	down
GO:0045892	negative regulation of transcription, DNA-templated	biological_process	9	0.540501	MSTRG.13305	PTCH1	patched 1 [Source:NCBI gene;Acc:100627504]	0.606722	0.867407	0.556926	1.95901	1.51252	1.16733	0.437835	-1.19154	down
GO:0045892	negative regulation of transcription, DNA-templated	biological_process	9	0.540501	MSTRG.50718	SNAI1	snail family transcriptional repressor 1 [Source:NCBI gene;Acc:396583]	0.660406	0.0898251	0.256833	0.291344	4.89812	0.248128	0.185204	-2.43281	down
GO:0045892	negative regulation of transcription, DNA-templated	biological_process	9	0.540501	MSTRG.56726	ENSSSCG00000037358	serum amyloid A-3 protein [Source:NCBI gene;Acc:733603]	1.41573	0.535138	3.67373	0.428756	0.135006	0.466621	5.45875	2.44857	up
GO:0045892	negative regulation of transcription, DNA-templated	biological_process	9	0.540501	MSTRG.86383	ENSSSCG00000032991	melanoma antigen preferentially expressed in tumors-like [Source:NCBI gene;Acc:100624852]	0.879465	0.241919	0.0164469	0.0001	11.5002	0.165415	0.0975363	-3.35792	down
GO:0004842	ubiquitin-protein transferase activity	molecular_function	6	0.543578	MSTRG.57042	RNF141	ring finger protein 141 [Source:NCBI gene;Acc:100620525]	1.1265	0.555738	1.67678	0.447319	0.299828	0.250115	3.36824	1.75199	up
GO:0004842	ubiquitin-protein transferase activity	molecular_function	6	0.543578	MSTRG.90888	RNF11	ring finger protein 11 [Source:NCBI gene;Acc:100736575]	0.341466	0.278158	0.43337	0.244316	2.71608	0.685214	0.288839	-1.79166	down
GO:0051091	positive regulation of DNA-binding transcription factor activity	biological_process	6	0.543896	MSTRG.37658	PPRC1	peroxisome proliferator-activated receptor gamma, coactivator-related 1 [Source:NCBI gene;Acc:100329222]	3.87052	3.06173	3.77156	12.0564	5.78366	3.89705	0.49242	-1.02204	down
GO:0043231	intracellular membrane-bounded organelle	cellular_component	5	0.54449	MSTRG.11959	GLRX2	glutaredoxin 2 [Source:NCBI gene;Acc:100511215]	2.89006	4.16244	13.2857	2.90146	3.38496	2.30294	2.36784	1.24357	up
GO:0043231	intracellular membrane-bounded organelle	cellular_component	5	0.54449	MSTRG.13305	PTCH1	patched 1 [Source:NCBI gene;Acc:100627504]	0.606722	0.867407	0.556926	1.95901	1.51252	1.16733	0.437835	-1.19154	down
GO:0043231	intracellular membrane-bounded organelle	cellular_component	5	0.54449	MSTRG.25910	SEC13	SEC13 homolog, nuclear pore and COPII coat complex component [Source:NCBI gene;Acc:100739864]	17.1218	12.3253	9.15024	48.1408	13.311	17.4768	0.489017	-1.03204	down
GO:0043231	intracellular membrane-bounded organelle	cellular_component	5	0.54449	MSTRG.45510	RAD1	RAD1 checkpoint DNA exonuclease [Source:NCBI gene;Acc:100513318]	3.47049	7.29687	4.38973	15.7822	14.8965	6.5388	0.407256	-1.29599	down
GO:0043231	intracellular membrane-bounded organelle	cellular_component	5	0.54449	MSTRG.91113	TSPAN1	tetraspanin 1 [Source:NCBI gene;Acc:100511571]	0.884601	0.593303	0.81474	4.7763	0.97528	2.33531	0.283501	-1.81857	down
GO:0043005	neuron projection	cellular_component	5	0.546187	MSTRG.43825	EPHA4	EPH receptor A4 [Source:NCBI gene;Acc:100188979]	0.0523015	0.0001	0.0112106	0.0383046	0.315299	0.265036	0.102826	-3.28172	down
GO:0043005	neuron projection	cellular_component	5	0.546187	MSTRG.71579	CALB1	calbindin 1 [Source:NCBI gene;Acc:100153645]	2.99329	2.57179	1.51356	2.34552	9.74285	3.321	0.459372	-1.12226	down
GO:0034765	regulation of ion transmembrane transport	biological_process	8	0.547912	MSTRG.85023	CACNG7	calcium voltage-gated channel auxiliary subunit gamma 7 [Source:NCBI gene;Acc:100519605]	6.4139	1.9807	1.68089	1.6657	1.06024	1.61377	2.32169	1.21518	up
GO:0004713	protein tyrosine kinase activity	molecular_function	8	0.547912	MSTRG.43825	EPHA4	EPH receptor A4 [Source:NCBI gene;Acc:100188979]	0.0523015	0.0001	0.0112106	0.0383046	0.315299	0.265036	0.102826	-3.28172	down
GO:0043066	negative regulation of apoptotic process	biological_process	9	0.548545	MSTRG.103695	PLAC8	placenta specific 8 [Source:NCBI gene;Acc:100525175]	5.65612	2.39925	2.76625	5.75378	12.3401	13.9648	0.337557	-1.5668	down
GO:0043066	negative regulation of apoptotic process	biological_process	9	0.548545	MSTRG.46337	PLK2	polo like kinase 2 [Source:NCBI gene;Acc:397251]	0.262971	0.109657	0.164203	0.216226	1.30812	0.237568	0.304687	-1.7146	down
GO:0043066	negative regulation of apoptotic process	biological_process	9	0.548545	MSTRG.86383	ENSSSCG00000032991	melanoma antigen preferentially expressed in tumors-like [Source:NCBI gene;Acc:100624852]	0.879465	0.241919	0.0164469	0.0001	11.5002	0.165415	0.0975363	-3.35792	down
GO:0035335	peptidyl-tyrosine dephosphorylation	biological_process	10	0.551892	MSTRG.79576	ATN1	protein tyrosine phosphatase, non-receptor type 6 [Source:NCBI gene;Acc:100171389];chromosome 5 C12orf57 homolog [Source:NCBI gene;Acc:100627746];atrophin 1 [Source:NCBI gene;Acc:100153709]	0.210273	0.112202	0.150709	0.534553	0.395343	0.302405	0.383984	-1.38088	down
GO:0004721	phosphoprotein phosphatase activity	molecular_function	8	0.555838	MSTRG.79576	ATN1	protein tyrosine phosphatase, non-receptor type 6 [Source:NCBI gene;Acc:100171389];chromosome 5 C12orf57 homolog [Source:NCBI gene;Acc:100627746];atrophin 1 [Source:NCBI gene;Acc:100153709]	0.210273	0.112202	0.150709	0.534553	0.395343	0.302405	0.383984	-1.38088	down
GO:0030154	cell differentiation	biological_process	5	0.55908	MSTRG.1593	CCN2	cellular communication network factor 2 [Source:NCBI gene;Acc:100152141]	0.053192	0.083009	0.166928	0.112107	2.49189	0.564715	0.0956631	-3.38589	down
GO:0030154	cell differentiation	biological_process	5	0.55908	MSTRG.79576	ATN1	protein tyrosine phosphatase, non-receptor type 6 [Source:NCBI gene;Acc:100171389];chromosome 5 C12orf57 homolog [Source:NCBI gene;Acc:100627746];atrophin 1 [Source:NCBI gene;Acc:100153709]	0.210273	0.112202	0.150709	0.534553	0.395343	0.302405	0.383984	-1.38088	down
GO:0005814	centriole	cellular_component	6	0.559749	MSTRG.46337	PLK2	polo like kinase 2 [Source:NCBI gene;Acc:397251]	0.262971	0.109657	0.164203	0.216226	1.30812	0.237568	0.304687	-1.7146	down
GO:0004725	protein tyrosine phosphatase activity	molecular_function	9	0.563626	MSTRG.79576	ATN1	protein tyrosine phosphatase, non-receptor type 6 [Source:NCBI gene;Acc:100171389];chromosome 5 C12orf57 homolog [Source:NCBI gene;Acc:100627746];atrophin 1 [Source:NCBI gene;Acc:100153709]	0.210273	0.112202	0.150709	0.534553	0.395343	0.302405	0.383984	-1.38088	down
GO:0006486	protein glycosylation	biological_process	9	0.563626	MSTRG.57436	MGAT1	mannosyl (alpha-1,3-)-glycoprotein beta-1,2-N-acetylglucosaminyltransferase [Source:NCBI gene;Acc:780412]	0.0773279	0.12886	0.203276	0.200785	1.23704	1.23361	0.153275	-2.70581	down
GO:0001764	neuron migration	biological_process	7	0.567469	MSTRG.91570	TUBB2B	tubulin beta-2A chain [Source:NCBI gene;Acc:100624785]	4.75497	3.10179	4.01371	15.731	4.45881	5.2611	0.466407	-1.10034	down
GO:0005525	GTP binding	molecular_function	8	0.571037	MSTRG.105236	ENSSSCG00000034113	elongation factor 1-alpha, oocyte form-like [Source:NCBI gene;Acc:100514912]	3.8395	0.834452	0.381091	0.470977	43.4114	5.11024	0.10318	-3.27677	down
GO:0005525	GTP binding	molecular_function	8	0.571037	MSTRG.75289	GNAT2	G protein subunit alpha transducin 2 [Source:NCBI gene;Acc:110260357]	7.43964	6.06571	9.5273	1.58226	0.596055	3.31243	4.19482	2.06861	up
GO:0005525	GTP binding	molecular_function	8	0.571037	MSTRG.91570	TUBB2B	tubulin beta-2A chain [Source:NCBI gene;Acc:100624785]	4.75497	3.10179	4.01371	15.731	4.45881	5.2611	0.466407	-1.10034	down
GO:0042593	glucose homeostasis	biological_process	8	0.571278	MSTRG.13305	PTCH1	patched 1 [Source:NCBI gene;Acc:100627504]	0.606722	0.867407	0.556926	1.95901	1.51252	1.16733	0.437835	-1.19154	down
GO:0008360	regulation of cell shape	biological_process	8	0.575054	MSTRG.19964	FMNL1	formin like 1 [Source:NCBI gene;Acc:100520585]	0.529639	0.312757	0.559349	0.981976	1.3453	0.888322	0.43592	-1.19786	down
GO:0000226	microtubule cytoskeleton organization	biological_process	7	0.575054	MSTRG.98544	CRMP1	collapsin response mediator protein 1 [Source:NCBI gene;Acc:100520574]	0.279646	0.156499	0.325564	1.34499	0.363327	0.641988	0.32409	-1.62553	down
GO:0036064	ciliary basal body	cellular_component	7	0.586185	MSTRG.92010	TBC1D7	TBC1 domain family member 7 [Source:NCBI gene;Acc:100155821]	14.7427	22.0061	19.5109	10.08	8.1935	8.81376	2.07698	1.05449	up
GO:0090090	negative regulation of canonical Wnt signaling pathway	biological_process	10	0.586185	MSTRG.47522	G3BP1	G3BP stress granule assembly factor 1 [Source:NCBI gene;Acc:100513766]	0.132519	0.0563271	0.0967627	0.104361	1.18608	0.130939	0.200937	-2.31519	down
GO:0048471	perinuclear region of cytoplasm	cellular_component	6	0.586959	MSTRG.13305	PTCH1	patched 1 [Source:NCBI gene;Acc:100627504]	0.606722	0.867407	0.556926	1.95901	1.51252	1.16733	0.437835	-1.19154	down
GO:0048471	perinuclear region of cytoplasm	cellular_component	6	0.586959	MSTRG.64911	SYNGR3	TSC complex subunit 2 [Source:NCBI gene;Acc:100505408];synaptogyrin 3 [Source:NCBI gene;Acc:100515947]	0.287956	0.167774	0.23056	0.799264	0.380647	0.401474	0.43398	-1.2043	down
GO:0048471	perinuclear region of cytoplasm	cellular_component	6	0.586959	MSTRG.91113	TSPAN1	tetraspanin 1 [Source:NCBI gene;Acc:100511571]	0.884601	0.593303	0.81474	4.7763	0.97528	2.33531	0.283501	-1.81857	down
GO:0004222	metalloendopeptidase activity	molecular_function	8	0.58983	MSTRG.43218	ADAM23	ADAM metallopeptidase domain 23 [Source:NCBI gene;Acc:100518044]	0.0196886	0.0362707	0.0001	0.022702	0.366762	0.148358	0.104234	-3.2621	down
GO:0005887	integral component of plasma membrane	cellular_component	6	0.593587	MSTRG.43825	EPHA4	EPH receptor A4 [Source:NCBI gene;Acc:100188979]	0.0523015	0.0001	0.0112106	0.0383046	0.315299	0.265036	0.102826	-3.28172	down
GO:0005887	integral component of plasma membrane	cellular_component	6	0.593587	MSTRG.5403	SEMA6D	semaphorin 6D [Source:NCBI gene;Acc:100511850]	1.50021	1.4594	1.15497	0.706227	0.724986	0.566009	2.06015	1.04275	up
GO:0005887	integral component of plasma membrane	cellular_component	6	0.593587	MSTRG.58403	ENSSSCG00000013611		0.177795	0.216793	0.199659	0.116362	1.98794	0.110146	0.268349	-1.89782	down
GO:0005887	integral component of plasma membrane	cellular_component	6	0.593587	MSTRG.61625	HBEGF	heparin binding EGF like growth factor [Source:NCBI gene;Acc:397564]	15.2131	11.0205	12.6856	41.4505	17.8294	20.3897	0.488508	-1.03355	down
GO:0005887	integral component of plasma membrane	cellular_component	6	0.593587	MSTRG.67465	KCNK12	potassium two pore domain channel subfamily K member 12 [Source:NCBI gene;Acc:100521189]	0.177558	0.17021	0.486297	1.5788	1.68106	1.53669	0.173889	-2.52376	down
GO:0005887	integral component of plasma membrane	cellular_component	6	0.593587	MSTRG.91113	TSPAN1	tetraspanin 1 [Source:NCBI gene;Acc:100511571]	0.884601	0.593303	0.81474	4.7763	0.97528	2.33531	0.283501	-1.81857	down
GO:0005856	cytoskeleton	cellular_component	6	0.598577	MSTRG.36944	ACTA2	actin, alpha 2, smooth muscle, aorta [Source:NCBI gene;Acc:733615]	3.07808	4.01699	1.02595	8.39226	1.56478	9.18592	0.42423	-1.23708	down
GO:0005856	cytoskeleton	cellular_component	6	0.598577	MSTRG.91570	TUBB2B	tubulin beta-2A chain [Source:NCBI gene;Acc:100624785]	4.75497	3.10179	4.01371	15.731	4.45881	5.2611	0.466407	-1.10034	down
GO:0010951	negative regulation of endopeptidase activity	biological_process	11	0.604096	MSTRG.79709	ENSSSCG00000000664	ribosomal modification protein rimK like family member B [Source:NCBI gene;Acc:100152915];alpha-2-macroglobulin like 1 [Source:NCBI gene;Acc:100152492]	0.0210306	0.0001	0.0217825	0.022957	0.308319	0.0733283	0.106062	-3.23702	down
GO:0009897	external side of plasma membrane	cellular_component	5	0.605682	MSTRG.114176	AMOT	angiomotin [Source:NCBI gene;Acc:100158213]	5.28144	3.56965	3.55318	0.318417	0.404838	0.524954	9.93765	3.3129	up
GO:0009897	external side of plasma membrane	cellular_component	5	0.605682	MSTRG.18892	P4HB	prolyl 4-hydroxylase subunit beta [Source:NCBI gene;Acc:110255932]	0.122147	0.0813144	0.213744	0.773814	0.415136	0.511446	0.245358	-2.02704	down
GO:0016301	kinase activity	molecular_function	6	0.619529	MSTRG.36669	IPMK	inositol polyphosphate multikinase [Source:NCBI gene;Acc:100623323]	0.253008	0.495472	0.412556	1.05884	1.77385	0.569207	0.341291	-1.55093	down
GO:0016301	kinase activity	molecular_function	6	0.619529	MSTRG.43825	EPHA4	EPH receptor A4 [Source:NCBI gene;Acc:100188979]	0.0523015	0.0001	0.0112106	0.0383046	0.315299	0.265036	0.102826	-3.28172	down
GO:0016301	kinase activity	molecular_function	6	0.619529	MSTRG.46337	PLK2	polo like kinase 2 [Source:NCBI gene;Acc:397251]	0.262971	0.109657	0.164203	0.216226	1.30812	0.237568	0.304687	-1.7146	down
GO:0017137	Rab GTPase binding	molecular_function	9	0.621237	MSTRG.92010	TBC1D7	TBC1 domain family member 7 [Source:NCBI gene;Acc:100155821]	14.7427	22.0061	19.5109	10.08	8.1935	8.81376	2.07698	1.05449	up
GO:0006811	ion transport	biological_process	6	0.62139	MSTRG.10762	SLC31A1	solute carrier family 31 member 1 [Source:NCBI gene;Acc:397186]	1.44965	1.07979	1.24203	0.798925	36.9082	3.30929	0.0919503	-3.443	down
GO:0006811	ion transport	biological_process	6	0.62139	MSTRG.67465	KCNK12	potassium two pore domain channel subfamily K member 12 [Source:NCBI gene;Acc:100521189]	0.177558	0.17021	0.486297	1.5788	1.68106	1.53669	0.173889	-2.52376	down
GO:0006811	ion transport	biological_process	6	0.62139	MSTRG.85023	CACNG7	calcium voltage-gated channel auxiliary subunit gamma 7 [Source:NCBI gene;Acc:100519605]	6.4139	1.9807	1.68089	1.6657	1.06024	1.61377	2.32169	1.21518	up
GO:0000981	DNA-binding transcription factor activity, RNA polymerase II-specific	molecular_function	5	0.621894	MSTRG.86018	ENSSSCG00000029696	zinc finger protein 211 [Source:NCBI gene;Acc:100514110]	0.604234	0.244425	0.181314	0.31108	6.95988	0.830022	0.127142	-2.97549	down
GO:0000981	DNA-binding transcription factor activity, RNA polymerase II-specific	molecular_function	5	0.621894	MSTRG.91015	KLF17	Kruppel like factor 17 [Source:NCBI gene;Acc:100302639]	0.0496973	0.0466169	0.0001	0.0001	1.91349	0.265997	0.044235	-4.49867	down
GO:0005739	mitochondrion	cellular_component	6	0.622682	MSTRG.11553	PTGES	prostaglandin E synthase [Source:NCBI gene;Acc:654407]	0.38628	0.803081	0.165398	1.10346	8.45468	0.680506	0.132318	-2.91792	down
GO:0005739	mitochondrion	cellular_component	6	0.622682	MSTRG.11959	GLRX2	glutaredoxin 2 [Source:NCBI gene;Acc:100511215]	2.89006	4.16244	13.2857	2.90146	3.38496	2.30294	2.36784	1.24357	up
GO:0005739	mitochondrion	cellular_component	6	0.622682	MSTRG.16921	VWA8	von Willebrand factor A domain containing 8 [Source:NCBI gene;Acc:100511470]	0.0226948	0.011789	0.0297487	0.0387931	0.175244	0.106851	0.200171	-2.32069	down
GO:0005739	mitochondrion	cellular_component	6	0.622682	MSTRG.67840	COX7A2L	cytochrome c oxidase subunit 7A-related protein, mitochondrial [Source:NCBI gene;Acc:100516606]	50.4387	60.5713	65.8415	35.4305	14.7634	36.9941	2.02839	1.02034	up
GO:0005739	mitochondrion	cellular_component	6	0.622682	MSTRG.74083	DAP3	death associated protein 3 [Source:NCBI gene;Acc:100152332]	0.416923	0.663525	0.590069	0.610817	1.92159	1.02077	0.470147	-1.08882	down
GO:0005739	mitochondrion	cellular_component	6	0.622682	MSTRG.76736	XPNPEP3	X-prolyl aminopeptidase 3 [Source:NCBI gene;Acc:110260639]	1.80059	1.36556	1.65087	0.72591	0.591095	0.999733	2.07923	1.05605	up
GO:0005739	mitochondrion	cellular_component	6	0.622682	MSTRG.80751	SLC25A3	solute carrier family 25 member 3 [Source:NCBI gene;Acc:100302698]	5.57458	3.46529	1.556	1.6997	0.97231	1.73745	2.40299	1.26483	up
GO:0005739	mitochondrion	cellular_component	6	0.622682	MSTRG.95334	ENSSSCG00000001950	KIAA0391 ortholog [Source:NCBI gene;Acc:100519610]	0.284543	0.537438	0.317752	2.2478	0.722283	0.286519	0.349976	-1.51467	down
GO:0016604	nuclear body	cellular_component	7	0.626431	MSTRG.58493	SNAPC2	small nuclear RNA activating complex polypeptide 2 [Source:NCBI gene;Acc:100520776]	16.714	18.7977	12.1888	86.7858	10.7574	22.1299	0.39859	-1.32702	down
GO:0016604	nuclear body	cellular_component	7	0.626431	MSTRG.92608	MDC1	mediator of DNA damage checkpoint 1 [Source:NCBI gene;Acc:100144453]	0.275663	0.57827	0.283655	0.18994	0.0722127	0.0749456	3.37464	1.75474	up
GO:0008083	growth factor activity	molecular_function	7	0.631165	MSTRG.61625	HBEGF	heparin binding EGF like growth factor [Source:NCBI gene;Acc:397564]	15.2131	11.0205	12.6856	41.4505	17.8294	20.3897	0.488508	-1.03355	down
GO:0071805	potassium ion transmembrane transport	biological_process	10	0.634417	MSTRG.67465	KCNK12	potassium two pore domain channel subfamily K member 12 [Source:NCBI gene;Acc:100521189]	0.177558	0.17021	0.486297	1.5788	1.68106	1.53669	0.173889	-2.52376	down
GO:0045121	membrane raft	cellular_component	6	0.63764	MSTRG.12919	CAPN2	calpain 2 [Source:NCBI gene;Acc:397393]	0.751788	0.677751	0.598117	2.20514	1.58854	1.12124	0.412552	-1.27735	down
GO:0007156	homophilic cell adhesion via plasma membrane adhesion molecules	biological_process	7	0.63764	MSTRG.89019	DSG1	desmoglein 1 [Source:NCBI gene;Acc:641355]	0.214254	0.665947	0.165109	0.189333	5.41392	0.52454	0.170585	-2.55144	down
GO:0005794	Golgi apparatus	cellular_component	6	0.641745	MSTRG.12919	CAPN2	calpain 2 [Source:NCBI gene;Acc:397393]	0.751788	0.677751	0.598117	2.20514	1.58854	1.12124	0.412552	-1.27735	down
GO:0005794	Golgi apparatus	cellular_component	6	0.641745	MSTRG.13305	PTCH1	patched 1 [Source:NCBI gene;Acc:100627504]	0.606722	0.867407	0.556926	1.95901	1.51252	1.16733	0.437835	-1.19154	down
GO:0005794	Golgi apparatus	cellular_component	6	0.641745	MSTRG.5403	SEMA6D	semaphorin 6D [Source:NCBI gene;Acc:100511850]	1.50021	1.4594	1.15497	0.706227	0.724986	0.566009	2.06015	1.04275	up
GO:0005794	Golgi apparatus	cellular_component	6	0.641745	MSTRG.57436	MGAT1	mannosyl (alpha-1,3-)-glycoprotein beta-1,2-N-acetylglucosaminyltransferase [Source:NCBI gene;Acc:780412]	0.0773279	0.12886	0.203276	0.200785	1.23704	1.23361	0.153275	-2.70581	down
GO:0005794	Golgi apparatus	cellular_component	6	0.641745	MSTRG.64911	SYNGR3	TSC complex subunit 2 [Source:NCBI gene;Acc:100505408];synaptogyrin 3 [Source:NCBI gene;Acc:100515947]	0.287956	0.167774	0.23056	0.799264	0.380647	0.401474	0.43398	-1.2043	down
GO:0005794	Golgi apparatus	cellular_component	6	0.641745	MSTRG.93743	SLC35B2	solute carrier family 35 member B2 [Source:NCBI gene;Acc:100516086]	0.230849	0.25567	0.635806	2.4975	0.8083	0.696707	0.280406	-1.83441	down
GO:0008168	methyltransferase activity	molecular_function	6	0.650253	MSTRG.79572	EMG1	EMG1, N1-specific pseudouridine methyltransferase [Source:NCBI gene;Acc:100627558]	1.7589	2.19622	1.41631	1.65021	16.9211	0.95445	0.275094	-1.862	down
GO:0000977	RNA polymerase II regulatory region sequence-specific DNA binding	molecular_function	9	0.652775	MSTRG.50718	SNAI1	snail family transcriptional repressor 1 [Source:NCBI gene;Acc:396583]	0.660406	0.0898251	0.256833	0.291344	4.89812	0.248128	0.185204	-2.43281	down
GO:0000977	RNA polymerase II regulatory region sequence-specific DNA binding	molecular_function	9	0.652775	MSTRG.58001	IER2	immediate early response 2 [Source:NCBI gene;Acc:100525209]	5.82806	5.20337	2.50087	22.3684	5.95222	5.74416	0.397252	-1.33187	down
GO:0018105	peptidyl-serine phosphorylation	biological_process	10	0.656395	MSTRG.46337	PLK2	polo like kinase 2 [Source:NCBI gene;Acc:397251]	0.262971	0.109657	0.164203	0.216226	1.30812	0.237568	0.304687	-1.7146	down
GO:0045893	positive regulation of transcription, DNA-templated	biological_process	9	0.658463	MSTRG.13305	PTCH1	patched 1 [Source:NCBI gene;Acc:100627504]	0.606722	0.867407	0.556926	1.95901	1.51252	1.16733	0.437835	-1.19154	down
GO:0045893	positive regulation of transcription, DNA-templated	biological_process	9	0.658463	MSTRG.50718	SNAI1	snail family transcriptional repressor 1 [Source:NCBI gene;Acc:396583]	0.660406	0.0898251	0.256833	0.291344	4.89812	0.248128	0.185204	-2.43281	down
GO:0045893	positive regulation of transcription, DNA-templated	biological_process	9	0.658463	MSTRG.59060	MED16	mediator complex subunit 16 [Source:NCBI gene;Acc:100521655]	0.0872392	0.14262	0.122785	0.517558	0.525922	0.717077	0.200303	-2.31974	down
GO:0045893	positive regulation of transcription, DNA-templated	biological_process	9	0.658463	MSTRG.72082	ZFHX4	zinc finger homeobox 4 [Source:NCBI gene;Acc:100514045]	0.0494685	0.11884	0.0725548	0.111944	0.598748	0.223617	0.257798	-1.95569	down
GO:0032259	methylation	biological_process	4	0.66243	MSTRG.79572	EMG1	EMG1, N1-specific pseudouridine methyltransferase [Source:NCBI gene;Acc:100627558]	1.7589	2.19622	1.41631	1.65021	16.9211	0.95445	0.275094	-1.862	down
GO:0016791	phosphatase activity	molecular_function	7	0.66243	MSTRG.79576	ATN1	protein tyrosine phosphatase, non-receptor type 6 [Source:NCBI gene;Acc:100171389];chromosome 5 C12orf57 homolog [Source:NCBI gene;Acc:100627746];atrophin 1 [Source:NCBI gene;Acc:100153709]	0.210273	0.112202	0.150709	0.534553	0.395343	0.302405	0.383984	-1.38088	down
GO:0008285	negative regulation of cell population proliferation	biological_process	7	0.667452	MSTRG.11553	PTGES	prostaglandin E synthase [Source:NCBI gene;Acc:654407]	0.38628	0.803081	0.165398	1.10346	8.45468	0.680506	0.132318	-2.91792	down
GO:0008285	negative regulation of cell population proliferation	biological_process	7	0.667452	MSTRG.13305	PTCH1	patched 1 [Source:NCBI gene;Acc:100627504]	0.606722	0.867407	0.556926	1.95901	1.51252	1.16733	0.437835	-1.19154	down
GO:0045202	synapse	cellular_component	3	0.669508	MSTRG.64911	SYNGR3	TSC complex subunit 2 [Source:NCBI gene;Acc:100505408];synaptogyrin 3 [Source:NCBI gene;Acc:100515947]	0.287956	0.167774	0.23056	0.799264	0.380647	0.401474	0.43398	-1.2043	down
GO:0045202	synapse	cellular_component	3	0.669508	MSTRG.71579	CALB1	calbindin 1 [Source:NCBI gene;Acc:100153645]	2.99329	2.57179	1.51356	2.34552	9.74285	3.321	0.459372	-1.12226	down
GO:0007155	cell adhesion	biological_process	4	0.67763	MSTRG.1593	CCN2	cellular communication network factor 2 [Source:NCBI gene;Acc:100152141]	0.053192	0.083009	0.166928	0.112107	2.49189	0.564715	0.0956631	-3.38589	down
GO:0007155	cell adhesion	biological_process	4	0.67763	MSTRG.89019	DSG1	desmoglein 1 [Source:NCBI gene;Acc:641355]	0.214254	0.665947	0.165109	0.189333	5.41392	0.52454	0.170585	-2.55144	down
GO:0008270	zinc ion binding	molecular_function	8	0.681576	MSTRG.13163	RNPEP	arginyl aminopeptidase [Source:NCBI gene;Acc:100524577]	1.3825	1.46882	1.77719	5.29043	2.87261	2.25419	0.444313	-1.17035	down
GO:0008270	zinc ion binding	molecular_function	8	0.681576	MSTRG.22534	ENSSSCG00000017906	ring finger protein 167 [Source:NCBI gene;Acc:100512310]	0.390555	0.413444	0.174391	2.20576	0.202012	0.848569	0.300457	-1.73477	down
GO:0008270	zinc ion binding	molecular_function	8	0.681576	MSTRG.43248	CPO	carboxypeptidase O [Source:NCBI gene;Acc:100155330]	4.08463	3.88201	2.27807	1.52566	1.56525	1.34753	2.30818	1.20675	up
GO:0008270	zinc ion binding	molecular_function	8	0.681576	MSTRG.71579	CALB1	calbindin 1 [Source:NCBI gene;Acc:100153645]	2.99329	2.57179	1.51356	2.34552	9.74285	3.321	0.459372	-1.12226	down
GO:0008270	zinc ion binding	molecular_function	8	0.681576	MSTRG.72082	ZFHX4	zinc finger homeobox 4 [Source:NCBI gene;Acc:100514045]	0.0494685	0.11884	0.0725548	0.111944	0.598748	0.223617	0.257798	-1.95569	down
GO:0055085	transmembrane transport	biological_process	6	0.69063	MSTRG.79717	ENSSSCG00000000670		0.378521	0.202478	0.113038	0.0570082	3.45803	0.545949	0.170904	-2.54875	down
GO:0055085	transmembrane transport	biological_process	6	0.69063	MSTRG.79727	ENSSSCG00000022925	solute carrier family 2 member 3 [Source:NCBI gene;Acc:100626468]	0.0984421	0.0539458	0.14908	0.0992056	0.948485	0.329487	0.218903	-2.19164	down
GO:0055085	transmembrane transport	biological_process	6	0.69063	MSTRG.80751	SLC25A3	solute carrier family 25 member 3 [Source:NCBI gene;Acc:100302698]	5.57458	3.46529	1.556	1.6997	0.97231	1.73745	2.40299	1.26483	up
GO:0055085	transmembrane transport	biological_process	6	0.69063	MSTRG.93743	SLC35B2	solute carrier family 35 member B2 [Source:NCBI gene;Acc:100516086]	0.230849	0.25567	0.635806	2.4975	0.8083	0.696707	0.280406	-1.83441	down
GO:0032991	protein-containing complex	cellular_component	3	0.690755	MSTRG.36944	ACTA2	actin, alpha 2, smooth muscle, aorta [Source:NCBI gene;Acc:733615]	3.07808	4.01699	1.02595	8.39226	1.56478	9.18592	0.42423	-1.23708	down
GO:0032991	protein-containing complex	cellular_component	3	0.690755	MSTRG.64455	METTL22	methyltransferase like 22 [Source:NCBI gene;Acc:100523174]	1.24005	2.06048	2.73198	6.92606	6.41863	3.65805	0.354797	-1.49494	down
GO:0032991	protein-containing complex	cellular_component	3	0.690755	MSTRG.79576	ATN1	protein tyrosine phosphatase, non-receptor type 6 [Source:NCBI gene;Acc:100171389];chromosome 5 C12orf57 homolog [Source:NCBI gene;Acc:100627746];atrophin 1 [Source:NCBI gene;Acc:100153709]	0.210273	0.112202	0.150709	0.534553	0.395343	0.302405	0.383984	-1.38088	down
GO:0020037	heme binding	molecular_function	6	0.691059	MSTRG.100145	TDO2	tryptophan 2,3-dioxygenase [Source:NCBI gene;Acc:100301559]	0.170074	0.442271	1.08363	0.0606914	0.0001	0.0862769	11.5319	3.52756	up
GO:0007420	brain development	biological_process	6	0.693786	MSTRG.13305	PTCH1	patched 1 [Source:NCBI gene;Acc:100627504]	0.606722	0.867407	0.556926	1.95901	1.51252	1.16733	0.437835	-1.19154	down
GO:0005829	cytosol	cellular_component	6	0.694418	MSTRG.104109	FAM160A2	family with sequence similarity 160 member A2 [Source:NCBI gene;Acc:100519503]	0.789574	1.18102	0.498936	5.40343	1.08026	0.866412	0.335986	-1.57353	down
GO:0005829	cytosol	cellular_component	6	0.694418	MSTRG.105012	EED	embryonic ectoderm development [Source:NCBI gene;Acc:100521029]	0.38577	0.316162	0.358712	0.454926	1.8216	0.799595	0.344799	-1.53617	down
GO:0005829	cytosol	cellular_component	6	0.694418	MSTRG.12919	CAPN2	calpain 2 [Source:NCBI gene;Acc:397393]	0.751788	0.677751	0.598117	2.20514	1.58854	1.12124	0.412552	-1.27735	down
GO:0005829	cytosol	cellular_component	6	0.694418	MSTRG.19095	AFMID	arylformamidase [Source:NCBI gene;Acc:110255955]	0.704242	0.725042	0.906992	3.50101	1.24076	1.41465	0.379486	-1.39788	down
GO:0005829	cytosol	cellular_component	6	0.694418	MSTRG.19964	FMNL1	formin like 1 [Source:NCBI gene;Acc:100520585]	0.529639	0.312757	0.559349	0.981976	1.3453	0.888322	0.43592	-1.19786	down
GO:0005829	cytosol	cellular_component	6	0.694418	MSTRG.25910	SEC13	SEC13 homolog, nuclear pore and COPII coat complex component [Source:NCBI gene;Acc:100739864]	17.1218	12.3253	9.15024	48.1408	13.311	17.4768	0.489017	-1.03204	down
GO:0005829	cytosol	cellular_component	6	0.694418	MSTRG.47522	G3BP1	G3BP stress granule assembly factor 1 [Source:NCBI gene;Acc:100513766]	0.132519	0.0563271	0.0967627	0.104361	1.18608	0.130939	0.200937	-2.31519	down
GO:0005829	cytosol	cellular_component	6	0.694418	MSTRG.50718	SNAI1	snail family transcriptional repressor 1 [Source:NCBI gene;Acc:396583]	0.660406	0.0898251	0.256833	0.291344	4.89812	0.248128	0.185204	-2.43281	down
GO:0005829	cytosol	cellular_component	6	0.694418	MSTRG.58493	SNAPC2	small nuclear RNA activating complex polypeptide 2 [Source:NCBI gene;Acc:100520776]	16.714	18.7977	12.1888	86.7858	10.7574	22.1299	0.39859	-1.32702	down
GO:0005829	cytosol	cellular_component	6	0.694418	MSTRG.63465	ARMC5	armadillo repeat containing 5 [Source:NCBI gene;Acc:110255213]	0.728644	0.533253	0.361817	0.511681	1.51426	1.65239	0.441426	-1.17976	down
GO:0005829	cytosol	cellular_component	6	0.694418	MSTRG.64911	SYNGR3	TSC complex subunit 2 [Source:NCBI gene;Acc:100505408];synaptogyrin 3 [Source:NCBI gene;Acc:100515947]	0.287956	0.167774	0.23056	0.799264	0.380647	0.401474	0.43398	-1.2043	down
GO:0005829	cytosol	cellular_component	6	0.694418	MSTRG.66050	TCF7L1	transcription factor 7 like 1 [Source:NCBI gene;Acc:100523899]	5.41287	5.90696	4.13335	21.2359	5.30819	10.6855	0.415078	-1.26855	down
GO:0005829	cytosol	cellular_component	6	0.694418	MSTRG.69413	COMMD5	COMM domain containing 5 [Source:NCBI gene;Acc:100522132]	1.02575	0.292184	1.02875	2.80464	2.23862	1.72903	0.346512	-1.52902	down
GO:0005829	cytosol	cellular_component	6	0.694418	MSTRG.71579	CALB1	calbindin 1 [Source:NCBI gene;Acc:100153645]	2.99329	2.57179	1.51356	2.34552	9.74285	3.321	0.459372	-1.12226	down
GO:0005829	cytosol	cellular_component	6	0.694418	MSTRG.74997	STRIP1	striatin interacting protein 1 [Source:NCBI gene;Acc:100510902]	0.836634	0.427456	0.655662	1.81234	1.34641	1.38099	0.422877	-1.24169	down
GO:0005829	cytosol	cellular_component	6	0.694418	MSTRG.87754	SNIP1	Smad nuclear interacting protein 1 [Source:NCBI gene;Acc:100620923]	0.668873	0.14683	0.24221	0.654486	2.16252	0.519663	0.317057	-1.65719	down
GO:0005829	cytosol	cellular_component	6	0.694418	MSTRG.92635	HIST1H2BB	histone H2B type 1-B [Source:NCBI gene;Acc:110261486]	40.8349	8.44861	15.271	1.80244	280.722	19.3824	0.213823	-2.22551	down
GO:0005829	cytosol	cellular_component	6	0.694418	MSTRG.92648	HIST1H1E	histone cluster 1, H2bd [Source:NCBI gene;Acc:100157327];histone cluster 1 H1 family member e [Source:HGNC Symbol;Acc:HGNC:4718]	11.9816	5.36114	5.81832	7.25161	39.257	8.82853	0.418545	-1.25654	down
GO:0005829	cytosol	cellular_component	6	0.694418	MSTRG.98544	CRMP1	collapsin response mediator protein 1 [Source:NCBI gene;Acc:100520574]	0.279646	0.156499	0.325564	1.34499	0.363327	0.641988	0.32409	-1.62553	down
GO:0000166	nucleotide binding	molecular_function	5	0.695159	MSTRG.105236	ENSSSCG00000034113	elongation factor 1-alpha, oocyte form-like [Source:NCBI gene;Acc:100514912]	3.8395	0.834452	0.381091	0.470977	43.4114	5.11024	0.10318	-3.27677	down
GO:0000166	nucleotide binding	molecular_function	5	0.695159	MSTRG.36944	ACTA2	actin, alpha 2, smooth muscle, aorta [Source:NCBI gene;Acc:733615]	3.07808	4.01699	1.02595	8.39226	1.56478	9.18592	0.42423	-1.23708	down
GO:0000166	nucleotide binding	molecular_function	5	0.695159	MSTRG.43825	EPHA4	EPH receptor A4 [Source:NCBI gene;Acc:100188979]	0.0523015	0.0001	0.0112106	0.0383046	0.315299	0.265036	0.102826	-3.28172	down
GO:0000166	nucleotide binding	molecular_function	5	0.695159	MSTRG.46337	PLK2	polo like kinase 2 [Source:NCBI gene;Acc:397251]	0.262971	0.109657	0.164203	0.216226	1.30812	0.237568	0.304687	-1.7146	down
GO:0000166	nucleotide binding	molecular_function	5	0.695159	MSTRG.66468	ACTG2	actin, gamma 2, smooth muscle, enteric [Source:NCBI gene;Acc:100520667]	0.04355	0.0001	0.0410271	0.951499	0.777535	0.158117	0.0448704	-4.47809	down
GO:0000166	nucleotide binding	molecular_function	5	0.695159	MSTRG.75289	GNAT2	G protein subunit alpha transducin 2 [Source:NCBI gene;Acc:110260357]	7.43964	6.06571	9.5273	1.58226	0.596055	3.31243	4.19482	2.06861	up
GO:0000166	nucleotide binding	molecular_function	5	0.695159	MSTRG.79709	ENSSSCG00000000664	ribosomal modification protein rimK like family member B [Source:NCBI gene;Acc:100152915];alpha-2-macroglobulin like 1 [Source:NCBI gene;Acc:100152492]	0.0210306	0.0001	0.0217825	0.022957	0.308319	0.0733283	0.106062	-3.23702	down
GO:0000166	nucleotide binding	molecular_function	5	0.695159	MSTRG.91570	TUBB2B	tubulin beta-2A chain [Source:NCBI gene;Acc:100624785]	4.75497	3.10179	4.01371	15.731	4.45881	5.2611	0.466407	-1.10034	down
GO:0001934	positive regulation of protein phosphorylation	biological_process	10	0.696489	MSTRG.93633	CCND3	cyclin D3 [Source:NCBI gene;Acc:780426]	4.79349	5.7084	3.88888	22.1029	5.32512	4.48582	0.450925	-1.14904	down
GO:0007166	cell surface receptor signaling pathway	biological_process	5	0.699168	MSTRG.91113	TSPAN1	tetraspanin 1 [Source:NCBI gene;Acc:100511571]	0.884601	0.593303	0.81474	4.7763	0.97528	2.33531	0.283501	-1.81857	down
GO:0046777	protein autophosphorylation	biological_process	10	0.701823	MSTRG.43825	EPHA4	EPH receptor A4 [Source:NCBI gene;Acc:100188979]	0.0523015	0.0001	0.0112106	0.0383046	0.315299	0.265036	0.102826	-3.28172	down
GO:0015630	microtubule cytoskeleton	cellular_component	7	0.704456	MSTRG.91570	TUBB2B	tubulin beta-2A chain [Source:NCBI gene;Acc:100624785]	4.75497	3.10179	4.01371	15.731	4.45881	5.2611	0.466407	-1.10034	down
GO:0042802	identical protein binding	molecular_function	5	0.707328	MSTRG.100145	TDO2	tryptophan 2,3-dioxygenase [Source:NCBI gene;Acc:100301559]	0.170074	0.442271	1.08363	0.0606914	0.0001	0.0862769	11.5319	3.52756	up
GO:0042802	identical protein binding	molecular_function	5	0.707328	MSTRG.105012	EED	embryonic ectoderm development [Source:NCBI gene;Acc:100521029]	0.38577	0.316162	0.358712	0.454926	1.8216	0.799595	0.344799	-1.53617	down
GO:0042802	identical protein binding	molecular_function	5	0.707328	MSTRG.25910	SEC13	SEC13 homolog, nuclear pore and COPII coat complex component [Source:NCBI gene;Acc:100739864]	17.1218	12.3253	9.15024	48.1408	13.311	17.4768	0.489017	-1.03204	down
GO:0042802	identical protein binding	molecular_function	5	0.707328	MSTRG.43825	EPHA4	EPH receptor A4 [Source:NCBI gene;Acc:100188979]	0.0523015	0.0001	0.0112106	0.0383046	0.315299	0.265036	0.102826	-3.28172	down
GO:0042802	identical protein binding	molecular_function	5	0.707328	MSTRG.57886	DDX39A	DExD-box helicase 39A [Source:NCBI gene;Acc:100515361]	2.91926	2.48345	2.33289	5.35169	20.8156	2.3877	0.270902	-1.88416	down
GO:0042802	identical protein binding	molecular_function	5	0.707328	MSTRG.92608	MDC1	mediator of DNA damage checkpoint 1 [Source:NCBI gene;Acc:100144453]	0.275663	0.57827	0.283655	0.18994	0.0722127	0.0749456	3.37464	1.75474	up
GO:0003714	transcription corepressor activity	molecular_function	5	0.7247	MSTRG.79576	ATN1	protein tyrosine phosphatase, non-receptor type 6 [Source:NCBI gene;Acc:100171389];chromosome 5 C12orf57 homolog [Source:NCBI gene;Acc:100627746];atrophin 1 [Source:NCBI gene;Acc:100153709]	0.210273	0.112202	0.150709	0.534553	0.395343	0.302405	0.383984	-1.38088	down
GO:0005975	carbohydrate metabolic process	biological_process	5	0.731931	MSTRG.49850	POFUT1	protein O-fucosyltransferase 1 [Source:NCBI gene;Acc:397627]	1.35014	1.62157	1.07831	4.56388	1.64527	2.10594	0.487068	-1.0378	down
GO:0005929	cilium	cellular_component	4	0.734299	MSTRG.13305	PTCH1	patched 1 [Source:NCBI gene;Acc:100627504]	0.606722	0.867407	0.556926	1.95901	1.51252	1.16733	0.437835	-1.19154	down
GO:0005874	microtubule	cellular_component	7	0.734299	MSTRG.91570	TUBB2B	tubulin beta-2A chain [Source:NCBI gene;Acc:100624785]	4.75497	3.10179	4.01371	15.731	4.45881	5.2611	0.466407	-1.10034	down
GO:0034220	ion transmembrane transport	biological_process	7	0.738973	MSTRG.40059	ENSSSCG00000035189	transmembrane protein 37 [Source:NCBI gene;Acc:100522166]	0.12341	0.25369	0.190508	0.140408	1.7171	0.233327	0.271474	-1.88111	down
GO:0004252	serine-type endopeptidase activity	molecular_function	8	0.748077	MSTRG.82415	ENSSSCG00000002749	haptoglobin [Source:NCBI gene;Acc:397061]	0.595467	0.51069	0.189957	0.0154455	0.0305833	0.123188	7.65948	2.93725	up
GO:0005125	cytokine activity	molecular_function	7	0.75251	MSTRG.44130	CCL20	C-C motif chemokine ligand 20 [Source:NCBI gene;Acc:553951]	0.592201	1.00993	0.790102	0.0001	0.0001	0.0001	7974.1	12.9611	up
GO:0005576	extracellular region	cellular_component	3	0.753357	MSTRG.1593	CCN2	cellular communication network factor 2 [Source:NCBI gene;Acc:100152141]	0.053192	0.083009	0.166928	0.112107	2.49189	0.564715	0.0956631	-3.38589	down
GO:0005576	extracellular region	cellular_component	3	0.753357	MSTRG.44130	CCL20	C-C motif chemokine ligand 20 [Source:NCBI gene;Acc:553951]	0.592201	1.00993	0.790102	0.0001	0.0001	0.0001	7974.1	12.9611	up
GO:0005576	extracellular region	cellular_component	3	0.753357	MSTRG.56726	ENSSSCG00000037358	serum amyloid A-3 protein [Source:NCBI gene;Acc:733603]	1.41573	0.535138	3.67373	0.428756	0.135006	0.466621	5.45875	2.44857	up
GO:0005576	extracellular region	cellular_component	3	0.753357	MSTRG.61625	HBEGF	heparin binding EGF like growth factor [Source:NCBI gene;Acc:397564]	15.2131	11.0205	12.6856	41.4505	17.8294	20.3897	0.488508	-1.03355	down
GO:0005576	extracellular region	cellular_component	3	0.753357	MSTRG.82415	ENSSSCG00000002749	haptoglobin [Source:NCBI gene;Acc:397061]	0.595467	0.51069	0.189957	0.0154455	0.0305833	0.123188	7.65948	2.93725	up
GO:0006470	protein dephosphorylation	biological_process	9	0.759015	MSTRG.79576	ATN1	protein tyrosine phosphatase, non-receptor type 6 [Source:NCBI gene;Acc:100171389];chromosome 5 C12orf57 homolog [Source:NCBI gene;Acc:100627746];atrophin 1 [Source:NCBI gene;Acc:100153709]	0.210273	0.112202	0.150709	0.534553	0.395343	0.302405	0.383984	-1.38088	down
GO:0006281	DNA repair	biological_process	8	0.761146	MSTRG.80529	TDG	thymine DNA glycosylase [Source:NCBI gene;Acc:100155184]	0.320154	0.0126814	0.0270092	0.097012	3.31748	0.169681	0.100398	-3.31619	down
GO:0015629	actin cytoskeleton	cellular_component	7	0.76535	MSTRG.36944	ACTA2	actin, alpha 2, smooth muscle, aorta [Source:NCBI gene;Acc:733615]	3.07808	4.01699	1.02595	8.39226	1.56478	9.18592	0.42423	-1.23708	down
GO:0016311	dephosphorylation	biological_process	7	0.76535	MSTRG.79576	ATN1	protein tyrosine phosphatase, non-receptor type 6 [Source:NCBI gene;Acc:100171389];chromosome 5 C12orf57 homolog [Source:NCBI gene;Acc:100627746];atrophin 1 [Source:NCBI gene;Acc:100153709]	0.210273	0.112202	0.150709	0.534553	0.395343	0.302405	0.383984	-1.38088	down
GO:0061630	ubiquitin protein ligase activity	molecular_function	7	0.767425	MSTRG.22534	ENSSSCG00000017906	ring finger protein 167 [Source:NCBI gene;Acc:100512310]	0.390555	0.413444	0.174391	2.20576	0.202012	0.848569	0.300457	-1.73477	down
GO:0006915	apoptotic process	biological_process	6	0.767425	MSTRG.74083	DAP3	death associated protein 3 [Source:NCBI gene;Acc:100152332]	0.416923	0.663525	0.590069	0.610817	1.92159	1.02077	0.470147	-1.08882	down
GO:0006468	protein phosphorylation	biological_process	9	0.769582	MSTRG.100395	FNIP2	folliculin interacting protein 2 [Source:NCBI gene;Acc:106504653]	0.469206	0.339117	0.29668	1.10217	0.882639	0.596479	0.428081	-1.22404	down
GO:0006468	protein phosphorylation	biological_process	9	0.769582	MSTRG.101359	CCNG2	cyclin G2 [Source:NCBI gene;Acc:100523979]	0.531283	0.0731963	0.0849841	0.0347397	3.04215	0.466961	0.194552	-2.36177	down
GO:0006468	protein phosphorylation	biological_process	9	0.769582	MSTRG.43825	EPHA4	EPH receptor A4 [Source:NCBI gene;Acc:100188979]	0.0523015	0.0001	0.0112106	0.0383046	0.315299	0.265036	0.102826	-3.28172	down
GO:0006468	protein phosphorylation	biological_process	9	0.769582	MSTRG.46337	PLK2	polo like kinase 2 [Source:NCBI gene;Acc:397251]	0.262971	0.109657	0.164203	0.216226	1.30812	0.237568	0.304687	-1.7146	down
GO:0005509	calcium ion binding	molecular_function	7	0.778532	MSTRG.12919	CAPN2	calpain 2 [Source:NCBI gene;Acc:397393]	0.751788	0.677751	0.598117	2.20514	1.58854	1.12124	0.412552	-1.27735	down
GO:0005509	calcium ion binding	molecular_function	7	0.778532	MSTRG.5647	PLA2G4D	phospholipase A2 group IVD [Source:NCBI gene;Acc:102162529]	1.1088	0.638485	2.48392	3.15773	2.5783	2.83521	0.493651	-1.01844	down
GO:0005509	calcium ion binding	molecular_function	7	0.778532	MSTRG.71579	CALB1	calbindin 1 [Source:NCBI gene;Acc:100153645]	2.99329	2.57179	1.51356	2.34552	9.74285	3.321	0.459372	-1.12226	down
GO:0005509	calcium ion binding	molecular_function	7	0.778532	MSTRG.89019	DSG1	desmoglein 1 [Source:NCBI gene;Acc:641355]	0.214254	0.665947	0.165109	0.189333	5.41392	0.52454	0.170585	-2.55144	down
GO:0016567	protein ubiquitination	biological_process	11	0.780945	MSTRG.22534	ENSSSCG00000017906	ring finger protein 167 [Source:NCBI gene;Acc:100512310]	0.390555	0.413444	0.174391	2.20576	0.202012	0.848569	0.300457	-1.73477	down
GO:0016567	protein ubiquitination	biological_process	11	0.780945	MSTRG.69328	EIPR1	EARP complex and GARP complex interacting protein 1 [Source:NCBI gene;Acc:100626341]	0.251814	0.373206	0.395284	0.808181	1.70377	0.426086	0.347274	-1.52585	down
GO:0042803	protein homodimerization activity	molecular_function	6	0.785065	MSTRG.64911	SYNGR3	TSC complex subunit 2 [Source:NCBI gene;Acc:100505408];synaptogyrin 3 [Source:NCBI gene;Acc:100515947]	0.287956	0.167774	0.23056	0.799264	0.380647	0.401474	0.43398	-1.2043	down
GO:0042803	protein homodimerization activity	molecular_function	6	0.785065	MSTRG.76736	XPNPEP3	X-prolyl aminopeptidase 3 [Source:NCBI gene;Acc:110260639]	1.80059	1.36556	1.65087	0.72591	0.591095	0.999733	2.07923	1.05605	up
GO:0042803	protein homodimerization activity	molecular_function	6	0.785065	MSTRG.80529	TDG	thymine DNA glycosylase [Source:NCBI gene;Acc:100155184]	0.320154	0.0126814	0.0270092	0.097012	3.31748	0.169681	0.100398	-3.31619	down
GO:0042803	protein homodimerization activity	molecular_function	6	0.785065	MSTRG.96093	ANG	angiogenin [Source:HGNC Symbol;Acc:HGNC:483]	1.53606	0.562285	0.0115028	0.421674	26.6949	0.668978	0.0759332	-3.71913	down
GO:0005783	endoplasmic reticulum	cellular_component	6	0.789348	MSTRG.12919	CAPN2	calpain 2 [Source:NCBI gene;Acc:397393]	0.751788	0.677751	0.598117	2.20514	1.58854	1.12124	0.412552	-1.27735	down
GO:0005783	endoplasmic reticulum	cellular_component	6	0.789348	MSTRG.18892	P4HB	prolyl 4-hydroxylase subunit beta [Source:NCBI gene;Acc:110255932]	0.122147	0.0813144	0.213744	0.773814	0.415136	0.511446	0.245358	-2.02704	down
GO:0005783	endoplasmic reticulum	cellular_component	6	0.789348	MSTRG.49850	POFUT1	protein O-fucosyltransferase 1 [Source:NCBI gene;Acc:397627]	1.35014	1.62157	1.07831	4.56388	1.64527	2.10594	0.487068	-1.0378	down
GO:0005783	endoplasmic reticulum	cellular_component	6	0.789348	MSTRG.67237	RTN4	reticulon 4 [Source:NCBI gene;Acc:100170118]	0.16393	0.131148	0.142955	0.0737582	2.00772	0.289307	0.184763	-2.43625	down
GO:0005783	endoplasmic reticulum	cellular_component	6	0.789348	MSTRG.81533	ENSSSCG00000002653	junctophilin 3 [Source:NCBI gene;Acc:100512414]	55.6882	17.6018	26.9676	166.103	18.0732	54.6887	0.419725	-1.25249	down
GO:0019904	protein domain specific binding	molecular_function	5	0.790944	MSTRG.79576	ATN1	protein tyrosine phosphatase, non-receptor type 6 [Source:NCBI gene;Acc:100171389];chromosome 5 C12orf57 homolog [Source:NCBI gene;Acc:100627746];atrophin 1 [Source:NCBI gene;Acc:100153709]	0.210273	0.112202	0.150709	0.534553	0.395343	0.302405	0.383984	-1.38088	down
GO:0007507	heart development	biological_process	6	0.792794	MSTRG.49850	POFUT1	protein O-fucosyltransferase 1 [Source:NCBI gene;Acc:397627]	1.35014	1.62157	1.07831	4.56388	1.64527	2.10594	0.487068	-1.0378	down
GO:0001227	DNA-binding transcription repressor activity, RNA polymerase II-specific	molecular_function	6	0.794627	MSTRG.50718	SNAI1	snail family transcriptional repressor 1 [Source:NCBI gene;Acc:396583]	0.660406	0.0898251	0.256833	0.291344	4.89812	0.248128	0.185204	-2.43281	down
GO:0010469	regulation of signaling receptor activity	biological_process	8	0.797772	MSTRG.44130	CCL20	C-C motif chemokine ligand 20 [Source:NCBI gene;Acc:553951]	0.592201	1.00993	0.790102	0.0001	0.0001	0.0001	7974.1	12.9611	up
GO:0010469	regulation of signaling receptor activity	biological_process	8	0.797772	MSTRG.61625	HBEGF	heparin binding EGF like growth factor [Source:NCBI gene;Acc:397564]	15.2131	11.0205	12.6856	41.4505	17.8294	20.3897	0.488508	-1.03355	down
GO:0000287	magnesium ion binding	molecular_function	7	0.803555	MSTRG.80529	TDG	thymine DNA glycosylase [Source:NCBI gene;Acc:100155184]	0.320154	0.0126814	0.0270092	0.097012	3.31748	0.169681	0.100398	-3.31619	down
GO:0005667	transcription factor complex	cellular_component	4	0.807018	MSTRG.66050	TCF7L1	transcription factor 7 like 1 [Source:NCBI gene;Acc:100523899]	5.41287	5.90696	4.13335	21.2359	5.30819	10.6855	0.415078	-1.26855	down
GO:0006629	lipid metabolic process	biological_process	5	0.813762	MSTRG.5647	PLA2G4D	phospholipase A2 group IVD [Source:NCBI gene;Acc:102162529]	1.1088	0.638485	2.48392	3.15773	2.5783	2.83521	0.493651	-1.01844	down
GO:0046872	metal ion binding	molecular_function	6	0.814408	MSTRG.100145	TDO2	tryptophan 2,3-dioxygenase [Source:NCBI gene;Acc:100301559]	0.170074	0.442271	1.08363	0.0606914	0.0001	0.0862769	11.5319	3.52756	up
GO:0046872	metal ion binding	molecular_function	6	0.814408	MSTRG.14529	ENSSSCG00000011077	methionine sulfoxide reductase B2 [Source:NCBI gene;Acc:100624041]	1.35888	1.17081	1.84213	0.296201	0.584639	0.902432	2.45157	1.29371	up
GO:0046872	metal ion binding	molecular_function	6	0.814408	MSTRG.22534	ENSSSCG00000017906	ring finger protein 167 [Source:NCBI gene;Acc:100512310]	0.390555	0.413444	0.174391	2.20576	0.202012	0.848569	0.300457	-1.73477	down
GO:0046872	metal ion binding	molecular_function	6	0.814408	MSTRG.40328	ENSSSCG00000036877	zinc finger protein 705A-like [Source:NCBI gene;Acc:100525433]	0.448524	0.224664	0.110157	0.13298	4.04355	0.351452	0.173001	-2.53115	down
GO:0046872	metal ion binding	molecular_function	6	0.814408	MSTRG.5647	PLA2G4D	phospholipase A2 group IVD [Source:NCBI gene;Acc:102162529]	1.1088	0.638485	2.48392	3.15773	2.5783	2.83521	0.493651	-1.01844	down
GO:0046872	metal ion binding	molecular_function	6	0.814408	MSTRG.5700	ZFYVE19	zinc finger FYVE-type containing 19 [Source:NCBI gene;Acc:100154961]	3.44558	2.37452	1.22733	11.0588	1.40385	3.40196	0.444224	-1.17064	down
GO:0046872	metal ion binding	molecular_function	6	0.814408	MSTRG.72082	ZFHX4	zinc finger homeobox 4 [Source:NCBI gene;Acc:100514045]	0.0494685	0.11884	0.0725548	0.111944	0.598748	0.223617	0.257798	-1.95569	down
GO:0046872	metal ion binding	molecular_function	6	0.814408	MSTRG.76736	XPNPEP3	X-prolyl aminopeptidase 3 [Source:NCBI gene;Acc:110260639]	1.80059	1.36556	1.65087	0.72591	0.591095	0.999733	2.07923	1.05605	up
GO:0046872	metal ion binding	molecular_function	6	0.814408	MSTRG.79709	ENSSSCG00000000664	ribosomal modification protein rimK like family member B [Source:NCBI gene;Acc:100152915];alpha-2-macroglobulin like 1 [Source:NCBI gene;Acc:100152492]	0.0210306	0.0001	0.0217825	0.022957	0.308319	0.0733283	0.106062	-3.23702	down
GO:0046872	metal ion binding	molecular_function	6	0.814408	MSTRG.86018	ENSSSCG00000029696	zinc finger protein 211 [Source:NCBI gene;Acc:100514110]	0.604234	0.244425	0.181314	0.31108	6.95988	0.830022	0.127142	-2.97549	down
GO:0046872	metal ion binding	molecular_function	6	0.814408	MSTRG.91015	KLF17	Kruppel like factor 17 [Source:NCBI gene;Acc:100302639]	0.0496973	0.0466169	0.0001	0.0001	1.91349	0.265997	0.044235	-4.49867	down
GO:0031012	extracellular matrix	cellular_component	4	0.817045	MSTRG.1593	CCN2	cellular communication network factor 2 [Source:NCBI gene;Acc:100152141]	0.053192	0.083009	0.166928	0.112107	2.49189	0.564715	0.0956631	-3.38589	down
GO:0016887	ATPase activity	molecular_function	9	0.818665	MSTRG.16921	VWA8	von Willebrand factor A domain containing 8 [Source:NCBI gene;Acc:100511470]	0.0226948	0.011789	0.0297487	0.0387931	0.175244	0.106851	0.200171	-2.32069	down
GO:0010468	regulation of gene expression	biological_process	7	0.820271	MSTRG.43955	ENSSSCG00000016191	zinc finger protein 142 [Source:NCBI gene;Acc:100152736]	1.12502	1.27089	1.03153	3.6311	1.68453	1.77556	0.483339	-1.04889	down
GO:0015031	protein transport	biological_process	9	0.829614	MSTRG.25910	SEC13	SEC13 homolog, nuclear pore and COPII coat complex component [Source:NCBI gene;Acc:100739864]	17.1218	12.3253	9.15024	48.1408	13.311	17.4768	0.489017	-1.03204	down
GO:0004672	protein kinase activity	molecular_function	7	0.84443	MSTRG.101359	CCNG2	cyclin G2 [Source:NCBI gene;Acc:100523979]	0.531283	0.0731963	0.0849841	0.0347397	3.04215	0.466961	0.194552	-2.36177	down
GO:0004672	protein kinase activity	molecular_function	7	0.84443	MSTRG.43825	EPHA4	EPH receptor A4 [Source:NCBI gene;Acc:100188979]	0.0523015	0.0001	0.0112106	0.0383046	0.315299	0.265036	0.102826	-3.28172	down
GO:0004672	protein kinase activity	molecular_function	7	0.84443	MSTRG.46337	PLK2	polo like kinase 2 [Source:NCBI gene;Acc:397251]	0.262971	0.109657	0.164203	0.216226	1.30812	0.237568	0.304687	-1.7146	down
GO:0031625	ubiquitin protein ligase binding	molecular_function	7	0.858673	MSTRG.67237	RTN4	reticulon 4 [Source:NCBI gene;Acc:100170118]	0.16393	0.131148	0.142955	0.0737582	2.00772	0.289307	0.184763	-2.43625	down
GO:0016740	transferase activity	molecular_function	4	0.861229	MSTRG.36669	IPMK	inositol polyphosphate multikinase [Source:NCBI gene;Acc:100623323]	0.253008	0.495472	0.412556	1.05884	1.77385	0.569207	0.341291	-1.55093	down
GO:0016740	transferase activity	molecular_function	4	0.861229	MSTRG.43825	EPHA4	EPH receptor A4 [Source:NCBI gene;Acc:100188979]	0.0523015	0.0001	0.0112106	0.0383046	0.315299	0.265036	0.102826	-3.28172	down
GO:0016740	transferase activity	molecular_function	4	0.861229	MSTRG.46337	PLK2	polo like kinase 2 [Source:NCBI gene;Acc:397251]	0.262971	0.109657	0.164203	0.216226	1.30812	0.237568	0.304687	-1.7146	down
GO:0016740	transferase activity	molecular_function	4	0.861229	MSTRG.49850	POFUT1	protein O-fucosyltransferase 1 [Source:NCBI gene;Acc:397627]	1.35014	1.62157	1.07831	4.56388	1.64527	2.10594	0.487068	-1.0378	down
GO:0016740	transferase activity	molecular_function	4	0.861229	MSTRG.57436	MGAT1	mannosyl (alpha-1,3-)-glycoprotein beta-1,2-N-acetylglucosaminyltransferase [Source:NCBI gene;Acc:780412]	0.0773279	0.12886	0.203276	0.200785	1.23704	1.23361	0.153275	-2.70581	down
GO:0003824	catalytic activity	molecular_function	3	0.873186	MSTRG.36545	ENSSSCG00000031807		0.0391273	0.0641437	0.110532	0.211208	0.59672	0.431419	0.172513	-2.53523	down
GO:0003824	catalytic activity	molecular_function	3	0.873186	MSTRG.59060	MED16	mediator complex subunit 16 [Source:NCBI gene;Acc:100521655]	0.0872392	0.14262	0.122785	0.517558	0.525922	0.717077	0.200303	-2.31974	down
GO:0016021	integral component of membrane	cellular_component	5	0.874744	MSTRG.100567	ENSSSCG00000031750	apelin receptor early endogenous ligand [Source:NCBI gene;Acc:102159782]	1.10881	0.447889	1.06549	0.0263064	0.208437	0.0001	11.1657	3.481	up
GO:0016021	integral component of membrane	cellular_component	5	0.874744	MSTRG.104302	ENSSSCG00000040340		0.244797	0.208272	0.514898	1.16333	1.09356	1.52149	0.256186	-1.96474	down
GO:0016021	integral component of membrane	cellular_component	5	0.874744	MSTRG.10762	SLC31A1	solute carrier family 31 member 1 [Source:NCBI gene;Acc:397186]	1.44965	1.07979	1.24203	0.798925	36.9082	3.30929	0.0919503	-3.443	down
GO:0016021	integral component of membrane	cellular_component	5	0.874744	MSTRG.11553	PTGES	prostaglandin E synthase [Source:NCBI gene;Acc:654407]	0.38628	0.803081	0.165398	1.10346	8.45468	0.680506	0.132318	-2.91792	down
GO:0016021	integral component of membrane	cellular_component	5	0.874744	MSTRG.11672	DOLK	dolichol kinase [Source:NCBI gene;Acc:100152320]	0.704665	1.77788	0.925724	5.87652	2.1693	1.92538	0.341811	-1.54873	down
GO:0016021	integral component of membrane	cellular_component	5	0.874744	MSTRG.13305	PTCH1	patched 1 [Source:NCBI gene;Acc:100627504]	0.606722	0.867407	0.556926	1.95901	1.51252	1.16733	0.437835	-1.19154	down
GO:0016021	integral component of membrane	cellular_component	5	0.874744	MSTRG.13765	NDUFB6	NADH:ubiquinone oxidoreductase subunit B6 [Source:NCBI gene;Acc:733605]	52.6869	87.4983	109.932	43.7821	37.5034	42.2519	2.02463	1.01765	up
GO:0016021	integral component of membrane	cellular_component	5	0.874744	MSTRG.15069	IL2RA	interleukin 2 receptor subunit alpha [Source:NCBI gene;Acc:396814]	0.862741	0.474494	3.49401	5.31422	3.07584	3.33147	0.412168	-1.27869	down
GO:0016021	integral component of membrane	cellular_component	5	0.874744	MSTRG.16921	VWA8	von Willebrand factor A domain containing 8 [Source:NCBI gene;Acc:100511470]	0.0226948	0.011789	0.0297487	0.0387931	0.175244	0.106851	0.200171	-2.32069	down
GO:0016021	integral component of membrane	cellular_component	5	0.874744	MSTRG.18026	ENSSSCG00000009500	claudin 10 [Source:NCBI gene;Acc:100153752]	18.311	10.1719	18.1235	7.94939	6.23581	7.17764	2.18166	1.12543	up
GO:0016021	integral component of membrane	cellular_component	5	0.874744	MSTRG.22534	ENSSSCG00000017906	ring finger protein 167 [Source:NCBI gene;Acc:100512310]	0.390555	0.413444	0.174391	2.20576	0.202012	0.848569	0.300457	-1.73477	down
GO:0016021	integral component of membrane	cellular_component	5	0.874744	MSTRG.23248	DHRS7B	dehydrogenase/reductase 7B [Source:NCBI gene;Acc:110256144]	0.029812	0.3518	0.367008	1.52545	0.891772	0.545226	0.252704	-1.98448	down
GO:0016021	integral component of membrane	cellular_component	5	0.874744	MSTRG.29899	IMPG2	interphotoreceptor matrix proteoglycan 2 [Source:NCBI gene;Acc:106508014]	0.0231037	0.0590911	0.0001	0.0252249	0.734489	0.19863	0.0858719	-3.54167	down
GO:0016021	integral component of membrane	cellular_component	5	0.874744	MSTRG.35121	PCNX2	pecanex 2 [Source:NCBI gene;Acc:100158027]	0.156036	0.0183552	0.0334939	0.0862175	5.20403	0.128313	0.0383655	-4.70405	down
GO:0016021	integral component of membrane	cellular_component	5	0.874744	MSTRG.36588	ENSSSCG00000038734	olfactory receptor 6C74-like [Source:NCBI gene;Acc:100152956]	0.348684	0.524933	0.464283	1.11692	1.3365	2.33316	0.279511	-1.83902	down
GO:0016021	integral component of membrane	cellular_component	5	0.874744	MSTRG.40059	ENSSSCG00000035189	transmembrane protein 37 [Source:NCBI gene;Acc:100522166]	0.12341	0.25369	0.190508	0.140408	1.7171	0.233327	0.271474	-1.88111	down
GO:0016021	integral component of membrane	cellular_component	5	0.874744	MSTRG.43218	ADAM23	ADAM metallopeptidase domain 23 [Source:NCBI gene;Acc:100518044]	0.0196886	0.0362707	0.0001	0.022702	0.366762	0.148358	0.104234	-3.2621	down
GO:0016021	integral component of membrane	cellular_component	5	0.874744	MSTRG.43825	EPHA4	EPH receptor A4 [Source:NCBI gene;Acc:100188979]	0.0523015	0.0001	0.0112106	0.0383046	0.315299	0.265036	0.102826	-3.28172	down
GO:0016021	integral component of membrane	cellular_component	5	0.874744	MSTRG.5403	SEMA6D	semaphorin 6D [Source:NCBI gene;Acc:100511850]	1.50021	1.4594	1.15497	0.706227	0.724986	0.566009	2.06015	1.04275	up
GO:0016021	integral component of membrane	cellular_component	5	0.874744	MSTRG.57436	MGAT1	mannosyl (alpha-1,3-)-glycoprotein beta-1,2-N-acetylglucosaminyltransferase [Source:NCBI gene;Acc:780412]	0.0773279	0.12886	0.203276	0.200785	1.23704	1.23361	0.153275	-2.70581	down
GO:0016021	integral component of membrane	cellular_component	5	0.874744	MSTRG.58105	ENSSSCG00000040659	olfactory receptor 7G1-like [Source:NCBI gene;Acc:100514214];olfactory receptor 7G1-like [Source:NCBI gene;Acc:100737876]	0.0322788	0.132856	0.136054	0.0542428	4.07808	0.119027	0.0708456	-3.81918	down
GO:0016021	integral component of membrane	cellular_component	5	0.874744	MSTRG.58403	ENSSSCG00000013611		0.177795	0.216793	0.199659	0.116362	1.98794	0.110146	0.268349	-1.89782	down
GO:0016021	integral component of membrane	cellular_component	5	0.874744	MSTRG.61041	ENSSSCG00000032877	multiple EGF like domains 10 [Source:NCBI gene;Acc:100515713]	1.84401	2.41997	1.34909	1.04184	0.596083	0.80434	2.29831	1.20057	up
GO:0016021	integral component of membrane	cellular_component	5	0.874744	MSTRG.61625	HBEGF	heparin binding EGF like growth factor [Source:NCBI gene;Acc:397564]	15.2131	11.0205	12.6856	41.4505	17.8294	20.3897	0.488508	-1.03355	down
GO:0016021	integral component of membrane	cellular_component	5	0.874744	MSTRG.64911	SYNGR3	TSC complex subunit 2 [Source:NCBI gene;Acc:100505408];synaptogyrin 3 [Source:NCBI gene;Acc:100515947]	0.287956	0.167774	0.23056	0.799264	0.380647	0.401474	0.43398	-1.2043	down
GO:0016021	integral component of membrane	cellular_component	5	0.874744	MSTRG.67237	RTN4	reticulon 4 [Source:NCBI gene;Acc:100170118]	0.16393	0.131148	0.142955	0.0737582	2.00772	0.289307	0.184763	-2.43625	down
GO:0016021	integral component of membrane	cellular_component	5	0.874744	MSTRG.67465	KCNK12	potassium two pore domain channel subfamily K member 12 [Source:NCBI gene;Acc:100521189]	0.177558	0.17021	0.486297	1.5788	1.68106	1.53669	0.173889	-2.52376	down
GO:0016021	integral component of membrane	cellular_component	5	0.874744	MSTRG.67840	COX7A2L	cytochrome c oxidase subunit 7A-related protein, mitochondrial [Source:NCBI gene;Acc:100516606]	50.4387	60.5713	65.8415	35.4305	14.7634	36.9941	2.02839	1.02034	up
GO:0016021	integral component of membrane	cellular_component	5	0.874744	MSTRG.77192	DNAJC22	DnaJ heat shock protein family (Hsp40) member C22 [Source:NCBI gene;Acc:100623474]	0.767788	0.342953	0.624949	2.60843	2.64813	0.967445	0.27887	-1.84233	down
GO:0016021	integral component of membrane	cellular_component	5	0.874744	MSTRG.79717	ENSSSCG00000000670		0.378521	0.202478	0.113038	0.0570082	3.45803	0.545949	0.170904	-2.54875	down
GO:0016021	integral component of membrane	cellular_component	5	0.874744	MSTRG.79727	ENSSSCG00000022925	solute carrier family 2 member 3 [Source:NCBI gene;Acc:100626468]	0.0984421	0.0539458	0.14908	0.0992056	0.948485	0.329487	0.218903	-2.19164	down
GO:0016021	integral component of membrane	cellular_component	5	0.874744	MSTRG.80751	SLC25A3	solute carrier family 25 member 3 [Source:NCBI gene;Acc:100302698]	5.57458	3.46529	1.556	1.6997	0.97231	1.73745	2.40299	1.26483	up
GO:0016021	integral component of membrane	cellular_component	5	0.874744	MSTRG.81049	ENSSSCG00000037322		0.460307	0.117646	0.22689	1.69152	0.147058	1.1701	0.267508	-1.90235	down
GO:0016021	integral component of membrane	cellular_component	5	0.874744	MSTRG.81533	ENSSSCG00000002653	junctophilin 3 [Source:NCBI gene;Acc:100512414]	55.6882	17.6018	26.9676	166.103	18.0732	54.6887	0.419725	-1.25249	down
GO:0016021	integral component of membrane	cellular_component	5	0.874744	MSTRG.84882	GPR32	G protein-coupled receptor 32 [Source:HGNC Symbol;Acc:HGNC:4487]	1.78059	2.63279	1.05033	5.80506	2.34012	3.34354	0.475572	-1.07226	down
GO:0016021	integral component of membrane	cellular_component	5	0.874744	MSTRG.85023	CACNG7	calcium voltage-gated channel auxiliary subunit gamma 7 [Source:NCBI gene;Acc:100519605]	6.4139	1.9807	1.68089	1.6657	1.06024	1.61377	2.32169	1.21518	up
GO:0016021	integral component of membrane	cellular_component	5	0.874744	MSTRG.89019	DSG1	desmoglein 1 [Source:NCBI gene;Acc:641355]	0.214254	0.665947	0.165109	0.189333	5.41392	0.52454	0.170585	-2.55144	down
GO:0016021	integral component of membrane	cellular_component	5	0.874744	MSTRG.91113	TSPAN1	tetraspanin 1 [Source:NCBI gene;Acc:100511571]	0.884601	0.593303	0.81474	4.7763	0.97528	2.33531	0.283501	-1.81857	down
GO:0016021	integral component of membrane	cellular_component	5	0.874744	MSTRG.92542	ENSSSCG00000001396	MHC class I antigen 8 [Source:NCBI gene;Acc:100135036]	0.0563031	0.00550248	0.0100916	0.0366365	0.429199	0.289202	0.0952233	-3.39254	down
GO:0016021	integral component of membrane	cellular_component	5	0.874744	MSTRG.93743	SLC35B2	solute carrier family 35 member B2 [Source:NCBI gene;Acc:100516086]	0.230849	0.25567	0.635806	2.4975	0.8083	0.696707	0.280406	-1.83441	down
GO:0016021	integral component of membrane	cellular_component	5	0.874744	MSTRG.96093	ANG	angiogenin [Source:HGNC Symbol;Acc:HGNC:483]	1.53606	0.562285	0.0115028	0.421674	26.6949	0.668978	0.0759332	-3.71913	down
GO:0016021	integral component of membrane	cellular_component	5	0.874744	MSTRG.96781	SUSD6	sushi domain containing 6 [Source:NCBI gene;Acc:100155733]	0.835342	0.737808	0.372869	2.92939	1.52774	0.601226	0.384714	-1.37814	down
GO:0006974	cellular response to DNA damage stimulus	biological_process	6	0.875252	MSTRG.96781	SUSD6	sushi domain containing 6 [Source:NCBI gene;Acc:100155733]	0.835342	0.737808	0.372869	2.92939	1.52774	0.601226	0.384714	-1.37814	down
GO:0000978	RNA polymerase II proximal promoter sequence-specific DNA binding	molecular_function	10	0.877566	MSTRG.105012	EED	embryonic ectoderm development [Source:NCBI gene;Acc:100521029]	0.38577	0.316162	0.358712	0.454926	1.8216	0.799595	0.344799	-1.53617	down
GO:0000978	RNA polymerase II proximal promoter sequence-specific DNA binding	molecular_function	10	0.877566	MSTRG.72082	ZFHX4	zinc finger homeobox 4 [Source:NCBI gene;Acc:100514045]	0.0494685	0.11884	0.0725548	0.111944	0.598748	0.223617	0.257798	-1.95569	down
GO:0043565	sequence-specific DNA binding	molecular_function	7	0.887116	MSTRG.50718	SNAI1	snail family transcriptional repressor 1 [Source:NCBI gene;Acc:396583]	0.660406	0.0898251	0.256833	0.291344	4.89812	0.248128	0.185204	-2.43281	down
GO:0043565	sequence-specific DNA binding	molecular_function	7	0.887116	MSTRG.66050	TCF7L1	transcription factor 7 like 1 [Source:NCBI gene;Acc:100523899]	5.41287	5.90696	4.13335	21.2359	5.30819	10.6855	0.415078	-1.26855	down
GO:0043565	sequence-specific DNA binding	molecular_function	7	0.887116	MSTRG.72082	ZFHX4	zinc finger homeobox 4 [Source:NCBI gene;Acc:100514045]	0.0494685	0.11884	0.0725548	0.111944	0.598748	0.223617	0.257798	-1.95569	down
GO:0005102	signaling receptor binding	molecular_function	5	0.902833	MSTRG.96093	ANG	angiogenin [Source:HGNC Symbol;Acc:HGNC:483]	1.53606	0.562285	0.0115028	0.421674	26.6949	0.668978	0.0759332	-3.71913	down
GO:0008134	transcription factor binding	molecular_function	5	0.907077	MSTRG.37658	PPRC1	peroxisome proliferator-activated receptor gamma, coactivator-related 1 [Source:NCBI gene;Acc:100329222]	3.87052	3.06173	3.77156	12.0564	5.78366	3.89705	0.49242	-1.02204	down
GO:0006886	intracellular protein transport	biological_process	10	0.907904	MSTRG.9872	CLTA	clathrin light chain A [Source:NCBI gene;Acc:100187581]	8.16849	8.27099	7.75401	15.2467	24.0336	13.4794	0.458561	-1.12482	down
GO:0003735	structural constituent of ribosome	molecular_function	4	0.924819	MSTRG.74083	DAP3	death associated protein 3 [Source:NCBI gene;Acc:100152332]	0.416923	0.663525	0.590069	0.610817	1.92159	1.02077	0.470147	-1.08882	down
GO:0003735	structural constituent of ribosome	molecular_function	4	0.924819	MSTRG.85816	RPL22	ribosomal protein L22 [Source:NCBI gene;Acc:397047]	15.06	11.2568	15.2362	10.037	4.9	4.18041	2.17357	1.12006	up
GO:0005622	intracellular	cellular_component	4	0.927455	MSTRG.12919	CAPN2	calpain 2 [Source:NCBI gene;Acc:397393]	0.751788	0.677751	0.598117	2.20514	1.58854	1.12124	0.412552	-1.27735	down
GO:0005622	intracellular	cellular_component	4	0.927455	MSTRG.40328	ENSSSCG00000036877	zinc finger protein 705A-like [Source:NCBI gene;Acc:100525433]	0.448524	0.224664	0.110157	0.13298	4.04355	0.351452	0.173001	-2.53115	down
GO:0005622	intracellular	cellular_component	4	0.927455	MSTRG.85816	RPL22	ribosomal protein L22 [Source:NCBI gene;Acc:397047]	15.06	11.2568	15.2362	10.037	4.9	4.18041	2.17357	1.12006	up
GO:0008233	peptidase activity	molecular_function	5	0.929573	MSTRG.12919	CAPN2	calpain 2 [Source:NCBI gene;Acc:397393]	0.751788	0.677751	0.598117	2.20514	1.58854	1.12124	0.412552	-1.27735	down
GO:0005524	ATP binding	molecular_function	5	0.93238	MSTRG.16921	VWA8	von Willebrand factor A domain containing 8 [Source:NCBI gene;Acc:100511470]	0.0226948	0.011789	0.0297487	0.0387931	0.175244	0.106851	0.200171	-2.32069	down
GO:0005524	ATP binding	molecular_function	5	0.93238	MSTRG.36944	ACTA2	actin, alpha 2, smooth muscle, aorta [Source:NCBI gene;Acc:733615]	3.07808	4.01699	1.02595	8.39226	1.56478	9.18592	0.42423	-1.23708	down
GO:0005524	ATP binding	molecular_function	5	0.93238	MSTRG.43825	EPHA4	EPH receptor A4 [Source:NCBI gene;Acc:100188979]	0.0523015	0.0001	0.0112106	0.0383046	0.315299	0.265036	0.102826	-3.28172	down
GO:0005524	ATP binding	molecular_function	5	0.93238	MSTRG.46337	PLK2	polo like kinase 2 [Source:NCBI gene;Acc:397251]	0.262971	0.109657	0.164203	0.216226	1.30812	0.237568	0.304687	-1.7146	down
GO:0005524	ATP binding	molecular_function	5	0.93238	MSTRG.66468	ACTG2	actin, gamma 2, smooth muscle, enteric [Source:NCBI gene;Acc:100520667]	0.04355	0.0001	0.0410271	0.951499	0.777535	0.158117	0.0448704	-4.47809	down
GO:0005524	ATP binding	molecular_function	5	0.93238	MSTRG.79709	ENSSSCG00000000664	ribosomal modification protein rimK like family member B [Source:NCBI gene;Acc:100152915];alpha-2-macroglobulin like 1 [Source:NCBI gene;Acc:100152492]	0.0210306	0.0001	0.0217825	0.022957	0.308319	0.0733283	0.106062	-3.23702	down
GO:0005524	ATP binding	molecular_function	5	0.93238	MSTRG.80529	TDG	thymine DNA glycosylase [Source:NCBI gene;Acc:100155184]	0.320154	0.0126814	0.0270092	0.097012	3.31748	0.169681	0.100398	-3.31619	down
GO:0010628	positive regulation of gene expression	biological_process	8	0.940056	MSTRG.36944	ACTA2	actin, alpha 2, smooth muscle, aorta [Source:NCBI gene;Acc:733615]	3.07808	4.01699	1.02595	8.39226	1.56478	9.18592	0.42423	-1.23708	down
GO:0004674	protein serine/threonine kinase activity	molecular_function	8	0.942682	MSTRG.46337	PLK2	polo like kinase 2 [Source:NCBI gene;Acc:397251]	0.262971	0.109657	0.164203	0.216226	1.30812	0.237568	0.304687	-1.7146	down
GO:0003700	DNA-binding transcription factor activity	molecular_function	4	0.945939	MSTRG.66050	TCF7L1	transcription factor 7 like 1 [Source:NCBI gene;Acc:100523899]	5.41287	5.90696	4.13335	21.2359	5.30819	10.6855	0.415078	-1.26855	down
GO:0003700	DNA-binding transcription factor activity	molecular_function	4	0.945939	MSTRG.86018	ENSSSCG00000029696	zinc finger protein 211 [Source:NCBI gene;Acc:100514110]	0.604234	0.244425	0.181314	0.31108	6.95988	0.830022	0.127142	-2.97549	down
GO:0003700	DNA-binding transcription factor activity	molecular_function	4	0.945939	MSTRG.91015	KLF17	Kruppel like factor 17 [Source:NCBI gene;Acc:100302639]	0.0496973	0.0466169	0.0001	0.0001	1.91349	0.265997	0.044235	-4.49867	down
GO:0006355	regulation of transcription, DNA-templated	biological_process	8	0.946852	MSTRG.40328	ENSSSCG00000036877	zinc finger protein 705A-like [Source:NCBI gene;Acc:100525433]	0.448524	0.224664	0.110157	0.13298	4.04355	0.351452	0.173001	-2.53115	down
GO:0006355	regulation of transcription, DNA-templated	biological_process	8	0.946852	MSTRG.57042	RNF141	ring finger protein 141 [Source:NCBI gene;Acc:100620525]	1.1265	0.555738	1.67678	0.447319	0.299828	0.250115	3.36824	1.75199	up
GO:0006355	regulation of transcription, DNA-templated	biological_process	8	0.946852	MSTRG.66050	TCF7L1	transcription factor 7 like 1 [Source:NCBI gene;Acc:100523899]	5.41287	5.90696	4.13335	21.2359	5.30819	10.6855	0.415078	-1.26855	down
GO:0006355	regulation of transcription, DNA-templated	biological_process	8	0.946852	MSTRG.72082	ZFHX4	zinc finger homeobox 4 [Source:NCBI gene;Acc:100514045]	0.0494685	0.11884	0.0725548	0.111944	0.598748	0.223617	0.257798	-1.95569	down
GO:0006355	regulation of transcription, DNA-templated	biological_process	8	0.946852	MSTRG.86018	ENSSSCG00000029696	zinc finger protein 211 [Source:NCBI gene;Acc:100514110]	0.604234	0.244425	0.181314	0.31108	6.95988	0.830022	0.127142	-2.97549	down
GO:0006355	regulation of transcription, DNA-templated	biological_process	8	0.946852	MSTRG.87754	SNIP1	Smad nuclear interacting protein 1 [Source:NCBI gene;Acc:100620923]	0.668873	0.14683	0.24221	0.654486	2.16252	0.519663	0.317057	-1.65719	down
GO:0006412	translation	biological_process	8	0.948391	MSTRG.105236	ENSSSCG00000034113	elongation factor 1-alpha, oocyte form-like [Source:NCBI gene;Acc:100514912]	3.8395	0.834452	0.381091	0.470977	43.4114	5.11024	0.10318	-3.27677	down
GO:0006412	translation	biological_process	8	0.948391	MSTRG.85816	RPL22	ribosomal protein L22 [Source:NCBI gene;Acc:397047]	15.06	11.2568	15.2362	10.037	4.9	4.18041	2.17357	1.12006	up
GO:0001228	DNA-binding transcription activator activity, RNA polymerase II-specific	molecular_function	6	0.949443	MSTRG.58001	IER2	immediate early response 2 [Source:NCBI gene;Acc:100525209]	5.82806	5.20337	2.50087	22.3684	5.95222	5.74416	0.397252	-1.33187	down
GO:0035556	intracellular signal transduction	biological_process	5	0.955809	MSTRG.79576	ATN1	protein tyrosine phosphatase, non-receptor type 6 [Source:NCBI gene;Acc:100171389];chromosome 5 C12orf57 homolog [Source:NCBI gene;Acc:100627746];atrophin 1 [Source:NCBI gene;Acc:100153709]	0.210273	0.112202	0.150709	0.534553	0.395343	0.302405	0.383984	-1.38088	down
GO:0016020	membrane	cellular_component	3	0.964375	MSTRG.100567	ENSSSCG00000031750	apelin receptor early endogenous ligand [Source:NCBI gene;Acc:102159782]	1.10881	0.447889	1.06549	0.0263064	0.208437	0.0001	11.1657	3.481	up
GO:0016020	membrane	cellular_component	3	0.964375	MSTRG.104302	ENSSSCG00000040340		0.244797	0.208272	0.514898	1.16333	1.09356	1.52149	0.256186	-1.96474	down
GO:0016020	membrane	cellular_component	3	0.964375	MSTRG.10762	SLC31A1	solute carrier family 31 member 1 [Source:NCBI gene;Acc:397186]	1.44965	1.07979	1.24203	0.798925	36.9082	3.30929	0.0919503	-3.443	down
GO:0016020	membrane	cellular_component	3	0.964375	MSTRG.11553	PTGES	prostaglandin E synthase [Source:NCBI gene;Acc:654407]	0.38628	0.803081	0.165398	1.10346	8.45468	0.680506	0.132318	-2.91792	down
GO:0016020	membrane	cellular_component	3	0.964375	MSTRG.11672	DOLK	dolichol kinase [Source:NCBI gene;Acc:100152320]	0.704665	1.77788	0.925724	5.87652	2.1693	1.92538	0.341811	-1.54873	down
GO:0016020	membrane	cellular_component	3	0.964375	MSTRG.13305	PTCH1	patched 1 [Source:NCBI gene;Acc:100627504]	0.606722	0.867407	0.556926	1.95901	1.51252	1.16733	0.437835	-1.19154	down
GO:0016020	membrane	cellular_component	3	0.964375	MSTRG.13765	NDUFB6	NADH:ubiquinone oxidoreductase subunit B6 [Source:NCBI gene;Acc:733605]	52.6869	87.4983	109.932	43.7821	37.5034	42.2519	2.02463	1.01765	up
GO:0016020	membrane	cellular_component	3	0.964375	MSTRG.15069	IL2RA	interleukin 2 receptor subunit alpha [Source:NCBI gene;Acc:396814]	0.862741	0.474494	3.49401	5.31422	3.07584	3.33147	0.412168	-1.27869	down
GO:0016020	membrane	cellular_component	3	0.964375	MSTRG.16921	VWA8	von Willebrand factor A domain containing 8 [Source:NCBI gene;Acc:100511470]	0.0226948	0.011789	0.0297487	0.0387931	0.175244	0.106851	0.200171	-2.32069	down
GO:0016020	membrane	cellular_component	3	0.964375	MSTRG.18026	ENSSSCG00000009500	claudin 10 [Source:NCBI gene;Acc:100153752]	18.311	10.1719	18.1235	7.94939	6.23581	7.17764	2.18166	1.12543	up
GO:0016020	membrane	cellular_component	3	0.964375	MSTRG.22534	ENSSSCG00000017906	ring finger protein 167 [Source:NCBI gene;Acc:100512310]	0.390555	0.413444	0.174391	2.20576	0.202012	0.848569	0.300457	-1.73477	down
GO:0016020	membrane	cellular_component	3	0.964375	MSTRG.23248	DHRS7B	dehydrogenase/reductase 7B [Source:NCBI gene;Acc:110256144]	0.029812	0.3518	0.367008	1.52545	0.891772	0.545226	0.252704	-1.98448	down
GO:0016020	membrane	cellular_component	3	0.964375	MSTRG.29899	IMPG2	interphotoreceptor matrix proteoglycan 2 [Source:NCBI gene;Acc:106508014]	0.0231037	0.0590911	0.0001	0.0252249	0.734489	0.19863	0.0858719	-3.54167	down
GO:0016020	membrane	cellular_component	3	0.964375	MSTRG.35121	PCNX2	pecanex 2 [Source:NCBI gene;Acc:100158027]	0.156036	0.0183552	0.0334939	0.0862175	5.20403	0.128313	0.0383655	-4.70405	down
GO:0016020	membrane	cellular_component	3	0.964375	MSTRG.36588	ENSSSCG00000038734	olfactory receptor 6C74-like [Source:NCBI gene;Acc:100152956]	0.348684	0.524933	0.464283	1.11692	1.3365	2.33316	0.279511	-1.83902	down
GO:0016020	membrane	cellular_component	3	0.964375	MSTRG.40059	ENSSSCG00000035189	transmembrane protein 37 [Source:NCBI gene;Acc:100522166]	0.12341	0.25369	0.190508	0.140408	1.7171	0.233327	0.271474	-1.88111	down
GO:0016020	membrane	cellular_component	3	0.964375	MSTRG.43218	ADAM23	ADAM metallopeptidase domain 23 [Source:NCBI gene;Acc:100518044]	0.0196886	0.0362707	0.0001	0.022702	0.366762	0.148358	0.104234	-3.2621	down
GO:0016020	membrane	cellular_component	3	0.964375	MSTRG.43825	EPHA4	EPH receptor A4 [Source:NCBI gene;Acc:100188979]	0.0523015	0.0001	0.0112106	0.0383046	0.315299	0.265036	0.102826	-3.28172	down
GO:0016020	membrane	cellular_component	3	0.964375	MSTRG.49850	POFUT1	protein O-fucosyltransferase 1 [Source:NCBI gene;Acc:397627]	1.35014	1.62157	1.07831	4.56388	1.64527	2.10594	0.487068	-1.0378	down
GO:0016020	membrane	cellular_component	3	0.964375	MSTRG.5403	SEMA6D	semaphorin 6D [Source:NCBI gene;Acc:100511850]	1.50021	1.4594	1.15497	0.706227	0.724986	0.566009	2.06015	1.04275	up
GO:0016020	membrane	cellular_component	3	0.964375	MSTRG.57436	MGAT1	mannosyl (alpha-1,3-)-glycoprotein beta-1,2-N-acetylglucosaminyltransferase [Source:NCBI gene;Acc:780412]	0.0773279	0.12886	0.203276	0.200785	1.23704	1.23361	0.153275	-2.70581	down
GO:0016020	membrane	cellular_component	3	0.964375	MSTRG.58105	ENSSSCG00000040659	olfactory receptor 7G1-like [Source:NCBI gene;Acc:100514214];olfactory receptor 7G1-like [Source:NCBI gene;Acc:100737876]	0.0322788	0.132856	0.136054	0.0542428	4.07808	0.119027	0.0708456	-3.81918	down
GO:0016020	membrane	cellular_component	3	0.964375	MSTRG.58403	ENSSSCG00000013611		0.177795	0.216793	0.199659	0.116362	1.98794	0.110146	0.268349	-1.89782	down
GO:0016020	membrane	cellular_component	3	0.964375	MSTRG.61041	ENSSSCG00000032877	multiple EGF like domains 10 [Source:NCBI gene;Acc:100515713]	1.84401	2.41997	1.34909	1.04184	0.596083	0.80434	2.29831	1.20057	up
GO:0016020	membrane	cellular_component	3	0.964375	MSTRG.61625	HBEGF	heparin binding EGF like growth factor [Source:NCBI gene;Acc:397564]	15.2131	11.0205	12.6856	41.4505	17.8294	20.3897	0.488508	-1.03355	down
GO:0016020	membrane	cellular_component	3	0.964375	MSTRG.64911	SYNGR3	TSC complex subunit 2 [Source:NCBI gene;Acc:100505408];synaptogyrin 3 [Source:NCBI gene;Acc:100515947]	0.287956	0.167774	0.23056	0.799264	0.380647	0.401474	0.43398	-1.2043	down
GO:0016020	membrane	cellular_component	3	0.964375	MSTRG.67237	RTN4	reticulon 4 [Source:NCBI gene;Acc:100170118]	0.16393	0.131148	0.142955	0.0737582	2.00772	0.289307	0.184763	-2.43625	down
GO:0016020	membrane	cellular_component	3	0.964375	MSTRG.67465	KCNK12	potassium two pore domain channel subfamily K member 12 [Source:NCBI gene;Acc:100521189]	0.177558	0.17021	0.486297	1.5788	1.68106	1.53669	0.173889	-2.52376	down
GO:0016020	membrane	cellular_component	3	0.964375	MSTRG.67840	COX7A2L	cytochrome c oxidase subunit 7A-related protein, mitochondrial [Source:NCBI gene;Acc:100516606]	50.4387	60.5713	65.8415	35.4305	14.7634	36.9941	2.02839	1.02034	up
GO:0016020	membrane	cellular_component	3	0.964375	MSTRG.77192	DNAJC22	DnaJ heat shock protein family (Hsp40) member C22 [Source:NCBI gene;Acc:100623474]	0.767788	0.342953	0.624949	2.60843	2.64813	0.967445	0.27887	-1.84233	down
GO:0016020	membrane	cellular_component	3	0.964375	MSTRG.79727	ENSSSCG00000022925	solute carrier family 2 member 3 [Source:NCBI gene;Acc:100626468]	0.0984421	0.0539458	0.14908	0.0992056	0.948485	0.329487	0.218903	-2.19164	down
GO:0016020	membrane	cellular_component	3	0.964375	MSTRG.80751	SLC25A3	solute carrier family 25 member 3 [Source:NCBI gene;Acc:100302698]	5.57458	3.46529	1.556	1.6997	0.97231	1.73745	2.40299	1.26483	up
GO:0016020	membrane	cellular_component	3	0.964375	MSTRG.81049	ENSSSCG00000037322		0.460307	0.117646	0.22689	1.69152	0.147058	1.1701	0.267508	-1.90235	down
GO:0016020	membrane	cellular_component	3	0.964375	MSTRG.81533	ENSSSCG00000002653	junctophilin 3 [Source:NCBI gene;Acc:100512414]	55.6882	17.6018	26.9676	166.103	18.0732	54.6887	0.419725	-1.25249	down
GO:0016020	membrane	cellular_component	3	0.964375	MSTRG.84882	GPR32	G protein-coupled receptor 32 [Source:HGNC Symbol;Acc:HGNC:4487]	1.78059	2.63279	1.05033	5.80506	2.34012	3.34354	0.475572	-1.07226	down
GO:0016020	membrane	cellular_component	3	0.964375	MSTRG.85023	CACNG7	calcium voltage-gated channel auxiliary subunit gamma 7 [Source:NCBI gene;Acc:100519605]	6.4139	1.9807	1.68089	1.6657	1.06024	1.61377	2.32169	1.21518	up
GO:0016020	membrane	cellular_component	3	0.964375	MSTRG.89019	DSG1	desmoglein 1 [Source:NCBI gene;Acc:641355]	0.214254	0.665947	0.165109	0.189333	5.41392	0.52454	0.170585	-2.55144	down
GO:0016020	membrane	cellular_component	3	0.964375	MSTRG.91113	TSPAN1	tetraspanin 1 [Source:NCBI gene;Acc:100511571]	0.884601	0.593303	0.81474	4.7763	0.97528	2.33531	0.283501	-1.81857	down
GO:0016020	membrane	cellular_component	3	0.964375	MSTRG.92542	ENSSSCG00000001396	MHC class I antigen 8 [Source:NCBI gene;Acc:100135036]	0.0563031	0.00550248	0.0100916	0.0366365	0.429199	0.289202	0.0952233	-3.39254	down
GO:0016020	membrane	cellular_component	3	0.964375	MSTRG.93743	SLC35B2	solute carrier family 35 member B2 [Source:NCBI gene;Acc:100516086]	0.230849	0.25567	0.635806	2.4975	0.8083	0.696707	0.280406	-1.83441	down
GO:0016020	membrane	cellular_component	3	0.964375	MSTRG.96093	ANG	angiogenin [Source:HGNC Symbol;Acc:HGNC:483]	1.53606	0.562285	0.0115028	0.421674	26.6949	0.668978	0.0759332	-3.71913	down
GO:0016020	membrane	cellular_component	3	0.964375	MSTRG.96781	SUSD6	sushi domain containing 6 [Source:NCBI gene;Acc:100155733]	0.835342	0.737808	0.372869	2.92939	1.52774	0.601226	0.384714	-1.37814	down
GO:0016020	membrane	cellular_component	3	0.964375	MSTRG.9872	CLTA	clathrin light chain A [Source:NCBI gene;Acc:100187581]	8.16849	8.27099	7.75401	15.2467	24.0336	13.4794	0.458561	-1.12482	down
GO:0007186	G protein-coupled receptor signaling pathway	biological_process	5	0.970391	MSTRG.104302	ENSSSCG00000040340		0.244797	0.208272	0.514898	1.16333	1.09356	1.52149	0.256186	-1.96474	down
GO:0007186	G protein-coupled receptor signaling pathway	biological_process	5	0.970391	MSTRG.36588	ENSSSCG00000038734	olfactory receptor 6C74-like [Source:NCBI gene;Acc:100152956]	0.348684	0.524933	0.464283	1.11692	1.3365	2.33316	0.279511	-1.83902	down
GO:0007186	G protein-coupled receptor signaling pathway	biological_process	5	0.970391	MSTRG.44130	CCL20	C-C motif chemokine ligand 20 [Source:NCBI gene;Acc:553951]	0.592201	1.00993	0.790102	0.0001	0.0001	0.0001	7974.1	12.9611	up
GO:0007186	G protein-coupled receptor signaling pathway	biological_process	5	0.970391	MSTRG.58105	ENSSSCG00000040659	olfactory receptor 7G1-like [Source:NCBI gene;Acc:100514214];olfactory receptor 7G1-like [Source:NCBI gene;Acc:100737876]	0.0322788	0.132856	0.136054	0.0542428	4.07808	0.119027	0.0708456	-3.81918	down
GO:0007186	G protein-coupled receptor signaling pathway	biological_process	5	0.970391	MSTRG.58403	ENSSSCG00000013611		0.177795	0.216793	0.199659	0.116362	1.98794	0.110146	0.268349	-1.89782	down
GO:0007186	G protein-coupled receptor signaling pathway	biological_process	5	0.970391	MSTRG.75289	GNAT2	G protein subunit alpha transducin 2 [Source:NCBI gene;Acc:110260357]	7.43964	6.06571	9.5273	1.58226	0.596055	3.31243	4.19482	2.06861	up
GO:0007186	G protein-coupled receptor signaling pathway	biological_process	5	0.970391	MSTRG.84882	GPR32	G protein-coupled receptor 32 [Source:HGNC Symbol;Acc:HGNC:4487]	1.78059	2.63279	1.05033	5.80506	2.34012	3.34354	0.475572	-1.07226	down
GO:0009986	cell surface	cellular_component	4	0.970774	MSTRG.61625	HBEGF	heparin binding EGF like growth factor [Source:NCBI gene;Acc:397564]	15.2131	11.0205	12.6856	41.4505	17.8294	20.3897	0.488508	-1.03355	down
GO:0005886	plasma membrane	cellular_component	4	0.97465	MSTRG.104302	ENSSSCG00000040340		0.244797	0.208272	0.514898	1.16333	1.09356	1.52149	0.256186	-1.96474	down
GO:0005886	plasma membrane	cellular_component	4	0.97465	MSTRG.10762	SLC31A1	solute carrier family 31 member 1 [Source:NCBI gene;Acc:397186]	1.44965	1.07979	1.24203	0.798925	36.9082	3.30929	0.0919503	-3.443	down
GO:0005886	plasma membrane	cellular_component	4	0.97465	MSTRG.12919	CAPN2	calpain 2 [Source:NCBI gene;Acc:397393]	0.751788	0.677751	0.598117	2.20514	1.58854	1.12124	0.412552	-1.27735	down
GO:0005886	plasma membrane	cellular_component	4	0.97465	MSTRG.13305	PTCH1	patched 1 [Source:NCBI gene;Acc:100627504]	0.606722	0.867407	0.556926	1.95901	1.51252	1.16733	0.437835	-1.19154	down
GO:0005886	plasma membrane	cellular_component	4	0.97465	MSTRG.18026	ENSSSCG00000009500	claudin 10 [Source:NCBI gene;Acc:100153752]	18.311	10.1719	18.1235	7.94939	6.23581	7.17764	2.18166	1.12543	up
GO:0005886	plasma membrane	cellular_component	4	0.97465	MSTRG.19964	FMNL1	formin like 1 [Source:NCBI gene;Acc:100520585]	0.529639	0.312757	0.559349	0.981976	1.3453	0.888322	0.43592	-1.19786	down
GO:0005886	plasma membrane	cellular_component	4	0.97465	MSTRG.20402	WIPF2	WAS/WASL interacting protein family member 2 [Source:NCBI gene;Acc:100525252]	0.767166	2.71036	1.87366	6.41629	5.07342	3.5132	0.356676	-1.48731	down
GO:0005886	plasma membrane	cellular_component	4	0.97465	MSTRG.36588	ENSSSCG00000038734	olfactory receptor 6C74-like [Source:NCBI gene;Acc:100152956]	0.348684	0.524933	0.464283	1.11692	1.3365	2.33316	0.279511	-1.83902	down
GO:0005886	plasma membrane	cellular_component	4	0.97465	MSTRG.5403	SEMA6D	semaphorin 6D [Source:NCBI gene;Acc:100511850]	1.50021	1.4594	1.15497	0.706227	0.724986	0.566009	2.06015	1.04275	up
GO:0005886	plasma membrane	cellular_component	4	0.97465	MSTRG.57602	ARRDC2	arrestin domain containing 2 [Source:NCBI gene;Acc:100519298]	0.226779	0.484802	0.251938	1.26102	0.812233	0.356398	0.396567	-1.33436	down
GO:0005886	plasma membrane	cellular_component	4	0.97465	MSTRG.58105	ENSSSCG00000040659	olfactory receptor 7G1-like [Source:NCBI gene;Acc:100514214];olfactory receptor 7G1-like [Source:NCBI gene;Acc:100737876]	0.0322788	0.132856	0.136054	0.0542428	4.07808	0.119027	0.0708456	-3.81918	down
GO:0005886	plasma membrane	cellular_component	4	0.97465	MSTRG.61625	HBEGF	heparin binding EGF like growth factor [Source:NCBI gene;Acc:397564]	15.2131	11.0205	12.6856	41.4505	17.8294	20.3897	0.488508	-1.03355	down
GO:0005886	plasma membrane	cellular_component	4	0.97465	MSTRG.63838	ANKS4B	ankyrin repeat and sterile alpha motif domain containing 4B [Source:NCBI gene;Acc:100525512]	17.7171	18.61	12.0842	25.2719	47.113	59.8102	0.366211	-1.44925	down
GO:0005886	plasma membrane	cellular_component	4	0.97465	MSTRG.79727	ENSSSCG00000022925	solute carrier family 2 member 3 [Source:NCBI gene;Acc:100626468]	0.0984421	0.0539458	0.14908	0.0992056	0.948485	0.329487	0.218903	-2.19164	down
GO:0005886	plasma membrane	cellular_component	4	0.97465	MSTRG.80529	TDG	thymine DNA glycosylase [Source:NCBI gene;Acc:100155184]	0.320154	0.0126814	0.0270092	0.097012	3.31748	0.169681	0.100398	-3.31619	down
GO:0005886	plasma membrane	cellular_component	4	0.97465	MSTRG.81533	ENSSSCG00000002653	junctophilin 3 [Source:NCBI gene;Acc:100512414]	55.6882	17.6018	26.9676	166.103	18.0732	54.6887	0.419725	-1.25249	down
GO:0005886	plasma membrane	cellular_component	4	0.97465	MSTRG.89019	DSG1	desmoglein 1 [Source:NCBI gene;Acc:641355]	0.214254	0.665947	0.165109	0.189333	5.41392	0.52454	0.170585	-2.55144	down
GO:0005886	plasma membrane	cellular_component	4	0.97465	MSTRG.91113	TSPAN1	tetraspanin 1 [Source:NCBI gene;Acc:100511571]	0.884601	0.593303	0.81474	4.7763	0.97528	2.33531	0.283501	-1.81857	down
GO:0005840	ribosome	cellular_component	6	0.98034	MSTRG.85816	RPL22	ribosomal protein L22 [Source:NCBI gene;Acc:397047]	15.06	11.2568	15.2362	10.037	4.9	4.18041	2.17357	1.12006	up
GO:0007165	signal transduction	biological_process	4	0.984995	MSTRG.104302	ENSSSCG00000040340		0.244797	0.208272	0.514898	1.16333	1.09356	1.52149	0.256186	-1.96474	down
GO:0007165	signal transduction	biological_process	4	0.984995	MSTRG.13305	PTCH1	patched 1 [Source:NCBI gene;Acc:100627504]	0.606722	0.867407	0.556926	1.95901	1.51252	1.16733	0.437835	-1.19154	down
GO:0007165	signal transduction	biological_process	4	0.984995	MSTRG.36588	ENSSSCG00000038734	olfactory receptor 6C74-like [Source:NCBI gene;Acc:100152956]	0.348684	0.524933	0.464283	1.11692	1.3365	2.33316	0.279511	-1.83902	down
GO:0007165	signal transduction	biological_process	4	0.984995	MSTRG.58105	ENSSSCG00000040659	olfactory receptor 7G1-like [Source:NCBI gene;Acc:100514214];olfactory receptor 7G1-like [Source:NCBI gene;Acc:100737876]	0.0322788	0.132856	0.136054	0.0542428	4.07808	0.119027	0.0708456	-3.81918	down
GO:0007165	signal transduction	biological_process	4	0.984995	MSTRG.58403	ENSSSCG00000013611		0.177795	0.216793	0.199659	0.116362	1.98794	0.110146	0.268349	-1.89782	down
GO:0007165	signal transduction	biological_process	4	0.984995	MSTRG.75289	GNAT2	G protein subunit alpha transducin 2 [Source:NCBI gene;Acc:110260357]	7.43964	6.06571	9.5273	1.58226	0.596055	3.31243	4.19482	2.06861	up
GO:0007165	signal transduction	biological_process	4	0.984995	MSTRG.84882	GPR32	G protein-coupled receptor 32 [Source:HGNC Symbol;Acc:HGNC:4487]	1.78059	2.63279	1.05033	5.80506	2.34012	3.34354	0.475572	-1.07226	down
GO:0007165	signal transduction	biological_process	4	0.984995	MSTRG.93633	CCND3	cyclin D3 [Source:NCBI gene;Acc:780426]	4.79349	5.7084	3.88888	22.1029	5.32512	4.48582	0.450925	-1.14904	down
GO:0007608	sensory perception of smell	biological_process	8	0.986545	MSTRG.104302	ENSSSCG00000040340		0.244797	0.208272	0.514898	1.16333	1.09356	1.52149	0.256186	-1.96474	down
GO:0007608	sensory perception of smell	biological_process	8	0.986545	MSTRG.36588	ENSSSCG00000038734	olfactory receptor 6C74-like [Source:NCBI gene;Acc:100152956]	0.348684	0.524933	0.464283	1.11692	1.3365	2.33316	0.279511	-1.83902	down
GO:0007608	sensory perception of smell	biological_process	8	0.986545	MSTRG.58105	ENSSSCG00000040659	olfactory receptor 7G1-like [Source:NCBI gene;Acc:100514214];olfactory receptor 7G1-like [Source:NCBI gene;Acc:100737876]	0.0322788	0.132856	0.136054	0.0542428	4.07808	0.119027	0.0708456	-3.81918	down
GO:0050896	response to stimulus	biological_process	3	0.986738	MSTRG.104302	ENSSSCG00000040340		0.244797	0.208272	0.514898	1.16333	1.09356	1.52149	0.256186	-1.96474	down
GO:0050896	response to stimulus	biological_process	3	0.986738	MSTRG.36588	ENSSSCG00000038734	olfactory receptor 6C74-like [Source:NCBI gene;Acc:100152956]	0.348684	0.524933	0.464283	1.11692	1.3365	2.33316	0.279511	-1.83902	down
GO:0050896	response to stimulus	biological_process	3	0.986738	MSTRG.58105	ENSSSCG00000040659	olfactory receptor 7G1-like [Source:NCBI gene;Acc:100514214];olfactory receptor 7G1-like [Source:NCBI gene;Acc:100737876]	0.0322788	0.132856	0.136054	0.0542428	4.07808	0.119027	0.0708456	-3.81918	down
GO:0004930	G protein-coupled receptor activity	molecular_function	6	0.988173	MSTRG.104302	ENSSSCG00000040340		0.244797	0.208272	0.514898	1.16333	1.09356	1.52149	0.256186	-1.96474	down
GO:0004930	G protein-coupled receptor activity	molecular_function	6	0.988173	MSTRG.36588	ENSSSCG00000038734	olfactory receptor 6C74-like [Source:NCBI gene;Acc:100152956]	0.348684	0.524933	0.464283	1.11692	1.3365	2.33316	0.279511	-1.83902	down
GO:0004930	G protein-coupled receptor activity	molecular_function	6	0.988173	MSTRG.58105	ENSSSCG00000040659	olfactory receptor 7G1-like [Source:NCBI gene;Acc:100514214];olfactory receptor 7G1-like [Source:NCBI gene;Acc:100737876]	0.0322788	0.132856	0.136054	0.0542428	4.07808	0.119027	0.0708456	-3.81918	down
GO:0004930	G protein-coupled receptor activity	molecular_function	6	0.988173	MSTRG.58403	ENSSSCG00000013611		0.177795	0.216793	0.199659	0.116362	1.98794	0.110146	0.268349	-1.89782	down
GO:0004930	G protein-coupled receptor activity	molecular_function	6	0.988173	MSTRG.84882	GPR32	G protein-coupled receptor 32 [Source:HGNC Symbol;Acc:HGNC:4487]	1.78059	2.63279	1.05033	5.80506	2.34012	3.34354	0.475572	-1.07226	down
GO:0004984	olfactory receptor activity	molecular_function	6	0.988849	MSTRG.104302	ENSSSCG00000040340		0.244797	0.208272	0.514898	1.16333	1.09356	1.52149	0.256186	-1.96474	down
GO:0004984	olfactory receptor activity	molecular_function	6	0.988849	MSTRG.36588	ENSSSCG00000038734	olfactory receptor 6C74-like [Source:NCBI gene;Acc:100152956]	0.348684	0.524933	0.464283	1.11692	1.3365	2.33316	0.279511	-1.83902	down
GO:0004984	olfactory receptor activity	molecular_function	6	0.988849	MSTRG.58105	ENSSSCG00000040659	olfactory receptor 7G1-like [Source:NCBI gene;Acc:100514214];olfactory receptor 7G1-like [Source:NCBI gene;Acc:100737876]	0.0322788	0.132856	0.136054	0.0542428	4.07808	0.119027	0.0708456	-3.81918	down
GO:0050911	detection of chemical stimulus involved in sensory perception of smell	biological_process	7	0.988849	MSTRG.104302	ENSSSCG00000040340		0.244797	0.208272	0.514898	1.16333	1.09356	1.52149	0.256186	-1.96474	down
GO:0050911	detection of chemical stimulus involved in sensory perception of smell	biological_process	7	0.988849	MSTRG.36588	ENSSSCG00000038734	olfactory receptor 6C74-like [Source:NCBI gene;Acc:100152956]	0.348684	0.524933	0.464283	1.11692	1.3365	2.33316	0.279511	-1.83902	down
GO:0050911	detection of chemical stimulus involved in sensory perception of smell	biological_process	7	0.988849	MSTRG.58105	ENSSSCG00000040659	olfactory receptor 7G1-like [Source:NCBI gene;Acc:100514214];olfactory receptor 7G1-like [Source:NCBI gene;Acc:100737876]	0.0322788	0.132856	0.136054	0.0542428	4.07808	0.119027	0.0708456	-3.81918	down
GO:0005515	protein binding	molecular_function	4	0.990654	MSTRG.105012	EED	embryonic ectoderm development [Source:NCBI gene;Acc:100521029]	0.38577	0.316162	0.358712	0.454926	1.8216	0.799595	0.344799	-1.53617	down
GO:0005515	protein binding	molecular_function	4	0.990654	MSTRG.1593	CCN2	cellular communication network factor 2 [Source:NCBI gene;Acc:100152141]	0.053192	0.083009	0.166928	0.112107	2.49189	0.564715	0.0956631	-3.38589	down
GO:0005515	protein binding	molecular_function	4	0.990654	MSTRG.25910	SEC13	SEC13 homolog, nuclear pore and COPII coat complex component [Source:NCBI gene;Acc:100739864]	17.1218	12.3253	9.15024	48.1408	13.311	17.4768	0.489017	-1.03204	down
GO:0005515	protein binding	molecular_function	4	0.990654	MSTRG.43825	EPHA4	EPH receptor A4 [Source:NCBI gene;Acc:100188979]	0.0523015	0.0001	0.0112106	0.0383046	0.315299	0.265036	0.102826	-3.28172	down
GO:0005515	protein binding	molecular_function	4	0.990654	MSTRG.46337	PLK2	polo like kinase 2 [Source:NCBI gene;Acc:397251]	0.262971	0.109657	0.164203	0.216226	1.30812	0.237568	0.304687	-1.7146	down
GO:0005515	protein binding	molecular_function	4	0.990654	MSTRG.5403	SEMA6D	semaphorin 6D [Source:NCBI gene;Acc:100511850]	1.50021	1.4594	1.15497	0.706227	0.724986	0.566009	2.06015	1.04275	up
GO:0005515	protein binding	molecular_function	4	0.990654	MSTRG.59060	MED16	mediator complex subunit 16 [Source:NCBI gene;Acc:100521655]	0.0872392	0.14262	0.122785	0.517558	0.525922	0.717077	0.200303	-2.31974	down
GO:0005515	protein binding	molecular_function	4	0.990654	MSTRG.61041	ENSSSCG00000032877	multiple EGF like domains 10 [Source:NCBI gene;Acc:100515713]	1.84401	2.41997	1.34909	1.04184	0.596083	0.80434	2.29831	1.20057	up
GO:0005515	protein binding	molecular_function	4	0.990654	MSTRG.63465	ARMC5	armadillo repeat containing 5 [Source:NCBI gene;Acc:110255213]	0.728644	0.533253	0.361817	0.511681	1.51426	1.65239	0.441426	-1.17976	down
GO:0005515	protein binding	molecular_function	4	0.990654	MSTRG.63838	ANKS4B	ankyrin repeat and sterile alpha motif domain containing 4B [Source:NCBI gene;Acc:100525512]	17.7171	18.61	12.0842	25.2719	47.113	59.8102	0.366211	-1.44925	down
GO:0005515	protein binding	molecular_function	4	0.990654	MSTRG.65665	LONRF2	LON peptidase N-terminal domain and ring finger 2 [Source:NCBI gene;Acc:100522431]	0.441167	0.509394	1.05095	2.06573	1.51922	1.24744	0.414187	-1.27165	down
GO:0005515	protein binding	molecular_function	4	0.990654	MSTRG.69328	EIPR1	EARP complex and GARP complex interacting protein 1 [Source:NCBI gene;Acc:100626341]	0.251814	0.373206	0.395284	0.808181	1.70377	0.426086	0.347274	-1.52585	down
GO:0005515	protein binding	molecular_function	4	0.990654	MSTRG.84014	ENSSSCG00000002969		0.401784	0.114565	0.414162	0.314217	8.75601	0.212387	0.100242	-3.31844	down
GO:0005515	protein binding	molecular_function	4	0.990654	MSTRG.87754	SNIP1	Smad nuclear interacting protein 1 [Source:NCBI gene;Acc:100620923]	0.668873	0.14683	0.24221	0.654486	2.16252	0.519663	0.317057	-1.65719	down
GO:0005515	protein binding	molecular_function	4	0.990654	MSTRG.92608	MDC1	mediator of DNA damage checkpoint 1 [Source:NCBI gene;Acc:100144453]	0.275663	0.57827	0.283655	0.18994	0.0722127	0.0749456	3.37464	1.75474	up
GO:0005515	protein binding	molecular_function	4	0.990654	MSTRG.95334	ENSSSCG00000001950	KIAA0391 ortholog [Source:NCBI gene;Acc:100519610]	0.284543	0.537438	0.317752	2.2478	0.722283	0.286519	0.349976	-1.51467	down
GO:0045944	positive regulation of transcription by RNA polymerase II	biological_process	10	0.991361	MSTRG.103695	PLAC8	placenta specific 8 [Source:NCBI gene;Acc:100525175]	5.65612	2.39925	2.76625	5.75378	12.3401	13.9648	0.337557	-1.5668	down
GO:0045944	positive regulation of transcription by RNA polymerase II	biological_process	10	0.991361	MSTRG.37658	PPRC1	peroxisome proliferator-activated receptor gamma, coactivator-related 1 [Source:NCBI gene;Acc:100329222]	3.87052	3.06173	3.77156	12.0564	5.78366	3.89705	0.49242	-1.02204	down
GO:0045944	positive regulation of transcription by RNA polymerase II	biological_process	10	0.991361	MSTRG.58001	IER2	immediate early response 2 [Source:NCBI gene;Acc:100525209]	5.82806	5.20337	2.50087	22.3684	5.95222	5.74416	0.397252	-1.33187	down

## Sheet: KEGG enrichment
pathway_id	pathway_name	pvalue	Gene_ID	Gene_name	KO_ENTRY	EC	Description	FPKM.VZ_2C_1	FPKM.VZ_2C_2	FPKM.VZ_2C_3	FPKM.FZ_2C_1	FPKM.FZ_2C_2	FPKM.FZ_2C_3	fc	log2(fc)	regulation
ko04218	Cellular senescence	0.0160672	MSTRG.12919	CAPN2	K03853	EC:3.4.22.53	calpain 2 [Source:NCBI gene;Acc:397393]	0.751788	0.677751	0.598117	2.20514	1.58854	1.12124	0.412552	-1.27735	down
ko04218	Cellular senescence	0.0160672	MSTRG.45510	RAD1	K02830	EC:3.1.11.2	RAD1 checkpoint DNA exonuclease [Source:NCBI gene;Acc:100513318]	3.47049	7.29687	4.38973	15.7822	14.8965	6.5388	0.407256	-1.29599	down
ko04218	Cellular senescence	0.0160672	MSTRG.64911	SYNGR3	K07207	NA	TSC complex subunit 2 [Source:NCBI gene;Acc:100505408];synaptogyrin 3 [Source:NCBI gene;Acc:100515947]	0.287956	0.167774	0.23056	0.799264	0.380647	0.401474	0.43398	-1.2043	down
ko04218	Cellular senescence	0.0160672	MSTRG.92542	ENSSSCG00000001396	K06751	NA	MHC class I antigen 8 [Source:NCBI gene;Acc:100135036]	0.0563031	0.00550248	0.0100916	0.0366365	0.429199	0.289202	0.0952233	-3.39254	down
ko04218	Cellular senescence	0.0160672	MSTRG.93633	CCND3	K10152	NA	cyclin D3 [Source:NCBI gene;Acc:780426]	4.79349	5.7084	3.88888	22.1029	5.32512	4.48582	0.450925	-1.14904	down
ko04115	p53 signaling pathway	0.0314407	MSTRG.101359	CCNG2	K10146	NA	cyclin G2 [Source:NCBI gene;Acc:100523979]	0.531283	0.0731963	0.0849841	0.0347397	3.04215	0.466961	0.194552	-2.36177	down
ko04115	p53 signaling pathway	0.0314407	MSTRG.64911	SYNGR3	K07207	NA	TSC complex subunit 2 [Source:NCBI gene;Acc:100505408];synaptogyrin 3 [Source:NCBI gene;Acc:100515947]	0.287956	0.167774	0.23056	0.799264	0.380647	0.401474	0.43398	-1.2043	down
ko04115	p53 signaling pathway	0.0314407	MSTRG.93633	CCND3	K10152	NA	cyclin D3 [Source:NCBI gene;Acc:780426]	4.79349	5.7084	3.88888	22.1029	5.32512	4.48582	0.450925	-1.14904	down
ko04520	Adherens junction	0.0338931	MSTRG.50718	SNAI1	K05707	NA	snail family transcriptional repressor 1 [Source:NCBI gene;Acc:396583]	0.660406	0.0898251	0.256833	0.291344	4.89812	0.248128	0.185204	-2.43281	down
ko04520	Adherens junction	0.0338931	MSTRG.66050	TCF7L1	K04490	NA	transcription factor 7 like 1 [Source:NCBI gene;Acc:100523899]	5.41287	5.90696	4.13335	21.2359	5.30819	10.6855	0.415078	-1.26855	down
ko04520	Adherens junction	0.0338931	MSTRG.79576	ATN1	K05697;K05626	EC:3.1.3.48	protein tyrosine phosphatase, non-receptor type 6 [Source:NCBI gene;Acc:100171389];chromosome 5 C12orf57 homolog [Source:NCBI gene;Acc:100627746];atrophin 1 [Source:NCBI gene;Acc:100153709]	0.210273	0.112202	0.150709	0.534553	0.395343	0.302405	0.383984	-1.38088	down
ko05322	Systemic lupus erythematosus	0.0404471	MSTRG.75205	ENSSSCG00000039615	K11251	NA	histone H2A type 2-A-like [Source:NCBI gene;Acc:100624086]	34.0413	2.31586	28.9306	14.1282	269.584	14.3349	0.219052	-2.19065	down
ko05322	Systemic lupus erythematosus	0.0404471	MSTRG.92635	HIST1H2BB	K11252	NA	histone H2B type 1-B [Source:NCBI gene;Acc:110261486]	40.8349	8.44861	15.271	1.80244	280.722	19.3824	0.213823	-2.22551	down
ko05322	Systemic lupus erythematosus	0.0404471	MSTRG.92648	HIST1H1E	K11252	NA	histone cluster 1, H2bd [Source:NCBI gene;Acc:100157327];histone cluster 1 H1 family member e [Source:HGNC Symbol;Acc:HGNC:4718]	11.9816	5.36114	5.81832	7.25161	39.257	8.82853	0.418545	-1.25654	down
ko03410	Base excision repair	0.0450508	MSTRG.77500	SMUG1	K10800	EC:3.2.2.-	single-strand-selective monofunctional uracil-DNA glycosylase 1 [Source:NCBI gene;Acc:100153912]	0.2419	0.255349	0.231461	0.980039	0.758698	0.808564	0.286071	-1.80555	down
ko03410	Base excision repair	0.0450508	MSTRG.80529	TDG	K20813	EC:3.2.2.29	thymine DNA glycosylase [Source:NCBI gene;Acc:100155184]	0.320154	0.0126814	0.0270092	0.097012	3.31748	0.169681	0.100398	-3.31619	down
ko04150	mTOR signaling pathway	0.0645393	MSTRG.100395	FNIP2	K20401	NA	folliculin interacting protein 2 [Source:NCBI gene;Acc:106504653]	0.469206	0.339117	0.29668	1.10217	0.882639	0.596479	0.428081	-1.22404	down
ko04150	mTOR signaling pathway	0.0645393	MSTRG.25910	SEC13	K14004	NA	SEC13 homolog, nuclear pore and COPII coat complex component [Source:NCBI gene;Acc:100739864]	17.1218	12.3253	9.15024	48.1408	13.311	17.4768	0.489017	-1.03204	down
ko04150	mTOR signaling pathway	0.0645393	MSTRG.64911	SYNGR3	K07207	NA	TSC complex subunit 2 [Source:NCBI gene;Acc:100505408];synaptogyrin 3 [Source:NCBI gene;Acc:100515947]	0.287956	0.167774	0.23056	0.799264	0.380647	0.401474	0.43398	-1.2043	down
ko04150	mTOR signaling pathway	0.0645393	MSTRG.92010	TBC1D7	K20396	NA	TBC1 domain family member 7 [Source:NCBI gene;Acc:100155821]	14.7427	22.0061	19.5109	10.08	8.1935	8.81376	2.07698	1.05449	up
ko04390	Hippo signaling pathway	0.0671445	MSTRG.114176	AMOT	K16819	NA	angiomotin [Source:NCBI gene;Acc:100158213]	5.28144	3.56965	3.55318	0.318417	0.404838	0.524954	9.93765	3.3129	up
ko04390	Hippo signaling pathway	0.0671445	MSTRG.1593	CCN2	K06827	NA	cellular communication network factor 2 [Source:NCBI gene;Acc:100152141]	0.053192	0.083009	0.166928	0.112107	2.49189	0.564715	0.0956631	-3.38589	down
ko04390	Hippo signaling pathway	0.0671445	MSTRG.66050	TCF7L1	K04490	NA	transcription factor 7 like 1 [Source:NCBI gene;Acc:100523899]	5.41287	5.90696	4.13335	21.2359	5.30819	10.6855	0.415078	-1.26855	down
[truncated: 217 more rows]
