# Supplementary material for: Transcriptome Analysis of mRNAs and Long Non-Coding RNAs During Subsequent Embryo Development of Porcine Cloned Zygotes After Vitrification
Source: Front Genet. 2021 Dec 17;12:753327. doi: 10.3389/fgene.2021.753327 (PMC8718616; doi:10.3389/fgene.2021.753327)
Supplement: Supplementary file 11 [file Table12.XLSX]

## Sheet: GO enrichment
GO_ID	GO_Term	GO_function	GO_class	pvalue	Gene_ID	Gene_name	Description	FPKM.VZ_4C_1	FPKM.VZ_4C_2	FPKM.VZ_4C_3	FPKM.FZ_4C_1	FPKM.FZ_4C_2	FPKM.FZ_4C_3	fc	log2(fc)	regulation
GO:0003676	nucleic acid binding	molecular_function	5	5.20002e-10	MSTRG.112252	ENSSSCG00000021591	RNA binding motif protein 3 [Source:NCBI gene;Acc:100627807]	7.23622	9.76504	82.0532	12.1824	7.6919	16.5199	2.72171	1.44451	up
GO:0003676	nucleic acid binding	molecular_function	5	5.20002e-10	MSTRG.11266	ZBTB26	zinc finger and BTB domain containing 26 [Source:NCBI gene;Acc:100156463]	0.0001	0.0001	0.0001	0.495368	0.317033	0.239989	0.000285066	-11.7764	down
GO:0003676	nucleic acid binding	molecular_function	5	5.20002e-10	MSTRG.113727	ENSSSCG00000028913		0.596687	0.310727	3.06167	0.0001	0.0001	0.237304	16.7117	4.06278	up
GO:0003676	nucleic acid binding	molecular_function	5	5.20002e-10	MSTRG.11390	ZBTB43	zinc finger and BTB domain containing 43 [Source:NCBI gene;Acc:100627923]	4.11039	2.45135	6.6155	1.83911	0.894171	0.652787	3.89161	1.96037	up
GO:0003676	nucleic acid binding	molecular_function	5	5.20002e-10	MSTRG.13119	DDX59	DEAD-box helicase 59 [Source:NCBI gene;Acc:100621580]	3.16399	2.93618	12.3144	2.42309	2.64507	2.98699	2.28607	1.19287	up
GO:0003676	nucleic acid binding	molecular_function	5	5.20002e-10	MSTRG.15452	PSPC1	paraspeckle component 1 [Source:NCBI gene;Acc:100520511]	6.05367	2.68572	5.20324	2.4389	1.68164	1.86627	2.32889	1.21964	up
GO:0003676	nucleic acid binding	molecular_function	5	5.20002e-10	MSTRG.22794	ZNF18	zinc finger protein 18 [Source:NCBI gene;Acc:100518217]	0.973072	0.61973	3.93805	0.666371	0.262622	0.388849	4.1969	2.06932	up
GO:0003676	nucleic acid binding	molecular_function	5	5.20002e-10	MSTRG.22901	FXR2	SRY-box 15 [Source:NCBI gene;Acc:100522397];FMR1 autosomal homolog 2 [Source:NCBI gene;Acc:100512131]	1.15621	0.24167	8.0431	1.2522	0.602654	1.1058	3.18881	1.67302	up
GO:0003676	nucleic acid binding	molecular_function	5	5.20002e-10	MSTRG.24701	RBM5	RNA binding motif protein 5 [Source:NCBI gene;Acc:100515237]	16.5905	4.81205	37.3707	10.1892	6.57387	7.76153	2.3965	1.26093	up
GO:0003676	nucleic acid binding	molecular_function	5	5.20002e-10	MSTRG.2659	SRSF12	serine and arginine rich splicing factor 12 [Source:NCBI gene;Acc:100152352]	2.30632	2.07205	7.92685	1.18473	1.61953	1.84317	2.64775	1.40477	up
GO:0003676	nucleic acid binding	molecular_function	5	5.20002e-10	MSTRG.28065	ZNF639	zinc finger protein 639 [Source:NCBI gene;Acc:100623119]	15.9503	13.2192	90.8239	16.638	13.2657	18.7388	2.46684	1.30267	up
GO:0003676	nucleic acid binding	molecular_function	5	5.20002e-10	MSTRG.28410	EIF4A2	eukaryotic translation initiation factor 4A2 [Source:NCBI gene;Acc:100101928]	35.8169	28.1625	122.215	15.0679	27.8721	35.048	2.38747	1.25549	up
GO:0003676	nucleic acid binding	molecular_function	5	5.20002e-10	MSTRG.30258	ZNF654	zinc finger protein 654 [Source:NCBI gene;Acc:110256452]	17.423	6.76936	10.141	4.36952	6.60208	4.79733	2.17728	1.12253	up
GO:0003676	nucleic acid binding	molecular_function	5	5.20002e-10	MSTRG.31877	PCBP3	poly(rC) binding protein 3 [Source:NCBI gene;Acc:100624867]	3.61146	1.02641	7.41782	1.96807	1.22446	0.870153	2.96742	1.56921	up
GO:0003676	nucleic acid binding	molecular_function	5	5.20002e-10	MSTRG.33106	DDX51	DEAD-box helicase 51 [Source:NCBI gene;Acc:100512865]	1.46088	0.516665	7.02798	0.896196	0.661602	0.177149	5.19066	2.37592	up
GO:0003676	nucleic acid binding	molecular_function	5	5.20002e-10	MSTRG.33348	DHX37	DEAH-box helicase 37 [Source:NCBI gene;Acc:100520983]	3.04973	1.3527	4.23303	0.505026	1.06619	0.95186	3.4226	1.77509	up
GO:0003676	nucleic acid binding	molecular_function	5	5.20002e-10	MSTRG.34328	TFIP11	tuftelin interacting protein 11 [Source:NCBI gene;Acc:768099]	9.69912	5.95684	10.1801	3.8833	2.27836	3.02163	2.81337	1.4923	up
GO:0003676	nucleic acid binding	molecular_function	5	5.20002e-10	MSTRG.35367	ENSSSCG00000010203	heterogeneous nuclear ribonucleoprotein F [Source:NCBI gene;Acc:100155475]	139.495	35.7687	175.598	63.1407	24.9705	64.2873	2.30227	1.20305	up
GO:0003676	nucleic acid binding	molecular_function	5	5.20002e-10	MSTRG.43955	ENSSSCG00000016191	zinc finger protein 142 [Source:NCBI gene;Acc:100152736]	2.49312	1.64771	15.9831	1.8434	1.99487	2.5227	3.16366	1.66159	up
GO:0003676	nucleic acid binding	molecular_function	5	5.20002e-10	MSTRG.4479	MEX3C	mex-3 RNA binding family member C [Source:NCBI gene;Acc:100525021]	25.6685	3.49697	17.2269	2.14703	2.59827	3.86269	5.38946	2.43014	up
GO:0003676	nucleic acid binding	molecular_function	5	5.20002e-10	MSTRG.45830	ZNF131	zinc finger protein 131 [Source:NCBI gene;Acc:102159255]	9.43659	5.41826	12.1763	3.49984	3.38091	2.97241	2.7434	1.45596	up
GO:0003676	nucleic acid binding	molecular_function	5	5.20002e-10	MSTRG.46215	DHX29	DExH-box helicase 29 [Source:NCBI gene;Acc:100514880]	5.27161	1.14548	4.11167	1.64576	1.1494	1.17471	2.65216	1.40717	up
GO:0003676	nucleic acid binding	molecular_function	5	5.20002e-10	MSTRG.46467	SREK1	splicing regulatory glutamic acid and lysine rich protein 1 [Source:NCBI gene;Acc:100511789]	5.02614	4.19895	27.3523	3.54246	2.33959	6.67097	2.91384	1.54292	up
GO:0003676	nucleic acid binding	molecular_function	5	5.20002e-10	MSTRG.46721	CPEB4	cytoplasmic polyadenylation element binding protein 4 [Source:NCBI gene;Acc:100521758]	7.53837	3.90275	8.43843	1.37632	3.12876	4.25031	2.27055	1.18304	up
GO:0003676	nucleic acid binding	molecular_function	5	5.20002e-10	MSTRG.49482	ENSSSCG00000037324		4.29499	0.748913	14.2545	2.44901	2.94561	1.18212	2.93434	1.55303	up
GO:0003676	nucleic acid binding	molecular_function	5	5.20002e-10	MSTRG.49959	RALY	RALY heterogeneous nuclear ribonucleoprotein [Source:NCBI gene;Acc:100157085]	7.21574	4.37607	14.3104	5.95143	2.5141	3.13151	2.23352	1.15932	up
GO:0003676	nucleic acid binding	molecular_function	5	5.20002e-10	MSTRG.50399	SRSF6	serine and arginine rich splicing factor 6 [Source:NCBI gene;Acc:768102]	14.4637	3.36186	79.2637	9.79219	8.08947	12.4318	3.20284	1.67935	up
GO:0003676	nucleic acid binding	molecular_function	5	5.20002e-10	MSTRG.50942	SALL4	spalt like transcription factor 4 [Source:NCBI gene;Acc:100136902]	13.0646	12.2854	26.5665	0.366981	1.02056	0.852616	23.1754	4.53452	up
GO:0003676	nucleic acid binding	molecular_function	5	5.20002e-10	MSTRG.51440	TNFRSF6B	Lck interacting transmembrane adaptor 1 [Source:NCBI gene;Acc:100625216];zinc finger CCCH-type and G-patch domain containing [Source:NCBI gene;Acc:100625315];TNF receptor superfamily member 6b [Source:NCBI gene;Acc:110257499]	0.814884	0.432031	0.981586	0.132899	0.269797	0.121517	4.25113	2.08785	up
GO:0003676	nucleic acid binding	molecular_function	5	5.20002e-10	MSTRG.58324	ENSSSCG00000013607		35.1636	13.8877	108.172	37.8837	16.838	12.5312	2.3378	1.22515	up
GO:0003676	nucleic acid binding	molecular_function	5	5.20002e-10	MSTRG.58485	ENSSSCG00000033635	putative methyl-CpG-binding domain protein 3-like 5 [Source:NCBI gene;Acc:102167984]	54.8288	71.4496	516.721	67.4439	44.3574	60.1772	3.73884	1.90259	up
GO:0003676	nucleic acid binding	molecular_function	5	5.20002e-10	MSTRG.58824	ENSSSCG00000034545	zinc finger protein 77-like [Source:NCBI gene;Acc:110259370]	9.02207	4.56516	47.4913	11.1429	5.66329	4.27578	2.89719	1.53465	up
GO:0003676	nucleic acid binding	molecular_function	5	5.20002e-10	MSTRG.62057	PPARGC1B	PPARG coactivator 1 beta [Source:NCBI gene;Acc:100329221]	0.911228	0.401095	3.42388	0.631875	0.13127	0.223529	4.80017	2.26309	up
GO:0003676	nucleic acid binding	molecular_function	5	5.20002e-10	MSTRG.62579	ZNF789	zinc finger protein 789 [Source:NCBI gene;Acc:100519827]	0.420645	1.01552	7.74404	0.33322	0.485115	1.16926	4.61876	2.2075	up
GO:0003676	nucleic acid binding	molecular_function	5	5.20002e-10	MSTRG.63076	ZNF668	zinc finger protein 668 [Source:NCBI gene;Acc:100523433]	6.78565	1.22108	3.97645	2.33378	0.852988	0.510886	3.24075	1.69633	up
GO:0003676	nucleic acid binding	molecular_function	5	5.20002e-10	MSTRG.63086	SETD1A	SET domain containing 1A, histone lysine methyltransferase [Source:NCBI gene;Acc:100511747]	3.31078	2.53538	2.57516	0.844693	0.690578	1.73529	2.57489	1.36451	up
GO:0003676	nucleic acid binding	molecular_function	5	5.20002e-10	MSTRG.64439	CARHSP1	calcium regulated heat stable protein 1 [Source:NCBI gene;Acc:100521547]	14.9497	8.56103	48.6627	4.83815	9.96593	5.43202	3.56657	1.83454	up
GO:0003676	nucleic acid binding	molecular_function	5	5.20002e-10	MSTRG.64734	ZNF263	zinc finger protein 263 [Source:NCBI gene;Acc:100520900]	2.29073	0.580579	3.8637	0.782647	0.231646	0.530562	4.35964	2.12421	up
GO:0003676	nucleic acid binding	molecular_function	5	5.20002e-10	MSTRG.68020	SRSF7	serine and arginine rich splicing factor 7 [Source:NCBI gene;Acc:100518189]	9.5073	19.7652	588.988	9.14701	11.3902	75.8523	6.41419	2.68127	up
GO:0003676	nucleic acid binding	molecular_function	5	5.20002e-10	MSTRG.68719	OSR1	odd-skipped related transcription factor 1 [Source:NCBI gene;Acc:100520131]	0.278319	0.0366077	0.328	0.0001	0.0001	0.0001	2143.09	11.0655	up
GO:0003676	nucleic acid binding	molecular_function	5	5.20002e-10	MSTRG.70924	KLF10	Kruppel like factor 10 [Source:NCBI gene;Acc:100153665]	21.3611	1.97878	88.9908	8.35742	3.10623	18.0521	3.80578	1.92819	up
GO:0003676	nucleic acid binding	molecular_function	5	5.20002e-10	MSTRG.75194	ENSSSCG00000006665	splicing factor 3b subunit 4 [Source:NCBI gene;Acc:100157814]	33.7728	12.7193	138.647	14.0006	12.1267	18.3344	4.16403	2.05798	up
GO:0003676	nucleic acid binding	molecular_function	5	5.20002e-10	MSTRG.77540	ENSSSCG00000000274	proline rich 13 [Source:NCBI gene;Acc:100517160];poly(rC) binding protein 2 [Source:NCBI gene;Acc:397665]	15.3563	12.6214	39.4592	7.54482	11.4273	8.40949	2.46285	1.30033	up
GO:0003676	nucleic acid binding	molecular_function	5	5.20002e-10	MSTRG.77723	ERBB3	proliferation-associated 2G4 [Source:NCBI gene;Acc:100737962];erb-b2 receptor tyrosine kinase 3 [Source:NCBI gene;Acc:100525045]	15.0004	7.1419	103.668	10.9912	8.57419	20.2507	3.15977	1.65982	up
GO:0003676	nucleic acid binding	molecular_function	5	5.20002e-10	MSTRG.78296	LYZ	cleavage and polyadenylation specific factor 6 [Source:NCBI gene;Acc:100152191];lysozyme [Source:NCBI gene;Acc:100157211]	5.59468	1.63279	10.8688	2.37687	2.203	1.57688	2.93926	1.55545	up
GO:0003676	nucleic acid binding	molecular_function	5	5.20002e-10	MSTRG.83801	RBM42	RNA binding motif protein 42 [Source:NCBI gene;Acc:100520432]	24.2926	7.42729	33.6641	7.86425	6.1963	8.76787	2.86415	1.51811	up
GO:0003676	nucleic acid binding	molecular_function	5	5.20002e-10	MSTRG.83837	ENSSSCG00000002877	zinc finger protein 181 [Source:NCBI gene;Acc:100513473]	1.38951	2.28665	0.33838	10.8305	6.85186	5.38469	0.174038	-2.52253	down
GO:0003676	nucleic acid binding	molecular_function	5	5.20002e-10	MSTRG.84204	ENSSSCG00000023195	zinc finger protein 568-like [Source:NCBI gene;Acc:102159768]	3.90185	1.20915	5.25421	0.649374	1.37868	1.96399	2.59647	1.37655	up
GO:0003676	nucleic acid binding	molecular_function	5	5.20002e-10	MSTRG.85470	ENSSSCG00000039978	zinc finger protein 773-like [Source:NCBI gene;Acc:110261322]	3.76565	0.911392	11.5452	0.72152	1.6409	2.90517	3.07963	1.62276	up
GO:0003676	nucleic acid binding	molecular_function	5	5.20002e-10	MSTRG.85570	ZIM3	zinc finger imprinted 3-like [Source:NCBI gene;Acc:110261380]	51.7295	4.02447	138.284	26.529	10.0664	34.5699	2.72658	1.44709	up
GO:0003676	nucleic acid binding	molecular_function	5	5.20002e-10	MSTRG.85591	ZNF304	zinc finger protein 304 [Source:NCBI gene;Acc:110261310]	1.1091	0.39617	3.49628	0.457584	0.239759	0.459542	4.32329	2.11213	up
GO:0003676	nucleic acid binding	molecular_function	5	5.20002e-10	MSTRG.87369	SRSF4	serine and arginine rich splicing factor 4 [Source:NCBI gene;Acc:768101]	3.34516	1.10445	3.71222	0.557626	0.806214	0.909231	3.59066	1.84425	up
GO:0003676	nucleic acid binding	molecular_function	5	5.20002e-10	MSTRG.88233	SFPQ	splicing factor proline and glutamine rich [Source:NCBI gene;Acc:110261143]	31.5417	7.5159	41.831	15.2448	8.79315	12.7651	2.19787	1.13611	up
GO:0003676	nucleic acid binding	molecular_function	5	5.20002e-10	MSTRG.91015	KLF17	Kruppel like factor 17 [Source:NCBI gene;Acc:100302639]	9.12003	0.0001	155.457	3.50256	0.528102	5.20936	17.8114	4.15473	up
GO:0003676	nucleic acid binding	molecular_function	5	5.20002e-10	MSTRG.91199	TOE1	target of EGR1, exonuclease [Source:NCBI gene;Acc:100513546]	0.583574	3.09949	11.8017	0.0001	0.990874	1.07825	7.4834	2.90369	up
GO:0003676	nucleic acid binding	molecular_function	5	5.20002e-10	MSTRG.91455	EXO5	zinc finger protein 684 [Source:NCBI gene;Acc:102167697];zinc finger protein 643 [Source:NCBI gene;Acc:100511204];exonuclease 5 [Source:NCBI gene;Acc:100511388]	3.54648	1.40907	6.90366	1.90261	1.52314	0.999729	2.67976	1.4221	up
GO:0003676	nucleic acid binding	molecular_function	5	5.20002e-10	MSTRG.92484	ENSSSCG00000031891	zinc ribbon domain containing 1 [Source:NCBI gene;Acc:100152094]	1.30491	3.82638	11.2469	1.68259	1.35239	2.34226	3.04583	1.60683	up
GO:0003676	nucleic acid binding	molecular_function	5	5.20002e-10	MSTRG.92677	BTN2A2	activator of basal transcription 1 [Source:NCBI gene;Acc:100153723];butyrophilin subfamily 2 member A2 [Source:NCBI gene;Acc:100626604]	10.3356	5.3504	20.0731	4.33574	5.46787	2.50645	2.90487	1.53847	up
GO:0003676	nucleic acid binding	molecular_function	5	5.20002e-10	MSTRG.9388	KLF9	Kruppel like factor 9 [Source:NCBI gene;Acc:494562]	6.17394	1.23704	2.5859	1.0439	0.679213	0.886511	3.83078	1.93764	up
GO:0003676	nucleic acid binding	molecular_function	5	5.20002e-10	MSTRG.94237	TRERF1	transcriptional regulating factor 1 [Source:NCBI gene;Acc:100153071]	0.31612	0.168981	1.24644	0.129299	0.00693647	0.0359571	10.0559	3.32997	up
GO:0003676	nucleic acid binding	molecular_function	5	5.20002e-10	MSTRG.94953	RPP25	ribonuclease P and MRP subunit p25 [Source:NCBI gene;Acc:100157338]	1.80152	0.249399	114.151	0.0001	0.074891	5.28154	21.6934	4.43919	up
GO:0003676	nucleic acid binding	molecular_function	5	5.20002e-10	MSTRG.95850	PRMT5	RNA binding motif protein 23 [Source:NCBI gene;Acc:100622208];protein arginine methyltransferase 5 [Source:NCBI gene;Acc:100294711]	4.29044	1.49316	10.9933	2.82654	1.3133	2.98233	2.35558	1.23608	up
GO:0003676	nucleic acid binding	molecular_function	5	5.20002e-10	MSTRG.96093	ANG	angiogenin [Source:HGNC Symbol;Acc:HGNC:483]	34.2487	23.791	36.4955	24.7842	10.4509	11.8038	2.00972	1.007	up
GO:0003676	nucleic acid binding	molecular_function	5	5.20002e-10	MSTRG.98812	CPEB2	cytoplasmic polyadenylation element binding protein 2 [Source:NCBI gene;Acc:100462674]	2.32485	0.581087	3.41099	0.158418	0.576759	0.713527	4.3604	2.12446	up
GO:0003676	nucleic acid binding	molecular_function	5	5.20002e-10	MSTRG.99158	DHX15	DEAH-box helicase 15 [Source:NCBI gene;Acc:100517041]	18.7481	4.37076	45.9908	11.3666	5.29805	13.1217	2.32018	1.21424	up
GO:0003676	nucleic acid binding	molecular_function	5	5.20002e-10	MSTRG.99463	KLF3	Kruppel like factor 3 [Source:NCBI gene;Acc:100174960]	2.96489	2.67282	19.9251	3.7387	1.15101	5.04106	2.5741	1.36407	up
GO:0003723	RNA binding	molecular_function	6	5.66933e-07	MSTRG.112252	ENSSSCG00000021591	RNA binding motif protein 3 [Source:NCBI gene;Acc:100627807]	7.23622	9.76504	82.0532	12.1824	7.6919	16.5199	2.72171	1.44451	up
GO:0003723	RNA binding	molecular_function	6	5.66933e-07	MSTRG.113727	ENSSSCG00000028913		0.596687	0.310727	3.06167	0.0001	0.0001	0.237304	16.7117	4.06278	up
GO:0003723	RNA binding	molecular_function	6	5.66933e-07	MSTRG.15452	PSPC1	paraspeckle component 1 [Source:NCBI gene;Acc:100520511]	6.05367	2.68572	5.20324	2.4389	1.68164	1.86627	2.32889	1.21964	up
GO:0003723	RNA binding	molecular_function	6	5.66933e-07	MSTRG.17372	DIS3	DIS3 homolog, exosome endoribonuclease and 3'-5' exoribonuclease [Source:NCBI gene;Acc:100521470]	33.2242	9.97355	72.3608	15.8595	12.629	12.7897	2.7995	1.48517	up
GO:0003723	RNA binding	molecular_function	6	5.66933e-07	MSTRG.19163	JMJD6	jumonji domain containing 6, arginine demethylase and lysine hydroxylase [Source:NCBI gene;Acc:100621462]	13.1284	2.1302	25.7506	6.93443	3.69533	5.07792	2.61077	1.38447	up
GO:0003723	RNA binding	molecular_function	6	5.66933e-07	MSTRG.22641	ENSSSCG00000038359	eukaryotic translation initiation factor 5A [Source:NCBI gene;Acc:100517970]	10.2982	4.50118	63.7005	7.317	6.78659	13.2434	2.87051	1.52131	up
GO:0003723	RNA binding	molecular_function	6	5.66933e-07	MSTRG.22901	FXR2	SRY-box 15 [Source:NCBI gene;Acc:100522397];FMR1 autosomal homolog 2 [Source:NCBI gene;Acc:100512131]	1.15621	0.24167	8.0431	1.2522	0.602654	1.1058	3.18881	1.67302	up
GO:0003723	RNA binding	molecular_function	6	5.66933e-07	MSTRG.24701	RBM5	RNA binding motif protein 5 [Source:NCBI gene;Acc:100515237]	16.5905	4.81205	37.3707	10.1892	6.57387	7.76153	2.3965	1.26093	up
GO:0003723	RNA binding	molecular_function	6	5.66933e-07	MSTRG.2659	SRSF12	serine and arginine rich splicing factor 12 [Source:NCBI gene;Acc:100152352]	2.30632	2.07205	7.92685	1.18473	1.61953	1.84317	2.64775	1.40477	up
GO:0003723	RNA binding	molecular_function	6	5.66933e-07	MSTRG.27803	ENSSSCG00000036114	eukaryotic translation initiation factor 5A2 [Source:NCBI gene;Acc:106505742];ribosomal protein L22 like 1 [Source:NCBI gene;Acc:100627256]	12.8788	9.684	18.2331	4.28299	5.24538	8.02598	2.32398	1.2166	up
GO:0003723	RNA binding	molecular_function	6	5.66933e-07	MSTRG.31877	PCBP3	poly(rC) binding protein 3 [Source:NCBI gene;Acc:100624867]	3.61146	1.02641	7.41782	1.96807	1.22446	0.870153	2.96742	1.56921	up
GO:0003723	RNA binding	molecular_function	6	5.66933e-07	MSTRG.33348	DHX37	DEAH-box helicase 37 [Source:NCBI gene;Acc:100520983]	3.04973	1.3527	4.23303	0.505026	1.06619	0.95186	3.4226	1.77509	up
GO:0003723	RNA binding	molecular_function	6	5.66933e-07	MSTRG.35367	ENSSSCG00000010203	heterogeneous nuclear ribonucleoprotein F [Source:NCBI gene;Acc:100155475]	139.495	35.7687	175.598	63.1407	24.9705	64.2873	2.30227	1.20305	up
GO:0003723	RNA binding	molecular_function	6	5.66933e-07	MSTRG.37219	EXOSC1	exosome component 1 [Source:NCBI gene;Acc:100153550]	52.8398	55.962	433.953	42.9463	51.7989	105.322	2.71287	1.43982	up
GO:0003723	RNA binding	molecular_function	6	5.66933e-07	MSTRG.4479	MEX3C	mex-3 RNA binding family member C [Source:NCBI gene;Acc:100525021]	25.6685	3.49697	17.2269	2.14703	2.59827	3.86269	5.38946	2.43014	up
GO:0003723	RNA binding	molecular_function	6	5.66933e-07	MSTRG.46215	DHX29	DExH-box helicase 29 [Source:NCBI gene;Acc:100514880]	5.27161	1.14548	4.11167	1.64576	1.1494	1.17471	2.65216	1.40717	up
GO:0003723	RNA binding	molecular_function	6	5.66933e-07	MSTRG.46467	SREK1	splicing regulatory glutamic acid and lysine rich protein 1 [Source:NCBI gene;Acc:100511789]	5.02614	4.19895	27.3523	3.54246	2.33959	6.67097	2.91384	1.54292	up
GO:0003723	RNA binding	molecular_function	6	5.66933e-07	MSTRG.46721	CPEB4	cytoplasmic polyadenylation element binding protein 4 [Source:NCBI gene;Acc:100521758]	7.53837	3.90275	8.43843	1.37632	3.12876	4.25031	2.27055	1.18304	up
GO:0003723	RNA binding	molecular_function	6	5.66933e-07	MSTRG.49959	RALY	RALY heterogeneous nuclear ribonucleoprotein [Source:NCBI gene;Acc:100157085]	7.21574	4.37607	14.3104	5.95143	2.5141	3.13151	2.23352	1.15932	up
GO:0003723	RNA binding	molecular_function	6	5.66933e-07	MSTRG.50399	SRSF6	serine and arginine rich splicing factor 6 [Source:NCBI gene;Acc:768102]	14.4637	3.36186	79.2637	9.79219	8.08947	12.4318	3.20284	1.67935	up
GO:0003723	RNA binding	molecular_function	6	5.66933e-07	MSTRG.51614	ENSSSCG00000016411	nucleolar protein with MIF4G domain 1 [Source:NCBI gene;Acc:100511356]	3.86115	0.944955	5.35469	0.548776	0.876535	1.53504	3.43229	1.77917	up
GO:0003723	RNA binding	molecular_function	6	5.66933e-07	MSTRG.58324	ENSSSCG00000013607		35.1636	13.8877	108.172	37.8837	16.838	12.5312	2.3378	1.22515	up
GO:0003723	RNA binding	molecular_function	6	5.66933e-07	MSTRG.58343	ILF3	interleukin enhancer binding factor 3 [Source:NCBI gene;Acc:100515360]	19.9815	6.88083	40.0342	13.3043	7.54289	7.50342	2.35962	1.23855	up
GO:0003723	RNA binding	molecular_function	6	5.66933e-07	MSTRG.58485	ENSSSCG00000033635	putative methyl-CpG-binding domain protein 3-like 5 [Source:NCBI gene;Acc:102167984]	54.8288	71.4496	516.721	67.4439	44.3574	60.1772	3.73884	1.90259	up
GO:0003723	RNA binding	molecular_function	6	5.66933e-07	MSTRG.62057	PPARGC1B	PPARG coactivator 1 beta [Source:NCBI gene;Acc:100329221]	0.911228	0.401095	3.42388	0.631875	0.13127	0.223529	4.80017	2.26309	up
GO:0003723	RNA binding	molecular_function	6	5.66933e-07	MSTRG.62567	ENSSSCG00000007622	pentatricopeptide repeat domain 1 [Source:NCBI gene;Acc:102160620]	1.15542	0.741587	2.86215	0.065556	0.723429	0.07232	5.52552	2.46611	up
GO:0003723	RNA binding	molecular_function	6	5.66933e-07	MSTRG.63086	SETD1A	SET domain containing 1A, histone lysine methyltransferase [Source:NCBI gene;Acc:100511747]	3.31078	2.53538	2.57516	0.844693	0.690578	1.73529	2.57489	1.36451	up
GO:0003723	RNA binding	molecular_function	6	5.66933e-07	MSTRG.68020	SRSF7	serine and arginine rich splicing factor 7 [Source:NCBI gene;Acc:100518189]	9.5073	19.7652	588.988	9.14701	11.3902	75.8523	6.41419	2.68127	up
GO:0003723	RNA binding	molecular_function	6	5.66933e-07	MSTRG.75194	ENSSSCG00000006665	splicing factor 3b subunit 4 [Source:NCBI gene;Acc:100157814]	33.7728	12.7193	138.647	14.0006	12.1267	18.3344	4.16403	2.05798	up
GO:0003723	RNA binding	molecular_function	6	5.66933e-07	MSTRG.77540	ENSSSCG00000000274	proline rich 13 [Source:NCBI gene;Acc:100517160];poly(rC) binding protein 2 [Source:NCBI gene;Acc:397665]	15.3563	12.6214	39.4592	7.54482	11.4273	8.40949	2.46285	1.30033	up
GO:0003723	RNA binding	molecular_function	6	5.66933e-07	MSTRG.78296	LYZ	cleavage and polyadenylation specific factor 6 [Source:NCBI gene;Acc:100152191];lysozyme [Source:NCBI gene;Acc:100157211]	5.59468	1.63279	10.8688	2.37687	2.203	1.57688	2.93926	1.55545	up
GO:0003723	RNA binding	molecular_function	6	5.66933e-07	MSTRG.83801	RBM42	RNA binding motif protein 42 [Source:NCBI gene;Acc:100520432]	24.2926	7.42729	33.6641	7.86425	6.1963	8.76787	2.86415	1.51811	up
GO:0003723	RNA binding	molecular_function	6	5.66933e-07	MSTRG.85793	LRRC47	leucine rich repeat containing 47 [Source:NCBI gene;Acc:100624753]	1.70698	0.412443	12.5055	1.8493	0.725828	1.76565	3.3692	1.7524	up
GO:0003723	RNA binding	molecular_function	6	5.66933e-07	MSTRG.87272	YTHDF2	YTH N6-methyladenosine RNA binding protein 2 [Source:NCBI gene;Acc:100623159]	16.0695	7.65382	67.3206	11.6722	2.65716	11.4534	3.5312	1.82016	up
GO:0003723	RNA binding	molecular_function	6	5.66933e-07	MSTRG.87369	SRSF4	serine and arginine rich splicing factor 4 [Source:NCBI gene;Acc:768101]	3.34516	1.10445	3.71222	0.557626	0.806214	0.909231	3.59066	1.84425	up
GO:0003723	RNA binding	molecular_function	6	5.66933e-07	MSTRG.88233	SFPQ	splicing factor proline and glutamine rich [Source:NCBI gene;Acc:110261143]	31.5417	7.5159	41.831	15.2448	8.79315	12.7651	2.19787	1.13611	up
GO:0003723	RNA binding	molecular_function	6	5.66933e-07	MSTRG.95850	PRMT5	RNA binding motif protein 23 [Source:NCBI gene;Acc:100622208];protein arginine methyltransferase 5 [Source:NCBI gene;Acc:100294711]	4.29044	1.49316	10.9933	2.82654	1.3133	2.98233	2.35558	1.23608	up
GO:0003723	RNA binding	molecular_function	6	5.66933e-07	MSTRG.98812	CPEB2	cytoplasmic polyadenylation element binding protein 2 [Source:NCBI gene;Acc:100462674]	2.32485	0.581087	3.41099	0.158418	0.576759	0.713527	4.3604	2.12446	up
GO:0003723	RNA binding	molecular_function	6	5.66933e-07	MSTRG.99158	DHX15	DEAH-box helicase 15 [Source:NCBI gene;Acc:100517041]	18.7481	4.37076	45.9908	11.3666	5.29805	13.1217	2.32018	1.21424	up
GO:0005634	nucleus	cellular_component	6	2.77789e-06	MSTRG.100915	UTP3	UTP3, small subunit processome component [Source:NCBI gene;Acc:100217385]	17.6799	7.21581	41.8329	11.7184	5.98072	5.99399	2.81637	1.49384	up
GO:0005634	nucleus	cellular_component	6	2.77789e-06	MSTRG.102459	BBS7	Bardet-Biedl syndrome 7 [Source:HGNC Symbol;Acc:HGNC:18758]	25.8926	11.1575	64.9936	11.6773	9.08847	18.1291	2.62357	1.39153	up
GO:0005634	nucleus	cellular_component	6	2.77789e-06	MSTRG.103064	H2AFZ	H2A histone family, member Z [Source:NCBI gene;Acc:100141311]	157.679	198.192	1556.02	189.643	170.033	367.18	2.63036	1.39526	up
GO:0005634	nucleus	cellular_component	6	2.77789e-06	MSTRG.103696	LIN54	lin-54 DREAM MuvB core complex component [Source:NCBI gene;Acc:100511027]	4.61709	1.57399	5.60846	1.23342	1.24118	2.17581	2.53731	1.3433	up
GO:0005634	nucleus	cellular_component	6	2.77789e-06	MSTRG.104366	NUMA1	nuclear mitotic apparatus protein 1 [Source:NCBI gene;Acc:100526064]	1.26201	0.682789	6.33396	1.43245	0.552082	0.462087	3.38376	1.75863	up
GO:0005634	nucleus	cellular_component	6	2.77789e-06	MSTRG.105420	ENSSSCG00000034794	lysine-specific demethylase 4D [Source:NCBI gene;Acc:100514356];lysine-specific demethylase 4D-like [Source:NCBI gene;Acc:100627380]	16.7041	9.91822	36.0841	10.6146	8.36667	3.06134	2.84478	1.50832	up
GO:0005634	nucleus	cellular_component	6	2.77789e-06	MSTRG.109372	CACYBP	calcyclin binding protein [Source:NCBI gene;Acc:100519266]	97.8079	61.3754	254.547	77.4146	53.3049	69.3359	2.06808	1.04829	up
GO:0005634	nucleus	cellular_component	6	2.77789e-06	MSTRG.112217	PQBP1	polyglutamine binding protein 1 [Source:NCBI gene;Acc:100620849]	16.4154	11.2718	200.735	11.7506	9.0716	33.5115	4.20406	2.07178	up
GO:0005634	nucleus	cellular_component	6	2.77789e-06	MSTRG.112452	KDM5C	lysine demethylase 5C [Source:NCBI gene;Acc:100037295]	1.87348	0.710987	4.61738	0.629051	0.272644	0.412781	5.47888	2.45388	up
GO:0005634	nucleus	cellular_component	6	2.77789e-06	MSTRG.113727	ENSSSCG00000028913		0.596687	0.310727	3.06167	0.0001	0.0001	0.237304	16.7117	4.06278	up
GO:0005634	nucleus	cellular_component	6	2.77789e-06	MSTRG.11374	HSPA5	heat shock protein family A (Hsp70) member 5 [Source:NCBI gene;Acc:407060]	25.7354	23.8695	153.232	25.1424	18.497	21.2995	3.1235	1.64316	up
GO:0005634	nucleus	cellular_component	6	2.77789e-06	MSTRG.113840	ENSSSCG00000012523	transcription elongation factor A like 8 [Source:NCBI gene;Acc:100523765]	7.28036	7.81549	46.4249	1.97666	4.45792	13.5087	3.08479	1.62517	up
GO:0005634	nucleus	cellular_component	6	2.77789e-06	MSTRG.11472	CDK9	cyclin dependent kinase 9 [Source:NCBI gene;Acc:100307051]	8.28355	4.09182	20.0346	1.93261	1.81501	5.10026	3.66301	1.87303	up
GO:0005634	nucleus	cellular_component	6	2.77789e-06	MSTRG.11649	ENSSSCG00000005656	SET nuclear proto-oncogene [Source:NCBI gene;Acc:100514028]	30.9866	6.0566	66.2354	14.5897	7.55653	18.4203	2.54591	1.34818	up
GO:0005634	nucleus	cellular_component	6	2.77789e-06	MSTRG.11870	SURF2	surfeit 2 [Source:NCBI gene;Acc:110256514]	0.580882	0.336008	9.72311	0.526263	0.237863	1.61314	4.47573	2.16212	up
GO:0005634	nucleus	cellular_component	6	2.77789e-06	MSTRG.15452	PSPC1	paraspeckle component 1 [Source:NCBI gene;Acc:100520511]	6.05367	2.68572	5.20324	2.4389	1.68164	1.86627	2.32889	1.21964	up
GO:0005634	nucleus	cellular_component	6	2.77789e-06	MSTRG.17372	DIS3	DIS3 homolog, exosome endoribonuclease and 3'-5' exoribonuclease [Source:NCBI gene;Acc:100521470]	33.2242	9.97355	72.3608	15.8595	12.629	12.7897	2.7995	1.48517	up
GO:0005634	nucleus	cellular_component	6	2.77789e-06	MSTRG.17514	FBXL3	F-box and leucine rich repeat protein 3 [Source:NCBI gene;Acc:100152980]	26.6936	3.79479	6.36007	2.87693	4.82658	4.97805	2.90567	1.53887	up
GO:0005634	nucleus	cellular_component	6	2.77789e-06	MSTRG.19163	JMJD6	jumonji domain containing 6, arginine demethylase and lysine hydroxylase [Source:NCBI gene;Acc:100621462]	13.1284	2.1302	25.7506	6.93443	3.69533	5.07792	2.61077	1.38447	up
GO:0005634	nucleus	cellular_component	6	2.77789e-06	MSTRG.19248	ENSSSCG00000031357	Jupiter microtubule associated homolog 1 [Source:NCBI gene;Acc:450242];5', 3'-nucleotidase, cytosolic [Source:NCBI gene;Acc:100526240]	38.8917	38.269	149.968	14.3904	21.7423	44.636	2.81209	1.49164	up
GO:0005634	nucleus	cellular_component	6	2.77789e-06	MSTRG.19440	ENSSSCG00000017202	histone H3.3 [Source:NCBI gene;Acc:100521680]	191.622	277.835	1226.31	164.114	244.815	292.144	2.41881	1.2743	up
GO:0005634	nucleus	cellular_component	6	2.77789e-06	MSTRG.21104	SUPT4H1	SPT4 homolog, DSIF elongation factor subunit [Source:NCBI gene;Acc:100515097]	54.4529	49.446	171.85	11.4267	38.3573	16.4836	4.16115	2.05698	up
GO:0005634	nucleus	cellular_component	6	2.77789e-06	MSTRG.2148	VGLL2	vestigial like family member 2 [Source:NCBI gene;Acc:100739384]	2.14038	0.435335	12.045	0.0881671	0.554955	2.25	5.0536	2.33731	up
GO:0005634	nucleus	cellular_component	6	2.77789e-06	MSTRG.22130	INPP5K	inositol polyphosphate-5-phosphatase K [Source:NCBI gene;Acc:100462756]	1.04661	0.36321	7.05703	0.0848267	0.426005	0.735021	6.79603	2.76469	up
GO:0005634	nucleus	cellular_component	6	2.77789e-06	MSTRG.22464	MYBBP1A	MYB binding protein 1a [Source:NCBI gene;Acc:100520635]	4.5467	1.41351	7.02621	0.604432	0.715099	1.64339	4.38297	2.13191	up
GO:0005634	nucleus	cellular_component	6	2.77789e-06	MSTRG.22478	MIS12	MIS12, kinetochore complex component [Source:NCBI gene;Acc:110256100]	49.1448	29.1012	184.843	27.6081	48.0922	24.971	2.61334	1.3859	up
GO:0005634	nucleus	cellular_component	6	2.77789e-06	MSTRG.22558	PELP1	C-X-C motif chemokine ligand 16 [Source:NCBI gene;Acc:396735];proline, glutamate and leucine rich protein 1 [Source:NCBI gene;Acc:102157970]	3.01862	0.337312	12.6883	1.25085	0.850376	3.18247	3.03655	1.60243	up
GO:0005634	nucleus	cellular_component	6	2.77789e-06	MSTRG.22794	ZNF18	zinc finger protein 18 [Source:NCBI gene;Acc:100518217]	0.973072	0.61973	3.93805	0.666371	0.262622	0.388849	4.1969	2.06932	up
GO:0005634	nucleus	cellular_component	6	2.77789e-06	MSTRG.22901	FXR2	SRY-box 15 [Source:NCBI gene;Acc:100522397];FMR1 autosomal homolog 2 [Source:NCBI gene;Acc:100512131]	1.15621	0.24167	8.0431	1.2522	0.602654	1.1058	3.18881	1.67302	up
GO:0005634	nucleus	cellular_component	6	2.77789e-06	MSTRG.23099	UBB	ubiquitin B [Source:NCBI gene;Acc:100125968]	3473.15	6767.26	9648.72	2255.76	2574.75	2483.51	2.71932	1.44324	up
GO:0005634	nucleus	cellular_component	6	2.77789e-06	MSTRG.24597	SETD2	SET domain containing 2, histone lysine methyltransferase [Source:NCBI gene;Acc:100623101]	7.85947	0.471028	11.2951	2.54983	1.61333	2.26887	3.05122	1.60939	up
GO:0005634	nucleus	cellular_component	6	2.77789e-06	MSTRG.24701	RBM5	RNA binding motif protein 5 [Source:NCBI gene;Acc:100515237]	16.5905	4.81205	37.3707	10.1892	6.57387	7.76153	2.3965	1.26093	up
GO:0005634	nucleus	cellular_component	6	2.77789e-06	MSTRG.25754	ENSSSCG00000011531	histone-lysine N-methyltransferase SETMAR [Source:NCBI gene;Acc:100514009]	2.02693	2.93769	2.12372	0.137989	0.302307	0.187727	11.2868	3.49656	up
GO:0005634	nucleus	cellular_component	6	2.77789e-06	MSTRG.26556	DBR1	debranching RNA lariats 1 [Source:NCBI gene;Acc:106505697]	8.18975	5.50593	14.9512	5.79787	3.47331	1.71602	2.60729	1.38255	up
GO:0005634	nucleus	cellular_component	6	2.77789e-06	MSTRG.2656	ENSSSCG00000035549	proline rich nuclear receptor coactivator 1 [Source:NCBI gene;Acc:106508885]	41.2434	8.47561	95.348	9.78829	8.91167	16.8142	4.08477	2.03025	up
GO:0005634	nucleus	cellular_component	6	2.77789e-06	MSTRG.27555	KPNA4	karyopherin subunit alpha 4 [Source:NCBI gene;Acc:100620632]	19.1625	2.44681	20.3703	4.00046	3.11033	4.00032	3.77817	1.91769	up
GO:0005634	nucleus	cellular_component	6	2.77789e-06	MSTRG.28065	ZNF639	zinc finger protein 639 [Source:NCBI gene;Acc:100623119]	15.9503	13.2192	90.8239	16.638	13.2657	18.7388	2.46684	1.30267	up
GO:0005634	nucleus	cellular_component	6	2.77789e-06	MSTRG.30762	ENSSSCG00000012014	BTG anti-proliferation factor 3 [Source:NCBI gene;Acc:100048957]	21.9442	4.4085	73.1005	5.50049	6.43547	15.6353	3.60713	1.85085	up
GO:0005634	nucleus	cellular_component	6	2.77789e-06	MSTRG.33348	DHX37	DEAH-box helicase 37 [Source:NCBI gene;Acc:100520983]	3.04973	1.3527	4.23303	0.505026	1.06619	0.95186	3.4226	1.77509	up
GO:0005634	nucleus	cellular_component	6	2.77789e-06	MSTRG.34328	TFIP11	tuftelin interacting protein 11 [Source:NCBI gene;Acc:768099]	9.69912	5.95684	10.1801	3.8833	2.27836	3.02163	2.81337	1.4923	up
GO:0005634	nucleus	cellular_component	6	2.77789e-06	MSTRG.34478	HSCB	HscB mitochondrial iron-sulfur cluster cochaperone [Source:NCBI gene;Acc:110256862]	10.4908	10.6854	23.1317	3.90145	4.86904	7.45584	2.73062	1.44923	up
GO:0005634	nucleus	cellular_component	6	2.77789e-06	MSTRG.34948	CDC45	cell division cycle 45 [Source:NCBI gene;Acc:100151862]	3.08999	1.58628	1.64792	0.792082	0.628135	1.0046	2.60811	1.383	up
GO:0005634	nucleus	cellular_component	6	2.77789e-06	MSTRG.35203	SPRTN	SprT-like N-terminal domain [Source:NCBI gene;Acc:100155479]	5.46879	3.30185	6.51201	2.5419	2.96922	1.52487	2.17207	1.11907	up
GO:0005634	nucleus	cellular_component	6	2.77789e-06	MSTRG.36080	SIRT1	sirtuin 1 [Source:NCBI gene;Acc:751859]	10.6301	1.76344	11.8235	4.94604	0.815457	0.883822	3.64422	1.86561	up
GO:0005634	nucleus	cellular_component	6	2.77789e-06	MSTRG.36116	TET1	tet methylcytosine dioxygenase 1 [Source:NCBI gene;Acc:100625859]	0.90783	1.96202	3.88678	0.734946	0.577457	0.306737	4.17297	2.06108	up
GO:0005634	nucleus	cellular_component	6	2.77789e-06	MSTRG.38307	EMX2	empty spiracles homeobox 2 [Source:NCBI gene;Acc:100152562]	0.0001	0.0001	0.0001	0.51801	0.424399	0.430427	0.000218526	-12.1599	down
GO:0005634	nucleus	cellular_component	6	2.77789e-06	MSTRG.38842	BCCIP	BRCA2 and CDKN1A interacting protein [Source:NCBI gene;Acc:100157478]	20.2708	11.3991	48.0693	11.6062	8.36388	12.269	2.47337	1.30648	up
GO:0005634	nucleus	cellular_component	6	2.77789e-06	MSTRG.40595	CASP3	caspase 3 [Source:NCBI gene;Acc:397244]	23.5853	36.5053	79.7294	13.7542	22.6915	24.8229	2.28208	1.19035	up
GO:0005634	nucleus	cellular_component	6	2.77789e-06	MSTRG.41944	CERS6	ceramide synthase 6 [Source:NCBI gene;Acc:100126279]	0.199927	0.160034	0.0553907	1.88085	0.286278	0.576409	0.151393	-2.72363	down
GO:0005634	nucleus	cellular_component	6	2.77789e-06	MSTRG.43955	ENSSSCG00000016191	zinc finger protein 142 [Source:NCBI gene;Acc:100152736]	2.49312	1.64771	15.9831	1.8434	1.99487	2.5227	3.16366	1.66159	up
GO:0005634	nucleus	cellular_component	6	2.77789e-06	MSTRG.44342	PTMA	prothymosin alpha [Source:NCBI gene;Acc:100294684]	126.516	56.8352	695.172	60.1847	62.0825	148.53	3.24421	1.69787	up
GO:0005634	nucleus	cellular_component	6	2.77789e-06	MSTRG.44661	ILKAP	ILK associated serine/threonine phosphatase [Source:NCBI gene;Acc:100518585]	5.13349	4.38975	4.46147	2.17162	0.990235	1.19606	3.20904	1.68214	up
GO:0005634	nucleus	cellular_component	6	2.77789e-06	MSTRG.45830	ZNF131	zinc finger protein 131 [Source:NCBI gene;Acc:102159255]	9.43659	5.41826	12.1763	3.49984	3.38091	2.97241	2.7434	1.45596	up
GO:0005634	nucleus	cellular_component	6	2.77789e-06	MSTRG.46721	CPEB4	cytoplasmic polyadenylation element binding protein 4 [Source:NCBI gene;Acc:100521758]	7.53837	3.90275	8.43843	1.37632	3.12876	4.25031	2.27055	1.18304	up
GO:0005634	nucleus	cellular_component	6	2.77789e-06	MSTRG.46824	CCNB1	cyclin B1 [Source:NCBI gene;Acc:397662]	215.035	267.717	364.001	98.7233	136.885	162.751	2.1256	1.08787	up
GO:0005634	nucleus	cellular_component	6	2.77789e-06	MSTRG.47237	ENSSSCG00000017032	pituitary tumor-transforming 1 [Source:NCBI gene;Acc:397015]	2391.69	3356.04	2961.44	1218.54	1252.06	1324.15	2.29506	1.19853	up
GO:0005634	nucleus	cellular_component	6	2.77789e-06	MSTRG.49383	NKX2-2	NK2 homeobox 2 [Source:NCBI gene;Acc:100626520]	6.74525	1.18549	8.00906	0.837896	1.36997	2.34548	3.50068	1.80764	up
GO:0005634	nucleus	cellular_component	6	2.77789e-06	MSTRG.49959	RALY	RALY heterogeneous nuclear ribonucleoprotein [Source:NCBI gene;Acc:100157085]	7.21574	4.37607	14.3104	5.95143	2.5141	3.13151	2.23352	1.15932	up
GO:0005634	nucleus	cellular_component	6	2.77789e-06	MSTRG.50033	CTNNBL1	catenin beta like 1 [Source:NCBI gene;Acc:106506677]	12.2837	8.34065	14.1647	3.27521	5.776	5.91151	2.32505	1.21726	up
GO:0005634	nucleus	cellular_component	6	2.77789e-06	MSTRG.50056	RPRD1B	regulation of nuclear pre-mRNA domain containing 1B [Source:NCBI gene;Acc:100157347]	8.64003	2.18698	10.4152	2.7961	2.41762	3.91284	2.32751	1.21879	up
GO:0005634	nucleus	cellular_component	6	2.77789e-06	MSTRG.50146	PPP1R16B	protein phosphatase 1 regulatory subunit 16B [Source:NCBI gene;Acc:100517865]	0.0623554	0.184918	1.84682	0.00926191	0.125844	0.0735489	10.0362	3.32714	up
GO:0005634	nucleus	cellular_component	6	2.77789e-06	MSTRG.50399	SRSF6	serine and arginine rich splicing factor 6 [Source:NCBI gene;Acc:768102]	14.4637	3.36186	79.2637	9.79219	8.08947	12.4318	3.20284	1.67935	up
GO:0005634	nucleus	cellular_component	6	2.77789e-06	MSTRG.50942	SALL4	spalt like transcription factor 4 [Source:NCBI gene;Acc:100136902]	13.0646	12.2854	26.5665	0.366981	1.02056	0.852616	23.1754	4.53452	up
GO:0005634	nucleus	cellular_component	6	2.77789e-06	MSTRG.51440	TNFRSF6B	Lck interacting transmembrane adaptor 1 [Source:NCBI gene;Acc:100625216];zinc finger CCCH-type and G-patch domain containing [Source:NCBI gene;Acc:100625315];TNF receptor superfamily member 6b [Source:NCBI gene;Acc:110257499]	0.814884	0.432031	0.981586	0.132899	0.269797	0.121517	4.25113	2.08785	up
GO:0005634	nucleus	cellular_component	6	2.77789e-06	MSTRG.51570	NCAPG2	non-SMC condensin II complex subunit G2 [Source:NCBI gene;Acc:100623997]	9.21281	10.565	16.5799	4.45724	6.14589	6.45466	2.13144	1.09183	up
GO:0005634	nucleus	cellular_component	6	2.77789e-06	MSTRG.51863	CDK5	cyclin dependent kinase 5 [Source:NCBI gene;Acc:733700]	24.4858	33.3036	22.5846	71.6106	84.6374	84.4365	0.333939	-1.58234	down
GO:0005634	nucleus	cellular_component	6	2.77789e-06	MSTRG.52679	NRF1	nuclear respiratory factor 1 [Source:NCBI gene;Acc:100517203]	5.21814	4.53414	14.9262	4.7437	2.86595	2.31445	2.48672	1.31424	up
GO:0005634	nucleus	cellular_component	6	2.77789e-06	MSTRG.54581	CDKN1C	cyclin dependent kinase inhibitor 1C [Source:NCBI gene;Acc:110259225]	0.876312	0.022968	2.58702	0.0001	0.0001	0.0916372	37.9617	5.24647	up
GO:0005634	nucleus	cellular_component	6	2.77789e-06	MSTRG.55039	PRDX5	peroxiredoxin 5 [Source:NCBI gene;Acc:397273]	22.5949	21.2087	71.2782	10.7464	12.6152	8.63387	3.59681	1.84672	up
GO:0005634	nucleus	cellular_component	6	2.77789e-06	MSTRG.57083	WEE1	WEE1 G2 checkpoint kinase [Source:NCBI gene;Acc:100521487]	5.67086	2.42506	0.506936	0.19283	0.632481	0.950528	4.84438	2.27631	up
GO:0005634	nucleus	cellular_component	6	2.77789e-06	MSTRG.57492	GATAD2A	GATA zinc finger domain containing 2A [Source:NCBI gene;Acc:100518418]	5.00588	1.6064	7.33296	2.3347	1.71786	1.48062	2.5203	1.3336	up
GO:0005634	nucleus	cellular_component	6	2.77789e-06	MSTRG.57879	DNAJB1	DnaJ heat shock protein family (Hsp40) member B1 [Source:NCBI gene;Acc:396741]	117.301	107.076	526.694	118.91	133.85	95.294	2.15791	1.10964	up
GO:0005634	nucleus	cellular_component	6	2.77789e-06	MSTRG.57946	MRI1	methylthioribose-1-phosphate isomerase 1 [Source:NCBI gene;Acc:100525858]	1.38271	1.43132	10.0563	0.860481	1.25341	0.323393	5.2806	2.4007	up
GO:0005634	nucleus	cellular_component	6	2.77789e-06	MSTRG.58343	ILF3	interleukin enhancer binding factor 3 [Source:NCBI gene;Acc:100515360]	19.9815	6.88083	40.0342	13.3043	7.54289	7.50342	2.35962	1.23855	up
GO:0005634	nucleus	cellular_component	6	2.77789e-06	MSTRG.58485	ENSSSCG00000033635	putative methyl-CpG-binding domain protein 3-like 5 [Source:NCBI gene;Acc:102167984]	54.8288	71.4496	516.721	67.4439	44.3574	60.1772	3.73884	1.90259	up
GO:0005634	nucleus	cellular_component	6	2.77789e-06	MSTRG.58964	MIDN	midnolin [Source:NCBI gene;Acc:100512395]	1.53597	0.180083	0.8111	0.0237268	0.0559771	0.0363963	21.767	4.44407	up
GO:0005634	nucleus	cellular_component	6	2.77789e-06	MSTRG.58975	POLR2E	RNA polymerase II subunit E [Source:NCBI gene;Acc:100623333]	71.8208	70.2473	119.157	23.2208	28.5725	67.2397	2.19456	1.13393	up
GO:0005634	nucleus	cellular_component	6	2.77789e-06	MSTRG.58983	TCF3	transcription factor 3 [Source:NCBI gene;Acc:100524070]	0.557014	0.524144	0.723388	0.0001	0.027469	0.0419069	25.9737	4.69898	up
GO:0005634	nucleus	cellular_component	6	2.77789e-06	MSTRG.60231	CHD1	chromodomain helicase DNA binding protein 1 [Source:NCBI gene;Acc:100525390]	8.26295	3.11479	23.1005	4.46548	3.41673	4.9009	2.69717	1.43145	up
GO:0005634	nucleus	cellular_component	6	2.77789e-06	MSTRG.6035	CERS3	ceramide synthase 3 [Source:NCBI gene;Acc:100152265]	1.54371	1.48957	0.986672	3.53959	7.01082	6.2721	0.238962	-2.06514	down
GO:0005634	nucleus	cellular_component	6	2.77789e-06	MSTRG.62057	PPARGC1B	PPARG coactivator 1 beta [Source:NCBI gene;Acc:100329221]	0.911228	0.401095	3.42388	0.631875	0.13127	0.223529	4.80017	2.26309	up
GO:0005634	nucleus	cellular_component	6	2.77789e-06	MSTRG.62566	BUD31	BUD31 homolog [Source:NCBI gene;Acc:100520297]	173.344	118.701	530.413	120.78	124.932	122.905	2.23119	1.15782	up
GO:0005634	nucleus	cellular_component	6	2.77789e-06	MSTRG.62579	ZNF789	zinc finger protein 789 [Source:NCBI gene;Acc:100519827]	0.420645	1.01552	7.74404	0.33322	0.485115	1.16926	4.61876	2.2075	up
GO:0005634	nucleus	cellular_component	6	2.77789e-06	MSTRG.62695	TAF6	minichromosome maintenance complex component 7 [Source:NCBI gene;Acc:110259871];TATA-box binding protein associated factor 6 [Source:NCBI gene;Acc:110259872]	11.7053	5.19189	13.8077	5.5482	4.40835	3.55037	2.27327	1.18477	up
GO:0005634	nucleus	cellular_component	6	2.77789e-06	MSTRG.63000	BUD23	BUD23, rRNA methyltransferase and ribosome maturation factor [Source:NCBI gene;Acc:100525688]	9.68602	9.55777	210.956	26.9035	16.3803	36.0089	2.90316	1.53763	up
GO:0005634	nucleus	cellular_component	6	2.77789e-06	MSTRG.63076	ZNF668	zinc finger protein 668 [Source:NCBI gene;Acc:100523433]	6.78565	1.22108	3.97645	2.33378	0.852988	0.510886	3.24075	1.69633	up
GO:0005634	nucleus	cellular_component	6	2.77789e-06	MSTRG.63086	SETD1A	SET domain containing 1A, histone lysine methyltransferase [Source:NCBI gene;Acc:100511747]	3.31078	2.53538	2.57516	0.844693	0.690578	1.73529	2.57489	1.36451	up
GO:0005634	nucleus	cellular_component	6	2.77789e-06	MSTRG.63442	ENSSSCG00000007743	coiled-coil-helix-coiled-coil-helix domain containing 2 [Source:NCBI gene;Acc:100518545]	580.008	614.892	2493.43	304.902	253.659	794.131	2.72666	1.44714	up
GO:0005634	nucleus	cellular_component	6	2.77789e-06	MSTRG.64734	ZNF263	zinc finger protein 263 [Source:NCBI gene;Acc:100520900]	2.29073	0.580579	3.8637	0.782647	0.231646	0.530562	4.35964	2.12421	up
GO:0005634	nucleus	cellular_component	6	2.77789e-06	MSTRG.66033	CAPG	capping actin protein, gelsolin like [Source:NCBI gene;Acc:100519653]	0.917673	3.16359	3.83483	0.0001	0.70779	0.337028	7.57581	2.9214	up
GO:0005634	nucleus	cellular_component	6	2.77789e-06	MSTRG.68020	SRSF7	serine and arginine rich splicing factor 7 [Source:NCBI gene;Acc:100518189]	9.5073	19.7652	588.988	9.14701	11.3902	75.8523	6.41419	2.68127	up
GO:0005634	nucleus	cellular_component	6	2.77789e-06	MSTRG.68719	OSR1	odd-skipped related transcription factor 1 [Source:NCBI gene;Acc:100520131]	0.278319	0.0366077	0.328	0.0001	0.0001	0.0001	2143.09	11.0655	up
GO:0005634	nucleus	cellular_component	6	2.77789e-06	MSTRG.68976	LPIN1	lipin 1 [Source:NCBI gene;Acc:100170845]	0.266096	0.113	0.171402	0.0001	0.0093495	0.0001	57.6469	5.84917	up
GO:0005634	nucleus	cellular_component	6	2.77789e-06	MSTRG.70924	KLF10	Kruppel like factor 10 [Source:NCBI gene;Acc:100153665]	21.3611	1.97878	88.9908	8.35742	3.10623	18.0521	3.80578	1.92819	up
GO:0005634	nucleus	cellular_component	6	2.77789e-06	MSTRG.72255	JPH1	junctophilin 1 [Source:NCBI gene;Acc:100155368]	6.52568	7.88895	4.01553	0.929842	0.24793	0.870403	8.99833	3.16966	up
GO:0005634	nucleus	cellular_component	6	2.77789e-06	MSTRG.73887	CRABP2	cellular retinoic acid binding protein 2 [Source:NCBI gene;Acc:100155151]	4.32812	3.46378	74.7034	2.03421	7.16577	11.5008	3.98512	1.99462	up
GO:0005634	nucleus	cellular_component	6	2.77789e-06	MSTRG.75085	PIP5K1A	phosphatidylinositol-4-phosphate 5-kinase type 1 alpha [Source:NCBI gene;Acc:100624272]	12.2009	3.86307	35.0134	6.68179	3.46394	4.78832	3.4202	1.77408	up
GO:0005634	nucleus	cellular_component	6	2.77789e-06	MSTRG.76098	C1orf52	chromosome 4 C1orf52 homolog [Source:NCBI gene;Acc:100155842]	16.1885	6.95258	61.9431	12.1836	5.18115	10.6322	3.03905	1.60362	up
GO:0005634	nucleus	cellular_component	6	2.77789e-06	MSTRG.76585	RPS19BP1	ribosomal protein S19 binding protein 1 [Source:NCBI gene;Acc:100518907]	28.8313	9.98622	102.688	12.352	15.7155	24.2666	2.70389	1.43503	up
GO:0005634	nucleus	cellular_component	6	2.77789e-06	MSTRG.77755	DDIT3	DNA damage inducible transcript 3 [Source:NCBI gene;Acc:100240743]	16.6778	25.1906	93.521	13.4493	15.5646	11.7386	3.32224	1.73216	up
GO:0005634	nucleus	cellular_component	6	2.77789e-06	MSTRG.77914	PTGES3	prostaglandin E synthase 3 [Source:NCBI gene;Acc:100155956]	38.9761	18.2356	172.669	30.4395	18.0548	46.2026	2.42754	1.2795	up
GO:0005634	nucleus	cellular_component	6	2.77789e-06	MSTRG.78296	LYZ	cleavage and polyadenylation specific factor 6 [Source:NCBI gene;Acc:100152191];lysozyme [Source:NCBI gene;Acc:100157211]	5.59468	1.63279	10.8688	2.37687	2.203	1.57688	2.93926	1.55545	up
GO:0005634	nucleus	cellular_component	6	2.77789e-06	MSTRG.79572	EMG1	EMG1, N1-specific pseudouridine methyltransferase [Source:NCBI gene;Acc:100627558]	41.5425	19.7459	401.449	32.2789	18.2383	79.3739	3.5625	1.83289	up
GO:0005634	nucleus	cellular_component	6	2.77789e-06	MSTRG.79721	ENSSSCG00000040403	Nanog homeobox [Source:NCBI gene;Acc:106507523]	6.69166	12.8278	157.423	12.9474	11.0034	15.0334	4.53882	2.18232	up
GO:0005634	nucleus	cellular_component	6	2.77789e-06	MSTRG.79814	CCND2	cyclin D2 [Source:NCBI gene;Acc:397162]	1.45533	1.79974	7.61838	0.655157	0.403465	1.69114	3.95432	1.98343	up
GO:0005634	nucleus	cellular_component	6	2.77789e-06	MSTRG.80246	YAF2	YY1 associated factor 2 [Source:NCBI gene;Acc:110260764]	1.85175	3.01957	2.33715	0.743594	0.839456	1.45532	2.37249	1.2464	up
GO:0005634	nucleus	cellular_component	6	2.77789e-06	MSTRG.80927	CRADD	suppressor of cytokine signaling 2 [Source:NCBI gene;Acc:100037966]	7.34799	2.63921	12.0271	1.5878	2.58342	3.58764	2.83731	1.50452	up
GO:0005634	nucleus	cellular_component	6	2.77789e-06	MSTRG.82540	MT2A	metallothionein-2A [Source:NCBI gene;Acc:396827]	2851.75	5152.14	693.276	643.105	726.751	1828.1	2.7196	1.4434	up
GO:0005634	nucleus	cellular_component	6	2.77789e-06	MSTRG.82745	CFAP20	cilia and flagella associated protein 20 [Source:NCBI gene;Acc:100513209]	64.7729	84.6543	205.671	61.5712	64.221	34.3365	2.21758	1.14899	up
GO:0005634	nucleus	cellular_component	6	2.77789e-06	MSTRG.83541	ENSSSCG00000002855	cyclin E1 [Source:NCBI gene;Acc:100523248]	22.2552	10.9254	50.4059	10.0674	15.1131	10.5736	2.33782	1.22516	up
GO:0005634	nucleus	cellular_component	6	2.77789e-06	MSTRG.83837	ENSSSCG00000002877	zinc finger protein 181 [Source:NCBI gene;Acc:100513473]	1.38951	2.28665	0.33838	10.8305	6.85186	5.38469	0.174038	-2.52253	down
GO:0005634	nucleus	cellular_component	6	2.77789e-06	MSTRG.84136	SERTAD1	SERTA domain containing 1 [Source:NCBI gene;Acc:100624989]	3.03929	3.37007	25.9344	3.91084	1.98811	2.47023	3.86462	1.95033	up
GO:0005634	nucleus	cellular_component	6	2.77789e-06	MSTRG.84204	ENSSSCG00000023195	zinc finger protein 568-like [Source:NCBI gene;Acc:102159768]	3.90185	1.20915	5.25421	0.649374	1.37868	1.96399	2.59647	1.37655	up
GO:0005634	nucleus	cellular_component	6	2.77789e-06	MSTRG.84367	GEMIN7	gem nuclear organelle associated protein 7 [Source:NCBI gene;Acc:100627643]	1.71296	1.44139	20.3772	1.90363	1.31486	3.33548	3.59042	1.84415	up
GO:0005634	nucleus	cellular_component	6	2.77789e-06	MSTRG.84605	GRWD1	glutamate rich WD repeat containing 1 [Source:NCBI gene;Acc:100521273]	6.91489	0.975111	4.40182	0.683568	0.677566	1.2312	4.7416	2.24537	up
GO:0005634	nucleus	cellular_component	6	2.77789e-06	MSTRG.84818	NOSIP	nitric oxide synthase interacting protein [Source:NCBI gene;Acc:100518311]	3.38145	0.943481	34.4461	1.33923	1.17445	7.73482	3.78309	1.91956	up
GO:0005634	nucleus	cellular_component	6	2.77789e-06	MSTRG.85160	PPP2R1A	protein phosphatase 2 scaffold subunit Aalpha [Source:NCBI gene;Acc:397088]	8.42607	3.10314	12.6951	2.86918	4.22089	3.04348	2.3905	1.25731	up
GO:0005634	nucleus	cellular_component	6	2.77789e-06	MSTRG.85866	PHF13	PHD finger protein 13 [Source:NCBI gene;Acc:102159545]	18.2829	5.28008	6.18384	3.24086	4.0243	2.145	3.16113	1.66044	up
GO:0005634	nucleus	cellular_component	6	2.77789e-06	MSTRG.87038	SYF2	SYF2 pre-mRNA splicing factor [Source:NCBI gene;Acc:100626692]	45.6996	21.4834	259.537	34.9971	37.3108	57.3443	2.51997	1.33341	up
GO:0005634	nucleus	cellular_component	6	2.77789e-06	MSTRG.87272	YTHDF2	YTH N6-methyladenosine RNA binding protein 2 [Source:NCBI gene;Acc:100623159]	16.0695	7.65382	67.3206	11.6722	2.65716	11.4534	3.5312	1.82016	up
GO:0005634	nucleus	cellular_component	6	2.77789e-06	MSTRG.87754	SNIP1	Smad nuclear interacting protein 1 [Source:NCBI gene;Acc:100620923]	12.6627	6.93548	15.5994	2.62985	5.81296	3.36899	2.97987	1.57525	up
GO:0005634	nucleus	cellular_component	6	2.77789e-06	MSTRG.87838	FHL3	four and a half LIM domains 3 [Source:NCBI gene;Acc:396986]	0.62665	0.0001	14.5178	0.0001	0.227578	0.177301	37.396	5.22481	up
GO:0005634	nucleus	cellular_component	6	2.77789e-06	MSTRG.88233	SFPQ	splicing factor proline and glutamine rich [Source:NCBI gene;Acc:110261143]	31.5417	7.5159	41.831	15.2448	8.79315	12.7651	2.19787	1.13611	up
GO:0005634	nucleus	cellular_component	6	2.77789e-06	MSTRG.88442	TGIF1	TGFB induced factor homeobox 1 [Source:NCBI gene;Acc:100625732]	0.115255	0.823815	7.0596	0.0001	0.525165	0.0569726	13.7378	3.78008	up
GO:0005634	nucleus	cellular_component	6	2.77789e-06	MSTRG.91015	KLF17	Kruppel like factor 17 [Source:NCBI gene;Acc:100302639]	9.12003	0.0001	155.457	3.50256	0.528102	5.20936	17.8114	4.15473	up
GO:0005634	nucleus	cellular_component	6	2.77789e-06	MSTRG.91085	ENSSSCG00000026449	lysine demethylase 4A [Source:NCBI gene;Acc:100621904]	6.2298	4.59308	17.0106	2.38155	3.86403	2.93399	3.03211	1.60032	up
GO:0005634	nucleus	cellular_component	6	2.77789e-06	MSTRG.91166	CDC20	cell division cycle 20 [Source:NCBI gene;Acc:397379]	8.22645	4.8627	32.3317	4.17399	4.82336	4.91893	3.26386	1.70658	up
GO:0005634	nucleus	cellular_component	6	2.77789e-06	MSTRG.91455	EXO5	zinc finger protein 684 [Source:NCBI gene;Acc:102167697];zinc finger protein 643 [Source:NCBI gene;Acc:100511204];exonuclease 5 [Source:NCBI gene;Acc:100511388]	3.54648	1.40907	6.90366	1.90261	1.52314	0.999729	2.67976	1.4221	up
GO:0005634	nucleus	cellular_component	6	2.77789e-06	MSTRG.92484	ENSSSCG00000031891	zinc ribbon domain containing 1 [Source:NCBI gene;Acc:100152094]	1.30491	3.82638	11.2469	1.68259	1.35239	2.34226	3.04583	1.60683	up
GO:0005634	nucleus	cellular_component	6	2.77789e-06	MSTRG.92668	ENSSSCG00000037864	histone H4 [Source:NCBI gene;Acc:110261673]	55.0002	138.993	125.998	68.5891	45.0152	27.5771	2.26652	1.18048	up
GO:0005634	nucleus	cellular_component	6	2.77789e-06	MSTRG.93586	NFYA	nuclear transcription factor Y subunit alpha [Source:NCBI gene;Acc:100151920]	12.1285	3.15922	42.2355	7.04601	6.28831	7.83812	2.71689	1.44196	up
GO:0005634	nucleus	cellular_component	6	2.77789e-06	MSTRG.9388	KLF9	Kruppel like factor 9 [Source:NCBI gene;Acc:494562]	6.17394	1.23704	2.5859	1.0439	0.679213	0.886511	3.83078	1.93764	up
GO:0005634	nucleus	cellular_component	6	2.77789e-06	MSTRG.94237	TRERF1	transcriptional regulating factor 1 [Source:NCBI gene;Acc:100153071]	0.31612	0.168981	1.24644	0.129299	0.00693647	0.0359571	10.0559	3.32997	up
GO:0005634	nucleus	cellular_component	6	2.77789e-06	MSTRG.94907	PML	promyelocytic leukemia [Source:NCBI gene;Acc:100157336]	1.15143	0.48252	1.36346	0.0001	0.145145	0.0606072	14.561	3.86403	up
GO:0005634	nucleus	cellular_component	6	2.77789e-06	MSTRG.95352	BAZ1A	bromodomain adjacent to zinc finger domain 1A [Source:NCBI gene;Acc:100151954]	29.7681	12.1725	20.2732	12.73	9.19846	8.4974	2.04477	1.03194	up
GO:0005634	nucleus	cellular_component	6	2.77789e-06	MSTRG.95503	FOXG1	forkhead box G1 [Source:NCBI gene;Acc:110261579]	4.6423	1.53924	4.11902	0.096216	0.65272	0.389017	9.05184	3.17821	up
GO:0005634	nucleus	cellular_component	6	2.77789e-06	MSTRG.95850	PRMT5	RNA binding motif protein 23 [Source:NCBI gene;Acc:100622208];protein arginine methyltransferase 5 [Source:NCBI gene;Acc:100294711]	4.29044	1.49316	10.9933	2.82654	1.3133	2.98233	2.35558	1.23608	up
GO:0005634	nucleus	cellular_component	6	2.77789e-06	MSTRG.95957	TOX4	TOX high mobility group box family member 4 [Source:NCBI gene;Acc:100152681]	12.4229	8.51258	67.0899	10.6414	9.36273	18.5725	2.28183	1.19019	up
GO:0005634	nucleus	cellular_component	6	2.77789e-06	MSTRG.96093	ANG	angiogenin [Source:HGNC Symbol;Acc:HGNC:483]	34.2487	23.791	36.4955	24.7842	10.4509	11.8038	2.00972	1.007	up
GO:0005634	nucleus	cellular_component	6	2.77789e-06	MSTRG.9744	VCP	valosin containing protein [Source:NCBI gene;Acc:397524]	27.9758	2.19208	85.1024	17.5647	7.77371	10.3216	3.23247	1.69264	up
GO:0005634	nucleus	cellular_component	6	2.77789e-06	MSTRG.98812	CPEB2	cytoplasmic polyadenylation element binding protein 2 [Source:NCBI gene;Acc:100462674]	2.32485	0.581087	3.41099	0.158418	0.576759	0.713527	4.3604	2.12446	up
GO:0005634	nucleus	cellular_component	6	2.77789e-06	MSTRG.99463	KLF3	Kruppel like factor 3 [Source:NCBI gene;Acc:100174960]	2.96489	2.67282	19.9251	3.7387	1.15101	5.04106	2.5741	1.36407	up
GO:0006983	ER overload response	biological_process	6	7.23135e-05	MSTRG.107452	PPP1R15B	protein phosphatase 1 regulatory subunit 15B [Source:NCBI gene;Acc:100512360]	5.65473	0.670105	4.78622	1.6286	1.04611	0.610129	3.38252	1.7581	up
GO:0006983	ER overload response	biological_process	6	7.23135e-05	MSTRG.11374	HSPA5	heat shock protein family A (Hsp70) member 5 [Source:NCBI gene;Acc:407060]	25.7354	23.8695	153.232	25.1424	18.497	21.2995	3.1235	1.64316	up
GO:0006983	ER overload response	biological_process	6	7.23135e-05	MSTRG.6129	SELENOS	selenoprotein S [Source:NCBI gene;Acc:100151836]	164.908	43.762	588.821	99.2102	69.7804	96.9885	2.99832	1.58416	up
GO:0006983	ER overload response	biological_process	6	7.23135e-05	MSTRG.77755	DDIT3	DNA damage inducible transcript 3 [Source:NCBI gene;Acc:100240743]	16.6778	25.1906	93.521	13.4493	15.5646	11.7386	3.32224	1.73216	up
GO:0006829	zinc ion transport	biological_process	10	7.23135e-05	MSTRG.102995	SLC39A8	solute carrier family 39 member 8 [Source:NCBI gene;Acc:100524695]	12.9891	14.8521	6.12594	26.7594	37.6367	38.4934	0.330132	-1.59888	down
GO:0006829	zinc ion transport	biological_process	10	7.23135e-05	MSTRG.110077	SLC30A1	solute carrier family 30 member 1 [Source:NCBI gene;Acc:503660]	7.59015	3.50277	15.5327	5.61159	2.60238	2.5429	2.47522	1.30756	up
GO:0006829	zinc ion transport	biological_process	10	7.23135e-05	MSTRG.58862	SLC39A3	solute carrier family 39 member 3 [Source:NCBI gene;Acc:100515818]	1.41091	0.999337	8.28649	0.778533	0.828201	0.603902	4.83876	2.27464	up
GO:0006829	zinc ion transport	biological_process	10	7.23135e-05	MSTRG.75398	SLC30A7	solute carrier family 30 member 7 [Source:NCBI gene;Acc:100156498]	5.85979	3.2231	7.10415	2.63937	1.34859	2.92502	2.34154	1.22746	up
GO:0016607	nuclear speck	cellular_component	8	7.96399e-05	MSTRG.112217	PQBP1	polyglutamine binding protein 1 [Source:NCBI gene;Acc:100620849]	16.4154	11.2718	200.735	11.7506	9.0716	33.5115	4.20406	2.07178	up
GO:0016607	nuclear speck	cellular_component	8	7.96399e-05	MSTRG.11870	SURF2	surfeit 2 [Source:NCBI gene;Acc:110256514]	0.580882	0.336008	9.72311	0.526263	0.237863	1.61314	4.47573	2.16212	up
GO:0016607	nuclear speck	cellular_component	8	7.96399e-05	MSTRG.34328	TFIP11	tuftelin interacting protein 11 [Source:NCBI gene;Acc:768099]	9.69912	5.95684	10.1801	3.8833	2.27836	3.02163	2.81337	1.4923	up
GO:0016607	nuclear speck	cellular_component	8	7.96399e-05	MSTRG.35203	SPRTN	SprT-like N-terminal domain [Source:NCBI gene;Acc:100155479]	5.46879	3.30185	6.51201	2.5419	2.96922	1.52487	2.17207	1.11907	up
GO:0016607	nuclear speck	cellular_component	8	7.96399e-05	MSTRG.46467	SREK1	splicing regulatory glutamic acid and lysine rich protein 1 [Source:NCBI gene;Acc:100511789]	5.02614	4.19895	27.3523	3.54246	2.33959	6.67097	2.91384	1.54292	up
GO:0016607	nuclear speck	cellular_component	8	7.96399e-05	MSTRG.50146	PPP1R16B	protein phosphatase 1 regulatory subunit 16B [Source:NCBI gene;Acc:100517865]	0.0623554	0.184918	1.84682	0.00926191	0.125844	0.0735489	10.0362	3.32714	up
GO:0016607	nuclear speck	cellular_component	8	7.96399e-05	MSTRG.50399	SRSF6	serine and arginine rich splicing factor 6 [Source:NCBI gene;Acc:768102]	14.4637	3.36186	79.2637	9.79219	8.08947	12.4318	3.20284	1.67935	up
GO:0016607	nuclear speck	cellular_component	8	7.96399e-05	MSTRG.51570	NCAPG2	non-SMC condensin II complex subunit G2 [Source:NCBI gene;Acc:100623997]	9.21281	10.565	16.5799	4.45724	6.14589	6.45466	2.13144	1.09183	up
GO:0016607	nuclear speck	cellular_component	8	7.96399e-05	MSTRG.58983	TCF3	transcription factor 3 [Source:NCBI gene;Acc:100524070]	0.557014	0.524144	0.723388	0.0001	0.027469	0.0419069	25.9737	4.69898	up
GO:0016607	nuclear speck	cellular_component	8	7.96399e-05	MSTRG.63086	SETD1A	SET domain containing 1A, histone lysine methyltransferase [Source:NCBI gene;Acc:100511747]	3.31078	2.53538	2.57516	0.844693	0.690578	1.73529	2.57489	1.36451	up
GO:0016607	nuclear speck	cellular_component	8	7.96399e-05	MSTRG.68020	SRSF7	serine and arginine rich splicing factor 7 [Source:NCBI gene;Acc:100518189]	9.5073	19.7652	588.988	9.14701	11.3902	75.8523	6.41419	2.68127	up
GO:0016607	nuclear speck	cellular_component	8	7.96399e-05	MSTRG.74733	BCAS2	BCAS2, pre-mRNA processing factor [Source:NCBI gene;Acc:100154006]	150.559	232.918	708.811	142.55	152.858	149.858	2.45312	1.29462	up
GO:0016607	nuclear speck	cellular_component	8	7.96399e-05	MSTRG.75085	PIP5K1A	phosphatidylinositol-4-phosphate 5-kinase type 1 alpha [Source:NCBI gene;Acc:100624272]	12.2009	3.86307	35.0134	6.68179	3.46394	4.78832	3.4202	1.77408	up
GO:0016607	nuclear speck	cellular_component	8	7.96399e-05	MSTRG.78296	LYZ	cleavage and polyadenylation specific factor 6 [Source:NCBI gene;Acc:100152191];lysozyme [Source:NCBI gene;Acc:100157211]	5.59468	1.63279	10.8688	2.37687	2.203	1.57688	2.93926	1.55545	up
GO:0016607	nuclear speck	cellular_component	8	7.96399e-05	MSTRG.81469	ZC3H18	zinc finger CCCH-type containing 18 [Source:NCBI gene;Acc:110260884]	4.04603	0.781491	7.38006	1.47142	1.39213	1.48609	2.80657	1.48881	up
GO:0016607	nuclear speck	cellular_component	8	7.96399e-05	MSTRG.84025	TIMM50	translocase of inner mitochondrial membrane 50 [Source:NCBI gene;Acc:100623818]	4.11834	4.22119	190.647	9.02365	7.34015	16.6024	6.03609	2.59361	up
GO:0016607	nuclear speck	cellular_component	8	7.96399e-05	MSTRG.87038	SYF2	SYF2 pre-mRNA splicing factor [Source:NCBI gene;Acc:100626692]	45.6996	21.4834	259.537	34.9971	37.3108	57.3443	2.51997	1.33341	up
GO:0016607	nuclear speck	cellular_component	8	7.96399e-05	MSTRG.87369	SRSF4	serine and arginine rich splicing factor 4 [Source:NCBI gene;Acc:768101]	3.34516	1.10445	3.71222	0.557626	0.806214	0.909231	3.59066	1.84425	up
GO:0016607	nuclear speck	cellular_component	8	7.96399e-05	MSTRG.99158	DHX15	DEAH-box helicase 15 [Source:NCBI gene;Acc:100517041]	18.7481	4.37076	45.9908	11.3666	5.29805	13.1217	2.32018	1.21424	up
GO:0035097	histone methyltransferase complex	cellular_component	6	0.000103216	MSTRG.105420	ENSSSCG00000034794	lysine-specific demethylase 4D [Source:NCBI gene;Acc:100514356];lysine-specific demethylase 4D-like [Source:NCBI gene;Acc:100627380]	16.7041	9.91822	36.0841	10.6146	8.36667	3.06134	2.84478	1.50832	up
GO:0035097	histone methyltransferase complex	cellular_component	6	0.000103216	MSTRG.112452	KDM5C	lysine demethylase 5C [Source:NCBI gene;Acc:100037295]	1.87348	0.710987	4.61738	0.629051	0.272644	0.412781	5.47888	2.45388	up
GO:0035097	histone methyltransferase complex	cellular_component	6	0.000103216	MSTRG.43955	ENSSSCG00000016191	zinc finger protein 142 [Source:NCBI gene;Acc:100152736]	2.49312	1.64771	15.9831	1.8434	1.99487	2.5227	3.16366	1.66159	up
GO:0035097	histone methyltransferase complex	cellular_component	6	0.000103216	MSTRG.63086	SETD1A	SET domain containing 1A, histone lysine methyltransferase [Source:NCBI gene;Acc:100511747]	3.31078	2.53538	2.57516	0.844693	0.690578	1.73529	2.57489	1.36451	up
GO:0035097	histone methyltransferase complex	cellular_component	6	0.000103216	MSTRG.91085	ENSSSCG00000026449	lysine demethylase 4A [Source:NCBI gene;Acc:100621904]	6.2298	4.59308	17.0106	2.38155	3.86403	2.93399	3.03211	1.60032	up
GO:0035097	histone methyltransferase complex	cellular_component	6	0.000103216	MSTRG.95850	PRMT5	RNA binding motif protein 23 [Source:NCBI gene;Acc:100622208];protein arginine methyltransferase 5 [Source:NCBI gene;Acc:100294711]	4.29044	1.49316	10.9933	2.82654	1.3133	2.98233	2.35558	1.23608	up
GO:0032452	histone demethylase activity	molecular_function	5	0.00011139	MSTRG.105420	ENSSSCG00000034794	lysine-specific demethylase 4D [Source:NCBI gene;Acc:100514356];lysine-specific demethylase 4D-like [Source:NCBI gene;Acc:100627380]	16.7041	9.91822	36.0841	10.6146	8.36667	3.06134	2.84478	1.50832	up
GO:0032452	histone demethylase activity	molecular_function	5	0.00011139	MSTRG.112452	KDM5C	lysine demethylase 5C [Source:NCBI gene;Acc:100037295]	1.87348	0.710987	4.61738	0.629051	0.272644	0.412781	5.47888	2.45388	up
GO:0032452	histone demethylase activity	molecular_function	5	0.00011139	MSTRG.19163	JMJD6	jumonji domain containing 6, arginine demethylase and lysine hydroxylase [Source:NCBI gene;Acc:100621462]	13.1284	2.1302	25.7506	6.93443	3.69533	5.07792	2.61077	1.38447	up
GO:0032452	histone demethylase activity	molecular_function	5	0.00011139	MSTRG.91085	ENSSSCG00000026449	lysine demethylase 4A [Source:NCBI gene;Acc:100621904]	6.2298	4.59308	17.0106	2.38155	3.86403	2.93399	3.03211	1.60032	up
GO:0048025	negative regulation of mRNA splicing, via spliceosome	biological_process	10	0.00011139	MSTRG.50399	SRSF6	serine and arginine rich splicing factor 6 [Source:NCBI gene;Acc:768102]	14.4637	3.36186	79.2637	9.79219	8.08947	12.4318	3.20284	1.67935	up
GO:0048025	negative regulation of mRNA splicing, via spliceosome	biological_process	10	0.00011139	MSTRG.68020	SRSF7	serine and arginine rich splicing factor 7 [Source:NCBI gene;Acc:100518189]	9.5073	19.7652	588.988	9.14701	11.3902	75.8523	6.41419	2.68127	up
GO:0048025	negative regulation of mRNA splicing, via spliceosome	biological_process	10	0.00011139	MSTRG.83801	RBM42	RNA binding motif protein 42 [Source:NCBI gene;Acc:100520432]	24.2926	7.42729	33.6641	7.86425	6.1963	8.76787	2.86415	1.51811	up
GO:0048025	negative regulation of mRNA splicing, via spliceosome	biological_process	10	0.00011139	MSTRG.87369	SRSF4	serine and arginine rich splicing factor 4 [Source:NCBI gene;Acc:768101]	3.34516	1.10445	3.71222	0.557626	0.806214	0.909231	3.59066	1.84425	up
GO:0005654	nucleoplasm	cellular_component	6	0.000126194	MSTRG.10017	HEMGN	hemogen [Source:NCBI gene;Acc:100155492]	0.0001	0.0001	0.0001	0.20796	0.291276	0.0145031	0.000583955	-10.7419	down
GO:0005654	nucleoplasm	cellular_component	6	0.000126194	MSTRG.104366	NUMA1	nuclear mitotic apparatus protein 1 [Source:NCBI gene;Acc:100526064]	1.26201	0.682789	6.33396	1.43245	0.552082	0.462087	3.38376	1.75863	up
GO:0005654	nucleoplasm	cellular_component	6	0.000126194	MSTRG.109372	CACYBP	calcyclin binding protein [Source:NCBI gene;Acc:100519266]	97.8079	61.3754	254.547	77.4146	53.3049	69.3359	2.06808	1.04829	up
GO:0005654	nucleoplasm	cellular_component	6	0.000126194	MSTRG.112452	KDM5C	lysine demethylase 5C [Source:NCBI gene;Acc:100037295]	1.87348	0.710987	4.61738	0.629051	0.272644	0.412781	5.47888	2.45388	up
GO:0005654	nucleoplasm	cellular_component	6	0.000126194	MSTRG.11472	CDK9	cyclin dependent kinase 9 [Source:NCBI gene;Acc:100307051]	8.28355	4.09182	20.0346	1.93261	1.81501	5.10026	3.66301	1.87303	up
GO:0005654	nucleoplasm	cellular_component	6	0.000126194	MSTRG.15452	PSPC1	paraspeckle component 1 [Source:NCBI gene;Acc:100520511]	6.05367	2.68572	5.20324	2.4389	1.68164	1.86627	2.32889	1.21964	up
GO:0005654	nucleoplasm	cellular_component	6	0.000126194	MSTRG.17372	DIS3	DIS3 homolog, exosome endoribonuclease and 3'-5' exoribonuclease [Source:NCBI gene;Acc:100521470]	33.2242	9.97355	72.3608	15.8595	12.629	12.7897	2.7995	1.48517	up
GO:0005654	nucleoplasm	cellular_component	6	0.000126194	MSTRG.19163	JMJD6	jumonji domain containing 6, arginine demethylase and lysine hydroxylase [Source:NCBI gene;Acc:100621462]	13.1284	2.1302	25.7506	6.93443	3.69533	5.07792	2.61077	1.38447	up
GO:0005654	nucleoplasm	cellular_component	6	0.000126194	MSTRG.21184	KPNB1	karyopherin subunit beta 1 [Source:NCBI gene;Acc:100518449]	11.0689	2.02578	8.91439	3.2395	3.97476	2.15129	2.35	1.23266	up
GO:0005654	nucleoplasm	cellular_component	6	0.000126194	MSTRG.22489	NUP88	nucleoporin 88 [Source:NCBI gene;Acc:414429]	29.8815	19.1362	47.3864	18.2321	13.2258	13.6662	2.13642	1.09519	up
GO:0005654	nucleoplasm	cellular_component	6	0.000126194	MSTRG.23178	FLII	FLII, actin remodeling protein [Source:NCBI gene;Acc:110256127]	3.15465	0.838091	1.66332	0.378046	0.617969	0.520353	3.73001	1.89918	up
GO:0005654	nucleoplasm	cellular_component	6	0.000126194	MSTRG.24701	RBM5	RNA binding motif protein 5 [Source:NCBI gene;Acc:100515237]	16.5905	4.81205	37.3707	10.1892	6.57387	7.76153	2.3965	1.26093	up
GO:0005654	nucleoplasm	cellular_component	6	0.000126194	MSTRG.26556	DBR1	debranching RNA lariats 1 [Source:NCBI gene;Acc:106505697]	8.18975	5.50593	14.9512	5.79787	3.47331	1.71602	2.60729	1.38255	up
GO:0005654	nucleoplasm	cellular_component	6	0.000126194	MSTRG.28065	ZNF639	zinc finger protein 639 [Source:NCBI gene;Acc:100623119]	15.9503	13.2192	90.8239	16.638	13.2657	18.7388	2.46684	1.30267	up
GO:0005654	nucleoplasm	cellular_component	6	0.000126194	MSTRG.34474	CHEK2	checkpoint kinase 2 [Source:NCBI gene;Acc:100192447]	1.44867	0.994929	39.1114	3.28603	1.92019	6.03302	3.69731	1.88648	up
GO:0005654	nucleoplasm	cellular_component	6	0.000126194	MSTRG.35203	SPRTN	SprT-like N-terminal domain [Source:NCBI gene;Acc:100155479]	5.46879	3.30185	6.51201	2.5419	2.96922	1.52487	2.17207	1.11907	up
GO:0005654	nucleoplasm	cellular_component	6	0.000126194	MSTRG.36080	SIRT1	sirtuin 1 [Source:NCBI gene;Acc:751859]	10.6301	1.76344	11.8235	4.94604	0.815457	0.883822	3.64422	1.86561	up
GO:0005654	nucleoplasm	cellular_component	6	0.000126194	MSTRG.38842	BCCIP	BRCA2 and CDKN1A interacting protein [Source:NCBI gene;Acc:100157478]	20.2708	11.3991	48.0693	11.6062	8.36388	12.269	2.47337	1.30648	up
GO:0005654	nucleoplasm	cellular_component	6	0.000126194	MSTRG.44342	PTMA	prothymosin alpha [Source:NCBI gene;Acc:100294684]	126.516	56.8352	695.172	60.1847	62.0825	148.53	3.24421	1.69787	up
GO:0005654	nucleoplasm	cellular_component	6	0.000126194	MSTRG.44661	ILKAP	ILK associated serine/threonine phosphatase [Source:NCBI gene;Acc:100518585]	5.13349	4.38975	4.46147	2.17162	0.990235	1.19606	3.20904	1.68214	up
GO:0005654	nucleoplasm	cellular_component	6	0.000126194	MSTRG.45830	ZNF131	zinc finger protein 131 [Source:NCBI gene;Acc:102159255]	9.43659	5.41826	12.1763	3.49984	3.38091	2.97241	2.7434	1.45596	up
GO:0005654	nucleoplasm	cellular_component	6	0.000126194	MSTRG.46467	SREK1	splicing regulatory glutamic acid and lysine rich protein 1 [Source:NCBI gene;Acc:100511789]	5.02614	4.19895	27.3523	3.54246	2.33959	6.67097	2.91384	1.54292	up
GO:0005654	nucleoplasm	cellular_component	6	0.000126194	MSTRG.48878	ENSSSCG00000031505	p21 (RAC1) activated kinase 5 [Source:NCBI gene;Acc:100152316]	25.0774	31.5512	4.00439	6.99721	4.51815	7.34107	3.21551	1.68505	up
GO:0005654	nucleoplasm	cellular_component	6	0.000126194	MSTRG.49623	NSFL1C	NSFL1 cofactor [Source:NCBI gene;Acc:100513186]	4.71258	2.39289	26.3678	4.97726	2.95235	4.34897	2.72615	1.44686	up
GO:0005654	nucleoplasm	cellular_component	6	0.000126194	MSTRG.50033	CTNNBL1	catenin beta like 1 [Source:NCBI gene;Acc:106506677]	12.2837	8.34065	14.1647	3.27521	5.776	5.91151	2.32505	1.21726	up
GO:0005654	nucleoplasm	cellular_component	6	0.000126194	MSTRG.50056	RPRD1B	regulation of nuclear pre-mRNA domain containing 1B [Source:NCBI gene;Acc:100157347]	8.64003	2.18698	10.4152	2.7961	2.41762	3.91284	2.32751	1.21879	up
GO:0005654	nucleoplasm	cellular_component	6	0.000126194	MSTRG.50942	SALL4	spalt like transcription factor 4 [Source:NCBI gene;Acc:100136902]	13.0646	12.2854	26.5665	0.366981	1.02056	0.852616	23.1754	4.53452	up
GO:0005654	nucleoplasm	cellular_component	6	0.000126194	MSTRG.52679	NRF1	nuclear respiratory factor 1 [Source:NCBI gene;Acc:100517203]	5.21814	4.53414	14.9262	4.7437	2.86595	2.31445	2.48672	1.31424	up
GO:0005654	nucleoplasm	cellular_component	6	0.000126194	MSTRG.55097	NUDT22	stress induced phosphoprotein 1 [Source:NCBI gene;Acc:100623923];DnaJ heat shock protein family (Hsp40) member C4 [Source:NCBI gene;Acc:100522005];fermitin family member 3 [Source:NCBI gene;Acc:100525326];nudix hydrolase 22 [Source:NCBI gene;Acc:100521244]	9.16821	7.65934	46.2753	7.77519	10.4154	9.15286	2.30779	1.20651	up
GO:0005654	nucleoplasm	cellular_component	6	0.000126194	MSTRG.57492	GATAD2A	GATA zinc finger domain containing 2A [Source:NCBI gene;Acc:100518418]	5.00588	1.6064	7.33296	2.3347	1.71786	1.48062	2.5203	1.3336	up
GO:0005654	nucleoplasm	cellular_component	6	0.000126194	MSTRG.57946	MRI1	methylthioribose-1-phosphate isomerase 1 [Source:NCBI gene;Acc:100525858]	1.38271	1.43132	10.0563	0.860481	1.25341	0.323393	5.2806	2.4007	up
GO:0005654	nucleoplasm	cellular_component	6	0.000126194	MSTRG.58343	ILF3	interleukin enhancer binding factor 3 [Source:NCBI gene;Acc:100515360]	19.9815	6.88083	40.0342	13.3043	7.54289	7.50342	2.35962	1.23855	up
GO:0005654	nucleoplasm	cellular_component	6	0.000126194	MSTRG.58975	POLR2E	RNA polymerase II subunit E [Source:NCBI gene;Acc:100623333]	71.8208	70.2473	119.157	23.2208	28.5725	67.2397	2.19456	1.13393	up
GO:0005654	nucleoplasm	cellular_component	6	0.000126194	MSTRG.60313	ELL2	elongation factor for RNA polymerase II 2 [Source:NCBI gene;Acc:100523777]	9.4023	1.28691	63.7478	2.78774	3.34757	2.12741	9.00878	3.17133	up
GO:0005654	nucleoplasm	cellular_component	6	0.000126194	MSTRG.62579	ZNF789	zinc finger protein 789 [Source:NCBI gene;Acc:100519827]	0.420645	1.01552	7.74404	0.33322	0.485115	1.16926	4.61876	2.2075	up
GO:0005654	nucleoplasm	cellular_component	6	0.000126194	MSTRG.62695	TAF6	minichromosome maintenance complex component 7 [Source:NCBI gene;Acc:110259871];TATA-box binding protein associated factor 6 [Source:NCBI gene;Acc:110259872]	11.7053	5.19189	13.8077	5.5482	4.40835	3.55037	2.27327	1.18477	up
GO:0005654	nucleoplasm	cellular_component	6	0.000126194	MSTRG.63000	BUD23	BUD23, rRNA methyltransferase and ribosome maturation factor [Source:NCBI gene;Acc:100525688]	9.68602	9.55777	210.956	26.9035	16.3803	36.0089	2.90316	1.53763	up
GO:0005654	nucleoplasm	cellular_component	6	0.000126194	MSTRG.66033	CAPG	capping actin protein, gelsolin like [Source:NCBI gene;Acc:100519653]	0.917673	3.16359	3.83483	0.0001	0.70779	0.337028	7.57581	2.9214	up
GO:0005654	nucleoplasm	cellular_component	6	0.000126194	MSTRG.68020	SRSF7	serine and arginine rich splicing factor 7 [Source:NCBI gene;Acc:100518189]	9.5073	19.7652	588.988	9.14701	11.3902	75.8523	6.41419	2.68127	up
GO:0005654	nucleoplasm	cellular_component	6	0.000126194	MSTRG.72255	JPH1	junctophilin 1 [Source:NCBI gene;Acc:100155368]	6.52568	7.88895	4.01553	0.929842	0.24793	0.870403	8.99833	3.16966	up
GO:0005654	nucleoplasm	cellular_component	6	0.000126194	MSTRG.73887	CRABP2	cellular retinoic acid binding protein 2 [Source:NCBI gene;Acc:100155151]	4.32812	3.46378	74.7034	2.03421	7.16577	11.5008	3.98512	1.99462	up
GO:0005654	nucleoplasm	cellular_component	6	0.000126194	MSTRG.75085	PIP5K1A	phosphatidylinositol-4-phosphate 5-kinase type 1 alpha [Source:NCBI gene;Acc:100624272]	12.2009	3.86307	35.0134	6.68179	3.46394	4.78832	3.4202	1.77408	up
GO:0005654	nucleoplasm	cellular_component	6	0.000126194	MSTRG.75302	PSRC1	proline and serine rich coiled-coil 1 [Source:NCBI gene;Acc:100156693]	3.49869	2.58664	8.02367	1.06738	2.13145	2.24244	2.59296	1.3746	up
GO:0005654	nucleoplasm	cellular_component	6	0.000126194	MSTRG.76585	RPS19BP1	ribosomal protein S19 binding protein 1 [Source:NCBI gene;Acc:100518907]	28.8313	9.98622	102.688	12.352	15.7155	24.2666	2.70389	1.43503	up
GO:0005654	nucleoplasm	cellular_component	6	0.000126194	MSTRG.77914	PTGES3	prostaglandin E synthase 3 [Source:NCBI gene;Acc:100155956]	38.9761	18.2356	172.669	30.4395	18.0548	46.2026	2.42754	1.2795	up
GO:0005654	nucleoplasm	cellular_component	6	0.000126194	MSTRG.78296	LYZ	cleavage and polyadenylation specific factor 6 [Source:NCBI gene;Acc:100152191];lysozyme [Source:NCBI gene;Acc:100157211]	5.59468	1.63279	10.8688	2.37687	2.203	1.57688	2.93926	1.55545	up
GO:0005654	nucleoplasm	cellular_component	6	0.000126194	MSTRG.78947	ETNK1	ethanolamine kinase 1 [Source:NCBI gene;Acc:110260724]	7.45361	2.39121	2.52689	2.20865	1.50289	1.20943	2.51408	1.33003	up
GO:0005654	nucleoplasm	cellular_component	6	0.000126194	MSTRG.80246	YAF2	YY1 associated factor 2 [Source:NCBI gene;Acc:110260764]	1.85175	3.01957	2.33715	0.743594	0.839456	1.45532	2.37249	1.2464	up
GO:0005654	nucleoplasm	cellular_component	6	0.000126194	MSTRG.84025	TIMM50	translocase of inner mitochondrial membrane 50 [Source:NCBI gene;Acc:100623818]	4.11834	4.22119	190.647	9.02365	7.34015	16.6024	6.03609	2.59361	up
GO:0005654	nucleoplasm	cellular_component	6	0.000126194	MSTRG.84367	GEMIN7	gem nuclear organelle associated protein 7 [Source:NCBI gene;Acc:100627643]	1.71296	1.44139	20.3772	1.90363	1.31486	3.33548	3.59042	1.84415	up
GO:0005654	nucleoplasm	cellular_component	6	0.000126194	MSTRG.84694	ETHE1	pleckstrin homology like domain family B member 3 [Source:NCBI gene;Acc:100520495];ETHE1, persulfide dioxygenase [Source:NCBI gene;Acc:106504117]	0.935439	0.53488	30.2751	1.96462	1.04387	5.44601	3.75485	1.90876	up
GO:0005654	nucleoplasm	cellular_component	6	0.000126194	MSTRG.85039	TFPT	TCF3 fusion partner [Source:NCBI gene;Acc:100520496]	1.54235	1.48017	14.5748	1.39573	1.04693	2.12389	3.85354	1.94618	up
GO:0005654	nucleoplasm	cellular_component	6	0.000126194	MSTRG.87134	SLC9A1	solute carrier family 9 member A1 [Source:NCBI gene;Acc:397458]	1.96047	1.04175	5.43868	0.0001	0.625558	0.873073	5.63203	2.49365	up
GO:0005654	nucleoplasm	cellular_component	6	0.000126194	MSTRG.87754	SNIP1	Smad nuclear interacting protein 1 [Source:NCBI gene;Acc:100620923]	12.6627	6.93548	15.5994	2.62985	5.81296	3.36899	2.97987	1.57525	up
GO:0005654	nucleoplasm	cellular_component	6	0.000126194	MSTRG.88233	SFPQ	splicing factor proline and glutamine rich [Source:NCBI gene;Acc:110261143]	31.5417	7.5159	41.831	15.2448	8.79315	12.7651	2.19787	1.13611	up
GO:0005654	nucleoplasm	cellular_component	6	0.000126194	MSTRG.88259	CLSPN	claspin [Source:NCBI gene;Acc:100525928]	20.5286	23.363	54.5759	12.5696	16.5723	17.4845	2.11184	1.0785	up
GO:0005654	nucleoplasm	cellular_component	6	0.000126194	MSTRG.88442	TGIF1	TGFB induced factor homeobox 1 [Source:NCBI gene;Acc:100625732]	0.115255	0.823815	7.0596	0.0001	0.525165	0.0569726	13.7378	3.78008	up
GO:0005654	nucleoplasm	cellular_component	6	0.000126194	MSTRG.91166	CDC20	cell division cycle 20 [Source:NCBI gene;Acc:397379]	8.22645	4.8627	32.3317	4.17399	4.82336	4.91893	3.26386	1.70658	up
GO:0005654	nucleoplasm	cellular_component	6	0.000126194	MSTRG.91199	TOE1	target of EGR1, exonuclease [Source:NCBI gene;Acc:100513546]	0.583574	3.09949	11.8017	0.0001	0.990874	1.07825	7.4834	2.90369	up
GO:0005654	nucleoplasm	cellular_component	6	0.000126194	MSTRG.91455	EXO5	zinc finger protein 684 [Source:NCBI gene;Acc:102167697];zinc finger protein 643 [Source:NCBI gene;Acc:100511204];exonuclease 5 [Source:NCBI gene;Acc:100511388]	3.54648	1.40907	6.90366	1.90261	1.52314	0.999729	2.67976	1.4221	up
GO:0005654	nucleoplasm	cellular_component	6	0.000126194	MSTRG.93586	NFYA	nuclear transcription factor Y subunit alpha [Source:NCBI gene;Acc:100151920]	12.1285	3.15922	42.2355	7.04601	6.28831	7.83812	2.71689	1.44196	up
GO:0005654	nucleoplasm	cellular_component	6	0.000126194	MSTRG.9388	KLF9	Kruppel like factor 9 [Source:NCBI gene;Acc:494562]	6.17394	1.23704	2.5859	1.0439	0.679213	0.886511	3.83078	1.93764	up
GO:0005654	nucleoplasm	cellular_component	6	0.000126194	MSTRG.94237	TRERF1	transcriptional regulating factor 1 [Source:NCBI gene;Acc:100153071]	0.31612	0.168981	1.24644	0.129299	0.00693647	0.0359571	10.0559	3.32997	up
GO:0005654	nucleoplasm	cellular_component	6	0.000126194	MSTRG.94907	PML	promyelocytic leukemia [Source:NCBI gene;Acc:100157336]	1.15143	0.48252	1.36346	0.0001	0.145145	0.0606072	14.561	3.86403	up
GO:0005654	nucleoplasm	cellular_component	6	0.000126194	MSTRG.94953	RPP25	ribonuclease P and MRP subunit p25 [Source:NCBI gene;Acc:100157338]	1.80152	0.249399	114.151	0.0001	0.074891	5.28154	21.6934	4.43919	up
GO:0005654	nucleoplasm	cellular_component	6	0.000126194	MSTRG.9744	VCP	valosin containing protein [Source:NCBI gene;Acc:397524]	27.9758	2.19208	85.1024	17.5647	7.77371	10.3216	3.23247	1.69264	up
GO:0005654	nucleoplasm	cellular_component	6	0.000126194	MSTRG.99463	KLF3	Kruppel like factor 3 [Source:NCBI gene;Acc:100174960]	2.96489	2.67282	19.9251	3.7387	1.15101	5.04106	2.5741	1.36407	up
GO:0045892	negative regulation of transcription, DNA-templated	biological_process	9	0.000130056	MSTRG.112452	KDM5C	lysine demethylase 5C [Source:NCBI gene;Acc:100037295]	1.87348	0.710987	4.61738	0.629051	0.272644	0.412781	5.47888	2.45388	up
GO:0045892	negative regulation of transcription, DNA-templated	biological_process	9	0.000130056	MSTRG.15452	PSPC1	paraspeckle component 1 [Source:NCBI gene;Acc:100520511]	6.05367	2.68572	5.20324	2.4389	1.68164	1.86627	2.32889	1.21964	up
GO:0045892	negative regulation of transcription, DNA-templated	biological_process	9	0.000130056	MSTRG.22130	INPP5K	inositol polyphosphate-5-phosphatase K [Source:NCBI gene;Acc:100462756]	1.04661	0.36321	7.05703	0.0848267	0.426005	0.735021	6.79603	2.76469	up
GO:0045892	negative regulation of transcription, DNA-templated	biological_process	9	0.000130056	MSTRG.22464	MYBBP1A	MYB binding protein 1a [Source:NCBI gene;Acc:100520635]	4.5467	1.41351	7.02621	0.604432	0.715099	1.64339	4.38297	2.13191	up
GO:0045892	negative regulation of transcription, DNA-templated	biological_process	9	0.000130056	MSTRG.28065	ZNF639	zinc finger protein 639 [Source:NCBI gene;Acc:100623119]	15.9503	13.2192	90.8239	16.638	13.2657	18.7388	2.46684	1.30267	up
GO:0045892	negative regulation of transcription, DNA-templated	biological_process	9	0.000130056	MSTRG.28404	ADIPOQ	adiponectin, C1Q and collagen domain containing [Source:NCBI gene;Acc:397660]	0.0001	0.0001	0.0141758	0.833295	0.244076	0.0687162	0.0125434	-6.31693	down
GO:0045892	negative regulation of transcription, DNA-templated	biological_process	9	0.000130056	MSTRG.36080	SIRT1	sirtuin 1 [Source:NCBI gene;Acc:751859]	10.6301	1.76344	11.8235	4.94604	0.815457	0.883822	3.64422	1.86561	up
GO:0045892	negative regulation of transcription, DNA-templated	biological_process	9	0.000130056	MSTRG.51440	TNFRSF6B	Lck interacting transmembrane adaptor 1 [Source:NCBI gene;Acc:100625216];zinc finger CCCH-type and G-patch domain containing [Source:NCBI gene;Acc:100625315];TNF receptor superfamily member 6b [Source:NCBI gene;Acc:110257499]	0.814884	0.432031	0.981586	0.132899	0.269797	0.121517	4.25113	2.08785	up
GO:0045892	negative regulation of transcription, DNA-templated	biological_process	9	0.000130056	MSTRG.51863	CDK5	cyclin dependent kinase 5 [Source:NCBI gene;Acc:733700]	24.4858	33.3036	22.5846	71.6106	84.6374	84.4365	0.333939	-1.58234	down
GO:0045892	negative regulation of transcription, DNA-templated	biological_process	9	0.000130056	MSTRG.54581	CDKN1C	cyclin dependent kinase inhibitor 1C [Source:NCBI gene;Acc:110259225]	0.876312	0.022968	2.58702	0.0001	0.0001	0.0916372	37.9617	5.24647	up
GO:0045892	negative regulation of transcription, DNA-templated	biological_process	9	0.000130056	MSTRG.57492	GATAD2A	GATA zinc finger domain containing 2A [Source:NCBI gene;Acc:100518418]	5.00588	1.6064	7.33296	2.3347	1.71786	1.48062	2.5203	1.3336	up
GO:0045892	negative regulation of transcription, DNA-templated	biological_process	9	0.000130056	MSTRG.58343	ILF3	interleukin enhancer binding factor 3 [Source:NCBI gene;Acc:100515360]	19.9815	6.88083	40.0342	13.3043	7.54289	7.50342	2.35962	1.23855	up
GO:0045892	negative regulation of transcription, DNA-templated	biological_process	9	0.000130056	MSTRG.62057	PPARGC1B	PPARG coactivator 1 beta [Source:NCBI gene;Acc:100329221]	0.911228	0.401095	3.42388	0.631875	0.13127	0.223529	4.80017	2.26309	up
GO:0045892	negative regulation of transcription, DNA-templated	biological_process	9	0.000130056	MSTRG.64734	ZNF263	zinc finger protein 263 [Source:NCBI gene;Acc:100520900]	2.29073	0.580579	3.8637	0.782647	0.231646	0.530562	4.35964	2.12421	up
GO:0045892	negative regulation of transcription, DNA-templated	biological_process	9	0.000130056	MSTRG.70924	KLF10	Kruppel like factor 10 [Source:NCBI gene;Acc:100153665]	21.3611	1.97878	88.9908	8.35742	3.10623	18.0521	3.80578	1.92819	up
GO:0045892	negative regulation of transcription, DNA-templated	biological_process	9	0.000130056	MSTRG.77755	DDIT3	DNA damage inducible transcript 3 [Source:NCBI gene;Acc:100240743]	16.6778	25.1906	93.521	13.4493	15.5646	11.7386	3.32224	1.73216	up
GO:0045892	negative regulation of transcription, DNA-templated	biological_process	9	0.000130056	MSTRG.80246	YAF2	YY1 associated factor 2 [Source:NCBI gene;Acc:110260764]	1.85175	3.01957	2.33715	0.743594	0.839456	1.45532	2.37249	1.2464	up
GO:0045892	negative regulation of transcription, DNA-templated	biological_process	9	0.000130056	MSTRG.84204	ENSSSCG00000023195	zinc finger protein 568-like [Source:NCBI gene;Acc:102159768]	3.90185	1.20915	5.25421	0.649374	1.37868	1.96399	2.59647	1.37655	up
GO:0045892	negative regulation of transcription, DNA-templated	biological_process	9	0.000130056	MSTRG.86364	ENSSSCG00000003444	PRAME family member 12 [Source:NCBI gene;Acc:100737881]	14.262	26.5842	46.4828	6.43148	10.1661	5.86926	3.88702	1.95866	up
GO:0045892	negative regulation of transcription, DNA-templated	biological_process	9	0.000130056	MSTRG.86370	ENSSSCG00000033821	PRAME family member 12-like [Source:NCBI gene;Acc:100516915]	9.01231	9.75783	58.6302	13.9307	10.5352	5.3872	2.59271	1.37446	up
GO:0045892	negative regulation of transcription, DNA-templated	biological_process	9	0.000130056	MSTRG.86371	ENSSSCG00000039417	melanoma antigen preferentially expressed in tumors-like [Source:NCBI gene;Acc:100517659];PRAME family member 27-like [Source:NCBI gene;Acc:100517101];PRAME family member 12-like [Source:NCBI gene;Acc:100517830]	17.3557	23.7949	52.1401	17.3504	8.43617	5.68352	2.96443	1.56775	up
GO:0045892	negative regulation of transcription, DNA-templated	biological_process	9	0.000130056	MSTRG.86383	ENSSSCG00000032991	melanoma antigen preferentially expressed in tumors-like [Source:NCBI gene;Acc:100624852]	6.37156	7.15771	18.2299	6.76566	4.05415	1.60382	2.55635	1.35408	up
GO:0045892	negative regulation of transcription, DNA-templated	biological_process	9	0.000130056	MSTRG.88233	SFPQ	splicing factor proline and glutamine rich [Source:NCBI gene;Acc:110261143]	31.5417	7.5159	41.831	15.2448	8.79315	12.7651	2.19787	1.13611	up
GO:0045892	negative regulation of transcription, DNA-templated	biological_process	9	0.000130056	MSTRG.94907	PML	promyelocytic leukemia [Source:NCBI gene;Acc:100157336]	1.15143	0.48252	1.36346	0.0001	0.145145	0.0606072	14.561	3.86403	up
GO:0045892	negative regulation of transcription, DNA-templated	biological_process	9	0.000130056	MSTRG.95503	FOXG1	forkhead box G1 [Source:NCBI gene;Acc:110261579]	4.6423	1.53924	4.11902	0.096216	0.65272	0.389017	9.05184	3.17821	up
GO:0022417	protein maturation by protein folding	biological_process	5	0.000150298	MSTRG.111260	PRDX4	peroxiredoxin 4 [Source:NCBI gene;Acc:100152260]	45.342	22.0284	171.174	25.2903	26.3507	33.8255	2.79108	1.48082	up
GO:0022417	protein maturation by protein folding	biological_process	5	0.000150298	MSTRG.26178	CHCHD4	coiled-coil-helix-coiled-coil-helix domain containing 4 [Source:NCBI gene;Acc:100154663]	29.3005	15.7394	225.038	10.053	20.1225	53.3061	3.23518	1.69385	up
GO:0022417	protein maturation by protein folding	biological_process	5	0.000150298	MSTRG.54814	AIP	aryl hydrocarbon receptor interacting protein [Source:NCBI gene;Acc:100511065]	4.87519	3.15538	40.2714	2.7223	4.09064	5.93527	3.78892	1.92179	up
GO:0042382	paraspeckles	cellular_component	8	0.000150298	MSTRG.15452	PSPC1	paraspeckle component 1 [Source:NCBI gene;Acc:100520511]	6.05367	2.68572	5.20324	2.4389	1.68164	1.86627	2.32889	1.21964	up
GO:0042382	paraspeckles	cellular_component	8	0.000150298	MSTRG.78296	LYZ	cleavage and polyadenylation specific factor 6 [Source:NCBI gene;Acc:100152191];lysozyme [Source:NCBI gene;Acc:100157211]	5.59468	1.63279	10.8688	2.37687	2.203	1.57688	2.93926	1.55545	up
GO:0042382	paraspeckles	cellular_component	8	0.000150298	MSTRG.88233	SFPQ	splicing factor proline and glutamine rich [Source:NCBI gene;Acc:110261143]	31.5417	7.5159	41.831	15.2448	8.79315	12.7651	2.19787	1.13611	up
GO:0090307	mitotic spindle assembly	biological_process	10	0.00017836	MSTRG.21184	KPNB1	karyopherin subunit beta 1 [Source:NCBI gene;Acc:100518449]	11.0689	2.02578	8.91439	3.2395	3.97476	2.15129	2.35	1.23266	up
GO:0090307	mitotic spindle assembly	biological_process	10	0.00017836	MSTRG.34474	CHEK2	checkpoint kinase 2 [Source:NCBI gene;Acc:100192447]	1.44867	0.994929	39.1114	3.28603	1.92019	6.03302	3.69731	1.88648	up
GO:0090307	mitotic spindle assembly	biological_process	10	0.00017836	MSTRG.38842	BCCIP	BRCA2 and CDKN1A interacting protein [Source:NCBI gene;Acc:100157478]	20.2708	11.3991	48.0693	11.6062	8.36388	12.269	2.47337	1.30648	up
GO:0090307	mitotic spindle assembly	biological_process	10	0.00017836	MSTRG.85779	WRAP73	WD repeat containing, antisense to TP73 [Source:NCBI gene;Acc:100512788]	0.608583	2.69043	1.78441	0.648487	0.531962	0.423633	3.16905	1.66405	up
GO:0090307	mitotic spindle assembly	biological_process	10	0.00017836	MSTRG.91166	CDC20	cell division cycle 20 [Source:NCBI gene;Acc:397379]	8.22645	4.8627	32.3317	4.17399	4.82336	4.91893	3.26386	1.70658	up
GO:0010918	positive regulation of mitochondrial membrane potential	biological_process	7	0.000506654	MSTRG.36080	SIRT1	sirtuin 1 [Source:NCBI gene;Acc:751859]	10.6301	1.76344	11.8235	4.94604	0.815457	0.883822	3.64422	1.86561	up
GO:0010918	positive regulation of mitochondrial membrane potential	biological_process	7	0.000506654	MSTRG.65291	MTLN	mitoregulin [Source:HGNC Symbol;Acc:HGNC:27339]	16.5756	29.124	17.3897	4.90585	8.46617	12.4927	2.43921	1.28641	up
GO:0010918	positive regulation of mitochondrial membrane potential	biological_process	7	0.000506654	MSTRG.9744	VCP	valosin containing protein [Source:NCBI gene;Acc:397524]	27.9758	2.19208	85.1024	17.5647	7.77371	10.3216	3.23247	1.69264	up
GO:0016667	oxidoreductase activity, acting on a sulfur group of donors	molecular_function	5	0.000625877	MSTRG.49685	SRXN1	sulfiredoxin 1 [Source:NCBI gene;Acc:100517736]	0.173116	1.9409	8.1113	0.0991465	0.374633	0.470424	10.8296	3.4369	up
GO:0016667	oxidoreductase activity, acting on a sulfur group of donors	molecular_function	5	0.000625877	MSTRG.57596	IFI30	IFI30, lysosomal thiol reductase [Source:NCBI gene;Acc:100174943]	2.38845	0.905693	93.6735	5.57772	2.57087	13.118	4.55963	2.18892	up
GO:0042595	behavioral response to starvation	biological_process	6	0.000625877	MSTRG.36080	SIRT1	sirtuin 1 [Source:NCBI gene;Acc:751859]	10.6301	1.76344	11.8235	4.94604	0.815457	0.883822	3.64422	1.86561	up
GO:0042595	behavioral response to starvation	biological_process	6	0.000625877	MSTRG.85424	GALP	galanin like peptide [Source:NCBI gene;Acc:396772]	0.0001	0.029416	31.3466	0.374382	0.0001	1.18662	20.0987	4.32903	up
GO:0014066	regulation of phosphatidylinositol 3-kinase signaling	biological_process	9	0.000795594	MSTRG.26821	DIPK2A	divergent protein kinase domain 2A [Source:NCBI gene;Acc:100517858]	10.2388	1.57872	3.33817	1.90782	1.53397	0.727297	3.63524	1.86205	up
GO:0014066	regulation of phosphatidylinositol 3-kinase signaling	biological_process	9	0.000795594	MSTRG.50146	PPP1R16B	protein phosphatase 1 regulatory subunit 16B [Source:NCBI gene;Acc:100517865]	0.0623554	0.184918	1.84682	0.00926191	0.125844	0.0735489	10.0362	3.32714	up
GO:0014066	regulation of phosphatidylinositol 3-kinase signaling	biological_process	9	0.000795594	MSTRG.51440	TNFRSF6B	Lck interacting transmembrane adaptor 1 [Source:NCBI gene;Acc:100625216];zinc finger CCCH-type and G-patch domain containing [Source:NCBI gene;Acc:100625315];TNF receptor superfamily member 6b [Source:NCBI gene;Acc:110257499]	0.814884	0.432031	0.981586	0.132899	0.269797	0.121517	4.25113	2.08785	up
GO:0003730	mRNA 3'-UTR binding	molecular_function	8	0.000973218	MSTRG.112252	ENSSSCG00000021591	RNA binding motif protein 3 [Source:NCBI gene;Acc:100627807]	7.23622	9.76504	82.0532	12.1824	7.6919	16.5199	2.72171	1.44451	up
GO:0003730	mRNA 3'-UTR binding	molecular_function	8	0.000973218	MSTRG.22901	FXR2	SRY-box 15 [Source:NCBI gene;Acc:100522397];FMR1 autosomal homolog 2 [Source:NCBI gene;Acc:100512131]	1.15621	0.24167	8.0431	1.2522	0.602654	1.1058	3.18881	1.67302	up
GO:0003730	mRNA 3'-UTR binding	molecular_function	8	0.000973218	MSTRG.46721	CPEB4	cytoplasmic polyadenylation element binding protein 4 [Source:NCBI gene;Acc:100521758]	7.53837	3.90275	8.43843	1.37632	3.12876	4.25031	2.27055	1.18304	up
GO:0003730	mRNA 3'-UTR binding	molecular_function	8	0.000973218	MSTRG.58324	ENSSSCG00000013607		35.1636	13.8877	108.172	37.8837	16.838	12.5312	2.3378	1.22515	up
GO:0003730	mRNA 3'-UTR binding	molecular_function	8	0.000973218	MSTRG.58485	ENSSSCG00000033635	putative methyl-CpG-binding domain protein 3-like 5 [Source:NCBI gene;Acc:102167984]	54.8288	71.4496	516.721	67.4439	44.3574	60.1772	3.73884	1.90259	up
GO:0003730	mRNA 3'-UTR binding	molecular_function	8	0.000973218	MSTRG.64439	CARHSP1	calcium regulated heat stable protein 1 [Source:NCBI gene;Acc:100521547]	14.9497	8.56103	48.6627	4.83815	9.96593	5.43202	3.56657	1.83454	up
GO:0003730	mRNA 3'-UTR binding	molecular_function	8	0.000973218	MSTRG.98812	CPEB2	cytoplasmic polyadenylation element binding protein 2 [Source:NCBI gene;Acc:100462674]	2.32485	0.581087	3.41099	0.158418	0.576759	0.713527	4.3604	2.12446	up
GO:0021522	spinal cord motor neuron differentiation	biological_process	7	0.00111589	MSTRG.1311	OLIG3	oligodendrocyte transcription factor 3 [Source:NCBI gene;Acc:100153431]	13.6502	1.16333	12.2785	1.86889	4.4973	0.494299	3.949	1.98149	up
GO:0021522	spinal cord motor neuron differentiation	biological_process	7	0.00111589	MSTRG.49383	NKX2-2	NK2 homeobox 2 [Source:NCBI gene;Acc:100626520]	6.74525	1.18549	8.00906	0.837896	1.36997	2.34548	3.50068	1.80764	up
GO:0021522	spinal cord motor neuron differentiation	biological_process	7	0.00111589	MSTRG.75940	LMO4	LIM domain only 4 [Source:NCBI gene;Acc:100127155]	8.42534	3.74971	18.7672	3.92403	3.76964	3.41891	2.78443	1.47738	up
GO:0021522	spinal cord motor neuron differentiation	biological_process	7	0.00111589	MSTRG.92677	BTN2A2	activator of basal transcription 1 [Source:NCBI gene;Acc:100153723];butyrophilin subfamily 2 member A2 [Source:NCBI gene;Acc:100626604]	10.3356	5.3504	20.0731	4.33574	5.46787	2.50645	2.90487	1.53847	up
GO:0051898	negative regulation of protein kinase B signaling	biological_process	10	0.00147219	MSTRG.19291	SLC9A3R1	SLC9A3 regulator 1 [Source:NCBI gene;Acc:100233201]	12.6879	3.50327	37.9822	5.93492	3.90703	1.68213	4.70088	2.23293	up
GO:0051898	negative regulation of protein kinase B signaling	biological_process	10	0.00147219	MSTRG.22130	INPP5K	inositol polyphosphate-5-phosphatase K [Source:NCBI gene;Acc:100462756]	1.04661	0.36321	7.05703	0.0848267	0.426005	0.735021	6.79603	2.76469	up
GO:0051898	negative regulation of protein kinase B signaling	biological_process	10	0.00147219	MSTRG.36080	SIRT1	sirtuin 1 [Source:NCBI gene;Acc:751859]	10.6301	1.76344	11.8235	4.94604	0.815457	0.883822	3.64422	1.86561	up
GO:0051898	negative regulation of protein kinase B signaling	biological_process	10	0.00147219	MSTRG.77755	DDIT3	DNA damage inducible transcript 3 [Source:NCBI gene;Acc:100240743]	16.6778	25.1906	93.521	13.4493	15.5646	11.7386	3.32224	1.73216	up
GO:0051898	negative regulation of protein kinase B signaling	biological_process	10	0.00147219	MSTRG.92677	BTN2A2	activator of basal transcription 1 [Source:NCBI gene;Acc:100153723];butyrophilin subfamily 2 member A2 [Source:NCBI gene;Acc:100626604]	10.3356	5.3504	20.0731	4.33574	5.46787	2.50645	2.90487	1.53847	up
GO:0005681	spliceosomal complex	cellular_component	6	0.00166941	MSTRG.112252	ENSSSCG00000021591	RNA binding motif protein 3 [Source:NCBI gene;Acc:100627807]	7.23622	9.76504	82.0532	12.1824	7.6919	16.5199	2.72171	1.44451	up
GO:0005681	spliceosomal complex	cellular_component	6	0.00166941	MSTRG.24701	RBM5	RNA binding motif protein 5 [Source:NCBI gene;Acc:100515237]	16.5905	4.81205	37.3707	10.1892	6.57387	7.76153	2.3965	1.26093	up
GO:0005681	spliceosomal complex	cellular_component	6	0.00166941	MSTRG.34328	TFIP11	tuftelin interacting protein 11 [Source:NCBI gene;Acc:768099]	9.69912	5.95684	10.1801	3.8833	2.27836	3.02163	2.81337	1.4923	up
GO:0005681	spliceosomal complex	cellular_component	6	0.00166941	MSTRG.50033	CTNNBL1	catenin beta like 1 [Source:NCBI gene;Acc:106506677]	12.2837	8.34065	14.1647	3.27521	5.776	5.91151	2.32505	1.21726	up
GO:0005681	spliceosomal complex	cellular_component	6	0.00166941	MSTRG.62566	BUD31	BUD31 homolog [Source:NCBI gene;Acc:100520297]	173.344	118.701	530.413	120.78	124.932	122.905	2.23119	1.15782	up
GO:0005681	spliceosomal complex	cellular_component	6	0.00166941	MSTRG.74733	BCAS2	BCAS2, pre-mRNA processing factor [Source:NCBI gene;Acc:100154006]	150.559	232.918	708.811	142.55	152.858	149.858	2.45312	1.29462	up
GO:0005681	spliceosomal complex	cellular_component	6	0.00166941	MSTRG.75194	ENSSSCG00000006665	splicing factor 3b subunit 4 [Source:NCBI gene;Acc:100157814]	33.7728	12.7193	138.647	14.0006	12.1267	18.3344	4.16403	2.05798	up
GO:0045041	protein import into mitochondrial intermembrane space	biological_process	12	0.00184642	MSTRG.107236	ENSSSCG00000036493		45.5529	25.3701	387.862	10.532	37.0131	51.5873	4.628	2.21039	up
GO:0045041	protein import into mitochondrial intermembrane space	biological_process	12	0.00184642	MSTRG.26178	CHCHD4	coiled-coil-helix-coiled-coil-helix domain containing 4 [Source:NCBI gene;Acc:100154663]	29.3005	15.7394	225.038	10.053	20.1225	53.3061	3.23518	1.69385	up
GO:0071008	U2-type post-mRNA release spliceosomal complex	cellular_component	8	0.00184642	MSTRG.34328	TFIP11	tuftelin interacting protein 11 [Source:NCBI gene;Acc:768099]	9.69912	5.95684	10.1801	3.8833	2.27836	3.02163	2.81337	1.4923	up
GO:0071008	U2-type post-mRNA release spliceosomal complex	cellular_component	8	0.00184642	MSTRG.99158	DHX15	DEAH-box helicase 15 [Source:NCBI gene;Acc:100517041]	18.7481	4.37076	45.9908	11.3666	5.29805	13.1217	2.32018	1.21424	up
GO:0006452	translational frameshifting	biological_process	9	0.00184642	MSTRG.22641	ENSSSCG00000038359	eukaryotic translation initiation factor 5A [Source:NCBI gene;Acc:100517970]	10.2982	4.50118	63.7005	7.317	6.78659	13.2434	2.87051	1.52131	up
GO:0006452	translational frameshifting	biological_process	9	0.00184642	MSTRG.27803	ENSSSCG00000036114	eukaryotic translation initiation factor 5A2 [Source:NCBI gene;Acc:106505742];ribosomal protein L22 like 1 [Source:NCBI gene;Acc:100627256]	12.8788	9.684	18.2331	4.28299	5.24538	8.02598	2.32398	1.2166	up
GO:0051048	negative regulation of secretion	biological_process	8	0.00184642	MSTRG.102771	EGF	epidermal growth factor [Source:NCBI gene;Acc:397083]	0.30735	0.339002	0.18961	2.53215	0.795933	1.24423	0.182831	-2.45142	down
GO:0051048	negative regulation of secretion	biological_process	8	0.00184642	MSTRG.77723	ERBB3	proliferation-associated 2G4 [Source:NCBI gene;Acc:100737962];erb-b2 receptor tyrosine kinase 3 [Source:NCBI gene;Acc:100525045]	15.0004	7.1419	103.668	10.9912	8.57419	20.2507	3.15977	1.65982	up
GO:0042327	positive regulation of phosphorylation	biological_process	10	0.00235536	MSTRG.102771	EGF	epidermal growth factor [Source:NCBI gene;Acc:397083]	0.30735	0.339002	0.18961	2.53215	0.795933	1.24423	0.182831	-2.45142	down
GO:0042327	positive regulation of phosphorylation	biological_process	10	0.00235536	MSTRG.43413	FZD7	frizzled class receptor 7 [Source:NCBI gene;Acc:100513691]	16.6633	1.66929	4.40771	1.70139	2.0536	0.864346	4.92285	2.2995	up
GO:0042327	positive regulation of phosphorylation	biological_process	10	0.00235536	MSTRG.62057	PPARGC1B	PPARG coactivator 1 beta [Source:NCBI gene;Acc:100329221]	0.911228	0.401095	3.42388	0.631875	0.13127	0.223529	4.80017	2.26309	up
GO:0042327	positive regulation of phosphorylation	biological_process	10	0.00235536	MSTRG.96093	ANG	angiogenin [Source:HGNC Symbol;Acc:HGNC:483]	34.2487	23.791	36.4955	24.7842	10.4509	11.8038	2.00972	1.007	up
GO:0006368	transcription elongation from RNA polymerase II promoter	biological_process	9	0.00235536	MSTRG.11472	CDK9	cyclin dependent kinase 9 [Source:NCBI gene;Acc:100307051]	8.28355	4.09182	20.0346	1.93261	1.81501	5.10026	3.66301	1.87303	up
GO:0006368	transcription elongation from RNA polymerase II promoter	biological_process	9	0.00235536	MSTRG.21104	SUPT4H1	SPT4 homolog, DSIF elongation factor subunit [Source:NCBI gene;Acc:100515097]	54.4529	49.446	171.85	11.4267	38.3573	16.4836	4.16115	2.05698	up
GO:0006368	transcription elongation from RNA polymerase II promoter	biological_process	9	0.00235536	MSTRG.24597	SETD2	SET domain containing 2, histone lysine methyltransferase [Source:NCBI gene;Acc:100623101]	7.85947	0.471028	11.2951	2.54983	1.61333	2.26887	3.05122	1.60939	up
GO:0006368	transcription elongation from RNA polymerase II promoter	biological_process	9	0.00235536	MSTRG.60313	ELL2	elongation factor for RNA polymerase II 2 [Source:NCBI gene;Acc:100523777]	9.4023	1.28691	63.7478	2.78774	3.34757	2.12741	9.00878	3.17133	up
GO:0008195	phosphatidate phosphatase activity	molecular_function	8	0.00290048	MSTRG.40728	PLPP5	phospholipid phosphatase 5 [Source:NCBI gene;Acc:100152049]	1.10551	0.659822	0.177516	0.0001	0.0001	0.0001	6476.17	12.6609	up
GO:0008195	phosphatidate phosphatase activity	molecular_function	8	0.00290048	MSTRG.68976	LPIN1	lipin 1 [Source:NCBI gene;Acc:100170845]	0.266096	0.113	0.171402	0.0001	0.0093495	0.0001	57.6469	5.84917	up
GO:0008195	phosphatidate phosphatase activity	molecular_function	8	0.00290048	MSTRG.90482	ENSSSCG00000003839	phospholipid phosphatase 3 [Source:NCBI gene;Acc:100512419]	0.170692	0.269131	0.165871	2.15789	0.27726	3.1786	0.107895	-3.21231	down
GO:0060669	embryonic placenta morphogenesis	biological_process	5	0.00363157	MSTRG.24597	SETD2	SET domain containing 2, histone lysine methyltransferase [Source:NCBI gene;Acc:100623101]	7.85947	0.471028	11.2951	2.54983	1.61333	2.26887	3.05122	1.60939	up
GO:0060669	embryonic placenta morphogenesis	biological_process	5	0.00363157	MSTRG.84204	ENSSSCG00000023195	zinc finger protein 568-like [Source:NCBI gene;Acc:102159768]	3.90185	1.20915	5.25421	0.649374	1.37868	1.96399	2.59647	1.37655	up
GO:0045901	positive regulation of translational elongation	biological_process	11	0.00363157	MSTRG.22641	ENSSSCG00000038359	eukaryotic translation initiation factor 5A [Source:NCBI gene;Acc:100517970]	10.2982	4.50118	63.7005	7.317	6.78659	13.2434	2.87051	1.52131	up
GO:0045901	positive regulation of translational elongation	biological_process	11	0.00363157	MSTRG.27803	ENSSSCG00000036114	eukaryotic translation initiation factor 5A2 [Source:NCBI gene;Acc:106505742];ribosomal protein L22 like 1 [Source:NCBI gene;Acc:100627256]	12.8788	9.684	18.2331	4.28299	5.24538	8.02598	2.32398	1.2166	up
GO:0061673	mitotic spindle astral microtubule	cellular_component	10	0.00363157	MSTRG.104366	NUMA1	nuclear mitotic apparatus protein 1 [Source:NCBI gene;Acc:100526064]	1.26201	0.682789	6.33396	1.43245	0.552082	0.462087	3.38376	1.75863	up
GO:0061673	mitotic spindle astral microtubule	cellular_component	10	0.00363157	MSTRG.35277	CCSAP	centriole, cilia and spindle associated protein [Source:NCBI gene;Acc:100521297]	4.01778	2.01829	10.9958	2.87717	2.13877	1.74755	2.51821	1.3324	up
GO:0070579	methylcytosine dioxygenase activity	molecular_function	7	0.00363157	MSTRG.36116	TET1	tet methylcytosine dioxygenase 1 [Source:NCBI gene;Acc:100625859]	0.90783	1.96202	3.88678	0.734946	0.577457	0.306737	4.17297	2.06108	up
GO:0070579	methylcytosine dioxygenase activity	molecular_function	7	0.00363157	MSTRG.97229	ALKBH1	alkB homolog 1, histone H2A dioxygenase [Source:NCBI gene;Acc:100623752]	4.30837	4.82178	6.04977	2.28421	1.51904	2.15475	2.54782	1.34926	up
GO:2000481	positive regulation of cAMP-dependent protein kinase activity	biological_process	13	0.00363157	MSTRG.28404	ADIPOQ	adiponectin, C1Q and collagen domain containing [Source:NCBI gene;Acc:397660]	0.0001	0.0001	0.0141758	0.833295	0.244076	0.0687162	0.0125434	-6.31693	down
GO:2000481	positive regulation of cAMP-dependent protein kinase activity	biological_process	13	0.00363157	MSTRG.36080	SIRT1	sirtuin 1 [Source:NCBI gene;Acc:751859]	10.6301	1.76344	11.8235	4.94604	0.815457	0.883822	3.64422	1.86561	up
GO:0045905	positive regulation of translational termination	biological_process	11	0.00363157	MSTRG.22641	ENSSSCG00000038359	eukaryotic translation initiation factor 5A [Source:NCBI gene;Acc:100517970]	10.2982	4.50118	63.7005	7.317	6.78659	13.2434	2.87051	1.52131	up
GO:0045905	positive regulation of translational termination	biological_process	11	0.00363157	MSTRG.27803	ENSSSCG00000036114	eukaryotic translation initiation factor 5A2 [Source:NCBI gene;Acc:106505742];ribosomal protein L22 like 1 [Source:NCBI gene;Acc:100627256]	12.8788	9.684	18.2331	4.28299	5.24538	8.02598	2.32398	1.2166	up
GO:0061041	regulation of wound healing	biological_process	8	0.00363157	MSTRG.50399	SRSF6	serine and arginine rich splicing factor 6 [Source:NCBI gene;Acc:768102]	14.4637	3.36186	79.2637	9.79219	8.08947	12.4318	3.20284	1.67935	up
GO:0061041	regulation of wound healing	biological_process	8	0.00363157	MSTRG.64659	TNFRSF12A	TNF receptor superfamily member 12A [Source:NCBI gene;Acc:100217390]	1.96866	0.930743	60.998	3.21599	0.393721	8.02761	5.49073	2.457	up
GO:0032510	endosome to lysosome transport via multivesicular body sorting pathway	biological_process	9	0.00363157	MSTRG.58772	UBXN6	UBX domain protein 6 [Source:NCBI gene;Acc:100524481]	3.45487	0.971381	7.88082	0.45059	1.30665	2.19006	3.11784	1.64055	up
GO:0032510	endosome to lysosome transport via multivesicular body sorting pathway	biological_process	9	0.00363157	MSTRG.9744	VCP	valosin containing protein [Source:NCBI gene;Acc:397524]	27.9758	2.19208	85.1024	17.5647	7.77371	10.3216	3.23247	1.69264	up
GO:0001046	core promoter sequence-specific DNA binding	molecular_function	9	0.00363157	MSTRG.52679	NRF1	nuclear respiratory factor 1 [Source:NCBI gene;Acc:100517203]	5.21814	4.53414	14.9262	4.7437	2.86595	2.31445	2.48672	1.31424	up
GO:0001046	core promoter sequence-specific DNA binding	molecular_function	9	0.00363157	MSTRG.70924	KLF10	Kruppel like factor 10 [Source:NCBI gene;Acc:100153665]	21.3611	1.97878	88.9908	8.35742	3.10623	18.0521	3.80578	1.92819	up
GO:0005730	nucleolus	cellular_component	6	0.00363569	MSTRG.100915	UTP3	UTP3, small subunit processome component [Source:NCBI gene;Acc:100217385]	17.6799	7.21581	41.8329	11.7184	5.98072	5.99399	2.81637	1.49384	up
GO:0005730	nucleolus	cellular_component	6	0.00363569	MSTRG.11870	SURF2	surfeit 2 [Source:NCBI gene;Acc:110256514]	0.580882	0.336008	9.72311	0.526263	0.237863	1.61314	4.47573	2.16212	up
GO:0005730	nucleolus	cellular_component	6	0.00363569	MSTRG.15709	RASL11A	RAS like family 11 member A [Source:NCBI gene;Acc:100736950]	47.6779	13.8804	7.89619	4.65494	6.60856	7.35642	3.73012	1.89922	up
GO:0005730	nucleolus	cellular_component	6	0.00363569	MSTRG.19163	JMJD6	jumonji domain containing 6, arginine demethylase and lysine hydroxylase [Source:NCBI gene;Acc:100621462]	13.1284	2.1302	25.7506	6.93443	3.69533	5.07792	2.61077	1.38447	up
GO:0005730	nucleolus	cellular_component	6	0.00363569	MSTRG.22464	MYBBP1A	MYB binding protein 1a [Source:NCBI gene;Acc:100520635]	4.5467	1.41351	7.02621	0.604432	0.715099	1.64339	4.38297	2.13191	up
GO:0005730	nucleolus	cellular_component	6	0.00363569	MSTRG.22558	PELP1	C-X-C motif chemokine ligand 16 [Source:NCBI gene;Acc:396735];proline, glutamate and leucine rich protein 1 [Source:NCBI gene;Acc:102157970]	3.01862	0.337312	12.6883	1.25085	0.850376	3.18247	3.03655	1.60243	up
GO:0005730	nucleolus	cellular_component	6	0.00363569	MSTRG.33348	DHX37	DEAH-box helicase 37 [Source:NCBI gene;Acc:100520983]	3.04973	1.3527	4.23303	0.505026	1.06619	0.95186	3.4226	1.77509	up
GO:0005730	nucleolus	cellular_component	6	0.00363569	MSTRG.34328	TFIP11	tuftelin interacting protein 11 [Source:NCBI gene;Acc:768099]	9.69912	5.95684	10.1801	3.8833	2.27836	3.02163	2.81337	1.4923	up
GO:0005730	nucleolus	cellular_component	6	0.00363569	MSTRG.36080	SIRT1	sirtuin 1 [Source:NCBI gene;Acc:751859]	10.6301	1.76344	11.8235	4.94604	0.815457	0.883822	3.64422	1.86561	up
GO:0005730	nucleolus	cellular_component	6	0.00363569	MSTRG.37219	EXOSC1	exosome component 1 [Source:NCBI gene;Acc:100153550]	52.8398	55.962	433.953	42.9463	51.7989	105.322	2.71287	1.43982	up
GO:0005730	nucleolus	cellular_component	6	0.00363569	MSTRG.40205	IMP4	IMP4, U3 small nucleolar ribonucleoprotein [Source:NCBI gene;Acc:100621511]	4.87168	4.62957	54.1229	3.14767	3.77882	11.5186	3.44938	1.78634	up
GO:0005730	nucleolus	cellular_component	6	0.00363569	MSTRG.51614	ENSSSCG00000016411	nucleolar protein with MIF4G domain 1 [Source:NCBI gene;Acc:100511356]	3.86115	0.944955	5.35469	0.548776	0.876535	1.53504	3.43229	1.77917	up
GO:0005730	nucleolus	cellular_component	6	0.00363569	MSTRG.57083	WEE1	WEE1 G2 checkpoint kinase [Source:NCBI gene;Acc:100521487]	5.67086	2.42506	0.506936	0.19283	0.632481	0.950528	4.84438	2.27631	up
GO:0005730	nucleolus	cellular_component	6	0.00363569	MSTRG.58343	ILF3	interleukin enhancer binding factor 3 [Source:NCBI gene;Acc:100515360]	19.9815	6.88083	40.0342	13.3043	7.54289	7.50342	2.35962	1.23855	up
GO:0005730	nucleolus	cellular_component	6	0.00363569	MSTRG.58964	MIDN	midnolin [Source:NCBI gene;Acc:100512395]	1.53597	0.180083	0.8111	0.0237268	0.0559771	0.0363963	21.767	4.44407	up
GO:0005730	nucleolus	cellular_component	6	0.00363569	MSTRG.63000	BUD23	BUD23, rRNA methyltransferase and ribosome maturation factor [Source:NCBI gene;Acc:100525688]	9.68602	9.55777	210.956	26.9035	16.3803	36.0089	2.90316	1.53763	up
GO:0005730	nucleolus	cellular_component	6	0.00363569	MSTRG.66033	CAPG	capping actin protein, gelsolin like [Source:NCBI gene;Acc:100519653]	0.917673	3.16359	3.83483	0.0001	0.70779	0.337028	7.57581	2.9214	up
GO:0005730	nucleolus	cellular_component	6	0.00363569	MSTRG.75194	ENSSSCG00000006665	splicing factor 3b subunit 4 [Source:NCBI gene;Acc:100157814]	33.7728	12.7193	138.647	14.0006	12.1267	18.3344	4.16403	2.05798	up
GO:0005730	nucleolus	cellular_component	6	0.00363569	MSTRG.76585	RPS19BP1	ribosomal protein S19 binding protein 1 [Source:NCBI gene;Acc:100518907]	28.8313	9.98622	102.688	12.352	15.7155	24.2666	2.70389	1.43503	up
GO:0005730	nucleolus	cellular_component	6	0.00363569	MSTRG.77723	ERBB3	proliferation-associated 2G4 [Source:NCBI gene;Acc:100737962];erb-b2 receptor tyrosine kinase 3 [Source:NCBI gene;Acc:100525045]	15.0004	7.1419	103.668	10.9912	8.57419	20.2507	3.15977	1.65982	up
GO:0005730	nucleolus	cellular_component	6	0.00363569	MSTRG.79572	EMG1	EMG1, N1-specific pseudouridine methyltransferase [Source:NCBI gene;Acc:100627558]	41.5425	19.7459	401.449	32.2789	18.2383	79.3739	3.5625	1.83289	up
GO:0005730	nucleolus	cellular_component	6	0.00363569	MSTRG.84605	GRWD1	glutamate rich WD repeat containing 1 [Source:NCBI gene;Acc:100521273]	6.91489	0.975111	4.40182	0.683568	0.677566	1.2312	4.7416	2.24537	up
GO:0005730	nucleolus	cellular_component	6	0.00363569	MSTRG.9174	RCL1	RNA terminal phosphate cyclase like 1 [Source:NCBI gene;Acc:100154484]	7.55098	3.6604	51.0608	5.7421	3.76684	12.4692	2.83337	1.50252	up
GO:0005730	nucleolus	cellular_component	6	0.00363569	MSTRG.92484	ENSSSCG00000031891	zinc ribbon domain containing 1 [Source:NCBI gene;Acc:100152094]	1.30491	3.82638	11.2469	1.68259	1.35239	2.34226	3.04583	1.60683	up
GO:0005730	nucleolus	cellular_component	6	0.00363569	MSTRG.94237	TRERF1	transcriptional regulating factor 1 [Source:NCBI gene;Acc:100153071]	0.31612	0.168981	1.24644	0.129299	0.00693647	0.0359571	10.0559	3.32997	up
GO:0005730	nucleolus	cellular_component	6	0.00363569	MSTRG.94907	PML	promyelocytic leukemia [Source:NCBI gene;Acc:100157336]	1.15143	0.48252	1.36346	0.0001	0.145145	0.0606072	14.561	3.86403	up
GO:0000380	alternative mRNA splicing, via spliceosome	biological_process	14	0.00370105	MSTRG.112217	PQBP1	polyglutamine binding protein 1 [Source:NCBI gene;Acc:100620849]	16.4154	11.2718	200.735	11.7506	9.0716	33.5115	4.20406	2.07178	up
GO:0000380	alternative mRNA splicing, via spliceosome	biological_process	14	0.00370105	MSTRG.50399	SRSF6	serine and arginine rich splicing factor 6 [Source:NCBI gene;Acc:768102]	14.4637	3.36186	79.2637	9.79219	8.08947	12.4318	3.20284	1.67935	up
GO:0000380	alternative mRNA splicing, via spliceosome	biological_process	14	0.00370105	MSTRG.88233	SFPQ	splicing factor proline and glutamine rich [Source:NCBI gene;Acc:110261143]	31.5417	7.5159	41.831	15.2448	8.79315	12.7651	2.19787	1.13611	up
GO:0045182	translation regulator activity	molecular_function	3	0.00370105	MSTRG.22901	FXR2	SRY-box 15 [Source:NCBI gene;Acc:100522397];FMR1 autosomal homolog 2 [Source:NCBI gene;Acc:100512131]	1.15621	0.24167	8.0431	1.2522	0.602654	1.1058	3.18881	1.67302	up
GO:0045182	translation regulator activity	molecular_function	3	0.00370105	MSTRG.46721	CPEB4	cytoplasmic polyadenylation element binding protein 4 [Source:NCBI gene;Acc:100521758]	7.53837	3.90275	8.43843	1.37632	3.12876	4.25031	2.27055	1.18304	up
GO:0045182	translation regulator activity	molecular_function	3	0.00370105	MSTRG.98812	CPEB2	cytoplasmic polyadenylation element binding protein 2 [Source:NCBI gene;Acc:100462674]	2.32485	0.581087	3.41099	0.158418	0.576759	0.713527	4.3604	2.12446	up
GO:0008284	positive regulation of cell population proliferation	biological_process	7	0.00371002	MSTRG.102771	EGF	epidermal growth factor [Source:NCBI gene;Acc:397083]	0.30735	0.339002	0.18961	2.53215	0.795933	1.24423	0.182831	-2.45142	down
GO:0008284	positive regulation of cell population proliferation	biological_process	7	0.00371002	MSTRG.103695	PLAC8	placenta specific 8 [Source:NCBI gene;Acc:100525175]	1.72559	0.935369	0.148195	12.2126	4.38546	1.4082	0.15601	-2.68029	down
GO:0008284	positive regulation of cell population proliferation	biological_process	7	0.00371002	MSTRG.13895	BAMBI	BMP and activin membrane bound inhibitor [Source:NCBI gene;Acc:449001]	0.318435	0.24254	7.45828	0.0127879	0.631629	0.122723	10.4534	3.38591	up
GO:0008284	positive regulation of cell population proliferation	biological_process	7	0.00371002	MSTRG.27803	ENSSSCG00000036114	eukaryotic translation initiation factor 5A2 [Source:NCBI gene;Acc:106505742];ribosomal protein L22 like 1 [Source:NCBI gene;Acc:100627256]	12.8788	9.684	18.2331	4.28299	5.24538	8.02598	2.32398	1.2166	up
GO:0008284	positive regulation of cell population proliferation	biological_process	7	0.00371002	MSTRG.36080	SIRT1	sirtuin 1 [Source:NCBI gene;Acc:751859]	10.6301	1.76344	11.8235	4.94604	0.815457	0.883822	3.64422	1.86561	up
GO:0008284	positive regulation of cell population proliferation	biological_process	7	0.00371002	MSTRG.36116	TET1	tet methylcytosine dioxygenase 1 [Source:NCBI gene;Acc:100625859]	0.90783	1.96202	3.88678	0.734946	0.577457	0.306737	4.17297	2.06108	up
GO:0008284	positive regulation of cell population proliferation	biological_process	7	0.00371002	MSTRG.45628	GDNF	glial cell derived neurotrophic factor [Source:NCBI gene;Acc:100322894]	0.422135	0.4113	9.63073	0.12798	0.103046	1.71283	5.3832	2.42847	up
GO:0008284	positive regulation of cell population proliferation	biological_process	7	0.00371002	MSTRG.46154	IL6ST	interleukin 6 signal transducer [Source:NCBI gene;Acc:100037294]	1.50575	2.79994	1.934	3.16133	7.42111	13.5733	0.258311	-1.95282	down
GO:0008284	positive regulation of cell population proliferation	biological_process	7	0.00371002	MSTRG.46824	CCNB1	cyclin B1 [Source:NCBI gene;Acc:397662]	215.035	267.717	364.001	98.7233	136.885	162.751	2.1256	1.08787	up
GO:0008284	positive regulation of cell population proliferation	biological_process	7	0.00371002	MSTRG.50056	RPRD1B	regulation of nuclear pre-mRNA domain containing 1B [Source:NCBI gene;Acc:100157347]	8.64003	2.18698	10.4152	2.7961	2.41762	3.91284	2.32751	1.21879	up
GO:0008284	positive regulation of cell population proliferation	biological_process	7	0.00371002	MSTRG.66243	ENSSSCG00000031177	regenerating islet-derived 3 gamma [Source:NCBI gene;Acc:100240745]	0.0001	0.0001	0.0001	1.41167	0.356207	0.0001	0.000169686	-12.5248	down
GO:0008284	positive regulation of cell population proliferation	biological_process	7	0.00371002	MSTRG.77723	ERBB3	proliferation-associated 2G4 [Source:NCBI gene;Acc:100737962];erb-b2 receptor tyrosine kinase 3 [Source:NCBI gene;Acc:100525045]	15.0004	7.1419	103.668	10.9912	8.57419	20.2507	3.15977	1.65982	up
GO:0008284	positive regulation of cell population proliferation	biological_process	7	0.00371002	MSTRG.79814	CCND2	cyclin D2 [Source:NCBI gene;Acc:397162]	1.45533	1.79974	7.61838	0.655157	0.403465	1.69114	3.95432	1.98343	up
GO:0008284	positive regulation of cell population proliferation	biological_process	7	0.00371002	MSTRG.83541	ENSSSCG00000002855	cyclin E1 [Source:NCBI gene;Acc:100523248]	22.2552	10.9254	50.4059	10.0674	15.1131	10.5736	2.33782	1.22516	up
GO:0008284	positive regulation of cell population proliferation	biological_process	7	0.00371002	MSTRG.86364	ENSSSCG00000003444	PRAME family member 12 [Source:NCBI gene;Acc:100737881]	14.262	26.5842	46.4828	6.43148	10.1661	5.86926	3.88702	1.95866	up
GO:0008284	positive regulation of cell population proliferation	biological_process	7	0.00371002	MSTRG.86370	ENSSSCG00000033821	PRAME family member 12-like [Source:NCBI gene;Acc:100516915]	9.01231	9.75783	58.6302	13.9307	10.5352	5.3872	2.59271	1.37446	up
GO:0008284	positive regulation of cell population proliferation	biological_process	7	0.00371002	MSTRG.86371	ENSSSCG00000039417	melanoma antigen preferentially expressed in tumors-like [Source:NCBI gene;Acc:100517659];PRAME family member 27-like [Source:NCBI gene;Acc:100517101];PRAME family member 12-like [Source:NCBI gene;Acc:100517830]	17.3557	23.7949	52.1401	17.3504	8.43617	5.68352	2.96443	1.56775	up
GO:0008284	positive regulation of cell population proliferation	biological_process	7	0.00371002	MSTRG.86383	ENSSSCG00000032991	melanoma antigen preferentially expressed in tumors-like [Source:NCBI gene;Acc:100624852]	6.37156	7.15771	18.2299	6.76566	4.05415	1.60382	2.55635	1.35408	up
GO:0000307	cyclin-dependent protein kinase holoenzyme complex	cellular_component	5	0.0043142	MSTRG.11472	CDK9	cyclin dependent kinase 9 [Source:NCBI gene;Acc:100307051]	8.28355	4.09182	20.0346	1.93261	1.81501	5.10026	3.66301	1.87303	up
GO:0000307	cyclin-dependent protein kinase holoenzyme complex	cellular_component	5	0.0043142	MSTRG.46824	CCNB1	cyclin B1 [Source:NCBI gene;Acc:397662]	215.035	267.717	364.001	98.7233	136.885	162.751	2.1256	1.08787	up
GO:0000307	cyclin-dependent protein kinase holoenzyme complex	cellular_component	5	0.0043142	MSTRG.79814	CCND2	cyclin D2 [Source:NCBI gene;Acc:397162]	1.45533	1.79974	7.61838	0.655157	0.403465	1.69114	3.95432	1.98343	up
GO:0000307	cyclin-dependent protein kinase holoenzyme complex	cellular_component	5	0.0043142	MSTRG.83541	ENSSSCG00000002855	cyclin E1 [Source:NCBI gene;Acc:100523248]	22.2552	10.9254	50.4059	10.0674	15.1131	10.5736	2.33782	1.22516	up
GO:0005736	RNA polymerase I complex	cellular_component	7	0.00462362	MSTRG.15733	ENSSSCG00000009309	RNA polymerase I and III subunit D [Source:NCBI gene;Acc:100627477]	296.808	149.116	544.041	122.275	150.214	195.259	2.11645	1.08165	up
GO:0005736	RNA polymerase I complex	cellular_component	7	0.00462362	MSTRG.58975	POLR2E	RNA polymerase II subunit E [Source:NCBI gene;Acc:100623333]	71.8208	70.2473	119.157	23.2208	28.5725	67.2397	2.19456	1.13393	up
GO:0005736	RNA polymerase I complex	cellular_component	7	0.00462362	MSTRG.92484	ENSSSCG00000031891	zinc ribbon domain containing 1 [Source:NCBI gene;Acc:100152094]	1.30491	3.82638	11.2469	1.68259	1.35239	2.34226	3.04583	1.60683	up
GO:0019888	protein phosphatase regulator activity	molecular_function	6	0.0049352	MSTRG.107452	PPP1R15B	protein phosphatase 1 regulatory subunit 15B [Source:NCBI gene;Acc:100512360]	5.65473	0.670105	4.78622	1.6286	1.04611	0.610129	3.38252	1.7581	up
GO:0019888	protein phosphatase regulator activity	molecular_function	6	0.0049352	MSTRG.38964	ENSSSCG00000027988		0.523289	0.604145	3.87701	0.328535	0.135818	0.597801	4.7116	2.23622	up
GO:0019888	protein phosphatase regulator activity	molecular_function	6	0.0049352	MSTRG.50146	PPP1R16B	protein phosphatase 1 regulatory subunit 16B [Source:NCBI gene;Acc:100517865]	0.0623554	0.184918	1.84682	0.00926191	0.125844	0.0735489	10.0362	3.32714	up
GO:0019888	protein phosphatase regulator activity	molecular_function	6	0.0049352	MSTRG.85160	PPP2R1A	protein phosphatase 2 scaffold subunit Aalpha [Source:NCBI gene;Acc:397088]	8.42607	3.10314	12.6951	2.86918	4.22089	3.04348	2.3905	1.25731	up
GO:0034459	ATP-dependent 3'-5' RNA helicase activity	molecular_function	12	0.00567316	MSTRG.33348	DHX37	DEAH-box helicase 37 [Source:NCBI gene;Acc:100520983]	3.04973	1.3527	4.23303	0.505026	1.06619	0.95186	3.4226	1.77509	up
GO:0034459	ATP-dependent 3'-5' RNA helicase activity	molecular_function	12	0.00567316	MSTRG.46215	DHX29	DExH-box helicase 29 [Source:NCBI gene;Acc:100514880]	5.27161	1.14548	4.11167	1.64576	1.1494	1.17471	2.65216	1.40717	up
GO:0034459	ATP-dependent 3'-5' RNA helicase activity	molecular_function	12	0.00567316	MSTRG.99158	DHX15	DEAH-box helicase 15 [Source:NCBI gene;Acc:100517041]	18.7481	4.37076	45.9908	11.3666	5.29805	13.1217	2.32018	1.21424	up
GO:0006417	regulation of translation	biological_process	9	0.00567611	MSTRG.112252	ENSSSCG00000021591	RNA binding motif protein 3 [Source:NCBI gene;Acc:100627807]	7.23622	9.76504	82.0532	12.1824	7.6919	16.5199	2.72171	1.44451	up
GO:0006417	regulation of translation	biological_process	9	0.00567611	MSTRG.22901	FXR2	SRY-box 15 [Source:NCBI gene;Acc:100522397];FMR1 autosomal homolog 2 [Source:NCBI gene;Acc:100512131]	1.15621	0.24167	8.0431	1.2522	0.602654	1.1058	3.18881	1.67302	up
GO:0006417	regulation of translation	biological_process	9	0.00567611	MSTRG.37882	NEURL1	neuralized E3 ubiquitin protein ligase 1 [Source:NCBI gene;Acc:100155006]	0.907348	0.853757	0.390585	6.03973	1.53338	1.86481	0.227984	-2.133	down
GO:0006417	regulation of translation	biological_process	9	0.00567611	MSTRG.46721	CPEB4	cytoplasmic polyadenylation element binding protein 4 [Source:NCBI gene;Acc:100521758]	7.53837	3.90275	8.43843	1.37632	3.12876	4.25031	2.27055	1.18304	up
GO:0006417	regulation of translation	biological_process	9	0.00567611	MSTRG.98812	CPEB2	cytoplasmic polyadenylation element binding protein 2 [Source:NCBI gene;Acc:100462674]	2.32485	0.581087	3.41099	0.158418	0.576759	0.713527	4.3604	2.12446	up
GO:0008379	thioredoxin peroxidase activity	molecular_function	5	0.00595243	MSTRG.111260	PRDX4	peroxiredoxin 4 [Source:NCBI gene;Acc:100152260]	45.342	22.0284	171.174	25.2903	26.3507	33.8255	2.79108	1.48082	up
GO:0008379	thioredoxin peroxidase activity	molecular_function	5	0.00595243	MSTRG.55039	PRDX5	peroxiredoxin 5 [Source:NCBI gene;Acc:397273]	22.5949	21.2087	71.2782	10.7464	12.6152	8.63387	3.59681	1.84672	up
GO:0034351	negative regulation of glial cell apoptotic process	biological_process	10	0.00595243	MSTRG.19664	PRKCA	protein kinase C alpha [Source:NCBI gene;Acc:397184]	4.77245	4.23775	1.82622	11.3155	12.4951	8.25226	0.337975	-1.56501	down
GO:0034351	negative regulation of glial cell apoptotic process	biological_process	10	0.00595243	MSTRG.21659	CCL2	chemokine (C-C motif) ligand 2 [Source:NCBI gene;Acc:397422]	1.32079	1.68667	10.196	0.0001	0.534679	0.0001	24.685	4.62556	up
GO:0033564	anterior/posterior axon guidance	biological_process	7	0.00595243	MSTRG.103212	UNC5C	unc-5 netrin receptor C [Source:NCBI gene;Acc:100621284]	8.57049	15.2939	4.00598	23.0699	35.1675	22.1909	0.346524	-1.52897	down
GO:0033564	anterior/posterior axon guidance	biological_process	7	0.00595243	MSTRG.35778	UNC5B	unc-5 netrin receptor B [Source:NCBI gene;Acc:733600]	0.538927	1.00052	1.02924	0.0001	0.0001	0.0424341	60.2495	5.91288	up
GO:1903538	regulation of meiotic cell cycle process involved in oocyte maturation	biological_process	8	0.00595243	MSTRG.85160	PPP2R1A	protein phosphatase 2 scaffold subunit Aalpha [Source:NCBI gene;Acc:397088]	8.42607	3.10314	12.6951	2.86918	4.22089	3.04348	2.3905	1.25731	up
GO:1903538	regulation of meiotic cell cycle process involved in oocyte maturation	biological_process	8	0.00595243	MSTRG.87272	YTHDF2	YTH N6-methyladenosine RNA binding protein 2 [Source:NCBI gene;Acc:100623159]	16.0695	7.65382	67.3206	11.6722	2.65716	11.4534	3.5312	1.82016	up
GO:0031209	SCAR complex	cellular_component	4	0.00595243	MSTRG.14454	ABI1	abl interactor 1 [Source:NCBI gene;Acc:100738420]	25.9761	30.9104	117.209	23.8106	28.0098	29.7126	2.13527	1.09442	up
GO:0031209	SCAR complex	cellular_component	4	0.00595243	MSTRG.42508	NCKAP1	NCK associated protein 1 [Source:NCBI gene;Acc:100158033]	5.20068	1.89246	7.5527	2.65712	2.45414	1.49894	2.21564	1.14772	up
GO:1900113	negative regulation of histone H3-K9 trimethylation	biological_process	13	0.00595243	MSTRG.36080	SIRT1	sirtuin 1 [Source:NCBI gene;Acc:751859]	10.6301	1.76344	11.8235	4.94604	0.815457	0.883822	3.64422	1.86561	up
GO:1900113	negative regulation of histone H3-K9 trimethylation	biological_process	13	0.00595243	MSTRG.91085	ENSSSCG00000026449	lysine demethylase 4A [Source:NCBI gene;Acc:100621904]	6.2298	4.59308	17.0106	2.38155	3.86403	2.93399	3.03211	1.60032	up
GO:1903071	positive regulation of ER-associated ubiquitin-dependent protein catabolic process	biological_process	13	0.00595243	MSTRG.112535	UBQLN2	ubiquilin 2 [Source:NCBI gene;Acc:110257666]	16.4271	4.91387	28.5283	8.40225	8.16236	5.0721	2.30485	1.20467	up
GO:1903071	positive regulation of ER-associated ubiquitin-dependent protein catabolic process	biological_process	13	0.00595243	MSTRG.115637	BCAP31	B cell receptor associated protein 31 [Source:NCBI gene;Acc:100520774]	8.97784	3.64492	53.4602	4.38325	4.26877	10.0507	3.53334	1.82103	up
GO:0043022	ribosome binding	molecular_function	6	0.006224	MSTRG.11374	HSPA5	heat shock protein family A (Hsp70) member 5 [Source:NCBI gene;Acc:407060]	25.7354	23.8695	153.232	25.1424	18.497	21.2995	3.1235	1.64316	up
GO:0043022	ribosome binding	molecular_function	6	0.006224	MSTRG.22641	ENSSSCG00000038359	eukaryotic translation initiation factor 5A [Source:NCBI gene;Acc:100517970]	10.2982	4.50118	63.7005	7.317	6.78659	13.2434	2.87051	1.52131	up
GO:0043022	ribosome binding	molecular_function	6	0.006224	MSTRG.27803	ENSSSCG00000036114	eukaryotic translation initiation factor 5A2 [Source:NCBI gene;Acc:106505742];ribosomal protein L22 like 1 [Source:NCBI gene;Acc:100627256]	12.8788	9.684	18.2331	4.28299	5.24538	8.02598	2.32398	1.2166	up
GO:0043022	ribosome binding	molecular_function	6	0.006224	MSTRG.46721	CPEB4	cytoplasmic polyadenylation element binding protein 4 [Source:NCBI gene;Acc:100521758]	7.53837	3.90275	8.43843	1.37632	3.12876	4.25031	2.27055	1.18304	up
GO:0043022	ribosome binding	molecular_function	6	0.006224	MSTRG.711	MTRF1L	mitochondrial translational release factor 1 like [Source:NCBI gene;Acc:100514202]	14.7631	3.0317	31.8895	4.50443	2.72226	4.64042	4.18672	2.06582	up
GO:0004386	helicase activity	molecular_function	9	0.00656832	MSTRG.28410	EIF4A2	eukaryotic translation initiation factor 4A2 [Source:NCBI gene;Acc:100101928]	35.8169	28.1625	122.215	15.0679	27.8721	35.048	2.38747	1.25549	up
GO:0004386	helicase activity	molecular_function	9	0.00656832	MSTRG.33106	DDX51	DEAD-box helicase 51 [Source:NCBI gene;Acc:100512865]	1.46088	0.516665	7.02798	0.896196	0.661602	0.177149	5.19066	2.37592	up
GO:0004386	helicase activity	molecular_function	9	0.00656832	MSTRG.33348	DHX37	DEAH-box helicase 37 [Source:NCBI gene;Acc:100520983]	3.04973	1.3527	4.23303	0.505026	1.06619	0.95186	3.4226	1.77509	up
GO:0004386	helicase activity	molecular_function	9	0.00656832	MSTRG.46215	DHX29	DExH-box helicase 29 [Source:NCBI gene;Acc:100514880]	5.27161	1.14548	4.11167	1.64576	1.1494	1.17471	2.65216	1.40717	up
GO:0004386	helicase activity	molecular_function	9	0.00656832	MSTRG.62695	TAF6	minichromosome maintenance complex component 7 [Source:NCBI gene;Acc:110259871];TATA-box binding protein associated factor 6 [Source:NCBI gene;Acc:110259872]	11.7053	5.19189	13.8077	5.5482	4.40835	3.55037	2.27327	1.18477	up
GO:0004386	helicase activity	molecular_function	9	0.00656832	MSTRG.99158	DHX15	DEAH-box helicase 15 [Source:NCBI gene;Acc:100517041]	18.7481	4.37076	45.9908	11.3666	5.29805	13.1217	2.32018	1.21424	up
GO:0048247	lymphocyte chemotaxis	biological_process	6	0.00685402	MSTRG.21659	CCL2	chemokine (C-C motif) ligand 2 [Source:NCBI gene;Acc:397422]	1.32079	1.68667	10.196	0.0001	0.534679	0.0001	24.685	4.62556	up
GO:0048247	lymphocyte chemotaxis	biological_process	6	0.00685402	MSTRG.22558	PELP1	C-X-C motif chemokine ligand 16 [Source:NCBI gene;Acc:396735];proline, glutamate and leucine rich protein 1 [Source:NCBI gene;Acc:102157970]	3.01862	0.337312	12.6883	1.25085	0.850376	3.18247	3.03655	1.60243	up
GO:0048247	lymphocyte chemotaxis	biological_process	6	0.00685402	MSTRG.36368	GPRL15	growth hormone inducible transmembrane protein [Source:NCBI gene;Acc:100156458];chromosome 14 C10orf99 homolog [Source:NCBI gene;Acc:100511838]	5.30518	2.45846	35.2424	3.25013	2.49136	5.39248	3.8626	1.94957	up
GO:0051879	Hsp90 protein binding	molecular_function	6	0.00715039	MSTRG.21184	KPNB1	karyopherin subunit beta 1 [Source:NCBI gene;Acc:100518449]	11.0689	2.02578	8.91439	3.2395	3.97476	2.15129	2.35	1.23266	up
GO:0051879	Hsp90 protein binding	molecular_function	6	0.00715039	MSTRG.51863	CDK5	cyclin dependent kinase 5 [Source:NCBI gene;Acc:733700]	24.4858	33.3036	22.5846	71.6106	84.6374	84.4365	0.333939	-1.58234	down
GO:0051879	Hsp90 protein binding	molecular_function	6	0.00715039	MSTRG.55097	NUDT22	stress induced phosphoprotein 1 [Source:NCBI gene;Acc:100623923];DnaJ heat shock protein family (Hsp40) member C4 [Source:NCBI gene;Acc:100522005];fermitin family member 3 [Source:NCBI gene;Acc:100525326];nudix hydrolase 22 [Source:NCBI gene;Acc:100521244]	9.16821	7.65934	46.2753	7.77519	10.4154	9.15286	2.30779	1.20651	up
GO:0051879	Hsp90 protein binding	molecular_function	6	0.00715039	MSTRG.77914	PTGES3	prostaglandin E synthase 3 [Source:NCBI gene;Acc:100155956]	38.9761	18.2356	172.669	30.4395	18.0548	46.2026	2.42754	1.2795	up
GO:0000381	regulation of alternative mRNA splicing, via spliceosome	biological_process	10	0.00808893	MSTRG.24701	RBM5	RNA binding motif protein 5 [Source:NCBI gene;Acc:100515237]	16.5905	4.81205	37.3707	10.1892	6.57387	7.76153	2.3965	1.26093	up
GO:0000381	regulation of alternative mRNA splicing, via spliceosome	biological_process	10	0.00808893	MSTRG.2659	SRSF12	serine and arginine rich splicing factor 12 [Source:NCBI gene;Acc:100152352]	2.30632	2.07205	7.92685	1.18473	1.61953	1.84317	2.64775	1.40477	up
GO:0000381	regulation of alternative mRNA splicing, via spliceosome	biological_process	10	0.00808893	MSTRG.46467	SREK1	splicing regulatory glutamic acid and lysine rich protein 1 [Source:NCBI gene;Acc:100511789]	5.02614	4.19895	27.3523	3.54246	2.33959	6.67097	2.91384	1.54292	up
GO:0000381	regulation of alternative mRNA splicing, via spliceosome	biological_process	10	0.00808893	MSTRG.50399	SRSF6	serine and arginine rich splicing factor 6 [Source:NCBI gene;Acc:768102]	14.4637	3.36186	79.2637	9.79219	8.08947	12.4318	3.20284	1.67935	up
GO:0000381	regulation of alternative mRNA splicing, via spliceosome	biological_process	10	0.00808893	MSTRG.68020	SRSF7	serine and arginine rich splicing factor 7 [Source:NCBI gene;Acc:100518189]	9.5073	19.7652	588.988	9.14701	11.3902	75.8523	6.41419	2.68127	up
GO:0051087	chaperone binding	molecular_function	5	0.00867439	MSTRG.34189	FICD	FIC domain containing [Source:NCBI gene;Acc:100621588]	1.93094	1.59097	2.18468	0.840028	0.504617	0.398784	3.2732	1.7107	up
GO:0051087	chaperone binding	molecular_function	5	0.00867439	MSTRG.34478	HSCB	HscB mitochondrial iron-sulfur cluster cochaperone [Source:NCBI gene;Acc:110256862]	10.4908	10.6854	23.1317	3.90145	4.86904	7.45584	2.73062	1.44923	up
GO:0051087	chaperone binding	molecular_function	5	0.00867439	MSTRG.57879	DNAJB1	DnaJ heat shock protein family (Hsp40) member B1 [Source:NCBI gene;Acc:396741]	117.301	107.076	526.694	118.91	133.85	95.294	2.15791	1.10964	up
GO:0051087	chaperone binding	molecular_function	5	0.00867439	MSTRG.61292	FNIP1	folliculin interacting protein 1 [Source:NCBI gene;Acc:100521611]	3.17313	1.95663	7.82507	1.3388	1.68732	2.16764	2.49431	1.31864	up
GO:0051087	chaperone binding	molecular_function	5	0.00867439	MSTRG.77914	PTGES3	prostaglandin E synthase 3 [Source:NCBI gene;Acc:100155956]	38.9761	18.2356	172.669	30.4395	18.0548	46.2026	2.42754	1.2795	up
GO:0051087	chaperone binding	molecular_function	5	0.00867439	MSTRG.9183	CDC37L1	cell division cycle 37 like 1 [Source:NCBI gene;Acc:100522234]	2.93391	2.67728	11.6618	2.55357	1.54516	2.9756	2.44164	1.28785	up
GO:2000766	negative regulation of cytoplasmic translation	biological_process	11	0.00878114	MSTRG.46721	CPEB4	cytoplasmic polyadenylation element binding protein 4 [Source:NCBI gene;Acc:100521758]	7.53837	3.90275	8.43843	1.37632	3.12876	4.25031	2.27055	1.18304	up
GO:2000766	negative regulation of cytoplasmic translation	biological_process	11	0.00878114	MSTRG.98812	CPEB2	cytoplasmic polyadenylation element binding protein 2 [Source:NCBI gene;Acc:100462674]	2.32485	0.581087	3.41099	0.158418	0.576759	0.713527	4.3604	2.12446	up
GO:0033129	positive regulation of histone phosphorylation	biological_process	11	0.00878114	MSTRG.11472	CDK9	cyclin dependent kinase 9 [Source:NCBI gene;Acc:100307051]	8.28355	4.09182	20.0346	1.93261	1.81501	5.10026	3.66301	1.87303	up
GO:0033129	positive regulation of histone phosphorylation	biological_process	11	0.00878114	MSTRG.46824	CCNB1	cyclin B1 [Source:NCBI gene;Acc:397662]	215.035	267.717	364.001	98.7233	136.885	162.751	2.1256	1.08787	up
GO:0051683	establishment of Golgi localization	biological_process	7	0.00878114	MSTRG.19291	SLC9A3R1	SLC9A3 regulator 1 [Source:NCBI gene;Acc:100233201]	12.6879	3.50327	37.9822	5.93492	3.90703	1.68213	4.70088	2.23293	up
GO:0051683	establishment of Golgi localization	biological_process	7	0.00878114	MSTRG.71032	ENSSSCG00000034663	tyrosine 3-monooxygenase/tryptophan 5-monooxygenase activation protein zeta [Source:NCBI gene;Acc:780440]	12.0864	8.30272	64.9326	5.97758	7.36836	20.4515	2.5245	1.336	up
GO:0090129	positive regulation of synapse maturation	biological_process	8	0.00878114	MSTRG.37882	NEURL1	neuralized E3 ubiquitin protein ligase 1 [Source:NCBI gene;Acc:100155006]	0.907348	0.853757	0.390585	6.03973	1.53338	1.86481	0.227984	-2.133	down
GO:0090129	positive regulation of synapse maturation	biological_process	8	0.00878114	MSTRG.91166	CDC20	cell division cycle 20 [Source:NCBI gene;Acc:397379]	8.22645	4.8627	32.3317	4.17399	4.82336	4.91893	3.26386	1.70658	up
GO:0071900	regulation of protein serine/threonine kinase activity	biological_process	11	0.00878114	MSTRG.36080	SIRT1	sirtuin 1 [Source:NCBI gene;Acc:751859]	10.6301	1.76344	11.8235	4.94604	0.815457	0.883822	3.64422	1.86561	up
GO:0071900	regulation of protein serine/threonine kinase activity	biological_process	11	0.00878114	MSTRG.52007	PRKAG2	protein kinase AMP-activated non-catalytic subunit gamma 2 [Source:NCBI gene;Acc:100515868]	2.90637	1.75336	2.27086	0.247949	0.613122	1.42491	3.03178	1.60017	up
GO:0010997	anaphase-promoting complex binding	molecular_function	5	0.00878114	MSTRG.88259	CLSPN	claspin [Source:NCBI gene;Acc:100525928]	20.5286	23.363	54.5759	12.5696	16.5723	17.4845	2.11184	1.0785	up
GO:0010997	anaphase-promoting complex binding	molecular_function	5	0.00878114	MSTRG.91166	CDC20	cell division cycle 20 [Source:NCBI gene;Acc:397379]	8.22645	4.8627	32.3317	4.17399	4.82336	4.91893	3.26386	1.70658	up
GO:2001171	positive regulation of ATP biosynthetic process	biological_process	12	0.00878114	MSTRG.36080	SIRT1	sirtuin 1 [Source:NCBI gene;Acc:751859]	10.6301	1.76344	11.8235	4.94604	0.815457	0.883822	3.64422	1.86561	up
GO:2001171	positive regulation of ATP biosynthetic process	biological_process	12	0.00878114	MSTRG.9744	VCP	valosin containing protein [Source:NCBI gene;Acc:397524]	27.9758	2.19208	85.1024	17.5647	7.77371	10.3216	3.23247	1.69264	up
GO:0005042	netrin receptor activity	molecular_function	6	0.00878114	MSTRG.103212	UNC5C	unc-5 netrin receptor C [Source:NCBI gene;Acc:100621284]	8.57049	15.2939	4.00598	23.0699	35.1675	22.1909	0.346524	-1.52897	down
GO:0005042	netrin receptor activity	molecular_function	6	0.00878114	MSTRG.35778	UNC5B	unc-5 netrin receptor B [Source:NCBI gene;Acc:733600]	0.538927	1.00052	1.02924	0.0001	0.0001	0.0424341	60.2495	5.91288	up
GO:0015631	tubulin binding	molecular_function	6	0.00878817	MSTRG.103212	UNC5C	unc-5 netrin receptor C [Source:NCBI gene;Acc:100621284]	8.57049	15.2939	4.00598	23.0699	35.1675	22.1909	0.346524	-1.52897	down
GO:0015631	tubulin binding	molecular_function	6	0.00878817	MSTRG.104366	NUMA1	nuclear mitotic apparatus protein 1 [Source:NCBI gene;Acc:100526064]	1.26201	0.682789	6.33396	1.43245	0.552082	0.462087	3.38376	1.75863	up
GO:0015631	tubulin binding	molecular_function	6	0.00878817	MSTRG.109372	CACYBP	calcyclin binding protein [Source:NCBI gene;Acc:100519266]	97.8079	61.3754	254.547	77.4146	53.3049	69.3359	2.06808	1.04829	up
GO:0015631	tubulin binding	molecular_function	6	0.00878817	MSTRG.38842	BCCIP	BRCA2 and CDKN1A interacting protein [Source:NCBI gene;Acc:100157478]	20.2708	11.3991	48.0693	11.6062	8.36388	12.269	2.47337	1.30648	up
GO:0015631	tubulin binding	molecular_function	6	0.00878817	MSTRG.94268	TBCC	tubulin folding cofactor C [Source:NCBI gene;Acc:100157124]	53.1704	38.0513	122.704	39.8955	43.1598	18.2179	2.11237	1.07886	up
GO:0005829	cytosol	cellular_component	6	0.00910172	MSTRG.104366	NUMA1	nuclear mitotic apparatus protein 1 [Source:NCBI gene;Acc:100526064]	1.26201	0.682789	6.33396	1.43245	0.552082	0.462087	3.38376	1.75863	up
GO:0005829	cytosol	cellular_component	6	0.00910172	MSTRG.108490	FAM126A	family with sequence similarity 126 member A [Source:NCBI gene;Acc:100620255]	2.15103	1.32032	4.96401	0.758799	1.12774	1.38018	2.58221	1.36861	up
GO:0005829	cytosol	cellular_component	6	0.00910172	MSTRG.108814	PTPN12	protein tyrosine phosphatase, non-receptor type 12 [Source:NCBI gene;Acc:100625763]	13.0554	2.68533	10.5387	0.711734	2.98305	5.24506	2.93959	1.55561	up
GO:0005829	cytosol	cellular_component	6	0.00910172	MSTRG.108833	FAM185A	leucine rich repeat containing 17 [Source:NCBI gene;Acc:100737774];family with sequence similarity 185 member A [Source:NCBI gene;Acc:100512804]	1.45198	2.40331	1.27514	21.5914	6.08295	4.50177	0.159449	-2.64884	down
GO:0005829	cytosol	cellular_component	6	0.00910172	MSTRG.109372	CACYBP	calcyclin binding protein [Source:NCBI gene;Acc:100519266]	97.8079	61.3754	254.547	77.4146	53.3049	69.3359	2.06808	1.04829	up
GO:0005829	cytosol	cellular_component	6	0.00910172	MSTRG.111260	PRDX4	peroxiredoxin 4 [Source:NCBI gene;Acc:100152260]	45.342	22.0284	171.174	25.2903	26.3507	33.8255	2.79108	1.48082	up
GO:0005829	cytosol	cellular_component	6	0.00910172	MSTRG.112217	PQBP1	polyglutamine binding protein 1 [Source:NCBI gene;Acc:100620849]	16.4154	11.2718	200.735	11.7506	9.0716	33.5115	4.20406	2.07178	up
GO:0005829	cytosol	cellular_component	6	0.00910172	MSTRG.112452	KDM5C	lysine demethylase 5C [Source:NCBI gene;Acc:100037295]	1.87348	0.710987	4.61738	0.629051	0.272644	0.412781	5.47888	2.45388	up
GO:0005829	cytosol	cellular_component	6	0.00910172	MSTRG.112535	UBQLN2	ubiquilin 2 [Source:NCBI gene;Acc:110257666]	16.4271	4.91387	28.5283	8.40225	8.16236	5.0721	2.30485	1.20467	up
GO:0005829	cytosol	cellular_component	6	0.00910172	MSTRG.11374	HSPA5	heat shock protein family A (Hsp70) member 5 [Source:NCBI gene;Acc:407060]	25.7354	23.8695	153.232	25.1424	18.497	21.2995	3.1235	1.64316	up
GO:0005829	cytosol	cellular_component	6	0.00910172	MSTRG.14970	DHTKD1	dehydrogenase E1 and transketolase domain containing 1 [Source:NCBI gene;Acc:102166829]	0.0001	0.195487	2.48726	0.0404328	0.0856213	0.0821311	12.8868	3.68782	up
GO:0005829	cytosol	cellular_component	6	0.00910172	MSTRG.17372	DIS3	DIS3 homolog, exosome endoribonuclease and 3'-5' exoribonuclease [Source:NCBI gene;Acc:100521470]	33.2242	9.97355	72.3608	15.8595	12.629	12.7897	2.7995	1.48517	up
GO:0005829	cytosol	cellular_component	6	0.00910172	MSTRG.17514	FBXL3	F-box and leucine rich repeat protein 3 [Source:NCBI gene;Acc:100152980]	26.6936	3.79479	6.36007	2.87693	4.82658	4.97805	2.90567	1.53887	up
GO:0005829	cytosol	cellular_component	6	0.00910172	MSTRG.19163	JMJD6	jumonji domain containing 6, arginine demethylase and lysine hydroxylase [Source:NCBI gene;Acc:100621462]	13.1284	2.1302	25.7506	6.93443	3.69533	5.07792	2.61077	1.38447	up
GO:0005829	cytosol	cellular_component	6	0.00910172	MSTRG.19198	LLGL2	LLGL scribble cell polarity complex component 2 [Source:NCBI gene;Acc:110255967]	5.38921	2.72958	1.2596	0.591846	0.594344	0.621886	5.18694	2.37488	up
GO:0005829	cytosol	cellular_component	6	0.00910172	MSTRG.19248	ENSSSCG00000031357	Jupiter microtubule associated homolog 1 [Source:NCBI gene;Acc:450242];5', 3'-nucleotidase, cytosolic [Source:NCBI gene;Acc:100526240]	38.8917	38.269	149.968	14.3904	21.7423	44.636	2.81209	1.49164	up
GO:0005829	cytosol	cellular_component	6	0.00910172	MSTRG.19664	PRKCA	protein kinase C alpha [Source:NCBI gene;Acc:397184]	4.77245	4.23775	1.82622	11.3155	12.4951	8.25226	0.337975	-1.56501	down
GO:0005829	cytosol	cellular_component	6	0.00910172	MSTRG.21184	KPNB1	karyopherin subunit beta 1 [Source:NCBI gene;Acc:100518449]	11.0689	2.02578	8.91439	3.2395	3.97476	2.15129	2.35	1.23266	up
GO:0005829	cytosol	cellular_component	6	0.00910172	MSTRG.21369	PTRH2	peptidyl-tRNA hydrolase 2 [Source:NCBI gene;Acc:100519562]	53.2002	49.6712	360.129	49.8169	44.9528	96.3573	2.42248	1.27648	up
GO:0005829	cytosol	cellular_component	6	0.00910172	MSTRG.22130	INPP5K	inositol polyphosphate-5-phosphatase K [Source:NCBI gene;Acc:100462756]	1.04661	0.36321	7.05703	0.0848267	0.426005	0.735021	6.79603	2.76469	up
GO:0005829	cytosol	cellular_component	6	0.00910172	MSTRG.22901	FXR2	SRY-box 15 [Source:NCBI gene;Acc:100522397];FMR1 autosomal homolog 2 [Source:NCBI gene;Acc:100512131]	1.15621	0.24167	8.0431	1.2522	0.602654	1.1058	3.18881	1.67302	up
GO:0005829	cytosol	cellular_component	6	0.00910172	MSTRG.23178	FLII	FLII, actin remodeling protein [Source:NCBI gene;Acc:110256127]	3.15465	0.838091	1.66332	0.378046	0.617969	0.520353	3.73001	1.89918	up
GO:0005829	cytosol	cellular_component	6	0.00910172	MSTRG.26383	CDV3	CDV3 homolog [Source:NCBI gene;Acc:100627162]	113.471	46.5461	414.727	109.374	40.3951	103.307	2.27103	1.18335	up
GO:0005829	cytosol	cellular_component	6	0.00910172	MSTRG.29525	ATG3	autophagy related 3 [Source:NCBI gene;Acc:100157190]	2.60367	1.12705	13.1576	1.6249	0.593715	3.54344	2.93096	1.55137	up
GO:0005829	cytosol	cellular_component	6	0.00910172	MSTRG.34478	HSCB	HscB mitochondrial iron-sulfur cluster cochaperone [Source:NCBI gene;Acc:110256862]	10.4908	10.6854	23.1317	3.90145	4.86904	7.45584	2.73062	1.44923	up
GO:0005829	cytosol	cellular_component	6	0.00910172	MSTRG.36080	SIRT1	sirtuin 1 [Source:NCBI gene;Acc:751859]	10.6301	1.76344	11.8235	4.94604	0.815457	0.883822	3.64422	1.86561	up
GO:0005829	cytosol	cellular_component	6	0.00910172	MSTRG.38842	BCCIP	BRCA2 and CDKN1A interacting protein [Source:NCBI gene;Acc:100157478]	20.2708	11.3991	48.0693	11.6062	8.36388	12.269	2.47337	1.30648	up
GO:0005829	cytosol	cellular_component	6	0.00910172	MSTRG.40595	CASP3	caspase 3 [Source:NCBI gene;Acc:397244]	23.5853	36.5053	79.7294	13.7542	22.6915	24.8229	2.28208	1.19035	up
GO:0005829	cytosol	cellular_component	6	0.00910172	MSTRG.43742	DNPEP	aspartyl aminopeptidase [Source:NCBI gene;Acc:100153171]	0.489148	0.719989	2.703	0.538529	0.225565	0.376376	3.43029	1.77833	up
GO:0005829	cytosol	cellular_component	6	0.00910172	MSTRG.44342	PTMA	prothymosin alpha [Source:NCBI gene;Acc:100294684]	126.516	56.8352	695.172	60.1847	62.0825	148.53	3.24421	1.69787	up
GO:0005829	cytosol	cellular_component	6	0.00910172	MSTRG.44661	ILKAP	ILK associated serine/threonine phosphatase [Source:NCBI gene;Acc:100518585]	5.13349	4.38975	4.46147	2.17162	0.990235	1.19606	3.20904	1.68214	up
GO:0005829	cytosol	cellular_component	6	0.00910172	MSTRG.46824	CCNB1	cyclin B1 [Source:NCBI gene;Acc:397662]	215.035	267.717	364.001	98.7233	136.885	162.751	2.1256	1.08787	up
GO:0005829	cytosol	cellular_component	6	0.00910172	MSTRG.49623	NSFL1C	NSFL1 cofactor [Source:NCBI gene;Acc:100513186]	4.71258	2.39289	26.3678	4.97726	2.95235	4.34897	2.72615	1.44686	up
GO:0005829	cytosol	cellular_component	6	0.00910172	MSTRG.49685	SRXN1	sulfiredoxin 1 [Source:NCBI gene;Acc:100517736]	0.173116	1.9409	8.1113	0.0991465	0.374633	0.470424	10.8296	3.4369	up
GO:0005829	cytosol	cellular_component	6	0.00910172	MSTRG.50056	RPRD1B	regulation of nuclear pre-mRNA domain containing 1B [Source:NCBI gene;Acc:100157347]	8.64003	2.18698	10.4152	2.7961	2.41762	3.91284	2.32751	1.21879	up
GO:0005829	cytosol	cellular_component	6	0.00910172	MSTRG.51863	CDK5	cyclin dependent kinase 5 [Source:NCBI gene;Acc:733700]	24.4858	33.3036	22.5846	71.6106	84.6374	84.4365	0.333939	-1.58234	down
GO:0005829	cytosol	cellular_component	6	0.00910172	MSTRG.52679	NRF1	nuclear respiratory factor 1 [Source:NCBI gene;Acc:100517203]	5.21814	4.53414	14.9262	4.7437	2.86595	2.31445	2.48672	1.31424	up
GO:0005829	cytosol	cellular_component	6	0.00910172	MSTRG.54814	AIP	aryl hydrocarbon receptor interacting protein [Source:NCBI gene;Acc:100511065]	4.87519	3.15538	40.2714	2.7223	4.09064	5.93527	3.78892	1.92179	up
GO:0005829	cytosol	cellular_component	6	0.00910172	MSTRG.55039	PRDX5	peroxiredoxin 5 [Source:NCBI gene;Acc:397273]	22.5949	21.2087	71.2782	10.7464	12.6152	8.63387	3.59681	1.84672	up
GO:0005829	cytosol	cellular_component	6	0.00910172	MSTRG.57596	IFI30	IFI30, lysosomal thiol reductase [Source:NCBI gene;Acc:100174943]	2.38845	0.905693	93.6735	5.57772	2.57087	13.118	4.55963	2.18892	up
GO:0005829	cytosol	cellular_component	6	0.00910172	MSTRG.57879	DNAJB1	DnaJ heat shock protein family (Hsp40) member B1 [Source:NCBI gene;Acc:396741]	117.301	107.076	526.694	118.91	133.85	95.294	2.15791	1.10964	up
GO:0005829	cytosol	cellular_component	6	0.00910172	MSTRG.57946	MRI1	methylthioribose-1-phosphate isomerase 1 [Source:NCBI gene;Acc:100525858]	1.38271	1.43132	10.0563	0.860481	1.25341	0.323393	5.2806	2.4007	up
GO:0005829	cytosol	cellular_component	6	0.00910172	MSTRG.58292	DOCK6	dedicator of cytokinesis 6 [Source:NCBI gene;Acc:110259344]	0.125628	0.429966	0.480871	0.0001	0.00175095	0.0313531	31.215	4.96417	up
GO:0005829	cytosol	cellular_component	6	0.00910172	MSTRG.58772	UBXN6	UBX domain protein 6 [Source:NCBI gene;Acc:100524481]	3.45487	0.971381	7.88082	0.45059	1.30665	2.19006	3.11784	1.64055	up
GO:0005829	cytosol	cellular_component	6	0.00910172	MSTRG.58964	MIDN	midnolin [Source:NCBI gene;Acc:100512395]	1.53597	0.180083	0.8111	0.0237268	0.0559771	0.0363963	21.767	4.44407	up
GO:0005829	cytosol	cellular_component	6	0.00910172	MSTRG.62538	LMTK2	lemur tyrosine kinase 2 [Source:NCBI gene;Acc:100521078]	0.0665475	0.264481	0.384042	0.0001	0.0001	0.018153	38.962	5.284	up
GO:0005829	cytosol	cellular_component	6	0.00910172	MSTRG.62695	TAF6	minichromosome maintenance complex component 7 [Source:NCBI gene;Acc:110259871];TATA-box binding protein associated factor 6 [Source:NCBI gene;Acc:110259872]	11.7053	5.19189	13.8077	5.5482	4.40835	3.55037	2.27327	1.18477	up
GO:0005829	cytosol	cellular_component	6	0.00910172	MSTRG.64439	CARHSP1	calcium regulated heat stable protein 1 [Source:NCBI gene;Acc:100521547]	14.9497	8.56103	48.6627	4.83815	9.96593	5.43202	3.56657	1.83454	up
GO:0005829	cytosol	cellular_component	6	0.00910172	MSTRG.64446	ABAT	4-aminobutyrate aminotransferase [Source:NCBI gene;Acc:397500]	0.0509336	0.0081911	0.0100575	0.740844	0.26728	0.177376	0.058357	-4.09895	down
GO:0005829	cytosol	cellular_component	6	0.00910172	MSTRG.73455	TIPRL	TOR signaling pathway regulator [Source:NCBI gene;Acc:100155988]	19.2164	12.422	53.6467	8.80756	7.092	20.5673	2.3387	1.22571	up
GO:0005829	cytosol	cellular_component	6	0.00910172	MSTRG.73887	CRABP2	cellular retinoic acid binding protein 2 [Source:NCBI gene;Acc:100155151]	4.32812	3.46378	74.7034	2.03421	7.16577	11.5008	3.98512	1.99462	up
GO:0005829	cytosol	cellular_component	6	0.00910172	MSTRG.75085	PIP5K1A	phosphatidylinositol-4-phosphate 5-kinase type 1 alpha [Source:NCBI gene;Acc:100624272]	12.2009	3.86307	35.0134	6.68179	3.46394	4.78832	3.4202	1.77408	up
GO:0005829	cytosol	cellular_component	6	0.00910172	MSTRG.75302	PSRC1	proline and serine rich coiled-coil 1 [Source:NCBI gene;Acc:100156693]	3.49869	2.58664	8.02367	1.06738	2.13145	2.24244	2.59296	1.3746	up
GO:0005829	cytosol	cellular_component	6	0.00910172	MSTRG.75304	SARS	seryl-tRNA synthetase [Source:NCBI gene;Acc:100155484]	8.00616	5.77718	25.4024	2.81377	7.30706	3.59974	2.85598	1.51399	up
GO:0005829	cytosol	cellular_component	6	0.00910172	MSTRG.76552	TOB2	transducer of ERBB2, 2 [Source:NCBI gene;Acc:110260627]	20.5245	6.87154	20.8152	7.74845	6.47683	6.86369	2.28609	1.19288	up
GO:0005829	cytosol	cellular_component	6	0.00910172	MSTRG.76585	RPS19BP1	ribosomal protein S19 binding protein 1 [Source:NCBI gene;Acc:100518907]	28.8313	9.98622	102.688	12.352	15.7155	24.2666	2.70389	1.43503	up
GO:0005829	cytosol	cellular_component	6	0.00910172	MSTRG.77914	PTGES3	prostaglandin E synthase 3 [Source:NCBI gene;Acc:100155956]	38.9761	18.2356	172.669	30.4395	18.0548	46.2026	2.42754	1.2795	up
GO:0005829	cytosol	cellular_component	6	0.00910172	MSTRG.78947	ETNK1	ethanolamine kinase 1 [Source:NCBI gene;Acc:110260724]	7.45361	2.39121	2.52689	2.20865	1.50289	1.20943	2.51408	1.33003	up
GO:0005829	cytosol	cellular_component	6	0.00910172	MSTRG.80246	YAF2	YY1 associated factor 2 [Source:NCBI gene;Acc:110260764]	1.85175	3.01957	2.33715	0.743594	0.839456	1.45532	2.37249	1.2464	up
GO:0005829	cytosol	cellular_component	6	0.00910172	MSTRG.84367	GEMIN7	gem nuclear organelle associated protein 7 [Source:NCBI gene;Acc:100627643]	1.71296	1.44139	20.3772	1.90363	1.31486	3.33548	3.59042	1.84415	up
GO:0005829	cytosol	cellular_component	6	0.00910172	MSTRG.84605	GRWD1	glutamate rich WD repeat containing 1 [Source:NCBI gene;Acc:100521273]	6.91489	0.975111	4.40182	0.683568	0.677566	1.2312	4.7416	2.24537	up
GO:0005829	cytosol	cellular_component	6	0.00910172	MSTRG.84968	HSD17B14	pleckstrin homology domain containing A4 [Source:NCBI gene;Acc:100522871];hydroxysteroid 17-beta dehydrogenase 14 [Source:NCBI gene;Acc:100523496]	2.05389	0.305354	2.08003	0.248278	0.297105	0.488155	4.29523	2.10273	up
GO:0005829	cytosol	cellular_component	6	0.00910172	MSTRG.85160	PPP2R1A	protein phosphatase 2 scaffold subunit Aalpha [Source:NCBI gene;Acc:397088]	8.42607	3.10314	12.6951	2.86918	4.22089	3.04348	2.3905	1.25731	up
GO:0005829	cytosol	cellular_component	6	0.00910172	MSTRG.87272	YTHDF2	YTH N6-methyladenosine RNA binding protein 2 [Source:NCBI gene;Acc:100623159]	16.0695	7.65382	67.3206	11.6722	2.65716	11.4534	3.5312	1.82016	up
GO:0005829	cytosol	cellular_component	6	0.00910172	MSTRG.87754	SNIP1	Smad nuclear interacting protein 1 [Source:NCBI gene;Acc:100620923]	12.6627	6.93548	15.5994	2.62985	5.81296	3.36899	2.97987	1.57525	up
GO:0005829	cytosol	cellular_component	6	0.00910172	MSTRG.91166	CDC20	cell division cycle 20 [Source:NCBI gene;Acc:397379]	8.22645	4.8627	32.3317	4.17399	4.82336	4.91893	3.26386	1.70658	up
GO:0005829	cytosol	cellular_component	6	0.00910172	MSTRG.91455	EXO5	zinc finger protein 684 [Source:NCBI gene;Acc:102167697];zinc finger protein 643 [Source:NCBI gene;Acc:100511204];exonuclease 5 [Source:NCBI gene;Acc:100511388]	3.54648	1.40907	6.90366	1.90261	1.52314	0.999729	2.67976	1.4221	up
GO:0005829	cytosol	cellular_component	6	0.00910172	MSTRG.9183	CDC37L1	cell division cycle 37 like 1 [Source:NCBI gene;Acc:100522234]	2.93391	2.67728	11.6618	2.55357	1.54516	2.9756	2.44164	1.28785	up
GO:0005829	cytosol	cellular_component	6	0.00910172	MSTRG.9388	KLF9	Kruppel like factor 9 [Source:NCBI gene;Acc:494562]	6.17394	1.23704	2.5859	1.0439	0.679213	0.886511	3.83078	1.93764	up
GO:0005829	cytosol	cellular_component	6	0.00910172	MSTRG.94237	TRERF1	transcriptional regulating factor 1 [Source:NCBI gene;Acc:100153071]	0.31612	0.168981	1.24644	0.129299	0.00693647	0.0359571	10.0559	3.32997	up
GO:0005829	cytosol	cellular_component	6	0.00910172	MSTRG.94268	TBCC	tubulin folding cofactor C [Source:NCBI gene;Acc:100157124]	53.1704	38.0513	122.704	39.8955	43.1598	18.2179	2.11237	1.07886	up
GO:0005829	cytosol	cellular_component	6	0.00910172	MSTRG.94887	UBL7	ubiquitin like 7 [Source:NCBI gene;Acc:100157747]	7.02453	6.36412	45.7315	3.43992	7.93175	10.1787	2.74335	1.45594	up
GO:0005829	cytosol	cellular_component	6	0.00910172	MSTRG.94907	PML	promyelocytic leukemia [Source:NCBI gene;Acc:100157336]	1.15143	0.48252	1.36346	0.0001	0.145145	0.0606072	14.561	3.86403	up
GO:0005829	cytosol	cellular_component	6	0.00910172	MSTRG.94940	C15orf39	chromosome 7 C15orf39 homolog [Source:NCBI gene;Acc:100154113]	6.72348	1.32736	7.65956	3.16761	1.15728	0.958053	2.9738	1.57231	up
GO:0005829	cytosol	cellular_component	6	0.00910172	MSTRG.95850	PRMT5	RNA binding motif protein 23 [Source:NCBI gene;Acc:100622208];protein arginine methyltransferase 5 [Source:NCBI gene;Acc:100294711]	4.29044	1.49316	10.9933	2.82654	1.3133	2.98233	2.35558	1.23608	up
GO:0005829	cytosol	cellular_component	6	0.00910172	MSTRG.96843	RGS6	regulator of G protein signaling 6 [Source:NCBI gene;Acc:100620491]	0.0001	0.0001	0.0001	0.157883	0.184339	0.181192	0.00057316	-10.7688	down
GO:0005829	cytosol	cellular_component	6	0.00910172	MSTRG.9744	VCP	valosin containing protein [Source:NCBI gene;Acc:397524]	27.9758	2.19208	85.1024	17.5647	7.77371	10.3216	3.23247	1.69264	up
GO:0006397	mRNA processing	biological_process	10	0.00931521	MSTRG.26556	DBR1	debranching RNA lariats 1 [Source:NCBI gene;Acc:106505697]	8.18975	5.50593	14.9512	5.79787	3.47331	1.71602	2.60729	1.38255	up
GO:0006397	mRNA processing	biological_process	10	0.00931521	MSTRG.34328	TFIP11	tuftelin interacting protein 11 [Source:NCBI gene;Acc:768099]	9.69912	5.95684	10.1801	3.8833	2.27836	3.02163	2.81337	1.4923	up
GO:0006397	mRNA processing	biological_process	10	0.00931521	MSTRG.58324	ENSSSCG00000013607		35.1636	13.8877	108.172	37.8837	16.838	12.5312	2.3378	1.22515	up
GO:0006397	mRNA processing	biological_process	10	0.00931521	MSTRG.58485	ENSSSCG00000033635	putative methyl-CpG-binding domain protein 3-like 5 [Source:NCBI gene;Acc:102167984]	54.8288	71.4496	516.721	67.4439	44.3574	60.1772	3.73884	1.90259	up
GO:0006397	mRNA processing	biological_process	10	0.00931521	MSTRG.74733	BCAS2	BCAS2, pre-mRNA processing factor [Source:NCBI gene;Acc:100154006]	150.559	232.918	708.811	142.55	152.858	149.858	2.45312	1.29462	up
GO:0006397	mRNA processing	biological_process	10	0.00931521	MSTRG.78296	LYZ	cleavage and polyadenylation specific factor 6 [Source:NCBI gene;Acc:100152191];lysozyme [Source:NCBI gene;Acc:100157211]	5.59468	1.63279	10.8688	2.37687	2.203	1.57688	2.93926	1.55545	up
GO:0006397	mRNA processing	biological_process	10	0.00931521	MSTRG.95850	PRMT5	RNA binding motif protein 23 [Source:NCBI gene;Acc:100622208];protein arginine methyltransferase 5 [Source:NCBI gene;Acc:100294711]	4.29044	1.49316	10.9933	2.82654	1.3133	2.98233	2.35558	1.23608	up
GO:0018279	protein N-linked glycosylation via asparagine	biological_process	11	0.00962424	MSTRG.2859	UBE2J1	ubiquitin conjugating enzyme E2 J1 [Source:NCBI gene;Acc:768104]	0.605292	0.514563	4.45831	0.012868	0.560949	0.163728	7.56316	2.91899	up
GO:0018279	protein N-linked glycosylation via asparagine	biological_process	11	0.00962424	MSTRG.48112	TUSC3	tumor suppressor candidate 3 [Source:NCBI gene;Acc:106504082]	8.10228	7.82629	13.8007	3.93317	5.25367	4.6882	2.14264	1.09939	up
GO:0018279	protein N-linked glycosylation via asparagine	biological_process	11	0.00962424	MSTRG.9744	VCP	valosin containing protein [Source:NCBI gene;Acc:397524]	27.9758	2.19208	85.1024	17.5647	7.77371	10.3216	3.23247	1.69264	up
GO:0000132	establishment of mitotic spindle orientation	biological_process	10	0.00962424	MSTRG.104366	NUMA1	nuclear mitotic apparatus protein 1 [Source:NCBI gene;Acc:100526064]	1.26201	0.682789	6.33396	1.43245	0.552082	0.462087	3.38376	1.75863	up
GO:0000132	establishment of mitotic spindle orientation	biological_process	10	0.00962424	MSTRG.38842	BCCIP	BRCA2 and CDKN1A interacting protein [Source:NCBI gene;Acc:100157478]	20.2708	11.3991	48.0693	11.6062	8.36388	12.269	2.47337	1.30648	up
GO:0000132	establishment of mitotic spindle orientation	biological_process	10	0.00962424	MSTRG.49623	NSFL1C	NSFL1 cofactor [Source:NCBI gene;Acc:100513186]	4.71258	2.39289	26.3678	4.97726	2.95235	4.34897	2.72615	1.44686	up
GO:0006270	DNA replication initiation	biological_process	8	0.00962424	MSTRG.2070	ENSSSCG00000039084		3.358	1.08052	6.90962	2.29613	1.16959	1.14501	2.46124	1.29939	up
GO:0006270	DNA replication initiation	biological_process	8	0.00962424	MSTRG.34948	CDC45	cell division cycle 45 [Source:NCBI gene;Acc:100151862]	3.08999	1.58628	1.64792	0.792082	0.628135	1.0046	2.60811	1.383	up
GO:0006270	DNA replication initiation	biological_process	8	0.00962424	MSTRG.62695	TAF6	minichromosome maintenance complex component 7 [Source:NCBI gene;Acc:110259871];TATA-box binding protein associated factor 6 [Source:NCBI gene;Acc:110259872]	11.7053	5.19189	13.8077	5.5482	4.40835	3.55037	2.27327	1.18477	up
GO:0006882	cellular zinc ion homeostasis	biological_process	12	0.00962424	MSTRG.102995	SLC39A8	solute carrier family 39 member 8 [Source:NCBI gene;Acc:100524695]	12.9891	14.8521	6.12594	26.7594	37.6367	38.4934	0.330132	-1.59888	down
GO:0006882	cellular zinc ion homeostasis	biological_process	12	0.00962424	MSTRG.110077	SLC30A1	solute carrier family 30 member 1 [Source:NCBI gene;Acc:503660]	7.59015	3.50277	15.5327	5.61159	2.60238	2.5429	2.47522	1.30756	up
GO:0006882	cellular zinc ion homeostasis	biological_process	12	0.00962424	MSTRG.82540	MT2A	metallothionein-2A [Source:NCBI gene;Acc:396827]	2851.75	5152.14	693.276	643.105	726.751	1828.1	2.7196	1.4434	up
GO:0051290	protein heterotetramerization	biological_process	9	0.00962424	MSTRG.20346	KRT10	keratin 10 [Source:NCBI gene;Acc:100519971]	2.45092	7.99429	29.9556	1.37686	4.34144	5.58227	3.57511	1.83799	up
GO:0051290	protein heterotetramerization	biological_process	9	0.00962424	MSTRG.74301	S100A10	S100 calcium binding protein A10 [Source:NCBI gene;Acc:100515138]	3.50925	2.91554	10.3475	1.84852	0.641607	1.35709	4.35961	2.1242	up
GO:0051290	protein heterotetramerization	biological_process	9	0.00962424	MSTRG.78296	LYZ	cleavage and polyadenylation specific factor 6 [Source:NCBI gene;Acc:100152191];lysozyme [Source:NCBI gene;Acc:100157211]	5.59468	1.63279	10.8688	2.37687	2.203	1.57688	2.93926	1.55545	up
GO:0030334	regulation of cell migration	biological_process	7	0.00989131	MSTRG.103212	UNC5C	unc-5 netrin receptor C [Source:NCBI gene;Acc:100621284]	8.57049	15.2939	4.00598	23.0699	35.1675	22.1909	0.346524	-1.52897	down
GO:0030334	regulation of cell migration	biological_process	7	0.00989131	MSTRG.113742	ENSSSCG00000028695	thymosin beta 15a [Source:NCBI gene;Acc:100522845]	84.7738	87.7115	329.05	32.6622	36.1427	66.6282	3.7032	1.88877	up
GO:0030334	regulation of cell migration	biological_process	7	0.00989131	MSTRG.51863	CDK5	cyclin dependent kinase 5 [Source:NCBI gene;Acc:733700]	24.4858	33.3036	22.5846	71.6106	84.6374	84.4365	0.333939	-1.58234	down
GO:0030334	regulation of cell migration	biological_process	7	0.00989131	MSTRG.54607	PHLDA2	pleckstrin homology like domain family A member 2 [Source:NCBI gene;Acc:100379631]	34.1052	7.26615	216.876	34.6058	25.4133	11.9731	3.58715	1.84284	up
GO:0030334	regulation of cell migration	biological_process	7	0.00989131	MSTRG.66164	TMSB10	thymosin beta 10 [Source:NCBI gene;Acc:100037998]	1089.63	882.534	6598.64	975.901	687.705	727.48	3.58448	1.84177	up
GO:0030334	regulation of cell migration	biological_process	7	0.00989131	MSTRG.75940	LMO4	LIM domain only 4 [Source:NCBI gene;Acc:100127155]	8.42534	3.74971	18.7672	3.92403	3.76964	3.41891	2.78443	1.47738	up
GO:0061098	positive regulation of protein tyrosine kinase activity	biological_process	12	0.00993774	MSTRG.102771	EGF	epidermal growth factor [Source:NCBI gene;Acc:397083]	0.30735	0.339002	0.18961	2.53215	0.795933	1.24423	0.182831	-2.45142	down
GO:0061098	positive regulation of protein tyrosine kinase activity	biological_process	12	0.00993774	MSTRG.14454	ABI1	abl interactor 1 [Source:NCBI gene;Acc:100738420]	25.9761	30.9104	117.209	23.8106	28.0098	29.7126	2.13527	1.09442	up
GO:0061098	positive regulation of protein tyrosine kinase activity	biological_process	12	0.00993774	MSTRG.51570	NCAPG2	non-SMC condensin II complex subunit G2 [Source:NCBI gene;Acc:100623997]	9.21281	10.565	16.5799	4.45724	6.14589	6.45466	2.13144	1.09183	up
GO:0061098	positive regulation of protein tyrosine kinase activity	biological_process	12	0.00993774	MSTRG.77723	ERBB3	proliferation-associated 2G4 [Source:NCBI gene;Acc:100737962];erb-b2 receptor tyrosine kinase 3 [Source:NCBI gene;Acc:100525045]	15.0004	7.1419	103.668	10.9912	8.57419	20.2507	3.15977	1.65982	up
GO:0008009	chemokine activity	molecular_function	8	0.0110029	MSTRG.101127	AMCF-II	alveolar macrophage-derived chemotactic factor-II [Source:NCBI gene;Acc:396900]	0.0001	0.0001	0.0001	1.66482	2.71505	0.0001	6.84936e-05	-13.8337	down
GO:0008009	chemokine activity	molecular_function	8	0.0110029	MSTRG.21659	CCL2	chemokine (C-C motif) ligand 2 [Source:NCBI gene;Acc:397422]	1.32079	1.68667	10.196	0.0001	0.534679	0.0001	24.685	4.62556	up
GO:0008009	chemokine activity	molecular_function	8	0.0110029	MSTRG.22558	PELP1	C-X-C motif chemokine ligand 16 [Source:NCBI gene;Acc:396735];proline, glutamate and leucine rich protein 1 [Source:NCBI gene;Acc:102157970]	3.01862	0.337312	12.6883	1.25085	0.850376	3.18247	3.03655	1.60243	up
GO:0008009	chemokine activity	molecular_function	8	0.0110029	MSTRG.36368	GPRL15	growth hormone inducible transmembrane protein [Source:NCBI gene;Acc:100156458];chromosome 14 C10orf99 homolog [Source:NCBI gene;Acc:100511838]	5.30518	2.45846	35.2424	3.25013	2.49136	5.39248	3.8626	1.94957	up
GO:0010332	response to gamma radiation	biological_process	7	0.0112196	MSTRG.34474	CHEK2	checkpoint kinase 2 [Source:NCBI gene;Acc:100192447]	1.44867	0.994929	39.1114	3.28603	1.92019	6.03302	3.69731	1.88648	up
GO:0010332	response to gamma radiation	biological_process	7	0.0112196	MSTRG.63890	DCUN1D3	defective in cullin neddylation 1 domain containing 3 [Source:NCBI gene;Acc:100525983]	4.71194	1.0658	6.07256	0.814534	1.20031	1.03415	3.88662	1.95852	up
GO:0010332	response to gamma radiation	biological_process	7	0.0112196	MSTRG.94907	PML	promyelocytic leukemia [Source:NCBI gene;Acc:100157336]	1.15143	0.48252	1.36346	0.0001	0.145145	0.0606072	14.561	3.86403	up
GO:0072332	intrinsic apoptotic signaling pathway by p53 class mediator	biological_process	7	0.0112196	MSTRG.1284	PERP	PERP, TP53 apoptosis effector [Source:NCBI gene;Acc:100513507]	3.05956	0.73937	43.5391	2.99667	1.45738	7.48273	3.96572	1.98758	up
GO:0072332	intrinsic apoptotic signaling pathway by p53 class mediator	biological_process	7	0.0112196	MSTRG.22464	MYBBP1A	MYB binding protein 1a [Source:NCBI gene;Acc:100520635]	4.5467	1.41351	7.02621	0.604432	0.715099	1.64339	4.38297	2.13191	up
GO:0072332	intrinsic apoptotic signaling pathway by p53 class mediator	biological_process	7	0.0112196	MSTRG.94907	PML	promyelocytic leukemia [Source:NCBI gene;Acc:100157336]	1.15143	0.48252	1.36346	0.0001	0.145145	0.0606072	14.561	3.86403	up
GO:0030433	ubiquitin-dependent ERAD pathway	biological_process	8	0.0120025	MSTRG.112535	UBQLN2	ubiquilin 2 [Source:NCBI gene;Acc:110257666]	16.4271	4.91387	28.5283	8.40225	8.16236	5.0721	2.30485	1.20467	up
GO:0030433	ubiquitin-dependent ERAD pathway	biological_process	8	0.0120025	MSTRG.11374	HSPA5	heat shock protein family A (Hsp70) member 5 [Source:NCBI gene;Acc:407060]	25.7354	23.8695	153.232	25.1424	18.497	21.2995	3.1235	1.64316	up
GO:0030433	ubiquitin-dependent ERAD pathway	biological_process	8	0.0120025	MSTRG.2859	UBE2J1	ubiquitin conjugating enzyme E2 J1 [Source:NCBI gene;Acc:768104]	0.605292	0.514563	4.45831	0.012868	0.560949	0.163728	7.56316	2.91899	up
GO:0030433	ubiquitin-dependent ERAD pathway	biological_process	8	0.0120025	MSTRG.6129	SELENOS	selenoprotein S [Source:NCBI gene;Acc:100151836]	164.908	43.762	588.821	99.2102	69.7804	96.9885	2.99832	1.58416	up
GO:0030433	ubiquitin-dependent ERAD pathway	biological_process	8	0.0120025	MSTRG.9744	VCP	valosin containing protein [Source:NCBI gene;Acc:397524]	27.9758	2.19208	85.1024	17.5647	7.77371	10.3216	3.23247	1.69264	up
GO:0045056	transcytosis	biological_process	7	0.0120909	MSTRG.70475	MAL2	mal, T cell differentiation protein 2 [Source:NCBI gene;Acc:100153186]	0.0001	0.0001	0.0001	0.867015	0.364325	0.0001	0.000243617	-12.0031	down
GO:0045056	transcytosis	biological_process	7	0.0120909	MSTRG.87900	MFSD2A	major facilitator superfamily domain containing 2A [Source:NCBI gene;Acc:100518612]	9.49411	0.845972	49.7812	3.23486	1.33157	4.75897	6.44704	2.68864	up
GO:0030953	astral microtubule organization	biological_process	9	0.0120909	MSTRG.104366	NUMA1	nuclear mitotic apparatus protein 1 [Source:NCBI gene;Acc:100526064]	1.26201	0.682789	6.33396	1.43245	0.552082	0.462087	3.38376	1.75863	up
GO:0030953	astral microtubule organization	biological_process	9	0.0120909	MSTRG.21184	KPNB1	karyopherin subunit beta 1 [Source:NCBI gene;Acc:100518449]	11.0689	2.02578	8.91439	3.2395	3.97476	2.15129	2.35	1.23266	up
GO:0010761	fibroblast migration	biological_process	8	0.0120909	MSTRG.75085	PIP5K1A	phosphatidylinositol-4-phosphate 5-kinase type 1 alpha [Source:NCBI gene;Acc:100624272]	12.2009	3.86307	35.0134	6.68179	3.46394	4.78832	3.4202	1.77408	up
GO:0010761	fibroblast migration	biological_process	8	0.0120909	MSTRG.94907	PML	promyelocytic leukemia [Source:NCBI gene;Acc:100157336]	1.15143	0.48252	1.36346	0.0001	0.145145	0.0606072	14.561	3.86403	up
GO:0015377	cation:chloride symporter activity	molecular_function	9	0.0120909	MSTRG.61101	SLC12A2	solute carrier family 12 member 2 [Source:NCBI gene;Acc:100516960]	1.13098	1.10817	3.68923	0.107548	0.638692	0.588239	4.44247	2.15136	up
GO:0015377	cation:chloride symporter activity	molecular_function	9	0.0120909	MSTRG.83051	LCAT	solute carrier family 12 member 4 [Source:NCBI gene;Acc:396992];lecithin-cholesterol acyltransferase [Source:NCBI gene;Acc:100303723]	0.0001	0.0001	0.0001	0.0257719	0.456202	0.644785	0.00026625	-11.8749	down
GO:0060296	regulation of cilium beat frequency involved in ciliary motility	biological_process	10	0.0120909	MSTRG.35277	CCSAP	centriole, cilia and spindle associated protein [Source:NCBI gene;Acc:100521297]	4.01778	2.01829	10.9958	2.87717	2.13877	1.74755	2.51821	1.3324	up
GO:0060296	regulation of cilium beat frequency involved in ciliary motility	biological_process	10	0.0120909	MSTRG.82745	CFAP20	cilia and flagella associated protein 20 [Source:NCBI gene;Acc:100513209]	64.7729	84.6543	205.671	61.5712	64.221	34.3365	2.21758	1.14899	up
GO:0070989	oxidative demethylation	biological_process	5	0.0120909	MSTRG.36116	TET1	tet methylcytosine dioxygenase 1 [Source:NCBI gene;Acc:100625859]	0.90783	1.96202	3.88678	0.734946	0.577457	0.306737	4.17297	2.06108	up
GO:0070989	oxidative demethylation	biological_process	5	0.0120909	MSTRG.97229	ALKBH1	alkB homolog 1, histone H2A dioxygenase [Source:NCBI gene;Acc:100623752]	4.30837	4.82178	6.04977	2.28421	1.51904	2.15475	2.54782	1.34926	up
GO:0045741	positive regulation of epidermal growth factor-activated receptor activity	biological_process	10	0.0120909	MSTRG.102771	EGF	epidermal growth factor [Source:NCBI gene;Acc:397083]	0.30735	0.339002	0.18961	2.53215	0.795933	1.24423	0.182831	-2.45142	down
GO:0045741	positive regulation of epidermal growth factor-activated receptor activity	biological_process	10	0.0120909	MSTRG.37882	NEURL1	neuralized E3 ubiquitin protein ligase 1 [Source:NCBI gene;Acc:100155006]	0.907348	0.853757	0.390585	6.03973	1.53338	1.86481	0.227984	-2.133	down
GO:0044291	cell-cell contact zone	cellular_component	5	0.0129582	MSTRG.17235	PCDH9	protocadherin 9 [Source:HGNC Symbol;Acc:HGNC:8661]	2.62295	2.51951	4.39687	0.712313	1.54333	1.55268	2.50486	1.32473	up
GO:0044291	cell-cell contact zone	cellular_component	5	0.0129582	MSTRG.37181	OPALIN	oligodendrocytic myelin paranodal and inner loop protein [Source:NCBI gene;Acc:397416]	0.0001	0.0001	0.0001	0.0001	0.486381	0.597115	0.000276856	-11.8186	down
GO:0044291	cell-cell contact zone	cellular_component	5	0.0129582	MSTRG.84344	NECTIN2	nectin cell adhesion molecule 2 [Source:NCBI gene;Acc:100038012]	4.25488	0.358165	4.99422	1.04296	1.29142	0.190586	3.80491	1.92786	up
GO:0043666	regulation of phosphoprotein phosphatase activity	biological_process	11	0.0146299	MSTRG.107452	PPP1R15B	protein phosphatase 1 regulatory subunit 15B [Source:NCBI gene;Acc:100512360]	5.65473	0.670105	4.78622	1.6286	1.04611	0.610129	3.38252	1.7581	up
GO:0043666	regulation of phosphoprotein phosphatase activity	biological_process	11	0.0146299	MSTRG.38964	ENSSSCG00000027988		0.523289	0.604145	3.87701	0.328535	0.135818	0.597801	4.7116	2.23622	up
GO:0043666	regulation of phosphoprotein phosphatase activity	biological_process	11	0.0146299	MSTRG.50146	PPP1R16B	protein phosphatase 1 regulatory subunit 16B [Source:NCBI gene;Acc:100517865]	0.0623554	0.184918	1.84682	0.00926191	0.125844	0.0735489	10.0362	3.32714	up
GO:0043666	regulation of phosphoprotein phosphatase activity	biological_process	11	0.0146299	MSTRG.85160	PPP2R1A	protein phosphatase 2 scaffold subunit Aalpha [Source:NCBI gene;Acc:397088]	8.42607	3.10314	12.6951	2.86918	4.22089	3.04348	2.3905	1.25731	up
GO:0000079	regulation of cyclin-dependent protein serine/threonine kinase activity	biological_process	12	0.0146299	MSTRG.38842	BCCIP	BRCA2 and CDKN1A interacting protein [Source:NCBI gene;Acc:100157478]	20.2708	11.3991	48.0693	11.6062	8.36388	12.269	2.47337	1.30648	up
GO:0000079	regulation of cyclin-dependent protein serine/threonine kinase activity	biological_process	12	0.0146299	MSTRG.46824	CCNB1	cyclin B1 [Source:NCBI gene;Acc:397662]	215.035	267.717	364.001	98.7233	136.885	162.751	2.1256	1.08787	up
GO:0000079	regulation of cyclin-dependent protein serine/threonine kinase activity	biological_process	12	0.0146299	MSTRG.79814	CCND2	cyclin D2 [Source:NCBI gene;Acc:397162]	1.45533	1.79974	7.61838	0.655157	0.403465	1.69114	3.95432	1.98343	up
GO:0000079	regulation of cyclin-dependent protein serine/threonine kinase activity	biological_process	12	0.0146299	MSTRG.83541	ENSSSCG00000002855	cyclin E1 [Source:NCBI gene;Acc:100523248]	22.2552	10.9254	50.4059	10.0674	15.1131	10.5736	2.33782	1.22516	up
GO:0034968	histone lysine methylation	biological_process	12	0.0148418	MSTRG.24597	SETD2	SET domain containing 2, histone lysine methyltransferase [Source:NCBI gene;Acc:100623101]	7.85947	0.471028	11.2951	2.54983	1.61333	2.26887	3.05122	1.60939	up
GO:0034968	histone lysine methylation	biological_process	12	0.0148418	MSTRG.25754	ENSSSCG00000011531	histone-lysine N-methyltransferase SETMAR [Source:NCBI gene;Acc:100514009]	2.02693	2.93769	2.12372	0.137989	0.302307	0.187727	11.2868	3.49656	up
GO:0034968	histone lysine methylation	biological_process	12	0.0148418	MSTRG.63086	SETD1A	SET domain containing 1A, histone lysine methyltransferase [Source:NCBI gene;Acc:100511747]	3.31078	2.53538	2.57516	0.844693	0.690578	1.73529	2.57489	1.36451	up
GO:0032757	positive regulation of interleukin-8 production	biological_process	8	0.0148418	MSTRG.28404	ADIPOQ	adiponectin, C1Q and collagen domain containing [Source:NCBI gene;Acc:397660]	0.0001	0.0001	0.0141758	0.833295	0.244076	0.0687162	0.0125434	-6.31693	down
GO:0032757	positive regulation of interleukin-8 production	biological_process	8	0.0148418	MSTRG.40618	TLR3	toll like receptor 3 [Source:NCBI gene;Acc:100037937]	6.40465	2.38562	15.5286	1.25798	1.96263	3.22367	3.77371	1.91598	up
GO:0032757	positive regulation of interleukin-8 production	biological_process	8	0.0148418	MSTRG.77755	DDIT3	DNA damage inducible transcript 3 [Source:NCBI gene;Acc:100240743]	16.6778	25.1906	93.521	13.4493	15.5646	11.7386	3.32224	1.73216	up
GO:0043425	bHLH transcription factor binding	molecular_function	7	0.0148418	MSTRG.36080	SIRT1	sirtuin 1 [Source:NCBI gene;Acc:751859]	10.6301	1.76344	11.8235	4.94604	0.815457	0.883822	3.64422	1.86561	up
GO:0043425	bHLH transcription factor binding	molecular_function	7	0.0148418	MSTRG.51570	NCAPG2	non-SMC condensin II complex subunit G2 [Source:NCBI gene;Acc:100623997]	9.21281	10.565	16.5799	4.45724	6.14589	6.45466	2.13144	1.09183	up
GO:0043425	bHLH transcription factor binding	molecular_function	7	0.0148418	MSTRG.58983	TCF3	transcription factor 3 [Source:NCBI gene;Acc:100524070]	0.557014	0.524144	0.723388	0.0001	0.027469	0.0419069	25.9737	4.69898	up
GO:0016209	antioxidant activity	molecular_function	3	0.0148418	MSTRG.111260	PRDX4	peroxiredoxin 4 [Source:NCBI gene;Acc:100152260]	45.342	22.0284	171.174	25.2903	26.3507	33.8255	2.79108	1.48082	up
GO:0016209	antioxidant activity	molecular_function	3	0.0148418	MSTRG.49685	SRXN1	sulfiredoxin 1 [Source:NCBI gene;Acc:100517736]	0.173116	1.9409	8.1113	0.0991465	0.374633	0.470424	10.8296	3.4369	up
GO:0016209	antioxidant activity	molecular_function	3	0.0148418	MSTRG.6129	SELENOS	selenoprotein S [Source:NCBI gene;Acc:100151836]	164.908	43.762	588.821	99.2102	69.7804	96.9885	2.99832	1.58416	up
GO:0072659	protein localization to plasma membrane	biological_process	8	0.0149169	MSTRG.108490	FAM126A	family with sequence similarity 126 member A [Source:NCBI gene;Acc:100620255]	2.15103	1.32032	4.96401	0.758799	1.12774	1.38018	2.58221	1.36861	up
GO:0072659	protein localization to plasma membrane	biological_process	8	0.0149169	MSTRG.19291	SLC9A3R1	SLC9A3 regulator 1 [Source:NCBI gene;Acc:100233201]	12.6879	3.50327	37.9822	5.93492	3.90703	1.68213	4.70088	2.23293	up
GO:0072659	protein localization to plasma membrane	biological_process	8	0.0149169	MSTRG.22130	INPP5K	inositol polyphosphate-5-phosphatase K [Source:NCBI gene;Acc:100462756]	1.04661	0.36321	7.05703	0.0848267	0.426005	0.735021	6.79603	2.76469	up
GO:0072659	protein localization to plasma membrane	biological_process	8	0.0149169	MSTRG.28404	ADIPOQ	adiponectin, C1Q and collagen domain containing [Source:NCBI gene;Acc:397660]	0.0001	0.0001	0.0141758	0.833295	0.244076	0.0687162	0.0125434	-6.31693	down
GO:0072659	protein localization to plasma membrane	biological_process	8	0.0149169	MSTRG.36246	TSPAN14	tetraspanin 14 [Source:NCBI gene;Acc:100154486]	1.46876	0.406324	5.50367	0.701625	0.297384	0.909396	3.86645	1.95101	up
GO:0072659	protein localization to plasma membrane	biological_process	8	0.0149169	MSTRG.74301	S100A10	S100 calcium binding protein A10 [Source:NCBI gene;Acc:100515138]	3.50925	2.91554	10.3475	1.84852	0.641607	1.35709	4.35961	2.1242	up
GO:0072659	protein localization to plasma membrane	biological_process	8	0.0149169	MSTRG.75085	PIP5K1A	phosphatidylinositol-4-phosphate 5-kinase type 1 alpha [Source:NCBI gene;Acc:100624272]	12.2009	3.86307	35.0134	6.68179	3.46394	4.78832	3.4202	1.77408	up
GO:0010642	negative regulation of platelet-derived growth factor receptor signaling pathway	biological_process	9	0.015856	MSTRG.19291	SLC9A3R1	SLC9A3 regulator 1 [Source:NCBI gene;Acc:100233201]	12.6879	3.50327	37.9822	5.93492	3.90703	1.68213	4.70088	2.23293	up
GO:0010642	negative regulation of platelet-derived growth factor receptor signaling pathway	biological_process	9	0.015856	MSTRG.28404	ADIPOQ	adiponectin, C1Q and collagen domain containing [Source:NCBI gene;Acc:397660]	0.0001	0.0001	0.0141758	0.833295	0.244076	0.0687162	0.0125434	-6.31693	down
GO:0017069	snRNA binding	molecular_function	7	0.015856	MSTRG.11472	CDK9	cyclin dependent kinase 9 [Source:NCBI gene;Acc:100307051]	8.28355	4.09182	20.0346	1.93261	1.81501	5.10026	3.66301	1.87303	up
GO:0017069	snRNA binding	molecular_function	7	0.015856	MSTRG.91199	TOE1	target of EGR1, exonuclease [Source:NCBI gene;Acc:100513546]	0.583574	3.09949	11.8017	0.0001	0.990874	1.07825	7.4834	2.90369	up
GO:0000974	Prp19 complex	cellular_component	4	0.015856	MSTRG.50033	CTNNBL1	catenin beta like 1 [Source:NCBI gene;Acc:106506677]	12.2837	8.34065	14.1647	3.27521	5.776	5.91151	2.32505	1.21726	up
GO:0000974	Prp19 complex	cellular_component	4	0.015856	MSTRG.74733	BCAS2	BCAS2, pre-mRNA processing factor [Source:NCBI gene;Acc:100154006]	150.559	232.918	708.811	142.55	152.858	149.858	2.45312	1.29462	up
GO:0034663	endoplasmic reticulum chaperone complex	cellular_component	4	0.015856	MSTRG.11374	HSPA5	heat shock protein family A (Hsp70) member 5 [Source:NCBI gene;Acc:407060]	25.7354	23.8695	153.232	25.1424	18.497	21.2995	3.1235	1.64316	up
GO:0034663	endoplasmic reticulum chaperone complex	cellular_component	4	0.015856	MSTRG.18892	P4HB	prolyl 4-hydroxylase subunit beta [Source:NCBI gene;Acc:110255932]	0.742464	0.274469	4.96486	0.360516	0.427799	0.338307	5.3095	2.40858	up
GO:0097197	tetraspanin-enriched microdomain	cellular_component	5	0.015856	MSTRG.36246	TSPAN14	tetraspanin 14 [Source:NCBI gene;Acc:100154486]	1.46876	0.406324	5.50367	0.701625	0.297384	0.909396	3.86645	1.95101	up
GO:0097197	tetraspanin-enriched microdomain	cellular_component	5	0.015856	MSTRG.79912	TSPAN9	tetraspanin 9 [Source:NCBI gene;Acc:768114]	0.535268	0.512016	3.06173	0.293504	0.496391	0.0853621	4.69464	2.23101	up
GO:0038007	netrin-activated signaling pathway	biological_process	6	0.015856	MSTRG.103212	UNC5C	unc-5 netrin receptor C [Source:NCBI gene;Acc:100621284]	8.57049	15.2939	4.00598	23.0699	35.1675	22.1909	0.346524	-1.52897	down
GO:0038007	netrin-activated signaling pathway	biological_process	6	0.015856	MSTRG.35778	UNC5B	unc-5 netrin receptor B [Source:NCBI gene;Acc:733600]	0.538927	1.00052	1.02924	0.0001	0.0001	0.0424341	60.2495	5.91288	up
GO:0043922	negative regulation by host of viral transcription	biological_process	10	0.015856	MSTRG.22130	INPP5K	inositol polyphosphate-5-phosphatase K [Source:NCBI gene;Acc:100462756]	1.04661	0.36321	7.05703	0.0848267	0.426005	0.735021	6.79603	2.76469	up
GO:0043922	negative regulation by host of viral transcription	biological_process	10	0.015856	MSTRG.28065	ZNF639	zinc finger protein 639 [Source:NCBI gene;Acc:100623119]	15.9503	13.2192	90.8239	16.638	13.2657	18.7388	2.46684	1.30267	up
GO:0014067	negative regulation of phosphatidylinositol 3-kinase signaling	biological_process	10	0.015856	MSTRG.19291	SLC9A3R1	SLC9A3 regulator 1 [Source:NCBI gene;Acc:100233201]	12.6879	3.50327	37.9822	5.93492	3.90703	1.68213	4.70088	2.23293	up
GO:0014067	negative regulation of phosphatidylinositol 3-kinase signaling	biological_process	10	0.015856	MSTRG.92677	BTN2A2	activator of basal transcription 1 [Source:NCBI gene;Acc:100153723];butyrophilin subfamily 2 member A2 [Source:NCBI gene;Acc:100626604]	10.3356	5.3504	20.0731	4.33574	5.46787	2.50645	2.90487	1.53847	up
GO:0016049	cell growth	biological_process	4	0.015856	MSTRG.48878	ENSSSCG00000031505	p21 (RAC1) activated kinase 5 [Source:NCBI gene;Acc:100152316]	25.0774	31.5512	4.00439	6.99721	4.51815	7.34107	3.21551	1.68505	up
GO:0016049	cell growth	biological_process	4	0.015856	MSTRG.84594	EMP3	epithelial membrane protein 3 [Source:NCBI gene;Acc:100625126]	0.680759	0.226278	20.6763	0.0001	0.217498	1.8365	10.5075	3.39334	up
GO:0019532	oxalate transport	biological_process	11	0.015856	MSTRG.108937	SLC26A3	solute carrier family 26 member 3 [Source:NCBI gene;Acc:100170644]	4.57986	3.89106	0.649988	5.28392	12.99	19.5881	0.240899	-2.0535	down
GO:0019532	oxalate transport	biological_process	11	0.015856	MSTRG.71598	SLC26A7	OTU domain containing 6B [Source:NCBI gene;Acc:100157831];solute carrier family 26 member 7 [Source:NCBI gene;Acc:100626316]	2.48204	0.924659	12.417	1.23255	1.10197	3.20465	2.8567	1.51435	up
GO:0015379	potassium:chloride symporter activity	molecular_function	10	0.015856	MSTRG.61101	SLC12A2	solute carrier family 12 member 2 [Source:NCBI gene;Acc:100516960]	1.13098	1.10817	3.68923	0.107548	0.638692	0.588239	4.44247	2.15136	up
GO:0015379	potassium:chloride symporter activity	molecular_function	10	0.015856	MSTRG.83051	LCAT	solute carrier family 12 member 4 [Source:NCBI gene;Acc:396992];lecithin-cholesterol acyltransferase [Source:NCBI gene;Acc:100303723]	0.0001	0.0001	0.0001	0.0257719	0.456202	0.644785	0.00026625	-11.8749	down
GO:0019531	oxalate transmembrane transporter activity	molecular_function	8	0.015856	MSTRG.108937	SLC26A3	solute carrier family 26 member 3 [Source:NCBI gene;Acc:100170644]	4.57986	3.89106	0.649988	5.28392	12.99	19.5881	0.240899	-2.0535	down
GO:0019531	oxalate transmembrane transporter activity	molecular_function	8	0.015856	MSTRG.71598	SLC26A7	OTU domain containing 6B [Source:NCBI gene;Acc:100157831];solute carrier family 26 member 7 [Source:NCBI gene;Acc:100626316]	2.48204	0.924659	12.417	1.23255	1.10197	3.20465	2.8567	1.51435	up
GO:0006977	DNA damage response, signal transduction by p53 class mediator resulting in cell cycle arrest	biological_process	9	0.015856	MSTRG.80927	CRADD	suppressor of cytokine signaling 2 [Source:NCBI gene;Acc:100037966]	7.34799	2.63921	12.0271	1.5878	2.58342	3.58764	2.83731	1.50452	up
GO:0006977	DNA damage response, signal transduction by p53 class mediator resulting in cell cycle arrest	biological_process	9	0.015856	MSTRG.94907	PML	promyelocytic leukemia [Source:NCBI gene;Acc:100157336]	1.15143	0.48252	1.36346	0.0001	0.145145	0.0606072	14.561	3.86403	up
GO:1990904	ribonucleoprotein complex	cellular_component	4	0.0159747	MSTRG.112252	ENSSSCG00000021591	RNA binding motif protein 3 [Source:NCBI gene;Acc:100627807]	7.23622	9.76504	82.0532	12.1824	7.6919	16.5199	2.72171	1.44451	up
GO:1990904	ribonucleoprotein complex	cellular_component	4	0.0159747	MSTRG.19163	JMJD6	jumonji domain containing 6, arginine demethylase and lysine hydroxylase [Source:NCBI gene;Acc:100621462]	13.1284	2.1302	25.7506	6.93443	3.69533	5.07792	2.61077	1.38447	up
GO:1990904	ribonucleoprotein complex	cellular_component	4	0.0159747	MSTRG.58324	ENSSSCG00000013607		35.1636	13.8877	108.172	37.8837	16.838	12.5312	2.3378	1.22515	up
GO:1990904	ribonucleoprotein complex	cellular_component	4	0.0159747	MSTRG.58343	ILF3	interleukin enhancer binding factor 3 [Source:NCBI gene;Acc:100515360]	19.9815	6.88083	40.0342	13.3043	7.54289	7.50342	2.35962	1.23855	up
GO:1990904	ribonucleoprotein complex	cellular_component	4	0.0159747	MSTRG.58485	ENSSSCG00000033635	putative methyl-CpG-binding domain protein 3-like 5 [Source:NCBI gene;Acc:102167984]	54.8288	71.4496	516.721	67.4439	44.3574	60.1772	3.73884	1.90259	up
GO:1990904	ribonucleoprotein complex	cellular_component	4	0.0159747	MSTRG.75194	ENSSSCG00000006665	splicing factor 3b subunit 4 [Source:NCBI gene;Acc:100157814]	33.7728	12.7193	138.647	14.0006	12.1267	18.3344	4.16403	2.05798	up
GO:1990904	ribonucleoprotein complex	cellular_component	4	0.0159747	MSTRG.78296	LYZ	cleavage and polyadenylation specific factor 6 [Source:NCBI gene;Acc:100152191];lysozyme [Source:NCBI gene;Acc:100157211]	5.59468	1.63279	10.8688	2.37687	2.203	1.57688	2.93926	1.55545	up
GO:1990904	ribonucleoprotein complex	cellular_component	4	0.0159747	MSTRG.83801	RBM42	RNA binding motif protein 42 [Source:NCBI gene;Acc:100520432]	24.2926	7.42729	33.6641	7.86425	6.1963	8.76787	2.86415	1.51811	up
GO:0010800	positive regulation of peptidyl-threonine phosphorylation	biological_process	11	0.0168719	MSTRG.102771	EGF	epidermal growth factor [Source:NCBI gene;Acc:397083]	0.30735	0.339002	0.18961	2.53215	0.795933	1.24423	0.182831	-2.45142	down
GO:0010800	positive regulation of peptidyl-threonine phosphorylation	biological_process	11	0.0168719	MSTRG.41586	GCG	glucagon [Source:NCBI gene;Acc:397595]	7.29165	9.87885	1.05945	12.672	23.8807	26.6556	0.288411	-1.7938	down
GO:0010800	positive regulation of peptidyl-threonine phosphorylation	biological_process	11	0.0168719	MSTRG.52007	PRKAG2	protein kinase AMP-activated non-catalytic subunit gamma 2 [Source:NCBI gene;Acc:100515868]	2.90637	1.75336	2.27086	0.247949	0.613122	1.42491	3.03178	1.60017	up
GO:0035249	synaptic transmission, glutamatergic	biological_process	10	0.0168719	MSTRG.36379	GRID1	glutamate ionotropic receptor delta type subunit 1 [Source:NCBI gene;Acc:100153116]	0.377432	0.64914	6.13423	0.0001	0.104216	0.793839	7.97279	2.99508	up
GO:0035249	synaptic transmission, glutamatergic	biological_process	10	0.0168719	MSTRG.51863	CDK5	cyclin dependent kinase 5 [Source:NCBI gene;Acc:733700]	24.4858	33.3036	22.5846	71.6106	84.6374	84.4365	0.333939	-1.58234	down
GO:0035249	synaptic transmission, glutamatergic	biological_process	10	0.0168719	MSTRG.85006	PTH2	solute carrier family 17 member 7 [Source:NCBI gene;Acc:100514772];parathyroid hormone 2 [Source:NCBI gene;Acc:100515141]	5.95036	0.343713	10.9316	0.255711	0.186211	1.27021	10.0609	3.33069	up
GO:0005689	U12-type spliceosomal complex	cellular_component	7	0.0168719	MSTRG.7106	PDCD7	programmed cell death 7 [Source:NCBI gene;Acc:100152985]	17.2002	5.93686	14.9324	6.0563	5.36283	2.26566	2.78188	1.47606	up
GO:0005689	U12-type spliceosomal complex	cellular_component	7	0.0168719	MSTRG.75194	ENSSSCG00000006665	splicing factor 3b subunit 4 [Source:NCBI gene;Acc:100157814]	33.7728	12.7193	138.647	14.0006	12.1267	18.3344	4.16403	2.05798	up
GO:0005689	U12-type spliceosomal complex	cellular_component	7	0.0168719	MSTRG.99158	DHX15	DEAH-box helicase 15 [Source:NCBI gene;Acc:100517041]	18.7481	4.37076	45.9908	11.3666	5.29805	13.1217	2.32018	1.21424	up
GO:0045596	negative regulation of cell differentiation	biological_process	7	0.0174219	MSTRG.86364	ENSSSCG00000003444	PRAME family member 12 [Source:NCBI gene;Acc:100737881]	14.262	26.5842	46.4828	6.43148	10.1661	5.86926	3.88702	1.95866	up
GO:0045596	negative regulation of cell differentiation	biological_process	7	0.0174219	MSTRG.86370	ENSSSCG00000033821	PRAME family member 12-like [Source:NCBI gene;Acc:100516915]	9.01231	9.75783	58.6302	13.9307	10.5352	5.3872	2.59271	1.37446	up
GO:0045596	negative regulation of cell differentiation	biological_process	7	0.0174219	MSTRG.86371	ENSSSCG00000039417	melanoma antigen preferentially expressed in tumors-like [Source:NCBI gene;Acc:100517659];PRAME family member 27-like [Source:NCBI gene;Acc:100517101];PRAME family member 12-like [Source:NCBI gene;Acc:100517830]	17.3557	23.7949	52.1401	17.3504	8.43617	5.68352	2.96443	1.56775	up
GO:0045596	negative regulation of cell differentiation	biological_process	7	0.0174219	MSTRG.86383	ENSSSCG00000032991	melanoma antigen preferentially expressed in tumors-like [Source:NCBI gene;Acc:100624852]	6.37156	7.15771	18.2299	6.76566	4.05415	1.60382	2.55635	1.35408	up
GO:0045599	negative regulation of fat cell differentiation	biological_process	8	0.0174219	MSTRG.28404	ADIPOQ	adiponectin, C1Q and collagen domain containing [Source:NCBI gene;Acc:397660]	0.0001	0.0001	0.0141758	0.833295	0.244076	0.0687162	0.0125434	-6.31693	down
GO:0045599	negative regulation of fat cell differentiation	biological_process	8	0.0174219	MSTRG.36080	SIRT1	sirtuin 1 [Source:NCBI gene;Acc:751859]	10.6301	1.76344	11.8235	4.94604	0.815457	0.883822	3.64422	1.86561	up
GO:0045599	negative regulation of fat cell differentiation	biological_process	8	0.0174219	MSTRG.63472	TGFB1I1	transforming growth factor beta 1 induced transcript 1 [Source:NCBI gene;Acc:100623028]	0.00961217	0.0001	0.0001	0.635137	1.30757	0.488732	0.00403555	-7.95302	down
GO:0045599	negative regulation of fat cell differentiation	biological_process	8	0.0174219	MSTRG.77755	DDIT3	DNA damage inducible transcript 3 [Source:NCBI gene;Acc:100240743]	16.6778	25.1906	93.521	13.4493	15.5646	11.7386	3.32224	1.73216	up
GO:0070888	E-box binding	molecular_function	11	0.0189339	MSTRG.15452	PSPC1	paraspeckle component 1 [Source:NCBI gene;Acc:100520511]	6.05367	2.68572	5.20324	2.4389	1.68164	1.86627	2.32889	1.21964	up
GO:0070888	E-box binding	molecular_function	11	0.0189339	MSTRG.22464	MYBBP1A	MYB binding protein 1a [Source:NCBI gene;Acc:100520635]	4.5467	1.41351	7.02621	0.604432	0.715099	1.64339	4.38297	2.13191	up
GO:0070888	E-box binding	molecular_function	11	0.0189339	MSTRG.58983	TCF3	transcription factor 3 [Source:NCBI gene;Acc:100524070]	0.557014	0.524144	0.723388	0.0001	0.027469	0.0419069	25.9737	4.69898	up
GO:0070888	E-box binding	molecular_function	11	0.0189339	MSTRG.88233	SFPQ	splicing factor proline and glutamine rich [Source:NCBI gene;Acc:110261143]	31.5417	7.5159	41.831	15.2448	8.79315	12.7651	2.19787	1.13611	up
GO:0042542	response to hydrogen peroxide	biological_process	7	0.0190494	MSTRG.107452	PPP1R15B	protein phosphatase 1 regulatory subunit 15B [Source:NCBI gene;Acc:100512360]	5.65473	0.670105	4.78622	1.6286	1.04611	0.610129	3.38252	1.7581	up
GO:0042542	response to hydrogen peroxide	biological_process	7	0.0190494	MSTRG.27555	KPNA4	karyopherin subunit alpha 4 [Source:NCBI gene;Acc:100620632]	19.1625	2.44681	20.3703	4.00046	3.11033	4.00032	3.77817	1.91769	up
GO:0042542	response to hydrogen peroxide	biological_process	7	0.0190494	MSTRG.36080	SIRT1	sirtuin 1 [Source:NCBI gene;Acc:751859]	10.6301	1.76344	11.8235	4.94604	0.815457	0.883822	3.64422	1.86561	up
GO:0005719	nuclear euchromatin	cellular_component	8	0.0190494	MSTRG.103064	H2AFZ	H2A histone family, member Z [Source:NCBI gene;Acc:100141311]	157.679	198.192	1556.02	189.643	170.033	367.18	2.63036	1.39526	up
GO:0005719	nuclear euchromatin	cellular_component	8	0.0190494	MSTRG.36080	SIRT1	sirtuin 1 [Source:NCBI gene;Acc:751859]	10.6301	1.76344	11.8235	4.94604	0.815457	0.883822	3.64422	1.86561	up
GO:0005719	nuclear euchromatin	cellular_component	8	0.0190494	MSTRG.97229	ALKBH1	alkB homolog 1, histone H2A dioxygenase [Source:NCBI gene;Acc:100623752]	4.30837	4.82178	6.04977	2.28421	1.51904	2.15475	2.54782	1.34926	up
GO:0006979	response to oxidative stress	biological_process	5	0.0198315	MSTRG.107452	PPP1R15B	protein phosphatase 1 regulatory subunit 15B [Source:NCBI gene;Acc:100512360]	5.65473	0.670105	4.78622	1.6286	1.04611	0.610129	3.38252	1.7581	up
GO:0006979	response to oxidative stress	biological_process	5	0.0198315	MSTRG.111260	PRDX4	peroxiredoxin 4 [Source:NCBI gene;Acc:100152260]	45.342	22.0284	171.174	25.2903	26.3507	33.8255	2.79108	1.48082	up
GO:0006979	response to oxidative stress	biological_process	5	0.0198315	MSTRG.36080	SIRT1	sirtuin 1 [Source:NCBI gene;Acc:751859]	10.6301	1.76344	11.8235	4.94604	0.815457	0.883822	3.64422	1.86561	up
GO:0006979	response to oxidative stress	biological_process	5	0.0198315	MSTRG.49685	SRXN1	sulfiredoxin 1 [Source:NCBI gene;Acc:100517736]	0.173116	1.9409	8.1113	0.0991465	0.374633	0.470424	10.8296	3.4369	up
GO:0006979	response to oxidative stress	biological_process	5	0.0198315	MSTRG.55039	PRDX5	peroxiredoxin 5 [Source:NCBI gene;Acc:397273]	22.5949	21.2087	71.2782	10.7464	12.6152	8.63387	3.59681	1.84672	up
GO:0006979	response to oxidative stress	biological_process	5	0.0198315	MSTRG.76497	NDUFA6	NADH:ubiquinone oxidoreductase subunit A6 [Source:NCBI gene;Acc:100157442]	116.486	221.104	192.278	57.1079	69.5061	81.6572	2.54412	1.34717	up
GO:0046007	negative regulation of activated T cell proliferation	biological_process	12	0.0200517	MSTRG.40595	CASP3	caspase 3 [Source:NCBI gene;Acc:397244]	23.5853	36.5053	79.7294	13.7542	22.6915	24.8229	2.28208	1.19035	up
GO:0046007	negative regulation of activated T cell proliferation	biological_process	12	0.0200517	MSTRG.92677	BTN2A2	activator of basal transcription 1 [Source:NCBI gene;Acc:100153723];butyrophilin subfamily 2 member A2 [Source:NCBI gene;Acc:100626604]	10.3356	5.3504	20.0731	4.33574	5.46787	2.50645	2.90487	1.53847	up
GO:0090280	positive regulation of calcium ion import	biological_process	10	0.0200517	MSTRG.21659	CCL2	chemokine (C-C motif) ligand 2 [Source:NCBI gene;Acc:397422]	1.32079	1.68667	10.196	0.0001	0.534679	0.0001	24.685	4.62556	up
GO:0090280	positive regulation of calcium ion import	biological_process	10	0.0200517	MSTRG.41586	GCG	glucagon [Source:NCBI gene;Acc:397595]	7.29165	9.87885	1.05945	12.672	23.8807	26.6556	0.288411	-1.7938	down
GO:0050765	negative regulation of phagocytosis	biological_process	8	0.0200517	MSTRG.28404	ADIPOQ	adiponectin, C1Q and collagen domain containing [Source:NCBI gene;Acc:397660]	0.0001	0.0001	0.0141758	0.833295	0.244076	0.0687162	0.0125434	-6.31693	down
GO:0050765	negative regulation of phagocytosis	biological_process	8	0.0200517	MSTRG.29525	ATG3	autophagy related 3 [Source:NCBI gene;Acc:100157190]	2.60367	1.12705	13.1576	1.6249	0.593715	3.54344	2.93096	1.55137	up
GO:0010812	negative regulation of cell-substrate adhesion	biological_process	7	0.0200517	MSTRG.43413	FZD7	frizzled class receptor 7 [Source:NCBI gene;Acc:100513691]	16.6633	1.66929	4.40771	1.70139	2.0536	0.864346	4.92285	2.2995	up
GO:0010812	negative regulation of cell-substrate adhesion	biological_process	7	0.0200517	MSTRG.61462	SPOCK1	SPARC (osteonectin), cwcv and kazal like domains proteoglycan 1 [Source:NCBI gene;Acc:100620623]	1.18757	1.09194	0.423101	3.56305	3.0308	2.44109	0.299129	-1.74116	down
GO:0030296	protein tyrosine kinase activator activity	molecular_function	8	0.0200517	MSTRG.14454	ABI1	abl interactor 1 [Source:NCBI gene;Acc:100738420]	25.9761	30.9104	117.209	23.8106	28.0098	29.7126	2.13527	1.09442	up
GO:0030296	protein tyrosine kinase activator activity	molecular_function	8	0.0200517	MSTRG.77723	ERBB3	proliferation-associated 2G4 [Source:NCBI gene;Acc:100737962];erb-b2 receptor tyrosine kinase 3 [Source:NCBI gene;Acc:100525045]	15.0004	7.1419	103.668	10.9912	8.57419	20.2507	3.15977	1.65982	up
GO:0070262	peptidyl-serine dephosphorylation	biological_process	10	0.0200517	MSTRG.107452	PPP1R15B	protein phosphatase 1 regulatory subunit 15B [Source:NCBI gene;Acc:100512360]	5.65473	0.670105	4.78622	1.6286	1.04611	0.610129	3.38252	1.7581	up
GO:0070262	peptidyl-serine dephosphorylation	biological_process	10	0.0200517	MSTRG.85160	PPP2R1A	protein phosphatase 2 scaffold subunit Aalpha [Source:NCBI gene;Acc:397088]	8.42607	3.10314	12.6951	2.86918	4.22089	3.04348	2.3905	1.25731	up
GO:0055064	chloride ion homeostasis	biological_process	10	0.0200517	MSTRG.61101	SLC12A2	solute carrier family 12 member 2 [Source:NCBI gene;Acc:100516960]	1.13098	1.10817	3.68923	0.107548	0.638692	0.588239	4.44247	2.15136	up
GO:0055064	chloride ion homeostasis	biological_process	10	0.0200517	MSTRG.83051	LCAT	solute carrier family 12 member 4 [Source:NCBI gene;Acc:396992];lecithin-cholesterol acyltransferase [Source:NCBI gene;Acc:100303723]	0.0001	0.0001	0.0001	0.0257719	0.456202	0.644785	0.00026625	-11.8749	down
GO:0098761	cellular response to interleukin-7	biological_process	8	0.0200517	MSTRG.18892	P4HB	prolyl 4-hydroxylase subunit beta [Source:NCBI gene;Acc:110255932]	0.742464	0.274469	4.96486	0.360516	0.427799	0.338307	5.3095	2.40858	up
GO:0098761	cellular response to interleukin-7	biological_process	8	0.0200517	MSTRG.55097	NUDT22	stress induced phosphoprotein 1 [Source:NCBI gene;Acc:100623923];DnaJ heat shock protein family (Hsp40) member C4 [Source:NCBI gene;Acc:100522005];fermitin family member 3 [Source:NCBI gene;Acc:100525326];nudix hydrolase 22 [Source:NCBI gene;Acc:100521244]	9.16821	7.65934	46.2753	7.77519	10.4154	9.15286	2.30779	1.20651	up
GO:0017162	aryl hydrocarbon receptor binding	molecular_function	6	0.0200517	MSTRG.54814	AIP	aryl hydrocarbon receptor interacting protein [Source:NCBI gene;Acc:100511065]	4.87519	3.15538	40.2714	2.7223	4.09064	5.93527	3.78892	1.92179	up
GO:0017162	aryl hydrocarbon receptor binding	molecular_function	6	0.0200517	MSTRG.62695	TAF6	minichromosome maintenance complex component 7 [Source:NCBI gene;Acc:110259871];TATA-box binding protein associated factor 6 [Source:NCBI gene;Acc:110259872]	11.7053	5.19189	13.8077	5.5482	4.40835	3.55037	2.27327	1.18477	up
GO:0048568	embryonic organ development	biological_process	6	0.0213749	MSTRG.24597	SETD2	SET domain containing 2, histone lysine methyltransferase [Source:NCBI gene;Acc:100623101]	7.85947	0.471028	11.2951	2.54983	1.61333	2.26887	3.05122	1.60939	up
GO:0048568	embryonic organ development	biological_process	6	0.0213749	MSTRG.45628	GDNF	glial cell derived neurotrophic factor [Source:NCBI gene;Acc:100322894]	0.422135	0.4113	9.63073	0.12798	0.103046	1.71283	5.3832	2.42847	up
GO:0048568	embryonic organ development	biological_process	6	0.0213749	MSTRG.87038	SYF2	SYF2 pre-mRNA splicing factor [Source:NCBI gene;Acc:100626692]	45.6996	21.4834	259.537	34.9971	37.3108	57.3443	2.51997	1.33341	up
GO:0071007	U2-type catalytic step 2 spliceosome	cellular_component	8	0.0213749	MSTRG.62566	BUD31	BUD31 homolog [Source:NCBI gene;Acc:100520297]	173.344	118.701	530.413	120.78	124.932	122.905	2.23119	1.15782	up
GO:0071007	U2-type catalytic step 2 spliceosome	cellular_component	8	0.0213749	MSTRG.74733	BCAS2	BCAS2, pre-mRNA processing factor [Source:NCBI gene;Acc:100154006]	150.559	232.918	708.811	142.55	152.858	149.858	2.45312	1.29462	up
GO:0071007	U2-type catalytic step 2 spliceosome	cellular_component	8	0.0213749	MSTRG.87038	SYF2	SYF2 pre-mRNA splicing factor [Source:NCBI gene;Acc:100626692]	45.6996	21.4834	259.537	34.9971	37.3108	57.3443	2.51997	1.33341	up
GO:0005737	cytoplasm	cellular_component	5	0.0219519	MSTRG.104366	NUMA1	nuclear mitotic apparatus protein 1 [Source:NCBI gene;Acc:100526064]	1.26201	0.682789	6.33396	1.43245	0.552082	0.462087	3.38376	1.75863	up
GO:0005737	cytoplasm	cellular_component	5	0.0219519	MSTRG.104855	AQP11	aquaporin 11 [Source:NCBI gene;Acc:100127151]	0.0001	0.0001	0.0001	1.2014	0.187652	0.602963	0.000150601	-12.697	down
GO:0005737	cytoplasm	cellular_component	5	0.0219519	MSTRG.108814	PTPN12	protein tyrosine phosphatase, non-receptor type 12 [Source:NCBI gene;Acc:100625763]	13.0554	2.68533	10.5387	0.711734	2.98305	5.24506	2.93959	1.55561	up
GO:0005737	cytoplasm	cellular_component	5	0.0219519	MSTRG.109372	CACYBP	calcyclin binding protein [Source:NCBI gene;Acc:100519266]	97.8079	61.3754	254.547	77.4146	53.3049	69.3359	2.06808	1.04829	up
GO:0005737	cytoplasm	cellular_component	5	0.0219519	MSTRG.110077	SLC30A1	solute carrier family 30 member 1 [Source:NCBI gene;Acc:503660]	7.59015	3.50277	15.5327	5.61159	2.60238	2.5429	2.47522	1.30756	up
GO:0005737	cytoplasm	cellular_component	5	0.0219519	MSTRG.111260	PRDX4	peroxiredoxin 4 [Source:NCBI gene;Acc:100152260]	45.342	22.0284	171.174	25.2903	26.3507	33.8255	2.79108	1.48082	up
GO:0005737	cytoplasm	cellular_component	5	0.0219519	MSTRG.112217	PQBP1	polyglutamine binding protein 1 [Source:NCBI gene;Acc:100620849]	16.4154	11.2718	200.735	11.7506	9.0716	33.5115	4.20406	2.07178	up
GO:0005737	cytoplasm	cellular_component	5	0.0219519	MSTRG.112252	ENSSSCG00000021591	RNA binding motif protein 3 [Source:NCBI gene;Acc:100627807]	7.23622	9.76504	82.0532	12.1824	7.6919	16.5199	2.72171	1.44451	up
GO:0005737	cytoplasm	cellular_component	5	0.0219519	MSTRG.112535	UBQLN2	ubiquilin 2 [Source:NCBI gene;Acc:110257666]	16.4271	4.91387	28.5283	8.40225	8.16236	5.0721	2.30485	1.20467	up
GO:0005737	cytoplasm	cellular_component	5	0.0219519	MSTRG.113727	ENSSSCG00000028913		0.596687	0.310727	3.06167	0.0001	0.0001	0.237304	16.7117	4.06278	up
GO:0005737	cytoplasm	cellular_component	5	0.0219519	MSTRG.113742	ENSSSCG00000028695	thymosin beta 15a [Source:NCBI gene;Acc:100522845]	84.7738	87.7115	329.05	32.6622	36.1427	66.6282	3.7032	1.88877	up
GO:0005737	cytoplasm	cellular_component	5	0.0219519	MSTRG.11374	HSPA5	heat shock protein family A (Hsp70) member 5 [Source:NCBI gene;Acc:407060]	25.7354	23.8695	153.232	25.1424	18.497	21.2995	3.1235	1.64316	up
GO:0005737	cytoplasm	cellular_component	5	0.0219519	MSTRG.113819	GLA	galactosidase alpha [Source:NCBI gene;Acc:100415928]	11.1944	11.7244	52.7225	9.30597	8.34232	6.86545	3.08567	1.62558	up
GO:0005737	cytoplasm	cellular_component	5	0.0219519	MSTRG.13895	BAMBI	BMP and activin membrane bound inhibitor [Source:NCBI gene;Acc:449001]	0.318435	0.24254	7.45828	0.0127879	0.631629	0.122723	10.4534	3.38591	up
GO:0005737	cytoplasm	cellular_component	5	0.0219519	MSTRG.16266	WDFY2	WD repeat and FYVE domain containing 2 [Source:NCBI gene;Acc:100512431]	1.76904	1.7844	1.19513	4.14093	5.72601	7.01848	0.281223	-1.83021	down
GO:0005737	cytoplasm	cellular_component	5	0.0219519	MSTRG.19163	JMJD6	jumonji domain containing 6, arginine demethylase and lysine hydroxylase [Source:NCBI gene;Acc:100621462]	13.1284	2.1302	25.7506	6.93443	3.69533	5.07792	2.61077	1.38447	up
GO:0005737	cytoplasm	cellular_component	5	0.0219519	MSTRG.19198	LLGL2	LLGL scribble cell polarity complex component 2 [Source:NCBI gene;Acc:110255967]	5.38921	2.72958	1.2596	0.591846	0.594344	0.621886	5.18694	2.37488	up
GO:0005737	cytoplasm	cellular_component	5	0.0219519	MSTRG.19248	ENSSSCG00000031357	Jupiter microtubule associated homolog 1 [Source:NCBI gene;Acc:450242];5', 3'-nucleotidase, cytosolic [Source:NCBI gene;Acc:100526240]	38.8917	38.269	149.968	14.3904	21.7423	44.636	2.81209	1.49164	up
GO:0005737	cytoplasm	cellular_component	5	0.0219519	MSTRG.19291	SLC9A3R1	SLC9A3 regulator 1 [Source:NCBI gene;Acc:100233201]	12.6879	3.50327	37.9822	5.93492	3.90703	1.68213	4.70088	2.23293	up
GO:0005737	cytoplasm	cellular_component	5	0.0219519	MSTRG.19664	PRKCA	protein kinase C alpha [Source:NCBI gene;Acc:397184]	4.77245	4.23775	1.82622	11.3155	12.4951	8.25226	0.337975	-1.56501	down
GO:0005737	cytoplasm	cellular_component	5	0.0219519	MSTRG.20346	KRT10	keratin 10 [Source:NCBI gene;Acc:100519971]	2.45092	7.99429	29.9556	1.37686	4.34144	5.58227	3.57511	1.83799	up
GO:0005737	cytoplasm	cellular_component	5	0.0219519	MSTRG.20736	TOB1	transducer of ERBB2, 1 [Source:NCBI gene;Acc:100144440]	8.42947	0.966042	44.2007	9.41435	0.981224	3.09943	3.97156	1.98971	up
GO:0005737	cytoplasm	cellular_component	5	0.0219519	MSTRG.21184	KPNB1	karyopherin subunit beta 1 [Source:NCBI gene;Acc:100518449]	11.0689	2.02578	8.91439	3.2395	3.97476	2.15129	2.35	1.23266	up
GO:0005737	cytoplasm	cellular_component	5	0.0219519	MSTRG.2148	VGLL2	vestigial like family member 2 [Source:NCBI gene;Acc:100739384]	2.14038	0.435335	12.045	0.0881671	0.554955	2.25	5.0536	2.33731	up
GO:0005737	cytoplasm	cellular_component	5	0.0219519	MSTRG.22130	INPP5K	inositol polyphosphate-5-phosphatase K [Source:NCBI gene;Acc:100462756]	1.04661	0.36321	7.05703	0.0848267	0.426005	0.735021	6.79603	2.76469	up
GO:0005737	cytoplasm	cellular_component	5	0.0219519	MSTRG.22464	MYBBP1A	MYB binding protein 1a [Source:NCBI gene;Acc:100520635]	4.5467	1.41351	7.02621	0.604432	0.715099	1.64339	4.38297	2.13191	up
GO:0005737	cytoplasm	cellular_component	5	0.0219519	MSTRG.22901	FXR2	SRY-box 15 [Source:NCBI gene;Acc:100522397];FMR1 autosomal homolog 2 [Source:NCBI gene;Acc:100512131]	1.15621	0.24167	8.0431	1.2522	0.602654	1.1058	3.18881	1.67302	up
GO:0005737	cytoplasm	cellular_component	5	0.0219519	MSTRG.23099	UBB	ubiquitin B [Source:NCBI gene;Acc:100125968]	3473.15	6767.26	9648.72	2255.76	2574.75	2483.51	2.71932	1.44324	up
GO:0005737	cytoplasm	cellular_component	5	0.0219519	MSTRG.27555	KPNA4	karyopherin subunit alpha 4 [Source:NCBI gene;Acc:100620632]	19.1625	2.44681	20.3703	4.00046	3.11033	4.00032	3.77817	1.91769	up
GO:0005737	cytoplasm	cellular_component	5	0.0219519	MSTRG.29525	ATG3	autophagy related 3 [Source:NCBI gene;Acc:100157190]	2.60367	1.12705	13.1576	1.6249	0.593715	3.54344	2.93096	1.55137	up
GO:0005737	cytoplasm	cellular_component	5	0.0219519	MSTRG.30762	ENSSSCG00000012014	BTG anti-proliferation factor 3 [Source:NCBI gene;Acc:100048957]	21.9442	4.4085	73.1005	5.50049	6.43547	15.6353	3.60713	1.85085	up
GO:0005737	cytoplasm	cellular_component	5	0.0219519	MSTRG.34328	TFIP11	tuftelin interacting protein 11 [Source:NCBI gene;Acc:768099]	9.69912	5.95684	10.1801	3.8833	2.27836	3.02163	2.81337	1.4923	up
GO:0005737	cytoplasm	cellular_component	5	0.0219519	MSTRG.34478	HSCB	HscB mitochondrial iron-sulfur cluster cochaperone [Source:NCBI gene;Acc:110256862]	10.4908	10.6854	23.1317	3.90145	4.86904	7.45584	2.73062	1.44923	up
GO:0005737	cytoplasm	cellular_component	5	0.0219519	MSTRG.36080	SIRT1	sirtuin 1 [Source:NCBI gene;Acc:751859]	10.6301	1.76344	11.8235	4.94604	0.815457	0.883822	3.64422	1.86561	up
GO:0005737	cytoplasm	cellular_component	5	0.0219519	MSTRG.37181	OPALIN	oligodendrocytic myelin paranodal and inner loop protein [Source:NCBI gene;Acc:397416]	0.0001	0.0001	0.0001	0.0001	0.486381	0.597115	0.000276856	-11.8186	down
GO:0005737	cytoplasm	cellular_component	5	0.0219519	MSTRG.37219	EXOSC1	exosome component 1 [Source:NCBI gene;Acc:100153550]	52.8398	55.962	433.953	42.9463	51.7989	105.322	2.71287	1.43982	up
GO:0005737	cytoplasm	cellular_component	5	0.0219519	MSTRG.37691	FBXL15	F-box and leucine rich repeat protein 15 [Source:NCBI gene;Acc:110256644]	1.00378	0.271899	2.28917	0.0001	0.0923386	0.155485	14.3788	3.84587	up
GO:0005737	cytoplasm	cellular_component	5	0.0219519	MSTRG.37882	NEURL1	neuralized E3 ubiquitin protein ligase 1 [Source:NCBI gene;Acc:100155006]	0.907348	0.853757	0.390585	6.03973	1.53338	1.86481	0.227984	-2.133	down
GO:0005737	cytoplasm	cellular_component	5	0.0219519	MSTRG.38682	ENSSSCG00000010734	ornithine aminotransferase [Source:NCBI gene;Acc:100156865]	5.6496	8.47696	41.6394	4.59328	5.87667	4.70153	3.67571	1.87802	up
GO:0005737	cytoplasm	cellular_component	5	0.0219519	MSTRG.40595	CASP3	caspase 3 [Source:NCBI gene;Acc:397244]	23.5853	36.5053	79.7294	13.7542	22.6915	24.8229	2.28208	1.19035	up
GO:0005737	cytoplasm	cellular_component	5	0.0219519	MSTRG.40618	TLR3	toll like receptor 3 [Source:NCBI gene;Acc:100037937]	6.40465	2.38562	15.5286	1.25798	1.96263	3.22367	3.77371	1.91598	up
GO:0005737	cytoplasm	cellular_component	5	0.0219519	MSTRG.41586	GCG	glucagon [Source:NCBI gene;Acc:397595]	7.29165	9.87885	1.05945	12.672	23.8807	26.6556	0.288411	-1.7938	down
GO:0005737	cytoplasm	cellular_component	5	0.0219519	MSTRG.43742	DNPEP	aspartyl aminopeptidase [Source:NCBI gene;Acc:100153171]	0.489148	0.719989	2.703	0.538529	0.225565	0.376376	3.43029	1.77833	up
GO:0005737	cytoplasm	cellular_component	5	0.0219519	MSTRG.46215	DHX29	DExH-box helicase 29 [Source:NCBI gene;Acc:100514880]	5.27161	1.14548	4.11167	1.64576	1.1494	1.17471	2.65216	1.40717	up
GO:0005737	cytoplasm	cellular_component	5	0.0219519	MSTRG.46721	CPEB4	cytoplasmic polyadenylation element binding protein 4 [Source:NCBI gene;Acc:100521758]	7.53837	3.90275	8.43843	1.37632	3.12876	4.25031	2.27055	1.18304	up
GO:0005737	cytoplasm	cellular_component	5	0.0219519	MSTRG.46824	CCNB1	cyclin B1 [Source:NCBI gene;Acc:397662]	215.035	267.717	364.001	98.7233	136.885	162.751	2.1256	1.08787	up
GO:0005737	cytoplasm	cellular_component	5	0.0219519	MSTRG.47237	ENSSSCG00000017032	pituitary tumor-transforming 1 [Source:NCBI gene;Acc:397015]	2391.69	3356.04	2961.44	1218.54	1252.06	1324.15	2.29506	1.19853	up
GO:0005737	cytoplasm	cellular_component	5	0.0219519	MSTRG.48878	ENSSSCG00000031505	p21 (RAC1) activated kinase 5 [Source:NCBI gene;Acc:100152316]	25.0774	31.5512	4.00439	6.99721	4.51815	7.34107	3.21551	1.68505	up
GO:0005737	cytoplasm	cellular_component	5	0.0219519	MSTRG.49542	VPS16	VPS16, CORVET/HOPS core subunit [Source:NCBI gene;Acc:100511290]	1.12851	0.758221	0.692506	0.0317661	0.331967	0.161899	4.90692	2.29482	up
GO:0005737	cytoplasm	cellular_component	5	0.0219519	MSTRG.4962	BNIP2	BCL2 interacting protein 2 [Source:NCBI gene;Acc:100521534]	9.87746	8.19682	29.4925	5.99112	5.1091	9.13415	2.35079	1.23315	up
GO:0005737	cytoplasm	cellular_component	5	0.0219519	MSTRG.51863	CDK5	cyclin dependent kinase 5 [Source:NCBI gene;Acc:733700]	24.4858	33.3036	22.5846	71.6106	84.6374	84.4365	0.333939	-1.58234	down
GO:0005737	cytoplasm	cellular_component	5	0.0219519	MSTRG.54581	CDKN1C	cyclin dependent kinase inhibitor 1C [Source:NCBI gene;Acc:110259225]	0.876312	0.022968	2.58702	0.0001	0.0001	0.0916372	37.9617	5.24647	up
GO:0005737	cytoplasm	cellular_component	5	0.0219519	MSTRG.55039	PRDX5	peroxiredoxin 5 [Source:NCBI gene;Acc:397273]	22.5949	21.2087	71.2782	10.7464	12.6152	8.63387	3.59681	1.84672	up
GO:0005737	cytoplasm	cellular_component	5	0.0219519	MSTRG.57083	WEE1	WEE1 G2 checkpoint kinase [Source:NCBI gene;Acc:100521487]	5.67086	2.42506	0.506936	0.19283	0.632481	0.950528	4.84438	2.27631	up
GO:0005737	cytoplasm	cellular_component	5	0.0219519	MSTRG.57879	DNAJB1	DnaJ heat shock protein family (Hsp40) member B1 [Source:NCBI gene;Acc:396741]	117.301	107.076	526.694	118.91	133.85	95.294	2.15791	1.10964	up
GO:0005737	cytoplasm	cellular_component	5	0.0219519	MSTRG.57946	MRI1	methylthioribose-1-phosphate isomerase 1 [Source:NCBI gene;Acc:100525858]	1.38271	1.43132	10.0563	0.860481	1.25341	0.323393	5.2806	2.4007	up
GO:0005737	cytoplasm	cellular_component	5	0.0219519	MSTRG.58343	ILF3	interleukin enhancer binding factor 3 [Source:NCBI gene;Acc:100515360]	19.9815	6.88083	40.0342	13.3043	7.54289	7.50342	2.35962	1.23855	up
GO:0005737	cytoplasm	cellular_component	5	0.0219519	MSTRG.58772	UBXN6	UBX domain protein 6 [Source:NCBI gene;Acc:100524481]	3.45487	0.971381	7.88082	0.45059	1.30665	2.19006	3.11784	1.64055	up
GO:0005737	cytoplasm	cellular_component	5	0.0219519	MSTRG.58964	MIDN	midnolin [Source:NCBI gene;Acc:100512395]	1.53597	0.180083	0.8111	0.0237268	0.0559771	0.0363963	21.767	4.44407	up
GO:0005737	cytoplasm	cellular_component	5	0.0219519	MSTRG.58983	TCF3	transcription factor 3 [Source:NCBI gene;Acc:100524070]	0.557014	0.524144	0.723388	0.0001	0.027469	0.0419069	25.9737	4.69898	up
GO:0005737	cytoplasm	cellular_component	5	0.0219519	MSTRG.600	NOX3	NADPH oxidase 3 [Source:NCBI gene;Acc:100511606]	0.0001	0.0001	0.0001	0.0335346	0.435521	0.498543	0.000310046	-11.6552	down
GO:0005737	cytoplasm	cellular_component	5	0.0219519	MSTRG.60231	CHD1	chromodomain helicase DNA binding protein 1 [Source:NCBI gene;Acc:100525390]	8.26295	3.11479	23.1005	4.46548	3.41673	4.9009	2.69717	1.43145	up
GO:0005737	cytoplasm	cellular_component	5	0.0219519	MSTRG.61292	FNIP1	folliculin interacting protein 1 [Source:NCBI gene;Acc:100521611]	3.17313	1.95663	7.82507	1.3388	1.68732	2.16764	2.49431	1.31864	up
GO:0005737	cytoplasm	cellular_component	5	0.0219519	MSTRG.6129	SELENOS	selenoprotein S [Source:NCBI gene;Acc:100151836]	164.908	43.762	588.821	99.2102	69.7804	96.9885	2.99832	1.58416	up
GO:0005737	cytoplasm	cellular_component	5	0.0219519	MSTRG.64439	CARHSP1	calcium regulated heat stable protein 1 [Source:NCBI gene;Acc:100521547]	14.9497	8.56103	48.6627	4.83815	9.96593	5.43202	3.56657	1.83454	up
GO:0005737	cytoplasm	cellular_component	5	0.0219519	MSTRG.66033	CAPG	capping actin protein, gelsolin like [Source:NCBI gene;Acc:100519653]	0.917673	3.16359	3.83483	0.0001	0.70779	0.337028	7.57581	2.9214	up
GO:0005737	cytoplasm	cellular_component	5	0.0219519	MSTRG.66164	TMSB10	thymosin beta 10 [Source:NCBI gene;Acc:100037998]	1089.63	882.534	6598.64	975.901	687.705	727.48	3.58448	1.84177	up
GO:0005737	cytoplasm	cellular_component	5	0.0219519	MSTRG.71127	RNF19A	ring finger protein 19A, RBR E3 ubiquitin protein ligase [Source:NCBI gene;Acc:654326]	22.9456	7.05773	23.9699	8.59493	10.0328	6.1845	2.17527	1.12119	up
GO:0005737	cytoplasm	cellular_component	5	0.0219519	MSTRG.71598	SLC26A7	OTU domain containing 6B [Source:NCBI gene;Acc:100157831];solute carrier family 26 member 7 [Source:NCBI gene;Acc:100626316]	2.48204	0.924659	12.417	1.23255	1.10197	3.20465	2.8567	1.51435	up
GO:0005737	cytoplasm	cellular_component	5	0.0219519	MSTRG.73887	CRABP2	cellular retinoic acid binding protein 2 [Source:NCBI gene;Acc:100155151]	4.32812	3.46378	74.7034	2.03421	7.16577	11.5008	3.98512	1.99462	up
GO:0005737	cytoplasm	cellular_component	5	0.0219519	MSTRG.74952	DRAM2	DNA damage regulated autophagy modulator 2 [Source:NCBI gene;Acc:100158051]	0.743508	1.97151	0.455538	3.90049	4.37987	5.66902	0.22729	-2.13739	down
GO:0005737	cytoplasm	cellular_component	5	0.0219519	MSTRG.75302	PSRC1	proline and serine rich coiled-coil 1 [Source:NCBI gene;Acc:100156693]	3.49869	2.58664	8.02367	1.06738	2.13145	2.24244	2.59296	1.3746	up
GO:0005737	cytoplasm	cellular_component	5	0.0219519	MSTRG.75304	SARS	seryl-tRNA synthetase [Source:NCBI gene;Acc:100155484]	8.00616	5.77718	25.4024	2.81377	7.30706	3.59974	2.85598	1.51399	up
GO:0005737	cytoplasm	cellular_component	5	0.0219519	MSTRG.75398	SLC30A7	solute carrier family 30 member 7 [Source:NCBI gene;Acc:100156498]	5.85979	3.2231	7.10415	2.63937	1.34859	2.92502	2.34154	1.22746	up
GO:0005737	cytoplasm	cellular_component	5	0.0219519	MSTRG.76736	XPNPEP3	X-prolyl aminopeptidase 3 [Source:NCBI gene;Acc:110260639]	0.131598	0.862222	0.534173	5.95711	2.10455	3.68343	0.130096	-2.94235	down
GO:0005737	cytoplasm	cellular_component	5	0.0219519	MSTRG.77723	ERBB3	proliferation-associated 2G4 [Source:NCBI gene;Acc:100737962];erb-b2 receptor tyrosine kinase 3 [Source:NCBI gene;Acc:100525045]	15.0004	7.1419	103.668	10.9912	8.57419	20.2507	3.15977	1.65982	up
GO:0005737	cytoplasm	cellular_component	5	0.0219519	MSTRG.77755	DDIT3	DNA damage inducible transcript 3 [Source:NCBI gene;Acc:100240743]	16.6778	25.1906	93.521	13.4493	15.5646	11.7386	3.32224	1.73216	up
GO:0005737	cytoplasm	cellular_component	5	0.0219519	MSTRG.77914	PTGES3	prostaglandin E synthase 3 [Source:NCBI gene;Acc:100155956]	38.9761	18.2356	172.669	30.4395	18.0548	46.2026	2.42754	1.2795	up
GO:0005737	cytoplasm	cellular_component	5	0.0219519	MSTRG.78296	LYZ	cleavage and polyadenylation specific factor 6 [Source:NCBI gene;Acc:100152191];lysozyme [Source:NCBI gene;Acc:100157211]	5.59468	1.63279	10.8688	2.37687	2.203	1.57688	2.93926	1.55545	up
GO:0005737	cytoplasm	cellular_component	5	0.0219519	MSTRG.79814	CCND2	cyclin D2 [Source:NCBI gene;Acc:397162]	1.45533	1.79974	7.61838	0.655157	0.403465	1.69114	3.95432	1.98343	up
GO:0005737	cytoplasm	cellular_component	5	0.0219519	MSTRG.80927	CRADD	suppressor of cytokine signaling 2 [Source:NCBI gene;Acc:100037966]	7.34799	2.63921	12.0271	1.5878	2.58342	3.58764	2.83731	1.50452	up
GO:0005737	cytoplasm	cellular_component	5	0.0219519	MSTRG.82540	MT2A	metallothionein-2A [Source:NCBI gene;Acc:396827]	2851.75	5152.14	693.276	643.105	726.751	1828.1	2.7196	1.4434	up
GO:0005737	cytoplasm	cellular_component	5	0.0219519	MSTRG.83541	ENSSSCG00000002855	cyclin E1 [Source:NCBI gene;Acc:100523248]	22.2552	10.9254	50.4059	10.0674	15.1131	10.5736	2.33782	1.22516	up
GO:0005737	cytoplasm	cellular_component	5	0.0219519	MSTRG.84136	SERTAD1	SERTA domain containing 1 [Source:NCBI gene;Acc:100624989]	3.03929	3.37007	25.9344	3.91084	1.98811	2.47023	3.86462	1.95033	up
GO:0005737	cytoplasm	cellular_component	5	0.0219519	MSTRG.84367	GEMIN7	gem nuclear organelle associated protein 7 [Source:NCBI gene;Acc:100627643]	1.71296	1.44139	20.3772	1.90363	1.31486	3.33548	3.59042	1.84415	up
GO:0005737	cytoplasm	cellular_component	5	0.0219519	MSTRG.84694	ETHE1	pleckstrin homology like domain family B member 3 [Source:NCBI gene;Acc:100520495];ETHE1, persulfide dioxygenase [Source:NCBI gene;Acc:106504117]	0.935439	0.53488	30.2751	1.96462	1.04387	5.44601	3.75485	1.90876	up
GO:0005737	cytoplasm	cellular_component	5	0.0219519	MSTRG.84818	NOSIP	nitric oxide synthase interacting protein [Source:NCBI gene;Acc:100518311]	3.38145	0.943481	34.4461	1.33923	1.17445	7.73482	3.78309	1.91956	up
GO:0005737	cytoplasm	cellular_component	5	0.0219519	MSTRG.85160	PPP2R1A	protein phosphatase 2 scaffold subunit Aalpha [Source:NCBI gene;Acc:397088]	8.42607	3.10314	12.6951	2.86918	4.22089	3.04348	2.3905	1.25731	up
GO:0005737	cytoplasm	cellular_component	5	0.0219519	MSTRG.86364	ENSSSCG00000003444	PRAME family member 12 [Source:NCBI gene;Acc:100737881]	14.262	26.5842	46.4828	6.43148	10.1661	5.86926	3.88702	1.95866	up
GO:0005737	cytoplasm	cellular_component	5	0.0219519	MSTRG.86383	ENSSSCG00000032991	melanoma antigen preferentially expressed in tumors-like [Source:NCBI gene;Acc:100624852]	6.37156	7.15771	18.2299	6.76566	4.05415	1.60382	2.55635	1.35408	up
GO:0005737	cytoplasm	cellular_component	5	0.0219519	MSTRG.87134	SLC9A1	solute carrier family 9 member A1 [Source:NCBI gene;Acc:397458]	1.96047	1.04175	5.43868	0.0001	0.625558	0.873073	5.63203	2.49365	up
GO:0005737	cytoplasm	cellular_component	5	0.0219519	MSTRG.87272	YTHDF2	YTH N6-methyladenosine RNA binding protein 2 [Source:NCBI gene;Acc:100623159]	16.0695	7.65382	67.3206	11.6722	2.65716	11.4534	3.5312	1.82016	up
GO:0005737	cytoplasm	cellular_component	5	0.0219519	MSTRG.91166	CDC20	cell division cycle 20 [Source:NCBI gene;Acc:397379]	8.22645	4.8627	32.3317	4.17399	4.82336	4.91893	3.26386	1.70658	up
GO:0005737	cytoplasm	cellular_component	5	0.0219519	MSTRG.91199	TOE1	target of EGR1, exonuclease [Source:NCBI gene;Acc:100513546]	0.583574	3.09949	11.8017	0.0001	0.990874	1.07825	7.4834	2.90369	up
GO:0005737	cytoplasm	cellular_component	5	0.0219519	MSTRG.9183	CDC37L1	cell division cycle 37 like 1 [Source:NCBI gene;Acc:100522234]	2.93391	2.67728	11.6618	2.55357	1.54516	2.9756	2.44164	1.28785	up
GO:0005737	cytoplasm	cellular_component	5	0.0219519	MSTRG.94268	TBCC	tubulin folding cofactor C [Source:NCBI gene;Acc:100157124]	53.1704	38.0513	122.704	39.8955	43.1598	18.2179	2.11237	1.07886	up
GO:0005737	cytoplasm	cellular_component	5	0.0219519	MSTRG.94907	PML	promyelocytic leukemia [Source:NCBI gene;Acc:100157336]	1.15143	0.48252	1.36346	0.0001	0.145145	0.0606072	14.561	3.86403	up
GO:0005737	cytoplasm	cellular_component	5	0.0219519	MSTRG.95850	PRMT5	RNA binding motif protein 23 [Source:NCBI gene;Acc:100622208];protein arginine methyltransferase 5 [Source:NCBI gene;Acc:100294711]	4.29044	1.49316	10.9933	2.82654	1.3133	2.98233	2.35558	1.23608	up
GO:0005737	cytoplasm	cellular_component	5	0.0219519	MSTRG.9744	VCP	valosin containing protein [Source:NCBI gene;Acc:397524]	27.9758	2.19208	85.1024	17.5647	7.77371	10.3216	3.23247	1.69264	up
GO:0005737	cytoplasm	cellular_component	5	0.0219519	MSTRG.98286	ENSSSCG00000008677	transforming acidic coiled-coil containing protein 3 [Source:NCBI gene;Acc:100513802]	43.7314	23.2281	11.605	12.5967	11.4452	8.3995	2.42174	1.27604	up
GO:0005737	cytoplasm	cellular_component	5	0.0219519	MSTRG.98812	CPEB2	cytoplasmic polyadenylation element binding protein 2 [Source:NCBI gene;Acc:100462674]	2.32485	0.581087	3.41099	0.158418	0.576759	0.713527	4.3604	2.12446	up
GO:0001938	positive regulation of endothelial cell proliferation	biological_process	9	0.0221952	MSTRG.19664	PRKCA	protein kinase C alpha [Source:NCBI gene;Acc:397184]	4.77245	4.23775	1.82622	11.3155	12.4951	8.25226	0.337975	-1.56501	down
GO:0001938	positive regulation of endothelial cell proliferation	biological_process	9	0.0221952	MSTRG.36080	SIRT1	sirtuin 1 [Source:NCBI gene;Acc:751859]	10.6301	1.76344	11.8235	4.94604	0.815457	0.883822	3.64422	1.86561	up
GO:0001938	positive regulation of endothelial cell proliferation	biological_process	9	0.0221952	MSTRG.50146	PPP1R16B	protein phosphatase 1 regulatory subunit 16B [Source:NCBI gene;Acc:100517865]	0.0623554	0.184918	1.84682	0.00926191	0.125844	0.0735489	10.0362	3.32714	up
GO:0001938	positive regulation of endothelial cell proliferation	biological_process	9	0.0221952	MSTRG.96093	ANG	angiogenin [Source:HGNC Symbol;Acc:HGNC:483]	34.2487	23.791	36.4955	24.7842	10.4509	11.8038	2.00972	1.007	up
GO:0034976	response to endoplasmic reticulum stress	biological_process	6	0.0233012	MSTRG.107452	PPP1R15B	protein phosphatase 1 regulatory subunit 15B [Source:NCBI gene;Acc:100512360]	5.65473	0.670105	4.78622	1.6286	1.04611	0.610129	3.38252	1.7581	up
GO:0034976	response to endoplasmic reticulum stress	biological_process	6	0.0233012	MSTRG.18892	P4HB	prolyl 4-hydroxylase subunit beta [Source:NCBI gene;Acc:110255932]	0.742464	0.274469	4.96486	0.360516	0.427799	0.338307	5.3095	2.40858	up
GO:0034976	response to endoplasmic reticulum stress	biological_process	6	0.0233012	MSTRG.34189	FICD	FIC domain containing [Source:NCBI gene;Acc:100621588]	1.93094	1.59097	2.18468	0.840028	0.504617	0.398784	3.2732	1.7107	up
GO:0034976	response to endoplasmic reticulum stress	biological_process	6	0.0233012	MSTRG.63838	ANKS4B	ankyrin repeat and sterile alpha motif domain containing 4B [Source:NCBI gene;Acc:100525512]	17.058	5.45956	1.69829	40.7492	45.4586	23.7486	0.220232	-2.1829	down
GO:0034976	response to endoplasmic reticulum stress	biological_process	6	0.0233012	MSTRG.77755	DDIT3	DNA damage inducible transcript 3 [Source:NCBI gene;Acc:100240743]	16.6778	25.1906	93.521	13.4493	15.5646	11.7386	3.32224	1.73216	up
GO:0000177	cytoplasmic exosome (RNase complex	cellular_component	6	0.0246541	MSTRG.17372	DIS3	DIS3 homolog, exosome endoribonuclease and 3'-5' exoribonuclease [Source:NCBI gene;Acc:100521470]	33.2242	9.97355	72.3608	15.8595	12.629	12.7897	2.7995	1.48517	up
GO:0000177	cytoplasmic exosome (RNase complex	cellular_component	6	0.0246541	MSTRG.64439	CARHSP1	calcium regulated heat stable protein 1 [Source:NCBI gene;Acc:100521547]	14.9497	8.56103	48.6627	4.83815	9.96593	5.43202	3.56657	1.83454	up
GO:2000273	positive regulation of signaling receptor activity	biological_process	9	0.0246541	MSTRG.51570	NCAPG2	non-SMC condensin II complex subunit G2 [Source:NCBI gene;Acc:100623997]	9.21281	10.565	16.5799	4.45724	6.14589	6.45466	2.13144	1.09183	up
GO:2000273	positive regulation of signaling receptor activity	biological_process	9	0.0246541	MSTRG.51863	CDK5	cyclin dependent kinase 5 [Source:NCBI gene;Acc:733700]	24.4858	33.3036	22.5846	71.6106	84.6374	84.4365	0.333939	-1.58234	down
GO:0019985	translesion synthesis	biological_process	10	0.0246541	MSTRG.35203	SPRTN	SprT-like N-terminal domain [Source:NCBI gene;Acc:100155479]	5.46879	3.30185	6.51201	2.5419	2.96922	1.52487	2.17207	1.11907	up
GO:0019985	translesion synthesis	biological_process	10	0.0246541	MSTRG.9744	VCP	valosin containing protein [Source:NCBI gene;Acc:397524]	27.9758	2.19208	85.1024	17.5647	7.77371	10.3216	3.23247	1.69264	up
GO:0080111	DNA demethylation	biological_process	10	0.0246541	MSTRG.36116	TET1	tet methylcytosine dioxygenase 1 [Source:NCBI gene;Acc:100625859]	0.90783	1.96202	3.88678	0.734946	0.577457	0.306737	4.17297	2.06108	up
GO:0080111	DNA demethylation	biological_process	10	0.0246541	MSTRG.97229	ALKBH1	alkB homolog 1, histone H2A dioxygenase [Source:NCBI gene;Acc:100623752]	4.30837	4.82178	6.04977	2.28421	1.51904	2.15475	2.54782	1.34926	up
GO:0046839	phospholipid dephosphorylation	biological_process	8	0.0246541	MSTRG.40728	PLPP5	phospholipid phosphatase 5 [Source:NCBI gene;Acc:100152049]	1.10551	0.659822	0.177516	0.0001	0.0001	0.0001	6476.17	12.6609	up
GO:0046839	phospholipid dephosphorylation	biological_process	8	0.0246541	MSTRG.90482	ENSSSCG00000003839	phospholipid phosphatase 3 [Source:NCBI gene;Acc:100512419]	0.170692	0.269131	0.165871	2.15789	0.27726	3.1786	0.107895	-3.21231	down
GO:0036513	Derlin-1 retrotranslocation complex	cellular_component	7	0.0246541	MSTRG.6129	SELENOS	selenoprotein S [Source:NCBI gene;Acc:100151836]	164.908	43.762	588.821	99.2102	69.7804	96.9885	2.99832	1.58416	up
GO:0036513	Derlin-1 retrotranslocation complex	cellular_component	7	0.0246541	MSTRG.9744	VCP	valosin containing protein [Source:NCBI gene;Acc:397524]	27.9758	2.19208	85.1024	17.5647	7.77371	10.3216	3.23247	1.69264	up
GO:0004983	neuropeptide Y receptor activity	molecular_function	8	0.0246541	MSTRG.38338	PRLHR	prolactin releasing hormone receptor [Source:NCBI gene;Acc:100523144]	0.728781	0.0001	13.5206	0.0001	0.0001	0.578168	24.6374	4.62278	up
GO:0004983	neuropeptide Y receptor activity	molecular_function	8	0.0246541	MSTRG.66688	PROKR1	prokineticin receptor 1 [Source:NCBI gene;Acc:100737690]	0.268538	0.252023	1.26522	0.0423087	0.0001	0.0001	42.0098	5.39266	up
GO:0008154	actin polymerization or depolymerization	biological_process	7	0.0246541	MSTRG.14454	ABI1	abl interactor 1 [Source:NCBI gene;Acc:100738420]	25.9761	30.9104	117.209	23.8106	28.0098	29.7126	2.13527	1.09442	up
GO:0008154	actin polymerization or depolymerization	biological_process	7	0.0246541	MSTRG.92135	CAP2	cyclase associated actin cytoskeleton regulatory protein 2 [Source:NCBI gene;Acc:100523257]	0.310537	0.284917	2.2405	0.120407	0.337783	0.231908	4.10949	2.03896	up
GO:0000055	ribosomal large subunit export from nucleus	biological_process	9	0.0246541	MSTRG.22489	NUP88	nucleoporin 88 [Source:NCBI gene;Acc:414429]	29.8815	19.1362	47.3864	18.2321	13.2258	13.6662	2.13642	1.09519	up
GO:0000055	ribosomal large subunit export from nucleus	biological_process	9	0.0246541	MSTRG.38842	BCCIP	BRCA2 and CDKN1A interacting protein [Source:NCBI gene;Acc:100157478]	20.2708	11.3991	48.0693	11.6062	8.36388	12.269	2.47337	1.30648	up
GO:0015106	bicarbonate transmembrane transporter activity	molecular_function	8	0.0246541	MSTRG.108937	SLC26A3	solute carrier family 26 member 3 [Source:NCBI gene;Acc:100170644]	4.57986	3.89106	0.649988	5.28392	12.99	19.5881	0.240899	-2.0535	down
GO:0015106	bicarbonate transmembrane transporter activity	molecular_function	8	0.0246541	MSTRG.71598	SLC26A7	OTU domain containing 6B [Source:NCBI gene;Acc:100157831];solute carrier family 26 member 7 [Source:NCBI gene;Acc:100626316]	2.48204	0.924659	12.417	1.23255	1.10197	3.20465	2.8567	1.51435	up
GO:0046963	3'-phosphoadenosine 5'-phosphosulfate transport	biological_process	9	0.0250449	MSTRG.93743	SLC35B2	solute carrier family 35 member B2 [Source:NCBI gene;Acc:100516086]	1.10612	2.07023	5.28147	0.276491	0.603352	0.985676	4.53376	2.18071	up
GO:0032416	negative regulation of sodium:proton antiporter activity	biological_process	12	0.0250449	MSTRG.19291	SLC9A3R1	SLC9A3 regulator 1 [Source:NCBI gene;Acc:100233201]	12.6879	3.50327	37.9822	5.93492	3.90703	1.68213	4.70088	2.23293	up
GO:0035304	regulation of protein dephosphorylation	biological_process	9	0.0250449	MSTRG.50146	PPP1R16B	protein phosphatase 1 regulatory subunit 16B [Source:NCBI gene;Acc:100517865]	0.0623554	0.184918	1.84682	0.00926191	0.125844	0.0735489	10.0362	3.32714	up
GO:0036488	CHOP-C/EBP complex	cellular_component	7	0.0250449	MSTRG.77755	DDIT3	DNA damage inducible transcript 3 [Source:NCBI gene;Acc:100240743]	16.6778	25.1906	93.521	13.4493	15.5646	11.7386	3.32224	1.73216	up
GO:0009629	response to gravity	biological_process	5	0.0250449	MSTRG.600	NOX3	NADPH oxidase 3 [Source:NCBI gene;Acc:100511606]	0.0001	0.0001	0.0001	0.0335346	0.435521	0.498543	0.000310046	-11.6552	down
GO:0097291	renal phosphate ion absorption	biological_process	7	0.0250449	MSTRG.19291	SLC9A3R1	SLC9A3 regulator 1 [Source:NCBI gene;Acc:100233201]	12.6879	3.50327	37.9822	5.93492	3.90703	1.68213	4.70088	2.23293	up
GO:0008419	RNA lariat debranching enzyme activity	molecular_function	10	0.0250449	MSTRG.26556	DBR1	debranching RNA lariats 1 [Source:NCBI gene;Acc:106505697]	8.18975	5.50593	14.9512	5.79787	3.47331	1.71602	2.60729	1.38255	up
GO:1904949	ATPase complex	cellular_component	5	0.0250449	MSTRG.9744	VCP	valosin containing protein [Source:NCBI gene;Acc:397524]	27.9758	2.19208	85.1024	17.5647	7.77371	10.3216	3.23247	1.69264	up
GO:1905634	regulation of protein localization to chromatin	biological_process	8	0.0250449	MSTRG.24597	SETD2	SET domain containing 2, histone lysine methyltransferase [Source:NCBI gene;Acc:100623101]	7.85947	0.471028	11.2951	2.54983	1.61333	2.26887	3.05122	1.60939	up
GO:2001153	positive regulation of renal water transport	biological_process	7	0.0250449	MSTRG.22130	INPP5K	inositol polyphosphate-5-phosphatase K [Source:NCBI gene;Acc:100462756]	1.04661	0.36321	7.05703	0.0848267	0.426005	0.735021	6.79603	2.76469	up
GO:0097198	histone H3-K36 trimethylation	biological_process	14	0.0250449	MSTRG.24597	SETD2	SET domain containing 2, histone lysine methyltransferase [Source:NCBI gene;Acc:100623101]	7.85947	0.471028	11.2951	2.54983	1.61333	2.26887	3.05122	1.60939	up
GO:0106101	ER-dependent peroxisome localization	biological_process	8	0.0250449	MSTRG.55643	PEX16	peroxisomal biogenesis factor 16 [Source:NCBI gene;Acc:100517211]	2.03371	2.62494	15.9167	0.248909	0.686446	1.91136	7.22774	2.85355	up
GO:2000466	negative regulation of glycogen (starch) synthase activity	biological_process	8	0.0250449	MSTRG.22130	INPP5K	inositol polyphosphate-5-phosphatase K [Source:NCBI gene;Acc:100462756]	1.04661	0.36321	7.05703	0.0848267	0.426005	0.735021	6.79603	2.76469	up
GO:0004476	mannose-6-phosphate isomerase activity	molecular_function	7	0.0250449	MSTRG.94833	MPI	mannose phosphate isomerase [Source:NCBI gene;Acc:100154551]	0.0001	0.0001	0.0001	0.856261	0.122789	0.602419	0.000189697	-12.364	down
GO:0019103	pyrimidine nucleotide binding	molecular_function	6	0.0250449	MSTRG.19248	ENSSSCG00000031357	Jupiter microtubule associated homolog 1 [Source:NCBI gene;Acc:450242];5', 3'-nucleotidase, cytosolic [Source:NCBI gene;Acc:100526240]	38.8917	38.269	149.968	14.3904	21.7423	44.636	2.81209	1.49164	up
GO:0072183	negative regulation of nephron tubule epithelial cell differentiation	biological_process	10	0.0250449	MSTRG.68719	OSR1	odd-skipped related transcription factor 1 [Source:NCBI gene;Acc:100520131]	0.278319	0.0366077	0.328	0.0001	0.0001	0.0001	2143.09	11.0655	up
GO:0046523	S-methyl-5-thioribose-1-phosphate isomerase activity	molecular_function	7	0.0250449	MSTRG.57946	MRI1	methylthioribose-1-phosphate isomerase 1 [Source:NCBI gene;Acc:100525858]	1.38271	1.43132	10.0563	0.860481	1.25341	0.323393	5.2806	2.4007	up
GO:0016312	inositol bisphosphate phosphatase activity	molecular_function	9	0.0250449	MSTRG.22130	INPP5K	inositol polyphosphate-5-phosphatase K [Source:NCBI gene;Acc:100462756]	1.04661	0.36321	7.05703	0.0848267	0.426005	0.735021	6.79603	2.76469	up
GO:1990755	mitotic spindle microtubule depolymerization	biological_process	10	0.0250449	MSTRG.35277	CCSAP	centriole, cilia and spindle associated protein [Source:NCBI gene;Acc:100521297]	4.01778	2.01829	10.9958	2.87717	2.13877	1.74755	2.51821	1.3324	up
GO:0046814	coreceptor-mediated virion attachment to host cell	biological_process	7	0.0250449	MSTRG.84344	NECTIN2	nectin cell adhesion molecule 2 [Source:NCBI gene;Acc:100038012]	4.25488	0.358165	4.99422	1.04296	1.29142	0.190586	3.80491	1.92786	up
GO:1902365	positive regulation of protein localization to spindle pole body	biological_process	9	0.0250449	MSTRG.104366	NUMA1	nuclear mitotic apparatus protein 1 [Source:NCBI gene;Acc:100526064]	1.26201	0.682789	6.33396	1.43245	0.552082	0.462087	3.38376	1.75863	up
GO:0043878	glyceraldehyde-3-phosphate dehydrogenase (NAD+) (non-phosphorylating) activity	molecular_function	7	0.0250449	MSTRG.34156	ALDH2	aldehyde dehydrogenase 2 family member [Source:NCBI gene;Acc:733685]	1.89173	0.790996	6.88963	0.628468	0.43566	1.7442	3.40856	1.76916	up
GO:0070078	histone H3-R2 demethylation	biological_process	13	0.0250449	MSTRG.19163	JMJD6	jumonji domain containing 6, arginine demethylase and lysine hydroxylase [Source:NCBI gene;Acc:100621462]	13.1284	2.1302	25.7506	6.93443	3.69533	5.07792	2.61077	1.38447	up
GO:2000816	negative regulation of mitotic sister chromatid separation	biological_process	11	0.0250449	MSTRG.47237	ENSSSCG00000017032	pituitary tumor-transforming 1 [Source:NCBI gene;Acc:397015]	2391.69	3356.04	2961.44	1218.54	1252.06	1324.15	2.29506	1.19853	up
GO:0019544	arginine catabolic process to glutamate	biological_process	13	0.0250449	MSTRG.38682	ENSSSCG00000010734	ornithine aminotransferase [Source:NCBI gene;Acc:100156865]	5.6496	8.47696	41.6394	4.59328	5.87667	4.70153	3.67571	1.87802	up
GO:0072166	posterior mesonephric tubule development	biological_process	7	0.0250449	MSTRG.68719	OSR1	odd-skipped related transcription factor 1 [Source:NCBI gene;Acc:100520131]	0.278319	0.0366077	0.328	0.0001	0.0001	0.0001	2143.09	11.0655	up
GO:0044324	regulation of transcription involved in anterior/posterior axis specification	biological_process	10	0.0250449	MSTRG.77755	DDIT3	DNA damage inducible transcript 3 [Source:NCBI gene;Acc:100240743]	16.6778	25.1906	93.521	13.4493	15.5646	11.7386	3.32224	1.73216	up
GO:0019135	deoxyhypusine monooxygenase activity	molecular_function	6	0.0250449	MSTRG.58792	DOHH	deoxyhypusine hydroxylase [Source:NCBI gene;Acc:100519411]	1.01441	1.49544	6.86592	0.658254	1.08718	0.525206	4.12914	2.04584	up
GO:0070813	hydrogen sulfide metabolic process	biological_process	6	0.0250449	MSTRG.84694	ETHE1	pleckstrin homology like domain family B member 3 [Source:NCBI gene;Acc:100520495];ETHE1, persulfide dioxygenase [Source:NCBI gene;Acc:106504117]	0.935439	0.53488	30.2751	1.96462	1.04387	5.44601	3.75485	1.90876	up
GO:0099625	ventricular cardiac muscle cell membrane repolarization	biological_process	10	0.0250449	MSTRG.74790	KCND3	potassium voltage-gated channel subfamily D member 3 [Source:HGNC Symbol;Acc:HGNC:6239]	0.0001	0.0001	0.0001	1.85372	0.0482616	0.214836	0.000141722	-12.7846	down
GO:0004314	[acyl-carrier-protein] S-malonyltransferase activity	molecular_function	8	0.0250449	MSTRG.76433	MCAT	malonyl-CoA-acyl carrier protein transacylase [Source:NCBI gene;Acc:100523602]	0.898772	0.201547	19.3444	1.76815	1.14553	1.21942	4.94659	2.30643	up
GO:0005043	netrin receptor activity involved in chemorepulsion	molecular_function	7	0.0250449	MSTRG.103212	UNC5C	unc-5 netrin receptor C [Source:NCBI gene;Acc:100621284]	8.57049	15.2939	4.00598	23.0699	35.1675	22.1909	0.346524	-1.52897	down
GO:0070994	detection of oxidative stress	biological_process	6	0.0250449	MSTRG.28404	ADIPOQ	adiponectin, C1Q and collagen domain containing [Source:NCBI gene;Acc:397660]	0.0001	0.0001	0.0141758	0.833295	0.244076	0.0687162	0.0125434	-6.31693	down
GO:0048389	intermediate mesoderm development	biological_process	7	0.0250449	MSTRG.68719	OSR1	odd-skipped related transcription factor 1 [Source:NCBI gene;Acc:100520131]	0.278319	0.0366077	0.328	0.0001	0.0001	0.0001	2143.09	11.0655	up
GO:0050313	sulfur dioxygenase activity	molecular_function	7	0.0250449	MSTRG.84694	ETHE1	pleckstrin homology like domain family B member 3 [Source:NCBI gene;Acc:100520495];ETHE1, persulfide dioxygenase [Source:NCBI gene;Acc:106504117]	0.935439	0.53488	30.2751	1.96462	1.04387	5.44601	3.75485	1.90876	up
GO:0016557	peroxisome membrane biogenesis	biological_process	6	0.0250449	MSTRG.55643	PEX16	peroxisomal biogenesis factor 16 [Source:NCBI gene;Acc:100517211]	2.03371	2.62494	15.9167	0.248909	0.686446	1.91136	7.22774	2.85355	up
GO:0000153	cytoplasmic ubiquitin ligase complex	cellular_component	6	0.0250449	MSTRG.29525	ATG3	autophagy related 3 [Source:NCBI gene;Acc:100157190]	2.60367	1.12705	13.1576	1.6249	0.593715	3.54344	2.93096	1.55137	up
GO:0008768	UDP-sugar diphosphatase activity	molecular_function	8	0.0250449	MSTRG.55097	NUDT22	stress induced phosphoprotein 1 [Source:NCBI gene;Acc:100623923];DnaJ heat shock protein family (Hsp40) member C4 [Source:NCBI gene;Acc:100522005];fermitin family member 3 [Source:NCBI gene;Acc:100525326];nudix hydrolase 22 [Source:NCBI gene;Acc:100521244]	9.16821	7.65934	46.2753	7.77519	10.4154	9.15286	2.30779	1.20651	up
GO:0052751	GDP-mannose hydrolase activity	molecular_function	8	0.0250449	MSTRG.55097	NUDT22	stress induced phosphoprotein 1 [Source:NCBI gene;Acc:100623923];DnaJ heat shock protein family (Hsp40) member C4 [Source:NCBI gene;Acc:100522005];fermitin family member 3 [Source:NCBI gene;Acc:100525326];nudix hydrolase 22 [Source:NCBI gene;Acc:100521244]	9.16821	7.65934	46.2753	7.77519	10.4154	9.15286	2.30779	1.20651	up
GO:0060280	negative regulation of ovulation	biological_process	7	0.0250449	MSTRG.27257	GPR149	G protein-coupled receptor 149 [Source:NCBI gene;Acc:100533550]	0.0001	0.0001	0.0001	0.736045	0.683566	0.0354373	0.000206179	-12.2438	down
GO:0042137	sequestering of neurotransmitter	biological_process	6	0.0250449	MSTRG.85006	PTH2	solute carrier family 17 member 7 [Source:NCBI gene;Acc:100514772];parathyroid hormone 2 [Source:NCBI gene;Acc:100515141]	5.95036	0.343713	10.9316	0.255711	0.186211	1.27021	10.0609	3.33069	up
GO:0018395	peptidyl-lysine hydroxylation to 5-hydroxy-L-lysine	biological_process	11	0.0250449	MSTRG.19163	JMJD6	jumonji domain containing 6, arginine demethylase and lysine hydroxylase [Source:NCBI gene;Acc:100621462]	13.1284	2.1302	25.7506	6.93443	3.69533	5.07792	2.61077	1.38447	up
GO:0010121	arginine catabolic process to proline via ornithine	biological_process	14	0.0250449	MSTRG.38682	ENSSSCG00000010734	ornithine aminotransferase [Source:NCBI gene;Acc:100156865]	5.6496	8.47696	41.6394	4.59328	5.87667	4.70153	3.67571	1.87802	up
GO:0072234	metanephric nephron tubule development	biological_process	8	0.0250449	MSTRG.68719	OSR1	odd-skipped related transcription factor 1 [Source:NCBI gene;Acc:100520131]	0.278319	0.0366077	0.328	0.0001	0.0001	0.0001	2143.09	11.0655	up
GO:1990379	lipid transport across blood-brain barrier	biological_process	8	0.0250449	MSTRG.87900	MFSD2A	major facilitator superfamily domain containing 2A [Source:NCBI gene;Acc:100518612]	9.49411	0.845972	49.7812	3.23486	1.33157	4.75897	6.44704	2.68864	up
GO:0032990	cell part morphogenesis	biological_process	6	0.0250449	MSTRG.84344	NECTIN2	nectin cell adhesion molecule 2 [Source:NCBI gene;Acc:100038012]	4.25488	0.358165	4.99422	1.04296	1.29142	0.190586	3.80491	1.92786	up
GO:2000655	negative regulation of cellular response to testosterone stimulus	biological_process	7	0.0250449	MSTRG.36080	SIRT1	sirtuin 1 [Source:NCBI gene;Acc:751859]	10.6301	1.76344	11.8235	4.94604	0.815457	0.883822	3.64422	1.86561	up
GO:0070079	histone H4-R3 demethylation	biological_process	13	0.0250449	MSTRG.19163	JMJD6	jumonji domain containing 6, arginine demethylase and lysine hydroxylase [Source:NCBI gene;Acc:100621462]	13.1284	2.1302	25.7506	6.93443	3.69533	5.07792	2.61077	1.38447	up
GO:0048388	endosomal lumen acidification	biological_process	13	0.0250449	MSTRG.104855	AQP11	aquaporin 11 [Source:NCBI gene;Acc:100127151]	0.0001	0.0001	0.0001	1.2014	0.187652	0.602963	0.000150601	-12.697	down
GO:0055028	cortical microtubule	cellular_component	9	0.0250449	MSTRG.104366	NUMA1	nuclear mitotic apparatus protein 1 [Source:NCBI gene;Acc:100526064]	1.26201	0.682789	6.33396	1.43245	0.552082	0.462087	3.38376	1.75863	up
GO:1904710	positive regulation of granulosa cell apoptotic process	biological_process	11	0.0250449	MSTRG.36080	SIRT1	sirtuin 1 [Source:NCBI gene;Acc:751859]	10.6301	1.76344	11.8235	4.94604	0.815457	0.883822	3.64422	1.86561	up
GO:1902068	regulation of sphingolipid mediated signaling pathway	biological_process	8	0.0250449	MSTRG.90482	ENSSSCG00000003839	phospholipid phosphatase 3 [Source:NCBI gene;Acc:100512419]	0.170692	0.269131	0.165871	2.15789	0.27726	3.1786	0.107895	-3.21231	down
GO:0097476	spinal cord motor neuron migration	biological_process	9	0.0250449	MSTRG.1311	OLIG3	oligodendrocyte transcription factor 3 [Source:NCBI gene;Acc:100153431]	13.6502	1.16333	12.2785	1.86889	4.4973	0.494299	3.949	1.98149	up
GO:2001260	regulation of semaphorin-plexin signaling pathway	biological_process	8	0.0250449	MSTRG.45628	GDNF	glial cell derived neurotrophic factor [Source:NCBI gene;Acc:100322894]	0.422135	0.4113	9.63073	0.12798	0.103046	1.71283	5.3832	2.42847	up
GO:0090107	regulation of high-density lipoprotein particle assembly	biological_process	7	0.0250449	MSTRG.83051	LCAT	solute carrier family 12 member 4 [Source:NCBI gene;Acc:396992];lecithin-cholesterol acyltransferase [Source:NCBI gene;Acc:100303723]	0.0001	0.0001	0.0001	0.0257719	0.456202	0.644785	0.00026625	-11.8749	down
GO:0061611	mannose to fructose-6-phosphate metabolic process	biological_process	9	0.0250449	MSTRG.94833	MPI	mannose phosphate isomerase [Source:NCBI gene;Acc:100154551]	0.0001	0.0001	0.0001	0.856261	0.122789	0.602419	0.000189697	-12.364	down
GO:0030684	preribosome	cellular_component	5	0.0250449	MSTRG.40205	IMP4	IMP4, U3 small nucleolar ribonucleoprotein [Source:NCBI gene;Acc:100621511]	4.87168	4.62957	54.1229	3.14767	3.77882	11.5186	3.44938	1.78634	up
GO:0090317	negative regulation of intracellular protein transport	biological_process	9	0.0250449	MSTRG.28404	ADIPOQ	adiponectin, C1Q and collagen domain containing [Source:NCBI gene;Acc:397660]	0.0001	0.0001	0.0141758	0.833295	0.244076	0.0687162	0.0125434	-6.31693	down
GO:0034635	glutathione transport	biological_process	9	0.0250449	MSTRG.19291	SLC9A3R1	SLC9A3 regulator 1 [Source:NCBI gene;Acc:100233201]	12.6879	3.50327	37.9822	5.93492	3.90703	1.68213	4.70088	2.23293	up
GO:0035513	oxidative RNA demethylation	biological_process	10	0.0250449	MSTRG.19163	JMJD6	jumonji domain containing 6, arginine demethylase and lysine hydroxylase [Source:NCBI gene;Acc:100621462]	13.1284	2.1302	25.7506	6.93443	3.69533	5.07792	2.61077	1.38447	up
GO:0097125	cyclin B1-CDK1 complex	cellular_component	6	0.0250449	MSTRG.46824	CCNB1	cyclin B1 [Source:NCBI gene;Acc:397662]	215.035	267.717	364.001	98.7233	136.885	162.751	2.1256	1.08787	up
GO:0001546	preantral ovarian follicle growth	biological_process	5	0.0250449	MSTRG.27257	GPR149	G protein-coupled receptor 149 [Source:NCBI gene;Acc:100533550]	0.0001	0.0001	0.0001	0.736045	0.683566	0.0354373	0.000206179	-12.2438	down
GO:0120135	distal portion of axoneme	cellular_component	7	0.0250449	MSTRG.22833	DNAH9	dynein axonemal heavy chain 9 [Source:NCBI gene;Acc:100518397]	0.142373	0.116281	0.978182	0.0336763	0.135822	0.0748583	5.0616	2.33959	up
GO:0046030	inositol trisphosphate phosphatase activity	molecular_function	9	0.0250449	MSTRG.22130	INPP5K	inositol polyphosphate-5-phosphatase K [Source:NCBI gene;Acc:100462756]	1.04661	0.36321	7.05703	0.0848267	0.426005	0.735021	6.79603	2.76469	up
GO:0006343	establishment of chromatin silencing	biological_process	7	0.0250449	MSTRG.36080	SIRT1	sirtuin 1 [Source:NCBI gene;Acc:751859]	10.6301	1.76344	11.8235	4.94604	0.815457	0.883822	3.64422	1.86561	up
GO:0003867	4-aminobutyrate transaminase activity	molecular_function	7	0.0250449	MSTRG.64446	ABAT	4-aminobutyrate aminotransferase [Source:NCBI gene;Acc:397500]	0.0509336	0.0081911	0.0100575	0.740844	0.26728	0.177376	0.058357	-4.09895	down
GO:0032144	4-aminobutyrate transaminase complex	cellular_component	5	0.0250449	MSTRG.64446	ABAT	4-aminobutyrate aminotransferase [Source:NCBI gene;Acc:397500]	0.0509336	0.0081911	0.0100575	0.740844	0.26728	0.177376	0.058357	-4.09895	down
GO:0000032	cell wall mannoprotein biosynthetic process	biological_process	10	0.0250449	MSTRG.94833	MPI	mannose phosphate isomerase [Source:NCBI gene;Acc:100154551]	0.0001	0.0001	0.0001	0.856261	0.122789	0.602419	0.000189697	-12.364	down
GO:0051786	all-trans-retinol 13,14-reductase activity	molecular_function	6	0.0250449	MSTRG.66036	RETSAT	retinol saturase [Source:NCBI gene;Acc:100519138]	0.153246	0.653158	3.05151	0.259339	0.27047	0.228464	5.08777	2.34703	up
GO:1990172	G protein-coupled receptor catabolic process	biological_process	8	0.0250449	MSTRG.12653	BECN2	beclin 2 [Source:HGNC Symbol;Acc:HGNC:38606]	10.992	2.09386	84.6514	6.77011	1.91696	8.47554	5.69477	2.50964	up
GO:1990829	C-rich single-stranded DNA binding	molecular_function	8	0.0250449	MSTRG.31877	PCBP3	poly(rC) binding protein 3 [Source:NCBI gene;Acc:100624867]	3.61146	1.02641	7.41782	1.96807	1.22446	0.870153	2.96742	1.56921	up
GO:0070037	rRNA (pseudouridine) methyltransferase activity	molecular_function	9	0.0250449	MSTRG.79572	EMG1	EMG1, N1-specific pseudouridine methyltransferase [Source:NCBI gene;Acc:100627558]	41.5425	19.7459	401.449	32.2789	18.2383	79.3739	3.5625	1.83289	up
GO:0050780	dopamine receptor binding	molecular_function	7	0.0250449	MSTRG.19291	SLC9A3R1	SLC9A3 regulator 1 [Source:NCBI gene;Acc:100233201]	12.6879	3.50327	37.9822	5.93492	3.90703	1.68213	4.70088	2.23293	up
GO:0031324	negative regulation of cellular metabolic process	biological_process	7	0.0250449	MSTRG.92677	BTN2A2	activator of basal transcription 1 [Source:NCBI gene;Acc:100153723];butyrophilin subfamily 2 member A2 [Source:NCBI gene;Acc:100626604]	10.3356	5.3504	20.0731	4.33574	5.46787	2.50645	2.90487	1.53847	up
GO:0010522	regulation of calcium ion transport into cytosol	biological_process	6	0.0250449	MSTRG.94907	PML	promyelocytic leukemia [Source:NCBI gene;Acc:100157336]	1.15143	0.48252	1.36346	0.0001	0.145145	0.0606072	14.561	3.86403	up
GO:0033746	histone demethylase activity (H3-R2 specific	molecular_function	6	0.0250449	MSTRG.19163	JMJD6	jumonji domain containing 6, arginine demethylase and lysine hydroxylase [Source:NCBI gene;Acc:100621462]	13.1284	2.1302	25.7506	6.93443	3.69533	5.07792	2.61077	1.38447	up
GO:0032889	regulation of vacuole fusion, non-autophagic	biological_process	9	0.0250449	MSTRG.49542	VPS16	VPS16, CORVET/HOPS core subunit [Source:NCBI gene;Acc:100511290]	1.12851	0.758221	0.692506	0.0317661	0.331967	0.161899	4.90692	2.29482	up
GO:1990448	exon-exon junction complex binding	molecular_function	5	0.0250449	MSTRG.78296	LYZ	cleavage and polyadenylation specific factor 6 [Source:NCBI gene;Acc:100152191];lysozyme [Source:NCBI gene;Acc:100157211]	5.59468	1.63279	10.8688	2.37687	2.203	1.57688	2.93926	1.55545	up
GO:0045923	positive regulation of fatty acid metabolic process	biological_process	9	0.0250449	MSTRG.28404	ADIPOQ	adiponectin, C1Q and collagen domain containing [Source:NCBI gene;Acc:397660]	0.0001	0.0001	0.0141758	0.833295	0.244076	0.0687162	0.0125434	-6.31693	down
GO:0072168	specification of anterior mesonephric tubule identity	biological_process	8	0.0250449	MSTRG.68719	OSR1	odd-skipped related transcription factor 1 [Source:NCBI gene;Acc:100520131]	0.278319	0.0366077	0.328	0.0001	0.0001	0.0001	2143.09	11.0655	up
GO:0034594	phosphatidylinositol trisphosphate phosphatase activity	molecular_function	9	0.0250449	MSTRG.22130	INPP5K	inositol polyphosphate-5-phosphatase K [Source:NCBI gene;Acc:100462756]	1.04661	0.36321	7.05703	0.0848267	0.426005	0.735021	6.79603	2.76469	up
GO:0044317	rod spherule	cellular_component	6	0.0250449	MSTRG.59002	REEP6	receptor accessory protein 6 [Source:NCBI gene;Acc:100626712]	0.483697	1.21124	1.79663	0.0001	0.0603931	0.0001	57.6232	5.84858	up
GO:0004607	phosphatidylcholine-sterol O-acyltransferase activity	molecular_function	8	0.0250449	MSTRG.83051	LCAT	solute carrier family 12 member 4 [Source:NCBI gene;Acc:396992];lecithin-cholesterol acyltransferase [Source:NCBI gene;Acc:100303723]	0.0001	0.0001	0.0001	0.0257719	0.456202	0.644785	0.00026625	-11.8749	down
GO:0031509	telomeric heterochromatin assembly	biological_process	8	0.0250449	MSTRG.19440	ENSSSCG00000017202	histone H3.3 [Source:NCBI gene;Acc:100521680]	191.622	277.835	1226.31	164.114	244.815	292.144	2.41881	1.2743	up
GO:0072428	signal transduction involved in intra-S DNA damage checkpoint	biological_process	10	0.0250449	MSTRG.34474	CHEK2	checkpoint kinase 2 [Source:NCBI gene;Acc:100192447]	1.44867	0.994929	39.1114	3.28603	1.92019	6.03302	3.69731	1.88648	up
GO:1902340	negative regulation of chromosome condensation	biological_process	10	0.0250449	MSTRG.19440	ENSSSCG00000017202	histone H3.3 [Source:NCBI gene;Acc:100521680]	191.622	277.835	1226.31	164.114	244.815	292.144	2.41881	1.2743	up
GO:0090094	metanephric cap mesenchymal cell proliferation involved in metanephros development	biological_process	5	0.0250449	MSTRG.68719	OSR1	odd-skipped related transcription factor 1 [Source:NCBI gene;Acc:100520131]	0.278319	0.0366077	0.328	0.0001	0.0001	0.0001	2143.09	11.0655	up
GO:1903007	positive regulation of Lys63-specific deubiquitinase activity	biological_process	8	0.0250449	MSTRG.9744	VCP	valosin containing protein [Source:NCBI gene;Acc:397524]	27.9758	2.19208	85.1024	17.5647	7.77371	10.3216	3.23247	1.69264	up
GO:2000590	negative regulation of metanephric mesenchymal cell migration	biological_process	9	0.0250449	MSTRG.28404	ADIPOQ	adiponectin, C1Q and collagen domain containing [Source:NCBI gene;Acc:397660]	0.0001	0.0001	0.0141758	0.833295	0.244076	0.0687162	0.0125434	-6.31693	down
GO:1904992	positive regulation of adenylate cyclase-inhibiting dopamine receptor signaling pathway	biological_process	11	0.0250449	MSTRG.95850	PRMT5	RNA binding motif protein 23 [Source:NCBI gene;Acc:100622208];protein arginine methyltransferase 5 [Source:NCBI gene;Acc:100294711]	4.29044	1.49316	10.9933	2.82654	1.3133	2.98233	2.35558	1.23608	up
GO:0031769	glucagon receptor binding	molecular_function	7	0.0250449	MSTRG.41586	GCG	glucagon [Source:NCBI gene;Acc:397595]	7.29165	9.87885	1.05945	12.672	23.8807	26.6556	0.288411	-1.7938	down
GO:0035441	cell migration involved in vasculogenesis	biological_process	7	0.0250449	MSTRG.24597	SETD2	SET domain containing 2, histone lysine methyltransferase [Source:NCBI gene;Acc:100623101]	7.85947	0.471028	11.2951	2.54983	1.61333	2.26887	3.05122	1.60939	up
GO:0010646	regulation of cell communication	biological_process	6	0.0250449	MSTRG.84204	ENSSSCG00000023195	zinc finger protein 568-like [Source:NCBI gene;Acc:102159768]	3.90185	1.20915	5.25421	0.649374	1.37868	1.96399	2.59647	1.37655	up
GO:0033034	positive regulation of myeloid cell apoptotic process	biological_process	10	0.0250449	MSTRG.28404	ADIPOQ	adiponectin, C1Q and collagen domain containing [Source:NCBI gene;Acc:397660]	0.0001	0.0001	0.0141758	0.833295	0.244076	0.0687162	0.0125434	-6.31693	down
GO:0072259	metanephric interstitial fibroblast development	biological_process	7	0.0250449	MSTRG.68719	OSR1	odd-skipped related transcription factor 1 [Source:NCBI gene;Acc:100520131]	0.278319	0.0366077	0.328	0.0001	0.0001	0.0001	2143.09	11.0655	up
GO:1902977	mitotic DNA replication preinitiation complex assembly	biological_process	6	0.0250449	MSTRG.34948	CDC45	cell division cycle 45 [Source:NCBI gene;Acc:100151862]	3.08999	1.58628	1.64792	0.792082	0.628135	1.0046	2.60811	1.383	up
GO:1903839	positive regulation of mRNA 3'-UTR binding	biological_process	9	0.0250449	MSTRG.11472	CDK9	cyclin dependent kinase 9 [Source:NCBI gene;Acc:100307051]	8.28355	4.09182	20.0346	1.93261	1.81501	5.10026	3.66301	1.87303	up
GO:0033749	histone demethylase activity (H4-R3 specific	molecular_function	6	0.0250449	MSTRG.19163	JMJD6	jumonji domain containing 6, arginine demethylase and lysine hydroxylase [Source:NCBI gene;Acc:100621462]	13.1284	2.1302	25.7506	6.93443	3.69533	5.07792	2.61077	1.38447	up
GO:0047298	(S)-3-amino-2-methylpropionate transaminase activity	molecular_function	7	0.0250449	MSTRG.64446	ABAT	4-aminobutyrate aminotransferase [Source:NCBI gene;Acc:397500]	0.0509336	0.0081911	0.0100575	0.740844	0.26728	0.177376	0.058357	-4.09895	down
GO:0097003	adipokinetic hormone receptor activity	molecular_function	6	0.0250449	MSTRG.80036	ADIPOR2	adiponectin receptor 2 [Source:NCBI gene;Acc:404694]	5.81539	2.66412	35.5757	6.2111	2.5728	7.74771	2.66491	1.41408	up
GO:0019207	kinase regulator activity	molecular_function	5	0.0250449	MSTRG.38842	BCCIP	BRCA2 and CDKN1A interacting protein [Source:NCBI gene;Acc:100157478]	20.2708	11.3991	48.0693	11.6062	8.36388	12.269	2.47337	1.30648	up
GO:0051097	negative regulation of helicase activity	biological_process	8	0.0250449	MSTRG.36080	SIRT1	sirtuin 1 [Source:NCBI gene;Acc:751859]	10.6301	1.76344	11.8235	4.94604	0.815457	0.883822	3.64422	1.86561	up
GO:1905820	positive regulation of chromosome separation	biological_process	8	0.0250449	MSTRG.104366	NUMA1	nuclear mitotic apparatus protein 1 [Source:NCBI gene;Acc:100526064]	1.26201	0.682789	6.33396	1.43245	0.552082	0.462087	3.38376	1.75863	up
GO:0051232	meiotic spindle elongation	biological_process	6	0.0250449	MSTRG.85160	PPP2R1A	protein phosphatase 2 scaffold subunit Aalpha [Source:NCBI gene;Acc:397088]	8.42607	3.10314	12.6951	2.86918	4.22089	3.04348	2.3905	1.25731	up
GO:0002101	tRNA wobble cytosine modification	biological_process	14	0.0250449	MSTRG.97229	ALKBH1	alkB homolog 1, histone H2A dioxygenase [Source:NCBI gene;Acc:100623752]	4.30837	4.82178	6.04977	2.28421	1.51904	2.15475	2.54782	1.34926	up
GO:1902846	positive regulation of mitotic spindle elongation	biological_process	9	0.0250449	MSTRG.104366	NUMA1	nuclear mitotic apparatus protein 1 [Source:NCBI gene;Acc:100526064]	1.26201	0.682789	6.33396	1.43245	0.552082	0.462087	3.38376	1.75863	up
GO:1990983	tRNA demethylation	biological_process	13	0.0250449	MSTRG.97229	ALKBH1	alkB homolog 1, histone H2A dioxygenase [Source:NCBI gene;Acc:100623752]	4.30837	4.82178	6.04977	2.28421	1.51904	2.15475	2.54782	1.34926	up
GO:0080164	regulation of nitric oxide metabolic process	biological_process	6	0.0250449	MSTRG.6129	SELENOS	selenoprotein S [Source:NCBI gene;Acc:100151836]	164.908	43.762	588.821	99.2102	69.7804	96.9885	2.99832	1.58416	up
GO:0036004	GAF domain binding	molecular_function	6	0.0250449	MSTRG.54814	AIP	aryl hydrocarbon receptor interacting protein [Source:NCBI gene;Acc:100511065]	4.87519	3.15538	40.2714	2.7223	4.09064	5.93527	3.78892	1.92179	up
GO:0032431	activation of phospholipase A2 activity	biological_process	11	0.0250449	MSTRG.96093	ANG	angiogenin [Source:HGNC Symbol;Acc:HGNC:483]	34.2487	23.791	36.4955	24.7842	10.4509	11.8038	2.00972	1.007	up
GO:0071584	negative regulation of zinc ion transmembrane import	biological_process	12	0.0250449	MSTRG.110077	SLC30A1	solute carrier family 30 member 1 [Source:NCBI gene;Acc:503660]	7.59015	3.50277	15.5327	5.61159	2.60238	2.5429	2.47522	1.30756	up
GO:1900260	negative regulation of RNA-directed 5'-3' RNA polymerase activity	biological_process	8	0.0250449	MSTRG.28410	EIF4A2	eukaryotic translation initiation factor 4A2 [Source:NCBI gene;Acc:100101928]	35.8169	28.1625	122.215	15.0679	27.8721	35.048	2.38747	1.25549	up
GO:2000775	histone H3-S10 phosphorylation involved in chromosome condensation	biological_process	13	0.0250449	MSTRG.46824	CCNB1	cyclin B1 [Source:NCBI gene;Acc:397662]	215.035	267.717	364.001	98.7233	136.885	162.751	2.1256	1.08787	up
GO:0071441	negative regulation of histone H3-K14 acetylation	biological_process	12	0.0250449	MSTRG.36080	SIRT1	sirtuin 1 [Source:NCBI gene;Acc:751859]	10.6301	1.76344	11.8235	4.94604	0.815457	0.883822	3.64422	1.86561	up
GO:0009223	pyrimidine deoxyribonucleotide catabolic process	biological_process	11	0.0250449	MSTRG.19248	ENSSSCG00000031357	Jupiter microtubule associated homolog 1 [Source:NCBI gene;Acc:450242];5', 3'-nucleotidase, cytosolic [Source:NCBI gene;Acc:100526240]	38.8917	38.269	149.968	14.3904	21.7423	44.636	2.81209	1.49164	up
GO:0045183	translation factor activity, non-nucleic acid binding	molecular_function	4	0.0250449	MSTRG.37882	NEURL1	neuralized E3 ubiquitin protein ligase 1 [Source:NCBI gene;Acc:100155006]	0.907348	0.853757	0.390585	6.03973	1.53338	1.86481	0.227984	-2.133	down
GO:0031938	regulation of chromatin silencing at telomere	biological_process	10	0.0250449	MSTRG.34948	CDC45	cell division cycle 45 [Source:NCBI gene;Acc:100151862]	3.08999	1.58628	1.64792	0.792082	0.628135	1.0046	2.60811	1.383	up
GO:0034386	4-aminobutyrate:2-oxoglutarate transaminase activity	molecular_function	8	0.0250449	MSTRG.64446	ABAT	4-aminobutyrate aminotransferase [Source:NCBI gene;Acc:397500]	0.0509336	0.0081911	0.0100575	0.740844	0.26728	0.177376	0.058357	-4.09895	down
GO:0032145	succinate-semialdehyde dehydrogenase binding	molecular_function	6	0.0250449	MSTRG.64446	ABAT	4-aminobutyrate aminotransferase [Source:NCBI gene;Acc:397500]	0.0509336	0.0081911	0.0100575	0.740844	0.26728	0.177376	0.058357	-4.09895	down
GO:0002865	negative regulation of acute inflammatory response to antigenic stimulus	biological_process	11	0.0250449	MSTRG.6129	SELENOS	selenoprotein S [Source:NCBI gene;Acc:100151836]	164.908	43.762	588.821	99.2102	69.7804	96.9885	2.99832	1.58416	up
GO:0070853	myosin VI binding	molecular_function	7	0.0250449	MSTRG.62538	LMTK2	lemur tyrosine kinase 2 [Source:NCBI gene;Acc:100521078]	0.0665475	0.264481	0.384042	0.0001	0.0001	0.018153	38.962	5.284	up
GO:0021888	hypothalamus gonadotrophin-releasing hormone neuron development	biological_process	9	0.0250449	MSTRG.23099	UBB	ubiquitin B [Source:NCBI gene;Acc:100125968]	3473.15	6767.26	9648.72	2255.76	2574.75	2483.51	2.71932	1.44324	up
GO:0072184	renal vesicle progenitor cell differentiation	biological_process	7	0.0250449	MSTRG.68719	OSR1	odd-skipped related transcription factor 1 [Source:NCBI gene;Acc:100520131]	0.278319	0.0366077	0.328	0.0001	0.0001	0.0001	2143.09	11.0655	up
GO:0004766	spermidine synthase activity	molecular_function	6	0.0250449	MSTRG.86147	ENSSSCG00000027689	spermidine synthase [Source:NCBI gene;Acc:414385]	3.14691	1.07396	11.3304	1.90138	0.887844	1.96509	3.27098	1.70972	up
GO:0042564	NLS-dependent protein nuclear import complex	cellular_component	5	0.0250449	MSTRG.22464	MYBBP1A	MYB binding protein 1a [Source:NCBI gene;Acc:100520635]	4.5467	1.41351	7.02621	0.604432	0.715099	1.64339	4.38297	2.13191	up
GO:0032581	ER-dependent peroxisome organization	biological_process	7	0.0250449	MSTRG.55643	PEX16	peroxisomal biogenesis factor 16 [Source:NCBI gene;Acc:100517211]	2.03371	2.62494	15.9167	0.248909	0.686446	1.91136	7.22774	2.85355	up
GO:0055048	anastral spindle assembly	biological_process	10	0.0250449	MSTRG.104366	NUMA1	nuclear mitotic apparatus protein 1 [Source:NCBI gene;Acc:100526064]	1.26201	0.682789	6.33396	1.43245	0.552082	0.462087	3.38376	1.75863	up
GO:0072169	specification of posterior mesonephric tubule identity	biological_process	8	0.0250449	MSTRG.68719	OSR1	odd-skipped related transcription factor 1 [Source:NCBI gene;Acc:100520131]	0.278319	0.0366077	0.328	0.0001	0.0001	0.0001	2143.09	11.0655	up
GO:0019628	urate catabolic process	biological_process	6	0.0250449	MSTRG.89528	UOX	urate oxidase [Source:NCBI gene;Acc:397510]	0.344236	0.331749	0.12308	0.444222	2.00116	3.49616	0.134488	-2.89445	down
GO:0060580	ventral spinal cord interneuron fate determination	biological_process	7	0.0250449	MSTRG.49383	NKX2-2	NK2 homeobox 2 [Source:NCBI gene;Acc:100626520]	6.74525	1.18549	8.00906	0.837896	1.36997	2.34548	3.50068	1.80764	up
GO:0008252	nucleotidase activity	molecular_function	8	0.0250449	MSTRG.19248	ENSSSCG00000031357	Jupiter microtubule associated homolog 1 [Source:NCBI gene;Acc:450242];5', 3'-nucleotidase, cytosolic [Source:NCBI gene;Acc:100526240]	38.8917	38.269	149.968	14.3904	21.7423	44.636	2.81209	1.49164	up
GO:0008068	extracellularly glutamate-gated chloride channel activity	molecular_function	11	0.0250449	MSTRG.85006	PTH2	solute carrier family 17 member 7 [Source:NCBI gene;Acc:100514772];parathyroid hormone 2 [Source:NCBI gene;Acc:100515141]	5.95036	0.343713	10.9316	0.255711	0.186211	1.27021	10.0609	3.33069	up
GO:0090230	regulation of centromere complex assembly	biological_process	9	0.0250449	MSTRG.19440	ENSSSCG00000017202	histone H3.3 [Source:NCBI gene;Acc:100521680]	191.622	277.835	1226.31	164.114	244.815	292.144	2.41881	1.2743	up
GO:0042659	regulation of cell fate specification	biological_process	8	0.0250449	MSTRG.75940	LMO4	LIM domain only 4 [Source:NCBI gene;Acc:100127155]	8.42534	3.74971	18.7672	3.92403	3.76964	3.41891	2.78443	1.47738	up
GO:0051978	lysophospholipid transporter activity	molecular_function	12	0.0250449	MSTRG.87900	MFSD2A	major facilitator superfamily domain containing 2A [Source:NCBI gene;Acc:100518612]	9.49411	0.845972	49.7812	3.23486	1.33157	4.75897	6.44704	2.68864	up
GO:1990442	intrinsic apoptotic signaling pathway in response to nitrosative stress	biological_process	7	0.0250449	MSTRG.77755	DDIT3	DNA damage inducible transcript 3 [Source:NCBI gene;Acc:100240743]	16.6778	25.1906	93.521	13.4493	15.5646	11.7386	3.32224	1.73216	up
GO:0050865	regulation of cell activation	biological_process	6	0.0250449	MSTRG.75940	LMO4	LIM domain only 4 [Source:NCBI gene;Acc:100127155]	8.42534	3.74971	18.7672	3.92403	3.76964	3.41891	2.78443	1.47738	up
GO:0071387	cellular response to cortisol stimulus	biological_process	7	0.0250449	MSTRG.9388	KLF9	Kruppel like factor 9 [Source:NCBI gene;Acc:494562]	6.17394	1.23704	2.5859	1.0439	0.679213	0.886511	3.83078	1.93764	up
GO:0003327	type B pancreatic cell fate commitment	biological_process	7	0.0250449	MSTRG.49383	NKX2-2	NK2 homeobox 2 [Source:NCBI gene;Acc:100626520]	6.74525	1.18549	8.00906	0.837896	1.36997	2.34548	3.50068	1.80764	up
GO:1990730	VCP-NSFL1C complex	cellular_component	4	0.0250449	MSTRG.9744	VCP	valosin containing protein [Source:NCBI gene;Acc:397524]	27.9758	2.19208	85.1024	17.5647	7.77371	10.3216	3.23247	1.69264	up
GO:2000534	positive regulation of renal albumin absorption	biological_process	7	0.0250449	MSTRG.28404	ADIPOQ	adiponectin, C1Q and collagen domain containing [Source:NCBI gene;Acc:397660]	0.0001	0.0001	0.0141758	0.833295	0.244076	0.0687162	0.0125434	-6.31693	down
GO:1902850	microtubule cytoskeleton organization involved in mitosis	biological_process	8	0.0250449	MSTRG.24597	SETD2	SET domain containing 2, histone lysine methyltransferase [Source:NCBI gene;Acc:100623101]	7.85947	0.471028	11.2951	2.54983	1.61333	2.26887	3.05122	1.60939	up
GO:0072143	mesangial cell development	biological_process	6	0.0250449	MSTRG.68719	OSR1	odd-skipped related transcription factor 1 [Source:NCBI gene;Acc:100520131]	0.278319	0.0366077	0.328	0.0001	0.0001	0.0001	2143.09	11.0655	up
GO:0070815	peptidyl-lysine 5-dioxygenase activity	molecular_function	7	0.0250449	MSTRG.19163	JMJD6	jumonji domain containing 6, arginine demethylase and lysine hydroxylase [Source:NCBI gene;Acc:100621462]	13.1284	2.1302	25.7506	6.93443	3.69533	5.07792	2.61077	1.38447	up
GO:0072389	flavin adenine dinucleotide catabolic process	biological_process	8	0.0250449	MSTRG.9744	VCP	valosin containing protein [Source:NCBI gene;Acc:397524]	27.9758	2.19208	85.1024	17.5647	7.77371	10.3216	3.23247	1.69264	up
GO:0042666	negative regulation of ectodermal cell fate specification	biological_process	10	0.0250449	MSTRG.43413	FZD7	frizzled class receptor 7 [Source:NCBI gene;Acc:100513691]	16.6633	1.66929	4.40771	1.70139	2.0536	0.864346	4.92285	2.2995	up
GO:2000478	positive regulation of metanephric glomerular visceral epithelial cell development	biological_process	9	0.0250449	MSTRG.28404	ADIPOQ	adiponectin, C1Q and collagen domain containing [Source:NCBI gene;Acc:397660]	0.0001	0.0001	0.0141758	0.833295	0.244076	0.0687162	0.0125434	-6.31693	down
GO:1905720	cytoplasmic microtubule bundle	cellular_component	6	0.0250449	MSTRG.104366	NUMA1	nuclear mitotic apparatus protein 1 [Source:NCBI gene;Acc:100526064]	1.26201	0.682789	6.33396	1.43245	0.552082	0.462087	3.38376	1.75863	up
GO:0090533	cation-transporting ATPase complex	cellular_component	7	0.0250449	MSTRG.87134	SLC9A1	solute carrier family 9 member A1 [Source:NCBI gene;Acc:397458]	1.96047	1.04175	5.43868	0.0001	0.625558	0.873073	5.63203	2.49365	up
GO:1905448	positive regulation of mitochondrial ATP synthesis coupled electron transport	biological_process	9	0.0250449	MSTRG.46824	CCNB1	cyclin B1 [Source:NCBI gene;Acc:397662]	215.035	267.717	364.001	98.7233	136.885	162.751	2.1256	1.08787	up
GO:0004846	urate oxidase activity	molecular_function	7	0.0250449	MSTRG.89528	UOX	urate oxidase [Source:NCBI gene;Acc:397510]	0.344236	0.331749	0.12308	0.444222	2.00116	3.49616	0.134488	-2.89445	down
GO:0034346	positive regulation of type III interferon production	biological_process	8	0.0250449	MSTRG.40618	TLR3	toll like receptor 3 [Source:NCBI gene;Acc:100037937]	6.40465	2.38562	15.5286	1.25798	1.96263	3.22367	3.77371	1.91598	up
GO:2000134	negative regulation of G1/S transition of mitotic cell cycle	biological_process	10	0.0264703	MSTRG.21659	CCL2	chemokine (C-C motif) ligand 2 [Source:NCBI gene;Acc:397422]	1.32079	1.68667	10.196	0.0001	0.534679	0.0001	24.685	4.62556	up
GO:2000134	negative regulation of G1/S transition of mitotic cell cycle	biological_process	10	0.0264703	MSTRG.63890	DCUN1D3	defective in cullin neddylation 1 domain containing 3 [Source:NCBI gene;Acc:100525983]	4.71194	1.0658	6.07256	0.814534	1.20031	1.03415	3.88662	1.95852	up
GO:2000134	negative regulation of G1/S transition of mitotic cell cycle	biological_process	10	0.0264703	MSTRG.92677	BTN2A2	activator of basal transcription 1 [Source:NCBI gene;Acc:100153723];butyrophilin subfamily 2 member A2 [Source:NCBI gene;Acc:100626604]	10.3356	5.3504	20.0731	4.33574	5.46787	2.50645	2.90487	1.53847	up
GO:0090503	RNA phosphodiester bond hydrolysis, exonucleolytic	biological_process	10	0.0264703	MSTRG.17372	DIS3	DIS3 homolog, exosome endoribonuclease and 3'-5' exoribonuclease [Source:NCBI gene;Acc:100521470]	33.2242	9.97355	72.3608	15.8595	12.629	12.7897	2.7995	1.48517	up
GO:0090503	RNA phosphodiester bond hydrolysis, exonucleolytic	biological_process	10	0.0264703	MSTRG.58017	ENSSSCG00000037844	telomerase RNA component interacting RNase [Source:NCBI gene;Acc:100520179]	7.17205	2.92545	28.2843	6.24163	4.10323	5.55851	2.41344	1.27109	up
GO:0090503	RNA phosphodiester bond hydrolysis, exonucleolytic	biological_process	10	0.0264703	MSTRG.91199	TOE1	target of EGR1, exonuclease [Source:NCBI gene;Acc:100513546]	0.583574	3.09949	11.8017	0.0001	0.990874	1.07825	7.4834	2.90369	up
GO:0061844	antimicrobial humoral immune response mediated by antimicrobial peptide	biological_process	7	0.0264703	MSTRG.101127	AMCF-II	alveolar macrophage-derived chemotactic factor-II [Source:NCBI gene;Acc:396900]	0.0001	0.0001	0.0001	1.66482	2.71505	0.0001	6.84936e-05	-13.8337	down
GO:0061844	antimicrobial humoral immune response mediated by antimicrobial peptide	biological_process	7	0.0264703	MSTRG.66243	ENSSSCG00000031177	regenerating islet-derived 3 gamma [Source:NCBI gene;Acc:100240745]	0.0001	0.0001	0.0001	1.41167	0.356207	0.0001	0.000169686	-12.5248	down
GO:0061844	antimicrobial humoral immune response mediated by antimicrobial peptide	biological_process	7	0.0264703	MSTRG.85424	GALP	galanin like peptide [Source:NCBI gene;Acc:396772]	0.0001	0.029416	31.3466	0.374382	0.0001	1.18662	20.0987	4.32903	up
GO:0000979	RNA polymerase II core promoter sequence-specific DNA binding	molecular_function	10	0.0264703	MSTRG.103064	H2AFZ	H2A histone family, member Z [Source:NCBI gene;Acc:100141311]	157.679	198.192	1556.02	189.643	170.033	367.18	2.63036	1.39526	up
GO:0000979	RNA polymerase II core promoter sequence-specific DNA binding	molecular_function	10	0.0264703	MSTRG.43955	ENSSSCG00000016191	zinc finger protein 142 [Source:NCBI gene;Acc:100152736]	2.49312	1.64771	15.9831	1.8434	1.99487	2.5227	3.16366	1.66159	up
GO:0000979	RNA polymerase II core promoter sequence-specific DNA binding	molecular_function	10	0.0264703	MSTRG.52679	NRF1	nuclear respiratory factor 1 [Source:NCBI gene;Acc:100517203]	5.21814	4.53414	14.9262	4.7437	2.86595	2.31445	2.48672	1.31424	up
GO:1990830	cellular response to leukemia inhibitory factor	biological_process	8	0.0267182	MSTRG.109372	CACYBP	calcyclin binding protein [Source:NCBI gene;Acc:100519266]	97.8079	61.3754	254.547	77.4146	53.3049	69.3359	2.06808	1.04829	up
GO:1990830	cellular response to leukemia inhibitory factor	biological_process	8	0.0267182	MSTRG.28410	EIF4A2	eukaryotic translation initiation factor 4A2 [Source:NCBI gene;Acc:100101928]	35.8169	28.1625	122.215	15.0679	27.8721	35.048	2.38747	1.25549	up
GO:1990830	cellular response to leukemia inhibitory factor	biological_process	8	0.0267182	MSTRG.36080	SIRT1	sirtuin 1 [Source:NCBI gene;Acc:751859]	10.6301	1.76344	11.8235	4.94604	0.815457	0.883822	3.64422	1.86561	up
GO:1990830	cellular response to leukemia inhibitory factor	biological_process	8	0.0267182	MSTRG.66982	B3GNT2	UDP-GlcNAc:betaGal beta-1,3-N-acetylglucosaminyltransferase 2 [Source:NCBI gene;Acc:100524195]	13.5267	4.59383	94.8652	6.40879	7.39709	6.28115	5.62481	2.4918	up
GO:1990830	cellular response to leukemia inhibitory factor	biological_process	8	0.0267182	MSTRG.68020	SRSF7	serine and arginine rich splicing factor 7 [Source:NCBI gene;Acc:100518189]	9.5073	19.7652	588.988	9.14701	11.3902	75.8523	6.41419	2.68127	up
GO:1990830	cellular response to leukemia inhibitory factor	biological_process	8	0.0267182	MSTRG.94907	PML	promyelocytic leukemia [Source:NCBI gene;Acc:100157336]	1.15143	0.48252	1.36346	0.0001	0.145145	0.0606072	14.561	3.86403	up
GO:0005759	mitochondrial matrix	cellular_component	7	0.0267182	MSTRG.22487	ENSSSCG00000035048	complement C1q binding protein [Source:NCBI gene;Acc:110256103]	80.912	22.4243	340.931	51.5252	39.8608	90.4145	2.44371	1.28907	up
GO:0005759	mitochondrial matrix	cellular_component	7	0.0267182	MSTRG.34156	ALDH2	aldehyde dehydrogenase 2 family member [Source:NCBI gene;Acc:733685]	1.89173	0.790996	6.88963	0.628468	0.43566	1.7442	3.40856	1.76916	up
GO:0005759	mitochondrial matrix	cellular_component	7	0.0267182	MSTRG.36661	TFAM	transcription factor A, mitochondrial [Source:NCBI gene;Acc:397279]	86.1876	42.3038	204.875	61.5017	52.4332	40.014	2.16543	1.11465	up
GO:0005759	mitochondrial matrix	cellular_component	7	0.0267182	MSTRG.46824	CCNB1	cyclin B1 [Source:NCBI gene;Acc:397662]	215.035	267.717	364.001	98.7233	136.885	162.751	2.1256	1.08787	up
GO:0005759	mitochondrial matrix	cellular_component	7	0.0267182	MSTRG.62567	ENSSSCG00000007622	pentatricopeptide repeat domain 1 [Source:NCBI gene;Acc:102160620]	1.15542	0.741587	2.86215	0.065556	0.723429	0.07232	5.52552	2.46611	up
GO:0005759	mitochondrial matrix	cellular_component	7	0.0267182	MSTRG.64446	ABAT	4-aminobutyrate aminotransferase [Source:NCBI gene;Acc:397500]	0.0509336	0.0081911	0.0100575	0.740844	0.26728	0.177376	0.058357	-4.09895	down
GO:0043065	positive regulation of apoptotic process	biological_process	9	0.0269938	MSTRG.103212	UNC5C	unc-5 netrin receptor C [Source:NCBI gene;Acc:100621284]	8.57049	15.2939	4.00598	23.0699	35.1675	22.1909	0.346524	-1.52897	down
GO:0043065	positive regulation of apoptotic process	biological_process	9	0.0269938	MSTRG.24701	RBM5	RNA binding motif protein 5 [Source:NCBI gene;Acc:100515237]	16.5905	4.81205	37.3707	10.1892	6.57387	7.76153	2.3965	1.26093	up
GO:0043065	positive regulation of apoptotic process	biological_process	9	0.0269938	MSTRG.32483	TRIM35	tripartite motif containing 35 [Source:NCBI gene;Acc:100152706]	1.91769	1.03378	1.58083	0.179276	0.222144	0.0364789	10.3501	3.37157	up
GO:0043065	positive regulation of apoptotic process	biological_process	9	0.0269938	MSTRG.36080	SIRT1	sirtuin 1 [Source:NCBI gene;Acc:751859]	10.6301	1.76344	11.8235	4.94604	0.815457	0.883822	3.64422	1.86561	up
GO:0043065	positive regulation of apoptotic process	biological_process	9	0.0269938	MSTRG.37882	NEURL1	neuralized E3 ubiquitin protein ligase 1 [Source:NCBI gene;Acc:100155006]	0.907348	0.853757	0.390585	6.03973	1.53338	1.86481	0.227984	-2.133	down
GO:0043065	positive regulation of apoptotic process	biological_process	9	0.0269938	MSTRG.40595	CASP3	caspase 3 [Source:NCBI gene;Acc:397244]	23.5853	36.5053	79.7294	13.7542	22.6915	24.8229	2.28208	1.19035	up
GO:0043065	positive regulation of apoptotic process	biological_process	9	0.0269938	MSTRG.50033	CTNNBL1	catenin beta like 1 [Source:NCBI gene;Acc:106506677]	12.2837	8.34065	14.1647	3.27521	5.776	5.91151	2.32505	1.21726	up
GO:0043065	positive regulation of apoptotic process	biological_process	9	0.0269938	MSTRG.63890	DCUN1D3	defective in cullin neddylation 1 domain containing 3 [Source:NCBI gene;Acc:100525983]	4.71194	1.0658	6.07256	0.814534	1.20031	1.03415	3.88662	1.95852	up
GO:0043065	positive regulation of apoptotic process	biological_process	9	0.0269938	MSTRG.64659	TNFRSF12A	TNF receptor superfamily member 12A [Source:NCBI gene;Acc:100217390]	1.96866	0.930743	60.998	3.21599	0.393721	8.02761	5.49073	2.457	up
GO:0043065	positive regulation of apoptotic process	biological_process	9	0.0269938	MSTRG.80927	CRADD	suppressor of cytokine signaling 2 [Source:NCBI gene;Acc:100037966]	7.34799	2.63921	12.0271	1.5878	2.58342	3.58764	2.83731	1.50452	up
GO:0007088	regulation of mitotic nuclear division	biological_process	8	0.0292398	MSTRG.46824	CCNB1	cyclin B1 [Source:NCBI gene;Acc:397662]	215.035	267.717	364.001	98.7233	136.885	162.751	2.1256	1.08787	up
GO:0007088	regulation of mitotic nuclear division	biological_process	8	0.0292398	MSTRG.79814	CCND2	cyclin D2 [Source:NCBI gene;Acc:397162]	1.45533	1.79974	7.61838	0.655157	0.403465	1.69114	3.95432	1.98343	up
GO:0007088	regulation of mitotic nuclear division	biological_process	8	0.0292398	MSTRG.83541	ENSSSCG00000002855	cyclin E1 [Source:NCBI gene;Acc:100523248]	22.2552	10.9254	50.4059	10.0674	15.1131	10.5736	2.33782	1.22516	up
GO:0043488	regulation of mRNA stability	biological_process	10	0.0292398	MSTRG.22901	FXR2	SRY-box 15 [Source:NCBI gene;Acc:100522397];FMR1 autosomal homolog 2 [Source:NCBI gene;Acc:100512131]	1.15621	0.24167	8.0431	1.2522	0.602654	1.1058	3.18881	1.67302	up
GO:0043488	regulation of mRNA stability	biological_process	10	0.0292398	MSTRG.64439	CARHSP1	calcium regulated heat stable protein 1 [Source:NCBI gene;Acc:100521547]	14.9497	8.56103	48.6627	4.83815	9.96593	5.43202	3.56657	1.83454	up
GO:0043488	regulation of mRNA stability	biological_process	10	0.0292398	MSTRG.87272	YTHDF2	YTH N6-methyladenosine RNA binding protein 2 [Source:NCBI gene;Acc:100623159]	16.0695	7.65382	67.3206	11.6722	2.65716	11.4534	3.5312	1.82016	up
GO:0018024	histone-lysine N-methyltransferase activity	molecular_function	9	0.0292398	MSTRG.24597	SETD2	SET domain containing 2, histone lysine methyltransferase [Source:NCBI gene;Acc:100623101]	7.85947	0.471028	11.2951	2.54983	1.61333	2.26887	3.05122	1.60939	up
GO:0018024	histone-lysine N-methyltransferase activity	molecular_function	9	0.0292398	MSTRG.25754	ENSSSCG00000011531	histone-lysine N-methyltransferase SETMAR [Source:NCBI gene;Acc:100514009]	2.02693	2.93769	2.12372	0.137989	0.302307	0.187727	11.2868	3.49656	up
GO:0018024	histone-lysine N-methyltransferase activity	molecular_function	9	0.0292398	MSTRG.63086	SETD1A	SET domain containing 1A, histone lysine methyltransferase [Source:NCBI gene;Acc:100511747]	3.31078	2.53538	2.57516	0.844693	0.690578	1.73529	2.57489	1.36451	up
GO:0045930	negative regulation of mitotic cell cycle	biological_process	8	0.0292398	MSTRG.19291	SLC9A3R1	SLC9A3 regulator 1 [Source:NCBI gene;Acc:100233201]	12.6879	3.50327	37.9822	5.93492	3.90703	1.68213	4.70088	2.23293	up
GO:0045930	negative regulation of mitotic cell cycle	biological_process	8	0.0292398	MSTRG.30762	ENSSSCG00000012014	BTG anti-proliferation factor 3 [Source:NCBI gene;Acc:100048957]	21.9442	4.4085	73.1005	5.50049	6.43547	15.6353	3.60713	1.85085	up
GO:0045930	negative regulation of mitotic cell cycle	biological_process	8	0.0292398	MSTRG.32483	TRIM35	tripartite motif containing 35 [Source:NCBI gene;Acc:100152706]	1.91769	1.03378	1.58083	0.179276	0.222144	0.0364789	10.3501	3.37157	up
GO:1902476	chloride transmembrane transport	biological_process	10	0.0292631	MSTRG.108937	SLC26A3	solute carrier family 26 member 3 [Source:NCBI gene;Acc:100170644]	4.57986	3.89106	0.649988	5.28392	12.99	19.5881	0.240899	-2.0535	down
GO:1902476	chloride transmembrane transport	biological_process	10	0.0292631	MSTRG.61101	SLC12A2	solute carrier family 12 member 2 [Source:NCBI gene;Acc:100516960]	1.13098	1.10817	3.68923	0.107548	0.638692	0.588239	4.44247	2.15136	up
GO:1902476	chloride transmembrane transport	biological_process	10	0.0292631	MSTRG.71598	SLC26A7	OTU domain containing 6B [Source:NCBI gene;Acc:100157831];solute carrier family 26 member 7 [Source:NCBI gene;Acc:100626316]	2.48204	0.924659	12.417	1.23255	1.10197	3.20465	2.8567	1.51435	up
GO:1902476	chloride transmembrane transport	biological_process	10	0.0292631	MSTRG.83051	LCAT	solute carrier family 12 member 4 [Source:NCBI gene;Acc:396992];lecithin-cholesterol acyltransferase [Source:NCBI gene;Acc:100303723]	0.0001	0.0001	0.0001	0.0257719	0.456202	0.644785	0.00026625	-11.8749	down
GO:1902476	chloride transmembrane transport	biological_process	10	0.0292631	MSTRG.85006	PTH2	solute carrier family 17 member 7 [Source:NCBI gene;Acc:100514772];parathyroid hormone 2 [Source:NCBI gene;Acc:100515141]	5.95036	0.343713	10.9316	0.255711	0.186211	1.27021	10.0609	3.33069	up
GO:0036503	ERAD pathway	biological_process	7	0.0296402	MSTRG.58772	UBXN6	UBX domain protein 6 [Source:NCBI gene;Acc:100524481]	3.45487	0.971381	7.88082	0.45059	1.30665	2.19006	3.11784	1.64055	up
GO:0036503	ERAD pathway	biological_process	7	0.0296402	MSTRG.9744	VCP	valosin containing protein [Source:NCBI gene;Acc:397524]	27.9758	2.19208	85.1024	17.5647	7.77371	10.3216	3.23247	1.69264	up
GO:0015116	sulfate transmembrane transporter activity	molecular_function	8	0.0296402	MSTRG.108937	SLC26A3	solute carrier family 26 member 3 [Source:NCBI gene;Acc:100170644]	4.57986	3.89106	0.649988	5.28392	12.99	19.5881	0.240899	-2.0535	down
GO:0015116	sulfate transmembrane transporter activity	molecular_function	8	0.0296402	MSTRG.71598	SLC26A7	OTU domain containing 6B [Source:NCBI gene;Acc:100157831];solute carrier family 26 member 7 [Source:NCBI gene;Acc:100626316]	2.48204	0.924659	12.417	1.23255	1.10197	3.20465	2.8567	1.51435	up
GO:0016075	rRNA catabolic process	biological_process	11	0.0296402	MSTRG.17372	DIS3	DIS3 homolog, exosome endoribonuclease and 3'-5' exoribonuclease [Source:NCBI gene;Acc:100521470]	33.2242	9.97355	72.3608	15.8595	12.629	12.7897	2.7995	1.48517	up
GO:0016075	rRNA catabolic process	biological_process	11	0.0296402	MSTRG.58017	ENSSSCG00000037844	telomerase RNA component interacting RNase [Source:NCBI gene;Acc:100520179]	7.17205	2.92545	28.2843	6.24163	4.10323	5.55851	2.41344	1.27109	up
GO:0004861	cyclin-dependent protein serine/threonine kinase inhibitor activity	molecular_function	8	0.0296402	MSTRG.40595	CASP3	caspase 3 [Source:NCBI gene;Acc:397244]	23.5853	36.5053	79.7294	13.7542	22.6915	24.8229	2.28208	1.19035	up
GO:0004861	cyclin-dependent protein serine/threonine kinase inhibitor activity	molecular_function	8	0.0296402	MSTRG.54581	CDKN1C	cyclin dependent kinase inhibitor 1C [Source:NCBI gene;Acc:110259225]	0.876312	0.022968	2.58702	0.0001	0.0001	0.0916372	37.9617	5.24647	up
GO:1990381	ubiquitin-specific protease binding	molecular_function	7	0.0296402	MSTRG.6129	SELENOS	selenoprotein S [Source:NCBI gene;Acc:100151836]	164.908	43.762	588.821	99.2102	69.7804	96.9885	2.99832	1.58416	up
GO:1990381	ubiquitin-specific protease binding	molecular_function	7	0.0296402	MSTRG.9744	VCP	valosin containing protein [Source:NCBI gene;Acc:397524]	27.9758	2.19208	85.1024	17.5647	7.77371	10.3216	3.23247	1.69264	up
GO:0005838	proteasome regulatory particle	cellular_component	4	0.0296402	MSTRG.25299	PSMD6	proteasome 26S subunit, non-ATPase 6 [Source:NCBI gene;Acc:100519870]	25.2401	18.4494	191.692	23.3365	18.9339	41.1528	2.82154	1.49648	up
GO:0005838	proteasome regulatory particle	cellular_component	4	0.0296402	MSTRG.83913	ENSSSCG00000036658	proteasome 26S subunit, non-ATPase 8 [Source:NCBI gene;Acc:100515483]	65.881	42.9761	152.892	24.1311	37.912	59.2519	2.15796	1.10967	up
GO:0006390	mitochondrial transcription	biological_process	10	0.0296402	MSTRG.36661	TFAM	transcription factor A, mitochondrial [Source:NCBI gene;Acc:397279]	86.1876	42.3038	204.875	61.5017	52.4332	40.014	2.16543	1.11465	up
GO:0006390	mitochondrial transcription	biological_process	10	0.0296402	MSTRG.62057	PPARGC1B	PPARG coactivator 1 beta [Source:NCBI gene;Acc:100329221]	0.911228	0.401095	3.42388	0.631875	0.13127	0.223529	4.80017	2.26309	up
GO:0001054	RNA polymerase I activity	molecular_function	10	0.0296402	MSTRG.58975	POLR2E	RNA polymerase II subunit E [Source:NCBI gene;Acc:100623333]	71.8208	70.2473	119.157	23.2208	28.5725	67.2397	2.19456	1.13393	up
GO:0001054	RNA polymerase I activity	molecular_function	10	0.0296402	MSTRG.92484	ENSSSCG00000031891	zinc ribbon domain containing 1 [Source:NCBI gene;Acc:100152094]	1.30491	3.82638	11.2469	1.68259	1.35239	2.34226	3.04583	1.60683	up
GO:0060236	regulation of mitotic spindle organization	biological_process	8	0.0296402	MSTRG.104366	NUMA1	nuclear mitotic apparatus protein 1 [Source:NCBI gene;Acc:100526064]	1.26201	0.682789	6.33396	1.43245	0.552082	0.462087	3.38376	1.75863	up
GO:0060236	regulation of mitotic spindle organization	biological_process	8	0.0296402	MSTRG.75302	PSRC1	proline and serine rich coiled-coil 1 [Source:NCBI gene;Acc:100156693]	3.49869	2.58664	8.02367	1.06738	2.13145	2.24244	2.59296	1.3746	up
GO:0001833	inner cell mass cell proliferation	biological_process	4	0.0296402	MSTRG.50942	SALL4	spalt like transcription factor 4 [Source:NCBI gene;Acc:100136902]	13.0646	12.2854	26.5665	0.366981	1.02056	0.852616	23.1754	4.53452	up
GO:0001833	inner cell mass cell proliferation	biological_process	4	0.0296402	MSTRG.51570	NCAPG2	non-SMC condensin II complex subunit G2 [Source:NCBI gene;Acc:100623997]	9.21281	10.565	16.5799	4.45724	6.14589	6.45466	2.13144	1.09183	up
GO:0042989	sequestering of actin monomers	biological_process	10	0.0296402	MSTRG.113742	ENSSSCG00000028695	thymosin beta 15a [Source:NCBI gene;Acc:100522845]	84.7738	87.7115	329.05	32.6622	36.1427	66.6282	3.7032	1.88877	up
GO:0042989	sequestering of actin monomers	biological_process	10	0.0296402	MSTRG.66164	TMSB10	thymosin beta 10 [Source:NCBI gene;Acc:100037998]	1089.63	882.534	6598.64	975.901	687.705	727.48	3.58448	1.84177	up
GO:0097178	ruffle assembly	biological_process	8	0.0296402	MSTRG.22130	INPP5K	inositol polyphosphate-5-phosphatase K [Source:NCBI gene;Acc:100462756]	1.04661	0.36321	7.05703	0.0848267	0.426005	0.735021	6.79603	2.76469	up
GO:0097178	ruffle assembly	biological_process	8	0.0296402	MSTRG.75085	PIP5K1A	phosphatidylinositol-4-phosphate 5-kinase type 1 alpha [Source:NCBI gene;Acc:100624272]	12.2009	3.86307	35.0134	6.68179	3.46394	4.78832	3.4202	1.77408	up
GO:0000045	autophagosome assembly	biological_process	7	0.0296905	MSTRG.12653	BECN2	beclin 2 [Source:HGNC Symbol;Acc:HGNC:38606]	10.992	2.09386	84.6514	6.77011	1.91696	8.47554	5.69477	2.50964	up
GO:0000045	autophagosome assembly	biological_process	7	0.0296905	MSTRG.29525	ATG3	autophagy related 3 [Source:NCBI gene;Acc:100157190]	2.60367	1.12705	13.1576	1.6249	0.593715	3.54344	2.93096	1.55137	up
GO:0000045	autophagosome assembly	biological_process	7	0.0296905	MSTRG.49623	NSFL1C	NSFL1 cofactor [Source:NCBI gene;Acc:100513186]	4.71258	2.39289	26.3678	4.97726	2.95235	4.34897	2.72615	1.44686	up
GO:0000045	autophagosome assembly	biological_process	7	0.0296905	MSTRG.77264	ATG101	autophagy related 101 [Source:NCBI gene;Acc:110260663]	6.38017	5.49418	27.5614	5.30819	2.57663	3.34326	3.51224	1.81239	up
GO:0006914	autophagy	biological_process	6	0.0308904	MSTRG.12653	BECN2	beclin 2 [Source:HGNC Symbol;Acc:HGNC:38606]	10.992	2.09386	84.6514	6.77011	1.91696	8.47554	5.69477	2.50964	up
GO:0006914	autophagy	biological_process	6	0.0308904	MSTRG.29525	ATG3	autophagy related 3 [Source:NCBI gene;Acc:100157190]	2.60367	1.12705	13.1576	1.6249	0.593715	3.54344	2.93096	1.55137	up
GO:0006914	autophagy	biological_process	6	0.0308904	MSTRG.57181	TRIM17	tripartite motif containing 17 [Source:NCBI gene;Acc:100515821]	0.794606	0.0001	0.466706	0.0001	0.0001	0.0001	4204.71	12.0378	up
GO:0006914	autophagy	biological_process	6	0.0308904	MSTRG.77264	ATG101	autophagy related 101 [Source:NCBI gene;Acc:110260663]	6.38017	5.49418	27.5614	5.30819	2.57663	3.34326	3.51224	1.81239	up
GO:0006914	autophagy	biological_process	6	0.0308904	MSTRG.9744	VCP	valosin containing protein [Source:NCBI gene;Acc:397524]	27.9758	2.19208	85.1024	17.5647	7.77371	10.3216	3.23247	1.69264	up
GO:0042771	intrinsic apoptotic signaling pathway in response to DNA damage by p53 class mediator	biological_process	8	0.0321564	MSTRG.34474	CHEK2	checkpoint kinase 2 [Source:NCBI gene;Acc:100192447]	1.44867	0.994929	39.1114	3.28603	1.92019	6.03302	3.69731	1.88648	up
GO:0042771	intrinsic apoptotic signaling pathway in response to DNA damage by p53 class mediator	biological_process	8	0.0321564	MSTRG.36080	SIRT1	sirtuin 1 [Source:NCBI gene;Acc:751859]	10.6301	1.76344	11.8235	4.94604	0.815457	0.883822	3.64422	1.86561	up
GO:0042771	intrinsic apoptotic signaling pathway in response to DNA damage by p53 class mediator	biological_process	8	0.0321564	MSTRG.94907	PML	promyelocytic leukemia [Source:NCBI gene;Acc:100157336]	1.15143	0.48252	1.36346	0.0001	0.145145	0.0606072	14.561	3.86403	up
GO:0045454	cell redox homeostasis	biological_process	5	0.0325734	MSTRG.111260	PRDX4	peroxiredoxin 4 [Source:NCBI gene;Acc:100152260]	45.342	22.0284	171.174	25.2903	26.3507	33.8255	2.79108	1.48082	up
GO:0045454	cell redox homeostasis	biological_process	5	0.0325734	MSTRG.18892	P4HB	prolyl 4-hydroxylase subunit beta [Source:NCBI gene;Acc:110255932]	0.742464	0.274469	4.96486	0.360516	0.427799	0.338307	5.3095	2.40858	up
GO:0045454	cell redox homeostasis	biological_process	5	0.0325734	MSTRG.55039	PRDX5	peroxiredoxin 5 [Source:NCBI gene;Acc:397273]	22.5949	21.2087	71.2782	10.7464	12.6152	8.63387	3.59681	1.84672	up
GO:0045454	cell redox homeostasis	biological_process	5	0.0325734	MSTRG.6129	SELENOS	selenoprotein S [Source:NCBI gene;Acc:100151836]	164.908	43.762	588.821	99.2102	69.7804	96.9885	2.99832	1.58416	up
GO:0045454	cell redox homeostasis	biological_process	5	0.0325734	MSTRG.77755	DDIT3	DNA damage inducible transcript 3 [Source:NCBI gene;Acc:100240743]	16.6778	25.1906	93.521	13.4493	15.5646	11.7386	3.32224	1.73216	up
GO:0005694	chromosome	cellular_component	6	0.0329872	MSTRG.103064	H2AFZ	H2A histone family, member Z [Source:NCBI gene;Acc:100141311]	157.679	198.192	1556.02	189.643	170.033	367.18	2.63036	1.39526	up
GO:0005694	chromosome	cellular_component	6	0.0329872	MSTRG.11472	CDK9	cyclin dependent kinase 9 [Source:NCBI gene;Acc:100307051]	8.28355	4.09182	20.0346	1.93261	1.81501	5.10026	3.66301	1.87303	up
GO:0005694	chromosome	cellular_component	6	0.0329872	MSTRG.19440	ENSSSCG00000017202	histone H3.3 [Source:NCBI gene;Acc:100521680]	191.622	277.835	1226.31	164.114	244.815	292.144	2.41881	1.2743	up
GO:0005694	chromosome	cellular_component	6	0.0329872	MSTRG.24597	SETD2	SET domain containing 2, histone lysine methyltransferase [Source:NCBI gene;Acc:100623101]	7.85947	0.471028	11.2951	2.54983	1.61333	2.26887	3.05122	1.60939	up
GO:0005694	chromosome	cellular_component	6	0.0329872	MSTRG.25754	ENSSSCG00000011531	histone-lysine N-methyltransferase SETMAR [Source:NCBI gene;Acc:100514009]	2.02693	2.93769	2.12372	0.137989	0.302307	0.187727	11.2868	3.49656	up
GO:0005694	chromosome	cellular_component	6	0.0329872	MSTRG.35218	C1orf131	chromosome 14 C1orf131 homolog [Source:NCBI gene;Acc:100155035]	0.821918	0.579224	10.1904	0.671189	0.429332	2.052	3.6769	1.87849	up
GO:0005694	chromosome	cellular_component	6	0.0329872	MSTRG.85160	PPP2R1A	protein phosphatase 2 scaffold subunit Aalpha [Source:NCBI gene;Acc:397088]	8.42607	3.10314	12.6951	2.86918	4.22089	3.04348	2.3905	1.25731	up
GO:0005694	chromosome	cellular_component	6	0.0329872	MSTRG.92668	ENSSSCG00000037864	histone H4 [Source:NCBI gene;Acc:110261673]	55.0002	138.993	125.998	68.5891	45.0152	27.5771	2.26652	1.18048	up
GO:0019904	protein domain specific binding	molecular_function	5	0.0345018	MSTRG.104366	NUMA1	nuclear mitotic apparatus protein 1 [Source:NCBI gene;Acc:100526064]	1.26201	0.682789	6.33396	1.43245	0.552082	0.462087	3.38376	1.75863	up
GO:0019904	protein domain specific binding	molecular_function	5	0.0345018	MSTRG.109372	CACYBP	calcyclin binding protein [Source:NCBI gene;Acc:100519266]	97.8079	61.3754	254.547	77.4146	53.3049	69.3359	2.06808	1.04829	up
GO:0019904	protein domain specific binding	molecular_function	5	0.0345018	MSTRG.11374	HSPA5	heat shock protein family A (Hsp70) member 5 [Source:NCBI gene;Acc:407060]	25.7354	23.8695	153.232	25.1424	18.497	21.2995	3.1235	1.64316	up
GO:0019904	protein domain specific binding	molecular_function	5	0.0345018	MSTRG.21184	KPNB1	karyopherin subunit beta 1 [Source:NCBI gene;Acc:100518449]	11.0689	2.02578	8.91439	3.2395	3.97476	2.15129	2.35	1.23266	up
GO:0019904	protein domain specific binding	molecular_function	5	0.0345018	MSTRG.36080	SIRT1	sirtuin 1 [Source:NCBI gene;Acc:751859]	10.6301	1.76344	11.8235	4.94604	0.815457	0.883822	3.64422	1.86561	up
GO:0019904	protein domain specific binding	molecular_function	5	0.0345018	MSTRG.66033	CAPG	capping actin protein, gelsolin like [Source:NCBI gene;Acc:100519653]	0.917673	3.16359	3.83483	0.0001	0.70779	0.337028	7.57581	2.9214	up
GO:0019904	protein domain specific binding	molecular_function	5	0.0345018	MSTRG.68020	SRSF7	serine and arginine rich splicing factor 7 [Source:NCBI gene;Acc:100518189]	9.5073	19.7652	588.988	9.14701	11.3902	75.8523	6.41419	2.68127	up
GO:0019904	protein domain specific binding	molecular_function	5	0.0345018	MSTRG.71032	ENSSSCG00000034663	tyrosine 3-monooxygenase/tryptophan 5-monooxygenase activation protein zeta [Source:NCBI gene;Acc:780440]	12.0864	8.30272	64.9326	5.97758	7.36836	20.4515	2.5245	1.336	up
GO:0019904	protein domain specific binding	molecular_function	5	0.0345018	MSTRG.9744	VCP	valosin containing protein [Source:NCBI gene;Acc:397524]	27.9758	2.19208	85.1024	17.5647	7.77371	10.3216	3.23247	1.69264	up
GO:1902187	negative regulation of viral release from host cell	biological_process	7	0.0349882	MSTRG.32483	TRIM35	tripartite motif containing 35 [Source:NCBI gene;Acc:100152706]	1.91769	1.03378	1.58083	0.179276	0.222144	0.0364789	10.3501	3.37157	up
GO:1902187	negative regulation of viral release from host cell	biological_process	7	0.0349882	MSTRG.94907	PML	promyelocytic leukemia [Source:NCBI gene;Acc:100157336]	1.15143	0.48252	1.36346	0.0001	0.145145	0.0606072	14.561	3.86403	up
GO:0032454	histone demethylase activity (H3-K9 specific	molecular_function	6	0.0349882	MSTRG.105420	ENSSSCG00000034794	lysine-specific demethylase 4D [Source:NCBI gene;Acc:100514356];lysine-specific demethylase 4D-like [Source:NCBI gene;Acc:100627380]	16.7041	9.91822	36.0841	10.6146	8.36667	3.06134	2.84478	1.50832	up
GO:0032454	histone demethylase activity (H3-K9 specific	molecular_function	6	0.0349882	MSTRG.91085	ENSSSCG00000026449	lysine demethylase 4A [Source:NCBI gene;Acc:100621904]	6.2298	4.59308	17.0106	2.38155	3.86403	2.93399	3.03211	1.60032	up
GO:0042288	MHC class I protein binding	molecular_function	7	0.0349882	MSTRG.115637	BCAP31	B cell receptor associated protein 31 [Source:NCBI gene;Acc:100520774]	8.97784	3.64492	53.4602	4.38325	4.26877	10.0507	3.53334	1.82103	up
GO:0042288	MHC class I protein binding	molecular_function	7	0.0349882	MSTRG.9744	VCP	valosin containing protein [Source:NCBI gene;Acc:397524]	27.9758	2.19208	85.1024	17.5647	7.77371	10.3216	3.23247	1.69264	up
GO:0015108	chloride transmembrane transporter activity	molecular_function	8	0.0349882	MSTRG.108937	SLC26A3	solute carrier family 26 member 3 [Source:NCBI gene;Acc:100170644]	4.57986	3.89106	0.649988	5.28392	12.99	19.5881	0.240899	-2.0535	down
GO:0015108	chloride transmembrane transporter activity	molecular_function	8	0.0349882	MSTRG.71598	SLC26A7	OTU domain containing 6B [Source:NCBI gene;Acc:100157831];solute carrier family 26 member 7 [Source:NCBI gene;Acc:100626316]	2.48204	0.924659	12.417	1.23255	1.10197	3.20465	2.8567	1.51435	up
GO:0007064	mitotic sister chromatid cohesion	biological_process	6	0.0349882	MSTRG.47237	ENSSSCG00000017032	pituitary tumor-transforming 1 [Source:NCBI gene;Acc:397015]	2391.69	3356.04	2961.44	1218.54	1252.06	1324.15	2.29506	1.19853	up
GO:0007064	mitotic sister chromatid cohesion	biological_process	6	0.0349882	MSTRG.91166	CDC20	cell division cycle 20 [Source:NCBI gene;Acc:397379]	8.22645	4.8627	32.3317	4.17399	4.82336	4.91893	3.26386	1.70658	up
GO:0043023	ribosomal large subunit binding	molecular_function	6	0.0349882	MSTRG.112252	ENSSSCG00000021591	RNA binding motif protein 3 [Source:NCBI gene;Acc:100627807]	7.23622	9.76504	82.0532	12.1824	7.6919	16.5199	2.72171	1.44451	up
GO:0043023	ribosomal large subunit binding	molecular_function	6	0.0349882	MSTRG.78296	LYZ	cleavage and polyadenylation specific factor 6 [Source:NCBI gene;Acc:100152191];lysozyme [Source:NCBI gene;Acc:100157211]	5.59468	1.63279	10.8688	2.37687	2.203	1.57688	2.93926	1.55545	up
GO:1902358	sulfate transmembrane transport	biological_process	10	0.0349882	MSTRG.108937	SLC26A3	solute carrier family 26 member 3 [Source:NCBI gene;Acc:100170644]	4.57986	3.89106	0.649988	5.28392	12.99	19.5881	0.240899	-2.0535	down
GO:1902358	sulfate transmembrane transport	biological_process	10	0.0349882	MSTRG.71598	SLC26A7	OTU domain containing 6B [Source:NCBI gene;Acc:100157831];solute carrier family 26 member 7 [Source:NCBI gene;Acc:100626316]	2.48204	0.924659	12.417	1.23255	1.10197	3.20465	2.8567	1.51435	up
GO:0042274	ribosomal small subunit biogenesis	biological_process	6	0.0349882	MSTRG.51614	ENSSSCG00000016411	nucleolar protein with MIF4G domain 1 [Source:NCBI gene;Acc:100511356]	3.86115	0.944955	5.35469	0.548776	0.876535	1.53504	3.43229	1.77917	up
GO:0042274	ribosomal small subunit biogenesis	biological_process	6	0.0349882	MSTRG.82438	NOB1	NIN1 (RPN12) binding protein 1 homolog [Source:NCBI gene;Acc:100516270]	3.00334	2.93912	24.1646	1.66166	2.96775	5.61652	2.93844	1.55505	up
GO:0008271	secondary active sulfate transmembrane transporter activity	molecular_function	9	0.0349882	MSTRG.108937	SLC26A3	solute carrier family 26 member 3 [Source:NCBI gene;Acc:100170644]	4.57986	3.89106	0.649988	5.28392	12.99	19.5881	0.240899	-2.0535	down
GO:0008271	secondary active sulfate transmembrane transporter activity	molecular_function	9	0.0349882	MSTRG.71598	SLC26A7	OTU domain containing 6B [Source:NCBI gene;Acc:100157831];solute carrier family 26 member 7 [Source:NCBI gene;Acc:100626316]	2.48204	0.924659	12.417	1.23255	1.10197	3.20465	2.8567	1.51435	up
GO:0016236	macroautophagy	biological_process	7	0.035219	MSTRG.29525	ATG3	autophagy related 3 [Source:NCBI gene;Acc:100157190]	2.60367	1.12705	13.1576	1.6249	0.593715	3.54344	2.93096	1.55137	up
GO:0016236	macroautophagy	biological_process	7	0.035219	MSTRG.58772	UBXN6	UBX domain protein 6 [Source:NCBI gene;Acc:100524481]	3.45487	0.971381	7.88082	0.45059	1.30665	2.19006	3.11784	1.64055	up
GO:0016236	macroautophagy	biological_process	7	0.035219	MSTRG.9744	VCP	valosin containing protein [Source:NCBI gene;Acc:397524]	27.9758	2.19208	85.1024	17.5647	7.77371	10.3216	3.23247	1.69264	up
GO:0030512	negative regulation of transforming growth factor beta receptor signaling pathway	biological_process	10	0.0361819	MSTRG.11374	HSPA5	heat shock protein family A (Hsp70) member 5 [Source:NCBI gene;Acc:407060]	25.7354	23.8695	153.232	25.1424	18.497	21.2995	3.1235	1.64316	up
GO:0030512	negative regulation of transforming growth factor beta receptor signaling pathway	biological_process	10	0.0361819	MSTRG.13895	BAMBI	BMP and activin membrane bound inhibitor [Source:NCBI gene;Acc:449001]	0.318435	0.24254	7.45828	0.0127879	0.631629	0.122723	10.4534	3.38591	up
GO:0030512	negative regulation of transforming growth factor beta receptor signaling pathway	biological_process	10	0.0361819	MSTRG.36080	SIRT1	sirtuin 1 [Source:NCBI gene;Acc:751859]	10.6301	1.76344	11.8235	4.94604	0.815457	0.883822	3.64422	1.86561	up
GO:0030512	negative regulation of transforming growth factor beta receptor signaling pathway	biological_process	10	0.0361819	MSTRG.63472	TGFB1I1	transforming growth factor beta 1 induced transcript 1 [Source:NCBI gene;Acc:100623028]	0.00961217	0.0001	0.0001	0.635137	1.30757	0.488732	0.00403555	-7.95302	down
GO:0043161	proteasome-mediated ubiquitin-dependent protein catabolic process	biological_process	11	0.036529	MSTRG.17514	FBXL3	F-box and leucine rich repeat protein 3 [Source:NCBI gene;Acc:100152980]	26.6936	3.79479	6.36007	2.87693	4.82658	4.97805	2.90567	1.53887	up
GO:0043161	proteasome-mediated ubiquitin-dependent protein catabolic process	biological_process	11	0.036529	MSTRG.25299	PSMD6	proteasome 26S subunit, non-ATPase 6 [Source:NCBI gene;Acc:100519870]	25.2401	18.4494	191.692	23.3365	18.9339	41.1528	2.82154	1.49648	up
GO:0043161	proteasome-mediated ubiquitin-dependent protein catabolic process	biological_process	11	0.036529	MSTRG.36080	SIRT1	sirtuin 1 [Source:NCBI gene;Acc:751859]	10.6301	1.76344	11.8235	4.94604	0.815457	0.883822	3.64422	1.86561	up
GO:0043161	proteasome-mediated ubiquitin-dependent protein catabolic process	biological_process	11	0.036529	MSTRG.49623	NSFL1C	NSFL1 cofactor [Source:NCBI gene;Acc:100513186]	4.71258	2.39289	26.3678	4.97726	2.95235	4.34897	2.72615	1.44686	up
GO:0043161	proteasome-mediated ubiquitin-dependent protein catabolic process	biological_process	11	0.036529	MSTRG.77755	DDIT3	DNA damage inducible transcript 3 [Source:NCBI gene;Acc:100240743]	16.6778	25.1906	93.521	13.4493	15.5646	11.7386	3.32224	1.73216	up
GO:0043161	proteasome-mediated ubiquitin-dependent protein catabolic process	biological_process	11	0.036529	MSTRG.94907	PML	promyelocytic leukemia [Source:NCBI gene;Acc:100157336]	1.15143	0.48252	1.36346	0.0001	0.145145	0.0606072	14.561	3.86403	up
GO:0043161	proteasome-mediated ubiquitin-dependent protein catabolic process	biological_process	11	0.036529	MSTRG.9744	VCP	valosin containing protein [Source:NCBI gene;Acc:397524]	27.9758	2.19208	85.1024	17.5647	7.77371	10.3216	3.23247	1.69264	up
GO:0008134	transcription factor binding	molecular_function	5	0.0381486	MSTRG.11472	CDK9	cyclin dependent kinase 9 [Source:NCBI gene;Acc:100307051]	8.28355	4.09182	20.0346	1.93261	1.81501	5.10026	3.66301	1.87303	up
GO:0008134	transcription factor binding	molecular_function	5	0.0381486	MSTRG.22464	MYBBP1A	MYB binding protein 1a [Source:NCBI gene;Acc:100520635]	4.5467	1.41351	7.02621	0.604432	0.715099	1.64339	4.38297	2.13191	up
GO:0008134	transcription factor binding	molecular_function	5	0.0381486	MSTRG.36080	SIRT1	sirtuin 1 [Source:NCBI gene;Acc:751859]	10.6301	1.76344	11.8235	4.94604	0.815457	0.883822	3.64422	1.86561	up
GO:0008134	transcription factor binding	molecular_function	5	0.0381486	MSTRG.49383	NKX2-2	NK2 homeobox 2 [Source:NCBI gene;Acc:100626520]	6.74525	1.18549	8.00906	0.837896	1.36997	2.34548	3.50068	1.80764	up
GO:0008134	transcription factor binding	molecular_function	5	0.0381486	MSTRG.50942	SALL4	spalt like transcription factor 4 [Source:NCBI gene;Acc:100136902]	13.0646	12.2854	26.5665	0.366981	1.02056	0.852616	23.1754	4.53452	up
GO:0008134	transcription factor binding	molecular_function	5	0.0381486	MSTRG.58983	TCF3	transcription factor 3 [Source:NCBI gene;Acc:100524070]	0.557014	0.524144	0.723388	0.0001	0.027469	0.0419069	25.9737	4.69898	up
GO:0008134	transcription factor binding	molecular_function	5	0.0381486	MSTRG.62057	PPARGC1B	PPARG coactivator 1 beta [Source:NCBI gene;Acc:100329221]	0.911228	0.401095	3.42388	0.631875	0.13127	0.223529	4.80017	2.26309	up
GO:0008134	transcription factor binding	molecular_function	5	0.0381486	MSTRG.63086	SETD1A	SET domain containing 1A, histone lysine methyltransferase [Source:NCBI gene;Acc:100511747]	3.31078	2.53538	2.57516	0.844693	0.690578	1.73529	2.57489	1.36451	up
GO:0008134	transcription factor binding	molecular_function	5	0.0381486	MSTRG.71032	ENSSSCG00000034663	tyrosine 3-monooxygenase/tryptophan 5-monooxygenase activation protein zeta [Source:NCBI gene;Acc:780440]	12.0864	8.30272	64.9326	5.97758	7.36836	20.4515	2.5245	1.336	up
GO:0008134	transcription factor binding	molecular_function	5	0.0381486	MSTRG.75940	LMO4	LIM domain only 4 [Source:NCBI gene;Acc:100127155]	8.42534	3.74971	18.7672	3.92403	3.76964	3.41891	2.78443	1.47738	up
GO:0008134	transcription factor binding	molecular_function	5	0.0381486	MSTRG.77755	DDIT3	DNA damage inducible transcript 3 [Source:NCBI gene;Acc:100240743]	16.6778	25.1906	93.521	13.4493	15.5646	11.7386	3.32224	1.73216	up
GO:0008134	transcription factor binding	molecular_function	5	0.0381486	MSTRG.94237	TRERF1	transcriptional regulating factor 1 [Source:NCBI gene;Acc:100153071]	0.31612	0.168981	1.24644	0.129299	0.00693647	0.0359571	10.0559	3.32997	up
GO:0090501	RNA phosphodiester bond hydrolysis	biological_process	9	0.0384266	MSTRG.17372	DIS3	DIS3 homolog, exosome endoribonuclease and 3'-5' exoribonuclease [Source:NCBI gene;Acc:100521470]	33.2242	9.97355	72.3608	15.8595	12.629	12.7897	2.7995	1.48517	up
GO:0090501	RNA phosphodiester bond hydrolysis	biological_process	9	0.0384266	MSTRG.94953	RPP25	ribonuclease P and MRP subunit p25 [Source:NCBI gene;Acc:100157338]	1.80152	0.249399	114.151	0.0001	0.074891	5.28154	21.6934	4.43919	up
GO:0090501	RNA phosphodiester bond hydrolysis	biological_process	9	0.0384266	MSTRG.96093	ANG	angiogenin [Source:HGNC Symbol;Acc:HGNC:483]	34.2487	23.791	36.4955	24.7842	10.4509	11.8038	2.00972	1.007	up
GO:0016538	cyclin-dependent protein serine/threonine kinase regulator activity	molecular_function	7	0.0384266	MSTRG.46824	CCNB1	cyclin B1 [Source:NCBI gene;Acc:397662]	215.035	267.717	364.001	98.7233	136.885	162.751	2.1256	1.08787	up
GO:0016538	cyclin-dependent protein serine/threonine kinase regulator activity	molecular_function	7	0.0384266	MSTRG.79814	CCND2	cyclin D2 [Source:NCBI gene;Acc:397162]	1.45533	1.79974	7.61838	0.655157	0.403465	1.69114	3.95432	1.98343	up
GO:0016538	cyclin-dependent protein serine/threonine kinase regulator activity	molecular_function	7	0.0384266	MSTRG.83541	ENSSSCG00000002855	cyclin E1 [Source:NCBI gene;Acc:100523248]	22.2552	10.9254	50.4059	10.0674	15.1131	10.5736	2.33782	1.22516	up
GO:2001244	positive regulation of intrinsic apoptotic signaling pathway	biological_process	10	0.0384266	MSTRG.115637	BCAP31	B cell receptor associated protein 31 [Source:NCBI gene;Acc:100520774]	8.97784	3.64492	53.4602	4.38325	4.26877	10.0507	3.53334	1.82103	up
GO:2001244	positive regulation of intrinsic apoptotic signaling pathway	biological_process	10	0.0384266	MSTRG.19291	SLC9A3R1	SLC9A3 regulator 1 [Source:NCBI gene;Acc:100233201]	12.6879	3.50327	37.9822	5.93492	3.90703	1.68213	4.70088	2.23293	up
GO:2001244	positive regulation of intrinsic apoptotic signaling pathway	biological_process	10	0.0384266	MSTRG.77755	DDIT3	DNA damage inducible transcript 3 [Source:NCBI gene;Acc:100240743]	16.6778	25.1906	93.521	13.4493	15.5646	11.7386	3.32224	1.73216	up
GO:0007080	mitotic metaphase plate congression	biological_process	9	0.0384266	MSTRG.21184	KPNB1	karyopherin subunit beta 1 [Source:NCBI gene;Acc:100518449]	11.0689	2.02578	8.91439	3.2395	3.97476	2.15129	2.35	1.23266	up
GO:0007080	mitotic metaphase plate congression	biological_process	9	0.0384266	MSTRG.46824	CCNB1	cyclin B1 [Source:NCBI gene;Acc:397662]	215.035	267.717	364.001	98.7233	136.885	162.751	2.1256	1.08787	up
GO:0007080	mitotic metaphase plate congression	biological_process	9	0.0384266	MSTRG.75302	PSRC1	proline and serine rich coiled-coil 1 [Source:NCBI gene;Acc:100156693]	3.49869	2.58664	8.02367	1.06738	2.13145	2.24244	2.59296	1.3746	up
GO:0034097	response to cytokine	biological_process	6	0.0384266	MSTRG.22558	PELP1	C-X-C motif chemokine ligand 16 [Source:NCBI gene;Acc:396735];proline, glutamate and leucine rich protein 1 [Source:NCBI gene;Acc:102157970]	3.01862	0.337312	12.6883	1.25085	0.850376	3.18247	3.03655	1.60243	up
GO:0034097	response to cytokine	biological_process	6	0.0384266	MSTRG.46154	IL6ST	interleukin 6 signal transducer [Source:NCBI gene;Acc:100037294]	1.50575	2.79994	1.934	3.16133	7.42111	13.5733	0.258311	-1.95282	down
GO:0034097	response to cytokine	biological_process	6	0.0384266	MSTRG.94907	PML	promyelocytic leukemia [Source:NCBI gene;Acc:100157336]	1.15143	0.48252	1.36346	0.0001	0.145145	0.0606072	14.561	3.86403	up
GO:0045786	negative regulation of cell cycle	biological_process	7	0.0384266	MSTRG.40595	CASP3	caspase 3 [Source:NCBI gene;Acc:397244]	23.5853	36.5053	79.7294	13.7542	22.6915	24.8229	2.28208	1.19035	up
GO:0045786	negative regulation of cell cycle	biological_process	7	0.0384266	MSTRG.51863	CDK5	cyclin dependent kinase 5 [Source:NCBI gene;Acc:733700]	24.4858	33.3036	22.5846	71.6106	84.6374	84.4365	0.333939	-1.58234	down
GO:0045786	negative regulation of cell cycle	biological_process	7	0.0384266	MSTRG.62695	TAF6	minichromosome maintenance complex component 7 [Source:NCBI gene;Acc:110259871];TATA-box binding protein associated factor 6 [Source:NCBI gene;Acc:110259872]	11.7053	5.19189	13.8077	5.5482	4.40835	3.55037	2.27327	1.18477	up
GO:0007049	cell cycle	biological_process	4	0.0385132	MSTRG.38842	BCCIP	BRCA2 and CDKN1A interacting protein [Source:NCBI gene;Acc:100157478]	20.2708	11.3991	48.0693	11.6062	8.36388	12.269	2.47337	1.30648	up
GO:0007049	cell cycle	biological_process	4	0.0385132	MSTRG.62695	TAF6	minichromosome maintenance complex component 7 [Source:NCBI gene;Acc:110259871];TATA-box binding protein associated factor 6 [Source:NCBI gene;Acc:110259872]	11.7053	5.19189	13.8077	5.5482	4.40835	3.55037	2.27327	1.18477	up
GO:0007049	cell cycle	biological_process	4	0.0385132	MSTRG.79814	CCND2	cyclin D2 [Source:NCBI gene;Acc:397162]	1.45533	1.79974	7.61838	0.655157	0.403465	1.69114	3.95432	1.98343	up
GO:0007049	cell cycle	biological_process	4	0.0385132	MSTRG.91166	CDC20	cell division cycle 20 [Source:NCBI gene;Acc:397379]	8.22645	4.8627	32.3317	4.17399	4.82336	4.91893	3.26386	1.70658	up
GO:0044237	cellular metabolic process	biological_process	4	0.0406768	MSTRG.57946	MRI1	methylthioribose-1-phosphate isomerase 1 [Source:NCBI gene;Acc:100525858]	1.38271	1.43132	10.0563	0.860481	1.25341	0.323393	5.2806	2.4007	up
GO:0044237	cellular metabolic process	biological_process	4	0.0406768	MSTRG.68442	EIF2B4	eukaryotic translation initiation factor 2B subunit delta [Source:HGNC Symbol;Acc:HGNC:3260]	1.8795	0.924264	5.70328	0.110255	0.294253	0.749202	7.37365	2.88238	up
GO:0055075	potassium ion homeostasis	biological_process	10	0.0406768	MSTRG.61101	SLC12A2	solute carrier family 12 member 2 [Source:NCBI gene;Acc:100516960]	1.13098	1.10817	3.68923	0.107548	0.638692	0.588239	4.44247	2.15136	up
GO:0055075	potassium ion homeostasis	biological_process	10	0.0406768	MSTRG.83051	LCAT	solute carrier family 12 member 4 [Source:NCBI gene;Acc:396992];lecithin-cholesterol acyltransferase [Source:NCBI gene;Acc:100303723]	0.0001	0.0001	0.0001	0.0257719	0.456202	0.644785	0.00026625	-11.8749	down
GO:0010875	positive regulation of cholesterol efflux	biological_process	11	0.0406768	MSTRG.28404	ADIPOQ	adiponectin, C1Q and collagen domain containing [Source:NCBI gene;Acc:397660]	0.0001	0.0001	0.0141758	0.833295	0.244076	0.0687162	0.0125434	-6.31693	down
GO:0010875	positive regulation of cholesterol efflux	biological_process	11	0.0406768	MSTRG.36080	SIRT1	sirtuin 1 [Source:NCBI gene;Acc:751859]	10.6301	1.76344	11.8235	4.94604	0.815457	0.883822	3.64422	1.86561	up
GO:0030970	retrograde protein transport, ER to cytosol	biological_process	12	0.0406768	MSTRG.6129	SELENOS	selenoprotein S [Source:NCBI gene;Acc:100151836]	164.908	43.762	588.821	99.2102	69.7804	96.9885	2.99832	1.58416	up
GO:0030970	retrograde protein transport, ER to cytosol	biological_process	12	0.0406768	MSTRG.9744	VCP	valosin containing protein [Source:NCBI gene;Acc:397524]	27.9758	2.19208	85.1024	17.5647	7.77371	10.3216	3.23247	1.69264	up
GO:0031616	spindle pole centrosome	cellular_component	8	0.0406768	MSTRG.104366	NUMA1	nuclear mitotic apparatus protein 1 [Source:NCBI gene;Acc:100526064]	1.26201	0.682789	6.33396	1.43245	0.552082	0.462087	3.38376	1.75863	up
GO:0031616	spindle pole centrosome	cellular_component	8	0.0406768	MSTRG.4962	BNIP2	BCL2 interacting protein 2 [Source:NCBI gene;Acc:100521534]	9.87746	8.19682	29.4925	5.99112	5.1091	9.13415	2.35079	1.23315	up
GO:0015301	anion:anion antiporter activity	molecular_function	8	0.0406768	MSTRG.108937	SLC26A3	solute carrier family 26 member 3 [Source:NCBI gene;Acc:100170644]	4.57986	3.89106	0.649988	5.28392	12.99	19.5881	0.240899	-2.0535	down
GO:0015301	anion:anion antiporter activity	molecular_function	8	0.0406768	MSTRG.71598	SLC26A7	OTU domain containing 6B [Source:NCBI gene;Acc:100157831];solute carrier family 26 member 7 [Source:NCBI gene;Acc:100626316]	2.48204	0.924659	12.417	1.23255	1.10197	3.20465	2.8567	1.51435	up
GO:0008272	sulfate transport	biological_process	9	0.0406768	MSTRG.108937	SLC26A3	solute carrier family 26 member 3 [Source:NCBI gene;Acc:100170644]	4.57986	3.89106	0.649988	5.28392	12.99	19.5881	0.240899	-2.0535	down
GO:0008272	sulfate transport	biological_process	9	0.0406768	MSTRG.71598	SLC26A7	OTU domain containing 6B [Source:NCBI gene;Acc:100157831];solute carrier family 26 member 7 [Source:NCBI gene;Acc:100626316]	2.48204	0.924659	12.417	1.23255	1.10197	3.20465	2.8567	1.51435	up
GO:0070886	positive regulation of calcineurin-NFAT signaling cascade	biological_process	12	0.0406768	MSTRG.77723	ERBB3	proliferation-associated 2G4 [Source:NCBI gene;Acc:100737962];erb-b2 receptor tyrosine kinase 3 [Source:NCBI gene;Acc:100525045]	15.0004	7.1419	103.668	10.9912	8.57419	20.2507	3.15977	1.65982	up
GO:0070886	positive regulation of calcineurin-NFAT signaling cascade	biological_process	12	0.0406768	MSTRG.87134	SLC9A1	solute carrier family 9 member A1 [Source:NCBI gene;Acc:397458]	1.96047	1.04175	5.43868	0.0001	0.625558	0.873073	5.63203	2.49365	up
GO:0030170	pyridoxal phosphate binding	molecular_function	6	0.0409287	MSTRG.38682	ENSSSCG00000010734	ornithine aminotransferase [Source:NCBI gene;Acc:100156865]	5.6496	8.47696	41.6394	4.59328	5.87667	4.70153	3.67571	1.87802	up
GO:0030170	pyridoxal phosphate binding	molecular_function	6	0.0409287	MSTRG.40758	ENSSSCG00000015826	pyridoxal phosphate binding protein [Source:NCBI gene;Acc:100524716]	54.337	10.669	525.54	37.2026	23.5864	74.6329	4.36079	2.12459	up
GO:0030170	pyridoxal phosphate binding	molecular_function	6	0.0409287	MSTRG.64446	ABAT	4-aminobutyrate aminotransferase [Source:NCBI gene;Acc:397500]	0.0509336	0.0081911	0.0100575	0.740844	0.26728	0.177376	0.058357	-4.09895	down
GO:0030170	pyridoxal phosphate binding	molecular_function	6	0.0409287	MSTRG.97224	SPTLC2	serine palmitoyltransferase long chain base subunit 2 [Source:NCBI gene;Acc:100158010]	3.45492	0.643518	10.8667	0.35815	1.32047	2.34752	3.717	1.89414	up
GO:0071456	cellular response to hypoxia	biological_process	6	0.0409287	MSTRG.18892	P4HB	prolyl 4-hydroxylase subunit beta [Source:NCBI gene;Acc:110255932]	0.742464	0.274469	4.96486	0.360516	0.427799	0.338307	5.3095	2.40858	up
GO:0071456	cellular response to hypoxia	biological_process	6	0.0409287	MSTRG.36080	SIRT1	sirtuin 1 [Source:NCBI gene;Acc:751859]	10.6301	1.76344	11.8235	4.94604	0.815457	0.883822	3.64422	1.86561	up
GO:0071456	cellular response to hypoxia	biological_process	6	0.0409287	MSTRG.4419	ACAA2	acetyl-CoA acyltransferase 2 [Source:NCBI gene;Acc:100312959]	1.19107	1.62307	7.68735	0.589727	1.08169	0.701486	4.42558	2.14587	up
GO:0071456	cellular response to hypoxia	biological_process	6	0.0409287	MSTRG.98812	CPEB2	cytoplasmic polyadenylation element binding protein 2 [Source:NCBI gene;Acc:100462674]	2.32485	0.581087	3.41099	0.158418	0.576759	0.713527	4.3604	2.12446	up
GO:0017148	negative regulation of translation	biological_process	10	0.0409287	MSTRG.112252	ENSSSCG00000021591	RNA binding motif protein 3 [Source:NCBI gene;Acc:100627807]	7.23622	9.76504	82.0532	12.1824	7.6919	16.5199	2.72171	1.44451	up
GO:0017148	negative regulation of translation	biological_process	10	0.0409287	MSTRG.20736	TOB1	transducer of ERBB2, 1 [Source:NCBI gene;Acc:100144440]	8.42947	0.966042	44.2007	9.41435	0.981224	3.09943	3.97156	1.98971	up
GO:0017148	negative regulation of translation	biological_process	10	0.0409287	MSTRG.22901	FXR2	SRY-box 15 [Source:NCBI gene;Acc:100522397];FMR1 autosomal homolog 2 [Source:NCBI gene;Acc:100512131]	1.15621	0.24167	8.0431	1.2522	0.602654	1.1058	3.18881	1.67302	up
GO:0017148	negative regulation of translation	biological_process	10	0.0409287	MSTRG.58343	ILF3	interleukin enhancer binding factor 3 [Source:NCBI gene;Acc:100515360]	19.9815	6.88083	40.0342	13.3043	7.54289	7.50342	2.35962	1.23855	up
GO:0042752	regulation of circadian rhythm	biological_process	5	0.0409287	MSTRG.15452	PSPC1	paraspeckle component 1 [Source:NCBI gene;Acc:100520511]	6.05367	2.68572	5.20324	2.4389	1.68164	1.86627	2.32889	1.21964	up
GO:0042752	regulation of circadian rhythm	biological_process	5	0.0409287	MSTRG.17514	FBXL3	F-box and leucine rich repeat protein 3 [Source:NCBI gene;Acc:100152980]	26.6936	3.79479	6.36007	2.87693	4.82658	4.97805	2.90567	1.53887	up
GO:0042752	regulation of circadian rhythm	biological_process	5	0.0409287	MSTRG.88233	SFPQ	splicing factor proline and glutamine rich [Source:NCBI gene;Acc:110261143]	31.5417	7.5159	41.831	15.2448	8.79315	12.7651	2.19787	1.13611	up
GO:0042752	regulation of circadian rhythm	biological_process	5	0.0409287	MSTRG.94907	PML	promyelocytic leukemia [Source:NCBI gene;Acc:100157336]	1.15143	0.48252	1.36346	0.0001	0.145145	0.0606072	14.561	3.86403	up
GO:0046982	protein heterodimerization activity	molecular_function	6	0.0415482	MSTRG.103064	H2AFZ	H2A histone family, member Z [Source:NCBI gene;Acc:100141311]	157.679	198.192	1556.02	189.643	170.033	367.18	2.63036	1.39526	up
GO:0046982	protein heterodimerization activity	molecular_function	6	0.0415482	MSTRG.18892	P4HB	prolyl 4-hydroxylase subunit beta [Source:NCBI gene;Acc:110255932]	0.742464	0.274469	4.96486	0.360516	0.427799	0.338307	5.3095	2.40858	up
GO:0046982	protein heterodimerization activity	molecular_function	6	0.0415482	MSTRG.19440	ENSSSCG00000017202	histone H3.3 [Source:NCBI gene;Acc:100521680]	191.622	277.835	1226.31	164.114	244.815	292.144	2.41881	1.2743	up
GO:0046982	protein heterodimerization activity	molecular_function	6	0.0415482	MSTRG.20346	KRT10	keratin 10 [Source:NCBI gene;Acc:100519971]	2.45092	7.99429	29.9556	1.37686	4.34144	5.58227	3.57511	1.83799	up
GO:0046982	protein heterodimerization activity	molecular_function	6	0.0415482	MSTRG.21104	SUPT4H1	SPT4 homolog, DSIF elongation factor subunit [Source:NCBI gene;Acc:100515097]	54.4529	49.446	171.85	11.4267	38.3573	16.4836	4.16115	2.05698	up
GO:0046982	protein heterodimerization activity	molecular_function	6	0.0415482	MSTRG.22901	FXR2	SRY-box 15 [Source:NCBI gene;Acc:100522397];FMR1 autosomal homolog 2 [Source:NCBI gene;Acc:100512131]	1.15621	0.24167	8.0431	1.2522	0.602654	1.1058	3.18881	1.67302	up
GO:0046982	protein heterodimerization activity	molecular_function	6	0.0415482	MSTRG.58983	TCF3	transcription factor 3 [Source:NCBI gene;Acc:100524070]	0.557014	0.524144	0.723388	0.0001	0.027469	0.0419069	25.9737	4.69898	up
GO:0046982	protein heterodimerization activity	molecular_function	6	0.0415482	MSTRG.62695	TAF6	minichromosome maintenance complex component 7 [Source:NCBI gene;Acc:110259871];TATA-box binding protein associated factor 6 [Source:NCBI gene;Acc:110259872]	11.7053	5.19189	13.8077	5.5482	4.40835	3.55037	2.27327	1.18477	up
GO:0046982	protein heterodimerization activity	molecular_function	6	0.0415482	MSTRG.63000	BUD23	BUD23, rRNA methyltransferase and ribosome maturation factor [Source:NCBI gene;Acc:100525688]	9.68602	9.55777	210.956	26.9035	16.3803	36.0089	2.90316	1.53763	up
GO:0046982	protein heterodimerization activity	molecular_function	6	0.0415482	MSTRG.77723	ERBB3	proliferation-associated 2G4 [Source:NCBI gene;Acc:100737962];erb-b2 receptor tyrosine kinase 3 [Source:NCBI gene;Acc:100525045]	15.0004	7.1419	103.668	10.9912	8.57419	20.2507	3.15977	1.65982	up
GO:0046982	protein heterodimerization activity	molecular_function	6	0.0415482	MSTRG.77755	DDIT3	DNA damage inducible transcript 3 [Source:NCBI gene;Acc:100240743]	16.6778	25.1906	93.521	13.4493	15.5646	11.7386	3.32224	1.73216	up
GO:0046982	protein heterodimerization activity	molecular_function	6	0.0415482	MSTRG.80036	ADIPOR2	adiponectin receptor 2 [Source:NCBI gene;Acc:404694]	5.81539	2.66412	35.5757	6.2111	2.5728	7.74771	2.66491	1.41408	up
GO:0046982	protein heterodimerization activity	molecular_function	6	0.0415482	MSTRG.85160	PPP2R1A	protein phosphatase 2 scaffold subunit Aalpha [Source:NCBI gene;Acc:397088]	8.42607	3.10314	12.6951	2.86918	4.22089	3.04348	2.3905	1.25731	up
GO:0046982	protein heterodimerization activity	molecular_function	6	0.0415482	MSTRG.92668	ENSSSCG00000037864	histone H4 [Source:NCBI gene;Acc:110261673]	55.0002	138.993	125.998	68.5891	45.0152	27.5771	2.26652	1.18048	up
GO:0046982	protein heterodimerization activity	molecular_function	6	0.0415482	MSTRG.95850	PRMT5	RNA binding motif protein 23 [Source:NCBI gene;Acc:100622208];protein arginine methyltransferase 5 [Source:NCBI gene;Acc:100294711]	4.29044	1.49316	10.9933	2.82654	1.3133	2.98233	2.35558	1.23608	up
GO:0051402	neuron apoptotic process	biological_process	7	0.0417776	MSTRG.40595	CASP3	caspase 3 [Source:NCBI gene;Acc:397244]	23.5853	36.5053	79.7294	13.7542	22.6915	24.8229	2.28208	1.19035	up
GO:0051402	neuron apoptotic process	biological_process	7	0.0417776	MSTRG.51863	CDK5	cyclin dependent kinase 5 [Source:NCBI gene;Acc:733700]	24.4858	33.3036	22.5846	71.6106	84.6374	84.4365	0.333939	-1.58234	down
GO:0051402	neuron apoptotic process	biological_process	7	0.0417776	MSTRG.77723	ERBB3	proliferation-associated 2G4 [Source:NCBI gene;Acc:100737962];erb-b2 receptor tyrosine kinase 3 [Source:NCBI gene;Acc:100525045]	15.0004	7.1419	103.668	10.9912	8.57419	20.2507	3.15977	1.65982	up
GO:0007052	mitotic spindle organization	biological_process	9	0.0417776	MSTRG.38842	BCCIP	BRCA2 and CDKN1A interacting protein [Source:NCBI gene;Acc:100157478]	20.2708	11.3991	48.0693	11.6062	8.36388	12.269	2.47337	1.30648	up
GO:0007052	mitotic spindle organization	biological_process	9	0.0417776	MSTRG.46824	CCNB1	cyclin B1 [Source:NCBI gene;Acc:397662]	215.035	267.717	364.001	98.7233	136.885	162.751	2.1256	1.08787	up
GO:0007052	mitotic spindle organization	biological_process	9	0.0417776	MSTRG.98286	ENSSSCG00000008677	transforming acidic coiled-coil containing protein 3 [Source:NCBI gene;Acc:100513802]	43.7314	23.2281	11.605	12.5967	11.4452	8.3995	2.42174	1.27604	up
GO:0030176	integral component of endoplasmic reticulum membrane	cellular_component	7	0.0418376	MSTRG.11374	HSPA5	heat shock protein family A (Hsp70) member 5 [Source:NCBI gene;Acc:407060]	25.7354	23.8695	153.232	25.1424	18.497	21.2995	3.1235	1.64316	up
GO:0030176	integral component of endoplasmic reticulum membrane	cellular_component	7	0.0418376	MSTRG.34189	FICD	FIC domain containing [Source:NCBI gene;Acc:100621588]	1.93094	1.59097	2.18468	0.840028	0.504617	0.398784	3.2732	1.7107	up
GO:0030176	integral component of endoplasmic reticulum membrane	cellular_component	7	0.0418376	MSTRG.49145	RRBP1	ribosome binding protein 1 [Source:NCBI gene;Acc:100154945]	2.75551	2.2821	7.29522	0.855504	0.891266	1.07261	4.3743	2.12905	up
GO:0030176	integral component of endoplasmic reticulum membrane	cellular_component	7	0.0418376	MSTRG.6129	SELENOS	selenoprotein S [Source:NCBI gene;Acc:100151836]	164.908	43.762	588.821	99.2102	69.7804	96.9885	2.99832	1.58416	up
GO:0030176	integral component of endoplasmic reticulum membrane	cellular_component	7	0.0418376	MSTRG.93743	SLC35B2	solute carrier family 35 member B2 [Source:NCBI gene;Acc:100516086]	1.10612	2.07023	5.28147	0.276491	0.603352	0.985676	4.53376	2.18071	up
GO:0034599	cellular response to oxidative stress	biological_process	6	0.0434282	MSTRG.40756	BRF2	BRF2, RNA polymerase III transcription initiation factor subunit [Source:NCBI gene;Acc:100524530]	5.6676	2.83602	6.84937	1.82191	3.16663	1.40653	2.40075	1.26349	up
GO:0034599	cellular response to oxidative stress	biological_process	6	0.0434282	MSTRG.49685	SRXN1	sulfiredoxin 1 [Source:NCBI gene;Acc:100517736]	0.173116	1.9409	8.1113	0.0991465	0.374633	0.470424	10.8296	3.4369	up
GO:0034599	cellular response to oxidative stress	biological_process	6	0.0434282	MSTRG.55039	PRDX5	peroxiredoxin 5 [Source:NCBI gene;Acc:397273]	22.5949	21.2087	71.2782	10.7464	12.6152	8.63387	3.59681	1.84672	up
GO:0034599	cellular response to oxidative stress	biological_process	6	0.0434282	MSTRG.6129	SELENOS	selenoprotein S [Source:NCBI gene;Acc:100151836]	164.908	43.762	588.821	99.2102	69.7804	96.9885	2.99832	1.58416	up
GO:0007059	chromosome segregation	biological_process	4	0.0460117	MSTRG.22478	MIS12	MIS12, kinetochore complex component [Source:NCBI gene;Acc:110256100]	49.1448	29.1012	184.843	27.6081	48.0922	24.971	2.61334	1.3859	up
GO:0007059	chromosome segregation	biological_process	4	0.0460117	MSTRG.47237	ENSSSCG00000017032	pituitary tumor-transforming 1 [Source:NCBI gene;Acc:397015]	2391.69	3356.04	2961.44	1218.54	1252.06	1324.15	2.29506	1.19853	up
GO:0007059	chromosome segregation	biological_process	4	0.0460117	MSTRG.85160	PPP2R1A	protein phosphatase 2 scaffold subunit Aalpha [Source:NCBI gene;Acc:397088]	8.42607	3.10314	12.6951	2.86918	4.22089	3.04348	2.3905	1.25731	up
GO:0007059	chromosome segregation	biological_process	4	0.0460117	MSTRG.85866	PHF13	PHD finger protein 13 [Source:NCBI gene;Acc:102159545]	18.2829	5.28008	6.18384	3.24086	4.0243	2.145	3.16113	1.66044	up
GO:0043923	positive regulation by host of viral transcription	biological_process	10	0.0466856	MSTRG.28065	ZNF639	zinc finger protein 639 [Source:NCBI gene;Acc:100623119]	15.9503	13.2192	90.8239	16.638	13.2657	18.7388	2.46684	1.30267	up
GO:0043923	positive regulation by host of viral transcription	biological_process	10	0.0466856	MSTRG.60231	CHD1	chromodomain helicase DNA binding protein 1 [Source:NCBI gene;Acc:100525390]	8.26295	3.11479	23.1005	4.46548	3.41673	4.9009	2.69717	1.43145	up
GO:0031090	organelle membrane	cellular_component	4	0.0466856	MSTRG.102995	SLC39A8	solute carrier family 39 member 8 [Source:NCBI gene;Acc:100524695]	12.9891	14.8521	6.12594	26.7594	37.6367	38.4934	0.330132	-1.59888	down
GO:0031090	organelle membrane	cellular_component	4	0.0466856	MSTRG.114444	PGRMC1	progesterone receptor membrane component 1 [Source:NCBI gene;Acc:396946]	8.28429	6.78941	39.4039	4.48321	4.58453	4.36605	4.05526	2.0198	up
GO:0003688	DNA replication origin binding	molecular_function	9	0.0466856	MSTRG.34948	CDC45	cell division cycle 45 [Source:NCBI gene;Acc:100151862]	3.08999	1.58628	1.64792	0.792082	0.628135	1.0046	2.60811	1.383	up
GO:0003688	DNA replication origin binding	molecular_function	9	0.0466856	MSTRG.84605	GRWD1	glutamate rich WD repeat containing 1 [Source:NCBI gene;Acc:100521273]	6.91489	0.975111	4.40182	0.683568	0.677566	1.2312	4.7416	2.24537	up
GO:0032542	sulfiredoxin activity	molecular_function	4	0.049464	MSTRG.49685	SRXN1	sulfiredoxin 1 [Source:NCBI gene;Acc:100517736]	0.173116	1.9409	8.1113	0.0991465	0.374633	0.470424	10.8296	3.4369	up
GO:0097134	cyclin E1-CDK2 complex	cellular_component	6	0.049464	MSTRG.83541	ENSSSCG00000002855	cyclin E1 [Source:NCBI gene;Acc:100523248]	22.2552	10.9254	50.4059	10.0674	15.1131	10.5736	2.33782	1.22516	up
GO:0030273	melanin-concentrating hormone receptor activity	molecular_function	7	0.049464	MSTRG.27257	GPR149	G protein-coupled receptor 149 [Source:NCBI gene;Acc:100533550]	0.0001	0.0001	0.0001	0.736045	0.683566	0.0354373	0.000206179	-12.2438	down
GO:0098599	palmitoyl hydrolase activity	molecular_function	5	0.049464	MSTRG.92799	EGFL8	palmitoyl-protein thioesterase 2 [Source:NCBI gene;Acc:100144537];EGF like domain multiple 8 [Source:NCBI gene;Acc:100144521]	3.08199	2.44139	14.6878	3.89257	2.87668	1.91549	2.3272	1.2186	up
GO:0008627	intrinsic apoptotic signaling pathway in response to osmotic stress	biological_process	7	0.049464	MSTRG.40595	CASP3	caspase 3 [Source:NCBI gene;Acc:397244]	23.5853	36.5053	79.7294	13.7542	22.6915	24.8229	2.28208	1.19035	up
GO:0072111	cell proliferation involved in kidney development	biological_process	4	0.049464	MSTRG.68719	OSR1	odd-skipped related transcription factor 1 [Source:NCBI gene;Acc:100520131]	0.278319	0.0366077	0.328	0.0001	0.0001	0.0001	2143.09	11.0655	up
GO:0000390	spliceosomal complex disassembly	biological_process	8	0.049464	MSTRG.34328	TFIP11	tuftelin interacting protein 11 [Source:NCBI gene;Acc:768099]	9.69912	5.95684	10.1801	3.8833	2.27836	3.02163	2.81337	1.4923	up
GO:0097676	histone H3-K36 dimethylation	biological_process	14	0.049464	MSTRG.24597	SETD2	SET domain containing 2, histone lysine methyltransferase [Source:NCBI gene;Acc:100623101]	7.85947	0.471028	11.2951	2.54983	1.61333	2.26887	3.05122	1.60939	up
GO:0031393	negative regulation of prostaglandin biosynthetic process	biological_process	12	0.049464	MSTRG.36080	SIRT1	sirtuin 1 [Source:NCBI gene;Acc:751859]	10.6301	1.76344	11.8235	4.94604	0.815457	0.883822	3.64422	1.86561	up
GO:0051084	'de novo' posttranslational protein folding	biological_process	6	0.049464	MSTRG.26178	CHCHD4	coiled-coil-helix-coiled-coil-helix domain containing 4 [Source:NCBI gene;Acc:100154663]	29.3005	15.7394	225.038	10.053	20.1225	53.3061	3.23518	1.69385	up
GO:0044062	regulation of excretion	biological_process	7	0.049464	MSTRG.19291	SLC9A3R1	SLC9A3 regulator 1 [Source:NCBI gene;Acc:100233201]	12.6879	3.50327	37.9822	5.93492	3.90703	1.68213	4.70088	2.23293	up
GO:0001018	mitochondrial promoter sequence-specific DNA binding	molecular_function	8	0.049464	MSTRG.36661	TFAM	transcription factor A, mitochondrial [Source:NCBI gene;Acc:397279]	86.1876	42.3038	204.875	61.5017	52.4332	40.014	2.16543	1.11465	up
GO:0006359	regulation of transcription by RNA polymerase III	biological_process	9	0.049464	MSTRG.40756	BRF2	BRF2, RNA polymerase III transcription initiation factor subunit [Source:NCBI gene;Acc:100524530]	5.6676	2.83602	6.84937	1.82191	3.16663	1.40653	2.40075	1.26349	up
GO:1902175	regulation of oxidative stress-induced intrinsic apoptotic signaling pathway	biological_process	8	0.049464	MSTRG.18892	P4HB	prolyl 4-hydroxylase subunit beta [Source:NCBI gene;Acc:110255932]	0.742464	0.274469	4.96486	0.360516	0.427799	0.338307	5.3095	2.40858	up
GO:0034485	phosphatidylinositol-3,4,5-trisphosphate 5-phosphatase activity	molecular_function	10	0.049464	MSTRG.22130	INPP5K	inositol polyphosphate-5-phosphatase K [Source:NCBI gene;Acc:100462756]	1.04661	0.36321	7.05703	0.0848267	0.426005	0.735021	6.79603	2.76469	up
GO:0015218	pyrimidine nucleotide transmembrane transporter activity	molecular_function	7	0.049464	MSTRG.26744	SLC25A36	solute carrier family 25 member 36 [Source:NCBI gene;Acc:100513238]	13.4574	9.89583	22.4977	5.00191	7.51217	8.5266	2.17915	1.12377	up
GO:0072208	metanephric smooth muscle tissue development	biological_process	9	0.049464	MSTRG.68719	OSR1	odd-skipped related transcription factor 1 [Source:NCBI gene;Acc:100520131]	0.278319	0.0366077	0.328	0.0001	0.0001	0.0001	2143.09	11.0655	up
GO:0006391	transcription initiation from mitochondrial promoter	biological_process	10	0.049464	MSTRG.36661	TFAM	transcription factor A, mitochondrial [Source:NCBI gene;Acc:397279]	86.1876	42.3038	204.875	61.5017	52.4332	40.014	2.16543	1.11465	up
GO:0060721	regulation of spongiotrophoblast cell proliferation	biological_process	7	0.049464	MSTRG.54607	PHLDA2	pleckstrin homology like domain family A member 2 [Source:NCBI gene;Acc:100379631]	34.1052	7.26615	216.876	34.6058	25.4133	11.9731	3.58715	1.84284	up
GO:0033632	regulation of cell-cell adhesion mediated by integrin	biological_process	7	0.049464	MSTRG.55097	NUDT22	stress induced phosphoprotein 1 [Source:NCBI gene;Acc:100623923];DnaJ heat shock protein family (Hsp40) member C4 [Source:NCBI gene;Acc:100522005];fermitin family member 3 [Source:NCBI gene;Acc:100525326];nudix hydrolase 22 [Source:NCBI gene;Acc:100521244]	9.16821	7.65934	46.2753	7.77519	10.4154	9.15286	2.30779	1.20651	up
GO:0019062	virion attachment to host cell	biological_process	6	0.049464	MSTRG.84344	NECTIN2	nectin cell adhesion molecule 2 [Source:NCBI gene;Acc:100038012]	4.25488	0.358165	4.99422	1.04296	1.29142	0.190586	3.80491	1.92786	up
GO:0032044	DSIF complex	cellular_component	5	0.049464	MSTRG.21104	SUPT4H1	SPT4 homolog, DSIF elongation factor subunit [Source:NCBI gene;Acc:100515097]	54.4529	49.446	171.85	11.4267	38.3573	16.4836	4.16115	2.05698	up
GO:0009590	detection of gravity	biological_process	6	0.049464	MSTRG.600	NOX3	NADPH oxidase 3 [Source:NCBI gene;Acc:100511606]	0.0001	0.0001	0.0001	0.0335346	0.435521	0.498543	0.000310046	-11.6552	down
GO:0055100	adiponectin binding	molecular_function	5	0.049464	MSTRG.80036	ADIPOR2	adiponectin receptor 2 [Source:NCBI gene;Acc:404694]	5.81539	2.66412	35.5757	6.2111	2.5728	7.74771	2.66491	1.41408	up
GO:0032770	positive regulation of monooxygenase activity	biological_process	8	0.049464	MSTRG.45628	GDNF	glial cell derived neurotrophic factor [Source:NCBI gene;Acc:100322894]	0.422135	0.4113	9.63073	0.12798	0.103046	1.71283	5.3832	2.42847	up
GO:0032119	sequestering of zinc ion	biological_process	6	0.049464	MSTRG.75398	SLC30A7	solute carrier family 30 member 7 [Source:NCBI gene;Acc:100156498]	5.85979	3.2231	7.10415	2.63937	1.34859	2.92502	2.34154	1.22746	up
GO:0031291	Ran protein signal transduction	biological_process	8	0.049464	MSTRG.21184	KPNB1	karyopherin subunit beta 1 [Source:NCBI gene;Acc:100518449]	11.0689	2.02578	8.91439	3.2395	3.97476	2.15129	2.35	1.23266	up
GO:1990619	histone H3-K9 deacetylation	biological_process	13	0.049464	MSTRG.36080	SIRT1	sirtuin 1 [Source:NCBI gene;Acc:751859]	10.6301	1.76344	11.8235	4.94604	0.815457	0.883822	3.64422	1.86561	up
GO:0042780	tRNA 3'-end processing	biological_process	12	0.049464	MSTRG.62567	ENSSSCG00000007622	pentatricopeptide repeat domain 1 [Source:NCBI gene;Acc:102160620]	1.15542	0.741587	2.86215	0.065556	0.723429	0.07232	5.52552	2.46611	up
GO:0015319	sodium:inorganic phosphate symporter activity	molecular_function	8	0.049464	MSTRG.85006	PTH2	solute carrier family 17 member 7 [Source:NCBI gene;Acc:100514772];parathyroid hormone 2 [Source:NCBI gene;Acc:100515141]	5.95036	0.343713	10.9316	0.255711	0.186211	1.27021	10.0609	3.33069	up
GO:0016222	procollagen-proline 4-dioxygenase complex	cellular_component	7	0.049464	MSTRG.18892	P4HB	prolyl 4-hydroxylase subunit beta [Source:NCBI gene;Acc:110255932]	0.742464	0.274469	4.96486	0.360516	0.427799	0.338307	5.3095	2.40858	up
GO:1904106	protein localization to microvillus	biological_process	6	0.049464	MSTRG.63838	ANKS4B	ankyrin repeat and sterile alpha motif domain containing 4B [Source:NCBI gene;Acc:100525512]	17.058	5.45956	1.69829	40.7492	45.4586	23.7486	0.220232	-2.1829	down
GO:0098963	dendritic transport of messenger ribonucleoprotein complex	biological_process	8	0.049464	MSTRG.88233	SFPQ	splicing factor proline and glutamine rich [Source:NCBI gene;Acc:110261143]	31.5417	7.5159	41.831	15.2448	8.79315	12.7651	2.19787	1.13611	up
GO:0038131	neuregulin receptor activity	molecular_function	6	0.049464	MSTRG.77723	ERBB3	proliferation-associated 2G4 [Source:NCBI gene;Acc:100737962];erb-b2 receptor tyrosine kinase 3 [Source:NCBI gene;Acc:100525045]	15.0004	7.1419	103.668	10.9912	8.57419	20.2507	3.15977	1.65982	up
GO:0021589	cerebellum structural organization	biological_process	5	0.049464	MSTRG.11374	HSPA5	heat shock protein family A (Hsp70) member 5 [Source:NCBI gene;Acc:407060]	25.7354	23.8695	153.232	25.1424	18.497	21.2995	3.1235	1.64316	up
GO:0006706	steroid catabolic process	biological_process	7	0.049464	MSTRG.84968	HSD17B14	pleckstrin homology domain containing A4 [Source:NCBI gene;Acc:100522871];hydroxysteroid 17-beta dehydrogenase 14 [Source:NCBI gene;Acc:100523496]	2.05389	0.305354	2.08003	0.248278	0.297105	0.488155	4.29523	2.10273	up
GO:0018117	protein adenylylation	biological_process	10	0.049464	MSTRG.34189	FICD	FIC domain containing [Source:NCBI gene;Acc:100621588]	1.93094	1.59097	2.18468	0.840028	0.504617	0.398784	3.2732	1.7107	up
GO:0045145	single-stranded DNA 5'-3' exodeoxyribonuclease activity	molecular_function	11	0.049464	MSTRG.91455	EXO5	zinc finger protein 684 [Source:NCBI gene;Acc:102167697];zinc finger protein 643 [Source:NCBI gene;Acc:100511204];exonuclease 5 [Source:NCBI gene;Acc:100511388]	3.54648	1.40907	6.90366	1.90261	1.52314	0.999729	2.67976	1.4221	up
GO:1903894	regulation of IRE1-mediated unfolded protein response	biological_process	9	0.049464	MSTRG.34189	FICD	FIC domain containing [Source:NCBI gene;Acc:100621588]	1.93094	1.59097	2.18468	0.840028	0.504617	0.398784	3.2732	1.7107	up
GO:0070574	cadmium ion transmembrane transport	biological_process	11	0.049464	MSTRG.102995	SLC39A8	solute carrier family 39 member 8 [Source:NCBI gene;Acc:100524695]	12.9891	14.8521	6.12594	26.7594	37.6367	38.4934	0.330132	-1.59888	down
GO:0006651	diacylglycerol biosynthetic process	biological_process	10	0.049464	MSTRG.96093	ANG	angiogenin [Source:HGNC Symbol;Acc:HGNC:483]	34.2487	23.791	36.4955	24.7842	10.4509	11.8038	2.00972	1.007	up
GO:0021784	postganglionic parasympathetic fiber development	biological_process	7	0.049464	MSTRG.45628	GDNF	glial cell derived neurotrophic factor [Source:NCBI gene;Acc:100322894]	0.422135	0.4113	9.63073	0.12798	0.103046	1.71283	5.3832	2.42847	up
GO:1902559	3'-phospho-5'-adenylyl sulfate transmembrane transport	biological_process	10	0.049464	MSTRG.93743	SLC35B2	solute carrier family 35 member B2 [Source:NCBI gene;Acc:100516086]	1.10612	2.07023	5.28147	0.276491	0.603352	0.985676	4.53376	2.18071	up
GO:0004531	deoxyribonuclease II activity	molecular_function	10	0.049464	MSTRG.58030	DNASE2	deoxyribonuclease 2, lysosomal [Source:NCBI gene;Acc:397398]	1.29787	0.0001	4.36988	0.0001	0.0001	0.130874	43.2416	5.43435	up
GO:0017126	nucleologenesis	biological_process	8	0.049464	MSTRG.79572	EMG1	EMG1, N1-specific pseudouridine methyltransferase [Source:NCBI gene;Acc:100627558]	41.5425	19.7459	401.449	32.2789	18.2383	79.3739	3.5625	1.83289	up
GO:0004921	interleukin-11 receptor activity	molecular_function	7	0.049464	MSTRG.46154	IL6ST	interleukin 6 signal transducer [Source:NCBI gene;Acc:100037294]	1.50575	2.79994	1.934	3.16133	7.42111	13.5733	0.258311	-1.95282	down
GO:0035061	interchromatin granule	cellular_component	8	0.049464	MSTRG.78296	LYZ	cleavage and polyadenylation specific factor 6 [Source:NCBI gene;Acc:100152191];lysozyme [Source:NCBI gene;Acc:100157211]	5.59468	1.63279	10.8688	2.37687	2.203	1.57688	2.93926	1.55545	up
GO:0061101	neuroendocrine cell differentiation	biological_process	9	0.049464	MSTRG.38842	BCCIP	BRCA2 and CDKN1A interacting protein [Source:NCBI gene;Acc:100157478]	20.2708	11.3991	48.0693	11.6062	8.36388	12.269	2.47337	1.30648	up
GO:1905408	negative regulation of creatine transmembrane transporter activity	biological_process	8	0.049464	MSTRG.68719	OSR1	odd-skipped related transcription factor 1 [Source:NCBI gene;Acc:100520131]	0.278319	0.0366077	0.328	0.0001	0.0001	0.0001	2143.09	11.0655	up
GO:0035516	oxidative DNA demethylase activity	molecular_function	5	0.049464	MSTRG.97229	ALKBH1	alkB homolog 1, histone H2A dioxygenase [Source:NCBI gene;Acc:100623752]	4.30837	4.82178	6.04977	2.28421	1.51904	2.15475	2.54782	1.34926	up
GO:0000720	pyrimidine dimer repair by nucleotide-excision repair	biological_process	10	0.049464	MSTRG.36080	SIRT1	sirtuin 1 [Source:NCBI gene;Acc:751859]	10.6301	1.76344	11.8235	4.94604	0.815457	0.883822	3.64422	1.86561	up
GO:0004915	interleukin-6 receptor activity	molecular_function	7	0.049464	MSTRG.46154	IL6ST	interleukin 6 signal transducer [Source:NCBI gene;Acc:100037294]	1.50575	2.79994	1.934	3.16133	7.42111	13.5733	0.258311	-1.95282	down
GO:0003415	chondrocyte hypertrophy	biological_process	6	0.049464	MSTRG.4479	MEX3C	mex-3 RNA binding family member C [Source:NCBI gene;Acc:100525021]	25.6685	3.49697	17.2269	2.14703	2.59827	3.86269	5.38946	2.43014	up
GO:0003096	renal sodium ion transport	biological_process	6	0.049464	MSTRG.19291	SLC9A3R1	SLC9A3 regulator 1 [Source:NCBI gene;Acc:100233201]	12.6879	3.50327	37.9822	5.93492	3.90703	1.68213	4.70088	2.23293	up
GO:0035800	deubiquitinase activator activity	molecular_function	7	0.049464	MSTRG.9744	VCP	valosin containing protein [Source:NCBI gene;Acc:397524]	27.9758	2.19208	85.1024	17.5647	7.77371	10.3216	3.23247	1.69264	up
GO:0048627	myoblast development	biological_process	6	0.049464	MSTRG.22901	FXR2	SRY-box 15 [Source:NCBI gene;Acc:100522397];FMR1 autosomal homolog 2 [Source:NCBI gene;Acc:100512131]	1.15621	0.24167	8.0431	1.2522	0.602654	1.1058	3.18881	1.67302	up
GO:0050682	AF-2 domain binding	molecular_function	6	0.049464	MSTRG.62057	PPARGC1B	PPARG coactivator 1 beta [Source:NCBI gene;Acc:100329221]	0.911228	0.401095	3.42388	0.631875	0.13127	0.223529	4.80017	2.26309	up
GO:2000016	negative regulation of determination of dorsal identity	biological_process	7	0.049464	MSTRG.77755	DDIT3	DNA damage inducible transcript 3 [Source:NCBI gene;Acc:100240743]	16.6778	25.1906	93.521	13.4493	15.5646	11.7386	3.32224	1.73216	up
GO:0070733	protein adenylyltransferase activity	molecular_function	8	0.049464	MSTRG.34189	FICD	FIC domain containing [Source:NCBI gene;Acc:100621588]	1.93094	1.59097	2.18468	0.840028	0.504617	0.398784	3.2732	1.7107	up
GO:1903929	primary palate development	biological_process	6	0.049464	MSTRG.102459	BBS7	Bardet-Biedl syndrome 7 [Source:HGNC Symbol;Acc:HGNC:18758]	25.8926	11.1575	64.9936	11.6773	9.08847	18.1291	2.62357	1.39153	up
GO:0038154	interleukin-11-mediated signaling pathway	biological_process	7	0.049464	MSTRG.46154	IL6ST	interleukin 6 signal transducer [Source:NCBI gene;Acc:100037294]	1.50575	2.79994	1.934	3.16133	7.42111	13.5733	0.258311	-1.95282	down
GO:0045715	negative regulation of low-density lipoprotein particle receptor biosynthetic process	biological_process	10	0.049464	MSTRG.28404	ADIPOQ	adiponectin, C1Q and collagen domain containing [Source:NCBI gene;Acc:397660]	0.0001	0.0001	0.0141758	0.833295	0.244076	0.0687162	0.0125434	-6.31693	down
GO:0010934	macrophage cytokine production	biological_process	7	0.049464	MSTRG.36080	SIRT1	sirtuin 1 [Source:NCBI gene;Acc:751859]	10.6301	1.76344	11.8235	4.94604	0.815457	0.883822	3.64422	1.86561	up
GO:0030868	smooth endoplasmic reticulum membrane	cellular_component	6	0.049464	MSTRG.114444	PGRMC1	progesterone receptor membrane component 1 [Source:NCBI gene;Acc:396946]	8.28429	6.78941	39.4039	4.48321	4.58453	4.36605	4.05526	2.0198	up
GO:0070106	interleukin-27-mediated signaling pathway	biological_process	7	0.049464	MSTRG.46154	IL6ST	interleukin 6 signal transducer [Source:NCBI gene;Acc:100037294]	1.50575	2.79994	1.934	3.16133	7.42111	13.5733	0.258311	-1.95282	down
GO:0034391	regulation of smooth muscle cell apoptotic process	biological_process	10	0.049464	MSTRG.36080	SIRT1	sirtuin 1 [Source:NCBI gene;Acc:751859]	10.6301	1.76344	11.8235	4.94604	0.815457	0.883822	3.64422	1.86561	up
GO:0046511	sphinganine biosynthetic process	biological_process	9	0.049464	MSTRG.97224	SPTLC2	serine palmitoyltransferase long chain base subunit 2 [Source:NCBI gene;Acc:100158010]	3.45492	0.643518	10.8667	0.35815	1.32047	2.34752	3.717	1.89414	up
GO:0031261	DNA replication preinitiation complex	cellular_component	5	0.049464	MSTRG.34948	CDC45	cell division cycle 45 [Source:NCBI gene;Acc:100151862]	3.08999	1.58628	1.64792	0.792082	0.628135	1.0046	2.60811	1.383	up
GO:1900186	negative regulation of clathrin-dependent endocytosis	biological_process	10	0.049464	MSTRG.112535	UBQLN2	ubiquilin 2 [Source:NCBI gene;Acc:110257666]	16.4271	4.91387	28.5283	8.40225	8.16236	5.0721	2.30485	1.20467	up
GO:1904021	negative regulation of G protein-coupled receptor internalization	biological_process	9	0.049464	MSTRG.112535	UBQLN2	ubiquilin 2 [Source:NCBI gene;Acc:110257666]	16.4271	4.91387	28.5283	8.40225	8.16236	5.0721	2.30485	1.20467	up
GO:0003329	pancreatic PP cell fate commitment	biological_process	7	0.049464	MSTRG.49383	NKX2-2	NK2 homeobox 2 [Source:NCBI gene;Acc:100626520]	6.74525	1.18549	8.00906	0.837896	1.36997	2.34548	3.50068	1.80764	up
GO:0005900	oncostatin-M receptor complex	cellular_component	6	0.049464	MSTRG.46154	IL6ST	interleukin 6 signal transducer [Source:NCBI gene;Acc:100037294]	1.50575	2.79994	1.934	3.16133	7.42111	13.5733	0.258311	-1.95282	down
GO:0031508	pericentric heterochromatin assembly	biological_process	8	0.049464	MSTRG.19440	ENSSSCG00000017202	histone H3.3 [Source:NCBI gene;Acc:100521680]	191.622	277.835	1226.31	164.114	244.815	292.144	2.41881	1.2743	up
GO:1903547	regulation of growth hormone activity	biological_process	9	0.049464	MSTRG.54607	PHLDA2	pleckstrin homology like domain family A member 2 [Source:NCBI gene;Acc:100379631]	34.1052	7.26615	216.876	34.6058	25.4133	11.9731	3.58715	1.84284	up
GO:1905323	telomerase holoenzyme complex assembly	biological_process	9	0.049464	MSTRG.77914	PTGES3	prostaglandin E synthase 3 [Source:NCBI gene;Acc:100155956]	38.9761	18.2356	172.669	30.4395	18.0548	46.2026	2.42754	1.2795	up
GO:0034751	aryl hydrocarbon receptor complex	cellular_component	5	0.049464	MSTRG.54814	AIP	aryl hydrocarbon receptor interacting protein [Source:NCBI gene;Acc:100511065]	4.87519	3.15538	40.2714	2.7223	4.09064	5.93527	3.78892	1.92179	up
GO:0035408	histone H3-T6 phosphorylation	biological_process	12	0.049464	MSTRG.19664	PRKCA	protein kinase C alpha [Source:NCBI gene;Acc:397184]	4.77245	4.23775	1.82622	11.3155	12.4951	8.25226	0.337975	-1.56501	down
GO:1902109	negative regulation of mitochondrial membrane permeability involved in apoptotic process	biological_process	10	0.049464	MSTRG.4419	ACAA2	acetyl-CoA acyltransferase 2 [Source:NCBI gene;Acc:100312959]	1.19107	1.62307	7.68735	0.589727	1.08169	0.701486	4.42558	2.14587	up
GO:0044278	cell wall disruption in other organism	biological_process	6	0.049464	MSTRG.66243	ENSSSCG00000031177	regenerating islet-derived 3 gamma [Source:NCBI gene;Acc:100240745]	0.0001	0.0001	0.0001	1.41167	0.356207	0.0001	0.000169686	-12.5248	down
GO:0004828	serine-tRNA ligase activity	molecular_function	7	0.049464	MSTRG.75304	SARS	seryl-tRNA synthetase [Source:NCBI gene;Acc:100155484]	8.00616	5.77718	25.4024	2.81377	7.30706	3.59974	2.85598	1.51399	up
GO:0003326	pancreatic A cell fate commitment	biological_process	7	0.049464	MSTRG.49383	NKX2-2	NK2 homeobox 2 [Source:NCBI gene;Acc:100626520]	6.74525	1.18549	8.00906	0.837896	1.36997	2.34548	3.50068	1.80764	up
GO:0072162	metanephric mesenchymal cell differentiation	biological_process	8	0.049464	MSTRG.68719	OSR1	odd-skipped related transcription factor 1 [Source:NCBI gene;Acc:100520131]	0.278319	0.0366077	0.328	0.0001	0.0001	0.0001	2143.09	11.0655	up
GO:0034728	nucleosome organization	biological_process	6	0.049464	MSTRG.24597	SETD2	SET domain containing 2, histone lysine methyltransferase [Source:NCBI gene;Acc:100623101]	7.85947	0.471028	11.2951	2.54983	1.61333	2.26887	3.05122	1.60939	up
GO:0098772	molecular function regulator	molecular_function	3	0.049464	MSTRG.51570	NCAPG2	non-SMC condensin II complex subunit G2 [Source:NCBI gene;Acc:100623997]	9.21281	10.565	16.5799	4.45724	6.14589	6.45466	2.13144	1.09183	up
GO:0061647	histone H3-K9 modification	biological_process	10	0.049464	MSTRG.36080	SIRT1	sirtuin 1 [Source:NCBI gene;Acc:751859]	10.6301	1.76344	11.8235	4.94604	0.815457	0.883822	3.64422	1.86561	up
GO:0060856	establishment of blood-brain barrier	biological_process	6	0.049464	MSTRG.87900	MFSD2A	major facilitator superfamily domain containing 2A [Source:NCBI gene;Acc:100518612]	9.49411	0.845972	49.7812	3.23486	1.33157	4.75897	6.44704	2.68864	up
GO:1990984	tRNA demethylase activity	molecular_function	6	0.049464	MSTRG.97229	ALKBH1	alkB homolog 1, histone H2A dioxygenase [Source:NCBI gene;Acc:100623752]	4.30837	4.82178	6.04977	2.28421	1.51904	2.15475	2.54782	1.34926	up
GO:0051284	positive regulation of sequestering of calcium ion	biological_process	7	0.049464	MSTRG.65291	MTLN	mitoregulin [Source:HGNC Symbol;Acc:HGNC:27339]	16.5756	29.124	17.3897	4.90585	8.46617	12.4927	2.43921	1.28641	up
GO:0070897	transcription preinitiation complex assembly	biological_process	9	0.049464	MSTRG.40756	BRF2	BRF2, RNA polymerase III transcription initiation factor subunit [Source:NCBI gene;Acc:100524530]	5.6676	2.83602	6.84937	1.82191	3.16663	1.40653	2.40075	1.26349	up
GO:0050220	prostaglandin-E synthase activity	molecular_function	6	0.049464	MSTRG.77914	PTGES3	prostaglandin E synthase 3 [Source:NCBI gene;Acc:100155956]	38.9761	18.2356	172.669	30.4395	18.0548	46.2026	2.42754	1.2795	up
GO:0021514	ventral spinal cord interneuron differentiation	biological_process	7	0.049464	MSTRG.75940	LMO4	LIM domain only 4 [Source:NCBI gene;Acc:100127155]	8.42534	3.74971	18.7672	3.92403	3.76964	3.41891	2.78443	1.47738	up
GO:0035403	histone kinase activity (H3-T6 specific	molecular_function	10	0.049464	MSTRG.19664	PRKCA	protein kinase C alpha [Source:NCBI gene;Acc:397184]	4.77245	4.23775	1.82622	11.3155	12.4951	8.25226	0.337975	-1.56501	down
GO:0014718	positive regulation of satellite cell activation involved in skeletal muscle regeneration	biological_process	9	0.049464	MSTRG.22901	FXR2	SRY-box 15 [Source:NCBI gene;Acc:100522397];FMR1 autosomal homolog 2 [Source:NCBI gene;Acc:100512131]	1.15621	0.24167	8.0431	1.2522	0.602654	1.1058	3.18881	1.67302	up
GO:0070476	rRNA (guanine-N7)-methylation	biological_process	12	0.049464	MSTRG.63000	BUD23	BUD23, rRNA methyltransferase and ribosome maturation factor [Source:NCBI gene;Acc:100525688]	9.68602	9.55777	210.956	26.9035	16.3803	36.0089	2.90316	1.53763	up
GO:0046964	3'-phosphoadenosine 5'-phosphosulfate transmembrane transporter activity	molecular_function	9	0.049464	MSTRG.93743	SLC35B2	solute carrier family 35 member B2 [Source:NCBI gene;Acc:100516086]	1.10612	2.07023	5.28147	0.276491	0.603352	0.985676	4.53376	2.18071	up
GO:0036502	Derlin-1-VIMP complex	cellular_component	7	0.049464	MSTRG.6129	SELENOS	selenoprotein S [Source:NCBI gene;Acc:100151836]	164.908	43.762	588.821	99.2102	69.7804	96.9885	2.99832	1.58416	up
GO:0032878	regulation of establishment or maintenance of cell polarity	biological_process	6	0.049464	MSTRG.19198	LLGL2	LLGL scribble cell polarity complex component 2 [Source:NCBI gene;Acc:110255967]	5.38921	2.72958	1.2596	0.591846	0.594344	0.621886	5.18694	2.37488	up
GO:0032386	regulation of intracellular transport	biological_process	7	0.049464	MSTRG.59002	REEP6	receptor accessory protein 6 [Source:NCBI gene;Acc:100626712]	0.483697	1.21124	1.79663	0.0001	0.0603931	0.0001	57.6232	5.84858	up
GO:0097575	lateral cell cortex	cellular_component	9	0.049464	MSTRG.104366	NUMA1	nuclear mitotic apparatus protein 1 [Source:NCBI gene;Acc:100526064]	1.26201	0.682789	6.33396	1.43245	0.552082	0.462087	3.38376	1.75863	up
GO:0042245	RNA repair	biological_process	9	0.049464	MSTRG.97229	ALKBH1	alkB homolog 1, histone H2A dioxygenase [Source:NCBI gene;Acc:100623752]	4.30837	4.82178	6.04977	2.28421	1.51904	2.15475	2.54782	1.34926	up
GO:0072190	ureter urothelium development	biological_process	7	0.049464	MSTRG.68719	OSR1	odd-skipped related transcription factor 1 [Source:NCBI gene;Acc:100520131]	0.278319	0.0366077	0.328	0.0001	0.0001	0.0001	2143.09	11.0655	up
GO:1990622	CHOP-ATF3 complex	cellular_component	4	0.049464	MSTRG.77755	DDIT3	DNA damage inducible transcript 3 [Source:NCBI gene;Acc:100240743]	16.6778	25.1906	93.521	13.4493	15.5646	11.7386	3.32224	1.73216	up
GO:0051654	establishment of mitochondrion localization	biological_process	7	0.049464	MSTRG.84344	NECTIN2	nectin cell adhesion molecule 2 [Source:NCBI gene;Acc:100038012]	4.25488	0.358165	4.99422	1.04296	1.29142	0.190586	3.80491	1.92786	up
GO:2000502	negative regulation of natural killer cell chemotaxis	biological_process	10	0.049464	MSTRG.21659	CCL2	chemokine (C-C motif) ligand 2 [Source:NCBI gene;Acc:397422]	1.32079	1.68667	10.196	0.0001	0.534679	0.0001	24.685	4.62556	up
GO:0086092	regulation of the force of heart contraction by cardiac conduction	biological_process	10	0.049464	MSTRG.87134	SLC9A1	solute carrier family 9 member A1 [Source:NCBI gene;Acc:397458]	1.96047	1.04175	5.43868	0.0001	0.625558	0.873073	5.63203	2.49365	up
GO:0032071	regulation of endodeoxyribonuclease activity	biological_process	10	0.049464	MSTRG.36080	SIRT1	sirtuin 1 [Source:NCBI gene;Acc:751859]	10.6301	1.76344	11.8235	4.94604	0.815457	0.883822	3.64422	1.86561	up
GO:0001941	postsynaptic membrane organization	biological_process	6	0.049464	MSTRG.45628	GDNF	glial cell derived neurotrophic factor [Source:NCBI gene;Acc:100322894]	0.422135	0.4113	9.63073	0.12798	0.103046	1.71283	5.3832	2.42847	up
GO:0097401	synaptic vesicle lumen acidification	biological_process	6	0.049464	MSTRG.85006	PTH2	solute carrier family 17 member 7 [Source:NCBI gene;Acc:100514772];parathyroid hormone 2 [Source:NCBI gene;Acc:100515141]	5.95036	0.343713	10.9316	0.255711	0.186211	1.27021	10.0609	3.33069	up
GO:0002891	positive regulation of immunoglobulin mediated immune response	biological_process	11	0.049464	MSTRG.84344	NECTIN2	nectin cell adhesion molecule 2 [Source:NCBI gene;Acc:100038012]	4.25488	0.358165	4.99422	1.04296	1.29142	0.190586	3.80491	1.92786	up
GO:0047045	testosterone 17-beta-dehydrogenase (NADP+) activity	molecular_function	7	0.049464	MSTRG.84968	HSD17B14	pleckstrin homology domain containing A4 [Source:NCBI gene;Acc:100522871];hydroxysteroid 17-beta dehydrogenase 14 [Source:NCBI gene;Acc:100523496]	2.05389	0.305354	2.08003	0.248278	0.297105	0.488155	4.29523	2.10273	up
GO:1901984	negative regulation of protein acetylation	biological_process	10	0.049464	MSTRG.36080	SIRT1	sirtuin 1 [Source:NCBI gene;Acc:751859]	10.6301	1.76344	11.8235	4.94604	0.815457	0.883822	3.64422	1.86561	up
GO:0060370	susceptibility to T cell mediated cytotoxicity	biological_process	9	0.049464	MSTRG.84344	NECTIN2	nectin cell adhesion molecule 2 [Source:NCBI gene;Acc:100038012]	4.25488	0.358165	4.99422	1.04296	1.29142	0.190586	3.80491	1.92786	up
GO:1990120	messenger ribonucleoprotein complex assembly	biological_process	9	0.049464	MSTRG.78296	LYZ	cleavage and polyadenylation specific factor 6 [Source:NCBI gene;Acc:100152191];lysozyme [Source:NCBI gene;Acc:100157211]	5.59468	1.63279	10.8688	2.37687	2.203	1.57688	2.93926	1.55545	up
GO:0014701	junctional sarcoplasmic reticulum membrane	cellular_component	7	0.049464	MSTRG.72255	JPH1	junctophilin 1 [Source:NCBI gene;Acc:100155368]	6.52568	7.88895	4.01553	0.929842	0.24793	0.870403	8.99833	3.16966	up
GO:0030382	sperm mitochondrion organization	biological_process	7	0.049464	MSTRG.84344	NECTIN2	nectin cell adhesion molecule 2 [Source:NCBI gene;Acc:100038012]	4.25488	0.358165	4.99422	1.04296	1.29142	0.190586	3.80491	1.92786	up
GO:0005253	anion channel activity	molecular_function	7	0.049464	MSTRG.71598	SLC26A7	OTU domain containing 6B [Source:NCBI gene;Acc:100157831];solute carrier family 26 member 7 [Source:NCBI gene;Acc:100626316]	2.48204	0.924659	12.417	1.23255	1.10197	3.20465	2.8567	1.51435	up
GO:0006864	pyrimidine nucleotide transport	biological_process	9	0.049464	MSTRG.26744	SLC25A36	solute carrier family 25 member 36 [Source:NCBI gene;Acc:100513238]	13.4574	9.89583	22.4977	5.00191	7.51217	8.5266	2.17915	1.12377	up
GO:0017081	chloride channel regulator activity	molecular_function	5	0.049464	MSTRG.19291	SLC9A3R1	SLC9A3 regulator 1 [Source:NCBI gene;Acc:100233201]	12.6879	3.50327	37.9822	5.93492	3.90703	1.68213	4.70088	2.23293	up
GO:0033005	positive regulation of mast cell activation	biological_process	8	0.049464	MSTRG.84344	NECTIN2	nectin cell adhesion molecule 2 [Source:NCBI gene;Acc:100038012]	4.25488	0.358165	4.99422	1.04296	1.29142	0.190586	3.80491	1.92786	up
GO:1902309	negative regulation of peptidyl-serine dephosphorylation	biological_process	11	0.049464	MSTRG.50146	PPP1R16B	protein phosphatase 1 regulatory subunit 16B [Source:NCBI gene;Acc:100517865]	0.0623554	0.184918	1.84682	0.00926191	0.125844	0.0735489	10.0362	3.32714	up
GO:1904780	negative regulation of protein localization to centrosome	biological_process	7	0.049464	MSTRG.49623	NSFL1C	NSFL1 cofactor [Source:NCBI gene;Acc:100513186]	4.71258	2.39289	26.3678	4.97726	2.95235	4.34897	2.72615	1.44686	up
GO:2000825	positive regulation of androgen receptor activity	biological_process	10	0.049464	MSTRG.62566	BUD31	BUD31 homolog [Source:NCBI gene;Acc:100520297]	173.344	118.701	530.413	120.78	124.932	122.905	2.23119	1.15782	up
GO:0000469	cleavage involved in rRNA processing	biological_process	10	0.049464	MSTRG.82438	NOB1	NIN1 (RPN12) binding protein 1 homolog [Source:NCBI gene;Acc:100516270]	3.00334	2.93912	24.1646	1.66166	2.96775	5.61652	2.93844	1.55505	up
GO:0051977	lysophospholipid transport	biological_process	9	0.049464	MSTRG.87900	MFSD2A	major facilitator superfamily domain containing 2A [Source:NCBI gene;Acc:100518612]	9.49411	0.845972	49.7812	3.23486	1.33157	4.75897	6.44704	2.68864	up
GO:2000779	regulation of double-strand break repair	biological_process	10	0.049464	MSTRG.94907	PML	promyelocytic leukemia [Source:NCBI gene;Acc:100157336]	1.15143	0.48252	1.36346	0.0001	0.145145	0.0606072	14.561	3.86403	up
GO:0005979	regulation of glycogen biosynthetic process	biological_process	10	0.049464	MSTRG.22130	INPP5K	inositol polyphosphate-5-phosphatase K [Source:NCBI gene;Acc:100462756]	1.04661	0.36321	7.05703	0.0848267	0.426005	0.735021	6.79603	2.76469	up
GO:0072108	positive regulation of mesenchymal to epithelial transition involved in metanephros morphogenesis	biological_process	10	0.049464	MSTRG.45628	GDNF	glial cell derived neurotrophic factor [Source:NCBI gene;Acc:100322894]	0.422135	0.4113	9.63073	0.12798	0.103046	1.71283	5.3832	2.42847	up
GO:0061857	endoplasmic reticulum stress-induced pre-emptive quality control	biological_process	7	0.049464	MSTRG.9744	VCP	valosin containing protein [Source:NCBI gene;Acc:397524]	27.9758	2.19208	85.1024	17.5647	7.77371	10.3216	3.23247	1.69264	up
GO:0004923	leukemia inhibitory factor receptor activity	molecular_function	8	0.049464	MSTRG.46154	IL6ST	interleukin 6 signal transducer [Source:NCBI gene;Acc:100037294]	1.50575	2.79994	1.934	3.16133	7.42111	13.5733	0.258311	-1.95282	down
GO:0006448	regulation of translational elongation	biological_process	10	0.049464	MSTRG.97229	ALKBH1	alkB homolog 1, histone H2A dioxygenase [Source:NCBI gene;Acc:100623752]	4.30837	4.82178	6.04977	2.28421	1.51904	2.15475	2.54782	1.34926	up
GO:2000111	positive regulation of macrophage apoptotic process	biological_process	11	0.049464	MSTRG.36080	SIRT1	sirtuin 1 [Source:NCBI gene;Acc:751859]	10.6301	1.76344	11.8235	4.94604	0.815457	0.883822	3.64422	1.86561	up
GO:0061643	chemorepulsion of axon	biological_process	7	0.049464	MSTRG.103212	UNC5C	unc-5 netrin receptor C [Source:NCBI gene;Acc:100621284]	8.57049	15.2939	4.00598	23.0699	35.1675	22.1909	0.346524	-1.52897	down
GO:0035305	negative regulation of dephosphorylation	biological_process	10	0.049464	MSTRG.22130	INPP5K	inositol polyphosphate-5-phosphatase K [Source:NCBI gene;Acc:100462756]	1.04661	0.36321	7.05703	0.0848267	0.426005	0.735021	6.79603	2.76469	up
GO:0032785	negative regulation of DNA-templated transcription, elongation	biological_process	10	0.049464	MSTRG.21104	SUPT4H1	SPT4 homolog, DSIF elongation factor subunit [Source:NCBI gene;Acc:100515097]	54.4529	49.446	171.85	11.4267	38.3573	16.4836	4.16115	2.05698	up
GO:0072180	mesonephric duct morphogenesis	biological_process	11	0.049464	MSTRG.68719	OSR1	odd-skipped related transcription factor 1 [Source:NCBI gene;Acc:100520131]	0.278319	0.0366077	0.328	0.0001	0.0001	0.0001	2143.09	11.0655	up
GO:0036018	cellular response to erythropoietin	biological_process	8	0.049464	MSTRG.82540	MT2A	metallothionein-2A [Source:NCBI gene;Acc:396827]	2851.75	5152.14	693.276	643.105	726.751	1828.1	2.7196	1.4434	up
GO:1990405	protein antigen binding	molecular_function	5	0.049464	MSTRG.85160	PPP2R1A	protein phosphatase 2 scaffold subunit Aalpha [Source:NCBI gene;Acc:397088]	8.42607	3.10314	12.6951	2.86918	4.22089	3.04348	2.3905	1.25731	up
GO:0034123	positive regulation of toll-like receptor signaling pathway	biological_process	9	0.049464	MSTRG.40618	TLR3	toll like receptor 3 [Source:NCBI gene;Acc:100037937]	6.40465	2.38562	15.5286	1.25798	1.96263	3.22367	3.77371	1.91598	up
GO:0035526	retrograde transport, plasma membrane to Golgi	biological_process	7	0.049464	MSTRG.26236	RAB43	RAB43, member RAS oncogene family [Source:NCBI gene;Acc:110256291]	5.37043	1.9552	2.98216	1.54102	0.795943	1.33166	2.80972	1.49042	up
GO:0051228	mitotic spindle disassembly	biological_process	10	0.049464	MSTRG.9744	VCP	valosin containing protein [Source:NCBI gene;Acc:397524]	27.9758	2.19208	85.1024	17.5647	7.77371	10.3216	3.23247	1.69264	up
GO:0009450	gamma-aminobutyric acid catabolic process	biological_process	10	0.049464	MSTRG.64446	ABAT	4-aminobutyrate aminotransferase [Source:NCBI gene;Acc:397500]	0.0509336	0.0081911	0.0100575	0.740844	0.26728	0.177376	0.058357	-4.09895	down
GO:0032472	Golgi calcium ion transport	biological_process	11	0.049464	MSTRG.100582	TMEM165	transmembrane protein 165 [Source:NCBI gene;Acc:100523623]	3.22743	1.92629	7.633	1.79502	1.58789	1.55174	2.59121	1.37363	up
GO:0004587	ornithine-oxo-acid transaminase activity	molecular_function	7	0.049464	MSTRG.38682	ENSSSCG00000010734	ornithine aminotransferase [Source:NCBI gene;Acc:100156865]	5.6496	8.47696	41.6394	4.59328	5.87667	4.70153	3.67571	1.87802	up
GO:0019777	Atg12 transferase activity	molecular_function	6	0.049464	MSTRG.29525	ATG3	autophagy related 3 [Source:NCBI gene;Acc:100157190]	2.60367	1.12705	13.1576	1.6249	0.593715	3.54344	2.93096	1.55137	up
GO:1903006	positive regulation of protein K63-linked deubiquitination	biological_process	11	0.049464	MSTRG.9744	VCP	valosin containing protein [Source:NCBI gene;Acc:397524]	27.9758	2.19208	85.1024	17.5647	7.77371	10.3216	3.23247	1.69264	up
GO:0006434	seryl-tRNA aminoacylation	biological_process	13	0.049464	MSTRG.75304	SARS	seryl-tRNA synthetase [Source:NCBI gene;Acc:100155484]	8.00616	5.77718	25.4024	2.81377	7.30706	3.59974	2.85598	1.51399	up
GO:0048332	mesoderm morphogenesis	biological_process	6	0.049464	MSTRG.24597	SETD2	SET domain containing 2, histone lysine methyltransferase [Source:NCBI gene;Acc:100623101]	7.85947	0.471028	11.2951	2.54983	1.61333	2.26887	3.05122	1.60939	up
GO:0090281	negative regulation of calcium ion import	biological_process	10	0.049464	MSTRG.110077	SLC30A1	solute carrier family 30 member 1 [Source:NCBI gene;Acc:503660]	7.59015	3.50277	15.5327	5.61159	2.60238	2.5429	2.47522	1.30756	up
GO:0004312	fatty acid synthase activity	molecular_function	7	0.049464	MSTRG.76433	MCAT	malonyl-CoA-acyl carrier protein transacylase [Source:NCBI gene;Acc:100523602]	0.898772	0.201547	19.3444	1.76815	1.14553	1.21942	4.94659	2.30643	up
GO:0051771	negative regulation of nitric-oxide synthase biosynthetic process	biological_process	9	0.049464	MSTRG.6129	SELENOS	selenoprotein S [Source:NCBI gene;Acc:100151836]	164.908	43.762	588.821	99.2102	69.7804	96.9885	2.99832	1.58416	up
GO:2000158	positive regulation of ubiquitin-specific protease activity	biological_process	11	0.049464	MSTRG.9744	VCP	valosin containing protein [Source:NCBI gene;Acc:397524]	27.9758	2.19208	85.1024	17.5647	7.77371	10.3216	3.23247	1.69264	up
GO:0019908	nuclear cyclin-dependent protein kinase holoenzyme complex	cellular_component	6	0.049464	MSTRG.38842	BCCIP	BRCA2 and CDKN1A interacting protein [Source:NCBI gene;Acc:100157478]	20.2708	11.3991	48.0693	11.6062	8.36388	12.269	2.47337	1.30648	up
GO:0008612	peptidyl-lysine modification to peptidyl-hypusine	biological_process	5	0.049464	MSTRG.58792	DOHH	deoxyhypusine hydroxylase [Source:NCBI gene;Acc:100519411]	1.01441	1.49544	6.86592	0.658254	1.08718	0.525206	4.12914	2.04584	up
GO:0046969	NAD-dependent histone deacetylase activity (H3-K9 specific	molecular_function	9	0.049464	MSTRG.36080	SIRT1	sirtuin 1 [Source:NCBI gene;Acc:751859]	10.6301	1.76344	11.8235	4.94604	0.815457	0.883822	3.64422	1.86561	up
GO:0035511	oxidative DNA demethylation	biological_process	6	0.049464	MSTRG.97229	ALKBH1	alkB homolog 1, histone H2A dioxygenase [Source:NCBI gene;Acc:100623752]	4.30837	4.82178	6.04977	2.28421	1.51904	2.15475	2.54782	1.34926	up
GO:0006931	substrate-dependent cell migration, cell attachment to substrate	biological_process	6	0.049464	MSTRG.64659	TNFRSF12A	TNF receptor superfamily member 12A [Source:NCBI gene;Acc:100217390]	1.96866	0.930743	60.998	3.21599	0.393721	8.02761	5.49073	2.457	up
GO:0072239	metanephric glomerulus vasculature development	biological_process	7	0.049464	MSTRG.68719	OSR1	odd-skipped related transcription factor 1 [Source:NCBI gene;Acc:100520131]	0.278319	0.0366077	0.328	0.0001	0.0001	0.0001	2143.09	11.0655	up
GO:0032311	angiogenin-PRI complex	cellular_component	4	0.049464	MSTRG.96093	ANG	angiogenin [Source:HGNC Symbol;Acc:HGNC:483]	34.2487	23.791	36.4955	24.7842	10.4509	11.8038	2.00972	1.007	up
GO:1990617	CHOP-ATF4 complex	cellular_component	7	0.049464	MSTRG.77755	DDIT3	DNA damage inducible transcript 3 [Source:NCBI gene;Acc:100240743]	16.6778	25.1906	93.521	13.4493	15.5646	11.7386	3.32224	1.73216	up
GO:0035358	regulation of peroxisome proliferator activated receptor signaling pathway	biological_process	8	0.049464	MSTRG.36080	SIRT1	sirtuin 1 [Source:NCBI gene;Acc:751859]	10.6301	1.76344	11.8235	4.94604	0.815457	0.883822	3.64422	1.86561	up
GO:0055025	positive regulation of cardiac muscle tissue development	biological_process	10	0.049464	MSTRG.77723	ERBB3	proliferation-associated 2G4 [Source:NCBI gene;Acc:100737962];erb-b2 receptor tyrosine kinase 3 [Source:NCBI gene;Acc:100525045]	15.0004	7.1419	103.668	10.9912	8.57419	20.2507	3.15977	1.65982	up
GO:0043398	HLH domain binding	molecular_function	6	0.049464	MSTRG.36080	SIRT1	sirtuin 1 [Source:NCBI gene;Acc:751859]	10.6301	1.76344	11.8235	4.94604	0.815457	0.883822	3.64422	1.86561	up
GO:0016445	somatic diversification of immunoglobulins	biological_process	5	0.049464	MSTRG.50033	CTNNBL1	catenin beta like 1 [Source:NCBI gene;Acc:106506677]	12.2837	8.34065	14.1647	3.27521	5.776	5.91151	2.32505	1.21726	up
GO:0008623	CHRAC	cellular_component	9	0.049464	MSTRG.95352	BAZ1A	bromodomain adjacent to zinc finger domain 1A [Source:NCBI gene;Acc:100151954]	29.7681	12.1725	20.2732	12.73	9.19846	8.4974	2.04477	1.03194	up
GO:0019970	interleukin-11 binding	molecular_function	6	0.049464	MSTRG.46154	IL6ST	interleukin 6 signal transducer [Source:NCBI gene;Acc:100037294]	1.50575	2.79994	1.934	3.16133	7.42111	13.5733	0.258311	-1.95282	down
GO:0015378	sodium:chloride symporter activity	molecular_function	10	0.049464	MSTRG.61101	SLC12A2	solute carrier family 12 member 2 [Source:NCBI gene;Acc:100516960]	1.13098	1.10817	3.68923	0.107548	0.638692	0.588239	4.44247	2.15136	up
GO:0042534	regulation of tumor necrosis factor biosynthetic process	biological_process	9	0.049464	MSTRG.2859	UBE2J1	ubiquitin conjugating enzyme E2 J1 [Source:NCBI gene;Acc:768104]	0.605292	0.514563	4.45831	0.012868	0.560949	0.163728	7.56316	2.91899	up
GO:0072734	cellular response to staurosporine	biological_process	8	0.049464	MSTRG.40595	CASP3	caspase 3 [Source:NCBI gene;Acc:397244]	23.5853	36.5053	79.7294	13.7542	22.6915	24.8229	2.28208	1.19035	up
GO:0008511	sodium:potassium:chloride symporter activity	molecular_function	11	0.049464	MSTRG.61101	SLC12A2	solute carrier family 12 member 2 [Source:NCBI gene;Acc:100516960]	1.13098	1.10817	3.68923	0.107548	0.638692	0.588239	4.44247	2.15136	up
GO:0035437	maintenance of protein localization in endoplasmic reticulum	biological_process	8	0.049464	MSTRG.11374	HSPA5	heat shock protein family A (Hsp70) member 5 [Source:NCBI gene;Acc:407060]	25.7354	23.8695	153.232	25.1424	18.497	21.2995	3.1235	1.64316	up
GO:0008459	chondroitin 6-sulfotransferase activity	molecular_function	8	0.049464	MSTRG.35819	CHST3	carbohydrate sulfotransferase 3 [Source:NCBI gene;Acc:100151968]	5.53971	0.0175617	4.2579	0.273878	0.0163284	0.0697109	27.2707	4.76928	up
GO:0098734	macromolecule depalmitoylation	biological_process	8	0.049464	MSTRG.92799	EGFL8	palmitoyl-protein thioesterase 2 [Source:NCBI gene;Acc:100144537];EGF like domain multiple 8 [Source:NCBI gene;Acc:100144521]	3.08199	2.44139	14.6878	3.89257	2.87668	1.91549	2.3272	1.2186	up
GO:2000210	positive regulation of anoikis	biological_process	10	0.049464	MSTRG.22464	MYBBP1A	MYB binding protein 1a [Source:NCBI gene;Acc:100520635]	4.5467	1.41351	7.02621	0.604432	0.715099	1.64339	4.38297	2.13191	up
GO:0016569	covalent chromatin modification	biological_process	6	0.049464	MSTRG.60231	CHD1	chromodomain helicase DNA binding protein 1 [Source:NCBI gene;Acc:100525390]	8.26295	3.11479	23.1005	4.46548	3.41673	4.9009	2.69717	1.43145	up
GO:0004557	alpha-galactosidase activity	molecular_function	8	0.049464	MSTRG.113819	GLA	galactosidase alpha [Source:NCBI gene;Acc:100415928]	11.1944	11.7244	52.7225	9.30597	8.34232	6.86545	3.08567	1.62558	up
GO:1903281	positive regulation of calcium:sodium antiporter activity	biological_process	9	0.049464	MSTRG.87134	SLC9A1	solute carrier family 9 member A1 [Source:NCBI gene;Acc:397458]	1.96047	1.04175	5.43868	0.0001	0.625558	0.873073	5.63203	2.49365	up
GO:0030549	acetylcholine receptor activator activity	molecular_function	6	0.049464	MSTRG.51863	CDK5	cyclin dependent kinase 5 [Source:NCBI gene;Acc:733700]	24.4858	33.3036	22.5846	71.6106	84.6374	84.4365	0.333939	-1.58234	down
GO:0000480	endonucleolytic cleavage in 5'-ETS of tricistronic rRNA transcript (SSU-rRNA, 5.8S rRNA, LSU-rRNA	biological_process	13	0.049464	MSTRG.9174	RCL1	RNA terminal phosphate cyclase like 1 [Source:NCBI gene;Acc:100154484]	7.55098	3.6604	51.0608	5.7421	3.76684	12.4692	2.83337	1.50252	up
GO:0034349	glial cell apoptotic process	biological_process	7	0.049464	MSTRG.40595	CASP3	caspase 3 [Source:NCBI gene;Acc:397244]	23.5853	36.5053	79.7294	13.7542	22.6915	24.8229	2.28208	1.19035	up
GO:0072268	pattern specification involved in metanephros development	biological_process	6	0.049464	MSTRG.68719	OSR1	odd-skipped related transcription factor 1 [Source:NCBI gene;Acc:100520131]	0.278319	0.0366077	0.328	0.0001	0.0001	0.0001	2143.09	11.0655	up
GO:2000584	negative regulation of platelet-derived growth factor receptor-alpha signaling pathway	biological_process	10	0.049464	MSTRG.28404	ADIPOQ	adiponectin, C1Q and collagen domain containing [Source:NCBI gene;Acc:397660]	0.0001	0.0001	0.0141758	0.833295	0.244076	0.0687162	0.0125434	-6.31693	down
GO:0006338	chromatin remodeling	biological_process	6	0.0502842	MSTRG.105420	ENSSSCG00000034794	lysine-specific demethylase 4D [Source:NCBI gene;Acc:100514356];lysine-specific demethylase 4D-like [Source:NCBI gene;Acc:100627380]	16.7041	9.91822	36.0841	10.6146	8.36667	3.06134	2.84478	1.50832	up
GO:0006338	chromatin remodeling	biological_process	6	0.0502842	MSTRG.112452	KDM5C	lysine demethylase 5C [Source:NCBI gene;Acc:100037295]	1.87348	0.710987	4.61738	0.629051	0.272644	0.412781	5.47888	2.45388	up
GO:0006338	chromatin remodeling	biological_process	6	0.0502842	MSTRG.60231	CHD1	chromodomain helicase DNA binding protein 1 [Source:NCBI gene;Acc:100525390]	8.26295	3.11479	23.1005	4.46548	3.41673	4.9009	2.69717	1.43145	up
GO:0006338	chromatin remodeling	biological_process	6	0.0502842	MSTRG.91085	ENSSSCG00000026449	lysine demethylase 4A [Source:NCBI gene;Acc:100621904]	6.2298	4.59308	17.0106	2.38155	3.86403	2.93399	3.03211	1.60032	up
GO:0006338	chromatin remodeling	biological_process	6	0.0502842	MSTRG.95352	BAZ1A	bromodomain adjacent to zinc finger domain 1A [Source:NCBI gene;Acc:100151954]	29.7681	12.1725	20.2732	12.73	9.19846	8.4974	2.04477	1.03194	up
GO:0000278	mitotic cell cycle	biological_process	5	0.0503395	MSTRG.22478	MIS12	MIS12, kinetochore complex component [Source:NCBI gene;Acc:110256100]	49.1448	29.1012	184.843	27.6081	48.0922	24.971	2.61334	1.3859	up
GO:0000278	mitotic cell cycle	biological_process	5	0.0503395	MSTRG.46824	CCNB1	cyclin B1 [Source:NCBI gene;Acc:397662]	215.035	267.717	364.001	98.7233	136.885	162.751	2.1256	1.08787	up
GO:0000278	mitotic cell cycle	biological_process	5	0.0503395	MSTRG.57083	WEE1	WEE1 G2 checkpoint kinase [Source:NCBI gene;Acc:100521487]	5.67086	2.42506	0.506936	0.19283	0.632481	0.950528	4.84438	2.27631	up
GO:0000278	mitotic cell cycle	biological_process	5	0.0503395	MSTRG.79814	CCND2	cyclin D2 [Source:NCBI gene;Acc:397162]	1.45533	1.79974	7.61838	0.655157	0.403465	1.69114	3.95432	1.98343	up
GO:0000278	mitotic cell cycle	biological_process	5	0.0503395	MSTRG.83541	ENSSSCG00000002855	cyclin E1 [Source:NCBI gene;Acc:100523248]	22.2552	10.9254	50.4059	10.0674	15.1131	10.5736	2.33782	1.22516	up
GO:0000278	mitotic cell cycle	biological_process	5	0.0503395	MSTRG.85866	PHF13	PHD finger protein 13 [Source:NCBI gene;Acc:102159545]	18.2829	5.28008	6.18384	3.24086	4.0243	2.145	3.16113	1.66044	up
GO:0000922	spindle pole	cellular_component	6	0.052541	MSTRG.104366	NUMA1	nuclear mitotic apparatus protein 1 [Source:NCBI gene;Acc:100526064]	1.26201	0.682789	6.33396	1.43245	0.552082	0.462087	3.38376	1.75863	up
GO:0000922	spindle pole	cellular_component	6	0.052541	MSTRG.24049	DYNC1LI1	dynein cytoplasmic 1 light intermediate chain 1 [Source:NCBI gene;Acc:100511779]	4.0587	1.41891	13.084	1.66123	1.26054	3.4779	2.9004	1.53625	up
GO:0000922	spindle pole	cellular_component	6	0.052541	MSTRG.46824	CCNB1	cyclin B1 [Source:NCBI gene;Acc:397662]	215.035	267.717	364.001	98.7233	136.885	162.751	2.1256	1.08787	up
GO:0000922	spindle pole	cellular_component	6	0.052541	MSTRG.75302	PSRC1	proline and serine rich coiled-coil 1 [Source:NCBI gene;Acc:100156693]	3.49869	2.58664	8.02367	1.06738	2.13145	2.24244	2.59296	1.3746	up
GO:0000922	spindle pole	cellular_component	6	0.052541	MSTRG.91166	CDC20	cell division cycle 20 [Source:NCBI gene;Acc:397379]	8.22645	4.8627	32.3317	4.17399	4.82336	4.91893	3.26386	1.70658	up
GO:0031902	late endosome membrane	cellular_component	9	0.0526742	MSTRG.49542	VPS16	VPS16, CORVET/HOPS core subunit [Source:NCBI gene;Acc:100511290]	1.12851	0.758221	0.692506	0.0317661	0.331967	0.161899	4.90692	2.29482	up
GO:0031902	late endosome membrane	cellular_component	9	0.0526742	MSTRG.58772	UBXN6	UBX domain protein 6 [Source:NCBI gene;Acc:100524481]	3.45487	0.971381	7.88082	0.45059	1.30665	2.19006	3.11784	1.64055	up
GO:0031902	late endosome membrane	cellular_component	9	0.0526742	MSTRG.88725	RMC1	regulator of MON1-CCZ1 [Source:NCBI gene;Acc:100739220]	126.308	109.689	80.7022	64.526	52.1058	36.7644	2.06459	1.04585	up
GO:0030968	endoplasmic reticulum unfolded protein response	biological_process	5	0.0526742	MSTRG.11374	HSPA5	heat shock protein family A (Hsp70) member 5 [Source:NCBI gene;Acc:407060]	25.7354	23.8695	153.232	25.1424	18.497	21.2995	3.1235	1.64316	up
GO:0030968	endoplasmic reticulum unfolded protein response	biological_process	5	0.0526742	MSTRG.6129	SELENOS	selenoprotein S [Source:NCBI gene;Acc:100151836]	164.908	43.762	588.821	99.2102	69.7804	96.9885	2.99832	1.58416	up
GO:0030968	endoplasmic reticulum unfolded protein response	biological_process	5	0.0526742	MSTRG.77755	DDIT3	DNA damage inducible transcript 3 [Source:NCBI gene;Acc:100240743]	16.6778	25.1906	93.521	13.4493	15.5646	11.7386	3.32224	1.73216	up
GO:0097191	extrinsic apoptotic signaling pathway	biological_process	6	0.0526742	MSTRG.40618	TLR3	toll like receptor 3 [Source:NCBI gene;Acc:100037937]	6.40465	2.38562	15.5286	1.25798	1.96263	3.22367	3.77371	1.91598	up
GO:0097191	extrinsic apoptotic signaling pathway	biological_process	6	0.0526742	MSTRG.64659	TNFRSF12A	TNF receptor superfamily member 12A [Source:NCBI gene;Acc:100217390]	1.96866	0.930743	60.998	3.21599	0.393721	8.02761	5.49073	2.457	up
GO:0097191	extrinsic apoptotic signaling pathway	biological_process	6	0.0526742	MSTRG.94907	PML	promyelocytic leukemia [Source:NCBI gene;Acc:100157336]	1.15143	0.48252	1.36346	0.0001	0.145145	0.0606072	14.561	3.86403	up
GO:0005847	mRNA cleavage and polyadenylation specificity factor complex	cellular_component	5	0.0529952	MSTRG.75085	PIP5K1A	phosphatidylinositol-4-phosphate 5-kinase type 1 alpha [Source:NCBI gene;Acc:100624272]	12.2009	3.86307	35.0134	6.68179	3.46394	4.78832	3.4202	1.77408	up
GO:0005847	mRNA cleavage and polyadenylation specificity factor complex	cellular_component	5	0.0529952	MSTRG.78296	LYZ	cleavage and polyadenylation specific factor 6 [Source:NCBI gene;Acc:100152191];lysozyme [Source:NCBI gene;Acc:100157211]	5.59468	1.63279	10.8688	2.37687	2.203	1.57688	2.93926	1.55545	up
GO:0008324	cation transmembrane transporter activity	molecular_function	6	0.0529952	MSTRG.110077	SLC30A1	solute carrier family 30 member 1 [Source:NCBI gene;Acc:503660]	7.59015	3.50277	15.5327	5.61159	2.60238	2.5429	2.47522	1.30756	up
GO:0008324	cation transmembrane transporter activity	molecular_function	6	0.0529952	MSTRG.75398	SLC30A7	solute carrier family 30 member 7 [Source:NCBI gene;Acc:100156498]	5.85979	3.2231	7.10415	2.63937	1.34859	2.92502	2.34154	1.22746	up
GO:0046873	metal ion transmembrane transporter activity	molecular_function	8	0.0529952	MSTRG.102995	SLC39A8	solute carrier family 39 member 8 [Source:NCBI gene;Acc:100524695]	12.9891	14.8521	6.12594	26.7594	37.6367	38.4934	0.330132	-1.59888	down
GO:0046873	metal ion transmembrane transporter activity	molecular_function	8	0.0529952	MSTRG.58862	SLC39A3	solute carrier family 39 member 3 [Source:NCBI gene;Acc:100515818]	1.41091	0.999337	8.28649	0.778533	0.828201	0.603902	4.83876	2.27464	up
GO:0070932	histone H3 deacetylation	biological_process	12	0.0529952	MSTRG.36080	SIRT1	sirtuin 1 [Source:NCBI gene;Acc:751859]	10.6301	1.76344	11.8235	4.94604	0.815457	0.883822	3.64422	1.86561	up
GO:0070932	histone H3 deacetylation	biological_process	12	0.0529952	MSTRG.88233	SFPQ	splicing factor proline and glutamine rich [Source:NCBI gene;Acc:110261143]	31.5417	7.5159	41.831	15.2448	8.79315	12.7651	2.19787	1.13611	up
GO:0031333	negative regulation of protein complex assembly	biological_process	7	0.0529952	MSTRG.34328	TFIP11	tuftelin interacting protein 11 [Source:NCBI gene;Acc:768099]	9.69912	5.95684	10.1801	3.8833	2.27836	3.02163	2.81337	1.4923	up
GO:0031333	negative regulation of protein complex assembly	biological_process	7	0.0529952	MSTRG.75940	LMO4	LIM domain only 4 [Source:NCBI gene;Acc:100127155]	8.42534	3.74971	18.7672	3.92403	3.76964	3.41891	2.78443	1.47738	up
GO:0000176	nuclear exosome (RNase complex	cellular_component	6	0.0529952	MSTRG.17372	DIS3	DIS3 homolog, exosome endoribonuclease and 3'-5' exoribonuclease [Source:NCBI gene;Acc:100521470]	33.2242	9.97355	72.3608	15.8595	12.629	12.7897	2.7995	1.48517	up
GO:0000176	nuclear exosome (RNase complex	cellular_component	6	0.0529952	MSTRG.37219	EXOSC1	exosome component 1 [Source:NCBI gene;Acc:100153550]	52.8398	55.962	433.953	42.9463	51.7989	105.322	2.71287	1.43982	up
GO:0045671	negative regulation of osteoclast differentiation	biological_process	10	0.0529952	MSTRG.108833	FAM185A	leucine rich repeat containing 17 [Source:NCBI gene;Acc:100737774];family with sequence similarity 185 member A [Source:NCBI gene;Acc:100512804]	1.45198	2.40331	1.27514	21.5914	6.08295	4.50177	0.159449	-2.64884	down
GO:0045671	negative regulation of osteoclast differentiation	biological_process	10	0.0529952	MSTRG.76552	TOB2	transducer of ERBB2, 2 [Source:NCBI gene;Acc:110260627]	20.5245	6.87154	20.8152	7.74845	6.47683	6.86369	2.28609	1.19288	up
GO:1903506	regulation of nucleic acid-templated transcription	biological_process	9	0.0529952	MSTRG.49959	RALY	RALY heterogeneous nuclear ribonucleoprotein [Source:NCBI gene;Acc:100157085]	7.21574	4.37607	14.3104	5.95143	2.5141	3.13151	2.23352	1.15932	up
GO:1903506	regulation of nucleic acid-templated transcription	biological_process	9	0.0529952	MSTRG.54814	AIP	aryl hydrocarbon receptor interacting protein [Source:NCBI gene;Acc:100511065]	4.87519	3.15538	40.2714	2.7223	4.09064	5.93527	3.78892	1.92179	up
GO:0003725	double-stranded RNA binding	molecular_function	7	0.0542645	MSTRG.40618	TLR3	toll like receptor 3 [Source:NCBI gene;Acc:100037937]	6.40465	2.38562	15.5286	1.25798	1.96263	3.22367	3.77371	1.91598	up
GO:0003725	double-stranded RNA binding	molecular_function	7	0.0542645	MSTRG.58343	ILF3	interleukin enhancer binding factor 3 [Source:NCBI gene;Acc:100515360]	19.9815	6.88083	40.0342	13.3043	7.54289	7.50342	2.35962	1.23855	up
GO:0003725	double-stranded RNA binding	molecular_function	7	0.0542645	MSTRG.87775	YRDC	yrdC N6-threonylcarbamoyltransferase domain containing [Source:NCBI gene;Acc:110261153]	9.16327	1.37164	44.8262	4.97274	6.14157	6.62808	3.12028	1.64167	up
GO:0003725	double-stranded RNA binding	molecular_function	7	0.0542645	MSTRG.99158	DHX15	DEAH-box helicase 15 [Source:NCBI gene;Acc:100517041]	18.7481	4.37076	45.9908	11.3666	5.29805	13.1217	2.32018	1.21424	up
GO:0019899	enzyme binding	molecular_function	5	0.0556952	MSTRG.11374	HSPA5	heat shock protein family A (Hsp70) member 5 [Source:NCBI gene;Acc:407060]	25.7354	23.8695	153.232	25.1424	18.497	21.2995	3.1235	1.64316	up
GO:0019899	enzyme binding	molecular_function	5	0.0556952	MSTRG.19664	PRKCA	protein kinase C alpha [Source:NCBI gene;Acc:397184]	4.77245	4.23775	1.82622	11.3155	12.4951	8.25226	0.337975	-1.56501	down
GO:0019899	enzyme binding	molecular_function	5	0.0556952	MSTRG.21184	KPNB1	karyopherin subunit beta 1 [Source:NCBI gene;Acc:100518449]	11.0689	2.02578	8.91439	3.2395	3.97476	2.15129	2.35	1.23266	up
GO:0019899	enzyme binding	molecular_function	5	0.0556952	MSTRG.29525	ATG3	autophagy related 3 [Source:NCBI gene;Acc:100157190]	2.60367	1.12705	13.1576	1.6249	0.593715	3.54344	2.93096	1.55137	up
GO:0019899	enzyme binding	molecular_function	5	0.0556952	MSTRG.36080	SIRT1	sirtuin 1 [Source:NCBI gene;Acc:751859]	10.6301	1.76344	11.8235	4.94604	0.815457	0.883822	3.64422	1.86561	up
GO:0019899	enzyme binding	molecular_function	5	0.0556952	MSTRG.36246	TSPAN14	tetraspanin 14 [Source:NCBI gene;Acc:100154486]	1.46876	0.406324	5.50367	0.701625	0.297384	0.909396	3.86645	1.95101	up
GO:0019899	enzyme binding	molecular_function	5	0.0556952	MSTRG.50033	CTNNBL1	catenin beta like 1 [Source:NCBI gene;Acc:106506677]	12.2837	8.34065	14.1647	3.27521	5.776	5.91151	2.32505	1.21726	up
GO:0019899	enzyme binding	molecular_function	5	0.0556952	MSTRG.6129	SELENOS	selenoprotein S [Source:NCBI gene;Acc:100151836]	164.908	43.762	588.821	99.2102	69.7804	96.9885	2.99832	1.58416	up
GO:0019899	enzyme binding	molecular_function	5	0.0556952	MSTRG.76585	RPS19BP1	ribosomal protein S19 binding protein 1 [Source:NCBI gene;Acc:100518907]	28.8313	9.98622	102.688	12.352	15.7155	24.2666	2.70389	1.43503	up
GO:0019899	enzyme binding	molecular_function	5	0.0556952	MSTRG.84694	ETHE1	pleckstrin homology like domain family B member 3 [Source:NCBI gene;Acc:100520495];ETHE1, persulfide dioxygenase [Source:NCBI gene;Acc:106504117]	0.935439	0.53488	30.2751	1.96462	1.04387	5.44601	3.75485	1.90876	up
GO:0019899	enzyme binding	molecular_function	5	0.0556952	MSTRG.91166	CDC20	cell division cycle 20 [Source:NCBI gene;Acc:397379]	8.22645	4.8627	32.3317	4.17399	4.82336	4.91893	3.26386	1.70658	up
GO:0006915	apoptotic process	biological_process	6	0.0561733	MSTRG.34474	CHEK2	checkpoint kinase 2 [Source:NCBI gene;Acc:100192447]	1.44867	0.994929	39.1114	3.28603	1.92019	6.03302	3.69731	1.88648	up
GO:0006915	apoptotic process	biological_process	6	0.0561733	MSTRG.40595	CASP3	caspase 3 [Source:NCBI gene;Acc:397244]	23.5853	36.5053	79.7294	13.7542	22.6915	24.8229	2.28208	1.19035	up
GO:0006915	apoptotic process	biological_process	6	0.0561733	MSTRG.48878	ENSSSCG00000031505	p21 (RAC1) activated kinase 5 [Source:NCBI gene;Acc:100152316]	25.0774	31.5512	4.00439	6.99721	4.51815	7.34107	3.21551	1.68505	up
GO:0006915	apoptotic process	biological_process	6	0.0561733	MSTRG.4962	BNIP2	BCL2 interacting protein 2 [Source:NCBI gene;Acc:100521534]	9.87746	8.19682	29.4925	5.99112	5.1091	9.13415	2.35079	1.23315	up
GO:0006915	apoptotic process	biological_process	6	0.0561733	MSTRG.51863	CDK5	cyclin dependent kinase 5 [Source:NCBI gene;Acc:733700]	24.4858	33.3036	22.5846	71.6106	84.6374	84.4365	0.333939	-1.58234	down
GO:0006915	apoptotic process	biological_process	6	0.0561733	MSTRG.55039	PRDX5	peroxiredoxin 5 [Source:NCBI gene;Acc:397273]	22.5949	21.2087	71.2782	10.7464	12.6152	8.63387	3.59681	1.84672	up
GO:0006915	apoptotic process	biological_process	6	0.0561733	MSTRG.77755	DDIT3	DNA damage inducible transcript 3 [Source:NCBI gene;Acc:100240743]	16.6778	25.1906	93.521	13.4493	15.5646	11.7386	3.32224	1.73216	up
GO:0006915	apoptotic process	biological_process	6	0.0561733	MSTRG.85039	TFPT	TCF3 fusion partner [Source:NCBI gene;Acc:100520496]	1.54235	1.48017	14.5748	1.39573	1.04693	2.12389	3.85354	1.94618	up
GO:0032869	cellular response to insulin stimulus	biological_process	8	0.0571818	MSTRG.22130	INPP5K	inositol polyphosphate-5-phosphatase K [Source:NCBI gene;Acc:100462756]	1.04661	0.36321	7.05703	0.0848267	0.426005	0.735021	6.79603	2.76469	up
GO:0032869	cellular response to insulin stimulus	biological_process	8	0.0571818	MSTRG.28404	ADIPOQ	adiponectin, C1Q and collagen domain containing [Source:NCBI gene;Acc:397660]	0.0001	0.0001	0.0141758	0.833295	0.244076	0.0687162	0.0125434	-6.31693	down
GO:0032869	cellular response to insulin stimulus	biological_process	8	0.0571818	MSTRG.68976	LPIN1	lipin 1 [Source:NCBI gene;Acc:100170845]	0.266096	0.113	0.171402	0.0001	0.0093495	0.0001	57.6469	5.84917	up
GO:0032869	cellular response to insulin stimulus	biological_process	8	0.0571818	MSTRG.98812	CPEB2	cytoplasmic polyadenylation element binding protein 2 [Source:NCBI gene;Acc:100462674]	2.32485	0.581087	3.41099	0.158418	0.576759	0.713527	4.3604	2.12446	up
GO:0042813	Wnt-activated receptor activity	molecular_function	6	0.0595868	MSTRG.102771	EGF	epidermal growth factor [Source:NCBI gene;Acc:397083]	0.30735	0.339002	0.18961	2.53215	0.795933	1.24423	0.182831	-2.45142	down
GO:0042813	Wnt-activated receptor activity	molecular_function	6	0.0595868	MSTRG.43413	FZD7	frizzled class receptor 7 [Source:NCBI gene;Acc:100513691]	16.6633	1.66929	4.40771	1.70139	2.0536	0.864346	4.92285	2.2995	up
GO:0005720	nuclear heterochromatin	cellular_component	8	0.0595868	MSTRG.103064	H2AFZ	H2A histone family, member Z [Source:NCBI gene;Acc:100141311]	157.679	198.192	1556.02	189.643	170.033	367.18	2.63036	1.39526	up
GO:0005720	nuclear heterochromatin	cellular_component	8	0.0595868	MSTRG.36080	SIRT1	sirtuin 1 [Source:NCBI gene;Acc:751859]	10.6301	1.76344	11.8235	4.94604	0.815457	0.883822	3.64422	1.86561	up
GO:0004540	ribonuclease activity	molecular_function	7	0.0595868	MSTRG.17372	DIS3	DIS3 homolog, exosome endoribonuclease and 3'-5' exoribonuclease [Source:NCBI gene;Acc:100521470]	33.2242	9.97355	72.3608	15.8595	12.629	12.7897	2.7995	1.48517	up
GO:0004540	ribonuclease activity	molecular_function	7	0.0595868	MSTRG.96093	ANG	angiogenin [Source:HGNC Symbol;Acc:HGNC:483]	34.2487	23.791	36.4955	24.7842	10.4509	11.8038	2.00972	1.007	up
GO:0048148	behavioral response to cocaine	biological_process	5	0.0595868	MSTRG.51863	CDK5	cyclin dependent kinase 5 [Source:NCBI gene;Acc:733700]	24.4858	33.3036	22.5846	71.6106	84.6374	84.4365	0.333939	-1.58234	down
GO:0048148	behavioral response to cocaine	biological_process	5	0.0595868	MSTRG.64446	ABAT	4-aminobutyrate aminotransferase [Source:NCBI gene;Acc:397500]	0.0509336	0.0081911	0.0100575	0.740844	0.26728	0.177376	0.058357	-4.09895	down
GO:0042326	negative regulation of phosphorylation	biological_process	10	0.0595868	MSTRG.36080	SIRT1	sirtuin 1 [Source:NCBI gene;Acc:751859]	10.6301	1.76344	11.8235	4.94604	0.815457	0.883822	3.64422	1.86561	up
GO:0042326	negative regulation of phosphorylation	biological_process	10	0.0595868	MSTRG.54581	CDKN1C	cyclin dependent kinase inhibitor 1C [Source:NCBI gene;Acc:110259225]	0.876312	0.022968	2.58702	0.0001	0.0001	0.0916372	37.9617	5.24647	up
GO:0006986	response to unfolded protein	biological_process	6	0.0595868	MSTRG.11374	HSPA5	heat shock protein family A (Hsp70) member 5 [Source:NCBI gene;Acc:407060]	25.7354	23.8695	153.232	25.1424	18.497	21.2995	3.1235	1.64316	up
GO:0006986	response to unfolded protein	biological_process	6	0.0595868	MSTRG.77755	DDIT3	DNA damage inducible transcript 3 [Source:NCBI gene;Acc:100240743]	16.6778	25.1906	93.521	13.4493	15.5646	11.7386	3.32224	1.73216	up
GO:0007095	mitotic G2 DNA damage checkpoint	biological_process	9	0.0595868	MSTRG.87038	SYF2	SYF2 pre-mRNA splicing factor [Source:NCBI gene;Acc:100626692]	45.6996	21.4834	259.537	34.9971	37.3108	57.3443	2.51997	1.33341	up
GO:0007095	mitotic G2 DNA damage checkpoint	biological_process	9	0.0595868	MSTRG.88259	CLSPN	claspin [Source:NCBI gene;Acc:100525928]	20.5286	23.363	54.5759	12.5696	16.5723	17.4845	2.11184	1.0785	up
GO:0008483	transaminase activity	molecular_function	6	0.0595868	MSTRG.38682	ENSSSCG00000010734	ornithine aminotransferase [Source:NCBI gene;Acc:100156865]	5.6496	8.47696	41.6394	4.59328	5.87667	4.70153	3.67571	1.87802	up
GO:0008483	transaminase activity	molecular_function	6	0.0595868	MSTRG.64446	ABAT	4-aminobutyrate aminotransferase [Source:NCBI gene;Acc:397500]	0.0509336	0.0081911	0.0100575	0.740844	0.26728	0.177376	0.058357	-4.09895	down
GO:0032040	small-subunit processome	cellular_component	6	0.060621	MSTRG.100915	UTP3	UTP3, small subunit processome component [Source:NCBI gene;Acc:100217385]	17.6799	7.21581	41.8329	11.7184	5.98072	5.99399	2.81637	1.49384	up
GO:0032040	small-subunit processome	cellular_component	6	0.060621	MSTRG.40205	IMP4	IMP4, U3 small nucleolar ribonucleoprotein [Source:NCBI gene;Acc:100621511]	4.87168	4.62957	54.1229	3.14767	3.77882	11.5186	3.44938	1.78634	up
GO:0032040	small-subunit processome	cellular_component	6	0.060621	MSTRG.79572	EMG1	EMG1, N1-specific pseudouridine methyltransferase [Source:NCBI gene;Acc:100627558]	41.5425	19.7459	401.449	32.2789	18.2383	79.3739	3.5625	1.83289	up
GO:0016605	PML body	cellular_component	8	0.0632636	MSTRG.11472	CDK9	cyclin dependent kinase 9 [Source:NCBI gene;Acc:100307051]	8.28355	4.09182	20.0346	1.93261	1.81501	5.10026	3.66301	1.87303	up
GO:0016605	PML body	cellular_component	8	0.0632636	MSTRG.34474	CHEK2	checkpoint kinase 2 [Source:NCBI gene;Acc:100192447]	1.44867	0.994929	39.1114	3.28603	1.92019	6.03302	3.69731	1.88648	up
GO:0016605	PML body	cellular_component	8	0.0632636	MSTRG.36080	SIRT1	sirtuin 1 [Source:NCBI gene;Acc:751859]	10.6301	1.76344	11.8235	4.94604	0.815457	0.883822	3.64422	1.86561	up
GO:0016605	PML body	cellular_component	8	0.0632636	MSTRG.94907	PML	promyelocytic leukemia [Source:NCBI gene;Acc:100157336]	1.15143	0.48252	1.36346	0.0001	0.145145	0.0606072	14.561	3.86403	up
GO:1903507	negative regulation of nucleic acid-templated transcription	biological_process	10	0.0647922	MSTRG.20736	TOB1	transducer of ERBB2, 1 [Source:NCBI gene;Acc:100144440]	8.42947	0.966042	44.2007	9.41435	0.981224	3.09943	3.97156	1.98971	up
GO:1903507	negative regulation of nucleic acid-templated transcription	biological_process	10	0.0647922	MSTRG.22464	MYBBP1A	MYB binding protein 1a [Source:NCBI gene;Acc:100520635]	4.5467	1.41351	7.02621	0.604432	0.715099	1.64339	4.38297	2.13191	up
GO:1903507	negative regulation of nucleic acid-templated transcription	biological_process	10	0.0647922	MSTRG.80246	YAF2	YY1 associated factor 2 [Source:NCBI gene;Acc:110260764]	1.85175	3.01957	2.33715	0.743594	0.839456	1.45532	2.37249	1.2464	up
GO:0030216	keratinocyte differentiation	biological_process	8	0.0647922	MSTRG.20346	KRT10	keratin 10 [Source:NCBI gene;Acc:100519971]	2.45092	7.99429	29.9556	1.37686	4.34144	5.58227	3.57511	1.83799	up
GO:0030216	keratinocyte differentiation	biological_process	8	0.0647922	MSTRG.40595	CASP3	caspase 3 [Source:NCBI gene;Acc:397244]	23.5853	36.5053	79.7294	13.7542	22.6915	24.8229	2.28208	1.19035	up
GO:0030216	keratinocyte differentiation	biological_process	8	0.0647922	MSTRG.6035	CERS3	ceramide synthase 3 [Source:NCBI gene;Acc:100152265]	1.54371	1.48957	0.986672	3.53959	7.01082	6.2721	0.238962	-2.06514	down
GO:0016567	protein ubiquitination	biological_process	11	0.0664288	MSTRG.114412	KLHL13	kelch like family member 13 [Source:NCBI gene;Acc:100519287]	0.253943	0.00514626	0.197324	4.08424	1.23953	0.558411	0.0775925	-3.68794	down
GO:0016567	protein ubiquitination	biological_process	11	0.0664288	MSTRG.17514	FBXL3	F-box and leucine rich repeat protein 3 [Source:NCBI gene;Acc:100152980]	26.6936	3.79479	6.36007	2.87693	4.82658	4.97805	2.90567	1.53887	up
GO:0016567	protein ubiquitination	biological_process	11	0.0664288	MSTRG.23099	UBB	ubiquitin B [Source:NCBI gene;Acc:100125968]	3473.15	6767.26	9648.72	2255.76	2574.75	2483.51	2.71932	1.44324	up
GO:0016567	protein ubiquitination	biological_process	11	0.0664288	MSTRG.2859	UBE2J1	ubiquitin conjugating enzyme E2 J1 [Source:NCBI gene;Acc:768104]	0.605292	0.514563	4.45831	0.012868	0.560949	0.163728	7.56316	2.91899	up
GO:0016567	protein ubiquitination	biological_process	11	0.0664288	MSTRG.29525	ATG3	autophagy related 3 [Source:NCBI gene;Acc:100157190]	2.60367	1.12705	13.1576	1.6249	0.593715	3.54344	2.93096	1.55137	up
GO:0016567	protein ubiquitination	biological_process	11	0.0664288	MSTRG.36080	SIRT1	sirtuin 1 [Source:NCBI gene;Acc:751859]	10.6301	1.76344	11.8235	4.94604	0.815457	0.883822	3.64422	1.86561	up
GO:0016567	protein ubiquitination	biological_process	11	0.0664288	MSTRG.37691	FBXL15	F-box and leucine rich repeat protein 15 [Source:NCBI gene;Acc:110256644]	1.00378	0.271899	2.28917	0.0001	0.0923386	0.155485	14.3788	3.84587	up
GO:0016567	protein ubiquitination	biological_process	11	0.0664288	MSTRG.57181	TRIM17	tripartite motif containing 17 [Source:NCBI gene;Acc:100515821]	0.794606	0.0001	0.466706	0.0001	0.0001	0.0001	4204.71	12.0378	up
GO:0016567	protein ubiquitination	biological_process	11	0.0664288	MSTRG.71127	RNF19A	ring finger protein 19A, RBR E3 ubiquitin protein ligase [Source:NCBI gene;Acc:654326]	22.9456	7.05773	23.9699	8.59493	10.0328	6.1845	2.17527	1.12119	up
GO:0016567	protein ubiquitination	biological_process	11	0.0664288	MSTRG.80927	CRADD	suppressor of cytokine signaling 2 [Source:NCBI gene;Acc:100037966]	7.34799	2.63921	12.0271	1.5878	2.58342	3.58764	2.83731	1.50452	up
GO:0016567	protein ubiquitination	biological_process	11	0.0664288	MSTRG.84818	NOSIP	nitric oxide synthase interacting protein [Source:NCBI gene;Acc:100518311]	3.38145	0.943481	34.4461	1.33923	1.17445	7.73482	3.78309	1.91956	up
GO:0016567	protein ubiquitination	biological_process	11	0.0664288	MSTRG.91166	CDC20	cell division cycle 20 [Source:NCBI gene;Acc:397379]	8.22645	4.8627	32.3317	4.17399	4.82336	4.91893	3.26386	1.70658	up
GO:0016567	protein ubiquitination	biological_process	11	0.0664288	MSTRG.9744	VCP	valosin containing protein [Source:NCBI gene;Acc:397524]	27.9758	2.19208	85.1024	17.5647	7.77371	10.3216	3.23247	1.69264	up
GO:0031929	TOR signaling	biological_process	6	0.0664424	MSTRG.61292	FNIP1	folliculin interacting protein 1 [Source:NCBI gene;Acc:100521611]	3.17313	1.95663	7.82507	1.3388	1.68732	2.16764	2.49431	1.31864	up
GO:0031929	TOR signaling	biological_process	6	0.0664424	MSTRG.73455	TIPRL	TOR signaling pathway regulator [Source:NCBI gene;Acc:100155988]	19.2164	12.422	53.6467	8.80756	7.092	20.5673	2.3387	1.22571	up
GO:0009968	negative regulation of signal transduction	biological_process	8	0.0664424	MSTRG.77723	ERBB3	proliferation-associated 2G4 [Source:NCBI gene;Acc:100737962];erb-b2 receptor tyrosine kinase 3 [Source:NCBI gene;Acc:100525045]	15.0004	7.1419	103.668	10.9912	8.57419	20.2507	3.15977	1.65982	up
GO:0009968	negative regulation of signal transduction	biological_process	8	0.0664424	MSTRG.80927	CRADD	suppressor of cytokine signaling 2 [Source:NCBI gene;Acc:100037966]	7.34799	2.63921	12.0271	1.5878	2.58342	3.58764	2.83731	1.50452	up
GO:0000030	mannosyltransferase activity	molecular_function	7	0.0664424	MSTRG.18234	TMTC4	transmembrane and tetratricopeptide repeat containing 4 [Source:NCBI gene;Acc:100524643]	0.413511	0.0683159	0.148437	0.301657	4.79992	0.492324	0.11267	-3.14983	down
GO:0000030	mannosyltransferase activity	molecular_function	7	0.0664424	MSTRG.53372	DPY19L1	dpy-19 like C-mannosyltransferase 1 [Source:NCBI gene;Acc:100525550]	0.494926	0.432766	0.48238	0.0372379	0.0768598	0.104282	6.45697	2.69086	up
GO:0071353	cellular response to interleukin-4	biological_process	8	0.0664424	MSTRG.11374	HSPA5	heat shock protein family A (Hsp70) member 5 [Source:NCBI gene;Acc:407060]	25.7354	23.8695	153.232	25.1424	18.497	21.2995	3.1235	1.64316	up
GO:0071353	cellular response to interleukin-4	biological_process	8	0.0664424	MSTRG.94907	PML	promyelocytic leukemia [Source:NCBI gene;Acc:100157336]	1.15143	0.48252	1.36346	0.0001	0.145145	0.0606072	14.561	3.86403	up
GO:0000159	protein phosphatase type 2A complex	cellular_component	5	0.0664424	MSTRG.38964	ENSSSCG00000027988		0.523289	0.604145	3.87701	0.328535	0.135818	0.597801	4.7116	2.23622	up
GO:0000159	protein phosphatase type 2A complex	cellular_component	5	0.0664424	MSTRG.85160	PPP2R1A	protein phosphatase 2 scaffold subunit Aalpha [Source:NCBI gene;Acc:397088]	8.42607	3.10314	12.6951	2.86918	4.22089	3.04348	2.3905	1.25731	up
GO:0046627	negative regulation of insulin receptor signaling pathway	biological_process	9	0.0664424	MSTRG.22130	INPP5K	inositol polyphosphate-5-phosphatase K [Source:NCBI gene;Acc:100462756]	1.04661	0.36321	7.05703	0.0848267	0.426005	0.735021	6.79603	2.76469	up
GO:0046627	negative regulation of insulin receptor signaling pathway	biological_process	9	0.0664424	MSTRG.80927	CRADD	suppressor of cytokine signaling 2 [Source:NCBI gene;Acc:100037966]	7.34799	2.63921	12.0271	1.5878	2.58342	3.58764	2.83731	1.50452	up
GO:0000178	exosome (RNase complex	cellular_component	5	0.0664424	MSTRG.17372	DIS3	DIS3 homolog, exosome endoribonuclease and 3'-5' exoribonuclease [Source:NCBI gene;Acc:100521470]	33.2242	9.97355	72.3608	15.8595	12.629	12.7897	2.7995	1.48517	up
GO:0000178	exosome (RNase complex	cellular_component	5	0.0664424	MSTRG.37219	EXOSC1	exosome component 1 [Source:NCBI gene;Acc:100153550]	52.8398	55.962	433.953	42.9463	51.7989	105.322	2.71287	1.43982	up
GO:0031116	positive regulation of microtubule polymerization	biological_process	10	0.0664424	MSTRG.104366	NUMA1	nuclear mitotic apparatus protein 1 [Source:NCBI gene;Acc:100526064]	1.26201	0.682789	6.33396	1.43245	0.552082	0.462087	3.38376	1.75863	up
GO:0031116	positive regulation of microtubule polymerization	biological_process	10	0.0664424	MSTRG.75302	PSRC1	proline and serine rich coiled-coil 1 [Source:NCBI gene;Acc:100156693]	3.49869	2.58664	8.02367	1.06738	2.13145	2.24244	2.59296	1.3746	up
GO:0097352	autophagosome maturation	biological_process	7	0.0664424	MSTRG.49542	VPS16	VPS16, CORVET/HOPS core subunit [Source:NCBI gene;Acc:100511290]	1.12851	0.758221	0.692506	0.0317661	0.331967	0.161899	4.90692	2.29482	up
GO:0097352	autophagosome maturation	biological_process	7	0.0664424	MSTRG.9744	VCP	valosin containing protein [Source:NCBI gene;Acc:397524]	27.9758	2.19208	85.1024	17.5647	7.77371	10.3216	3.23247	1.69264	up
GO:0042744	hydrogen peroxide catabolic process	biological_process	8	0.0664424	MSTRG.111260	PRDX4	peroxiredoxin 4 [Source:NCBI gene;Acc:100152260]	45.342	22.0284	171.174	25.2903	26.3507	33.8255	2.79108	1.48082	up
GO:0042744	hydrogen peroxide catabolic process	biological_process	8	0.0664424	MSTRG.55039	PRDX5	peroxiredoxin 5 [Source:NCBI gene;Acc:397273]	22.5949	21.2087	71.2782	10.7464	12.6152	8.63387	3.59681	1.84672	up
GO:0007422	peripheral nervous system development	biological_process	6	0.0664424	MSTRG.45628	GDNF	glial cell derived neurotrophic factor [Source:NCBI gene;Acc:100322894]	0.422135	0.4113	9.63073	0.12798	0.103046	1.71283	5.3832	2.42847	up
GO:0007422	peripheral nervous system development	biological_process	6	0.0664424	MSTRG.77723	ERBB3	proliferation-associated 2G4 [Source:NCBI gene;Acc:100737962];erb-b2 receptor tyrosine kinase 3 [Source:NCBI gene;Acc:100525045]	15.0004	7.1419	103.668	10.9912	8.57419	20.2507	3.15977	1.65982	up
GO:0000175	3'-5'-exoribonuclease activity	molecular_function	9	0.0664424	MSTRG.17372	DIS3	DIS3 homolog, exosome endoribonuclease and 3'-5' exoribonuclease [Source:NCBI gene;Acc:100521470]	33.2242	9.97355	72.3608	15.8595	12.629	12.7897	2.7995	1.48517	up
GO:0000175	3'-5'-exoribonuclease activity	molecular_function	9	0.0664424	MSTRG.91199	TOE1	target of EGR1, exonuclease [Source:NCBI gene;Acc:100513546]	0.583574	3.09949	11.8017	0.0001	0.990874	1.07825	7.4834	2.90369	up
GO:0030308	negative regulation of cell growth	biological_process	7	0.0673019	MSTRG.36080	SIRT1	sirtuin 1 [Source:NCBI gene;Acc:751859]	10.6301	1.76344	11.8235	4.94604	0.815457	0.883822	3.64422	1.86561	up
GO:0030308	negative regulation of cell growth	biological_process	7	0.0673019	MSTRG.63890	DCUN1D3	defective in cullin neddylation 1 domain containing 3 [Source:NCBI gene;Acc:100525983]	4.71194	1.0658	6.07256	0.814534	1.20031	1.03415	3.88662	1.95852	up
GO:0030308	negative regulation of cell growth	biological_process	7	0.0673019	MSTRG.75302	PSRC1	proline and serine rich coiled-coil 1 [Source:NCBI gene;Acc:100156693]	3.49869	2.58664	8.02367	1.06738	2.13145	2.24244	2.59296	1.3746	up
GO:0030308	negative regulation of cell growth	biological_process	7	0.0673019	MSTRG.84136	SERTAD1	SERTA domain containing 1 [Source:NCBI gene;Acc:100624989]	3.03929	3.37007	25.9344	3.91084	1.98811	2.47023	3.86462	1.95033	up
GO:0030308	negative regulation of cell growth	biological_process	7	0.0673019	MSTRG.94907	PML	promyelocytic leukemia [Source:NCBI gene;Acc:100157336]	1.15143	0.48252	1.36346	0.0001	0.145145	0.0606072	14.561	3.86403	up
GO:0008630	intrinsic apoptotic signaling pathway in response to DNA damage	biological_process	7	0.0690919	MSTRG.34474	CHEK2	checkpoint kinase 2 [Source:NCBI gene;Acc:100192447]	1.44867	0.994929	39.1114	3.28603	1.92019	6.03302	3.69731	1.88648	up
GO:0008630	intrinsic apoptotic signaling pathway in response to DNA damage	biological_process	7	0.0690919	MSTRG.36080	SIRT1	sirtuin 1 [Source:NCBI gene;Acc:751859]	10.6301	1.76344	11.8235	4.94604	0.815457	0.883822	3.64422	1.86561	up
GO:0008630	intrinsic apoptotic signaling pathway in response to DNA damage	biological_process	7	0.0690919	MSTRG.94907	PML	promyelocytic leukemia [Source:NCBI gene;Acc:100157336]	1.15143	0.48252	1.36346	0.0001	0.145145	0.0606072	14.561	3.86403	up
GO:0005815	microtubule organizing center	cellular_component	6	0.0691932	MSTRG.23178	FLII	FLII, actin remodeling protein [Source:NCBI gene;Acc:110256127]	3.15465	0.838091	1.66332	0.378046	0.617969	0.520353	3.73001	1.89918	up
GO:0005815	microtubule organizing center	cellular_component	6	0.0691932	MSTRG.71127	RNF19A	ring finger protein 19A, RBR E3 ubiquitin protein ligase [Source:NCBI gene;Acc:654326]	22.9456	7.05773	23.9699	8.59493	10.0328	6.1845	2.17527	1.12119	up
GO:0005815	microtubule organizing center	cellular_component	6	0.0691932	MSTRG.87272	YTHDF2	YTH N6-methyladenosine RNA binding protein 2 [Source:NCBI gene;Acc:100623159]	16.0695	7.65382	67.3206	11.6722	2.65716	11.4534	3.5312	1.82016	up
GO:0005815	microtubule organizing center	cellular_component	6	0.0691932	MSTRG.91166	CDC20	cell division cycle 20 [Source:NCBI gene;Acc:397379]	8.22645	4.8627	32.3317	4.17399	4.82336	4.91893	3.26386	1.70658	up
GO:0005815	microtubule organizing center	cellular_component	6	0.0691932	MSTRG.94953	RPP25	ribonuclease P and MRP subunit p25 [Source:NCBI gene;Acc:100157338]	1.80152	0.249399	114.151	0.0001	0.074891	5.28154	21.6934	4.43919	up
GO:0005815	microtubule organizing center	cellular_component	6	0.0691932	MSTRG.97093	IFT43	intraflagellar transport 43 [Source:NCBI gene;Acc:100516026]	12.294	16.7529	7.99512	2.47653	5.78099	5.33694	2.72479	1.44614	up
GO:0005739	mitochondrion	cellular_component	6	0.0696394	MSTRG.11374	HSPA5	heat shock protein family A (Hsp70) member 5 [Source:NCBI gene;Acc:407060]	25.7354	23.8695	153.232	25.1424	18.497	21.2995	3.1235	1.64316	up
GO:0005739	mitochondrion	cellular_component	6	0.0696394	MSTRG.115637	BCAP31	B cell receptor associated protein 31 [Source:NCBI gene;Acc:100520774]	8.97784	3.64492	53.4602	4.38325	4.26877	10.0507	3.53334	1.82103	up
GO:0005739	mitochondrion	cellular_component	6	0.0696394	MSTRG.1284	PERP	PERP, TP53 apoptosis effector [Source:NCBI gene;Acc:100513507]	3.05956	0.73937	43.5391	2.99667	1.45738	7.48273	3.96572	1.98758	up
GO:0005739	mitochondrion	cellular_component	6	0.0696394	MSTRG.14970	DHTKD1	dehydrogenase E1 and transketolase domain containing 1 [Source:NCBI gene;Acc:102166829]	0.0001	0.195487	2.48726	0.0404328	0.0856213	0.0821311	12.8868	3.68782	up
GO:0005739	mitochondrion	cellular_component	6	0.0696394	MSTRG.21369	PTRH2	peptidyl-tRNA hydrolase 2 [Source:NCBI gene;Acc:100519562]	53.2002	49.6712	360.129	49.8169	44.9528	96.3573	2.42248	1.27648	up
GO:0005739	mitochondrion	cellular_component	6	0.0696394	MSTRG.23099	UBB	ubiquitin B [Source:NCBI gene;Acc:100125968]	3473.15	6767.26	9648.72	2255.76	2574.75	2483.51	2.71932	1.44324	up
GO:0005739	mitochondrion	cellular_component	6	0.0696394	MSTRG.26178	CHCHD4	coiled-coil-helix-coiled-coil-helix domain containing 4 [Source:NCBI gene;Acc:100154663]	29.3005	15.7394	225.038	10.053	20.1225	53.3061	3.23518	1.69385	up
GO:0005739	mitochondrion	cellular_component	6	0.0696394	MSTRG.26744	SLC25A36	solute carrier family 25 member 36 [Source:NCBI gene;Acc:100513238]	13.4574	9.89583	22.4977	5.00191	7.51217	8.5266	2.17915	1.12377	up
GO:0005739	mitochondrion	cellular_component	6	0.0696394	MSTRG.34156	ALDH2	aldehyde dehydrogenase 2 family member [Source:NCBI gene;Acc:733685]	1.89173	0.790996	6.88963	0.628468	0.43566	1.7442	3.40856	1.76916	up
GO:0005739	mitochondrion	cellular_component	6	0.0696394	MSTRG.34478	HSCB	HscB mitochondrial iron-sulfur cluster cochaperone [Source:NCBI gene;Acc:110256862]	10.4908	10.6854	23.1317	3.90145	4.86904	7.45584	2.73062	1.44923	up
GO:0005739	mitochondrion	cellular_component	6	0.0696394	MSTRG.36080	SIRT1	sirtuin 1 [Source:NCBI gene;Acc:751859]	10.6301	1.76344	11.8235	4.94604	0.815457	0.883822	3.64422	1.86561	up
GO:0005739	mitochondrion	cellular_component	6	0.0696394	MSTRG.36368	GPRL15	growth hormone inducible transmembrane protein [Source:NCBI gene;Acc:100156458];chromosome 14 C10orf99 homolog [Source:NCBI gene;Acc:100511838]	5.30518	2.45846	35.2424	3.25013	2.49136	5.39248	3.8626	1.94957	up
GO:0005739	mitochondrion	cellular_component	6	0.0696394	MSTRG.36661	TFAM	transcription factor A, mitochondrial [Source:NCBI gene;Acc:397279]	86.1876	42.3038	204.875	61.5017	52.4332	40.014	2.16543	1.11465	up
GO:0005739	mitochondrion	cellular_component	6	0.0696394	MSTRG.38380	SFXN4	sideroflexin 4 [Source:NCBI gene;Acc:100154966]	1.45367	0.617409	9.60897	0.0139087	0.699632	1.7236	4.79253	2.26079	up
GO:0005739	mitochondrion	cellular_component	6	0.0696394	MSTRG.4419	ACAA2	acetyl-CoA acyltransferase 2 [Source:NCBI gene;Acc:100312959]	1.19107	1.62307	7.68735	0.589727	1.08169	0.701486	4.42558	2.14587	up
[truncated: 3,884 more rows]

## Sheet: KEGG enrichment
pathway_id	pathway_name	pvalue	Gene_ID	Gene_name	KO_ENTRY	EC	Description	FPKM.VZ_4C_1	FPKM.VZ_4C_2	FPKM.VZ_4C_3	FPKM.FZ_4C_1	FPKM.FZ_4C_2	FPKM.FZ_4C_3	fc	log2(fc)	regulation
[truncated: 729 more rows]
