# Supplementary material for: Transcriptome Analysis of mRNAs and Long Non-Coding RNAs During Subsequent Embryo Development of Porcine Cloned Zygotes After Vitrification
Source: Front Genet. 2021 Dec 17;12:753327. doi: 10.3389/fgene.2021.753327 (PMC8718616; doi:10.3389/fgene.2021.753327)
Supplement: Supplementary file 12 [file Table5.XLSX]

## Sheet: Sheet1
gene_id	gene_name	transcript_id	GO	KEGG	KO_ENTRY	EC	Description	trans_type	FPKM.VZ_B_1	FPKM.VZ_B_2	FPKM.VZ_B_3	FPKM.FZ_B_1	FPKM.FZ_B_2	FPKM.FZ_B_3	fc	log2(fc)	pval	regulation	significant
MSTRG.115845	ENSSSCG00000035838	ENSSSCT00000057638;ENSSSCT00000048488;ENSSSCT00000046973;ENSSSCT00000051753	GO:0016787(hydrolase activity);GO:0016787(hydrolase activity)	NA	K17623	EC:3.1.3.96	pseudouridine 5'-phosphatase [Source:NCBI gene;Acc:100521877]	protein_coding	4.8237	1.48165	5.63087	0.0001	0.0001	0.0001	39787.4	15.28	4.11398e-11	up	yes
MSTRG.76339	FBLN1	ENSSSCT00000050278;ENSSSCT00000046398;ENSSSCT00000000011	GO:0001933(negative regulation of protein phosphorylation);GO:0001968(fibronectin binding);GO:0005201(extracellular matrix structural constituent);GO:0005509(calcium ion binding);GO:0005576(extracellular region);GO:0005604(basement membrane);GO:0005615(extracellular space);GO:0007162(negative regulation of cell adhesion);GO:0008022(protein C-terminus binding);GO:0010952(positive regulation of pep…	NA	K17307	NA	fibulin 1 [Source:NCBI gene;Acc:100519144]	protein_coding	0.0001	0.0001	0.00269081	0.0746475	0.62315	0.693968	0.00207708	-8.91123	6.54099e-09	down	yes
MSTRG.104292	HBE1	ENSSSCT00000016077	GO:0004601(peroxidase activity);GO:0005344(oxygen carrier activity);GO:0005515(protein binding);GO:0005833(hemoglobin complex);GO:0015671(oxygen transport);GO:0019825(oxygen binding);GO:0020037(heme binding);GO:0031720(haptoglobin binding);GO:0031721(hemoglobin alpha binding);GO:0031838(haptoglobin-hemoglobin complex);GO:0042744(hydrogen peroxide catabolic process);GO:0043177(organic acid binding…	NA	K13825	NA	hemoglobin subunit epsilon 1 [Source:NCBI gene;Acc:407067]	protein_coding	0.818903	2.26237	21.0449	455.706	855.922	330.84	0.014689	-6.08912	2.12939e-08	down	yes
MSTRG.32501	CLU	ENSSSCT00000047882;ENSSSCT00000033441;ENSSSCT00000033746;ENSSSCT00000036649;ENSSSCT00000035611;ENSSSCT00000055702;ENSSSCT00000010601	GO:0000902(cell morphogenesis);GO:0001540(amyloid-beta binding);GO:0001774(microglial cell activation);GO:0005102(signaling receptor binding);GO:0005515(protein binding);GO:0005576(extracellular region);GO:0005615(extracellular space);GO:0005634(nucleus);GO:0005737(cytoplasm);GO:0005739(mitochondrion);GO:0005743(mitochondrial inner membrane);GO:0005783(endoplasmic reticulum);GO:0005829(cytosol);G…	04610(Complement and coagulation cascades);04610(Complement and coagulation cascades)	K17252	NA	clusterin [Source:NCBI gene;Acc:397025]	protein_coding	0.0638075	0.187277	0.115231	0.324936	6.60747	5.42466	0.0296442	-5.07611	1.22188e-07	down	yes
MSTRG.56811	ENSSSCG00000013386	ENSSSCT00000014621;ENSSSCT00000038491;ENSSSCT00000063613	GO:0005179(hormone activity);GO:0005576(extracellular region);GO:0005615(extracellular space);GO:0005623(cell);GO:0007189(adenylate cyclase-activating G protein-coupled receptor signaling pathway);GO:0010469(regulation of signaling receptor activity);GO:0031716(calcitonin receptor binding);GO:0051480(regulation of cytosolic calcium ion concentration);GO:0051480(regulation of cytosolic calcium ion…	04080(Neuroactive ligand-receptor interaction);04270(Vascular smooth muscle contraction);04270(Vascular smooth muscle contraction)	K12332	NA	mediator complex subunit 23 [Source:NCBI gene;Acc:396573]	protein_coding	0.370909	0.199027	0.415062	1.20278	8.45174	7.23214	0.05833	-4.09962	1.42491e-07	down	yes
MSTRG.113748	ENSSSCG00000034054	ENSSSCT00000063996	GO:0003676(nucleic acid binding);GO:0003723(RNA binding);GO:0003729(mRNA binding);GO:0005634(nucleus);GO:0005737(cytoplasm);GO:0006406(mRNA export from nucleus)	03008(Ribosome biogenesis in eukaryotes);03013(RNA transport);03015(mRNA surveillance pathway);05164(Influenza A);05168(Herpes simplex virus 1 infection)	K14284	NA	nuclear RNA export factor 3-like [Source:NCBI gene;Acc:102164431]	protein_coding	0.0001	0.0001	0.0001	0.585082	0.486707	1.28794	0.000127133	-12.9414	3.63705e-07	down	yes
MSTRG.93129	TCP11	ENSSSCT00000001710;ENSSSCT00000058824	GO:0001669(acrosomal vesicle);GO:0036126(sperm flagellum);GO:0036126(sperm flagellum)	NA	NA	NA	t-complex 11 [Source:NCBI gene;Acc:100154604]	protein_coding	0.0001	0.0001	0.0001	0.0001	1.19628	3.47802	6.41793e-05	-13.9275	8.32496e-07	down	yes
MSTRG.57483	HAPLN4;TM6SF2	ENSSSCT00000050269;ENSSSCT00000052426;ENSSSCT00000048114	GO:0005540(hyaluronic acid binding);GO:0007155(cell adhesion);GO:0005789(endoplasmic reticulum membrane);GO:0016020(membrane);GO:0016021(integral component of membrane);GO:0019216(regulation of lipid metabolic process);GO:0033116(endoplasmic reticulum-Golgi intermediate compartment membrane);GO:0033116(endoplasmic reticulum-Golgi intermediate compartment membrane)	NA	K06853	NA	hyaluronan and proteoglycan link protein 4 [Source:NCBI gene;Acc:110259312];transmembrane 6 superfamily member 2 [Source:NCBI gene;Acc:110259311]	protein_coding	0.0602336	0.0858548	0.0863074	0.65358	1.372	0.766004	0.0832486	-3.58643	9.25522e-07	down	yes
MSTRG.85496	ENSSSCG00000037571	ENSSSCT00000066072	NA	NA	NA	NA		protein_coding	0.0001	0.0001	0.0001	0.951082	0.0001	0.876868	0.000164109	-12.5731	9.32016e-07	down	yes
MSTRG.96419	ENSSSCG00000002261	ENSSSCT00000002518	GO:0003735(structural constituent of ribosome);GO:0005840(ribosome);GO:0006412(translation)	NA	NA	NA		protein_coding	8.99742	8.21962	0.0001	0.0001	0.0001	0.0001	57390.5	15.8085	7.0496e-06	up	yes
MSTRG.43515	ENSSSCG00000037703	ENSSSCT00000045266	NA	NA	NA	NA	PC-esterase domain-containing protein 1B-like [Source:NCBI gene;Acc:100626390]	protein_coding	0.0001	0.0001	0.0001	0.210998	0.0723344	0.156335	0.000682333	-10.5172	9.66109e-06	down	yes
MSTRG.73528	DDR2	ENSSSCT00000058699;ENSSSCT00000006946;ENSSSCT00000045092;ENSSSCT00000040793	GO:0001952(regulation of cell-matrix adhesion);GO:0003416(endochondral bone growth);GO:0004672(protein kinase activity);GO:0004713(protein tyrosine kinase activity);GO:0004714(transmembrane receptor protein tyrosine kinase activity);GO:0005518(collagen binding);GO:0005524(ATP binding);GO:0005886(plasma membrane);GO:0005887(integral component of plasma membrane);GO:0006468(protein phosphorylation)…	NA	K05125	EC:2.7.10.1	discoidin domain receptor tyrosine kinase 2 [Source:NCBI gene;Acc:100154199]	protein_coding	0.00714054	0.0001	0.0001	0.0230846	0.370525	0.29827	0.0106096	-6.55849	1.61516e-05	down	yes
MSTRG.105286	ENSSSCG00000028810	ENSSSCT00000030083	GO:0005515(protein binding);GO:0008270(zinc ion binding);GO:0046872(metal ion binding)	NA	K12019	NA	tripartite motif-containing protein 43-like [Source:NCBI gene;Acc:100623167]	protein_coding	0.341593	0.478162	0.0001	0.161757	127.236	4.47532	0.006217	-7.32957	3.07652e-05	down	yes
MSTRG.76872	SLC16A8	ENSSSCT00000000119;ENSSSCT00000042449	GO:0005887(integral component of plasma membrane);GO:0008028(monocarboxylic acid transmembrane transporter activity);GO:0015129(lactate transmembrane transporter activity);GO:0015718(monocarboxylic acid transport);GO:0016020(membrane);GO:0016021(integral component of membrane);GO:0035873(lactate transmembrane transport);GO:0055085(transmembrane transport);GO:0055085(transmembrane transport)	NA	K08185	NA	solute carrier family 16 member 8 [Source:NCBI gene;Acc:100524435]	protein_coding	0.0001	0.0001	0.0001	0.659141	0.587046	0.140014	0.000216419	-12.1739	3.19744e-05	down	yes
MSTRG.57577	ISYNA1	ENSSSCT00000057176;ENSSSCT00000059009;ENSSSCT00000051346	GO:0004512(inositol-3-phosphate synthase activity);GO:0006021(inositol biosynthetic process);GO:0008654(phospholipid biosynthetic process);GO:0008654(phospholipid biosynthetic process)	NA	NA	NA	inositol-3-phosphate synthase 1 [Source:HGNC Symbol;Acc:HGNC:29821]	protein_coding	6.14088	2.55768	11.2611	31.3431	48.1851	32.9993	0.177375	-2.49512	3.27369e-05	down	yes
MSTRG.64543	SEC14L5	ENSSSCT00000008687	NA	NA	NA	NA	SEC14 like lipid binding 5 [Source:NCBI gene;Acc:100524795]	protein_coding	3.91857	4.15196	0.465405	0.492026	0.134236	0.176411	10.6344	3.41066	3.7181e-05	up	yes
MSTRG.22094	FAM57A	ENSSSCT00000019383;ENSSSCT00000058531	GO:0005886(plasma membrane);GO:0016020(membrane);GO:0016021(integral component of membrane);GO:0016021(integral component of membrane)	NA	NA	NA	family with sequence similarity 57 member A [Source:NCBI gene;Acc:100524042]	protein_coding	0.0448088	0.74881	1.46881	0.0001	0.0001	0.0307078	73.1992	6.19376	4.88939e-05	up	yes
MSTRG.94138	CHRNA3	ENSSSCT00000001958;ENSSSCT00000062231;ENSSSCT00000053544;ENSSSCT00000064641	GO:0004888(transmembrane signaling receptor activity);GO:0005216(ion channel activity);GO:0005230(extracellular ligand-gated ion channel activity);GO:0005886(plasma membrane);GO:0005887(integral component of plasma membrane);GO:0005892(acetylcholine-gated channel complex);GO:0006811(ion transport);GO:0007165(signal transduction);GO:0007268(chemical synaptic transmission);GO:0007271(synaptic trans…	04080(Neuroactive ligand-receptor interaction);04725(Cholinergic synapse);04725(Cholinergic synapse)	K04805	NA	cholinergic receptor nicotinic alpha 3 subunit [Source:NCBI gene;Acc:100151989]	protein_coding	0.0001	0.0001	0.0001	0.0167645	0.164848	0.160826	0.00087607	-10.1567	5.34829e-05	down	yes
MSTRG.71679	ATP6V0D2	ENSSSCT00000006731	GO:0005765(lysosomal membrane);GO:0005769(early endosome);GO:0006811(ion transport);GO:0007034(vacuolar transport);GO:0007035(vacuolar acidification);GO:0008553(proton-exporting ATPase activity, phosphorylative mechanism);GO:0015078(proton transmembrane transporter activity);GO:0015991(ATP hydrolysis coupled proton transport);GO:0016020(membrane);GO:0016324(apical plasma membrane);GO:0016471(vacu…	00190(Oxidative phosphorylation);04142(Lysosome);04145(Phagosome);04721(Synaptic vesicle cycle);04966(Collecting duct acid secretion);05152(Tuberculosis);05165(Human papillomavirus infection);05203(Viral carcinogenesis);05323(Rheumatoid arthritis)	K02146	NA	ATPase H+ transporting V0 subunit d2 [Source:NCBI gene;Acc:100521494]	protein_coding	19.8475	17.3857	25.7069	4.59659	5.93148	4.99082	4.0557	2.01995	5.66954e-05	up	yes
MSTRG.76111	WDR63	ENSSSCT00000051500;ENSSSCT00000064526;ENSSSCT00000050119;ENSSSCT00000051239;ENSSSCT00000062030;ENSSSCT00000007615	GO:0005515(protein binding);GO:0007018(microtubule-based movement);GO:0008574(ATP-dependent microtubule motor activity, plus-end-directed);GO:0030286(dynein complex);GO:0045503(dynein light chain binding);GO:0045504(dynein heavy chain binding);GO:0045504(dynein heavy chain binding)	NA	NA	NA	WD repeat domain 63 [Source:NCBI gene;Acc:100157444]	protein_coding	0.0166337	0.00882958	0.0001	0.0828433	0.302888	0.199836	0.0436556	-4.51769	6.34141e-05	down	yes
MSTRG.13160	GPR37L1	ENSSSCT00000065166	GO:0003085(negative regulation of systemic arterial blood pressure);GO:0004930(G protein-coupled receptor activity);GO:0005886(plasma membrane);GO:0007186(G protein-coupled receptor signaling pathway);GO:0007193(adenylate cyclase-inhibiting G protein-coupled receptor signaling pathway);GO:0008528(G protein-coupled peptide receptor activity);GO:0016020(membrane);GO:0016021(integral component of me…	NA	K04244	NA	G protein-coupled receptor 37 like 1 [Source:NCBI gene;Acc:100624431]	protein_coding	0.0001	0.45696	0.48994	0.0001	0.0001	0.0001	3156.67	11.6242	8.43271e-05	up	yes
MSTRG.74177	S100A4	ENSSSCT00000033355;ENSSSCT00000007206	GO:0005509(calcium ion binding);GO:0005634(nucleus);GO:0042802(identical protein binding);GO:0043123(positive regulation of I-kappaB kinase/NF-kappaB signaling);GO:0046872(metal ion binding);GO:0046914(transition metal ion binding);GO:0048471(perinuclear region of cytoplasm);GO:0050786(RAGE receptor binding);GO:0050786(RAGE receptor binding)	NA	NA	NA	S100 calcium binding protein A4 [Source:NCBI gene;Acc:100156358]	protein_coding	0.0001	0.0001	0.0001	0.0001	1.34445	4.08219	5.52818e-05	-14.1428	0.000102998	down	yes
MSTRG.85194	SPACA6	ENSSSCT00000003597	GO:0007342(fusion of sperm to egg plasma membrane involved in single fertilization);GO:0016020(membrane);GO:0016021(integral component of membrane)	NA	NA	NA	sperm acrosome associated 6 [Source:HGNC Symbol;Acc:HGNC:27113]	protein_coding	0.141347	0.601063	0.399451	1.43732	2.76461	1.3521	0.205591	-2.28215	0.000142663	down	yes
MSTRG.106210	APOA1	ENSSSCT00000034599;ENSSSCT00000037402;ENSSSCT00000053994	GO:0001540(amyloid-beta binding);GO:0001932(regulation of protein phosphorylation);GO:0001935(endothelial cell proliferation);GO:0002740(negative regulation of cytokine secretion involved in immune response);GO:0005102(signaling receptor binding);GO:0005319(lipid transporter activity);GO:0005543(phospholipid binding);GO:0005576(extracellular region);GO:0005615(extracellular space);GO:0006644(phos…	03320(PPAR signaling pathway);04975(Fat digestion and absorption);04977(Vitamin digestion and absorption);04979(Cholesterol metabolism);05143(African trypanosomiasis);05143(African trypanosomiasis)	K08757	NA	apolipoprotein A1 [Source:NCBI gene;Acc:397691]	protein_coding	7.90267	0.154046	34.4247	48.5012	654.438	598.979	0.0326299	-4.93766	0.000173948	down	yes
MSTRG.86012	ENSSSCG00000035477	ENSSSCT00000045358	NA	NA	NA	NA		protein_coding	1.75555	0.013113	5.39944	0.011991	0.09009	0.0001	70.151	6.13239	0.00018292	up	yes
MSTRG.84937	ENSSSCG00000035586	ENSSSCT00000042683;ENSSSCT00000055580;ENSSSCT00000040707	GO:0004252(serine-type endopeptidase activity);GO:0006508(proteolysis);GO:0008233(peptidase activity);GO:0008236(serine-type peptidase activity);GO:0016787(hydrolase activity);GO:0016787(hydrolase activity)	NA	K09463	EC:3.4.21.119	kallikrein related peptidase 13 [Source:NCBI gene;Acc:110261032]	protein_coding	0.0001	0.0507428	0.141163	0.903865	1.25394	0.894021	0.062915	-3.99045	0.000195191	down	yes
MSTRG.43181	GPR1	ENSSSCT00000017562;ENSSSCT00000037267	GO:0004930(G protein-coupled receptor activity);GO:0005654(nucleoplasm);GO:0005886(plasma membrane);GO:0005887(integral component of plasma membrane);GO:0007165(signal transduction);GO:0007186(G protein-coupled receptor signaling pathway);GO:0007218(neuropeptide signaling pathway);GO:0016020(membrane);GO:0016021(integral component of membrane);GO:0042277(peptide binding);GO:0042923(neuropeptide b…	NA	K04310	NA	G protein-coupled receptor 1 [Source:NCBI gene;Acc:100415936]	protein_coding	0.445725	0.0811693	0.348986	4.26631	2.22964	0.878103	0.118779	-3.07365	0.000198755	down	yes
MSTRG.99225	SLC34A2	ENSSSCT00000009582	GO:0001701(in utero embryonic development);GO:0005436(sodium:phosphate symporter activity);GO:0005886(plasma membrane);GO:0005903(brush border);GO:0006817(phosphate ion transport);GO:0015321(sodium-dependent phosphate transmembrane transporter activity);GO:0016020(membrane);GO:0016021(integral component of membrane);GO:0016324(apical plasma membrane);GO:0030643(cellular phosphate ion homeostasis)…	04928(Parathyroid hormone synthesis, secretion and action)	K14683	NA	solute carrier family 34 member 2 [Source:NCBI gene;Acc:641347]	protein_coding	4.08471	5.69057	6.21681	0.52992	1.19663	1.56984	4.8514	2.2784	0.000201439	up	yes
MSTRG.70795	RSPO2	ENSSSCT00000006623	GO:0001649(osteoblast differentiation);GO:0005102(signaling receptor binding);GO:0005109(frizzled binding);GO:0005576(extracellular region);GO:0005615(extracellular space);GO:0008201(heparin binding);GO:0009986(cell surface);GO:0030177(positive regulation of Wnt signaling pathway);GO:0030282(bone mineralization);GO:0035115(embryonic forelimb morphogenesis);GO:0035116(embryonic hindlimb morphogene…	04310(Wnt signaling pathway)	K23097	NA	R-spondin 2 [Source:NCBI gene;Acc:100154008]	protein_coding	0.0001	0.0001	0.0001	0.00120134	0.121161	0.10495	0.00131977	-9.5655	0.000220119	down	yes
MSTRG.63193	ENSSSCG00000035984	ENSSSCT00000038741	NA	NA	NA	NA		protein_coding	0.014506	0.03316	0.0578844	0.233415	0.298233	0.302464	0.126542	-2.98231	0.000228713	down	yes
MSTRG.35417	FAM13C	ENSSSCT00000048997;ENSSSCT00000042655;ENSSSCT00000011175	NA	NA	NA	NA	family with sequence similarity 13 member C [Source:NCBI gene;Acc:100525364]	protein_coding	0.0001	0.0001	0.0001	0.0001	0.615207	0.312333	0.000323401	-11.5944	0.000251115	down	yes
MSTRG.114467	SEPT6	ENSSSCT00000033202;ENSSSCT00000034429;ENSSSCT00000013798;ENSSSCT00000035573;ENSSSCT00000034508;ENSSSCT00000035644;ENSSSCT00000036221	GO:0000166(nucleotide binding);GO:0003924(GTPase activity);GO:0005525(GTP binding);GO:0005940(septin ring);GO:0008021(synaptic vesicle);GO:0015630(microtubule cytoskeleton);GO:0031105(septin complex);GO:0032154(cleavage furrow);GO:0032173(septin collar);GO:0032947(protein-containing complex scaffold activity);GO:0043679(axon terminus);GO:0060271(cilium assembly);GO:0061640(cytoskeleton-dependent …	05100(Bacterial invasion of epithelial cells);05100(Bacterial invasion of epithelial cells)	K16939	NA	septin 6 [Source:NCBI gene;Acc:100515873]	protein_coding	0.0001	0.0001	0.040688	0.107458	0.554192	0.759262	0.0287759	-5.119	0.000252388	down	yes
MSTRG.38052	ACSL5	ENSSSCT00000039927;ENSSSCT00000029660;ENSSSCT00000038288;ENSSSCT00000060148;ENSSSCT00000064848;ENSSSCT00000062851;ENSSSCT00000026254	GO:0003824(catalytic activity);GO:0005634(nucleus);GO:0005730(nucleolus);GO:0005739(mitochondrion);GO:0016020(membrane);GO:0016021(integral component of membrane);GO:0016021(integral component of membrane)	00061(Fatty acid biosynthesis);00071(Fatty acid degradation);03320(PPAR signaling pathway);04146(Peroxisome);04216(Ferroptosis);04714(Thermogenesis);04920(Adipocytokine signaling pathway);04920(Adipocytokine signaling pathway)	K01897	EC:6.2.1.3	acyl-CoA synthetase long chain family member 5 [Source:NCBI gene;Acc:100157521]	protein_coding	0.00649297	0.0001	0.011391	0.249554	0.202895	0.142125	0.0302467	-5.04708	0.000329948	down	yes
MSTRG.100071	KIT	ENSSSCT00000009679;ENSSSCT00000062378	GO:0000166(nucleotide binding);GO:0000187(activation of MAPK activity);GO:0001541(ovarian follicle development);GO:0002020(protease binding);GO:0002244(hematopoietic progenitor cell differentiation);GO:0002318(myeloid progenitor cell differentiation);GO:0002320(lymphoid progenitor cell differentiation);GO:0002327(immature B cell differentiation);GO:0002371(dendritic cell cytokine production);GO:0…	04010(MAPK signaling pathway);04014(Ras signaling pathway);04015(Rap1 signaling pathway);04072(Phospholipase D signaling pathway);04151(PI3K-Akt signaling pathway);04640(Hematopoietic cell lineage);04916(Melanogenesis);05200(Pathways in cancer);05221(Acute myeloid leukemia);05224(Breast cancer);05230(Central carbon metabolism in cancer);05230(Central carbon metabolism in cancer)	K05091	EC:2.7.10.1	KIT proto-oncogene receptor tyrosine kinase [Source:NCBI gene;Acc:396810]	protein_coding	0.0001	0.0128111	0.086126	0.187116	0.757475	1.12543	0.0478435	-4.38553	0.000372924	down	yes
MSTRG.89429	ENSSSCG00000003753	ENSSSCT00000004155	GO:0016020(membrane);GO:0016021(integral component of membrane)	NA	NA	NA	PDZK1 interacting protein 1 [Source:NCBI gene;Acc:414756]	protein_coding	0.0001	0.0001	0.0001	0.0001	1.07311	2.2406	9.05301e-05	-13.4312	0.00042631	down	yes
MSTRG.86371	ENSSSCG00000040680;ENSSSCG00000039417;ENSSSCG00000037632;ENSSSCG00000037747	ENSSSCT00000038849;ENSSSCT00000038001;ENSSSCT00000041580;ENSSSCT00000066413;ENSSSCT00000062055;ENSSSCT00000036705;ENSSSCT00000060732;ENSSSCT00000044733	GO:0008284(positive regulation of cell population proliferation);GO:0043066(negative regulation of apoptotic process);GO:0045596(negative regulation of cell differentiation);GO:0045892(negative regulation of transcription, DNA-templated);GO:0045892(negative regulation of transcription, DNA-templated)	NA	NA	NA	PRAME family member 27-like [Source:NCBI gene;Acc:100517101];PRAME family member 12-like [Source:NCBI gene;Acc:100517830];melanoma antigen preferentially expressed in tumors-like [Source:NCBI gene;Acc:100517659]	protein_coding	0.0374866	0.0534666	0.0001	0.0106631	3.96736	0.0955314	0.0223523	-5.48343	0.000478275	down	yes
MSTRG.58485	ENSSSCG00000040926;ENSSSCG00000013559;ENSSSCG00000033635	ENSSSCT00000014807;ENSSSCT00000014809;ENSSSCT00000025108;ENSSSCT00000014811	GO:0000398(mRNA splicing, via spliceosome);GO:0003676(nucleic acid binding);GO:0003723(RNA binding);GO:0003729(mRNA binding);GO:0003730(mRNA 3'-UTR binding);GO:0005623(cell);GO:0006397(mRNA processing);GO:0006406(mRNA export from nucleus);GO:1990904(ribonucleoprotein complex);GO:0000122(negative regulation of transcription by RNA polymerase II);GO:0005634(nucleus);GO:0006346(methylation-dependent…	NA	NA	NA	putative methyl-CpG-binding domain protein 3-like 5 [Source:NCBI gene;Acc:102167984]	protein_coding	0.0189457	0.0178752	0.0920196	0.0001	13.0292	0.388846	0.00960194	-6.70246	0.000484454	down	yes
MSTRG.49488	OXT	ENSSSCT00000007837	GO:0005179(hormone activity);GO:0005185(neurohypophyseal hormone activity);GO:0005576(extracellular region);GO:0005615(extracellular space);GO:0005737(cytoplasm);GO:0009612(response to mechanical stimulus);GO:0010469(regulation of signaling receptor activity);GO:0032094(response to food);GO:0043207(response to external biotic stimulus);GO:0120162(positive regulation of cold-induced thermogenesis)	04024(cAMP signaling pathway);04080(Neuroactive ligand-receptor interaction);04921(Oxytocin signaling pathway)	K05243	NA	oxytocin/neurophysin I prepropeptide [Source:NCBI gene;Acc:100152272]	protein_coding	0.371484	3.78767	2.65138	10.476	16.6028	12.6313	0.171507	-2.54366	0.000563113	down	yes
MSTRG.85851	ESPN	ENSSSCT00000003744;ENSSSCT00000053989;ENSSSCT00000032296	GO:0003779(actin binding);GO:0005515(protein binding);GO:0005737(cytoplasm);GO:0005903(brush border);GO:0007626(locomotory behavior);GO:0015629(actin cytoskeleton);GO:0030046(parallel actin filament bundle assembly);GO:0031941(filamentous actin);GO:0032420(stereocilium);GO:0032421(stereocilium bundle);GO:0032426(stereocilium tip);GO:0051015(actin filament binding);GO:0051017(actin filament bundle…	NA	NA	NA	espin [Source:NCBI gene;Acc:100515838]	protein_coding	0.111584	0.0118109	0.206471	1.06877	1.51591	0.639069	0.102324	-3.28878	0.000781323	down	yes
MSTRG.31253	CLIC6	ENSSSCT00000045144;ENSSSCT00000048208;ENSSSCT00000046533;ENSSSCT00000045137;ENSSSCT00000050460;ENSSSCT00000029780;ENSSSCT00000064671	GO:0005244(voltage-gated ion channel activity);GO:0005254(chloride channel activity);GO:0005515(protein binding);GO:0005737(cytoplasm);GO:0005886(plasma membrane);GO:0006811(ion transport);GO:0006821(chloride transport);GO:0016020(membrane);GO:0031749(D2 dopamine receptor binding);GO:0031750(D3 dopamine receptor binding);GO:0031751(D4 dopamine receptor binding);GO:0034220(ion transmembrane transp…	NA	K05026	NA	chloride intracellular channel 6 [Source:NCBI gene;Acc:100622868]	protein_coding	0.0865368	0.011332	0.475125	0.411804	4.24089	2.90331	0.075833	-3.72103	0.000935141	down	yes
MSTRG.83072	ESRP2	ENSSSCT00000040417;ENSSSCT00000043494;ENSSSCT00000039065;ENSSSCT00000060046;ENSSSCT00000058356	GO:0000380(alternative mRNA splicing, via spliceosome);GO:0003676(nucleic acid binding);GO:0003729(mRNA binding);GO:0005634(nucleus);GO:0005654(nucleoplasm);GO:0043484(regulation of RNA splicing);GO:0050679(positive regulation of epithelial cell proliferation);GO:0060441(epithelial tube branching involved in lung morphogenesis);GO:0060445(branching involved in salivary gland morphogenesis);GO:006…	NA	K14947	NA	epithelial splicing regulatory protein 2 [Source:NCBI gene;Acc:110260946]	protein_coding	2.29148	0.898001	0.629454	3.35524	4.35767	4.3852	0.315664	-1.66354	0.000960124	down	yes
MSTRG.1528	VNN1	ENSSSCT00000004620	GO:0002526(acute inflammatory response);GO:0002544(chronic inflammatory response);GO:0006807(nitrogen compound metabolic process);GO:0006954(inflammatory response);GO:0015939(pantothenate metabolic process);GO:0016811(hydrolase activity, acting on carbon-nitrogen (but not peptide) bonds, in linear amides);GO:0017159(pantetheine hydrolase activity);GO:0033089(positive regulation of T cell differen…	00770(Pantothenate and CoA biosynthesis)	K08069	EC:3.5.1.92	vanin 1 [Source:NCBI gene;Acc:397246]	protein_coding	13.1266	3.72891	6.07575	2.44578	1.5416	1.74772	3.9984	1.99942	0.000985625	up	yes
MSTRG.86261	NPPB	ENSSSCT00000003809	GO:0003085(negative regulation of systemic arterial blood pressure);GO:0005179(hormone activity);GO:0005576(extracellular region);GO:0005615(extracellular space);GO:0005634(nucleus);GO:0005737(cytoplasm);GO:0006182(cGMP biosynthetic process);GO:0007168(receptor guanylyl cyclase signaling pathway);GO:0007218(neuropeptide signaling pathway);GO:0010469(regulation of signaling receptor activity);GO:0…	04022(cGMP-PKG signaling pathway);04270(Vascular smooth muscle contraction);04714(Thermogenesis)	K12335	NA	natriuretic peptide B [Source:NCBI gene;Acc:396844]	protein_coding	15.7932	24.9488	75.1633	12.9549	8.01306	5.32986	4.40741	2.13993	0.00124771	up	yes
MSTRG.83758	SLC7A9	ENSSSCT00000064228;ENSSSCT00000037041;ENSSSCT00000054561;ENSSSCT00000027536	GO:0015175(neutral amino acid transmembrane transporter activity);GO:0015179(L-amino acid transmembrane transporter activity);GO:0015184(L-cystine transmembrane transporter activity);GO:0015804(neutral amino acid transport);GO:0015811(L-cystine transport);GO:0016020(membrane);GO:0016021(integral component of membrane);GO:0016324(apical plasma membrane);GO:0022857(transmembrane transporter activit…	04974(Protein digestion and absorption);04974(Protein digestion and absorption)	K13868	NA	solute carrier family 7 member 9 [Source:NCBI gene;Acc:100037973]	protein_coding	0.384958	0.0652165	4.08627	7.84662	22.847	21.3437	0.0871767	-3.51991	0.00124813	down	yes
MSTRG.37418	RRP12	ENSSSCT00000011504	GO:0005730(nucleolus)	NA	K14794	NA	ribosomal RNA processing 12 homolog [Source:NCBI gene;Acc:100155987]	protein_coding	1.32446	0.946196	1.3299	2.84615	4.17004	3.88516	0.330285	-1.59822	0.00139913	down	yes
MSTRG.48158	ZDHHC2	ENSSSCT00000007647;ENSSSCT00000066229;ENSSSCT00000025773	GO:0005783(endoplasmic reticulum);GO:0005794(Golgi apparatus);GO:0005887(integral component of plasma membrane);GO:0006612(protein targeting to membrane);GO:0016020(membrane);GO:0016021(integral component of membrane);GO:0016409(palmitoyltransferase activity);GO:0016740(transferase activity);GO:0016746(transferase activity, transferring acyl groups);GO:0018230(peptidyl-L-cysteine S-palmitoylation…	NA	K20028	EC:2.3.1.225	zinc finger DHHC-type containing 2 [Source:NCBI gene;Acc:100516118]	protein_coding	0.745768	1.31287	2.0918	0.159247	0.313025	0.299151	5.38023	2.42767	0.00143563	up	yes
MSTRG.106656	HEPACAM	ENSSSCT00000016571	GO:0005911(cell-cell junction);GO:0016020(membrane);GO:0016021(integral component of membrane);GO:0030424(axon);GO:0034613(cellular protein localization)	NA	K23116	NA	hepatic and glial cell adhesion molecule [Source:NCBI gene;Acc:100523198]	protein_coding	142.317	154.013	156.107	312.359	378.381	338.725	0.439487	-1.18611	0.00152362	down	yes
MSTRG.82996	PLEKHG4	ENSSSCT00000003080	GO:0005089(Rho guanyl-nucleotide exchange factor activity);GO:0035023(regulation of Rho protein signal transduction);GO:0090630(activation of GTPase activity)	NA	NA	NA	pleckstrin homology and RhoGEF domain containing G4 [Source:NCBI gene;Acc:100524497]	protein_coding	0.0001	0.0412629	0.0001	0.142061	0.44872	0.295945	0.0467596	-4.41859	0.00152714	down	yes
MSTRG.37958	DUSP5	ENSSSCT00000056464	GO:0000188(inactivation of MAPK activity);GO:0004721(phosphoprotein phosphatase activity);GO:0004725(protein tyrosine phosphatase activity);GO:0006470(protein dephosphorylation);GO:0008138(protein tyrosine/serine/threonine phosphatase activity);GO:0016311(dephosphorylation);GO:0016787(hydrolase activity);GO:0016791(phosphatase activity);GO:0017017(MAP kinase tyrosine/serine/threonine phosphatase …	04010(MAPK signaling pathway)	K04459	3.1.3.48;EC:3.1.3.16	dual specificity phosphatase 5 [Source:NCBI gene;Acc:100157144]	protein_coding	3.8268	3.1516	1.75544	0.466924	0.913539	0.836956	3.93874	1.97773	0.00172351	up	yes
MSTRG.95292	SPTSSA	ENSSSCT00000044669	GO:0004758(serine C-palmitoyltransferase activity);GO:0005783(endoplasmic reticulum);GO:0008104(protein localization);GO:0016020(membrane);GO:0016021(integral component of membrane);GO:0017059(serine C-palmitoyltransferase complex);GO:0046513(ceramide biosynthetic process)	NA	NA	NA	serine palmitoyltransferase small subunit A [Source:NCBI gene;Acc:100156815]	protein_coding	198.225	81.7458	114.852	59.4537	35.1621	34.9775	3.04663	1.60722	0.001901	up	yes
MSTRG.100061	PDGFRA	ENSSSCT00000009678	GO:0000166(nucleotide binding);GO:0001553(luteinization);GO:0001701(in utero embryonic development);GO:0002244(hematopoietic progenitor cell differentiation);GO:0004672(protein kinase activity);GO:0004713(protein tyrosine kinase activity);GO:0004714(transmembrane receptor protein tyrosine kinase activity);GO:0005018(platelet-derived growth factor alpha-receptor activity);GO:0005021(vascular endot…	01521(EGFR tyrosine kinase inhibitor resistance);04010(MAPK signaling pathway);04014(Ras signaling pathway);04015(Rap1 signaling pathway);04020(Calcium signaling pathway);04072(Phospholipase D signaling pathway);04144(Endocytosis);04151(PI3K-Akt signaling pathway);04510(Focal adhesion);04540(Gap junction);04630(Jak-STAT signaling pathway);04810(Regulation of actin cytoskeleton);05163(Human cytome…	K04363	EC:2.7.10.1	platelet derived growth factor receptor alpha [Source:NCBI gene;Acc:100627123]	protein_coding	0.156894	0.152082	0.824092	1.13637	2.14131	2.6891	0.189896	-2.39672	0.00191349	down	yes
MSTRG.112949	GJB1	ENSSSCT00000032791;ENSSSCT00000013552;ENSSSCT00000035255	GO:0005737(cytoplasm);GO:0005886(plasma membrane);GO:0005921(gap junction);GO:0005922(connexin complex);GO:0007154(cell communication);GO:0016020(membrane);GO:0016021(integral component of membrane);GO:0030054(cell junction);GO:0042803(protein homodimerization activity);GO:0042803(protein homodimerization activity)	NA	K07620	NA	gap junction protein beta 1 [Source:NCBI gene;Acc:100519581]	protein_coding	0.0001	0.0001	0.251618	0.558933	3.71969	1.58443	0.04295	-4.5412	0.00196298	down	yes
MSTRG.109538	ANGPTL1	ENSSSCT00000048003;ENSSSCT00000016909	GO:0005102(signaling receptor binding);GO:0005615(extracellular space);GO:0007169(transmembrane receptor protein tyrosine kinase signaling pathway);GO:0007169(transmembrane receptor protein tyrosine kinase signaling pathway)	NA	NA	NA	angiopoietin like 1 [Source:NCBI gene;Acc:100126165]	protein_coding	0.0133211	0.073992	0.0551768	0.142971	0.413452	0.409582	0.147504	-2.76117	0.00196456	down	yes
MSTRG.84652	ERF;ENSSSCG00000003049	ENSSSCT00000045268;ENSSSCT00000003386	GO:0000122(negative regulation of transcription by RNA polymerase II);GO:0003677(DNA binding);GO:0003700(DNA-binding transcription factor activity);GO:0003714(transcription corepressor activity);GO:0005634(nucleus);GO:0005654(nucleoplasm);GO:0005829(cytosol);GO:0006355(regulation of transcription, DNA-templated);GO:0043565(sequence-specific DNA binding);GO:0000981(DNA-binding transcription factor…	NA	K09434	NA	ETS2 repressor factor [Source:NCBI gene;Acc:100516083]	protein_coding	0.0663581	0.247164	0.183662	0.338353	0.643304	1.89172	0.173031	-2.53089	0.00208217	down	yes
MSTRG.52544	ENSSSCG00000016548	ENSSSCT00000018018	GO:0016020(membrane);GO:0016021(integral component of membrane);GO:0016477(cell migration);GO:0022407(regulation of cell-cell adhesion)	NA	K06817	NA	podocalyxin like [Source:NCBI gene;Acc:100512201]	protein_coding	0.0763603	0.0314931	0.19808	0.139395	0.671811	1.64492	0.124559	-3.00509	0.00216626	down	yes
MSTRG.50822	STAU1	ENSSSCT00000060187;ENSSSCT00000059677;ENSSSCT00000057801;ENSSSCT00000046501;ENSSSCT00000050188;ENSSSCT00000056182;ENSSSCT00000043545;ENSSSCT00000037427;ENSSSCT00000022958;ENSSSCT00000052090	GO:0003723(RNA binding);GO:0005737(cytoplasm);GO:0005783(endoplasmic reticulum);GO:0005829(cytosol);GO:0005886(plasma membrane);GO:0030425(dendrite);GO:0036464(cytoplasmic ribonucleoprotein granule);GO:0044297(cell body);GO:0045070(positive regulation of viral genome replication);GO:0046726(positive regulation by virus of viral protein levels in host cell);GO:0046726(positive regulation by virus …	NA	K17597	NA	staufen double-stranded RNA binding protein 1 [Source:NCBI gene;Acc:100626560]	protein_coding	6.71205	6.96539	7.91826	3.6667	1.72362	1.6052	3.08708	1.62624	0.00217148	up	yes
MSTRG.76516	CCDC134	ENSSSCT00000065688;ENSSSCT00000060119	NA	NA	NA	NA	coiled-coil domain containing 134 [Source:NCBI gene;Acc:110260625]	protein_coding	1.30259	1.89415	2.05787	3.7148	4.71143	6.02313	0.363657	-1.45935	0.00217646	down	yes
MSTRG.4720	PCLAF	ENSSSCT00000005031;ENSSSCT00000005032	GO:0003682(chromatin binding);GO:0005634(nucleus);GO:0006974(cellular response to DNA damage stimulus);GO:0019985(translesion synthesis);GO:0051726(regulation of cell cycle);GO:0051726(regulation of cell cycle)	NA	NA	NA	PCNA clamp associated factor [Source:NCBI gene;Acc:100514810]	protein_coding	9.35785	11.9013	15.3075	2.96928	4.38479	4.16221	3.17522	1.66686	0.00219256	up	yes
MSTRG.34613	SUSD2	ENSSSCT00000023162	GO:0005044(scavenger receptor activity);GO:0005886(plasma membrane);GO:0006898(receptor-mediated endocytosis);GO:0006955(immune response);GO:0016020(membrane);GO:0016021(integral component of membrane);GO:0030247(polysaccharide binding);GO:0051782(negative regulation of cell division);GO:1902807(negative regulation of cell cycle G1/S phase transition)	NA	NA	NA	sushi domain containing 2 [Source:NCBI gene;Acc:100625804]	protein_coding	0.152589	0.0189922	0.0726712	0.347818	0.600842	0.469692	0.172208	-2.53777	0.00242413	down	yes
MSTRG.50050	TGM2	ENSSSCT00000031001	GO:0003810(protein-glutamine gamma-glutamyltransferase activity);GO:0005739(mitochondrion);GO:0005783(endoplasmic reticulum);GO:0005829(cytosol);GO:0018149(peptide cross-linking);GO:0031226(intrinsic component of plasma membrane);GO:0032471(negative regulation of endoplasmic reticulum calcium ion concentration);GO:0043065(positive regulation of apoptotic process);GO:0043277(apoptotic cell clearan…	05016(Huntington disease)	K05625	EC:2.3.2.13	transglutaminase 2 [Source:NCBI gene;Acc:100154530]	protein_coding	1.07236	13.9305	0.0001	0.0001	0.122014	0.105408	65.9407	6.0431	0.00244686	up	yes
MSTRG.54974	DPF2	ENSSSCT00000054785;ENSSSCT00000036918;ENSSSCT00000014205;ENSSSCT00000064892	GO:0000123(histone acetyltransferase complex);GO:0000790(nuclear chromatin);GO:0003676(nucleic acid binding);GO:0004402(histone acetyltransferase activity);GO:0005634(nucleus);GO:0005654(nucleoplasm);GO:0005813(centrosome);GO:0005829(cytosol);GO:0007399(nervous system development);GO:0016573(histone acetylation);GO:0042393(histone binding);GO:0043231(intracellular membrane-bounded organelle);GO:0…	NA	K13196	NA	double PHD fingers 2 [Source:NCBI gene;Acc:100513580]	protein_coding	2.00137	2.80822	3.88861	0.699616	0.569848	1.10813	3.65841	1.87122	0.00259381	up	yes
MSTRG.87503	MARCKSL1	ENSSSCT00000062189	GO:0005516(calmodulin binding);GO:0005886(plasma membrane);GO:0008284(positive regulation of cell population proliferation)	04666(Fc gamma R-mediated phagocytosis);05140(Leishmaniasis)	K13536	NA	MARCKS like 1 [Source:NCBI gene;Acc:100628001]	protein_coding	10.3788	11.1495	5.72791	2.99506	1.39249	2.02853	4.24811	2.08682	0.00266682	up	yes
MSTRG.71857	FABP5	ENSSSCT00000006747;ENSSSCT00000054753	GO:0008289(lipid binding);GO:0008289(lipid binding)	03320(PPAR signaling pathway);03320(PPAR signaling pathway)	K08754	NA	fatty acid binding protein 5 [Source:NCBI gene;Acc:574074]	protein_coding	1.58506	5.51418	3.30233	1.8869	20.3585	22.0664	0.234736	-2.09089	0.00269275	down	yes
MSTRG.48785	CHGB	ENSSSCT00000046816	GO:0030141(secretory granule)	NA	K19991	NA	chromogranin B [Source:NCBI gene;Acc:397154]	protein_coding	0.066068	0.468401	0.01691	0.102734	2.59558	2.52749	0.105511	-3.24454	0.00270715	down	yes
MSTRG.11268	ENSSSCG00000034541	ENSSSCT00000055654	NA	NA	NA	NA		protein_coding	0.0001	0.063641	0.0001	0.0001	2.51094	1.22023	0.0171098	-5.86904	0.00275785	down	yes
MSTRG.74704	SYCP1;TSHB	ENSSSCT00000007395;ENSSSCT00000007394	GO:0000711(meiotic DNA repair synthesis);GO:0000794(condensed nuclear chromosome);GO:0000795(synaptonemal complex);GO:0000801(central element);GO:0000802(transverse filament);GO:0001673(male germ cell nucleus);GO:0003690(double-stranded DNA binding);GO:0005694(chromosome);GO:0007129(synapsis);GO:0007130(synaptonemal complex assembly);GO:0007131(reciprocal meiotic recombination);GO:0007283(spermat…	04024(cAMP signaling pathway);04080(Neuroactive ligand-receptor interaction);04918(Thyroid hormone synthesis);04923(Regulation of lipolysis in adipocytes);05320(Autoimmune thyroid disease)	K19533;K05251	NA	synaptonemal complex protein 1 [Source:NCBI gene;Acc:100513924];thyroid stimulating hormone beta [Source:NCBI gene;Acc:397658]	protein_coding	0.0113056	0.0001	0.0786516	0.153566	0.442946	0.484808	0.0832844	-3.58581	0.0027659	down	yes
MSTRG.63956	GPRC5B	ENSSSCT00000008616;ENSSSCT00000049074	GO:0004930(G protein-coupled receptor activity);GO:0005634(nucleus);GO:0005730(nucleolus);GO:0005829(cytosol);GO:0005886(plasma membrane);GO:0007186(G protein-coupled receptor signaling pathway);GO:0007626(locomotory behavior);GO:0010976(positive regulation of neuron projection development);GO:0016020(membrane);GO:0016021(integral component of membrane);GO:0019901(protein kinase binding);GO:00302…	NA	K04619	NA	G protein-coupled receptor class C group 5 member B [Source:NCBI gene;Acc:100623340]	protein_coding	0.153674	0.0001	0.00494916	0.169319	0.502639	1.48347	0.0736387	-3.76339	0.00281122	down	yes
MSTRG.6853	SERPINB5	ENSSSCT00000005400	GO:0002009(morphogenesis of an epithelium);GO:0004867(serine-type endopeptidase inhibitor activity);GO:0005615(extracellular space);GO:0005737(cytoplasm);GO:0010951(negative regulation of endopeptidase activity);GO:0030198(extracellular matrix organization);GO:0050678(regulation of epithelial cell proliferation);GO:0060512(prostate gland morphogenesis)	04115(p53 signaling pathway);05206(MicroRNAs in cancer)	K10139	NA	serpin family B member 5 [Source:NCBI gene;Acc:100155836]	protein_coding	7.74293	8.10222	6.964	3.78241	0.822878	1.96047	3.47395	1.79658	0.00283935	up	yes
MSTRG.102538	ENSSSCG00000031773	ENSSSCT00000043907	GO:0016020(membrane);GO:0016021(integral component of membrane)	NA	NA	NA	chromosome X C4orf3 homolog [Source:NCBI gene;Acc:110255263]	protein_coding	95.6247	99.4982	74.5611	39.2263	28.4039	35.7044	2.60981	1.38395	0.00292078	up	yes
MSTRG.9290	PGM5	ENSSSCT00000005777	GO:0000287(magnesium ion binding);GO:0001725(stress fiber);GO:0004614(phosphoglucomutase activity);GO:0005829(cytosol);GO:0005913(cell-cell adherens junction);GO:0005914(spot adherens junction);GO:0005925(focal adhesion);GO:0005975(carbohydrate metabolic process);GO:0009898(cytoplasmic side of plasma membrane);GO:0014704(intercalated disc);GO:0014706(striated muscle tissue development);GO:0016010…	NA	K15636	NA	phosphoglucomutase 5 [Source:NCBI gene;Acc:100511977]	protein_coding	1.23356	3.55033	4.13383	4.33092	16.629	9.41305	0.293607	-1.76804	0.00294516	down	yes
MSTRG.88928	CDH2	ENSSSCT00000004122	GO:0000902(cell morphogenesis);GO:0005509(calcium ion binding);GO:0005737(cytoplasm);GO:0005886(plasma membrane);GO:0005887(integral component of plasma membrane);GO:0005911(cell-cell junction);GO:0005912(adherens junction);GO:0005913(cell-cell adherens junction);GO:0005916(fascia adherens);GO:0007043(cell-cell junction assembly);GO:0007155(cell adhesion);GO:0007156(homophilic cell adhesion via p…	04514(Cell adhesion molecules (CAMs));05412(Arrhythmogenic right ventricular cardiomyopathy (ARVC))	K06736	NA	cadherin 2 [Source:NCBI gene;Acc:100515322]	protein_coding	0.0001	0.0001	0.105636	0.106658	1.02921	1.2299	0.0447364	-4.48241	0.00303055	down	yes
MSTRG.106408	TRIM29	ENSSSCT00000047156;ENSSSCT00000054814;ENSSSCT00000016492	GO:0000122(negative regulation of transcription by RNA polymerase II);GO:0002039(p53 binding);GO:0005737(cytoplasm);GO:0008270(zinc ion binding);GO:0042802(identical protein binding);GO:1900181(negative regulation of protein localization to nucleus);GO:1900181(negative regulation of protein localization to nucleus)	NA	K12010	NA	tripartite motif containing 29 [Source:NCBI gene;Acc:100520758]	protein_coding	0.374953	0.436348	0.446685	0.118815	0.0659423	0.0659932	5.01687	2.32679	0.00308358	up	yes
MSTRG.56315	PAX6	ENSSSCT00000014546;ENSSSCT00000054342;ENSSSCT00000055747	GO:0000122(negative regulation of transcription by RNA polymerase II);GO:0000132(establishment of mitotic spindle orientation);GO:0000790(nuclear chromatin);GO:0000978(RNA polymerase II proximal promoter sequence-specific DNA binding);GO:0000979(RNA polymerase II core promoter sequence-specific DNA binding);GO:0000981(DNA-binding transcription factor activity, RNA polymerase II-specific);GO:00012…	04550(Signaling pathways regulating pluripotency of stem cells);04950(Maturity onset diabetes of the young);04950(Maturity onset diabetes of the young)	K08031	NA	paired box 6 [Source:NCBI gene;Acc:100514152]	protein_coding	0.0001	0.0742041	0.0001	0.0451218	0.550112	0.505928	0.0675687	-3.8875	0.00328691	down	yes
MSTRG.58522	CAMSAP3	ENSSSCT00000044080;ENSSSCT00000053730;ENSSSCT00000014835;ENSSSCT00000050751	GO:0000226(microtubule cytoskeleton organization);GO:0005515(protein binding);GO:0005516(calmodulin binding);GO:0005737(cytoplasm);GO:0005813(centrosome);GO:0005874(microtubule);GO:0005915(zonula adherens);GO:0007026(negative regulation of microtubule depolymerization);GO:0008017(microtubule binding);GO:0009792(embryo development ending in birth or egg hatching);GO:0010923(negative regulation of …	NA	K17493	NA	calmodulin regulated spectrin associated protein family member 3 [Source:NCBI gene;Acc:100511741]	protein_coding	0.974465	0.72697	0.660432	2.27763	2.64017	1.49009	0.368588	-1.43992	0.00349905	down	yes
MSTRG.27271	MME;ENSSSCG00000039895	ENSSSCT00000043507;ENSSSCT00000034901;ENSSSCT00000054801;ENSSSCT00000032959;ENSSSCT00000062857;ENSSSCT00000012833	GO:0001786(phosphatidylserine binding);GO:0001822(kidney development);GO:0004175(endopeptidase activity);GO:0004222(metalloendopeptidase activity);GO:0005737(cytoplasm);GO:0005769(early endosome);GO:0005802(trans-Golgi network);GO:0005886(plasma membrane);GO:0005903(brush border);GO:0006508(proteolysis);GO:0006518(peptide metabolic process);GO:0007568(aging);GO:0007611(learning or memory);GO:0008…	04614(Renin-angiotensin system);04640(Hematopoietic cell lineage);04974(Protein digestion and absorption);05010(Alzheimer disease);05010(Alzheimer disease)	K01389	EC:3.4.24.11	membrane metalloendopeptidase [Source:NCBI gene;Acc:100511536]	protein_coding	0.0001	0.0260059	0.0001	0.0001	0.287481	0.865178	0.0227332	-5.45906	0.00360539	down	yes
MSTRG.9464	ANXA1	ENSSSCT00000033404;ENSSSCT00000005802	GO:0001533(cornified envelope);GO:0001780(neutrophil homeostasis);GO:0002548(monocyte chemotaxis);GO:0002685(regulation of leukocyte migration);GO:0003697(single-stranded DNA binding);GO:0003727(single-stranded RNA binding);GO:0004859(phospholipase inhibitor activity);GO:0005198(structural molecule activity);GO:0005509(calcium ion binding);GO:0005544(calcium-dependent phospholipid binding);GO:000…	NA	K17091	NA	annexin A1 [Source:NCBI gene;Acc:396942]	protein_coding	93.4445	73.7002	115.966	40.9272	38.5674	29.5433	2.59645	1.37654	0.00363991	up	yes
MSTRG.76328	UPK3A	ENSSSCT00000053081	GO:0000902(cell morphogenesis);GO:0001822(kidney development);GO:0006833(water transport);GO:0015840(urea transport);GO:0016020(membrane);GO:0016021(integral component of membrane);GO:0016324(apical plasma membrane);GO:0030855(epithelial cell differentiation);GO:0055075(potassium ion homeostasis);GO:0055078(sodium ion homeostasis);GO:0060157(urinary bladder development);GO:0120001(apical plasma m…	05219(Bladder cancer)	K19520	NA	uroplakin 3A [Source:NCBI gene;Acc:397558]	protein_coding	0.039282	0.162895	0.0001	0.275571	0.704233	0.474819	0.139058	-2.84624	0.00374026	down	yes
MSTRG.62070	ARHGEF37	ENSSSCT00000036763;ENSSSCT00000015781	GO:0005089(Rho guanyl-nucleotide exchange factor activity);GO:0005515(protein binding);GO:0005737(cytoplasm);GO:0035023(regulation of Rho protein signal transduction);GO:0035023(regulation of Rho protein signal transduction)	NA	K20710	NA	Rho guanine nucleotide exchange factor 37 [Source:NCBI gene;Acc:100514827]	protein_coding	0.128081	0.191299	0.0794871	0.705738	0.259181	0.66319	0.244988	-2.02922	0.00387566	down	yes
MSTRG.95718	CIDEB	ENSSSCT00000002226;ENSSSCT00000002227	GO:0005622(intracellular);GO:0005811(lipid droplet);GO:0005829(cytosol);GO:0006915(apoptotic process);GO:0010942(positive regulation of cell death);GO:0042802(identical protein binding);GO:0048471(perinuclear region of cytoplasm);GO:0090200(positive regulation of release of cytochrome c from mitochondria);GO:0097194(execution phase of apoptosis);GO:0097202(activation of cysteine-type endopeptidas…	NA	NA	NA	cell death inducing DFFA like effector b [Source:NCBI gene;Acc:100127160]	protein_coding	0.451109	0.0001	1.72358	3.33448	10.0733	8.28594	0.10025	-3.31833	0.00406396	down	yes
MSTRG.76786	GGA1	ENSSSCT00000037448;ENSSSCT00000029481	GO:0005622(intracellular);GO:0005623(cell);GO:0005654(nucleoplasm);GO:0005769(early endosome);GO:0005829(cytosol);GO:0006886(intracellular protein transport);GO:0006893(Golgi to plasma membrane transport);GO:0008104(protein localization);GO:0016192(vesicle-mediated transport);GO:0030306(ADP-ribosylation factor binding);GO:0032991(protein-containing complex);GO:0034394(protein localization to cell…	04142(Lysosome);04142(Lysosome)	K12404	NA	golgi associated, gamma adaptin ear containing, ARF binding protein 1 [Source:NCBI gene;Acc:100623753]	protein_coding	1.70813	0.263307	0.288521	2.87905	2.8167	3.13191	0.256009	-1.96574	0.00420794	down	yes
MSTRG.33125	ADGRD1	ENSSSCT00000010684;ENSSSCT00000066096	GO:0004888(transmembrane signaling receptor activity);GO:0004930(G protein-coupled receptor activity);GO:0005886(plasma membrane);GO:0005887(integral component of plasma membrane);GO:0007166(cell surface receptor signaling pathway);GO:0007186(G protein-coupled receptor signaling pathway);GO:0007189(adenylate cyclase-activating G protein-coupled receptor signaling pathway);GO:0016020(membrane);GO:…	NA	K08465	NA	adhesion G protein-coupled receptor D1 [Source:NCBI gene;Acc:100736874]	protein_coding	0.0001	0.0461703	0.015148	0.189877	0.12185	0.418422	0.0841175	-3.57145	0.00426925	down	yes
MSTRG.74245	IL6R	ENSSSCT00000028938;ENSSSCT00000036394	GO:0002827(positive regulation of T-helper 1 type immune response);GO:0004896(cytokine receptor activity);GO:0004897(ciliary neurotrophic factor receptor activity);GO:0004915(interleukin-6 receptor activity);GO:0005138(interleukin-6 receptor binding);GO:0005143(interleukin-12 receptor binding);GO:0005515(protein binding);GO:0005576(extracellular region);GO:0005896(interleukin-6 receptor complex);…	01521(EGFR tyrosine kinase inhibitor resistance);04060(Cytokine-cytokine receptor interaction);04066(HIF-1 signaling pathway);04151(PI3K-Akt signaling pathway);04630(Jak-STAT signaling pathway);04640(Hematopoietic cell lineage);04659(Th17 cell differentiation);04932(Non-alcoholic fatty liver disease (NAFLD));05163(Human cytomegalovirus infection);05200(Pathways in cancer);05200(Pathways in cancer)	K05055	NA	interleukin 6 receptor [Source:NCBI gene;Acc:399522]	protein_coding	0.270569	0.0842888	0.906857	1.37775	2.56612	2.48102	0.196379	-2.34828	0.00428793	down	yes
MSTRG.43825	EPHA4	ENSSSCT00000017672	GO:0000166(nucleotide binding);GO:0004672(protein kinase activity);GO:0004713(protein tyrosine kinase activity);GO:0004714(transmembrane receptor protein tyrosine kinase activity);GO:0005003(ephrin receptor activity);GO:0005004(GPI-linked ephrin receptor activity);GO:0005005(transmembrane-ephrin receptor activity);GO:0005515(protein binding);GO:0005524(ATP binding);GO:0005887(integral component o…	04360(Axon guidance)	K05105	EC:2.7.10.1	EPH receptor A4 [Source:NCBI gene;Acc:100188979]	protein_coding	0.0134425	0.0733102	0.181597	0.211059	0.874639	0.807421	0.14175	-2.81858	0.00445987	down	yes
MSTRG.4667	ONECUT2	ENSSSCT00000005015	GO:0000978(RNA polymerase II proximal promoter sequence-specific DNA binding);GO:0001228(DNA-binding transcription activator activity, RNA polymerase II-specific);GO:0001889(liver development);GO:0001952(regulation of cell-matrix adhesion);GO:0002064(epithelial cell development);GO:0003677(DNA binding);GO:0003700(DNA-binding transcription factor activity);GO:0005634(nucleus);GO:0005654(nucleoplas…	NA	NA	NA	one cut homeobox 2 [Source:NCBI gene;Acc:106507181]	protein_coding	0.150224	0.35014	0.241027	0.145568	0.891753	2.47394	0.211146	-2.24368	0.00446374	down	yes
MSTRG.85127	LENG8	ENSSSCT00000041445;ENSSSCT00000033054;ENSSSCT00000033934	GO:0005634(nucleus);GO:0005634(nucleus)	NA	NA	NA	leukocyte receptor cluster member 8 [Source:NCBI gene;Acc:106504183]	protein_coding	7.51214	9.24816	11.5087	14.9555	26.7747	24.017	0.429966	-1.21771	0.0045081	down	yes
MSTRG.34714	SERPIND1	ENSSSCT00000054662;ENSSSCT00000011054	GO:0004867(serine-type endopeptidase inhibitor activity);GO:0005615(extracellular space);GO:0010951(negative regulation of endopeptidase activity);GO:0010951(negative regulation of endopeptidase activity)	04610(Complement and coagulation cascades);04610(Complement and coagulation cascades)	K03912	NA	serpin family D member 1 [Source:NCBI gene;Acc:100155945]	protein_coding	0.0001	0.0458202	0.0001	0.104892	0.361912	0.430658	0.0512782	-4.28551	0.00456498	down	yes
MSTRG.12909	CCDC185	ENSSSCT00000055864;ENSSSCT00000037442;ENSSSCT00000011912	NA	NA	NA	NA	coiled-coil domain containing 185 [Source:NCBI gene;Acc:100517728]	protein_coding	0.492451	0.236424	0.979094	0.120923	0.077744	0.010864	8.15139	3.02705	0.00468705	up	yes
MSTRG.87952	CAP1	ENSSSCT00000004068	GO:0000902(cell morphogenesis);GO:0001667(ameboidal-type cell migration);GO:0003779(actin binding);GO:0005737(cytoplasm);GO:0006898(receptor-mediated endocytosis);GO:0007010(cytoskeleton organization);GO:0007163(establishment or maintenance of cell polarity);GO:0008154(actin polymerization or depolymerization);GO:0008179(adenylate cyclase binding);GO:0030036(actin cytoskeleton organization);GO:00…	NA	K17261	NA	cyclase associated actin cytoskeleton regulatory protein 1 [Source:NCBI gene;Acc:100621359]	protein_coding	280.842	152.029	181.065	106.064	74.6754	54.0512	2.61483	1.38671	0.00473566	up	yes
MSTRG.112114	TIMP1	ENSSSCT00000013426	GO:0002020(protease binding);GO:0002248(connective tissue replacement involved in inflammatory response wound healing);GO:0005125(cytokine activity);GO:0005515(protein binding);GO:0005576(extracellular region);GO:0005604(basement membrane);GO:0005615(extracellular space);GO:0008191(metalloendopeptidase inhibitor activity);GO:0008270(zinc ion binding);GO:0008284(positive regulation of cell populat…	04066(HIF-1 signaling pathway)	K16451	NA	TIMP metallopeptidase inhibitor 1 [Source:NCBI gene;Acc:396862]	protein_coding	1.09763	1.24819	2.20052	3.68914	8.86863	3.65201	0.280469	-1.83409	0.00481333	down	yes
MSTRG.12529	ENSSSCG00000031664	ENSSSCT00000052758	GO:0003723(RNA binding);GO:0005737(cytoplasm);GO:0005786(signal recognition particle, endoplasmic reticulum targeting);GO:0006614(SRP-dependent cotranslational protein targeting to membrane);GO:0008312(7S RNA binding);GO:0045900(negative regulation of translational elongation);GO:0048500(signal recognition particle)	03060(Protein export)	K03109	NA	signal recognition particle 9 [Source:NCBI gene;Acc:100524270]	protein_coding	11.6904	17.4152	11.6246	5.38811	4.65855	5.63745	2.59691	1.3768	0.00484433	up	yes
MSTRG.84896	AP2A1	ENSSSCT00000003554;ENSSSCT00000026861	GO:0005737(cytoplasm);GO:0005905(clathrin-coated pit);GO:0006886(intracellular protein transport);GO:0006897(endocytosis);GO:0015031(protein transport);GO:0016020(membrane);GO:0016192(vesicle-mediated transport);GO:0019901(protein kinase binding);GO:0030117(membrane coat);GO:0030122(AP-2 adaptor complex);GO:0030131(clathrin adaptor complex);GO:0032433(filopodium tip);GO:0035615(clathrin adaptor a…	04144(Endocytosis);04721(Synaptic vesicle cycle);04961(Endocrine and other factor-regulated calcium reabsorption);05016(Huntington disease);05016(Huntington disease)	K11824	NA	adaptor related protein complex 2 subunit alpha 1 [Source:NCBI gene;Acc:100520250]	protein_coding	25.1527	14.0444	17.9102	46.6376	33.0623	48.0515	0.44702	-1.16159	0.00487064	down	yes
MSTRG.58791	ENSSSCG00000032966	ENSSSCT00000057296	NA	NA	NA	NA		protein_coding	10.2508	10.6113	1.86781	1.53849	0.367787	1.80269	6.12836	2.6155	0.00519638	up	yes
MSTRG.15595	ENSSSCG00000023771	ENSSSCT00000042573;ENSSSCT00000061132;ENSSSCT00000057253;ENSSSCT00000028952	GO:0000166(nucleotide binding);GO:0000287(magnesium ion binding);GO:0004012(phospholipid-translocating ATPase activity);GO:0005524(ATP binding);GO:0005886(plasma membrane);GO:0015914(phospholipid transport);GO:0016020(membrane);GO:0016021(integral component of membrane);GO:0045332(phospholipid translocation);GO:0048666(neuron development);GO:0048666(neuron development)	NA	K14802	EC:7.6.2.1	phospholipid-transporting ATPase IB [Source:NCBI gene;Acc:100625134]	protein_coding	1.42852	0.58784	2.53718	0.352603	0.334107	0.450216	4.00513	2.00185	0.00522756	up	yes
MSTRG.62206	C7orf50	ENSSSCT00000042783	NA	NA	NA	NA	chromosome 3 C7orf50 homolog [Source:NCBI gene;Acc:100522484]	protein_coding	5.63473	6.32243	4.01817	11.2785	9.9345	11.7216	0.485062	-1.04376	0.00527202	down	yes
MSTRG.35940	PLA2G12B	ENSSSCT00000011263	GO:0004623(phospholipase A2 activity);GO:0005509(calcium ion binding);GO:0005576(extracellular region);GO:0006644(phospholipid metabolic process);GO:0016042(lipid catabolic process);GO:0050482(arachidonic acid secretion)	00564(Glycerophospholipid metabolism);00565(Ether lipid metabolism);00590(Arachidonic acid metabolism);00591(Linoleic acid metabolism);00592(alpha-Linolenic acid metabolism);04014(Ras signaling pathway);04270(Vascular smooth muscle contraction);04972(Pancreatic secretion);04975(Fat digestion and absorption)	K01047	EC:3.1.1.4	phospholipase A2 group XIIB [Source:NCBI gene;Acc:100152597]	protein_coding	0.067691	0.0001	0.276238	0.208455	1.3466	2.27477	0.0898289	-3.47668	0.0053109	down	yes
MSTRG.115033	VGLL1	ENSSSCT00000028614;ENSSSCT00000046342	GO:0005634(nucleus);GO:0006355(regulation of transcription, DNA-templated);GO:0006355(regulation of transcription, DNA-templated)	NA	NA	NA	vestigial like family member 1 [Source:NCBI gene;Acc:100622133]	protein_coding	2.73787	0.581355	3.18786	0.344099	0.762668	0.294267	4.64449	2.21552	0.00538144	up	yes
MSTRG.4969	FAM81A;GCNT3	ENSSSCT00000005065;ENSSSCT00000062699;ENSSSCT00000041900;ENSSSCT00000036706;ENSSSCT00000005063	GO:0002426(immunoglobulin production in mucosal tissue);GO:0008375(acetylglucosaminyltransferase activity);GO:0016020(membrane);GO:0047225(acetylgalactosaminyl-O-glycosyl-glycoprotein beta-1,6-N-acetylglucosaminyltransferase activity);GO:0048729(tissue morphogenesis);GO:0050892(intestinal absorption);GO:0060993(kidney morphogenesis);GO:0060993(kidney morphogenesis)	00512(Mucin type O-glycan biosynthesis);00512(Mucin type O-glycan biosynthesis)	K09662	EC:2.4.1.-	family with sequence similarity 81 member A [Source:NCBI gene;Acc:100156658];glucosaminyl (N-acetyl) transferase 3, mucin type [Source:NCBI gene;Acc:100522112]	protein_coding	3.93395	1.28445	2.12327	0.856564	0.959686	0.547297	3.10621	1.63515	0.00549641	up	yes
MSTRG.50256	SPAG4	ENSSSCT00000060992;ENSSSCT00000007992	GO:0005635(nuclear envelope);GO:0006998(nuclear envelope organization);GO:0016020(membrane);GO:0016021(integral component of membrane);GO:0034993(meiotic nuclear membrane microtubule tethering complex);GO:0043495(protein membrane anchor);GO:0090286(cytoskeletal anchoring at nuclear membrane);GO:0090286(cytoskeletal anchoring at nuclear membrane)	NA	K21875	NA	sperm associated antigen 4 [Source:NCBI gene;Acc:100523033]	protein_coding	0.0505581	0.0001	0.00212135	0.0823377	0.529123	0.514607	0.0468706	-4.41517	0.0055137	down	yes
MSTRG.34047	HNF1A	ENSSSCT00000010869;ENSSSCT00000010870	GO:0000978(RNA polymerase II proximal promoter sequence-specific DNA binding);GO:0001228(DNA-binding transcription activator activity, RNA polymerase II-specific);GO:0001750(photoreceptor outer segment);GO:0001824(blastocyst development);GO:0001889(liver development);GO:0001890(placenta development);GO:0003677(DNA binding);GO:0003700(DNA-binding transcription factor activity);GO:0005634(nucleus);…	04550(Signaling pathways regulating pluripotency of stem cells);04950(Maturity onset diabetes of the young);04950(Maturity onset diabetes of the young)	K08036	NA	HNF1 homeobox A [Source:NCBI gene;Acc:574067]	protein_coding	0.0001	0.0001	0.0353084	0.422982	0.0553978	0.320483	0.0444487	-4.49171	0.00555634	down	yes
MSTRG.35510	ARID5B	ENSSSCT00000037566;ENSSSCT00000011185	GO:0000122(negative regulation of transcription by RNA polymerase II);GO:0000977(RNA polymerase II regulatory region sequence-specific DNA binding);GO:0001227(DNA-binding transcription repressor activity, RNA polymerase II-specific);GO:0001822(kidney development);GO:0003677(DNA binding);GO:0003713(transcription coactivator activity);GO:0005634(nucleus);GO:0006355(regulation of transcription, DNA-…	NA	NA	NA	AT-rich interaction domain 5B [Source:NCBI gene;Acc:100622249]	protein_coding	0.163382	0.851863	1.42403	0.148787	0.197081	0.248424	4.10449	2.0372	0.00563375	up	yes
MSTRG.47136	CCNG1	ENSSSCT00000050044;ENSSSCT00000018536	GO:0000079(regulation of cyclin-dependent protein serine/threonine kinase activity);GO:0000278(mitotic cell cycle);GO:0000307(cyclin-dependent protein kinase holoenzyme complex);GO:0004672(protein kinase activity);GO:0005634(nucleus);GO:0005737(cytoplasm);GO:0006468(protein phosphorylation);GO:0007049(cell cycle);GO:0007088(regulation of mitotic nuclear division);GO:0008284(positive regulation of…	04115(p53 signaling pathway);05206(MicroRNAs in cancer);05206(MicroRNAs in cancer)	K10145	NA	cyclin G1 [Source:NCBI gene;Acc:595110]	protein_coding	84.4323	58.1423	28.837	24.0056	18.8816	20.871	2.68846	1.42678	0.00583651	up	yes
MSTRG.2461	ENSSSCG00000038552	ENSSSCT00000065769	GO:0003723(RNA binding)	NA	NA	NA		protein_coding	20.3963	24.7159	16.4187	22.9685	84.4428	37.4995	0.424612	-1.23578	0.00601923	down	yes
MSTRG.82543	MT1A;ENSSSCG00000024911;ENSSSCG00000023305	ENSSSCT00000036829;ENSSSCT00000066331;ENSSSCT00000058397;ENSSSCT00000029094;ENSSSCT00000031974;ENSSSCT00000031542;ENSSSCT00000038765;ENSSSCT00000047886	GO:0005634(nucleus);GO:0005737(cytoplasm);GO:0006882(cellular zinc ion homeostasis);GO:0008270(zinc ion binding);GO:0010273(detoxification of copper ion);GO:0045926(negative regulation of growth);GO:0046872(metal ion binding);GO:0048471(perinuclear region of cytoplasm);GO:0071276(cellular response to cadmium ion);GO:0071280(cellular response to copper ion);GO:0071294(cellular response to zinc ion…	04978(Mineral absorption);04978(Mineral absorption)	K14739	NA	metallothionein-1E-like [Source:NCBI gene;Acc:102166944];metallothionein-1E [Source:NCBI gene;Acc:100037920]	protein_coding	0.496719	0.334284	8.57661	20.3855	34.5375	11.1727	0.142333	-2.81265	0.0060459	down	yes
MSTRG.102827	ETNPPL	ENSSSCT00000010013	GO:0003824(catalytic activity);GO:0008483(transaminase activity);GO:0030170(pyridoxal phosphate binding);GO:0050459(ethanolamine-phosphate phospho-lyase activity)	00564(Glycerophospholipid metabolism)	K14286	EC:4.2.3.2	ethanolamine-phosphate phospho-lyase [Source:NCBI gene;Acc:100519324]	protein_coding	10.5408	4.91894	63.7633	5.62133	5.9077	6.81945	4.31769	2.11026	0.0063363	up	yes
MSTRG.59294	FGFR4	ENSSSCT00000035375;ENSSSCT00000036577	GO:0000166(nucleotide binding);GO:0004672(protein kinase activity);GO:0004713(protein tyrosine kinase activity);GO:0004714(transmembrane receptor protein tyrosine kinase activity);GO:0005007(fibroblast growth factor-activated receptor activity);GO:0005524(ATP binding);GO:0005783(endoplasmic reticulum);GO:0005794(Golgi apparatus);GO:0005886(plasma membrane);GO:0005887(integral component of plasma …	04010(MAPK signaling pathway);04014(Ras signaling pathway);04015(Rap1 signaling pathway);04144(Endocytosis);04151(PI3K-Akt signaling pathway);04550(Signaling pathways regulating pluripotency of stem cells);04810(Regulation of actin cytoskeleton);05200(Pathways in cancer);05200(Pathways in cancer)	K05095	EC:2.7.10.1	fibroblast growth factor receptor 4 [Source:NCBI gene;Acc:100127133]	protein_coding	0.171039	0.30165	0.841906	1.06505	2.14021	2.16141	0.244955	-2.02941	0.00644339	down	yes
MSTRG.94863	CYP1A1	ENSSSCT00000052395;ENSSSCT00000002135	GO:0002933(lipid hydroxylation);GO:0004497(monooxygenase activity);GO:0005506(iron ion binding);GO:0005783(endoplasmic reticulum);GO:0005789(endoplasmic reticulum membrane);GO:0008202(steroid metabolic process);GO:0009308(amine metabolic process);GO:0009404(toxin metabolic process);GO:0009636(response to toxic substance);GO:0016491(oxidoreductase activity);GO:0016705(oxidoreductase activity, acti…	00140(Steroid hormone biosynthesis);00380(Tryptophan metabolism);00830(Retinol metabolism);00980(Metabolism of xenobiotics by cytochrome P450);04913(Ovarian steroidogenesis);05204(Chemical carcinogenesis);05204(Chemical carcinogenesis)	K07408	EC:1.14.14.1	cytochrome P450 1A1 [Source:NCBI gene;Acc:403103]	protein_coding	0.0001	0.0739807	0.0001	0.0660214	0.457869	0.370521	0.082938	-3.59182	0.00665936	down	yes
MSTRG.26773	RNF7	ENSSSCT00000027810;ENSSSCT00000060469	GO:0005634(nucleus);GO:0005654(nucleoplasm);GO:0005737(cytoplasm);GO:0005829(cytosol);GO:0006511(ubiquitin-dependent protein catabolic process);GO:0006919(activation of cysteine-type endopeptidase activity involved in apoptotic process);GO:0008270(zinc ion binding);GO:0008631(intrinsic apoptotic signaling pathway in response to oxidative stress);GO:0008637(apoptotic mitochondrial changes);GO:0016…	04120(Ubiquitin mediated proteolysis);05170(Human immunodeficiency virus 1 infection);05170(Human immunodeficiency virus 1 infection)	K10611	EC:2.3.2.32	ring finger protein 7 [Source:NCBI gene;Acc:100514874]	protein_coding	30.0735	19.4037	38.0528	12.2794	10.005	12.1393	2.54272	1.34637	0.00706579	up	yes
MSTRG.108444	IL6	ENSSSCT00000023544;ENSSSCT00000025647	GO:0001781(neutrophil apoptotic process);GO:0002384(hepatic immune response);GO:0002675(positive regulation of acute inflammatory response);GO:0005125(cytokine activity);GO:0005138(interleukin-6 receptor binding);GO:0005576(extracellular region);GO:0005615(extracellular space);GO:0005896(interleukin-6 receptor complex);GO:0006954(inflammatory response);GO:0006955(immune response);GO:0008083(growt…	01521(EGFR tyrosine kinase inhibitor resistance);01523(Antifolate resistance);04060(Cytokine-cytokine receptor interaction);04066(HIF-1 signaling pathway);04068(FoxO signaling pathway);04151(PI3K-Akt signaling pathway);04218(Cellular senescence);04620(Toll-like receptor signaling pathway);04621(NOD-like receptor signaling pathway);04623(Cytosolic DNA-sensing pathway);04625(C-type lectin receptor …	K05405	NA	interleukin 6 [Source:NCBI gene;Acc:399500]	protein_coding	60.1745	45.9563	31.1711	16.8784	16.3121	21.3394	2.51791	1.33223	0.00710046	up	yes
MSTRG.43588	MREG	ENSSSCT00000017612	GO:0030318(melanocyte differentiation);GO:0030659(cytoplasmic vesicle membrane);GO:0031300(intrinsic component of organelle membrane);GO:0031902(late endosome membrane);GO:0032400(melanosome localization);GO:0032402(melanosome transport);GO:0032991(protein-containing complex);GO:0033162(melanosome membrane);GO:0035091(phosphatidylinositol binding);GO:0042470(melanosome);GO:0043473(pigmentation);G…	NA	NA	NA	melanoregulin [Source:NCBI gene;Acc:100627946]	protein_coding	1.88193	1.63888	0.718154	0.582839	0.150046	0.12623	4.93411	2.30279	0.00753685	up	yes
MSTRG.115930	ENSSSCG00000036341	ENSSSCT00000058052	GO:0004930(G protein-coupled receptor activity);GO:0007186(G protein-coupled receptor signaling pathway);GO:0016020(membrane);GO:0016021(integral component of membrane);GO:0035240(dopamine binding);GO:0072544(L-DOPA binding);GO:0072545(tyrosine binding)	NA	K08470	NA	G protein-coupled receptor 143 [Source:NCBI gene;Acc:100624736]	protein_coding	0.0001	0.0001	0.24885	0.0001	3.83761	6.34125	0.0244671	-5.35301	0.00758235	down	yes
MSTRG.73540	APOA2;NR1I3	ENSSSCT00000006964;ENSSSCT00000063426;ENSSSCT00000006962;ENSSSCT00000059758;ENSSSCT00000064695	GO:0002740(negative regulation of cytokine secretion involved in immune response);GO:0005102(signaling receptor binding);GO:0005319(lipid transporter activity);GO:0005543(phospholipid binding);GO:0005576(extracellular region);GO:0005615(extracellular space);GO:0006656(phosphatidylcholine biosynthetic process);GO:0006869(lipid transport);GO:0008035(high-density lipoprotein particle binding);GO:000…	03320(PPAR signaling pathway);04979(Cholesterol metabolism)	K08758;K08541	NA	apolipoprotein A2 [Source:NCBI gene;Acc:100153243];nuclear receptor subfamily 1 group I member 3 [Source:NCBI gene;Acc:654317]	protein_coding	59.2975	18.8747	25.5662	83.3483	87.7412	68.1674	0.433586	-1.20561	0.00759141	down	yes
MSTRG.85062	ENSSSCG00000002941	ENSSSCT00000063856;ENSSSCT00000003263	GO:0003676(nucleic acid binding);GO:0005622(intracellular);GO:0006355(regulation of transcription, DNA-templated);GO:0016020(membrane);GO:0016021(integral component of membrane);GO:0016021(integral component of membrane)	NA	NA	NA		protein_coding	0.245473	0.237935	0.0001	0.592194	1.34604	1.20793	0.153682	-2.70198	0.00765441	down	yes
MSTRG.107777	ENSSSCG00000031953;TFPI2	ENSSSCT00000056875;ENSSSCT00000016695	GO:0004867(serine-type endopeptidase inhibitor activity);GO:0005576(extracellular region);GO:0005615(extracellular space);GO:0007596(blood coagulation);GO:0007599(hemostasis);GO:0010466(negative regulation of peptidase activity);GO:0010951(negative regulation of endopeptidase activity);GO:0030414(peptidase inhibitor activity)	NA	NA	NA	tissue factor pathway inhibitor 2 [Source:NCBI gene;Acc:100520144]	protein_coding	0.0307805	0.0767511	0.0001	0.06784	0.623169	0.10857	0.13461	-2.89314	0.00784328	down	yes
MSTRG.30769	CHODL	ENSSSCT00000053743;ENSSSCT00000052987;ENSSSCT00000013149;ENSSSCT00000034102	GO:0005737(cytoplasm);GO:0010975(regulation of neuron projection development);GO:0016020(membrane);GO:0016021(integral component of membrane);GO:0048471(perinuclear region of cytoplasm);GO:0050772(positive regulation of axonogenesis);GO:0050772(positive regulation of axonogenesis)	NA	K10078	NA	chondrolectin [Source:NCBI gene;Acc:100520642]	protein_coding	0.0001	0.022193	0.049702	0.0001	0.615334	0.767898	0.0520447	-4.26411	0.00787753	down	yes
MSTRG.84349	APOE	ENSSSCT00000003426	GO:0001540(amyloid-beta binding);GO:0001937(negative regulation of endothelial cell proliferation);GO:0002021(response to dietary excess);GO:0005102(signaling receptor binding);GO:0005319(lipid transporter activity);GO:0005543(phospholipid binding);GO:0005576(extracellular region);GO:0005615(extracellular space);GO:0005783(endoplasmic reticulum);GO:0005794(Golgi apparatus);GO:0005886(plasma membr…	04979(Cholesterol metabolism);05010(Alzheimer disease)	K04524	NA	apolipoprotein E [Source:NCBI gene;Acc:397576]	protein_coding	1.75298	0.104147	10.1453	12.7842	42.8416	28.3677	0.142896	-2.80696	0.00833649	down	yes
MSTRG.727	ENSSSCG00000004081	ENSSSCT00000030512;ENSSSCT00000004510	GO:0003779(actin binding);GO:0005515(protein binding);GO:0005635(nuclear envelope);GO:0005640(nuclear outer membrane);GO:0005737(cytoplasm);GO:0007097(nuclear migration);GO:0034993(meiotic nuclear membrane microtubule tethering complex);GO:0042803(protein homodimerization activity);GO:0051015(actin filament binding);GO:0051642(centrosome localization);GO:0051647(nucleus localization);GO:0090286(c…	NA	NA	NA		protein_coding	0.921505	0.769204	0.301075	1.44599	2.05378	1.5275	0.396196	-1.33571	0.00838276	down	yes
MSTRG.110013	ATF3	ENSSSCT00000016988;ENSSSCT00000033171	GO:0000122(negative regulation of transcription by RNA polymerase II);GO:0000976(transcription regulatory region sequence-specific DNA binding);GO:0000977(RNA polymerase II regulatory region sequence-specific DNA binding);GO:0000978(RNA polymerase II proximal promoter sequence-specific DNA binding);GO:0001227(DNA-binding transcription repressor activity, RNA polymerase II-specific);GO:0003677(DNA…	NA	K09032	NA	activating transcription factor 3 [Source:NCBI gene;Acc:100738612]	protein_coding	32.3579	18.388	21.097	8.45226	12.6626	4.10743	2.84839	1.51015	0.00853944	up	yes
MSTRG.106209	APOC3	ENSSSCT00000054422;ENSSSCT00000016435	GO:0005543(phospholipid binding);GO:0005576(extracellular region);GO:0005615(extracellular space);GO:0006629(lipid metabolic process);GO:0006641(triglyceride metabolic process);GO:0006869(lipid transport);GO:0007186(G protein-coupled receptor signaling pathway);GO:0008289(lipid binding);GO:0010897(negative regulation of triglyceride catabolic process);GO:0010903(negative regulation of very-low-de…	03320(PPAR signaling pathway);04979(Cholesterol metabolism);04979(Cholesterol metabolism)	K08759	NA	apolipoprotein C3 [Source:NCBI gene;Acc:406187]	protein_coding	5.7973	0.0001	15.3523	7.97263	112.146	135.001	0.082901	-3.59247	0.00877324	down	yes
MSTRG.71324	PLEKHF2	ENSSSCT00000050876	GO:0030133(transport vesicle);GO:0046872(metal ion binding)	NA	NA	NA	pleckstrin homology and FYVE domain containing 2 [Source:NCBI gene;Acc:110260255]	protein_coding	10.3521	8.62225	8.78748	3.76244	4.24074	3.22057	2.47349	1.30655	0.00905339	up	yes
MSTRG.87914	MACF1;ENSSSCG00000003655;ENSSSCG00000037748;ENSSSCG00000036451	ENSSSCT00000004050;ENSSSCT00000004051;ENSSSCT00000040898;ENSSSCT00000039184;ENSSSCT00000059129;ENSSSCT00000053859;ENSSSCT00000043147	GO:0003779(actin binding);GO:0005198(structural molecule activity);GO:0005509(calcium ion binding);GO:0005515(protein binding);GO:0005737(cytoplasm);GO:0005794(Golgi apparatus);GO:0005856(cytoskeleton);GO:0005874(microtubule);GO:0005882(intermediate filament);GO:0005886(plasma membrane);GO:0007010(cytoskeleton organization);GO:0008092(cytoskeletal protein binding);GO:0015629(actin cytoskeleton);G…	NA	K19827	NA	microtubule-actin crosslinking factor 1 [Source:NCBI gene;Acc:106504077];KIAA0754 ortholog [Source:NCBI gene;Acc:110261156]	protein_coding	0.752955	0.836165	1.41695	2.13252	2.4923	2.27266	0.435822	-1.19819	0.00907917	down	yes
MSTRG.54008	IGFBP3	ENSSSCT00000061542;ENSSSCT00000043780	GO:0001558(regulation of cell growth);GO:0001649(osteoblast differentiation);GO:0001933(negative regulation of protein phosphorylation);GO:0001968(fibronectin binding);GO:0005520(insulin-like growth factor binding);GO:0005576(extracellular region);GO:0005615(extracellular space);GO:0005634(nucleus);GO:0006468(protein phosphorylation);GO:0008160(protein tyrosine phosphatase activator activity);GO:…	04115(p53 signaling pathway);04218(Cellular senescence);05202(Transcriptional misregulation in cancer);05202(Transcriptional misregulation in cancer)	K10138	NA	insulin like growth factor binding protein 3 [Source:NCBI gene;Acc:448812]	protein_coding	0.197919	0.166711	0.248051	0.260054	2.68351	0.755793	0.165618	-2.59407	0.00934215	down	yes
MSTRG.93584	APOBEC2	ENSSSCT00000037415;ENSSSCT00000064999	GO:0003824(catalytic activity);GO:0004126(cytidine deaminase activity);GO:0009972(cytidine deamination);GO:0016554(cytidine to uridine editing);GO:0016556(mRNA modification);GO:0042802(identical protein binding);GO:0080111(DNA demethylation);GO:0080111(DNA demethylation)	NA	K18772	EC:3.5.4.-	apolipoprotein B mRNA editing enzyme catalytic subunit 2 [Source:NCBI gene;Acc:100518202]	protein_coding	0.226601	0.240322	0.234453	0.0299689	0.0775012	0.0339019	4.96121	2.31069	0.00944241	up	yes
MSTRG.97922	SYNE3	ENSSSCT00000051758;ENSSSCT00000062424;ENSSSCT00000047848;ENSSSCT00000059431;ENSSSCT00000042919;ENSSSCT00000050703;ENSSSCT00000064896;ENSSSCT00000002773;ENSSSCT00000055239;ENSSSCT00000064433	GO:0005635(nuclear envelope);GO:0005640(nuclear outer membrane);GO:0005737(cytoplasm);GO:0007010(cytoskeleton organization);GO:0007097(nuclear migration);GO:0008092(cytoskeletal protein binding);GO:0008360(regulation of cell shape);GO:0016020(membrane);GO:0016021(integral component of membrane);GO:0031965(nuclear membrane);GO:0034993(meiotic nuclear membrane microtubule tethering complex);GO:0051…	NA	K21761	NA	spectrin repeat containing nuclear envelope family member 3 [Source:NCBI gene;Acc:100525411]	protein_coding	0.0306857	0.00975937	0.0835833	0.256868	0.296303	0.119115	0.184487	-2.43841	0.00950881	down	yes
MSTRG.73587	PCP4L1	ENSSSCT00000041072	NA	NA	NA	NA	Purkinje cell protein 4 like 1 [Source:NCBI gene;Acc:100523600]	protein_coding	1.18821	0.0277998	4.41112	8.26696	14.3168	13.9437	0.154052	-2.69851	0.00960869	down	yes
MSTRG.104069	ENSSSCG00000037299	ENSSSCT00000060390	GO:0005739(mitochondrion);GO:0015031(protein transport);GO:0046872(metal ion binding)	NA	K17779	NA	translocase of inner mitochondrial membrane 10B [Source:NCBI gene;Acc:100623727]	protein_coding	50.2181	47.6903	77.3683	112.162	181.607	95.6522	0.450096	-1.15169	0.00979666	down	yes
MSTRG.85322	ZNF331	ENSSSCT00000059412;ENSSSCT00000058208;ENSSSCT00000063790;ENSSSCT00000036826	GO:0003676(nucleic acid binding);GO:0005622(intracellular);GO:0006355(regulation of transcription, DNA-templated);GO:0046872(metal ion binding);GO:0046872(metal ion binding)	05168(Herpes simplex virus 1 infection);05168(Herpes simplex virus 1 infection)	K09228	NA	zinc finger protein 331 [Source:NCBI gene;Acc:110261294]	protein_coding	1.79015	2.10897	1.76834	5.90899	2.64317	3.75215	0.460609	-1.11839	0.0100046	down	yes
MSTRG.105985	CRYAB	ENSSSCT00000059078;ENSSSCT00000059359;ENSSSCT00000051446;ENSSSCT00000056695	GO:0001540(amyloid-beta binding);GO:0001666(response to hypoxia);GO:0002088(lens development in camera-type eye);GO:0005212(structural constituent of eye lens);GO:0005634(nucleus);GO:0005737(cytoplasm);GO:0005739(mitochondrion);GO:0005829(cytosol);GO:0005886(plasma membrane);GO:0007021(tubulin complex assembly);GO:0007517(muscle organ development);GO:0010629(negative regulation of gene expression…	04141(Protein processing in endoplasmic reticulum);04213(Longevity regulating pathway - multiple species);04213(Longevity regulating pathway - multiple species)	K09542	NA	crystallin alpha B [Source:NCBI gene;Acc:100519789]	protein_coding	0.0001	12.6942	37.675	0.0001	0.953206	0.0001	52.8309	5.72331	0.0101019	up	yes
MSTRG.29119	CD86	ENSSSCT00000034541;ENSSSCT00000036378;ENSSSCT00000034076	GO:0006955(immune response);GO:0007165(signal transduction);GO:0007166(cell surface receptor signaling pathway);GO:0009897(external side of plasma membrane);GO:0009986(cell surface);GO:0016020(membrane);GO:0016021(integral component of membrane);GO:0031295(T cell costimulation);GO:0042102(positive regulation of T cell proliferation);GO:0042130(negative regulation of T cell proliferation);GO:00700…	04514(Cell adhesion molecules (CAMs));04620(Toll-like receptor signaling pathway);04672(Intestinal immune network for IgA production);04940(Type I diabetes mellitus);05167(Kaposi sarcoma-associated herpesvirus infection);05202(Transcriptional misregulation in cancer);05320(Autoimmune thyroid disease);05322(Systemic lupus erythematosus);05323(Rheumatoid arthritis);05330(Allograft rejection);05332(…	K05413	NA	CD86 molecule [Source:NCBI gene;Acc:397441]	protein_coding	20.3544	12.665	13.1227	10.3619	2.83096	3.60972	2.74613	1.4574	0.0102823	up	yes
MSTRG.109867	ARPC5	ENSSSCT00000016950	GO:0005200(structural constituent of cytoskeleton);GO:0005737(cytoplasm);GO:0005856(cytoskeleton);GO:0005885(Arp2/3 protein complex);GO:0015629(actin cytoskeleton);GO:0016477(cell migration);GO:0030027(lamellipodium);GO:0030833(regulation of actin filament polymerization);GO:0034314(Arp2/3 complex-mediated actin nucleation);GO:0051015(actin filament binding)	04144(Endocytosis);04666(Fc gamma R-mediated phagocytosis);04810(Regulation of actin cytoskeleton);05100(Bacterial invasion of epithelial cells);05132(Salmonella infection)	K05754	NA	actin related protein 2/3 complex subunit 5 [Source:NCBI gene;Acc:100174965]	protein_coding	167.525	119.256	129.552	59.8929	60.7226	60.3795	2.30025	1.20179	0.0103268	up	yes
MSTRG.55493	UBE2L6	ENSSSCT00000030523	GO:0000151(ubiquitin ligase complex);GO:0000166(nucleotide binding);GO:0005524(ATP binding);GO:0006511(ubiquitin-dependent protein catabolic process);GO:0016567(protein ubiquitination);GO:0016740(transferase activity);GO:0019787(ubiquitin-like protein transferase activity);GO:0019941(modification-dependent protein catabolic process);GO:0031625(ubiquitin protein ligase binding);GO:0032020(ISG15-pr…	04120(Ubiquitin mediated proteolysis);05012(Parkinson disease)	K04553	EC:2.3.2.23	ubiquitin conjugating enzyme E2 L6 [Source:NCBI gene;Acc:100514753]	protein_coding	1.45009	0.58083	4.05136	5.34861	9.02647	8.47098	0.266229	-1.90926	0.0103288	down	yes
MSTRG.2859	UBE2J1	ENSSSCT00000004773;ENSSSCT00000053230	GO:0007286(spermatid development);GO:0016020(membrane);GO:0016021(integral component of membrane);GO:0016567(protein ubiquitination);GO:0018279(protein N-linked glycosylation via asparagine);GO:0030433(ubiquitin-dependent ERAD pathway);GO:0031625(ubiquitin protein ligase binding);GO:0042534(regulation of tumor necrosis factor biosynthetic process);GO:0061631(ubiquitin conjugating enzyme activity)…	04120(Ubiquitin mediated proteolysis);04141(Protein processing in endoplasmic reticulum);05012(Parkinson disease);05012(Parkinson disease)	K10578	EC:2.3.2.23	ubiquitin conjugating enzyme E2 J1 [Source:NCBI gene;Acc:768104]	protein_coding	7.62656	8.33945	9.61251	3.60766	2.61539	4.17131	2.46081	1.29913	0.010656	up	yes
MSTRG.51909	ENSSSCG00000031897;ENSSSCG00000027826	ENSSSCT00000064817;ENSSSCT00000038872;ENSSSCT00000026032;ENSSSCT00000052261;ENSSSCT00000043794	GO:0005525(GTP binding);GO:0005829(cytosol);GO:0005525(GTP binding)	NA	NA	NA	GTPase, IMAP family member 7 [Source:NCBI gene;Acc:106508189];GTPase, IMAP family member 4 [Source:NCBI gene;Acc:100518347]	protein_coding	0.590786	0.819727	0.250622	0.107108	0.109352	0.0001	7.67056	2.93933	0.0109781	up	yes
MSTRG.31872	COL18A1	ENSSSCT00000057398;ENSSSCT00000047649;ENSSSCT00000027870;ENSSSCT00000045242	GO:0001525(angiogenesis);GO:0001886(endothelial cell morphogenesis);GO:0005198(structural molecule activity);GO:0005581(collagen trimer);GO:0005604(basement membrane);GO:0008284(positive regulation of cell population proliferation);GO:0030198(extracellular matrix organization);GO:0030335(positive regulation of cell migration);GO:2000353(positive regulation of endothelial cell apoptotic process);G…	04974(Protein digestion and absorption);04974(Protein digestion and absorption)	K06823	NA	collagen type XVIII alpha 1 chain [Source:NCBI gene;Acc:100624675]	protein_coding	0.0001	0.0507552	0.0001	0.0392338	0.239018	0.266676	0.093508	-3.41877	0.0110145	down	yes
MSTRG.82116	ENSSSCG00000002709	ENSSSCT00000003003	GO:0000139(Golgi membrane);GO:0001517(N-acetylglucosamine 6-O-sulfotransferase activity);GO:0005802(trans-Golgi network);GO:0005975(carbohydrate metabolic process);GO:0006044(N-acetylglucosamine metabolic process);GO:0006790(sulfur compound metabolic process);GO:0008146(sulfotransferase activity);GO:0016740(transferase activity);GO:0018146(keratan sulfate biosynthetic process)	00533(Glycosaminoglycan biosynthesis - keratan sulfate)	K09671	EC:2.8.2.-	carbohydrate sulfotransferase 6 [Source:NCBI gene;Acc:100522551]	protein_coding	0.0001	0.120028	0.0001	0.186131	0.625503	0.528249	0.0897302	-3.47826	0.0112265	down	yes
MSTRG.80894	USP44	ENSSSCT00000025589;ENSSSCT00000059735	GO:0004843(thiol-dependent ubiquitin-specific protease activity);GO:0005634(nucleus);GO:0005737(cytoplasm);GO:0006508(proteolysis);GO:0006511(ubiquitin-dependent protein catabolic process);GO:0007059(chromosome segregation);GO:0008233(peptidase activity);GO:0008234(cysteine-type peptidase activity);GO:0008270(zinc ion binding);GO:0016579(protein deubiquitination);GO:0016787(hydrolase activity);GO…	NA	K11834	EC:3.4.19.12	ubiquitin specific peptidase 44 [Source:NCBI gene;Acc:100516911]	protein_coding	0.0524168	0.107079	0.0820157	0.0001	1.05179	1.05258	0.114761	-3.1233	0.0112376	down	yes
MSTRG.46254	ENSSSCG00000033814	ENSSSCT00000065388	GO:0016020(membrane);GO:0016021(integral component of membrane)	NA	NA	NA	small integral membrane protein 15 [Source:NCBI gene;Acc:100525133]	protein_coding	30.3122	34.2321	31.926	14.7533	14.5171	12.711	2.29793	1.20033	0.011296	up	yes
MSTRG.101219	ALB	ENSSSCT00000040462;ENSSSCT00000050020;ENSSSCT00000057761;ENSSSCT00000009802;ENSSSCT00000050096;ENSSSCT00000051801;ENSSSCT00000064748;ENSSSCT00000041088	GO:0003677(DNA binding);GO:0005504(fatty acid binding);GO:0005576(extracellular region);GO:0005615(extracellular space);GO:0005737(cytoplasm);GO:0005783(endoplasmic reticulum);GO:0005794(Golgi apparatus);GO:0008144(drug binding);GO:0009267(cellular response to starvation);GO:0015643(toxic substance binding);GO:0019825(oxygen binding);GO:0030170(pyridoxal phosphate binding);GO:0032460(negative reg…	04918(Thyroid hormone synthesis);04918(Thyroid hormone synthesis)	K16141	NA	albumin [Source:NCBI gene;Acc:396960]	protein_coding	0.134687	0.514034	0.219075	0.559872	1.01302	0.817573	0.363024	-1.46186	0.0114899	down	yes
MSTRG.25210	FLNB	ENSSSCT00000040435;ENSSSCT00000041927;ENSSSCT00000064169;ENSSSCT00000012553;ENSSSCT00000044709	GO:0001725(stress fiber);GO:0003334(keratinocyte development);GO:0003382(epithelial cell morphogenesis);GO:0003779(actin binding);GO:0005515(protein binding);GO:0005829(cytosol);GO:0005886(plasma membrane);GO:0005903(brush border);GO:0005925(focal adhesion);GO:0007519(skeletal muscle tissue development);GO:0030036(actin cytoskeleton organization);GO:0030154(cell differentiation);GO:0042802(identi…	04010(MAPK signaling pathway);04510(Focal adhesion);05132(Salmonella infection);05205(Proteoglycans in cancer);05205(Proteoglycans in cancer)	K04437	NA	filamin B [Source:NCBI gene;Acc:100514491]	protein_coding	6.46056	6.12856	9.70822	15.2719	13.2254	18.1035	0.478476	-1.06348	0.0115333	down	yes
MSTRG.3035	CCNC	ENSSSCT00000036804;ENSSSCT00000004810;ENSSSCT00000037177;ENSSSCT00000050720	GO:0000079(regulation of cyclin-dependent protein serine/threonine kinase activity);GO:0005634(nucleus);GO:0006357(regulation of transcription by RNA polymerase II);GO:0016538(cyclin-dependent protein serine/threonine kinase regulator activity);GO:0016592(mediator complex);GO:0045944(positive regulation of transcription by RNA polymerase II);GO:0045944(positive regulation of transcription by RNA …	NA	K15161	NA	cyclin C [Source:NCBI gene;Acc:100153639]	protein_coding	8.93889	5.89712	8.95976	2.17379	3.50283	3.75598	2.52271	1.33498	0.0115877	up	yes
MSTRG.76830	TST	ENSSSCT00000042546;ENSSSCT00000044466;ENSSSCT00000000139	GO:0004792(thiosulfate sulfurtransferase activity);GO:0005739(mitochondrion);GO:0008097(5S rRNA binding);GO:0016740(transferase activity);GO:0030855(epithelial cell differentiation);GO:0035928(rRNA import into mitochondrion);GO:0051029(rRNA transport);GO:0051029(rRNA transport)	00270(Cysteine and methionine metabolism);00920(Sulfur metabolism);04122(Sulfur relay system);04122(Sulfur relay system)	K01011	2.8.1.2;EC:2.8.1.1	thiosulfate sulfurtransferase [Source:NCBI gene;Acc:100153230]	protein_coding	0.799301	0.587946	0.940248	1.11761	2.74667	2.45726	0.368184	-1.4415	0.0117395	down	yes
MSTRG.25371	ENSSSCG00000036148;MAGI1	ENSSSCT00000050858;ENSSSCT00000052727;ENSSSCT00000048160;ENSSSCT00000054758;ENSSSCT00000060145;ENSSSCT00000045910;ENSSSCT00000012581	GO:0005515(protein binding);GO:0005634(nucleus);GO:0005654(nucleoplasm);GO:0005737(cytoplasm);GO:0005911(cell-cell junction);GO:0005912(adherens junction);GO:0005923(bicellular tight junction);GO:0007165(signal transduction);GO:0016020(membrane);GO:0030054(cell junction);GO:0032947(protein-containing complex scaffold activity);GO:0042995(cell projection);GO:0051393(alpha-actinin binding);GO:00513…	04015(Rap1 signaling pathway);04151(PI3K-Akt signaling pathway);04530(Tight junction);05165(Human papillomavirus infection);05165(Human papillomavirus infection)	K05631	NA	membrane associated guanylate kinase, WW and PDZ domain containing 1 [Source:NCBI gene;Acc:100520932]	protein_coding	0.902521	1.46938	2.95401	4.37742	4.70533	4.29153	0.39822	-1.32836	0.0117501	down	yes
MSTRG.2127	NUS1	ENSSSCT00000030561	GO:0001525(angiogenesis);GO:0004659(prenyltransferase activity);GO:0005789(endoplasmic reticulum membrane);GO:0006489(dolichyl diphosphate biosynthetic process);GO:0016020(membrane);GO:0016765(transferase activity, transferring alkyl or aryl (other than methyl) groups);GO:0019408(dolichol biosynthetic process);GO:0032383(regulation of intracellular cholesterol transport);GO:0035268(protein mannos…	00900(Terpenoid backbone biosynthesis)	K19177	EC:2.5.1.87	NUS1, dehydrodolichyl diphosphate synthase subunit [Source:NCBI gene;Acc:100154658]	protein_coding	10.9157	9.05034	11.8816	5.42982	4.56218	3.40568	2.3771	1.2492	0.0119898	up	yes
MSTRG.49777	NOL4L	ENSSSCT00000007931;ENSSSCT00000057453	GO:0005654(nucleoplasm);GO:0005829(cytosol);GO:0005829(cytosol)	NA	NA	NA	nucleolar protein 4 like [Source:NCBI gene;Acc:100511968]	protein_coding	0.23405	0.224967	0.285902	0.571809	1.04243	0.592269	0.3376	-1.56661	0.0120187	down	yes
MSTRG.62684	C7orf43	ENSSSCT00000042756;ENSSSCT00000008387	GO:0005815(microtubule organizing center);GO:0005886(plasma membrane);GO:0030496(midbody);GO:0042127(regulation of cell population proliferation);GO:0043014(alpha-tubulin binding);GO:0043231(intracellular membrane-bounded organelle);GO:0072686(mitotic spindle);GO:0072686(mitotic spindle)	NA	NA	NA	chromosome 3 C7orf43 homolog [Source:NCBI gene;Acc:100510955]	protein_coding	0.329226	0.129166	3.5527	0.340168	0.199553	0.023748	7.11856	2.83159	0.0122407	up	yes
MSTRG.8060	CCDC198	ENSSSCT00000005584	NA	NA	NA	NA	coiled-coil domain containing 198 [Source:NCBI gene;Acc:100513515]	protein_coding	0.0001	0.0001	0.133522	0.053043	0.446319	1.88141	0.0561675	-4.15412	0.012425	down	yes
MSTRG.37213	PGAM1	ENSSSCT00000049238;ENSSSCT00000011507	GO:0003824(catalytic activity);GO:0004082(bisphosphoglycerate mutase activity);GO:0004619(phosphoglycerate mutase activity);GO:0005737(cytoplasm);GO:0005829(cytosol);GO:0006096(glycolytic process);GO:0006110(regulation of glycolytic process);GO:0016853(isomerase activity);GO:0016868(intramolecular transferase activity, phosphotransferases);GO:0019901(protein kinase binding);GO:0043456(regulation …	00010(Glycolysis / Gluconeogenesis);00260(Glycine, serine and threonine metabolism);04922(Glucagon signaling pathway);05230(Central carbon metabolism in cancer);05230(Central carbon metabolism in cancer)	K01834	EC:5.4.2.11	phosphoglycerate mutase 1 [Source:NCBI gene;Acc:100154776]	protein_coding	57.8469	12.618	21.7991	10.106	6.1748	14.5918	2.98854	1.57944	0.0124582	up	yes
MSTRG.87150	CD52	ENSSSCT00000062093	GO:0005623(cell);GO:0016020(membrane);GO:0016021(integral component of membrane)	NA	K06488	NA	CD52 molecule [Source:NCBI gene;Acc:100873164]	protein_coding	0.504203	0.631709	0.584344	1.07924	1.79412	1.43697	0.3991	-1.32518	0.0126189	down	yes
MSTRG.46035	MOCS2	ENSSSCT00000018392;ENSSSCT00000062923	GO:0005634(nucleus);GO:0005737(cytoplasm);GO:0005829(cytosol);GO:0006777(Mo-molybdopterin cofactor biosynthetic process);GO:0016607(nuclear speck);GO:0016740(transferase activity);GO:0019008(molybdopterin synthase complex);GO:0030366(molybdopterin synthase activity);GO:0032324(molybdopterin cofactor biosynthetic process);GO:0032324(molybdopterin cofactor biosynthetic process)	00790(Folate biosynthesis);04122(Sulfur relay system);04122(Sulfur relay system)	K03635	EC:2.8.1.12	molybdenum cofactor synthesis 2 [Source:NCBI gene;Acc:100512870]	protein_coding	11.2851	18.7576	14.6583	5.72443	5.80832	7.12039	2.39643	1.26089	0.0126279	up	yes
MSTRG.37062	PPP1R3C	ENSSSCT00000011452	GO:0005515(protein binding);GO:0005975(carbohydrate metabolic process);GO:0005977(glycogen metabolic process);GO:0005978(glycogen biosynthetic process);GO:0019888(protein phosphatase regulator activity);GO:0019903(protein phosphatase binding);GO:0043666(regulation of phosphoprotein phosphatase activity)	04910(Insulin signaling pathway);04931(Insulin resistance)	K07189	NA	protein phosphatase 1 regulatory subunit 3C [Source:NCBI gene;Acc:641349]	protein_coding	1.88673	1.29109	2.14351	0.816649	0.302857	0.427917	3.43884	1.78192	0.0127073	up	yes
MSTRG.92924	PSMB9	ENSSSCT00000001625;ENSSSCT00000001632	GO:0000502(proteasome complex);GO:0002376(immune system process);GO:0004175(endopeptidase activity);GO:0004298(threonine-type endopeptidase activity);GO:0005634(nucleus);GO:0005737(cytoplasm);GO:0005829(cytosol);GO:0005839(proteasome core complex);GO:0006508(proteolysis);GO:0008233(peptidase activity);GO:0010498(proteasomal protein catabolic process);GO:0010499(proteasomal ubiquitin-independent p…	03050(Proteasome);03050(Proteasome)	K02741	EC:3.4.25.1	proteasome subunit beta 9 [Source:NCBI gene;Acc:654294]	protein_coding	1.50598	0.972967	1.38708	1.38045	6.04546	2.97632	0.371654	-1.42797	0.0127826	down	yes
MSTRG.94776	RCN2	ENSSSCT00000002091	GO:0005509(calcium ion binding);GO:0005730(nucleolus);GO:0005783(endoplasmic reticulum)	NA	NA	NA	reticulocalbin 2 [Source:NCBI gene;Acc:100153840]	protein_coding	9.49423	2.25979	3.48849	1.98321	1.54564	1.28797	3.16443	1.66195	0.0127877	up	yes
MSTRG.92356	MRS2	ENSSSCT00000048351;ENSSSCT00000001183	GO:0005739(mitochondrion);GO:0005743(mitochondrial inner membrane);GO:0015095(magnesium ion transmembrane transporter activity);GO:0015693(magnesium ion transport);GO:0016020(membrane);GO:0016021(integral component of membrane);GO:0045016(mitochondrial magnesium ion transmembrane transport);GO:0045016(mitochondrial magnesium ion transmembrane transport)	NA	K16075	NA	magnesium transporter MRS2 [Source:NCBI gene;Acc:100151824]	protein_coding	1.79981	2.63947	2.65281	0.731064	0.450072	1.25397	2.91243	1.54222	0.0128046	up	yes
MSTRG.73172	METTL18;ENSSSCG00000006286;ENSSSCG00000031622;ENSSSCG00000030960	ENSSSCT00000066394;ENSSSCT00000006887;ENSSSCT00000053047;ENSSSCT00000055586;ENSSSCT00000034817;ENSSSCT00000032684;ENSSSCT00000006885;ENSSSCT00000036685	GO:0031072(heat shock protein binding);GO:0032991(protein-containing complex);GO:0007155(cell adhesion);GO:0016020(membrane);GO:0016021(integral component of membrane);GO:0003676(nucleic acid binding);GO:0016021(integral component of membrane)	04514(Cell adhesion molecules (CAMs));04668(TNF signaling pathway);04933(AGE-RAGE signaling pathway in diabetic complications);05143(African trypanosomiasis);05144(Malaria);05418(Fluid shear stress and atherosclerosis);05418(Fluid shear stress and atherosclerosis)	K06494	NA	methyltransferase like 18 [Source:NCBI gene;Acc:100153964];selectin E [Source:NCBI gene;Acc:397508]	protein_coding	1.37185	0.952529	1.00445	0.491996	0.345772	0.365984	2.76538	1.46748	0.0128707	up	yes
MSTRG.72905	SDCBP	ENSSSCT00000006834;ENSSSCT00000041393	GO:0005137(interleukin-5 receptor binding);GO:0005515(protein binding);GO:0005654(nucleoplasm);GO:0005737(cytoplasm);GO:0005829(cytosol);GO:0005886(plasma membrane);GO:0005895(interleukin-5 receptor complex);GO:0007265(Ras protein signal transduction);GO:0007268(chemical synaptic transmission);GO:0008284(positive regulation of cell population proliferation);GO:0010862(positive regulation of pathw…	NA	K17254	NA	syndecan binding protein [Source:NCBI gene;Acc:100151838]	protein_coding	22.4582	11.9506	10.2593	6.59213	5.8442	6.20277	2.39647	1.26091	0.012906	up	yes
MSTRG.113810	TAF7L	ENSSSCT00000013660	GO:0003713(transcription coactivator activity);GO:0005669(transcription factor TFIID complex);GO:0006357(regulation of transcription by RNA polymerase II);GO:0006367(transcription initiation from RNA polymerase II promoter);GO:0008134(transcription factor binding);GO:0035035(histone acetyltransferase binding);GO:0044212(transcription regulatory region DNA binding);GO:0051123(RNA polymerase II pre…	03022(Basal transcription factors)	K03132	NA	TATA-box binding protein associated factor 7 like [Source:NCBI gene;Acc:100517257]	protein_coding	0.326898	0.224142	0.33365	0.420235	0.833185	2.16272	0.258973	-1.94913	0.0132076	down	yes
MSTRG.89636	GIPC2	ENSSSCT00000051502	GO:0005515(protein binding);GO:0042802(identical protein binding)	NA	K20056	NA	GIPC PDZ domain containing family member 2 [Source:NCBI gene;Acc:100625104]	protein_coding	2.21847	6.47001	4.90683	1.41822	1.48328	1.33841	3.2065	1.681	0.0132454	up	yes
MSTRG.114075	NXT2	ENSSSCT00000035436;ENSSSCT00000042494	GO:0005634(nucleus);GO:0005654(nucleoplasm);GO:0005737(cytoplasm);GO:0005829(cytosol);GO:0048471(perinuclear region of cytoplasm);GO:0048471(perinuclear region of cytoplasm)	03008(Ribosome biogenesis in eukaryotes);03013(RNA transport);03015(mRNA surveillance pathway);05164(Influenza A);05164(Influenza A)	K14285	NA	nuclear transport factor 2 like export factor 2 [Source:NCBI gene;Acc:100521422]	protein_coding	1.34572	2.91168	1.92197	0.663891	0.851213	0.647033	2.85799	1.515	0.0136069	up	yes
MSTRG.107856	CYP51A1	ENSSSCT00000016684;ENSSSCT00000037678	GO:0004497(monooxygenase activity);GO:0005506(iron ion binding);GO:0005783(endoplasmic reticulum);GO:0005789(endoplasmic reticulum membrane);GO:0005886(plasma membrane);GO:0006629(lipid metabolic process);GO:0006694(steroid biosynthetic process);GO:0006695(cholesterol biosynthetic process);GO:0008202(steroid metabolic process);GO:0008203(cholesterol metabolic process);GO:0008398(sterol 14-demethy…	00100(Steroid biosynthesis);00100(Steroid biosynthesis)	K05917	EC:1.14.14.154	cytochrome P450, family 51, subfamily A, polypeptide 1 [Source:NCBI gene;Acc:403334]	protein_coding	23.1379	16.0977	17.9278	10.7954	5.35892	8.34556	2.33321	1.22232	0.0138682	up	yes
MSTRG.18688	ANKRD10	ENSSSCT00000039579;ENSSSCT00000049670;ENSSSCT00000010466;ENSSSCT00000065778;ENSSSCT00000051194	GO:0005515(protein binding);GO:0005515(protein binding)	NA	NA	NA	ankyrin repeat domain 10 [Source:NCBI gene;Acc:100154231]	protein_coding	0.313706	0.373757	0.256039	0.534064	0.930283	0.719025	0.432131	-1.21046	0.0139045	down	yes
MSTRG.8327	NTRK3	ENSSSCT00000057030;ENSSSCT00000053046;ENSSSCT00000040145;ENSSSCT00000005628;ENSSSCT00000044043	GO:0000166(nucleotide binding);GO:0000187(activation of MAPK activity);GO:0001933(negative regulation of protein phosphorylation);GO:0002039(p53 binding);GO:0004672(protein kinase activity);GO:0004713(protein tyrosine kinase activity);GO:0004714(transmembrane receptor protein tyrosine kinase activity);GO:0005030(neurotrophin receptor activity);GO:0005515(protein binding);GO:0005524(ATP binding);G…	04722(Neurotrophin signaling pathway);05230(Central carbon metabolism in cancer);05230(Central carbon metabolism in cancer)	K05101	EC:2.7.10.1	neurotrophic receptor tyrosine kinase 3 [Source:NCBI gene;Acc:397511]	protein_coding	4.73948	0.462314	5.14513	1.75863	0.278256	0.308847	4.41095	2.14109	0.0139514	up	yes
MSTRG.90717	ECHDC2	ENSSSCT00000042904;ENSSSCT00000004266;ENSSSCT00000037325	GO:0003824(catalytic activity);GO:0003860(3-hydroxyisobutyryl-CoA hydrolase activity);GO:0004300(enoyl-CoA hydratase activity);GO:0005739(mitochondrion);GO:0006574(valine catabolic process);GO:0006635(fatty acid beta-oxidation);GO:0009083(branched-chain amino acid catabolic process);GO:0016787(hydrolase activity);GO:0016787(hydrolase activity)	NA	NA	NA	enoyl-CoA hydratase domain containing 2 [Source:NCBI gene;Acc:100519847]	protein_coding	0.450674	0.448601	0.484074	1.01274	1.39921	1.16596	0.386636	-1.37095	0.0142361	down	yes
MSTRG.8448	TEK	ENSSSCT00000049950;ENSSSCT00000035816;ENSSSCT00000033502;ENSSSCT00000036581;ENSSSCT00000005647	GO:0000166(nucleotide binding);GO:0001525(angiogenesis);GO:0001725(stress fiber);GO:0001934(positive regulation of protein phosphorylation);GO:0001935(endothelial cell proliferation);GO:0002040(sprouting angiogenesis);GO:0004672(protein kinase activity);GO:0004713(protein tyrosine kinase activity);GO:0004714(transmembrane receptor protein tyrosine kinase activity);GO:0005515(protein binding);GO:0…	04010(MAPK signaling pathway);04014(Ras signaling pathway);04015(Rap1 signaling pathway);04066(HIF-1 signaling pathway);04151(PI3K-Akt signaling pathway);05323(Rheumatoid arthritis);05323(Rheumatoid arthritis)	K05121	EC:2.7.10.1	TEK receptor tyrosine kinase [Source:NCBI gene;Acc:396729]	protein_coding	0.668347	0.0528032	0.217976	0.0837615	0.0517822	0.0420993	5.28659	2.40234	0.0145042	up	yes
MSTRG.41638	LY75	ENSSSCT00000032142	GO:0004888(transmembrane signaling receptor activity);GO:0009897(external side of plasma membrane);GO:0016020(membrane);GO:0016021(integral component of membrane)	NA	K06559	NA	lymphocyte antigen 75 [Source:NCBI gene;Acc:595126]	protein_coding	1.36116	0.37189	2.03405	0.487487	0.193274	0.380349	3.55015	1.82788	0.0147825	up	yes
MSTRG.71839	SNX16	ENSSSCT00000053302;ENSSSCT00000006745;ENSSSCT00000060128	GO:0005737(cytoplasm);GO:0005769(early endosome);GO:0005770(late endosome);GO:0005829(cytosol);GO:0005886(plasma membrane);GO:0006622(protein targeting to lysosome);GO:0008333(endosome to lysosome transport);GO:0031313(extrinsic component of endosome membrane);GO:0032780(negative regulation of ATPase activity);GO:0035091(phosphatidylinositol binding);GO:0042391(regulation of membrane potential);G…	NA	K17928	NA	sorting nexin 16 [Source:NCBI gene;Acc:100157914]	protein_coding	1.07754	1.36888	1.81661	0.471121	0.433489	0.513471	3.0062	1.58794	0.0148544	up	yes
MSTRG.2262	PTP4A1;PHF3	ENSSSCT00000062352;ENSSSCT00000026265;ENSSSCT00000058723;ENSSSCT00000054951;ENSSSCT00000052268;ENSSSCT00000040949;ENSSSCT00000050791;ENSSSCT00000063899;ENSSSCT00000063357	GO:0004725(protein tyrosine phosphatase activity);GO:0005634(nucleus);GO:0005737(cytoplasm);GO:0006470(protein dephosphorylation);GO:0008138(protein tyrosine/serine/threonine phosphatase activity);GO:0009898(cytoplasmic side of plasma membrane);GO:0016311(dephosphorylation);GO:0016791(phosphatase activity);GO:0030335(positive regulation of cell migration);GO:0035335(peptidyl-tyrosine dephosphoryl…	NA	K18041	EC:3.1.3.48	protein tyrosine phosphatase type IVA, member 1 [Source:NCBI gene;Acc:100522049];PHD finger protein 3 [Source:NCBI gene;Acc:110260283]	protein_coding	7.96487	8.52469	8.02593	3.05876	3.82151	4.06464	2.2399	1.16343	0.0148855	up	yes
MSTRG.69056	HPCAL1;ENSSSCG00000036303	ENSSSCT00000035469;ENSSSCT00000004059;ENSSSCT00000042699	GO:0005509(calcium ion binding);GO:0016020(membrane);GO:0046872(metal ion binding);GO:0003824(catalytic activity);GO:0006596(polyamine biosynthetic process)	NA	NA	NA	hippocalcin like 1 [Source:NCBI gene;Acc:100144506]	protein_coding	0.11075	0.173048	0.371614	0.576946	1.18772	0.747051	0.260942	-1.9382	0.0149216	down	yes
MSTRG.55369	PRPF19	ENSSSCT00000014327	GO:0000209(protein polyubiquitination);GO:0000244(spliceosomal tri-snRNP complex assembly);GO:0000245(spliceosomal complex assembly);GO:0000349(generation of catalytic spliceosome for first transesterification step);GO:0000398(mRNA splicing, via spliceosome);GO:0000974(Prp19 complex);GO:0001833(inner cell mass cell proliferation);GO:0004842(ubiquitin-protein transferase activity);GO:0005515(prote…	03040(Spliceosome);04120(Ubiquitin mediated proteolysis)	K10599	EC:2.3.2.27	pre-mRNA processing factor 19 [Source:NCBI gene;Acc:100144769]	protein_coding	5.5847	7.11858	10.2169	12.7337	18.77	16.1318	0.481159	-1.05541	0.0150048	down	yes
MSTRG.1905	SMPDL3A	ENSSSCT00000004678	GO:0004767(sphingomyelin phosphodiesterase activity);GO:0005576(extracellular region);GO:0005615(extracellular space);GO:0006685(sphingomyelin catabolic process);GO:0008081(phosphoric diester hydrolase activity);GO:0008270(zinc ion binding);GO:0009143(nucleoside triphosphate catabolic process);GO:0016787(hydrolase activity);GO:0046872(metal ion binding)	NA	K01128	EC:3.1.4.-	sphingomyelin phosphodiesterase acid like 3A [Source:NCBI gene;Acc:100153442]	protein_coding	11.5458	5.02018	16.8514	3.57587	2.84537	5.98083	2.6945	1.43002	0.0150709	up	yes
MSTRG.5518	B2M	ENSSSCT00000039226;ENSSSCT00000005176;ENSSSCT00000061969;ENSSSCT00000047804;ENSSSCT00000039009;ENSSSCT00000005170;ENSSSCT00000059196	GO:0001916(positive regulation of T cell mediated cytotoxicity);GO:0002237(response to molecule of bacterial origin);GO:0002376(immune system process);GO:0002474(antigen processing and presentation of peptide antigen via MHC class I);GO:0002481(antigen processing and presentation of exogenous protein antigen via MHC class Ib, TAP-dependent);GO:0002726(positive regulation of T cell cytokine produc…	04612(Antigen processing and presentation);05163(Human cytomegalovirus infection);05166(Human T-cell leukemia virus 1 infection);05168(Herpes simplex virus 1 infection);05169(Epstein-Barr virus infection);05170(Human immunodeficiency virus 1 infection);05170(Human immunodeficiency virus 1 infection)	K08055	NA	beta-2-microglobulin [Source:NCBI gene;Acc:110255236]	protein_coding	0.187175	0.0001	0.153927	0.0783883	1.83109	0.784714	0.126643	-2.98116	0.015244	down	yes
MSTRG.9140	CD274	ENSSSCT00000058965;ENSSSCT00000005744	GO:0002845(positive regulation of tolerance induction to tumor cell);GO:0005515(protein binding);GO:0005886(plasma membrane);GO:0006955(immune response);GO:0007165(signal transduction);GO:0007166(cell surface receptor signaling pathway);GO:0009897(external side of plasma membrane);GO:0009986(cell surface);GO:0016020(membrane);GO:0016021(integral component of membrane);GO:0031295(T cell costimulat…	04514(Cell adhesion molecules (CAMs));04514(Cell adhesion molecules (CAMs))	K06745	NA	CD274 molecule [Source:NCBI gene;Acc:574058]	protein_coding	0.00987775	0.0457782	0.0001	0.0513243	0.240784	0.245128	0.103783	-3.26836	0.0152571	down	yes
MSTRG.26889	PLSCR1	ENSSSCT00000048400;ENSSSCT00000031489;ENSSSCT00000049433	GO:0001228(DNA-binding transcription activator activity, RNA polymerase II-specific);GO:0005154(epidermal growth factor receptor binding);GO:0005509(calcium ion binding);GO:0005634(nucleus);GO:0005730(nucleolus);GO:0005737(cytoplasm);GO:0005794(Golgi apparatus);GO:0005829(cytosol);GO:0005886(plasma membrane);GO:0005887(integral component of plasma membrane);GO:0006915(apoptotic process);GO:001062…	NA	NA	NA	phospholipid scramblase 1 [Source:NCBI gene;Acc:100620055]	protein_coding	0.486648	0.238323	0.231072	0.0607486	0.0620733	0.094585	4.39748	2.13668	0.0154686	up	yes
MSTRG.77710	CDK2;ENSSSCG00000037597;ENSSSCG00000037396	ENSSSCT00000057759;ENSSSCT00000037730;ENSSSCT00000053267;ENSSSCT00000047589;ENSSSCT00000051490;ENSSSCT00000000398;ENSSSCT00000063132;ENSSSCT00000043606	GO:0000082(G1/S transition of mitotic cell cycle);GO:0000122(negative regulation of transcription by RNA polymerase II);GO:0000166(nucleotide binding);GO:0000287(magnesium ion binding);GO:0000307(cyclin-dependent protein kinase holoenzyme complex);GO:0000781(chromosome, telomeric region);GO:0000793(condensed chromosome);GO:0000805(X chromosome);GO:0000806(Y chromosome);GO:0004672(protein kinase a…	04068(FoxO signaling pathway);04110(Cell cycle);04114(Oocyte meiosis);04115(p53 signaling pathway);04151(PI3K-Akt signaling pathway);04218(Cellular senescence);04914(Progesterone-mediated oocyte maturation);04934(Cushing syndrome);05160(Hepatitis C);05161(Hepatitis B);05162(Measles);05165(Human papillomavirus infection);05166(Human T-cell leukemia virus 1 infection);05169(Epstein-Barr virus infec…	K02206;K07888	EC:2.7.11.22	cyclin dependent kinase 2 [Source:NCBI gene;Acc:100154715];RAB5B, member RAS oncogene family [Source:NCBI gene;Acc:100625381]	protein_coding	5.56972	7.81881	7.89906	4.37658	1.00919	2.71843	2.62674	1.39327	0.015535	up	yes
MSTRG.46832	CDK7	ENSSSCT00000054098;ENSSSCT00000018470	GO:0000166(nucleotide binding);GO:0004672(protein kinase activity);GO:0004674(protein serine/threonine kinase activity);GO:0004693(cyclin-dependent protein serine/threonine kinase activity);GO:0005524(ATP binding);GO:0005634(nucleus);GO:0005675(transcription factor TFIIH holo complex);GO:0005737(cytoplasm);GO:0006366(transcription by RNA polymerase II);GO:0006468(protein phosphorylation);GO:00080…	03022(Basal transcription factors);03420(Nucleotide excision repair);04110(Cell cycle);04110(Cell cycle)	K02202	2.7.11.23;EC:2.7.11.22	cyclin dependent kinase 7 [Source:NCBI gene;Acc:100310797]	protein_coding	27.9776	33.7999	28.5352	15.9328	12.9655	12.2444	2.19511	1.13429	0.0158664	up	yes
MSTRG.55207	CSKMT	ENSSSCT00000052327;ENSSSCT00000026736	GO:0006479(protein methylation);GO:0016278(lysine N-methyltransferase activity);GO:0016279(protein-lysine N-methyltransferase activity);GO:0018023(peptidyl-lysine trimethylation);GO:0018026(peptidyl-lysine monomethylation);GO:0018027(peptidyl-lysine dimethylation);GO:0018027(peptidyl-lysine dimethylation)	NA	K00614	EC:2.1.1.-	citrate synthase lysine methyltransferase [Source:NCBI gene;Acc:100620846]	protein_coding	6.69245	6.43512	9.3087	13.0654	20.8197	14.9971	0.458986	-1.12348	0.0159088	down	yes
MSTRG.81031	DUSP6	ENSSSCT00000037199	GO:0000188(inactivation of MAPK activity);GO:0001933(negative regulation of protein phosphorylation);GO:0004721(phosphoprotein phosphatase activity);GO:0004725(protein tyrosine phosphatase activity);GO:0005737(cytoplasm);GO:0006470(protein dephosphorylation);GO:0008138(protein tyrosine/serine/threonine phosphatase activity);GO:0016311(dephosphorylation);GO:0016787(hydrolase activity);GO:0016791(p…	04010(MAPK signaling pathway);05202(Transcriptional misregulation in cancer);05221(Acute myeloid leukemia)	K21946	3.1.3.48;EC:3.1.3.16	dual specificity phosphatase 6 [Source:NCBI gene;Acc:100622968]	protein_coding	0.592682	0.118057	0.26129	0.0001	0.0001	0.065386	14.8207	3.88954	0.0160237	up	yes
MSTRG.11098	RBM18	ENSSSCT00000029013;ENSSSCT00000047884	GO:0003676(nucleic acid binding);GO:0003723(RNA binding);GO:0003723(RNA binding)	NA	NA	NA	RNA binding motif protein 18 [Source:NCBI gene;Acc:100154045]	protein_coding	10.9173	12.6375	12.3153	6.46984	5.20185	4.03682	2.28348	1.19124	0.0161282	up	yes
MSTRG.5255	CYP19A1	ENSSSCT00000044512;ENSSSCT00000051839;ENSSSCT00000063778;ENSSSCT00000023689;ENSSSCT00000054811;ENSSSCT00000051289;ENSSSCT00000065596;ENSSSCT00000028692	GO:0002677(negative regulation of chronic inflammatory response);GO:0004497(monooxygenase activity);GO:0005506(iron ion binding);GO:0005783(endoplasmic reticulum);GO:0006710(androgen catabolic process);GO:0008209(androgen metabolic process);GO:0008585(female gonad development);GO:0010760(negative regulation of macrophage chemotaxis);GO:0016020(membrane);GO:0016021(integral component of membrane);…	00140(Steroid hormone biosynthesis);04913(Ovarian steroidogenesis);04913(Ovarian steroidogenesis)	K07434	EC:1.14.14.14	cytochrome P450 19A1 [Source:NCBI gene;Acc:403331]	protein_coding	0.263451	0.18986	0.106293	0.0249408	0.0164919	0.0724563	4.91359	2.29678	0.0164877	up	yes
MSTRG.59017	TMEM259	ENSSSCT00000032297;ENSSSCT00000050358	GO:0005783(endoplasmic reticulum);GO:0016020(membrane);GO:0016021(integral component of membrane);GO:0034976(response to endoplasmic reticulum stress);GO:1901215(negative regulation of neuron death);GO:1904294(positive regulation of ERAD pathway);GO:1904294(positive regulation of ERAD pathway)	NA	NA	NA	transmembrane protein 259 [Source:NCBI gene;Acc:100622984]	protein_coding	3.96741	2.17873	4.21377	6.1811	9.1072	8.09442	0.443058	-1.17443	0.0165521	down	yes
MSTRG.83921	PPP1R14A	ENSSSCT00000063224	GO:0005737(cytoplasm);GO:0035690(cellular response to drug);GO:0042325(regulation of phosphorylation)	04270(Vascular smooth muscle contraction)	K12328	NA	protein phosphatase 1 regulatory inhibitor subunit 14A [Source:NCBI gene;Acc:397610]	protein_coding	0.734705	0.215036	0.979979	1.60061	2.54802	2.21575	0.303206	-1.72163	0.0165886	down	yes
MSTRG.107906	PPP1R9A	ENSSSCT00000065331;ENSSSCT00000016702;ENSSSCT00000053487;ENSSSCT00000037238;ENSSSCT00000058476	GO:0005515(protein binding);GO:0005737(cytoplasm);GO:0007015(actin filament organization);GO:0014069(postsynaptic density);GO:0015629(actin cytoskeleton);GO:0019722(calcium-mediated signaling);GO:0030175(filopodium);GO:0030425(dendrite);GO:0030864(cortical actin cytoskeleton);GO:0031175(neuron projection development);GO:0043197(dendritic spine);GO:0050804(modulation of chemical synaptic transmiss…	NA	K17551	NA	protein phosphatase 1 regulatory subunit 9A [Source:NCBI gene;Acc:100738652]	protein_coding	1.04129	1.39087	1.70802	3.08951	3.76449	1.887	0.473651	-1.0781	0.0171355	down	yes
MSTRG.50425	ADA	ENSSSCT00000030066	GO:0001666(response to hypoxia);GO:0001701(in utero embryonic development);GO:0001829(trophectodermal cell differentiation);GO:0001889(liver development);GO:0001890(placenta development);GO:0002314(germinal center B cell differentiation);GO:0002636(positive regulation of germinal center formation);GO:0002686(negative regulation of leukocyte migration);GO:0002906(negative regulation of mature B ce…	00230(Purine metabolism);05340(Primary immunodeficiency)	K01488	EC:3.5.4.4	adenosine deaminase [Source:NCBI gene;Acc:100625920]	protein_coding	2.8856	2.79121	0.960453	0.534587	0.795461	0.675625	3.30925	1.7265	0.0171901	up	yes
MSTRG.75965	KYAT3	ENSSSCT00000044428;ENSSSCT00000055644;ENSSSCT00000046819;ENSSSCT00000007586;ENSSSCT00000037435	GO:0003824(catalytic activity);GO:0005737(cytoplasm);GO:0005739(mitochondrion);GO:0006103(2-oxoglutarate metabolic process);GO:0006520(cellular amino acid metabolic process);GO:0009058(biosynthetic process);GO:0016212(kynurenine-oxoglutarate transaminase activity);GO:0030170(pyridoxal phosphate binding);GO:0036137(kynurenine aminotransferase activity);GO:0042803(protein homodimerization activity)…	00270(Cysteine and methionine metabolism);00380(Tryptophan metabolism);00450(Selenocompound metabolism);05204(Chemical carcinogenesis);05204(Chemical carcinogenesis)	K00816	2.6.1.64;4.4.1.13;EC:2.6.1.7	kynurenine aminotransferase 3 [Source:NCBI gene;Acc:100157176]	protein_coding	13.3147	8.17532	8.33021	4.56547	4.05236	4.34398	2.30062	1.20202	0.017197	up	yes
MSTRG.83580	ZNF536	ENSSSCT00000045702;ENSSSCT00000024971;ENSSSCT00000026089;ENSSSCT00000046119;ENSSSCT00000052961	GO:0000122(negative regulation of transcription by RNA polymerase II);GO:0000978(RNA polymerase II proximal promoter sequence-specific DNA binding);GO:0001227(DNA-binding transcription repressor activity, RNA polymerase II-specific);GO:0003676(nucleic acid binding);GO:0044323(retinoic acid-responsive element binding);GO:0045665(negative regulation of neuron differentiation);GO:0048387(negative re…	NA	NA	NA	zinc finger protein 536 [Source:NCBI gene;Acc:100738519]	protein_coding	0.0001	0.0413721	0.0714063	0.152078	0.304858	0.222828	0.166055	-2.59026	0.0172789	down	yes
MSTRG.5573	ENSSSCG00000004703	ENSSSCT00000037932;ENSSSCT00000038761;ENSSSCT00000005194;ENSSSCT00000041897	GO:0000166(nucleotide binding);GO:0003824(catalytic activity);GO:0005524(ATP binding);GO:0005739(mitochondrion);GO:0016301(kinase activity);GO:0016310(phosphorylation);GO:0016740(transferase activity);GO:0016772(transferase activity, transferring phosphorus-containing groups);GO:0032091(negative regulation of protein binding);GO:0043066(negative regulation of apoptotic process);GO:0043066(negativ…	00330(Arginine and proline metabolism);00330(Arginine and proline metabolism)	K00933	EC:2.7.3.2	creatine kinase, mitochondrial 1A [Source:NCBI gene;Acc:100519994]	protein_coding	1.38715	0.769341	3.05422	3.68156	6.77152	3.71812	0.367697	-1.44341	0.0173868	down	yes
MSTRG.16144	FREM2	ENSSSCT00000010261	GO:0001654(eye development);GO:0002009(morphogenesis of an epithelium);GO:0005604(basement membrane);GO:0007154(cell communication);GO:0007507(heart development);GO:0016020(membrane);GO:0016021(integral component of membrane);GO:0042733(embryonic digit morphogenesis);GO:0048839(inner ear development)	NA	NA	NA	FRAS1 related extracellular matrix protein 2 [Source:NCBI gene;Acc:106508661]	protein_coding	0.0370493	0.0001	0.0001	0.028776	0.151228	0.167586	0.107164	-3.2221	0.017443	down	yes
MSTRG.40832	ENSSSCG00000036767	ENSSSCT00000043581	NA	NA	NA	NA		protein_coding	0.324697	1.42565	0.270295	1.32395	7.19517	0.716246	0.218794	-2.19235	0.0176036	down	yes
MSTRG.79744	NECAP1;ENSSSCG00000035531	ENSSSCT00000053087;ENSSSCT00000029153;ENSSSCT00000039656	GO:0005905(clathrin-coated pit);GO:0006897(endocytosis);GO:0016020(membrane);GO:0030125(clathrin vesicle coat);GO:0030246(carbohydrate binding)	NA	K20069	NA	NECAP endocytosis associated 1 [Source:NCBI gene;Acc:100627372];C-type lectin domain family 4 member A-like [Source:NCBI gene;Acc:110260747]	protein_coding	4.64001	3.59602	3.99896	1.64857	1.60997	1.92038	2.36246	1.24029	0.0178135	up	yes
MSTRG.57528	ENSSSCG00000013928;ENSSSCG00000013922	ENSSSCT00000015214;ENSSSCT00000058559;ENSSSCT00000052553;ENSSSCT00000015208	GO:0005125(cytokine activity);GO:0005160(transforming growth factor beta receptor binding);GO:0005576(extracellular region);GO:0005615(extracellular space);GO:0008083(growth factor activity);GO:0010469(regulation of signaling receptor activity);GO:0010862(positive regulation of pathway-restricted SMAD protein phosphorylation);GO:0030509(BMP signaling pathway);GO:0042981(regulation of apoptotic pr…	04060(Cytokine-cytokine receptor interaction);00600(Sphingolipid metabolism);04071(Sphingolipid signaling pathway)	K05495;K04710	EC:2.3.1.24	growth differentiation factor 1 [Source:NCBI gene;Acc:100511493];ceramide synthase 1 [Source:NCBI gene;Acc:100525450]	protein_coding	0.060174	0.086873	1.68674	0.159598	0.0111533	0.0880427	7.0859	2.82495	0.0178177	up	yes
MSTRG.91113	TSPAN1	ENSSSCT00000062762;ENSSSCT00000059937;ENSSSCT00000061439;ENSSSCT00000004323	GO:0005654(nucleoplasm);GO:0005737(cytoplasm);GO:0005886(plasma membrane);GO:0005887(integral component of plasma membrane);GO:0007166(cell surface receptor signaling pathway);GO:0008283(cell population proliferation);GO:0016020(membrane);GO:0016021(integral component of membrane);GO:0016477(cell migration);GO:0030054(cell junction);GO:0031982(vesicle);GO:0043231(intracellular membrane-bounded or…	NA	K17348	NA	tetraspanin 1 [Source:NCBI gene;Acc:100511571]	protein_coding	100.075	94.2389	184.221	194.289	284.163	314.322	0.477482	-1.06648	0.0180977	down	yes
MSTRG.97871	GSC	ENSSSCT00000002768	GO:0000122(negative regulation of transcription by RNA polymerase II);GO:0000978(RNA polymerase II proximal promoter sequence-specific DNA binding);GO:0001085(RNA polymerase II transcription factor binding);GO:0001103(RNA polymerase II repressing transcription factor binding);GO:0001227(DNA-binding transcription repressor activity, RNA polymerase II-specific);GO:0003677(DNA binding);GO:0005634(nu…	NA	K09324	NA	goosecoid homeobox [Source:NCBI gene;Acc:397342]	protein_coding	0.859183	0.576414	6.19903	10.946	11.4265	9.19347	0.241863	-2.04774	0.018148	down	yes
MSTRG.68454	SLC5A6	ENSSSCT00000052516;ENSSSCT00000009355;ENSSSCT00000044697;ENSSSCT00000049034;ENSSSCT00000050248;ENSSSCT00000041536;ENSSSCT00000065862	GO:0008523(sodium-dependent multivitamin transmembrane transporter activity);GO:0015878(biotin transport);GO:0015887(pantothenate transmembrane transport);GO:0016020(membrane);GO:0016021(integral component of membrane);GO:0022857(transmembrane transporter activity);GO:0055085(transmembrane transport);GO:0055085(transmembrane transport)	04977(Vitamin digestion and absorption);04977(Vitamin digestion and absorption)	K14386	NA	solute carrier family 5 member 6 [Source:NCBI gene;Acc:100522014]	protein_coding	0.273959	0.389621	0.736319	1.20196	1.77194	1.08631	0.344785	-1.53623	0.0181541	down	yes
MSTRG.3516	GTF3C6	ENSSSCT00000004856	GO:0000127(transcription factor TFIIIC complex);GO:0003677(DNA binding);GO:0005654(nucleoplasm);GO:0006383(transcription by RNA polymerase III);GO:0016604(nuclear body)	NA	K15203	NA	general transcription factor IIIC subunit 6 [Source:NCBI gene;Acc:100525020]	protein_coding	14.8188	10.9359	6.99642	2.996	4.67623	4.99298	2.58591	1.37067	0.0182832	up	yes
MSTRG.63838	ANKS4B	ENSSSCT00000008600	GO:0005515(protein binding);GO:0005789(endoplasmic reticulum membrane);GO:0005886(plasma membrane);GO:0005902(microvillus);GO:0005903(brush border);GO:0034622(cellular protein-containing complex assembly);GO:0034976(response to endoplasmic reticulum stress);GO:1904106(protein localization to microvillus);GO:1904970(brush border assembly)	NA	K21414	NA	ankyrin repeat and sterile alpha motif domain containing 4B [Source:NCBI gene;Acc:100525512]	protein_coding	0.0001	0.0001	0.0538542	0.0001	0.92306	0.572003	0.0361527	-4.78975	0.0182886	down	yes
MSTRG.95802	NDRG2	ENSSSCT00000065959;ENSSSCT00000058713;ENSSSCT00000032367;ENSSSCT00000061985;ENSSSCT00000064280	GO:0001818(negative regulation of cytokine production);GO:0005634(nucleus);GO:0005737(cytoplasm);GO:0005794(Golgi apparatus);GO:0010574(regulation of vascular endothelial growth factor production);GO:0048662(negative regulation of smooth muscle cell proliferation);GO:0070373(negative regulation of ERK1 and ERK2 cascade);GO:0090361(regulation of platelet-derived growth factor production);GO:009036…	NA	NA	NA	NDRG family member 2 [Source:NCBI gene;Acc:780431]	protein_coding	0.198657	0.303851	0.292262	0.259297	1.18485	1.53605	0.266684	-1.9068	0.0183829	down	yes
MSTRG.59485	ANKRA2	ENSSSCT00000015370;ENSSSCT00000052867	GO:0005515(protein binding);GO:0005634(nucleus);GO:0005737(cytoplasm);GO:0005829(cytosol);GO:0016020(membrane);GO:0019901(protein kinase binding);GO:0031625(ubiquitin protein ligase binding);GO:0032991(protein-containing complex);GO:0042826(histone deacetylase binding);GO:0043254(regulation of protein complex assembly);GO:0050750(low-density lipoprotein particle receptor binding);GO:1990393(3M co…	NA	K21486	NA	ankyrin repeat family A member 2 [Source:NCBI gene;Acc:100515129]	protein_coding	3.16523	2.03971	1.89643	1.19341	0.638867	0.929792	2.57103	1.36235	0.018495	up	yes
MSTRG.55556	ZDHHC5	ENSSSCT00000014398;ENSSSCT00000036942	GO:0005886(plasma membrane);GO:0016020(membrane);GO:0016021(integral component of membrane);GO:0016409(palmitoyltransferase activity);GO:0016740(transferase activity);GO:0016746(transferase activity, transferring acyl groups);GO:0018345(protein palmitoylation);GO:0019706(protein-cysteine S-palmitoyltransferase activity);GO:0030425(dendrite);GO:0030425(dendrite)	NA	K20030	EC:2.3.1.225	zinc finger DHHC-type containing 5 [Source:NCBI gene;Acc:100520005]	protein_coding	1.61961	6.0105	7.55268	1.71478	1.92437	1.76078	2.81167	1.49143	0.0185636	up	yes
MSTRG.27328	KCNAB1	ENSSSCT00000028605;ENSSSCT00000027152	GO:0005249(voltage-gated potassium channel activity);GO:0005737(cytoplasm);GO:0005829(cytosol);GO:0006813(potassium ion transport);GO:0007611(learning or memory);GO:0008076(voltage-gated potassium channel complex);GO:0015459(potassium channel regulator activity);GO:0016021(integral component of membrane);GO:0019904(protein domain specific binding);GO:0031234(extrinsic component of cytoplasmic sid…	NA	K04882	NA	potassium voltage-gated channel subfamily A member regulatory beta subunit 1 [Source:NCBI gene;Acc:100125830]	protein_coding	0.0234259	0.0572443	0.054116	0.0203572	0.295966	0.30338	0.217501	-2.2009	0.0186316	down	yes
MSTRG.105600	CFAP300	ENSSSCT00000016342	NA	NA	NA	NA	cilia and flagella associated protein 300 [Source:NCBI gene;Acc:100520444]	protein_coding	1.59939	0.771977	5.64543	1.13622	0.592291	0.113074	4.35322	2.12208	0.0187412	up	yes
MSTRG.20604	LRRC59	ENSSSCT00000023663;ENSSSCT00000031741	GO:0005515(protein binding);GO:0005737(cytoplasm);GO:0005783(endoplasmic reticulum);GO:0042645(mitochondrial nucleoid);GO:0042645(mitochondrial nucleoid)	NA	NA	NA	leucine rich repeat containing 59 [Source:NCBI gene;Acc:100514317]	protein_coding	2.79307	2.18343	18.6605	2.77861	1.78572	2.61928	3.29041	1.71827	0.0190629	up	yes
MSTRG.72045	PKIA	ENSSSCT00000006757	GO:0000122(negative regulation of transcription by RNA polymerase II);GO:0004860(protein kinase inhibitor activity);GO:0004862(cAMP-dependent protein kinase inhibitor activity);GO:0005634(nucleus);GO:0005737(cytoplasm);GO:0006469(negative regulation of protein kinase activity);GO:0010389(regulation of G2/M transition of mitotic cell cycle);GO:0034236(protein kinase A catalytic subunit binding);GO…	05034(Alcoholism)	K15985	NA	cAMP-dependent protein kinase inhibitor alpha [Source:NCBI gene;Acc:397408]	protein_coding	8.0752	2.32596	4.32046	1.27043	1.62427	2.3403	2.81215	1.49167	0.0191665	up	yes
MSTRG.4228	ENSSSCG00000005768;HDHD2	ENSSSCT00000006344;ENSSSCT00000006347;ENSSSCT00000042174;ENSSSCT00000066087;ENSSSCT00000027493;ENSSSCT00000063186	GO:0005789(endoplasmic reticulum membrane);GO:0006888(endoplasmic reticulum to Golgi vesicle-mediated transport);GO:0016020(membrane);GO:0016021(integral component of membrane);GO:0030134(COPII-coated ER to Golgi transport vesicle);GO:0030173(integral component of Golgi membrane);GO:0016311(dephosphorylation);GO:0016791(phosphatase activity);GO:0019899(enzyme binding);GO:0019899(enzyme binding)	NA	K22939	NA	immediate early response 3 interacting protein 1 [Source:NCBI gene;Acc:100521060];haloacid dehalogenase like hydrolase domain containing 2 [Source:NCBI gene;Acc:100521177]	protein_coding	10.6182	12.5708	13.9469	5.24748	4.29695	7.14192	2.22553	1.15415	0.0192632	up	yes
MSTRG.10587	GNG10	ENSSSCT00000061832	GO:0003924(GTPase activity);GO:0005834(heterotrimeric G-protein complex);GO:0005886(plasma membrane);GO:0007165(signal transduction);GO:0007186(G protein-coupled receptor signaling pathway);GO:0016020(membrane)	04014(Ras signaling pathway);04062(Chemokine signaling pathway);04151(PI3K-Akt signaling pathway);04371(Apelin signaling pathway);04713(Circadian entrainment);04723(Retrograde endocannabinoid signaling);04724(Glutamatergic synapse);04725(Cholinergic synapse);04726(Serotonergic synapse);04727(GABAergic synapse);04728(Dopaminergic synapse);04926(Relaxin signaling pathway);05032(Morphine addiction);…	K04545	NA	G protein subunit gamma 10 [Source:NCBI gene;Acc:100515992]	protein_coding	63.0377	71.1898	83.2447	36.6745	33.7408	30.6423	2.15196	1.10565	0.0194521	up	yes
MSTRG.33355	SCARB1	ENSSSCT00000047834;ENSSSCT00000010699	GO:0001530(lipopolysaccharide binding);GO:0001540(amyloid-beta binding);GO:0001875(lipopolysaccharide receptor activity);GO:0001935(endothelial cell proliferation);GO:0005737(cytoplasm);GO:0005886(plasma membrane);GO:0005887(integral component of plasma membrane);GO:0005901(caveola);GO:0006707(cholesterol catabolic process);GO:0006898(receptor-mediated endocytosis);GO:0008035(high-density lipopro…	04145(Phagosome);04913(Ovarian steroidogenesis);04925(Aldosterone synthesis and secretion);04927(Cortisol synthesis and secretion);04934(Cushing syndrome);04975(Fat digestion and absorption);04976(Bile secretion);04977(Vitamin digestion and absorption);04979(Cholesterol metabolism);05160(Hepatitis C);05160(Hepatitis C)	K13885	NA	scavenger receptor class B member 1 [Source:NCBI gene;Acc:397018]	protein_coding	1.05543	0.541539	0.533761	1.48997	1.75618	2.44869	0.374151	-1.41831	0.0196806	down	yes
MSTRG.106455	HYOU1	ENSSSCT00000046805;ENSSSCT00000047579;ENSSSCT00000039463;ENSSSCT00000016472;ENSSSCT00000054640;ENSSSCT00000053909	GO:0000166(nucleotide binding);GO:0002931(response to ischemia);GO:0005524(ATP binding);GO:0005783(endoplasmic reticulum);GO:0006888(endoplasmic reticulum to Golgi vesicle-mediated transport);GO:0034663(endoplasmic reticulum chaperone complex);GO:0034976(response to endoplasmic reticulum stress);GO:0043066(negative regulation of apoptotic process);GO:0071456(cellular response to hypoxia);GO:19032…	04141(Protein processing in endoplasmic reticulum);04141(Protein processing in endoplasmic reticulum)	K09486	NA	hypoxia up-regulated 1 [Source:NCBI gene;Acc:100516870]	protein_coding	1.8068	1.67823	3.32481	2.87674	6.72171	5.84241	0.441027	-1.18106	0.0196819	down	yes
MSTRG.22921	DNAH2	ENSSSCT00000019547	GO:0003777(microtubule motor activity);GO:0005524(ATP binding);GO:0007018(microtubule-based movement);GO:0008569(ATP-dependent microtubule motor activity, minus-end-directed);GO:0030286(dynein complex);GO:0031514(motile cilium);GO:0045503(dynein light chain binding);GO:0045505(dynein intermediate chain binding);GO:0051959(dynein light intermediate chain binding)	05016(Huntington disease)	K10408	NA	dynein axonemal heavy chain 2 [Source:NCBI gene;Acc:100511777]	protein_coding	0.185081	0.171874	0.574594	1.17268	0.849322	0.650232	0.348602	-1.52035	0.0199622	down	yes
MSTRG.81700	WFDC1	ENSSSCT00000040268;ENSSSCT00000026718	GO:0001558(regulation of cell growth);GO:0005576(extracellular region);GO:0005615(extracellular space);GO:0010466(negative regulation of peptidase activity);GO:0030414(peptidase inhibitor activity);GO:0050728(negative regulation of inflammatory response);GO:0061045(negative regulation of wound healing);GO:0061045(negative regulation of wound healing)	NA	NA	NA	WAP four-disulfide core domain 1 [Source:NCBI gene;Acc:100514648]	protein_coding	9.12294	1.92428	13.3542	3.54382	1.03411	2.91296	3.25747	1.70375	0.0200567	up	yes
MSTRG.102584	PRSS12	ENSSSCT00000009981	GO:0004252(serine-type endopeptidase activity);GO:0005044(scavenger receptor activity);GO:0005886(plasma membrane);GO:0006508(proteolysis);GO:0006887(exocytosis);GO:0006898(receptor-mediated endocytosis);GO:0008233(peptidase activity);GO:0008236(serine-type peptidase activity);GO:0016020(membrane);GO:0016787(hydrolase activity);GO:0030424(axon);GO:0030425(dendrite);GO:0031410(cytoplasmic vesicle)…	NA	K09624	EC:3.4.21.-	serine protease 12 [Source:NCBI gene;Acc:100524882]	protein_coding	0.303525	0.623388	3.90837	0.448342	0.5433	0.0452797	4.66311	2.22129	0.0201119	up	yes
MSTRG.101055	NOA1	ENSSSCT00000055983;ENSSSCT00000063529;ENSSSCT00000027317	GO:0005525(GTP binding);GO:0005739(mitochondrion);GO:0005743(mitochondrial inner membrane);GO:0010941(regulation of cell death);GO:0031314(extrinsic component of mitochondrial inner membrane);GO:0032543(mitochondrial translation);GO:0043457(regulation of cellular respiration);GO:0043457(regulation of cellular respiration)	NA	K19832	NA	nitric oxide-associated protein 1-like [Source:NCBI gene;Acc:100621115]	protein_coding	0.814417	0.444071	0.970862	1.54558	1.79033	1.94919	0.421818	-1.24531	0.0203575	down	yes
MSTRG.111128	PHKA2	ENSSSCT00000013298;ENSSSCT00000052343;ENSSSCT00000055314	GO:0003824(catalytic activity);GO:0004689(phosphorylase kinase activity);GO:0005516(calmodulin binding);GO:0005886(plasma membrane);GO:0005964(phosphorylase kinase complex);GO:0005975(carbohydrate metabolic process);GO:0005977(glycogen metabolic process);GO:0006468(protein phosphorylation);GO:0016020(membrane);GO:0016020(membrane)	04020(Calcium signaling pathway);04910(Insulin signaling pathway);04922(Glucagon signaling pathway);04922(Glucagon signaling pathway)	K07190	NA	phosphorylase kinase regulatory subunit alpha 2 [Source:NCBI gene;Acc:100519810]	protein_coding	0.0218442	0.0326342	0.0736901	0.338163	0.0961825	0.119335	0.231485	-2.11101	0.0204874	down	yes
MSTRG.68021	GALM	ENSSSCT00000009288	GO:0003824(catalytic activity);GO:0004034(aldose 1-epimerase activity);GO:0005737(cytoplasm);GO:0005975(carbohydrate metabolic process);GO:0006006(glucose metabolic process);GO:0016853(isomerase activity);GO:0019318(hexose metabolic process);GO:0030246(carbohydrate binding);GO:0033499(galactose catabolic process via UDP-galactose)	00010(Glycolysis / Gluconeogenesis);00052(Galactose metabolism)	K01785	EC:5.1.3.3	galactose mutarotase [Source:NCBI gene;Acc:399536]	protein_coding	95.8827	33.5039	28.7598	27.0745	18.0064	17.766	2.51638	1.33135	0.0206896	up	yes
MSTRG.104524	SERPINH1	ENSSSCT00000041679	GO:0003433(chondrocyte development involved in endochondral bone morphogenesis);GO:0004867(serine-type endopeptidase inhibitor activity);GO:0005518(collagen binding);GO:0005615(extracellular space);GO:0005737(cytoplasm);GO:0005783(endoplasmic reticulum);GO:0005793(endoplasmic reticulum-Golgi intermediate compartment);GO:0010951(negative regulation of endopeptidase activity);GO:0030199(collagen fi…	NA	K09501	NA	serpin family H member 1 [Source:NCBI gene;Acc:396773]	protein_coding	0.590893	0.16907	1.52851	1.17717	4.52077	3.3592	0.252671	-1.98467	0.0207528	down	yes
MSTRG.24859	NT5DC2	ENSSSCT00000012524	GO:0008253(5'-nucleotidase activity);GO:0016311(dephosphorylation);GO:0046872(metal ion binding)	NA	NA	NA	5'-nucleotidase domain containing 2 [Source:NCBI gene;Acc:100154818]	protein_coding	9.53764	3.53629	1.05043	1.63221	0.419731	1.46616	4.01477	2.00532	0.0208198	up	yes
MSTRG.13869	RAB18	ENSSSCT00000024844	GO:0003924(GTPase activity);GO:0005525(GTP binding);GO:0005794(Golgi apparatus);GO:0006886(intracellular protein transport);GO:0019003(GDP binding);GO:0032482(Rab protein signal transduction);GO:0034389(lipid droplet organization);GO:0071782(endoplasmic reticulum tubular network);GO:0071786(endoplasmic reticulum tubular network organization)	NA	K07910	NA	RAB18, member RAS oncogene family [Source:NCBI gene;Acc:100620478]	protein_coding	44.2058	47.452	44.7685	19.9714	22.7563	21.6332	2.11971	1.08386	0.0209598	up	yes
MSTRG.13616	CCL27;ENSSSCG00000034888	ENSSSCT00000012004;ENSSSCT00000066197	GO:0005576(extracellular region);GO:0006955(immune response);GO:0008009(chemokine activity);GO:0031728(CCR3 chemokine receptor binding);GO:0060326(cell chemotaxis)	04060(Cytokine-cytokine receptor interaction);04062(Chemokine signaling pathway)	K16598	NA	C-C motif chemokine ligand 27 [Source:NCBI gene;Acc:445453];uncharacterized LOC110255597 [Source:NCBI gene;Acc:110255597]	protein_coding	0.67933	1.61744	1.44131	0.386721	0.0001	0.0567654	8.42695	3.07501	0.0210758	up	yes
MSTRG.93646	MRPS10	ENSSSCT00000001822	GO:0005763(mitochondrial small ribosomal subunit)	03010(Ribosome)	K02946	NA	mitochondrial ribosomal protein S10 [Source:NCBI gene;Acc:100155549]	protein_coding	88.0263	75.8112	86.084	38.2754	38.132	40.9584	2.12942	1.09046	0.0211666	up	yes
MSTRG.52496	EXOC4	ENSSSCT00000018013	GO:0000145(exocyst);GO:0005737(cytoplasm);GO:0005902(microvillus);GO:0006612(protein targeting to membrane);GO:0006887(exocytosis);GO:0006893(Golgi to plasma membrane transport);GO:0006904(vesicle docking involved in exocytosis);GO:0007268(chemical synaptic transmission);GO:0017160(Ral GTPase binding);GO:0030165(PDZ domain binding);GO:0032584(growth cone membrane);GO:0035748(myelin sheath abaxona…	NA	K06111	NA	exocyst complex component 4 [Source:NCBI gene;Acc:106504059]	protein_coding	0.254211	0.421614	0.515038	0.661422	1.06842	0.909262	0.451237	-1.14804	0.0212358	down	yes
MSTRG.77743	MYO1A	ENSSSCT00000052338;ENSSSCT00000000458;ENSSSCT00000000447	GO:0000166(nucleotide binding);GO:0003774(motor activity);GO:0003779(actin binding);GO:0005515(protein binding);GO:0005524(ATP binding);GO:0005737(cytoplasm);GO:0005902(microvillus);GO:0005903(brush border);GO:0007605(sensory perception of sound);GO:0009925(basal plasma membrane);GO:0016323(basolateral plasma membrane);GO:0016324(apical plasma membrane);GO:0016328(lateral plasma membrane);GO:0016…	NA	K10356	NA	myosin IA [Source:NCBI gene;Acc:100739662]	protein_coding	0.0001	0.061204	0.0001	0.032291	0.37394	0.277508	0.0898062	-3.47704	0.0214382	down	yes
MSTRG.50006	ENSSSCG00000025673	ENSSSCT00000047179;ENSSSCT00000027233	GO:0005515(protein binding);GO:0016020(membrane);GO:0016021(integral component of membrane);GO:0016021(integral component of membrane)	NA	NA	NA	mannosidase beta like [Source:NCBI gene;Acc:100514259]	protein_coding	2.41875	2.68219	4.66327	3.93495	9.26442	11.2228	0.399809	-1.32262	0.0214728	down	yes
MSTRG.106045	ENSSSCG00000027905	ENSSSCT00000032163;ENSSSCT00000044932	GO:0000381(regulation of alternative mRNA splicing, via spliceosome);GO:0003676(nucleic acid binding);GO:0003723(RNA binding);GO:0003727(single-stranded RNA binding);GO:0005634(nucleus);GO:0005634(nucleus)	NA	K13188	NA	RNA binding motif protein 7 [Source:NCBI gene;Acc:100522453]	protein_coding	14.1611	8.09854	7.92404	4.01021	4.69205	4.02272	2.372	1.2461	0.0215596	up	yes
MSTRG.16425	CAB39L	ENSSSCT00000043747;ENSSSCT00000010296	GO:0004674(protein serine/threonine kinase activity);GO:0023014(signal transduction by protein phosphorylation);GO:0023014(signal transduction by protein phosphorylation)	04150(mTOR signaling pathway);04152(AMPK signaling pathway);04152(AMPK signaling pathway)	K08272	NA	calcium binding protein 39 like [Source:NCBI gene;Acc:100519104]	protein_coding	3.64042	3.6554	5.23885	1.50605	1.61486	2.04085	2.42837	1.27999	0.0218182	up	yes
MSTRG.36005	ADK	ENSSSCT00000065961;ENSSSCT00000064781;ENSSSCT00000047969;ENSSSCT00000047518;ENSSSCT00000011292	GO:0004001(adenosine kinase activity);GO:0005634(nucleus);GO:0005654(nucleoplasm);GO:0005829(cytosol);GO:0006166(purine ribonucleoside salvage);GO:0006167(AMP biosynthetic process);GO:0006175(dATP biosynthetic process);GO:0016773(phosphotransferase activity, alcohol group as acceptor);GO:0016773(phosphotransferase activity, alcohol group as acceptor)	00230(Purine metabolism);00230(Purine metabolism)	K00856	EC:2.7.1.20	adenosine kinase [Source:NCBI gene;Acc:100154626]	protein_coding	3.03902	2.44331	4.21529	0.921269	1.48843	1.61421	2.41	1.26903	0.0218944	up	yes
MSTRG.28346	LIPH	ENSSSCT00000012905	GO:0004620(phospholipase activity);GO:0005576(extracellular region);GO:0005615(extracellular space);GO:0005886(plasma membrane);GO:0006629(lipid metabolic process);GO:0008201(heparin binding);GO:0016042(lipid catabolic process);GO:0046872(metal ion binding);GO:0052689(carboxylic ester hydrolase activity)	NA	K19404	EC:3.1.1.-	lipase H [Source:NCBI gene;Acc:100737989]	protein_coding	11.8676	8.27481	12.427	4.21841	3.61314	6.33164	2.29958	1.20137	0.0219683	up	yes
MSTRG.77713	SUOX	ENSSSCT00000065108;ENSSSCT00000000402	GO:0005739(mitochondrion);GO:0006790(sulfur compound metabolic process);GO:0008482(sulfite oxidase activity);GO:0016491(oxidoreductase activity);GO:0020037(heme binding);GO:0030151(molybdenum ion binding);GO:0042128(nitrate assimilation);GO:0043546(molybdopterin cofactor binding);GO:0046872(metal ion binding);GO:0055114(oxidation-reduction process);GO:0055114(oxidation-reduction process)	00920(Sulfur metabolism);00920(Sulfur metabolism)	K00387	EC:1.8.3.1	sulfite oxidase [Source:NCBI gene;Acc:100625272]	protein_coding	2.70461	2.03694	5.37821	5.83782	10.2359	7.98616	0.420607	-1.24946	0.0222699	down	yes
MSTRG.110946	ENSSSCG00000035893	ENSSSCT00000040993	GO:0005886(plasma membrane);GO:0006508(proteolysis);GO:0008237(metallopeptidase activity);GO:0008241(peptidyl-dipeptidase activity);GO:0016020(membrane);GO:0016021(integral component of membrane);GO:0031526(brush border membrane);GO:0042803(protein homodimerization activity);GO:0051957(positive regulation of amino acid transport)	NA	K20004	NA	collectrin, amino acid transport regulator [Source:NCBI gene;Acc:102167302]	protein_coding	6.44017	3.75749	5.60478	1.32129	2.01749	2.74733	2.59647	1.37655	0.0223987	up	yes
MSTRG.43611	FN1	ENSSSCT00000048029;ENSSSCT00000017610	GO:0001932(regulation of protein phosphorylation);GO:0002020(protease binding);GO:0005102(signaling receptor binding);GO:0005178(integrin binding);GO:0005201(extracellular matrix structural constituent);GO:0005515(protein binding);GO:0005576(extracellular region);GO:0005577(fibrinogen complex);GO:0005604(basement membrane);GO:0005615(extracellular space);GO:0005793(endoplasmic reticulum-Golgi int…	04151(PI3K-Akt signaling pathway);04510(Focal adhesion);04512(ECM-receptor interaction);04810(Regulation of actin cytoskeleton);04933(AGE-RAGE signaling pathway in diabetic complications);05100(Bacterial invasion of epithelial cells);05146(Amoebiasis);05165(Human papillomavirus infection);05200(Pathways in cancer);05205(Proteoglycans in cancer);05222(Small cell lung cancer);05222(Small cell lung …	K05717	NA	fibronectin 1 [Source:NCBI gene;Acc:397620]	protein_coding	0.0897153	0.0350926	2.82729	0.573491	8.95763	13.9316	0.125821	-2.99056	0.0225577	down	yes
MSTRG.61150	ENSSSCG00000014258	ENSSSCT00000015579	GO:0003824(catalytic activity);GO:0005737(cytoplasm)	NA	NA	NA	isochorismatase domain containing 1 [Source:NCBI gene;Acc:100517640]	protein_coding	17.8067	6.67923	8.15231	2.48083	4.60239	5.16477	2.66478	1.41402	0.0226517	up	yes
MSTRG.84014	ENSSSCG00000002968;ENSSSCG00000002969	ENSSSCT00000011863;ENSSSCT00000044769;ENSSSCT00000003293;ENSSSCT00000003292;ENSSSCT00000042050	GO:0005515(protein binding);GO:0005515(protein binding)	NA	NA	NA		protein_coding	0.110991	0.604362	0.239747	0.324451	5.36791	0.0179315	0.167259	-2.57984	0.0227361	down	yes
MSTRG.108248	ANKMY2	ENSSSCT00000016735	GO:0005515(protein binding);GO:0019899(enzyme binding);GO:0046872(metal ion binding)	NA	NA	NA	ankyrin repeat and MYND domain containing 2 [Source:NCBI gene;Acc:100627896]	protein_coding	8.18251	6.05991	4.7526	3.36152	2.79549	1.80042	2.38708	1.25525	0.0229183	up	yes
MSTRG.10663	SAL1	ENSSSCT00000006020	GO:0036094(small molecule binding)	NA	NA	NA	salivary lipocalin [Source:NCBI gene;Acc:396739]	protein_coding	1.02593	0.663742	0.423519	0.128305	0.169943	0.340271	3.30951	1.72662	0.0233083	up	yes
MSTRG.105096	PRSS23	ENSSSCT00000044412;ENSSSCT00000016277	GO:0004252(serine-type endopeptidase activity);GO:0005634(nucleus);GO:0006508(proteolysis);GO:0006508(proteolysis)	NA	K09627	EC:3.4.21.-	serine protease 23 [Source:NCBI gene;Acc:100520683]	protein_coding	8.41134	2.86696	3.09421	1.46391	1.67848	2.11448	2.73404	1.45103	0.0233492	up	yes
MSTRG.90185	AK4	ENSSSCT00000048025;ENSSSCT00000056189;ENSSSCT00000036875;ENSSSCT00000004214;ENSSSCT00000042416	GO:0000166(nucleotide binding);GO:0004017(adenylate kinase activity);GO:0004550(nucleoside diphosphate kinase activity);GO:0005524(ATP binding);GO:0005525(GTP binding);GO:0005739(mitochondrion);GO:0005759(mitochondrial matrix);GO:0006139(nucleobase-containing compound metabolic process);GO:0006165(nucleoside diphosphate phosphorylation);GO:0006172(ADP biosynthetic process);GO:0009142(nucleoside t…	00230(Purine metabolism);00730(Thiamine metabolism);00730(Thiamine metabolism)	K00939	EC:2.7.4.3	adenylate kinase 4 [Source:NCBI gene;Acc:733667]	protein_coding	0.481284	1.90845	0.80271	0.242105	0.415938	0.333905	3.21836	1.68633	0.0233603	up	yes
MSTRG.34175	PXN	ENSSSCT00000056618	GO:0001725(stress fiber);GO:0005829(cytosol);GO:0005856(cytoskeleton);GO:0005886(plasma membrane);GO:0005925(focal adhesion);GO:0007160(cell-matrix adhesion);GO:0007179(transforming growth factor beta receptor signaling pathway);GO:0008013(beta-catenin binding);GO:0017166(vinculin binding);GO:0019903(protein phosphatase binding);GO:0030027(lamellipodium);GO:0034614(cellular response to reactive o…	NA	NA	NA	paxillin [Source:NCBI gene;Acc:110256718]	protein_coding	1.0192	1.77188	1.66891	0.602902	0.497174	0.229244	3.35509	1.74635	0.0233691	up	yes
MSTRG.81532	KLHDC4	ENSSSCT00000002943	GO:0005515(protein binding)	NA	NA	NA	kelch domain containing 4 [Source:NCBI gene;Acc:100511452]	protein_coding	0.319305	1.15516	0.53963	0.935881	1.55075	1.87477	0.461801	-1.11466	0.0235128	down	yes
MSTRG.92045	RANBP9	ENSSSCT00000053402;ENSSSCT00000058264;ENSSSCT00000001150;ENSSSCT00000045410	GO:0000151(ubiquitin ligase complex);GO:0005515(protein binding);GO:0005634(nucleus);GO:0005737(cytoplasm);GO:0019899(enzyme binding);GO:0070373(negative regulation of ERK1 and ERK2 cascade);GO:0070373(negative regulation of ERK1 and ERK2 cascade)	NA	NA	NA	RAN binding protein 9 [Source:NCBI gene;Acc:100153339]	protein_coding	2.94948	2.61302	2.95607	0.812589	0.952814	1.44816	2.65082	1.40644	0.0235169	up	yes
MSTRG.18914	FSCN2	ENSSSCT00000061581;ENSSSCT00000024097	GO:0003779(actin binding);GO:0005737(cytoplasm);GO:0005856(cytoskeleton);GO:0007015(actin filament organization);GO:0007163(establishment or maintenance of cell polarity);GO:0015629(actin cytoskeleton);GO:0016477(cell migration);GO:0030036(actin cytoskeleton organization);GO:0030674(protein binding, bridging);GO:0032420(stereocilium);GO:0042462(eye photoreceptor cell development);GO:0051015(actin…	NA	K17455	NA	fascin actin-bundling protein 2, retinal [Source:NCBI gene;Acc:100625228]	protein_coding	0.611854	0.604165	0.632634	2.11341	2.29776	0.84387	0.351787	-1.50723	0.0237604	down	yes
MSTRG.20916	ENSSSCG00000017608	ENSSSCT00000019169	GO:0005548(phospholipid transporter activity);GO:0008289(lipid binding);GO:0008525(phosphatidylcholine transporter activity);GO:0015914(phospholipid transport);GO:0031210(phosphatidylcholine binding)	NA	NA	NA	phosphatidylcholine transfer protein [Source:NCBI gene;Acc:110256031]	protein_coding	9.80802	4.05287	7.76321	2.55788	3.7715	1.33248	2.8223	1.49687	0.023791	up	yes
MSTRG.6129	SELENOS	ENSSSCT00000005328	GO:0002865(negative regulation of acute inflammatory response to antigenic stimulus);GO:0005737(cytoplasm);GO:0005783(endoplasmic reticulum);GO:0005789(endoplasmic reticulum membrane);GO:0005881(cytoplasmic microtubule);GO:0006886(intracellular protein transport);GO:0006983(ER overload response);GO:0009749(response to glucose);GO:0016020(membrane);GO:0016021(integral component of membrane);GO:001…	04141(Protein processing in endoplasmic reticulum)	K14025	NA	selenoprotein S [Source:NCBI gene;Acc:100151836]	protein_coding	74.5735	41.368	99.2672	106.567	146.07	199.693	0.475778	-1.07164	0.0242817	down	yes
MSTRG.102521	MAD2L1	ENSSSCT00000052270	GO:0000070(mitotic sister chromatid segregation);GO:0000775(chromosome, centromeric region);GO:0000776(kinetochore);GO:0000922(spindle pole);GO:0005634(nucleus);GO:0005654(nucleoplasm);GO:0005694(chromosome);GO:0005737(cytoplasm);GO:0005829(cytosol);GO:0007093(mitotic cell cycle checkpoint);GO:0007094(mitotic spindle assembly checkpoint);GO:0008022(protein C-terminus binding);GO:0042177(negative …	04110(Cell cycle);04114(Oocyte meiosis);04914(Progesterone-mediated oocyte maturation);05166(Human T-cell leukemia virus 1 infection)	K02537	NA	mitotic arrest deficient 2 like 1 [Source:NCBI gene;Acc:100523455]	protein_coding	14.5202	19.5851	21.3608	9.10721	7.26702	9.57267	2.13768	1.09604	0.024388	up	yes
MSTRG.79010	SPX	ENSSSCT00000042775	GO:0005184(neuropeptide hormone activity);GO:0005615(extracellular space);GO:0010469(regulation of signaling receptor activity);GO:0031045(dense core granule);GO:1904306(positive regulation of gastro-intestinal system smooth muscle contraction)	NA	NA	NA	spexin hormone [Source:NCBI gene;Acc:100522076]	protein_coding	2.94075	0.587647	1.88069	0.361671	0.656606	0.387095	3.84886	1.94443	0.0244354	up	yes
MSTRG.50796	CD40	ENSSSCT00000066346	GO:0001934(positive regulation of protein phosphorylation);GO:0002376(immune system process);GO:0002768(immune response-regulating cell surface receptor signaling pathway);GO:0005515(protein binding);GO:0005886(plasma membrane);GO:0006874(cellular calcium ion homeostasis);GO:0009897(external side of plasma membrane);GO:0009986(cell surface);GO:0016020(membrane);GO:0016021(integral component of me…	04060(Cytokine-cytokine receptor interaction);04064(NF-kappa B signaling pathway);04514(Cell adhesion molecules (CAMs));04620(Toll-like receptor signaling pathway);04672(Intestinal immune network for IgA production);05144(Malaria);05145(Toxoplasmosis);05166(Human T-cell leukemia virus 1 infection);05169(Epstein-Barr virus infection);05202(Transcriptional misregulation in cancer);05310(Asthma);053…	K03160	NA	CD40 molecule [Source:NCBI gene;Acc:397395]	protein_coding	0.0741814	0.0001	0.0001	0.23292	0.132089	0.336458	0.106037	-3.23736	0.0245612	down	yes
MSTRG.19888	ENSSSCG00000032671	ENSSSCT00000058670	NA	NA	NA	NA		protein_coding	0.0001	0.040668	0.150942	0.240087	0.723396	0.825233	0.107177	-3.22193	0.0248172	down	yes
MSTRG.31734	WDR4	ENSSSCT00000023709	GO:0005515(protein binding);GO:0005634(nucleus);GO:0005829(cytosol);GO:0006400(tRNA modification);GO:0008033(tRNA processing);GO:0008176(tRNA (guanine-N7-)-methyltransferase activity);GO:0030488(tRNA methylation);GO:0036265(RNA (guanine-N7)-methylation);GO:0043527(tRNA methyltransferase complex);GO:0106004(tRNA (guanine-N7)-methylation)	NA	K15443	NA	WD repeat domain 4 [Source:NCBI gene;Acc:100620715]	protein_coding	1.15489	0.999823	1.51252	2.43701	4.31917	2.81199	0.383274	-1.38355	0.0249712	down	yes
MSTRG.27346	TIPARP	ENSSSCT00000023343	GO:0001570(vasculogenesis);GO:0001822(kidney development);GO:0003950(NAD+ ADP-ribosyltransferase activity);GO:0005634(nucleus);GO:0006471(protein ADP-ribosylation);GO:0006807(nitrogen compound metabolic process);GO:0008209(androgen metabolic process);GO:0008210(estrogen metabolic process);GO:0008585(female gonad development);GO:0009791(post-embryonic development);GO:0010629(negative regulation of…	NA	K15259	EC:2.4.2.30	TCDD inducible poly(ADP-ribose) polymerase [Source:NCBI gene;Acc:100626111]	protein_coding	0.825702	0.81531	0.685959	0.0943605	0.326696	0.296697	3.24202	1.69689	0.0250944	up	yes
MSTRG.4524	POLI	ENSSSCT00000005003;ENSSSCT00000036768;ENSSSCT00000055241	GO:0003684(damaged DNA binding);GO:0006281(DNA repair);GO:0016607(nuclear speck);GO:0036464(cytoplasmic ribonucleoprotein granule);GO:0036464(cytoplasmic ribonucleoprotein granule)	03460(Fanconi anemia pathway);03460(Fanconi anemia pathway)	K03510	EC:2.7.7.7	DNA polymerase iota [Source:NCBI gene;Acc:100525374]	protein_coding	0.309527	0.721627	0.647751	0.0822508	0.25564	0.12309	3.64203	1.86474	0.0252184	up	yes
MSTRG.58020	RAD23A	ENSSSCT00000015021;ENSSSCT00000050773	GO:0000502(proteasome complex);GO:0003684(damaged DNA binding);GO:0005515(protein binding);GO:0005634(nucleus);GO:0005654(nucleoplasm);GO:0005737(cytoplasm);GO:0005815(microtubule organizing center);GO:0005829(cytosol);GO:0006289(nucleotide-excision repair);GO:0006974(cellular response to DNA damage stimulus);GO:0019900(kinase binding);GO:0031593(polyubiquitin modification-dependent protein bindi…	03420(Nucleotide excision repair);04141(Protein processing in endoplasmic reticulum);04141(Protein processing in endoplasmic reticulum)	K10839	NA	RAD23 homolog A, nucleotide excision repair protein [Source:NCBI gene;Acc:100524483]	protein_coding	2.49753	3.13243	4.45809	1.20064	1.74191	1.2433	2.41004	1.26905	0.0253504	up	yes
MSTRG.4653	RBPMS2	ENSSSCT00000005024	GO:0000398(mRNA splicing, via spliceosome);GO:0003676(nucleic acid binding);GO:0003723(RNA binding);GO:0003729(mRNA binding);GO:0005737(cytoplasm);GO:0035614(snRNA stem-loop binding);GO:0042803(protein homodimerization activity);GO:0051151(negative regulation of smooth muscle cell differentiation)	NA	NA	NA	RNA binding protein, mRNA processing factor 2 [Source:NCBI gene;Acc:100515517]	protein_coding	5.91083	11.893	8.94415	2.94505	3.38598	4.57654	2.45224	1.2941	0.0255498	up	yes
MSTRG.38846	FANK1	ENSSSCT00000011757	GO:0000785(chromatin);GO:0005515(protein binding);GO:0005634(nucleus);GO:0005654(nucleoplasm);GO:0005737(cytoplasm);GO:0005829(cytosol);GO:0005929(cilium);GO:0036064(ciliary basal body);GO:0043065(positive regulation of apoptotic process);GO:0043066(negative regulation of apoptotic process);GO:0045893(positive regulation of transcription, DNA-templated);GO:0051091(positive regulation of DNA-bindi…	NA	NA	NA	fibronectin type III and ankyrin repeat domains 1 [Source:NCBI gene;Acc:100153851]	protein_coding	0.17305	0.259793	0.0419388	0.432361	0.718226	0.773679	0.246734	-2.01897	0.0256796	down	yes
MSTRG.93748	AARS2	ENSSSCT00000063672;ENSSSCT00000001906;ENSSSCT00000041366	GO:0000049(tRNA binding);GO:0000166(nucleotide binding);GO:0003676(nucleic acid binding);GO:0003723(RNA binding);GO:0004812(aminoacyl-tRNA ligase activity);GO:0004813(alanine-tRNA ligase activity);GO:0005524(ATP binding);GO:0005737(cytoplasm);GO:0005739(mitochondrion);GO:0006400(tRNA modification);GO:0006412(translation);GO:0006419(alanyl-tRNA aminoacylation);GO:0008270(zinc ion binding);GO:00165…	00970(Aminoacyl-tRNA biosynthesis);00970(Aminoacyl-tRNA biosynthesis)	K01872	EC:6.1.1.7	alanyl-tRNA synthetase 2, mitochondrial [Source:NCBI gene;Acc:100155115]	protein_coding	0.073913	0.450859	0.656963	0.72632	1.52011	1.45612	0.319168	-1.64761	0.0257897	down	yes
MSTRG.93042	PHF1	ENSSSCT00000037949;ENSSSCT00000001684;ENSSSCT00000045392;ENSSSCT00000065715;ENSSSCT00000064725	GO:0003700(DNA-binding transcription factor activity);GO:0005634(nucleus);GO:0005654(nucleoplasm);GO:0005813(centrosome);GO:0006974(cellular response to DNA damage stimulus);GO:0031060(regulation of histone methylation);GO:0031491(nucleosome binding);GO:0035064(methylated histone binding);GO:0035098(ESC/E(Z) complex);GO:0035861(site of double-strand break);GO:0043565(sequence-specific DNA binding…	NA	K11467	NA	PHD finger protein 1 [Source:NCBI gene;Acc:100153414]	protein_coding	0.96177	1.60425	0.118054	2.71286	1.84505	2.17943	0.398389	-1.32775	0.0258849	down	yes
MSTRG.75210	FCGR1A	ENSSSCT00000054740;ENSSSCT00000049828;ENSSSCT00000036053;ENSSSCT00000007316	GO:0001788(antibody-dependent cellular cytotoxicity);GO:0001798(positive regulation of type IIa hypersensitivity);GO:0001805(positive regulation of type III hypersensitivity);GO:0006898(receptor-mediated endocytosis);GO:0006910(phagocytosis, recognition);GO:0006911(phagocytosis, engulfment);GO:0007166(cell surface receptor signaling pathway);GO:0009617(response to bacterium);GO:0009897(external s…	04145(Phagosome);04380(Osteoclast differentiation);04640(Hematopoietic cell lineage);04666(Fc gamma R-mediated phagocytosis);05140(Leishmaniasis);05150(Staphylococcus aureus infection);05152(Tuberculosis);05202(Transcriptional misregulation in cancer);05221(Acute myeloid leukemia);05322(Systemic lupus erythematosus);05322(Systemic lupus erythematosus)	K06498	NA	Fc fragment of IgG, high affinity Ia, receptor (CD64) [Source:NCBI gene;Acc:613130]	protein_coding	0.653543	6.82901	0.78764	0.773983	0.582555	0.762945	3.90198	1.96421	0.026121	up	yes
MSTRG.96562	PLEKHH1	ENSSSCT00000002553	GO:0005856(cytoskeleton)	NA	NA	NA	pleckstrin homology, MyTH4 and FERM domain containing H1 [Source:HGNC Symbol;Acc:HGNC:17733]	protein_coding	0.00223957	0.0607991	0.0326091	0.231945	0.24791	0.0967121	0.165892	-2.59168	0.0262197	down	yes
MSTRG.30285	VGLL3	ENSSSCT00000059825	GO:0005634(nucleus);GO:0006355(regulation of transcription, DNA-templated)	NA	NA	NA	vestigial like family member 3 [Source:NCBI gene;Acc:100233225]	protein_coding	0.469343	0.678848	1.24446	0.330315	0.262231	0.289572	2.71239	1.43957	0.0264	up	yes
MSTRG.14246	CACNB2	ENSSSCT00000046405;ENSSSCT00000061976;ENSSSCT00000052242;ENSSSCT00000012084;ENSSSCT00000057605;ENSSSCT00000049791;ENSSSCT00000038059;ENSSSCT00000054693	GO:0005245(voltage-gated calcium channel activity);GO:0005515(protein binding);GO:0005891(voltage-gated calcium channel complex);GO:0007268(chemical synaptic transmission);GO:0007528(neuromuscular junction development);GO:0007601(visual perception);GO:0008331(high voltage-gated calcium channel activity);GO:0051015(actin filament binding);GO:0051928(positive regulation of calcium ion transport);GO…	04010(MAPK signaling pathway);04260(Cardiac muscle contraction);04261(Adrenergic signaling in cardiomyocytes);04921(Oxytocin signaling pathway);05410(Hypertrophic cardiomyopathy (HCM));05412(Arrhythmogenic right ventricular cardiomyopathy (ARVC));05414(Dilated cardiomyopathy (DCM));05414(Dilated cardiomyopathy (DCM))	K04863	NA	calcium voltage-gated channel auxiliary subunit beta 2 [Source:NCBI gene;Acc:100524101]	protein_coding	0.275064	0.0613952	0.245579	0.390175	1.1408	0.379794	0.30461	-1.71496	0.0270304	down	yes
MSTRG.1911	PKIB	ENSSSCT00000052160;ENSSSCT00000004681;ENSSSCT00000066086;ENSSSCT00000061498;ENSSSCT00000041271	GO:0004860(protein kinase inhibitor activity);GO:0004862(cAMP-dependent protein kinase inhibitor activity);GO:0005634(nucleus);GO:0005737(cytoplasm);GO:0006469(negative regulation of protein kinase activity);GO:0032212(positive regulation of telomere maintenance via telomerase);GO:0051973(positive regulation of telomerase activity);GO:0071901(negative regulation of protein serine/threonine kinase…	NA	NA	NA	cAMP-dependent protein kinase inhibitor beta [Source:NCBI gene;Acc:100517015]	protein_coding	0.167284	0.0001	0.0001	0.00047455	0.66212	1.47163	0.0784756	-3.67161	0.0270884	down	yes
MSTRG.85791	ENSSSCG00000036305;ENSSSCG00000034255	ENSSSCT00000050028;ENSSSCT00000042907	GO:0016020(membrane);GO:0016021(integral component of membrane)	NA	NA	NA	small integral membrane protein 1 (Vel blood group) [Source:NCBI gene;Acc:100625759]	protein_coding	42.2917	38.0369	43.9642	32.031	10.2097	10.7575	2.34523	1.22973	0.0274054	up	yes
MSTRG.28565	ENSSSCG00000033951	ENSSSCT00000056177	NA	NA	NA	NA		protein_coding	1.02161	0.782147	0.26092	0.188043	0.212469	0.187152	3.51336	1.81285	0.0274182	up	yes
MSTRG.1539	STX7	ENSSSCT00000004629	GO:0000149(SNARE binding);GO:0001772(immunological synapse);GO:0001916(positive regulation of T cell mediated cytotoxicity);GO:0005484(SNAP receptor activity);GO:0005764(lysosome);GO:0005768(endosome);GO:0005769(early endosome);GO:0005770(late endosome);GO:0005886(plasma membrane);GO:0006886(intracellular protein transport);GO:0006906(vesicle fusion);GO:0008021(synaptic vesicle);GO:0012505(endome…	04130(SNARE interactions in vesicular transport);04145(Phagosome)	K08488	NA	syntaxin 7 [Source:NCBI gene;Acc:100153196]	protein_coding	47.5267	32.0287	28.4065	18.0681	14.0334	18.5079	2.13324	1.09305	0.0275663	up	yes
MSTRG.25448	ENSSSCG00000011506	ENSSSCT00000062691;ENSSSCT00000012592;ENSSSCT00000057487	GO:0005515(protein binding);GO:0005634(nucleus);GO:0005737(cytoplasm);GO:0008641(ubiquitin-like modifier activating enzyme activity);GO:0019781(NEDD8 activating enzyme activity);GO:0032446(protein modification by small protein conjugation);GO:0045116(protein neddylation);GO:0045116(protein neddylation)	04120(Ubiquitin mediated proteolysis);04120(Ubiquitin mediated proteolysis)	K10686	EC:6.2.1.45	ubiquitin like modifier activating enzyme 3 [Source:NCBI gene;Acc:100153428]	protein_coding	17.0834	14.5242	14.8107	6.70833	7.53813	7.61658	2.12314	1.0862	0.0280701	up	yes
MSTRG.82540	MT2A	ENSSSCT00000029059	GO:0005634(nucleus);GO:0005737(cytoplasm);GO:0006882(cellular zinc ion homeostasis);GO:0007263(nitric oxide mediated signal transduction);GO:0008144(drug binding);GO:0008270(zinc ion binding);GO:0009617(response to bacterium);GO:0010273(detoxification of copper ion);GO:0035690(cellular response to drug);GO:0036016(cellular response to interleukin-3);GO:0036018(cellular response to erythropoietin)…	04978(Mineral absorption)	K14739	NA	metallothionein-2A [Source:NCBI gene;Acc:396827]	protein_coding	2.38125	0.0001	28.654	72.6926	146.055	25.3222	0.127157	-2.97531	0.0281593	down	yes
MSTRG.60661	ENSSSCG00000037595	ENSSSCT00000015538;ENSSSCT00000038543;ENSSSCT00000062758;ENSSSCT00000062841;ENSSSCT00000058971;ENSSSCT00000047844	GO:0006886(intracellular protein transport);GO:0015031(protein transport);GO:0016020(membrane);GO:0016192(vesicle-mediated transport);GO:0030117(membrane coat);GO:1904115(axon cytoplasm);GO:1904115(axon cytoplasm)	NA	NA	NA	adaptor related protein complex 3 subunit sigma 1 [Source:NCBI gene;Acc:100736866]	protein_coding	47.9737	42.1198	40.5094	23.9098	19.5119	20.5954	2.04013	1.02866	0.0283253	up	yes
MSTRG.90050	LEPROT	ENSSSCT00000004212	GO:0000139(Golgi membrane);GO:0005102(signaling receptor binding);GO:0005768(endosome);GO:0005794(Golgi apparatus);GO:0010008(endosome membrane);GO:0016020(membrane);GO:0016021(integral component of membrane);GO:0032511(late endosome to vacuole transport via multivesicular body sorting pathway);GO:0046426(negative regulation of receptor signaling pathway via JAK-STAT);GO:0060400(negative regulati…	NA	NA	NA	leptin receptor overlapping transcript [Source:NCBI gene;Acc:100270821]	protein_coding	21.0172	16.1564	15.0128	9.57956	6.80578	8.07178	2.13379	1.09342	0.028781	up	yes
MSTRG.100246	PDGFC	ENSSSCT00000024403;ENSSSCT00000038657	GO:0005161(platelet-derived growth factor receptor binding);GO:0005576(extracellular region);GO:0005615(extracellular space);GO:0005829(cytosol);GO:0005886(plasma membrane);GO:0007171(activation of transmembrane receptor protein tyrosine kinase activity);GO:0008083(growth factor activity);GO:0008284(positive regulation of cell population proliferation);GO:0009887(animal organ morphogenesis);GO:00…	01521(EGFR tyrosine kinase inhibitor resistance);04010(MAPK signaling pathway);04014(Ras signaling pathway);04015(Rap1 signaling pathway);04072(Phospholipase D signaling pathway);04151(PI3K-Akt signaling pathway);04510(Focal adhesion);04540(Gap junction);04810(Regulation of actin cytoskeleton);05215(Prostate cancer);05218(Melanoma);05231(Choline metabolism in cancer);05231(Choline metabolism in c…	K05450	NA	platelet derived growth factor C [Source:NCBI gene;Acc:100515267]	protein_coding	6.19619	1.45574	1.8572	1.12045	1.02303	1.16013	2.8784	1.52527	0.028958	up	yes
MSTRG.115147	FAM122B	ENSSSCT00000039580;ENSSSCT00000043851;ENSSSCT00000031319;ENSSSCT00000013867	NA	NA	NA	NA	family with sequence similarity 122B [Source:NCBI gene;Acc:100517991]	protein_coding	2.95339	1.01892	3.76569	0.607492	1.17752	1.01131	2.7672	1.46843	0.0291149	up	yes
MSTRG.68452	SLC30A3	ENSSSCT00000022860	GO:0005385(zinc ion transmembrane transporter activity);GO:0005737(cytoplasm);GO:0005770(late endosome);GO:0005886(plasma membrane);GO:0006812(cation transport);GO:0008021(synaptic vesicle);GO:0008324(cation transmembrane transporter activity);GO:0010043(response to zinc ion);GO:0016020(membrane);GO:0016021(integral component of membrane);GO:0030285(integral component of synaptic vesicle membrane…	NA	K14690	NA	solute carrier family 30 member 3 [Source:NCBI gene;Acc:100169931]	protein_coding	2.75997	0.622848	2.22098	5.62591	7.39228	2.53579	0.360281	-1.47281	0.0293778	down	yes
MSTRG.67261	SPTBN1	ENSSSCT00000042217;ENSSSCT00000051006;ENSSSCT00000046129;ENSSSCT00000055149;ENSSSCT00000042968;ENSSSCT00000065413;ENSSSCT00000048399;ENSSSCT00000062533;ENSSSCT00000040176;ENSSSCT00000066173	GO:0000281(mitotic cytokinesis);GO:0003779(actin binding);GO:0005200(structural constituent of cytoskeleton);GO:0005515(protein binding);GO:0005543(phospholipid binding);GO:0005634(nucleus);GO:0005730(nucleolus);GO:0005737(cytoplasm);GO:0005856(cytoskeleton);GO:0005886(plasma membrane);GO:0007009(plasma membrane organization);GO:0007010(cytoskeleton organization);GO:0007182(common-partner SMAD pr…	NA	K06115	NA	spectrin beta, non-erythrocytic 1 [Source:NCBI gene;Acc:100516258]	protein_coding	0.0441487	0.046422	0.0377367	0.0296061	0.10503	0.357792	0.260561	-1.94031	0.0295287	down	yes
MSTRG.19073	TIMP2	ENSSSCT00000018688	GO:0002020(protease binding);GO:0005515(protein binding);GO:0005576(extracellular region);GO:0005615(extracellular space);GO:0006508(proteolysis);GO:0008191(metalloendopeptidase inhibitor activity);GO:0008233(peptidase activity);GO:0008237(metallopeptidase activity);GO:0008270(zinc ion binding);GO:0009725(response to hormone);GO:0010033(response to organic substance);GO:0010951(negative regulatio…	NA	K22583	NA	TIMP metallopeptidase inhibitor 2 [Source:NCBI gene;Acc:396988]	protein_coding	1.25612	2.00497	3.69087	2.45334	7.80122	6.40939	0.417186	-1.26124	0.0297998	down	yes
MSTRG.84193	ZFP82	ENSSSCT00000044991;ENSSSCT00000054068	GO:0003676(nucleic acid binding);GO:0005622(intracellular);GO:0006355(regulation of transcription, DNA-templated);GO:0046872(metal ion binding);GO:0046872(metal ion binding)	05168(Herpes simplex virus 1 infection);05168(Herpes simplex virus 1 infection)	K09228	NA	zinc finger protein 82 homolog [Source:NCBI gene;Acc:110255280]	protein_coding	0.921929	2.70817	0.821347	0.447156	0.479681	0.386649	3.38903	1.76087	0.0299418	up	yes
MSTRG.35600	NRBF2	ENSSSCT00000023294;ENSSSCT00000036848;ENSSSCT00000053811;ENSSSCT00000062697	GO:0005737(cytoplasm);GO:0006914(autophagy);GO:0034976(response to endoplasmic reticulum stress);GO:0035032(phosphatidylinositol 3-kinase complex, class III);GO:0043550(regulation of lipid kinase activity);GO:0043550(regulation of lipid kinase activity)	04140(Autophagy - animal);04140(Autophagy - animal)	K21246	NA	nuclear receptor binding factor 2 [Source:NCBI gene;Acc:100157738]	protein_coding	8.49522	4.2224	6.51959	2.70088	2.49013	2.90523	2.37607	1.24858	0.0300045	up	yes
MSTRG.104482	SLCO2B1	ENSSSCT00000062517;ENSSSCT00000016203	GO:0005215(transporter activity);GO:0005515(protein binding);GO:0005886(plasma membrane);GO:0005887(integral component of plasma membrane);GO:0006811(ion transport);GO:0008270(zinc ion binding);GO:0015125(bile acid transmembrane transporter activity);GO:0015347(sodium-independent organic anion transmembrane transporter activity);GO:0015721(bile acid and bile salt transport);GO:0016020(membrane);G…	NA	K14352	NA	solute carrier organic anion transporter family member 2B1 [Source:NCBI gene;Acc:102160472]	protein_coding	4.68338	2.15513	3.93571	7.76151	5.95609	7.91066	0.498155	-1.00533	0.0300907	down	yes
MSTRG.106873	FAM118B	ENSSSCT00000031087	GO:0030576(Cajal body organization)	NA	NA	NA	family with sequence similarity 118 member B [Source:NCBI gene;Acc:100515227]	protein_coding	85.2373	50.7772	80.6466	38.5645	29.4085	35.6966	2.08992	1.06345	0.0300925	up	yes
MSTRG.9862	RECK	ENSSSCT00000005877;ENSSSCT00000065419;ENSSSCT00000038337	GO:0001944(vasculature development);GO:0001955(blood vessel maturation);GO:0004866(endopeptidase inhibitor activity);GO:0005515(protein binding);GO:0005886(plasma membrane);GO:0007566(embryo implantation);GO:0008191(metalloendopeptidase inhibitor activity);GO:0017147(Wnt-protein binding);GO:0030198(extracellular matrix organization);GO:0030336(negative regulation of cell migration);GO:0035115(emb…	05206(MicroRNAs in cancer);05206(MicroRNAs in cancer)	K17461	NA	reversion inducing cysteine rich protein with kazal motifs [Source:NCBI gene;Acc:100519638]	protein_coding	0.120401	0.0769837	0.0431344	0.116458	0.356011	0.347777	0.293228	-1.76991	0.0301254	down	yes
MSTRG.9587	ENSSSCG00000005278;ENSSSCG00000039009	ENSSSCT00000005813;ENSSSCT00000048113;ENSSSCT00000056691;ENSSSCT00000058878	GO:0004309(exopolyphosphatase activity);GO:0005737(cytoplasm);GO:0006798(polyphosphate catabolic process);GO:0006915(apoptotic process);GO:0016462(pyrophosphatase activity);GO:0016020(membrane);GO:0016021(integral component of membrane);GO:0016021(integral component of membrane)	NA	NA	NA		protein_coding	0.278196	0.392737	0.129901	0.476774	0.772117	0.480839	0.462982	-1.11097	0.0301719	down	yes
MSTRG.600	NOX3	ENSSSCT00000004497	GO:0001659(temperature homeostasis);GO:0005737(cytoplasm);GO:0005886(plasma membrane);GO:0006952(defense response);GO:0009590(detection of gravity);GO:0009629(response to gravity);GO:0016020(membrane);GO:0016021(integral component of membrane);GO:0016175(superoxide-generating NADPH oxidase activity);GO:0016491(oxidoreductase activity);GO:0042554(superoxide anion generation);GO:0043020(NADPH oxida…	NA	K21422	EC:1.6.3.-	NADPH oxidase 3 [Source:NCBI gene;Acc:100511606]	protein_coding	2.52252	0.937246	2.47814	0.659459	0.0784825	0.897748	3.63022	1.86006	0.0302494	up	yes
MSTRG.42691	NABP1	ENSSSCT00000050906;ENSSSCT00000017487	GO:0000724(double-strand break repair via homologous recombination);GO:0000784(nuclear chromosome, telomeric region);GO:0003697(single-stranded DNA binding);GO:0003723(RNA binding);GO:0005634(nucleus);GO:0005654(nucleoplasm);GO:0005829(cytosol);GO:0006281(DNA repair);GO:0006974(cellular response to DNA damage stimulus);GO:0007093(mitotic cell cycle checkpoint);GO:0010212(response to ionizing radi…	NA	NA	NA	nucleic acid binding protein 1 [Source:NCBI gene;Acc:100155066]	protein_coding	5.58904	4.40193	3.33624	1.89506	2.39766	1.56596	2.27478	1.18573	0.0302582	up	yes
MSTRG.18837	DCXR	ENSSSCT00000062301;ENSSSCT00000056269	GO:0005881(cytoplasmic microtubule);GO:0005902(microvillus);GO:0005903(brush border);GO:0005997(xylulose metabolic process);GO:0006006(glucose metabolic process);GO:0006739(NADP metabolic process);GO:0016491(oxidoreductase activity);GO:0016614(oxidoreductase activity, acting on CH-OH group of donors);GO:0016655(oxidoreductase activity, acting on NAD(P)H, quinone or similar compound as acceptor);G…	00040(Pentose and glucuronate interconversions);00040(Pentose and glucuronate interconversions)	K03331	EC:1.1.1.10	L-xylulose reductase [Source:NCBI gene;Acc:110255927]	protein_coding	0.168755	0.674204	0.128867	1.07288	0.245507	1.51091	0.343487	-1.54167	0.0306027	down	yes
MSTRG.80492	ENSSSCG00000038260	ENSSSCT00000043173	NA	NA	NA	NA		protein_coding	0.0711579	0.0544491	0.12766	0.218817	0.535549	0.14402	0.281913	-1.82668	0.0307193	down	yes
MSTRG.61563	ETF1	ENSSSCT00000015664	GO:0002184(cytoplasmic translational termination);GO:0003747(translation release factor activity);GO:0005737(cytoplasm);GO:0005829(cytosol);GO:0006415(translational termination);GO:0006479(protein methylation);GO:0008079(translation termination factor activity);GO:0016149(translation release factor activity, codon specific);GO:0018444(translation release factor complex);GO:1990825(sequence-specif…	03015(mRNA surveillance pathway)	K03265	NA	eukaryotic translation termination factor 1 [Source:NCBI gene;Acc:100520896]	protein_coding	29.6451	20.8154	24.6747	14.3913	11.8341	10.5122	2.04519	1.03223	0.0310847	up	yes
MSTRG.55214	GNG3	ENSSSCT00000061341;ENSSSCT00000050319	GO:0003924(GTPase activity);GO:0005834(heterotrimeric G-protein complex);GO:0005886(plasma membrane);GO:0007165(signal transduction);GO:0007186(G protein-coupled receptor signaling pathway);GO:0014069(postsynaptic density);GO:0016020(membrane);GO:0030425(dendrite);GO:0044297(cell body);GO:0044297(cell body)	04014(Ras signaling pathway);04062(Chemokine signaling pathway);04151(PI3K-Akt signaling pathway);04371(Apelin signaling pathway);04713(Circadian entrainment);04723(Retrograde endocannabinoid signaling);04724(Glutamatergic synapse);04725(Cholinergic synapse);04726(Serotonergic synapse);04727(GABAergic synapse);04728(Dopaminergic synapse);04926(Relaxin signaling pathway);05032(Morphine addiction);…	K04540	NA	G protein subunit gamma 3 [Source:NCBI gene;Acc:100620948]	protein_coding	0.0703204	0.463354	1.66342	0.304587	0.0493504	0.117408	4.66132	2.22074	0.0312103	up	yes
MSTRG.92635	HIST1H2BB	ENSSSCT00000001230	GO:0000786(nucleosome);GO:0003677(DNA binding);GO:0005634(nucleus);GO:0005654(nucleoplasm);GO:0005694(chromosome);GO:0005829(cytosol);GO:0006334(nucleosome assembly);GO:0046982(protein heterodimerization activity)	05034(Alcoholism);05203(Viral carcinogenesis);05322(Systemic lupus erythematosus)	K11252	NA	histone H2B type 1-B [Source:NCBI gene;Acc:110261486]	protein_coding	1.36265	8.28051	4.67288	0.187718	19.9361	48.39	0.208951	-2.25876	0.0312538	down	yes
MSTRG.7591	TRAPPC6B	ENSSSCT00000005500;ENSSSCT00000060435;ENSSSCT00000062611	GO:0005801(cis-Golgi network);GO:0005802(trans-Golgi network);GO:0006888(endoplasmic reticulum to Golgi vesicle-mediated transport);GO:0043087(regulation of GTPase activity);GO:0048193(Golgi vesicle transport);GO:0048193(Golgi vesicle transport)	NA	K20304	NA	trafficking protein particle complex 6B [Source:NCBI gene;Acc:100525849]	protein_coding	14.4389	4.76696	5.70797	2.63065	3.65531	3.22435	2.61966	1.38938	0.0314479	up	yes
MSTRG.103212	UNC5C	ENSSSCT00000030024;ENSSSCT00000060159	GO:0005042(netrin receptor activity);GO:0005043(netrin receptor activity involved in chemorepulsion);GO:0005515(protein binding);GO:0005886(plasma membrane);GO:0007165(signal transduction);GO:0007411(axon guidance);GO:0007420(brain development);GO:0015631(tubulin binding);GO:0016020(membrane);GO:0016021(integral component of membrane);GO:0019901(protein kinase binding);GO:0030027(lamellipodium);G…	04360(Axon guidance);04360(Axon guidance)	K07521	NA	unc-5 netrin receptor C [Source:NCBI gene;Acc:100621284]	protein_coding	0.0489932	0.0001	0.0001	0.193272	0.0210616	0.304412	0.0948311	-3.3985	0.0314675	down	yes
MSTRG.49633	ENSSSCG00000007188	ENSSSCT00000007865	GO:0000413(protein peptidyl-prolyl isomerization);GO:0001933(negative regulation of protein phosphorylation);GO:0003007(heart morphogenesis);GO:0003755(peptidyl-prolyl cis-trans isomerase activity);GO:0005528(FK506 binding);GO:0005737(cytoplasm);GO:0006936(muscle contraction);GO:0008144(drug binding);GO:0016020(membrane);GO:0016853(isomerase activity);GO:0019221(cytokine-mediated signaling pathwa…	NA	K09568	EC:5.2.1.8	FKBP prolyl isomerase 1A [Source:NCBI gene;Acc:654323]	protein_coding	32.7368	26.101	19.6361	11.7213	13.2677	12.1736	2.11164	1.07836	0.0314726	up	yes
MSTRG.35282	RAB4A	ENSSSCT00000052258;ENSSSCT00000045441	GO:0003924(GTPase activity);GO:0005525(GTP binding);GO:0005737(cytoplasm);GO:0005768(endosome);GO:0008565(protein transporter activity);GO:0015031(protein transport);GO:0019003(GDP binding);GO:0019882(antigen processing and presentation);GO:0030100(regulation of endocytosis);GO:0031982(vesicle);GO:0048471(perinuclear region of cytoplasm);GO:0070062(extracellular exosome);GO:0070062(extracellular …	04144(Endocytosis);04144(Endocytosis)	K07879	NA	RAB4A, member RAS oncogene family [Source:NCBI gene;Acc:100154662]	protein_coding	4.08606	2.3257	1.23186	0.937236	0.841824	0.985662	2.7647	1.46712	0.0316569	up	yes
MSTRG.81484	ENSSSCG00000002639	ENSSSCT00000002929	GO:0000166(nucleotide binding);GO:0000226(microtubule cytoskeleton organization);GO:0000278(mitotic cell cycle);GO:0003924(GTPase activity);GO:0005200(structural constituent of cytoskeleton);GO:0005525(GTP binding);GO:0005737(cytoplasm);GO:0005856(cytoskeleton);GO:0005874(microtubule);GO:0007017(microtubule-based process);GO:0007411(axon guidance);GO:0015630(microtubule cytoskeleton);GO:0030027(l…	NA	NA	NA		protein_coding	2.06974	2.84791	3.66774	4.12028	7.53586	6.51776	0.472403	-1.08191	0.0316734	down	yes
MSTRG.92782	AIF1	ENSSSCT00000061790	GO:0001726(ruffle);GO:0001891(phagocytic cup);GO:0005509(calcium ion binding);GO:0005634(nucleus);GO:0005737(cytoplasm);GO:0005829(cytosol);GO:0005884(actin filament);GO:0006911(phagocytosis, engulfment);GO:0008284(positive regulation of cell population proliferation);GO:0016601(Rac protein signal transduction);GO:0030027(lamellipodium);GO:0030041(actin filament polymerization);GO:0030046(paralle…	NA	K18617	NA	allograft inflammatory factor 1 [Source:NCBI gene;Acc:397271]	protein_coding	72.4217	66.0353	49.8709	45.163	25.5145	17.94	2.12518	1.08758	0.0317088	up	yes
MSTRG.70939	ENSSSCG00000006049	ENSSSCT00000006638	GO:0006839(mitochondrial transport);GO:0008517(folic acid transmembrane transporter activity);GO:0015230(FAD transmembrane transporter activity);GO:0015884(folic acid transport);GO:0016020(membrane);GO:0016021(integral component of membrane);GO:0022857(transmembrane transporter activity);GO:0031966(mitochondrial membrane);GO:0035350(FAD transmembrane transport);GO:0055085(transmembrane transport)	NA	K15115	NA	solute carrier family 25 member 32 [Source:NCBI gene;Acc:100154544]	protein_coding	4.08826	9.48081	4.9754	3.12695	2.05072	2.22701	2.50442	1.32448	0.0317128	up	yes
MSTRG.75668	ARHGAP29	ENSSSCT00000007544;ENSSSCT00000007543	GO:0005096(GTPase activator activity);GO:0005737(cytoplasm);GO:0007165(signal transduction);GO:0030165(PDZ domain binding);GO:0032991(protein-containing complex);GO:0035556(intracellular signal transduction);GO:0043547(positive regulation of GTPase activity);GO:0046872(metal ion binding);GO:0046872(metal ion binding)	NA	K20644	NA	Rho GTPase activating protein 29 [Source:NCBI gene;Acc:100152734]	protein_coding	0.717503	0.790664	2.51443	0.380686	0.480294	0.560968	2.82894	1.50026	0.0319661	up	yes
MSTRG.106264	FXYD6	ENSSSCT00000016449;ENSSSCT00000057720	GO:0005886(plasma membrane);GO:0006811(ion transport);GO:0016020(membrane);GO:0016021(integral component of membrane);GO:0017080(sodium channel regulator activity);GO:0043269(regulation of ion transport);GO:0098978(glutamatergic synapse);GO:0099055(integral component of postsynaptic membrane);GO:0099056(integral component of presynaptic membrane);GO:0099106(ion channel regulator activity);GO:2000…	NA	K13363	NA	FXYD domain containing ion transport regulator 6 [Source:NCBI gene;Acc:102158732]	protein_coding	0.3814	0.0001	0.318797	0.311698	1.94605	1.45882	0.188426	-2.40793	0.0321218	down	yes
MSTRG.80740	NEDD1	ENSSSCT00000039030;ENSSSCT00000041043;ENSSSCT00000053878;ENSSSCT00000000974	GO:0000242(pericentriolar material);GO:0000922(spindle pole);GO:0005515(protein binding);GO:0005737(cytoplasm);GO:0005813(centrosome);GO:0005814(centriole);GO:0036064(ciliary basal body);GO:0045177(apical part of cell);GO:0071539(protein localization to centrosome);GO:0071539(protein localization to centrosome)	NA	K16547	NA	neural precursor cell expressed, developmentally down-regulated 1 [Source:NCBI gene;Acc:100514234]	protein_coding	6.68106	7.51013	11.2229	4.1542	3.82142	3.89783	2.14041	1.09789	0.0326773	up	yes
MSTRG.38335	ENSSSCG00000010674	ENSSSCT00000060922;ENSSSCT00000011675;ENSSSCT00000050717	NA	NA	NA	NA	family with sequence similarity 204 member A [Source:NCBI gene;Acc:100152540]	protein_coding	27.2874	32.1233	31.2178	14.1256	15.1736	15.0344	2.04424	1.03157	0.0326944	up	yes
MSTRG.24854	TNNC1	ENSSSCT00000012521;ENSSSCT00000050122	GO:0003009(skeletal muscle contraction);GO:0005509(calcium ion binding);GO:0005861(troponin complex);GO:0006937(regulation of muscle contraction);GO:0014883(transition between fast and slow fiber);GO:0031013(troponin I binding);GO:0031014(troponin T binding);GO:0032972(regulation of muscle filament sliding speed);GO:0042803(protein homodimerization activity);GO:0043462(regulation of ATPase activi…	04020(Calcium signaling pathway);04260(Cardiac muscle contraction);04261(Adrenergic signaling in cardiomyocytes);05410(Hypertrophic cardiomyopathy (HCM));05414(Dilated cardiomyopathy (DCM));05414(Dilated cardiomyopathy (DCM))	K05865	NA	troponin C1, slow skeletal and cardiac type [Source:NCBI gene;Acc:100156435]	protein_coding	30.8354	14.2748	28.3656	14.5989	6.02313	10.4182	2.36711	1.24313	0.0327498	up	yes
MSTRG.8152	ACTR10	ENSSSCT00000030515	GO:0005869(dynactin complex);GO:0007018(microtubule-based movement)	NA	K16576	NA	actin related protein 10 homolog [Source:NCBI gene;Acc:100620619]	protein_coding	39.5132	27.3182	30.346	17.998	13.1084	15.7608	2.07346	1.05204	0.0327934	up	yes
MSTRG.101785	ZNF827	ENSSSCT00000054584;ENSSSCT00000039993;ENSSSCT00000064951;ENSSSCT00000059519;ENSSSCT00000009897;ENSSSCT00000037289	GO:0000979(RNA polymerase II core promoter sequence-specific DNA binding);GO:0003676(nucleic acid binding);GO:0005634(nucleus);GO:0010468(regulation of gene expression);GO:0035097(histone methyltransferase complex);GO:0035097(histone methyltransferase complex)	NA	NA	NA	zinc finger protein 827 [Source:NCBI gene;Acc:100523980]	protein_coding	0.162962	0.0001	0.104293	0.330729	0.600039	0.329808	0.21209	-2.23725	0.0331183	down	yes
MSTRG.85030	ENSSSCG00000028802	ENSSSCT00000023496;ENSSSCT00000042008	GO:0016020(membrane);GO:0016021(integral component of membrane);GO:0016021(integral component of membrane)	04380(Osteoclast differentiation);04380(Osteoclast differentiation)	K06512	NA	leukocyte immunoglobulin-like receptor subfamily B member 3 [Source:NCBI gene;Acc:100622710]	protein_coding	0.178417	0.621827	0.243198	0.681039	1.03679	0.92505	0.394813	-1.34076	0.0332339	down	yes
MSTRG.50302	PLCG1	ENSSSCT00000045203;ENSSSCT00000008048	GO:0001701(in utero embryonic development);GO:0001726(ruffle);GO:0004435(phosphatidylinositol phospholipase C activity);GO:0005168(neurotrophin TRKA receptor binding);GO:0005509(calcium ion binding);GO:0005515(protein binding);GO:0005737(cytoplasm);GO:0005829(cytosol);GO:0005886(plasma membrane);GO:0005911(cell-cell junction);GO:0006629(lipid metabolic process);GO:0007165(signal transduction);GO:…	00562(Inositol phosphate metabolism);01521(EGFR tyrosine kinase inhibitor resistance);04012(ErbB signaling pathway);04014(Ras signaling pathway);04015(Rap1 signaling pathway);04020(Calcium signaling pathway);04064(NF-kappa B signaling pathway);04066(HIF-1 signaling pathway);04070(Phosphatidylinositol signaling system);04072(Phospholipase D signaling pathway);04360(Axon guidance);04370(VEGF signal…	K01116	EC:3.1.4.11	phospholipase C gamma 1 [Source:NCBI gene;Acc:100152497]	protein_coding	0.401924	0.122572	0.259716	0.30704	0.827196	1.06682	0.356289	-1.48888	0.033329	down	yes
MSTRG.110077	SLC30A1	ENSSSCT00000057077	GO:0001701(in utero embryonic development);GO:0005737(cytoplasm);GO:0005783(endoplasmic reticulum);GO:0005794(Golgi apparatus);GO:0005886(plasma membrane);GO:0006812(cation transport);GO:0006829(zinc ion transport);GO:0006874(cellular calcium ion homeostasis);GO:0006882(cellular zinc ion homeostasis);GO:0008324(cation transmembrane transporter activity);GO:0016020(membrane);GO:0016021(integral co…	04978(Mineral absorption)	K14688	NA	solute carrier family 30 member 1 [Source:NCBI gene;Acc:503660]	protein_coding	0.486561	0.207105	0.439225	0.758443	1.54535	0.630416	0.386097	-1.37296	0.0335388	down	yes
MSTRG.26411	AMOTL2	ENSSSCT00000012744	GO:0001525(angiogenesis);GO:0003365(establishment of cell polarity involved in ameboidal cell migration);GO:0005923(bicellular tight junction);GO:0008150(biological_process);GO:0016324(apical plasma membrane);GO:0030036(actin cytoskeleton organization);GO:0030334(regulation of cell migration);GO:0031410(cytoplasmic vesicle);GO:0035329(hippo signaling);GO:0042802(identical protein binding)	04530(Tight junction)	K06104	NA	angiomotin like 2 [Source:NCBI gene;Acc:100523696]	protein_coding	5.54654	5.39033	7.4592	1.82741	2.76472	3.54596	2.26049	1.17664	0.0337442	up	yes
MSTRG.112656	FGD1	ENSSSCT00000013489	GO:0001726(ruffle);GO:0005085(guanyl-nucleotide exchange factor activity);GO:0005089(Rho guanyl-nucleotide exchange factor activity);GO:0005737(cytoplasm);GO:0005794(Golgi apparatus);GO:0007010(cytoskeleton organization);GO:0008360(regulation of cell shape);GO:0030027(lamellipodium);GO:0030036(actin cytoskeleton organization);GO:0031267(small GTPase binding);GO:0035023(regulation of Rho protein s…	04810(Regulation of actin cytoskeleton)	K05720	NA	FYVE, RhoGEF and PH domain containing 1 [Source:NCBI gene;Acc:100518103]	protein_coding	1.28398	1.01314	0.143302	0.179049	0.31278	0.162314	3.73072	1.89945	0.0339299	up	yes
MSTRG.50721	UBE2V1	ENSSSCT00000029578;ENSSSCT00000054352	GO:0000151(ubiquitin ligase complex);GO:0005634(nucleus);GO:0005654(nucleoplasm);GO:0005737(cytoplasm);GO:0006301(postreplication repair);GO:0031371(ubiquitin conjugating enzyme complex);GO:0032991(protein-containing complex);GO:0035370(UBC13-UEV1A complex);GO:0043123(positive regulation of I-kappaB kinase/NF-kappaB signaling);GO:0051092(positive regulation of NF-kappaB transcription factor activ…	NA	K10704	NA	ubiquitin conjugating enzyme E2 V1 [Source:NCBI gene;Acc:100512077]	protein_coding	49.6067	58.7931	80.0282	14.8877	24.8643	43.561	2.26169	1.1774	0.0347448	up	yes
MSTRG.8080	ENSSSCG00000005063	ENSSSCT00000005580;ENSSSCT00000059478;ENSSSCT00000036920	GO:0003677(DNA binding);GO:0003700(DNA-binding transcription factor activity);GO:0005634(nucleus);GO:0006355(regulation of transcription, DNA-templated);GO:0007275(multicellular organism development);GO:0043565(sequence-specific DNA binding);GO:0043565(sequence-specific DNA binding)	NA	K18490	NA	orthodenticle homeobox 2 [Source:NCBI gene;Acc:100512643]	protein_coding	1.09974	0.580421	2.6548	2.33254	4.31969	4.28558	0.396328	-1.33523	0.0348238	down	yes
MSTRG.82901	MMP2	ENSSSCT00000003130	GO:0001666(response to hypoxia);GO:0001955(blood vessel maturation);GO:0001957(intramembranous ossification);GO:0004222(metalloendopeptidase activity);GO:0005615(extracellular space);GO:0005886(plasma membrane);GO:0006508(proteolysis);GO:0007566(embryo implantation);GO:0008233(peptidase activity);GO:0008237(metallopeptidase activity);GO:0008270(zinc ion binding);GO:0016787(hydrolase activity);GO:…	01522(Endocrine resistance);04670(Leukocyte transendothelial migration);04912(GnRH signaling pathway);04915(Estrogen signaling pathway);04926(Relaxin signaling pathway);04933(AGE-RAGE signaling pathway in diabetic complications);05200(Pathways in cancer);05205(Proteoglycans in cancer);05219(Bladder cancer);05418(Fluid shear stress and atherosclerosis)	K01398	EC:3.4.24.24	matrix metallopeptidase 2 [Source:NCBI gene;Acc:397391]	protein_coding	0.0001	0.101171	0.569057	0.905101	2.14111	0.807377	0.173949	-2.52326	0.0349252	down	yes
MSTRG.109257	ENSSSCG00000015473	ENSSSCT00000016856	GO:0005515(protein binding);GO:0016020(membrane);GO:0016021(integral component of membrane)	NA	NA	NA	transmembrane protein 183A [Source:NCBI gene;Acc:100512006]	protein_coding	32.874	19.5083	13.4366	9.27444	8.88982	11.6202	2.20984	1.14394	0.0349502	up	yes
MSTRG.8176	DACT1	ENSSSCT00000043047	GO:0000122(negative regulation of transcription by RNA polymerase II);GO:0001085(RNA polymerase II transcription factor binding);GO:0005634(nucleus);GO:0005654(nucleoplasm);GO:0005737(cytoplasm);GO:0008013(beta-catenin binding);GO:0021915(neural tube development);GO:0030177(positive regulation of Wnt signaling pathway);GO:0030178(negative regulation of Wnt signaling pathway);GO:0030877(beta-caten…	NA	K22154	NA	dishevelled binding antagonist of beta catenin 1 [Source:NCBI gene;Acc:100621416]	protein_coding	2.39076	4.32175	2.06558	1.55317	0.618774	1.04091	2.73218	1.45005	0.034956	up	yes
MSTRG.35669	VPS26A	ENSSSCT00000011220;ENSSSCT00000054434	GO:0005764(lysosome);GO:0005768(endosome);GO:0005769(early endosome);GO:0005829(cytosol);GO:0006886(intracellular protein transport);GO:0008565(protein transporter activity);GO:0010008(endosome membrane);GO:0030904(retromer complex);GO:0030906(retromer, cargo-selective complex);GO:0031982(vesicle);GO:0042147(retrograde transport, endosome to Golgi);GO:0097422(tubular endosome);GO:1990126(retrogra…	04144(Endocytosis);04144(Endocytosis)	K18466	NA	VPS26, retromer complex component A [Source:NCBI gene;Acc:100155086]	protein_coding	25.7236	23.3989	30.2384	13.4702	12.7025	13.1142	2.02003	1.01438	0.0354494	up	yes
MSTRG.29073	SLC49A4	ENSSSCT00000045256	GO:0016020(membrane);GO:0016021(integral component of membrane);GO:0043231(intracellular membrane-bounded organelle)	NA	K15381	NA	solute carrier family 49 member 4 [Source:NCBI gene;Acc:100519567]	protein_coding	7.61142	4.24217	6.63331	3.25689	2.59904	2.84786	2.124	1.08679	0.0355235	up	yes
MSTRG.64565	NMRAL1;CDIP1	ENSSSCT00000062748;ENSSSCT00000051242;ENSSSCT00000064617;ENSSSCT00000008703;ENSSSCT00000037534;ENSSSCT00000037601;ENSSSCT00000008705	GO:0005634(nucleus);GO:0042802(identical protein binding);GO:0006915(apoptotic process);GO:0033209(tumor necrosis factor-mediated signaling pathway);GO:0042771(intrinsic apoptotic signaling pathway in response to DNA damage by p53 class mediator);GO:0098560(cytoplasmic side of late endosome membrane);GO:0098574(cytoplasmic side of lysosomal membrane);GO:0042802(identical protein binding)	NA	NA	NA	NmrA like redox sensor 1 [Source:NCBI gene;Acc:100511924];cell death inducing p53 target 1 [Source:NCBI gene;Acc:100512098]	protein_coding	0.436066	0.374505	0.618394	1.13857	1.38761	0.570178	0.461498	-1.1156	0.0360608	down	yes
MSTRG.67467	FBXO11	ENSSSCT00000028062	GO:0000151(ubiquitin ligase complex);GO:0004842(ubiquitin-protein transferase activity);GO:0005515(protein binding);GO:0005634(nucleus);GO:0005730(nucleolus);GO:0005737(cytoplasm);GO:0005829(cytosol);GO:0006464(cellular protein modification process);GO:0007605(sensory perception of sound);GO:0008270(zinc ion binding);GO:0016274(protein-arginine N-methyltransferase activity);GO:0016567(protein ubi…	NA	K10297	NA	F-box protein 11 [Source:NCBI gene;Acc:100624629]	protein_coding	1.6925	2.03847	2.25475	0.542478	0.946955	0.917373	2.487	1.3144	0.036082	up	yes
MSTRG.105132	CTSC	ENSSSCT00000016280;ENSSSCT00000054377	GO:0001913(T cell mediated cytotoxicity);GO:0004197(cysteine-type endopeptidase activity);GO:0004252(serine-type endopeptidase activity);GO:0005615(extracellular space);GO:0005654(nucleoplasm);GO:0005737(cytoplasm);GO:0005764(lysosome);GO:0005813(centrosome);GO:0006508(proteolysis);GO:0006915(apoptotic process);GO:0008233(peptidase activity);GO:0008234(cysteine-type peptidase activity);GO:0016505…	04142(Lysosome);04210(Apoptosis);04210(Apoptosis)	K01275	EC:3.4.14.1	cathepsin C [Source:NCBI gene;Acc:100522387]	protein_coding	2.18823	1.03079	3.78182	2.2864	8.66347	6.30337	0.40577	-1.30127	0.0361336	down	yes
MSTRG.27400	MFSD1	ENSSSCT00000026649	GO:0016020(membrane);GO:0016021(integral component of membrane);GO:0055085(transmembrane transport)	NA	NA	NA	major facilitator superfamily domain containing 1 [Source:NCBI gene;Acc:100621077]	protein_coding	14.474	9.31084	12.4406	4.9193	5.47042	6.7568	2.1127	1.07909	0.0364892	up	yes
MSTRG.53250	ZNF277	ENSSSCT00000043240;ENSSSCT00000026979	GO:0000978(RNA polymerase II proximal promoter sequence-specific DNA binding);GO:0003676(nucleic acid binding);GO:0070301(cellular response to hydrogen peroxide);GO:2000772(regulation of cellular senescence);GO:2000772(regulation of cellular senescence)	NA	NA	NA	zinc finger protein 277 [Source:NCBI gene;Acc:100620722]	protein_coding	5.03631	5.20209	5.05046	1.99761	2.54036	2.57845	2.1484	1.10326	0.036613	up	yes
MSTRG.111755	ENSSSCG00000012235	ENSSSCT00000035809;ENSSSCT00000048382;ENSSSCT00000036401;ENSSSCT00000026518;ENSSSCT00000044575;ENSSSCT00000013381	GO:0043161(proteasome-mediated ubiquitin-dependent protein catabolic process);GO:0043161(proteasome-mediated ubiquitin-dependent protein catabolic process)	NA	K19607	NA	retinitis pigmentosa GTPase regulator [Source:NCBI gene;Acc:100621314]	protein_coding	0.79278	0.692831	0.861973	0.409139	0.149521	0.238153	2.94622	1.55886	0.0367656	up	yes
MSTRG.79014	PYROXD1	ENSSSCT00000000627	GO:0005634(nucleus);GO:0005737(cytoplasm);GO:0016491(oxidoreductase activity);GO:0030017(sarcomere);GO:0034599(cellular response to oxidative stress);GO:0055114(oxidation-reduction process)	NA	NA	NA	pyridine nucleotide-disulphide oxidoreductase domain 1 [Source:NCBI gene;Acc:100521012]	protein_coding	2.6365	3.25467	3.46658	1.06449	1.39179	1.6269	2.29178	1.19647	0.0368224	up	yes
MSTRG.60788	CCDC112	ENSSSCT00000023333;ENSSSCT00000059802	NA	NA	NA	NA	coiled-coil domain containing 112 [Source:NCBI gene;Acc:100520234]	protein_coding	1.18578	0.138294	4.94074	0.906986	0.326335	0.394585	3.84839	1.94425	0.0368308	up	yes
MSTRG.47385	TIMD4	ENSSSCT00000023155;ENSSSCT00000040519;ENSSSCT00000018577	GO:0016020(membrane);GO:0016021(integral component of membrane);GO:0016021(integral component of membrane)	NA	NA	NA	T cell immunoglobulin and mucin domain containing 4 [Source:NCBI gene;Acc:100523827]	protein_coding	3.16527	4.7238	3.41781	2.34119	1.26367	1.32919	2.2916	1.19635	0.0370893	up	yes
MSTRG.56819	ENSSSCG00000035649;ENSSSCG00000013387	ENSSSCT00000060816;ENSSSCT00000059810;ENSSSCT00000014623;ENSSSCT00000060486;ENSSSCT00000047637	GO:0005179(hormone activity);GO:0005576(extracellular region);GO:0010469(regulation of signaling receptor activity);GO:0016020(membrane);GO:0016021(integral component of membrane);GO:0005615(extracellular space);GO:0005623(cell);GO:0007189(adenylate cyclase-activating G protein-coupled receptor signaling pathway);GO:0031716(calcitonin receptor binding);GO:0051480(regulation of cytosolic calcium i…	04080(Neuroactive ligand-receptor interaction);04270(Vascular smooth muscle contraction);04270(Vascular smooth muscle contraction)	K12332	NA	calcitonin-related polypeptide beta [Source:NCBI gene;Acc:396563];calcitonin receptor-stimulating peptide-2 [Source:NCBI gene;Acc:396574]	protein_coding	0.0001	0.038006	0.100246	0.0001	1.16263	0.28174	0.0957804	-3.38413	0.0372957	down	yes
MSTRG.91288	GUCA2A	ENSSSCT00000004390;ENSSSCT00000064029	GO:0005576(extracellular region);GO:0030250(guanylate cyclase activator activity);GO:0031284(positive regulation of guanylate cyclase activity);GO:0031284(positive regulation of guanylate cyclase activity)	NA	NA	NA	guanylate cyclase activator 2A [Source:NCBI gene;Acc:100301560]	protein_coding	0.815641	0.0001	3.45783	2.20712	6.14812	17.5598	0.164907	-2.60027	0.0374605	down	yes
MSTRG.59362	CLTB;ENSSSCG00000032389	ENSSSCT00000015357;ENSSSCT00000062284;ENSSSCT00000039615;ENSSSCT00000041232	GO:0005198(structural molecule activity);GO:0005802(trans-Golgi network);GO:0005829(cytosol);GO:0005886(plasma membrane);GO:0005905(clathrin-coated pit);GO:0006886(intracellular protein transport);GO:0016020(membrane);GO:0016192(vesicle-mediated transport);GO:0030125(clathrin vesicle coat);GO:0030130(clathrin coat of trans-Golgi network vesicle);GO:0030132(clathrin coat of coated pit);GO:0030659(…	04142(Lysosome);04144(Endocytosis);04721(Synaptic vesicle cycle);04961(Endocrine and other factor-regulated calcium reabsorption);05016(Huntington disease);05100(Bacterial invasion of epithelial cells);05100(Bacterial invasion of epithelial cells)	K04645	NA	clathrin light chain B [Source:NCBI gene;Acc:100525860]	protein_coding	34.4237	20.4772	18.2025	13.5337	6.39114	13.407	2.1932	1.13304	0.0374946	up	yes
MSTRG.112983	UPRT	ENSSSCT00000013586;ENSSSCT00000055659	GO:0009116(nucleoside metabolic process);GO:0016301(kinase activity);GO:0016310(phosphorylation);GO:0016310(phosphorylation)	00240(Pyrimidine metabolism);00240(Pyrimidine metabolism)	K00761	EC:2.4.2.9	uracil phosphoribosyltransferase homolog [Source:NCBI gene;Acc:100151798]	protein_coding	9.85746	4.6866	6.60489	3.98622	2.1073	3.08407	2.30441	1.2044	0.0375347	up	yes
MSTRG.115827	ENSSSCG00000012811	ENSSSCT00000035199;ENSSSCT00000014004;ENSSSCT00000033410	GO:0005737(cytoplasm);GO:0005844(polysome);GO:0006457(protein folding);GO:0007017(microtubule-based process);GO:0007021(tubulin complex assembly);GO:0015631(tubulin binding);GO:0016272(prefoldin complex);GO:0016272(prefoldin complex)	NA	NA	NA	VHL binding protein 1 [Source:NCBI gene;Acc:100514622]	protein_coding	28.8191	38.6691	38.1662	16.1392	15.6406	20.2395	2.03106	1.02223	0.0375883	up	yes
MSTRG.44400	EFHD1	ENSSSCT00000017739	GO:0005509(calcium ion binding);GO:0005743(mitochondrial inner membrane);GO:0031175(neuron projection development);GO:0061891(calcium ion sensor activity);GO:1900069(regulation of cellular hyperosmotic salinity response)	NA	NA	NA	EF-hand domain family member D1 [Source:NCBI gene;Acc:100153398]	protein_coding	0.310376	0.723714	0.249297	0.071596	0.135262	0.036038	5.28369	2.40155	0.0376333	up	yes
MSTRG.11765	LAMC3	ENSSSCT00000006282	GO:0000904(cell morphogenesis involved in differentiation);GO:0005604(basement membrane);GO:0007601(visual perception);GO:0014002(astrocyte development);GO:0060041(retina development in camera-type eye)	04151(PI3K-Akt signaling pathway);04510(Focal adhesion);04512(ECM-receptor interaction);05145(Toxoplasmosis);05146(Amoebiasis);05165(Human papillomavirus infection);05200(Pathways in cancer);05222(Small cell lung cancer)	K06247	NA	laminin subunit gamma 3 [Source:NCBI gene;Acc:100157958]	protein_coding	0.0001	0.0001	0.0764405	0.101336	0.274207	0.313623	0.111208	-3.16867	0.0378281	down	yes
MSTRG.71588	OSGIN2	ENSSSCT00000033694	NA	NA	NA	NA	oxidative stress induced growth inhibitor family member 2 [Source:NCBI gene;Acc:100157701]	protein_coding	11.2455	6.11898	6.8438	3.84849	4.09928	3.23019	2.16571	1.11484	0.0381039	up	yes
MSTRG.111432	ENSSSCG00000021322	ENSSSCT00000027404;ENSSSCT00000054095;ENSSSCT00000042462	GO:0003676(nucleic acid binding);GO:0003677(DNA binding);GO:0005634(nucleus);GO:0006355(regulation of transcription, DNA-templated);GO:0046872(metal ion binding);GO:0046872(metal ion binding)	NA	NA	NA	zinc finger protein X-linked [Source:NCBI gene;Acc:397294]	protein_coding	1.84921	3.74717	3.56966	1.1967	1.59587	1.25418	2.26503	1.17953	0.0381039	up	yes
MSTRG.104422	FCHSD2	ENSSSCT00000056641;ENSSSCT00000054692;ENSSSCT00000016172;ENSSSCT00000016171;ENSSSCT00000045122;ENSSSCT00000036874;ENSSSCT00000058970;ENSSSCT00000052721;ENSSSCT00000050819	GO:0005515(protein binding);GO:0005547(phosphatidylinositol-3,4,5-trisphosphate binding);GO:0005886(plasma membrane);GO:0005905(clathrin-coated pit);GO:0007274(neuromuscular synaptic transmission);GO:0030833(regulation of actin filament polymerization);GO:0030838(positive regulation of actin filament polymerization);GO:0031594(neuromuscular junction);GO:0043325(phosphatidylinositol-3,4-bisphospha…	NA	K20125	NA	FCH and double SH3 domains 2 [Source:NCBI gene;Acc:100622758]	protein_coding	0.567514	0.386554	0.906151	0.116941	0.296403	0.220834	2.93327	1.55251	0.0381057	up	yes
MSTRG.90867	SPATA6	ENSSSCT00000050554;ENSSSCT00000041559;ENSSSCT00000004293	GO:0007283(spermatogenesis);GO:0032027(myosin light chain binding);GO:0044458(motile cilium assembly);GO:0097224(sperm connecting piece);GO:0097224(sperm connecting piece)	NA	K23224	NA	spermatogenesis associated 6 [Source:NCBI gene;Acc:100415810]	protein_coding	0.0145152	0.0001	0.135466	0.205951	0.427054	0.287011	0.163129	-2.61592	0.03816	down	yes
MSTRG.44538	ACKR3	ENSSSCT00000017775	GO:0001525(angiogenesis);GO:0001570(vasculogenesis);GO:0004930(G protein-coupled receptor activity);GO:0005044(scavenger receptor activity);GO:0005768(endosome);GO:0005886(plasma membrane);GO:0005905(clathrin-coated pit);GO:0006935(chemotaxis);GO:0006955(immune response);GO:0007165(signal transduction);GO:0007186(G protein-coupled receptor signaling pathway);GO:0007204(positive regulation of cyto…	04060(Cytokine-cytokine receptor interaction)	K04304	NA	atypical chemokine receptor 3 [Source:NCBI gene;Acc:100515346]	protein_coding	0.0001	0.0001	0.550537	1.44853	3.02238	0.485286	0.111121	-3.1698	0.0382992	down	yes
MSTRG.26753	PXYLP1	ENSSSCT00000040346;ENSSSCT00000049574;ENSSSCT00000038408;ENSSSCT00000054732;ENSSSCT00000056489;ENSSSCT00000012775	GO:0005794(Golgi apparatus);GO:0006024(glycosaminoglycan biosynthetic process);GO:0010909(positive regulation of heparan sulfate proteoglycan biosynthetic process);GO:0016311(dephosphorylation);GO:0016791(phosphatase activity);GO:0050650(chondroitin sulfate proteoglycan biosynthetic process);GO:0050650(chondroitin sulfate proteoglycan biosynthetic process)	NA	K21403	EC:3.1.3.-	2-phosphoxylose phosphatase 1 [Source:NCBI gene;Acc:100515055]	protein_coding	1.71798	1.00527	1.86552	0.532118	0.567294	0.673577	2.58816	1.37193	0.0383161	up	yes
MSTRG.1673	TMEM244	ENSSSCT00000004645	GO:0016020(membrane);GO:0016021(integral component of membrane)	NA	NA	NA	transmembrane protein 244 [Source:NCBI gene;Acc:100524655]	protein_coding	1.18301	0.808626	0.376328	0.246275	0.0001	0.0904167	7.03095	2.81372	0.0385135	up	yes
MSTRG.6459	ATP9B	ENSSSCT00000005360;ENSSSCT00000005363	GO:0000166(nucleotide binding);GO:0000287(magnesium ion binding);GO:0004012(phospholipid-translocating ATPase activity);GO:0005524(ATP binding);GO:0005768(endosome);GO:0005802(trans-Golgi network);GO:0005886(plasma membrane);GO:0006890(retrograde vesicle-mediated transport, Golgi to endoplasmic reticulum);GO:0006897(endocytosis);GO:0015914(phospholipid transport);GO:0016020(membrane);GO:0016021(i…	NA	K01530	EC:7.6.2.1	ATPase phospholipid transporting 9B (putative) [Source:NCBI gene;Acc:100154901]	protein_coding	0.985748	1.228	1.4132	2.40133	2.45435	2.54717	0.489939	-1.02933	0.0387008	down	yes
MSTRG.88852	CHST9	ENSSSCT00000004121;ENSSSCT00000048055	GO:0000139(Golgi membrane);GO:0001537(N-acetylgalactosamine 4-O-sulfotransferase activity);GO:0005794(Golgi apparatus);GO:0005975(carbohydrate metabolic process);GO:0006790(sulfur compound metabolic process);GO:0008146(sulfotransferase activity);GO:0016020(membrane);GO:0016021(integral component of membrane);GO:0016051(carbohydrate biosynthetic process);GO:0016740(transferase activity);GO:0016740…	NA	K09673	EC:2.8.2.-	carbohydrate sulfotransferase 9 [Source:NCBI gene;Acc:100515146]	protein_coding	0.00472093	0.0001	0.389071	0.434624	1.52	0.963834	0.134966	-2.88933	0.038752	down	yes
MSTRG.113297	ENSSSCG00000012459	ENSSSCT00000013625;ENSSSCT00000035731;ENSSSCT00000035584	GO:0005515(protein binding);GO:0005739(mitochondrion);GO:0005743(mitochondrial inner membrane);GO:0042407(cristae formation);GO:0061617(MICOS complex);GO:0061617(MICOS complex)	NA	NA	NA	apolipoprotein O like [Source:NCBI gene;Acc:100153260]	protein_coding	50.5384	49.643	60.7163	28.4543	15.8147	33.2561	2.07543	1.05341	0.0388009	up	yes
MSTRG.108541	SEMA3A	ENSSSCT00000031112;ENSSSCT00000016773	GO:0001755(neural crest cell migration);GO:0001764(neuron migration);GO:0002027(regulation of heart rate);GO:0005515(protein binding);GO:0005615(extracellular space);GO:0005887(integral component of plasma membrane);GO:0007411(axon guidance);GO:0007413(axonal fasciculation);GO:0008045(motor neuron axon guidance);GO:0010633(negative regulation of epithelial cell migration);GO:0010977(negative regu…	04360(Axon guidance);04360(Axon guidance)	K06840	NA	semaphorin 3A [Source:NCBI gene;Acc:100620398]	protein_coding	0.0001	0.031426	0.0001	0.0001	0.236077	0.177262	0.076495	-3.70849	0.0389342	down	yes
MSTRG.84159	ZNF146	ENSSSCT00000050714;ENSSSCT00000024653	GO:0003676(nucleic acid binding);GO:0003677(DNA binding);GO:0003700(DNA-binding transcription factor activity);GO:0005634(nucleus);GO:0005730(nucleolus);GO:0005829(cytosol);GO:0006355(regulation of transcription, DNA-templated);GO:0006355(regulation of transcription, DNA-templated)	NA	NA	NA	zinc finger protein 146 [Source:NCBI gene;Acc:100621065]	protein_coding	6.22906	5.27738	7.56866	3.12554	3.35396	2.91079	2.03137	1.02245	0.039158	up	yes
MSTRG.34894	AIFM3;LZTR1	ENSSSCT00000011057;ENSSSCT00000054172;ENSSSCT00000052616;ENSSSCT00000052091;ENSSSCT00000060916;ENSSSCT00000062345;ENSSSCT00000039795;ENSSSCT00000011058	GO:0005739(mitochondrion);GO:0005743(mitochondrial inner membrane);GO:0005783(endoplasmic reticulum);GO:0005829(cytosol);GO:0016491(oxidoreductase activity);GO:0050660(flavin adenine dinucleotide binding);GO:0051537(2 iron, 2 sulfur cluster binding);GO:0055114(oxidation-reduction process);GO:0097194(execution phase of apoptosis);GO:0005515(protein binding);GO:0005794(Golgi apparatus);GO:0012505(e…	NA	K22747	NA	apoptosis inducing factor, mitochondria associated 3 [Source:NCBI gene;Acc:100525540];leucine zipper like transcription regulator 1 [Source:NCBI gene;Acc:100525839]	protein_coding	0.330783	0.385356	0.0734664	0.0382924	0.117568	0.0373144	4.08751	2.03122	0.0391587	up	yes
MSTRG.53104	CAPZA2	ENSSSCT00000018108	GO:0003779(actin binding);GO:0008290(F-actin capping protein complex);GO:0030036(actin cytoskeleton organization);GO:0030479(actin cortical patch);GO:0051015(actin filament binding);GO:0051016(barbed-end actin filament capping);GO:0051693(actin filament capping)	04144(Endocytosis)	K10364	NA	capping actin protein of muscle Z-line subunit alpha 2 [Source:NCBI gene;Acc:100037958]	protein_coding	33.8475	42.0738	46.7124	17.594	22.1305	20.9704	2.02049	1.01471	0.0394984	up	yes
MSTRG.67907	CDC42EP3	ENSSSCT00000023650;ENSSSCT00000009292	GO:0005737(cytoplasm);GO:0005886(plasma membrane);GO:0007266(Rho protein signal transduction);GO:0008360(regulation of cell shape);GO:0015629(actin cytoskeleton);GO:0017049(GTP-Rho binding);GO:0030838(positive regulation of actin filament polymerization);GO:0031274(positive regulation of pseudopodium assembly);GO:0031274(positive regulation of pseudopodium assembly)	NA	NA	NA	CDC42 effector protein 3 [Source:NCBI gene;Acc:100521443]	protein_coding	1.51311	3.24496	2.57789	0.316108	1.58882	0.352003	3.25041	1.70062	0.0395154	up	yes
MSTRG.111659	ENSSSCG00000031313	ENSSSCT00000027678	GO:0004322(ferroxidase activity);GO:0005506(iron ion binding);GO:0005737(cytoplasm);GO:0006826(iron ion transport);GO:0006879(cellular iron ion homeostasis);GO:0006880(intracellular sequestering of iron ion);GO:0008198(ferrous iron binding);GO:0008199(ferric iron binding);GO:0042802(identical protein binding);GO:0046872(metal ion binding);GO:0055114(oxidation-reduction process)	NA	NA	NA		protein_coding	7.98051	7.1452	5.18748	2.05008	2.95632	1.82344	2.97418	1.57249	0.0396067	up	yes
MSTRG.63074	ZNF646	ENSSSCT00000043397;ENSSSCT00000025977	GO:0003676(nucleic acid binding);GO:0003677(DNA binding);GO:0003700(DNA-binding transcription factor activity);GO:0005634(nucleus);GO:0006355(regulation of transcription, DNA-templated);GO:0006355(regulation of transcription, DNA-templated)	NA	NA	NA	zinc finger protein 646 [Source:NCBI gene;Acc:100523240]	protein_coding	0.233721	0.0811193	0.36228	0.413344	0.676248	0.824747	0.35371	-1.49936	0.0396447	down	yes
MSTRG.38628	ENSSSCG00000010719	ENSSSCT00000011728;ENSSSCT00000047483	NA	NA	NA	NA	uncharacterized protein C10orf88 [Source:NCBI gene;Acc:100620521]	protein_coding	1.68367	1.47608	0.70672	0.664081	0.18112	0.359487	3.20952	1.68236	0.0400678	up	yes
MSTRG.28750	ENSSSCG00000039249	ENSSSCT00000052618	GO:0004864(protein phosphatase inhibitor activity);GO:0009966(regulation of signal transduction);GO:0032515(negative regulation of phosphoprotein phosphatase activity);GO:0043666(regulation of phosphoprotein phosphatase activity)	NA	K16833	NA	protein phosphatase 1 regulatory inhibitor subunit 2 [Source:NCBI gene;Acc:100156975]	protein_coding	34.3011	39.9072	27.9604	22.6751	14.3011	13.9498	2.00622	1.00448	0.0407635	up	yes
MSTRG.90266	ATG4C	ENSSSCT00000004223;ENSSSCT00000050413	GO:0000045(autophagosome assembly);GO:0004197(cysteine-type endopeptidase activity);GO:0005576(extracellular region);GO:0005737(cytoplasm);GO:0006508(proteolysis);GO:0006914(autophagy);GO:0008233(peptidase activity);GO:0008234(cysteine-type peptidase activity);GO:0015031(protein transport);GO:0016787(hydrolase activity);GO:0016787(hydrolase activity)	04136(Autophagy - other);04140(Autophagy - animal);04140(Autophagy - animal)	K08342	EC:3.4.22.-	autophagy related 4C cysteine peptidase [Source:NCBI gene;Acc:100462748]	protein_coding	3.28604	3.43113	4.80349	1.42394	1.47714	1.96909	2.36556	1.24218	0.0408254	up	yes
MSTRG.103230	HPGDS	ENSSSCT00000010067	GO:0000287(magnesium ion binding);GO:0004667(prostaglandin-D synthase activity);GO:0005509(calcium ion binding);GO:0005515(protein binding);GO:0006693(prostaglandin metabolic process);GO:0042803(protein homodimerization activity);GO:2000255(negative regulation of male germ cell proliferation)	00480(Glutathione metabolism);00590(Arachidonic acid metabolism);00980(Metabolism of xenobiotics by cytochrome P450);00982(Drug metabolism - cytochrome P450);05204(Chemical carcinogenesis)	K04097	2.5.1.18;EC:5.3.99.2	hematopoietic prostaglandin D synthase [Source:NCBI gene;Acc:100623584]	protein_coding	0.0710104	0.26424	0.0607096	0.0826879	0.373862	0.948566	0.281799	-1.82726	0.0411981	down	yes
MSTRG.5132	MAPK6	ENSSSCT00000005107;ENSSSCT00000041237;ENSSSCT00000050785	GO:0000165(MAPK cascade);GO:0004672(protein kinase activity);GO:0004707(MAP kinase activity);GO:0005524(ATP binding);GO:0005634(nucleus);GO:0005737(cytoplasm);GO:0005829(cytosol);GO:0006468(protein phosphorylation);GO:0010468(regulation of gene expression);GO:0035556(intracellular signal transduction);GO:0071310(cellular response to organic substance);GO:0071310(cellular response to organic subst…	04657(IL-17 signaling pathway);04657(IL-17 signaling pathway)	K06855	EC:2.7.11.24	mitogen-activated protein kinase 6 [Source:NCBI gene;Acc:396833]	protein_coding	7.77116	12.3241	10.1416	5.70499	5.15603	3.72082	2.0736	1.05214	0.041658	up	yes
MSTRG.94717	RHCG	ENSSSCT00000002063	GO:0005886(plasma membrane);GO:0005887(integral component of plasma membrane);GO:0006873(cellular ion homeostasis);GO:0006885(regulation of pH);GO:0008519(ammonium transmembrane transporter activity);GO:0015696(ammonium transport);GO:0016020(membrane);GO:0016021(integral component of membrane);GO:0016323(basolateral plasma membrane);GO:0016324(apical plasma membrane);GO:0030506(ankyrin binding);G…	NA	K06580	NA	Rh family C glycoprotein [Source:NCBI gene;Acc:733644]	protein_coding	0.255695	0.077026	0.033558	0.183942	0.320363	0.860339	0.268406	-1.89751	0.0422375	down	yes
MSTRG.94761	PEX11A	ENSSSCT00000022362	GO:0005777(peroxisome);GO:0005778(peroxisomal membrane);GO:0005779(integral component of peroxisomal membrane);GO:0007031(peroxisome organization);GO:0007165(signal transduction);GO:0016020(membrane);GO:0016021(integral component of membrane);GO:0016559(peroxisome fission);GO:0032991(protein-containing complex);GO:0042803(protein homodimerization activity);GO:0044375(regulation of peroxisome size…	04146(Peroxisome)	K13351	NA	peroxisomal biogenesis factor 11 alpha [Source:NCBI gene;Acc:100157485]	protein_coding	3.76533	3.8125	2.91411	1.54991	1.15485	1.63596	2.4171	1.27328	0.042682	up	yes
MSTRG.98619	SLC2A9	ENSSSCT00000058315;ENSSSCT00000051494	GO:0005215(transporter activity);GO:0005355(glucose transmembrane transporter activity);GO:0005886(plasma membrane);GO:0015143(urate transmembrane transporter activity);GO:0015747(urate transport);GO:0016020(membrane);GO:0016021(integral component of membrane);GO:0022857(transmembrane transporter activity);GO:0046415(urate metabolic process);GO:0055085(transmembrane transport);GO:1904659(glucose …	NA	K08146	NA	solute carrier family 2 member 9 [Source:NCBI gene;Acc:100621442]	protein_coding	0.594276	0.932166	0.418022	2.55382	0.911768	0.919166	0.44346	-1.17312	0.0437921	down	yes
MSTRG.89202	ENSSSCG00000003741	ENSSSCT00000045162;ENSSSCT00000043383;ENSSSCT00000041427;ENSSSCT00000004142	GO:0002437(inflammatory response to antigenic stimulus);GO:0002829(negative regulation of type 2 immune response);GO:0003676(nucleic acid binding);GO:0003700(DNA-binding transcription factor activity);GO:0005634(nucleus);GO:0006355(regulation of transcription, DNA-templated);GO:0045629(negative regulation of T-helper 2 cell differentiation);GO:0045629(negative regulation of T-helper 2 cell differ…	NA	NA	NA	zinc finger protein 397 [Source:NCBI gene;Acc:102164512]	protein_coding	2.10703	0.709129	0.472322	0.406648	0.354177	0.403532	2.82429	1.49789	0.0438956	up	yes
MSTRG.93850	CYP39A1	ENSSSCT00000001920;ENSSSCT00000058655;ENSSSCT00000001922;ENSSSCT00000062954	GO:0004497(monooxygenase activity);GO:0005506(iron ion binding);GO:0006699(bile acid biosynthetic process);GO:0006707(cholesterol catabolic process);GO:0008387(steroid 7-alpha-hydroxylase activity);GO:0008396(oxysterol 7-alpha-hydroxylase activity);GO:0016020(membrane);GO:0016021(integral component of membrane);GO:0016705(oxidoreductase activity, acting on paired donors, with incorporation or red…	00120(Primary bile acid biosynthesis);00120(Primary bile acid biosynthesis)	K07439	EC:1.14.14.26	Sus scrofa 24-hydroxycholesterol 7-alpha-hydroxylase-like (LOC100738724), mRNA. [Source:RefSeq mRNA;Acc:NM_001315744]	protein_coding	0.25471	0.431813	0.769395	0.0209637	0.0542069	0.22113	4.91366	2.2968	0.0441592	up	yes
MSTRG.95348	SRP54	ENSSSCT00000002187	GO:0000166(nucleotide binding);GO:0003723(RNA binding);GO:0003924(GTPase activity);GO:0005525(GTP binding);GO:0005634(nucleus);GO:0005737(cytoplasm);GO:0005786(signal recognition particle, endoplasmic reticulum targeting);GO:0005829(cytosol);GO:0006614(SRP-dependent cotranslational protein targeting to membrane);GO:0008144(drug binding);GO:0008312(7S RNA binding);GO:0019003(GDP binding);GO:003094…	03060(Protein export)	K03106	EC:3.6.5.4	signal recognition particle 54 [Source:NCBI gene;Acc:100154361]	protein_coding	20.0726	8.31188	14.6859	5.93972	4.70998	9.09952	2.18087	1.1249	0.0442849	up	yes
MSTRG.92692	ZNF322	ENSSSCT00000039473;ENSSSCT00000001254	GO:0003676(nucleic acid binding);GO:0003700(DNA-binding transcription factor activity);GO:0005634(nucleus);GO:0005737(cytoplasm);GO:0005813(centrosome);GO:0005829(cytosol);GO:0006355(regulation of transcription, DNA-templated);GO:0035326(enhancer binding);GO:1902459(positive regulation of stem cell population maintenance);GO:1902459(positive regulation of stem cell population maintenance)	NA	NA	NA	zinc finger protein 322 [Source:NCBI gene;Acc:100154074]	protein_coding	5.23222	3.69994	4.50348	2.38403	1.82601	2.15701	2.11018	1.07737	0.0444991	up	yes
MSTRG.85294	NLRP9	ENSSSCT00000003671;ENSSSCT00000034562	GO:0000166(nucleotide binding);GO:0005515(protein binding);GO:0005524(ATP binding);GO:0061702(inflammasome complex);GO:0061702(inflammasome complex)	NA	K22663	NA	NLR family pyrin domain containing 9 [Source:NCBI gene;Acc:100519960]	protein_coding	0.0001	0.0001	0.0831828	0.110675	0.242395	0.472983	0.100941	-3.30841	0.0451477	down	yes
MSTRG.54742	CCND1	ENSSSCT00000046016	GO:0000082(G1/S transition of mitotic cell cycle);GO:0000122(negative regulation of transcription by RNA polymerase II);GO:0000307(cyclin-dependent protein kinase holoenzyme complex);GO:0000320(re-entry into mitotic cell cycle);GO:0001934(positive regulation of protein phosphorylation);GO:0003714(transcription corepressor activity);GO:0004672(protein kinase activity);GO:0005634(nucleus);GO:000565…	01522(Endocrine resistance);04068(FoxO signaling pathway);04110(Cell cycle);04115(p53 signaling pathway);04151(PI3K-Akt signaling pathway);04152(AMPK signaling pathway);04218(Cellular senescence);04310(Wnt signaling pathway);04340(Hedgehog signaling pathway);04371(Apelin signaling pathway);04390(Hippo signaling pathway);04510(Focal adhesion);04530(Tight junction);04630(Jak-STAT signaling pathway)…	K04503	NA	cyclin D1 [Source:NCBI gene;Acc:100738589]	protein_coding	0.385735	0.087557	0.032196	0.62376	0.52141	0.410493	0.324934	-1.62178	0.0452402	down	yes
MSTRG.106238	TAGLN	ENSSSCT00000016439;ENSSSCT00000055649;ENSSSCT00000042087;ENSSSCT00000043435	GO:0005515(protein binding);GO:0030855(epithelial cell differentiation);GO:0051015(actin filament binding);GO:0051015(actin filament binding)	NA	K20526	NA	transgelin [Source:NCBI gene;Acc:397021]	protein_coding	5.58969	1.79724	17.421	1.25394	5.33438	1.36261	3.12012	1.6416	0.0453202	up	yes
MSTRG.28023	PEX5L	ENSSSCT00000047015;ENSSSCT00000040664;ENSSSCT00000012877	GO:0000268(peroxisome targeting sequence binding);GO:0005052(peroxisome matrix targeting signal-1 binding);GO:0005515(protein binding);GO:0005778(peroxisomal membrane);GO:0005829(cytosol);GO:0016560(protein import into peroxisome matrix, docking);GO:0031267(small GTPase binding);GO:0043235(receptor complex);GO:0043235(receptor complex)	04146(Peroxisome);04146(Peroxisome)	K13342	NA	peroxisomal biogenesis factor 5 like [Source:NCBI gene;Acc:100524828]	protein_coding	0.0001	0.0155872	0.0707717	0.0001	0.33778	0.514577	0.101423	-3.30154	0.0453774	down	yes
MSTRG.105236	ENSSSCG00000034113	ENSSSCT00000016299	GO:0000166(nucleotide binding);GO:0003746(translation elongation factor activity);GO:0003924(GTPase activity);GO:0005525(GTP binding);GO:0006412(translation);GO:0006414(translational elongation)	NA	NA	NA	elongation factor 1-alpha, oocyte form-like [Source:NCBI gene;Acc:100514912]	protein_coding	47.097	20.9203	26.4418	17.8502	179.786	33.1227	0.409341	-1.28863	0.0457623	down	yes
MSTRG.26367	RAB6B	ENSSSCT00000041891	GO:0003924(GTPase activity);GO:0005525(GTP binding);GO:0005794(Golgi apparatus);GO:0031489(myosin V binding)	NA	K07894	NA	RAB6B, member RAS oncogene family [Source:NCBI gene;Acc:100522830]	protein_coding	0.005906	0.095232	0.085491	0.058771	0.474845	0.289119	0.22684	-2.14025	0.0458633	down	yes
MSTRG.58824	ENSSSCG00000034545	ENSSSCT00000014716;ENSSSCT00000049121	GO:0003676(nucleic acid binding);GO:0005622(intracellular);GO:0006355(regulation of transcription, DNA-templated);GO:0046872(metal ion binding);GO:0046872(metal ion binding)	NA	NA	NA	zinc finger protein 77-like [Source:NCBI gene;Acc:110259370]	protein_coding	8.06498	2.96184	3.6528	1.74514	1.94237	2.49654	2.37379	1.24719	0.0460248	up	yes
MSTRG.27810	ENSSSCG00000038032	ENSSSCT00000037818	GO:0016020(membrane);GO:0016021(integral component of membrane)	NA	NA	NA		protein_coding	0.059947	0.533821	0.657207	1.02669	1.30192	1.43084	0.332754	-1.58747	0.0461298	down	yes
MSTRG.106287	PHLDB1;ENSSSCG00000036585	ENSSSCT00000057143;ENSSSCT00000038282;ENSSSCT00000026664;ENSSSCT00000051950	GO:0005515(protein binding);GO:0010470(regulation of gastrulation);GO:0010717(regulation of epithelial to mesenchymal transition);GO:0045180(basal cortex);GO:0070507(regulation of microtubule cytoskeleton organization);GO:1904261(positive regulation of basement membrane assembly involved in embryonic body morphogenesis);GO:1904261(positive regulation of basement membrane assembly involved in embr…	NA	NA	NA	pleckstrin homology like domain family B member 1 [Source:NCBI gene;Acc:100623187]	protein_coding	0.0001	0.0831669	0.00647133	0.144573	0.135274	0.194614	0.189137	-2.40249	0.0461681	down	yes
MSTRG.95832	C14orf119	ENSSSCT00000002277	GO:0005739(mitochondrion);GO:0005829(cytosol)	NA	NA	NA	chromosome 7 C14orf119 homolog [Source:NCBI gene;Acc:100522881]	protein_coding	34.2365	18.2158	21.6729	14.2881	8.99846	12.6142	2.06473	1.04595	0.0462357	up	yes
MSTRG.32119	LZTS1	ENSSSCT00000028463;ENSSSCT00000010526	GO:0008017(microtubule binding);GO:0016242(negative regulation of macroautophagy);GO:0044772(mitotic cell cycle phase transition);GO:0044772(mitotic cell cycle phase transition)	NA	NA	NA	leucine zipper tumor suppressor 1 [Source:NCBI gene;Acc:100155722]	protein_coding	0.165934	0.04205	0.812113	0.837074	1.37071	1.4539	0.278587	-1.8438	0.0464897	down	yes
MSTRG.53216	LSMEM1	ENSSSCT00000053161	GO:0005829(cytosol);GO:0016020(membrane);GO:0016021(integral component of membrane)	NA	NA	NA	leucine rich single-pass membrane protein 1 [Source:NCBI gene;Acc:100519992]	protein_coding	0.851796	1.08798	0.812759	4.23025	2.15462	0.488769	0.400448	-1.32031	0.0465442	down	yes
MSTRG.90996	AKR1A1	ENSSSCT00000030677;ENSSSCT00000039440;ENSSSCT00000042479;ENSSSCT00000043057	GO:0004032(alditol:NADP+ 1-oxidoreductase activity);GO:0005829(cytosol);GO:0016324(apical plasma membrane);GO:0016491(oxidoreductase activity);GO:0019853(L-ascorbic acid biosynthetic process);GO:0042840(D-glucuronate catabolic process);GO:0044597(daunorubicin metabolic process);GO:0044598(doxorubicin metabolic process);GO:0045202(synapse);GO:0046185(aldehyde catabolic process);GO:0047939(L-glucur…	00010(Glycolysis / Gluconeogenesis);00040(Pentose and glucuronate interconversions);00561(Glycerolipid metabolism);00561(Glycerolipid metabolism)	K00002	EC:1.1.1.2	aldo-keto reductase family 1 member A1 [Source:NCBI gene;Acc:396924]	protein_coding	1.99958	1.60917	7.95089	2.53165	17.4076	13.091	0.349971	-1.51469	0.0465691	down	yes
MSTRG.559	GTF2H5	ENSSSCT00000032308	GO:0000182(rDNA binding);GO:0000439(transcription factor TFIIH core complex);GO:0005669(transcription factor TFIID complex);GO:0005675(transcription factor TFIIH holo complex);GO:0005730(nucleolus);GO:0006289(nucleotide-excision repair);GO:0006294(nucleotide-excision repair, preincision complex assembly);GO:0006355(regulation of transcription, DNA-templated);GO:0006362(transcription elongation fr…	03022(Basal transcription factors);03420(Nucleotide excision repair)	K10845	NA	general transcription factor IIH subunit 5 [Source:NCBI gene;Acc:100739493]	protein_coding	14.4452	35.3343	37.6754	7.88171	9.13233	20.7418	2.31633	1.21184	0.046617	up	yes
MSTRG.62654	PDXDC1	ENSSSCT00000060697;ENSSSCT00000061587;ENSSSCT00000040294;ENSSSCT00000036712;ENSSSCT00000062966;ENSSSCT00000063085;ENSSSCT00000057388	GO:0003824(catalytic activity);GO:0005794(Golgi apparatus);GO:0016831(carboxy-lyase activity);GO:0019752(carboxylic acid metabolic process);GO:0030170(pyridoxal phosphate binding);GO:0043231(intracellular membrane-bounded organelle);GO:0043231(intracellular membrane-bounded organelle)	NA	NA	NA	pyridoxal dependent decarboxylase domain containing 1 [Source:NCBI gene;Acc:100622608]	protein_coding	0.205988	0.193203	0.399321	0.570981	0.745552	0.551319	0.427502	-1.226	0.0466453	down	yes
MSTRG.54127	C7orf25	ENSSSCT00000053788;ENSSSCT00000018244	NA	NA	NA	NA	chromosome 18 C7orf25 homolog [Source:NCBI gene;Acc:100517984]	protein_coding	2.18933	0.905436	0.590413	0.509894	0.259148	0.433744	3.06387	1.61536	0.0467726	up	yes
MSTRG.86152	MASP2	ENSSSCT00000035578	GO:0001855(complement component C4b binding);GO:0001867(complement activation, lectin pathway);GO:0004252(serine-type endopeptidase activity);GO:0005509(calcium ion binding);GO:0006508(proteolysis);GO:0008233(peptidase activity);GO:0016787(hydrolase activity);GO:0048306(calcium-dependent protein binding)	04610(Complement and coagulation cascades);05150(Staphylococcus aureus infection)	K03993	EC:3.4.21.104	mannan binding lectin serine peptidase 2 [Source:NCBI gene;Acc:100302537]	protein_coding	5.39624	6.56623	12.5649	10.407	24.9662	14.0558	0.496214	-1.01097	0.0468333	down	yes
MSTRG.25732	CRBN	ENSSSCT00000012620;ENSSSCT00000058565	GO:0005634(nucleus);GO:0005730(nucleolus);GO:0005737(cytoplasm);GO:0016567(protein ubiquitination);GO:0031464(Cul4A-RING E3 ubiquitin ligase complex);GO:0043161(proteasome-mediated ubiquitin-dependent protein catabolic process);GO:0046872(metal ion binding);GO:0046872(metal ion binding)	NA	K11793	NA	cereblon [Source:NCBI gene;Acc:100737786]	protein_coding	15.241	9.60482	12.6075	6.72824	5.80398	5.82956	2.03974	1.02838	0.046874	up	yes
MSTRG.84752	SLC1A5	ENSSSCT00000003444	GO:0005886(plasma membrane);GO:0006868(glutamine transport);GO:0015186(L-glutamine transmembrane transporter activity);GO:0015293(symporter activity);GO:0016020(membrane);GO:0016021(integral component of membrane);GO:0055085(transmembrane transport);GO:0070207(protein homotrimerization)	04974(Protein digestion and absorption);05230(Central carbon metabolism in cancer)	K05616	NA	solute carrier family 1 member 5 [Source:NCBI gene;Acc:641348]	protein_coding	1.6165	2.35397	4.47675	3.67707	8.13422	6.38532	0.46422	-1.10712	0.0470152	down	yes
MSTRG.31591	ENSSSCG00000033733	ENSSSCT00000039191	GO:0000785(chromatin);GO:0005634(nucleus);GO:0031492(nucleosomal DNA binding)	NA	K11299	NA	high mobility group nucleosome binding domain 1 [Source:NCBI gene;Acc:100625838]	protein_coding	134.412	254.743	248.862	184.182	46.6001	51.022	2.26404	1.1789	0.0470855	up	yes
MSTRG.71127	RNF19A	ENSSSCT00000047504;ENSSSCT00000042277;ENSSSCT00000041893;ENSSSCT00000006656	GO:0000151(ubiquitin ligase complex);GO:0000209(protein polyubiquitination);GO:0004842(ubiquitin-protein transferase activity);GO:0005737(cytoplasm);GO:0005815(microtubule organizing center);GO:0005856(cytoskeleton);GO:0006511(ubiquitin-dependent protein catabolic process);GO:0016020(membrane);GO:0016021(integral component of membrane);GO:0016567(protein ubiquitination);GO:0016740(transferase act…	NA	K11972	EC:2.3.2.31	ring finger protein 19A, RBR E3 ubiquitin protein ligase [Source:NCBI gene;Acc:654326]	protein_coding	0.937239	2.03649	1.63991	0.549874	0.746717	0.689649	2.3228	1.21587	0.0471104	up	yes
MSTRG.62474	SMURF1	ENSSSCT00000028241	GO:0000209(protein polyubiquitination);GO:0004842(ubiquitin-protein transferase activity);GO:0005515(protein binding);GO:0005737(cytoplasm);GO:0005739(mitochondrion);GO:0005886(plasma membrane);GO:0006511(ubiquitin-dependent protein catabolic process);GO:0006611(protein export from nucleus);GO:0016567(protein ubiquitination);GO:0016740(transferase activity);GO:0030154(cell differentiation);GO:003…	04120(Ubiquitin mediated proteolysis);04144(Endocytosis);04340(Hedgehog signaling pathway);04350(TGF-beta signaling pathway)	K04678	EC:2.3.2.26	SMAD specific E3 ubiquitin protein ligase 1 [Source:NCBI gene;Acc:100621443]	protein_coding	0.153385	0.342462	0.275701	0.412623	0.656912	0.621282	0.456317	-1.13189	0.0472394	down	yes
MSTRG.401	PRKN	ENSSSCT00000004459;ENSSSCT00000048870	GO:0000045(autophagosome assembly);GO:0000122(negative regulation of transcription by RNA polymerase II);GO:0000151(ubiquitin ligase complex);GO:0000209(protein polyubiquitination);GO:0000422(autophagy of mitochondrion);GO:0000423(mitophagy);GO:0000976(transcription regulatory region sequence-specific DNA binding);GO:0001227(DNA-binding transcription repressor activity, RNA polymerase II-specific…	04120(Ubiquitin mediated proteolysis);04137(Mitophagy - animal);04141(Protein processing in endoplasmic reticulum);05012(Parkinson disease);05012(Parkinson disease)	K04556	EC:2.3.2.31	parkin RBR E3 ubiquitin protein ligase [Source:NCBI gene;Acc:733673]	protein_coding	0.912104	0.445565	0.488834	0.961529	1.41283	1.59799	0.464838	-1.1052	0.0472437	down	yes
MSTRG.79317	CDKN1B	ENSSSCT00000065020;ENSSSCT00000040352	GO:0000082(G1/S transition of mitotic cell cycle);GO:0001890(placenta development);GO:0004860(protein kinase inhibitor activity);GO:0004861(cyclin-dependent protein serine/threonine kinase inhibitor activity);GO:0005634(nucleus);GO:0005737(cytoplasm);GO:0005829(cytosol);GO:0006813(potassium ion transport);GO:0007050(cell cycle arrest);GO:0007096(regulation of exit from mitosis);GO:0007219(Notch s…	01522(Endocrine resistance);04012(ErbB signaling pathway);04066(HIF-1 signaling pathway);04068(FoxO signaling pathway);04110(Cell cycle);04151(PI3K-Akt signaling pathway);04933(AGE-RAGE signaling pathway in diabetic complications);04934(Cushing syndrome);05162(Measles);05165(Human papillomavirus infection);05169(Epstein-Barr virus infection);05200(Pathways in cancer);05202(Transcriptional misregu…	K06624	NA	cyclin dependent kinase inhibitor 1B [Source:NCBI gene;Acc:397584]	protein_coding	0.237697	0.798054	0.428796	1.8174	1.05419	0.554383	0.427484	-1.22606	0.0476253	down	yes
MSTRG.50421	HNF4A	ENSSSCT00000064302;ENSSSCT00000008067	GO:0000978(RNA polymerase II proximal promoter sequence-specific DNA binding);GO:0000981(DNA-binding transcription factor activity, RNA polymerase II-specific);GO:0001102(RNA polymerase II activating transcription factor binding);GO:0001228(DNA-binding transcription activator activity, RNA polymerase II-specific);GO:0003323(type B pancreatic cell development);GO:0003677(DNA binding);GO:0003700(DN…	04152(AMPK signaling pathway);04950(Maturity onset diabetes of the young);04950(Maturity onset diabetes of the young)	K07292	NA	hepatocyte nuclear factor 4 alpha [Source:NCBI gene;Acc:733636]	protein_coding	0.298332	0.0001	1.37252	2.10965	3.64279	2.70808	0.1975	-2.34007	0.0476781	down	yes
MSTRG.24855	NISCH	ENSSSCT00000012522;ENSSSCT00000057099	GO:0005178(integrin binding);GO:0005515(protein binding);GO:0005737(cytoplasm);GO:0005829(cytosol);GO:0005886(plasma membrane);GO:0016601(Rac protein signal transduction);GO:0019901(protein kinase binding);GO:0030036(actin cytoskeleton organization);GO:0030336(negative regulation of cell migration);GO:0035091(phosphatidylinositol binding);GO:0042802(identical protein binding);GO:0042802(identical…	NA	NA	NA	nischarin [Source:NCBI gene;Acc:100156417]	protein_coding	1.11373	0.547229	0.305805	1.05103	1.6073	1.38323	0.486636	-1.03909	0.0477012	down	yes
MSTRG.58424	ZNF414;PRAM1	ENSSSCT00000054127;ENSSSCT00000062896;ENSSSCT00000032462	GO:0003676(nucleic acid binding);GO:0005515(protein binding);GO:0005886(plasma membrane);GO:0007229(integrin-mediated signaling pathway);GO:0019901(protein kinase binding);GO:0032991(protein-containing complex);GO:0043313(regulation of neutrophil degranulation);GO:0050852(T cell receptor signaling pathway);GO:0072659(protein localization to plasma membrane);GO:0072659(protein localization to plas…	NA	K19994	NA	zinc finger protein 414 [Source:NCBI gene;Acc:110255303];PML-RARA regulated adaptor molecule 1 [Source:NCBI gene;Acc:100514337]	protein_coding	2.75463	1.9089	2.39581	0.998466	0.924612	1.09256	2.34092	1.22707	0.0477552	up	yes
MSTRG.83202	SNX20	ENSSSCT00000062665;ENSSSCT00000027637	GO:0005654(nucleoplasm);GO:0015031(protein transport);GO:0035091(phosphatidylinositol binding);GO:0035091(phosphatidylinositol binding)	NA	K17931	NA	sorting nexin 20 [Source:NCBI gene;Acc:100621814]	protein_coding	1.46733	0.945537	0.141624	0.108123	0.234462	0.240484	4.3811	2.13129	0.0477884	up	yes
MSTRG.25728	TRNT1	ENSSSCT00000012619;ENSSSCT00000063306;ENSSSCT00000050351;ENSSSCT00000057067	GO:0000049(tRNA binding);GO:0001680(tRNA 3'-terminal CCA addition);GO:0003723(RNA binding);GO:0005739(mitochondrion);GO:0006396(RNA processing);GO:0016740(transferase activity);GO:0016779(nucleotidyltransferase activity);GO:0052929(ATP:3'-cytidine-cytidine-tRNA adenylyltransferase activity);GO:1990180(mitochondrial tRNA 3'-end processing);GO:1990180(mitochondrial tRNA 3'-end processing)	03013(RNA transport);03013(RNA transport)	K00974	3.1.3.-;3.1.4.-;EC:2.7.7.72	tRNA nucleotidyl transferase 1 [Source:NCBI gene;Acc:100153838]	protein_coding	9.39759	8.74428	7.92595	3.24888	4.20046	5.33057	2.03975	1.02839	0.0483326	up	yes
MSTRG.93888	TNFRSF21;ENSSSCG00000036283	ENSSSCT00000035929;ENSSSCT00000048838	GO:0001783(B cell apoptotic process);GO:0002250(adaptive immune response);GO:0005515(protein binding);GO:0005887(integral component of plasma membrane);GO:0006915(apoptotic process);GO:0006959(humoral immune response);GO:0007165(signal transduction);GO:0016020(membrane);GO:0016021(integral component of membrane);GO:0030424(axon);GO:0030889(negative regulation of B cell proliferation);GO:0031226(i…	04060(Cytokine-cytokine receptor interaction)	K05157	NA	TNF receptor superfamily member 21 [Source:NCBI gene;Acc:100513161]	protein_coding	8.46557	10.5942	13.8371	5.5017	6.64251	3.9344	2.046	1.03281	0.0485102	up	yes
MSTRG.38249	CCDC172	ENSSSCT00000011655	GO:0005737(cytoplasm)	NA	NA	NA	coiled-coil domain containing 172 [Source:NCBI gene;Acc:100156603]	protein_coding	2.11213	1.3156	0.9313	0.681897	0.250529	0.592834	2.85789	1.51495	0.048581	up	yes
MSTRG.19438	UNK	ENSSSCT00000044566;ENSSSCT00000055191;ENSSSCT00000018726	GO:0001764(neuron migration);GO:0005844(polysome);GO:0046872(metal ion binding);GO:0048667(cell morphogenesis involved in neuron differentiation);GO:1905538(polysome binding);GO:1990715(mRNA CDS binding);GO:2000766(negative regulation of cytoplasmic translation);GO:2000766(negative regulation of cytoplasmic translation)	NA	K23048	NA	unk zinc finger [Source:NCBI gene;Acc:100523632]	protein_coding	0.136963	0.116513	0.150554	0.364898	0.316481	0.291645	0.415232	-1.26801	0.0489286	down	yes
MSTRG.62497	DAGLB	ENSSSCT00000051199;ENSSSCT00000043107;ENSSSCT00000041816;ENSSSCT00000022866	GO:0005634(nucleus);GO:0005886(plasma membrane);GO:0006629(lipid metabolic process);GO:0007216(G protein-coupled glutamate receptor signaling pathway);GO:0007405(neuroblast proliferation);GO:0016020(membrane);GO:0016021(integral component of membrane);GO:0016787(hydrolase activity);GO:0019369(arachidonic acid metabolic process);GO:0022008(neurogenesis);GO:0042136(neurotransmitter biosynthetic pro…	04723(Retrograde endocannabinoid signaling);04925(Aldosterone synthesis and secretion);04925(Aldosterone synthesis and secretion)	K13806	EC:3.1.1.-	diacylglycerol lipase beta [Source:NCBI gene;Acc:100627176]	protein_coding	0.311356	0.217653	0.275805	0.526881	0.608765	0.831032	0.409225	-1.28903	0.0489399	down	yes
MSTRG.95441	SCFD1	ENSSSCT00000002206;ENSSSCT00000062123;ENSSSCT00000047473	GO:0005801(cis-Golgi network);GO:0006904(vesicle docking involved in exocytosis);GO:0009636(response to toxic substance);GO:0016192(vesicle-mediated transport);GO:0051223(regulation of protein transport);GO:1901998(toxin transport);GO:1902902(negative regulation of autophagosome assembly);GO:1902902(negative regulation of autophagosome assembly)	NA	K19998	NA	sec1 family domain containing 1 [Source:NCBI gene;Acc:100157840]	protein_coding	12.0343	9.01451	9.27593	3.73432	5.12423	5.86557	2.05953	1.04231	0.0493569	up	yes
MSTRG.56888	MICAL2	ENSSSCT00000014639	GO:0003779(actin binding);GO:0005515(protein binding);GO:0005634(nucleus);GO:0007010(cytoskeleton organization);GO:0010735(positive regulation of transcription via serum response element binding);GO:0016174(NAD(P)H oxidase activity);GO:0016491(oxidoreductase activity);GO:0016709(oxidoreductase activity, acting on paired donors, with incorporation or reduction of molecular oxygen, NAD(P)H as one d…	NA	NA	NA	microtubule associated monooxygenase, calponin and LIM domain containing 2 [Source:HGNC Symbol;Acc:HGNC:24693]	protein_coding	1.03562	0.290734	0.23505	0.229272	0.111944	0.102926	3.51555	1.81375	0.0494614	up	yes
MSTRG.41268	LIMS2	ENSSSCT00000040245;ENSSSCT00000039256;ENSSSCT00000049787;ENSSSCT00000017273;ENSSSCT00000063304	GO:0005886(plasma membrane);GO:0005925(focal adhesion);GO:0016020(membrane);GO:0030054(cell junction);GO:0043066(negative regulation of apoptotic process);GO:0045216(cell-cell junction organization);GO:0046872(metal ion binding);GO:0050680(negative regulation of epithelial cell proliferation);GO:0098609(cell-cell adhesion);GO:2000178(negative regulation of neural precursor cell proliferation);GO:…	NA	NA	NA	LIM zinc finger domain containing 2 [Source:NCBI gene;Acc:100517009]	protein_coding	2.27167	2.68644	7.91743	1.89573	0.844237	2.377	2.51624	1.33127	0.0495577	up	yes
MSTRG.21492	CA4	ENSSSCT00000032087	GO:0004089(carbonate dehydratase activity);GO:0005791(rough endoplasmic reticulum);GO:0005793(endoplasmic reticulum-Golgi intermediate compartment);GO:0005794(Golgi apparatus);GO:0005802(trans-Golgi network);GO:0005886(plasma membrane);GO:0008270(zinc ion binding);GO:0009986(cell surface);GO:0015701(bicarbonate transport);GO:0016020(membrane);GO:0016324(apical plasma membrane);GO:0030658(transpor…	00910(Nitrogen metabolism);04964(Proximal tubule bicarbonate reclamation)	K18246	EC:4.2.1.1	carbonic anhydrase 4 [Source:NCBI gene;Acc:100511956]	protein_coding	1.04794	0.468205	0.0001	0.0818147	0.435355	9.00022	0.159314	-2.65006	0.0499105	down	yes
MSTRG.26172	FBLN2	ENSSSCT00000012706;ENSSSCT00000047627;ENSSSCT00000023278;ENSSSCT00000060777	GO:0005509(calcium ion binding);GO:0005515(protein binding);GO:0005576(extracellular region);GO:0010811(positive regulation of cell-substrate adhesion);GO:0030023(extracellular matrix constituent conferring elasticity);GO:0030198(extracellular matrix organization);GO:0050840(extracellular matrix binding);GO:0062023(collagen-containing extracellular matrix);GO:0062023(collagen-containing extracell…	NA	K17307	NA	fibulin 2 [Source:NCBI gene;Acc:100621722]	protein_coding	1.2842	0.149787	1.22284	1.40429	1.89722	4.16896	0.355643	-1.4915	0.0499566	down	yes
MSTRG.46526	ENSSSCG00000016949	ENSSSCT00000063365;ENSSSCT00000047180;ENSSSCT00000059313;ENSSSCT00000044892;ENSSSCT00000018457;ENSSSCT00000042197	NA	NA	K20310	NA	trafficking protein particle complex 13 [Source:NCBI gene;Acc:100513053]	protein_coding	4.80453	2.62062	5.10848	2.25755	1.64335	2.1053	2.08678	1.06128	0.0499655	up	yes
MSTRG.54860	PC	ENSSSCT00000014129	GO:0000166(nucleotide binding);GO:0003824(catalytic activity);GO:0004736(pyruvate carboxylase activity);GO:0005524(ATP binding);GO:0005739(mitochondrion);GO:0006090(pyruvate metabolic process);GO:0006094(gluconeogenesis);GO:0009374(biotin binding);GO:0016874(ligase activity);GO:0046872(metal ion binding)	00020(Citrate cycle (TCA cycle));00620(Pyruvate metabolism)	K01958	EC:6.4.1.1	pyruvate carboxylase [Source:NCBI gene;Acc:397630]	protein_coding	15.5502	15.9375	14.32	25.4505	31.9993	30.8342	0.518868	-0.946561	0.0101502	down	no
MSTRG.79788	GAPDH	ENSSSCT00000000756;ENSSSCT00000051325;ENSSSCT00000043459;ENSSSCT00000045248;ENSSSCT00000043083	GO:0000166(nucleotide binding);GO:0000226(microtubule cytoskeleton organization);GO:0004365(glyceraldehyde-3-phosphate dehydrogenase (NAD+) (phosphorylating) activity);GO:0005634(nucleus);GO:0005737(cytoplasm);GO:0005811(lipid droplet);GO:0005829(cytosol);GO:0005856(cytoskeleton);GO:0005886(plasma membrane);GO:0006006(glucose metabolic process);GO:0006096(glycolytic process);GO:0006417(regulation…	00010(Glycolysis / Gluconeogenesis);04066(HIF-1 signaling pathway);05010(Alzheimer disease);05010(Alzheimer disease)	K00134	EC:1.2.1.12	glyceraldehyde-3-phosphate dehydrogenase [Source:NCBI gene;Acc:396823]	protein_coding	187.9	113.242	144.549	323.107	283.295	270.997	0.50797	-0.977185	0.0111544	down	no
MSTRG.59280	DBN1	ENSSSCT00000043160;ENSSSCT00000065141;ENSSSCT00000057028	GO:0003779(actin binding);GO:0005622(intracellular);GO:0005737(cytoplasm);GO:0005856(cytoskeleton);GO:0005886(plasma membrane);GO:0005911(cell-cell junction);GO:0005921(gap junction);GO:0007015(actin filament organization);GO:0010643(cell communication by chemical coupling);GO:0010644(cell communication by electrical coupling);GO:0014069(postsynaptic density);GO:0015629(actin cytoskeleton);GO:001…	NA	NA	NA	drebrin 1 [Source:NCBI gene;Acc:100621245]	protein_coding	7.14768	5.38798	7.2733	13.2624	10.7992	14.5952	0.512432	-0.964566	0.0163338	down	no
MSTRG.94222	ENSSSCG00000038708	ENSSSCT00000063321;ENSSSCT00000054863;ENSSSCT00000056095	GO:0000166(nucleotide binding);GO:0005524(ATP binding);GO:0030272(5-formyltetrahydrofolate cyclo-ligase activity);GO:0046872(metal ion binding);GO:0046872(metal ion binding)	00670(One carbon pool by folate);00670(One carbon pool by folate)	K01934	EC:6.3.3.2	5-formyltetrahydrofolate cyclo-ligase [Source:NCBI gene;Acc:102167410]	protein_coding	9.98615	11.8765	15.363	19.7692	27.8303	22.3642	0.532071	-0.910309	0.0268498	down	no
MSTRG.97630	NRDE2	ENSSSCT00000002704	GO:0005515(protein binding);GO:0006396(RNA processing);GO:0016246(RNA interference);GO:0031048(chromatin silencing by small RNA)	NA	NA	NA	NRDE-2, necessary for RNA interference, domain containing [Source:NCBI gene;Acc:100154479]	protein_coding	0.609648	0.905717	0.697723	0.933446	2.28746	1.16952	0.504072	-0.988299	0.0307932	down	no
MSTRG.94653	UNC45A	ENSSSCT00000053103;ENSSSCT00000002040	GO:0005515(protein binding);GO:0005794(Golgi apparatus);GO:0005829(cytosol);GO:0016607(nuclear speck);GO:0051879(Hsp90 protein binding);GO:0061077(chaperone-mediated protein folding);GO:0061077(chaperone-mediated protein folding)	NA	K21991	NA	unc-45 myosin chaperone A [Source:NCBI gene;Acc:100151986]	protein_coding	5.76817	5.79944	4.83892	9.18216	9.60672	9.84427	0.57299	-0.803418	0.0310214	down	no
MSTRG.50324	CHD6	ENSSSCT00000045480;ENSSSCT00000047315;ENSSSCT00000065491;ENSSSCT00000043660;ENSSSCT00000065786;ENSSSCT00000058435;ENSSSCT00000008053;ENSSSCT00000055531	GO:0001221(transcription cofactor binding);GO:0005515(protein binding);GO:0005524(ATP binding);GO:0005634(nucleus);GO:0005654(nucleoplasm);GO:0008094(DNA-dependent ATPase activity);GO:0016817(hydrolase activity, acting on acid anhydrides);GO:0036091(positive regulation of transcription from RNA polymerase II promoter in response to oxidative stress);GO:0036091(positive regulation of transcription…	NA	K14436	EC:3.6.4.12	chromodomain helicase DNA binding protein 6 [Source:NCBI gene;Acc:100519806]	protein_coding	0.764438	0.738745	0.714652	1.18997	1.6883	1.40035	0.518354	-0.947991	0.0310257	down	no
MSTRG.54629	CARS	ENSSSCT00000014053	GO:0000049(tRNA binding);GO:0000166(nucleotide binding);GO:0004812(aminoacyl-tRNA ligase activity);GO:0004817(cysteine-tRNA ligase activity);GO:0005524(ATP binding);GO:0005737(cytoplasm);GO:0005829(cytosol);GO:0006418(tRNA aminoacylation for protein translation);GO:0006423(cysteinyl-tRNA aminoacylation);GO:0042803(protein homodimerization activity)	00970(Aminoacyl-tRNA biosynthesis)	K01883	EC:6.1.1.16	cysteinyl-tRNA synthetase [Source:NCBI gene;Acc:100516312]	protein_coding	6.87723	8.61642	8.40525	13.3053	14.1661	13.8945	0.577743	-0.7915	0.0325306	down	no
MSTRG.8170	ENSSSCG00000037054	ENSSSCT00000065563	GO:0003735(structural constituent of ribosome);GO:0005622(intracellular);GO:0005840(ribosome);GO:0006412(translation);GO:0046872(metal ion binding)	NA	NA	NA	40S ribosomal protein S27-like [Source:NCBI gene;Acc:110262272]	protein_coding	86.9114	84.2847	70.1498	121.445	174.512	130.399	0.566066	-0.820957	0.0328726	down	no
MSTRG.62675	PLA2G10	ENSSSCT00000045533	GO:0004620(phospholipase activity);GO:0004623(phospholipase A2 activity);GO:0005509(calcium ion binding);GO:0005576(extracellular region);GO:0005615(extracellular space);GO:0006629(lipid metabolic process);GO:0006644(phospholipid metabolic process);GO:0007411(axon guidance);GO:0010884(positive regulation of lipid storage);GO:0016042(lipid catabolic process);GO:0016787(hydrolase activity);GO:00322…	00564(Glycerophospholipid metabolism);00565(Ether lipid metabolism);00590(Arachidonic acid metabolism);00591(Linoleic acid metabolism);00592(alpha-Linolenic acid metabolism);04014(Ras signaling pathway);04270(Vascular smooth muscle contraction);04972(Pancreatic secretion);04975(Fat digestion and absorption)	K01047	EC:3.1.1.4	group 10 secretory phospholipase A2-like [Source:NCBI gene;Acc:110259864]	protein_coding	146.963	168.873	194.362	222.84	291.979	374.366	0.573781	-0.801427	0.0345582	down	no
MSTRG.88724	RIOK3	ENSSSCT00000042310;ENSSSCT00000065029;ENSSSCT00000064771;ENSSSCT00000028729;ENSSSCT00000051526	GO:0000166(nucleotide binding);GO:0002376(immune system process);GO:0004674(protein serine/threonine kinase activity);GO:0005524(ATP binding);GO:0005829(cytosol);GO:0006468(protein phosphorylation);GO:0016301(kinase activity);GO:0016310(phosphorylation);GO:0016740(transferase activity);GO:0030490(maturation of SSU-rRNA);GO:0030688(preribosome, small subunit precursor);GO:0032463(negative regulati…	NA	K08872	EC:2.7.11.1	RIO kinase 3 [Source:NCBI gene;Acc:100621912]	protein_coding	28.8392	24.6305	22.0577	13.3333	12.5282	11.9228	1.99891	0.999212	0.0382652	up	no
MSTRG.10507	TMEM245;ENSSSCG00000031575	ENSSSCT00000005987;ENSSSCT00000037517;ENSSSCT00000043818;ENSSSCT00000059097;ENSSSCT00000045926;ENSSSCT00000005988;ENSSSCT00000057456	GO:0007155(cell adhesion);GO:0007266(Rho protein signal transduction);GO:0016020(membrane);GO:0016021(integral component of membrane);GO:0045296(cadherin binding);GO:0051015(actin filament binding);GO:0051015(actin filament binding)	NA	NA	NA	catenin alpha like 1 [Source:NCBI gene;Acc:100626033]	protein_coding	15.987	12.4901	15.5363	8.78456	6.89443	6.49935	1.98452	0.988794	0.0389951	up	no
MSTRG.79789	NCAPD2	ENSSSCT00000000755	GO:0000228(nuclear chromosome);GO:0000278(mitotic cell cycle);GO:0000779(condensed chromosome, centromeric region);GO:0000793(condensed chromosome);GO:0000796(condensin complex);GO:0000799(nuclear condensin complex);GO:0003682(chromatin binding);GO:0005634(nucleus);GO:0005654(nucleoplasm);GO:0005737(cytoplasm);GO:0005829(cytosol);GO:0007049(cell cycle);GO:0007076(mitotic chromosome condensation);…	NA	K06677	NA	non-SMC condensin I complex subunit D2 [Source:NCBI gene;Acc:102164405]	protein_coding	1.02004	2.30362	2.08861	3.13103	3.30042	3.9207	0.522817	-0.935622	0.0392017	down	no
MSTRG.22415	SLC13A5	ENSSSCT00000044092;ENSSSCT00000019465;ENSSSCT00000058204	GO:0005215(transporter activity);GO:0005886(plasma membrane);GO:0006814(sodium ion transport);GO:0006842(tricarboxylic acid transport);GO:0015137(citrate transmembrane transporter activity);GO:0015141(succinate transmembrane transporter activity);GO:0015142(tricarboxylic acid transmembrane transporter activity);GO:0015744(succinate transport);GO:0015746(citrate transport);GO:0016020(membrane);GO:…	NA	K14445	NA	solute carrier family 13 member 5 [Source:NCBI gene;Acc:100520976]	protein_coding	2.54896	1.97888	3.33371	3.14333	6.72287	5.56354	0.509506	-0.972828	0.0393872	down	no
MSTRG.97807	ITPK1	ENSSSCT00000036699;ENSSSCT00000063080;ENSSSCT00000002728	GO:0000166(nucleotide binding);GO:0000287(magnesium ion binding);GO:0000825(inositol tetrakisphosphate 6-kinase activity);GO:0005524(ATP binding);GO:0005622(intracellular);GO:0005737(cytoplasm);GO:0016301(kinase activity);GO:0016310(phosphorylation);GO:0016324(apical plasma membrane);GO:0021915(neural tube development);GO:0032957(inositol trisphosphate metabolic process);GO:0046872(metal ion bind…	00562(Inositol phosphate metabolism);04070(Phosphatidylinositol signaling system);04070(Phosphatidylinositol signaling system)	K00913	2.7.1.134;EC:2.7.1.159	inositol-tetrakisphosphate 1-kinase [Source:NCBI gene;Acc:100152339]	protein_coding	1.25889	1.12424	1.26602	2.615	2.28402	2.32916	0.50485	-0.986074	0.0395123	down	no
MSTRG.90984	CYP4B1	ENSSSCT00000066121;ENSSSCT00000063878;ENSSSCT00000004308	GO:0004497(monooxygenase activity);GO:0005506(iron ion binding);GO:0016020(membrane);GO:0016021(integral component of membrane);GO:0016491(oxidoreductase activity);GO:0016705(oxidoreductase activity, acting on paired donors, with incorporation or reduction of molecular oxygen);GO:0020037(heme binding);GO:0046872(metal ion binding);GO:0055114(oxidation-reduction process);GO:0055114(oxidation-reduc…	NA	K07426	EC:1.14.14.1	cytochrome P450 4B1 [Source:NCBI gene;Acc:100523909]	protein_coding	2.61386	1.59089	2.11744	5.3708	4.39694	2.43178	0.518232	-0.94833	0.0415868	down	no
MSTRG.113813	TIMM8A	ENSSSCT00000013661	GO:0005739(mitochondrion);GO:0005758(mitochondrial intermembrane space);GO:0015031(protein transport);GO:0046872(metal ion binding);GO:0072321(chaperone-mediated protein transport)	NA	K17780	NA	translocase of inner mitochondrial membrane 8A [Source:NCBI gene;Acc:100517443]	protein_coding	369.291	372.725	300.96	207.928	137.186	189.211	1.95195	0.964917	0.0419135	up	no
MSTRG.27419	LXN	ENSSSCT00000025922	GO:0008191(metalloendopeptidase inhibitor activity);GO:0010951(negative regulation of endopeptidase activity);GO:0050965(detection of temperature stimulus involved in sensory perception of pain)	NA	NA	NA	latexin [Source:NCBI gene;Acc:100620551]	protein_coding	10.1132	5.73161	8.46679	9.84324	22.1422	15.9622	0.507044	-0.979817	0.0452468	down	no
MSTRG.78652	ERGIC2	ENSSSCT00000000578;ENSSSCT00000059169	GO:0005634(nucleus);GO:0005730(nucleolus);GO:0005737(cytoplasm);GO:0005783(endoplasmic reticulum);GO:0006888(endoplasmic reticulum to Golgi vesicle-mediated transport);GO:0006890(retrograde vesicle-mediated transport, Golgi to endoplasmic reticulum);GO:0030134(COPII-coated ER to Golgi transport vesicle);GO:0030173(integral component of Golgi membrane);GO:0030176(integral component of endoplasmic …	NA	K20366	NA	ERGIC and golgi 2 [Source:NCBI gene;Acc:100512051]	protein_coding	13.3049	11.0644	13.0869	5.33552	6.47532	6.95617	1.99586	0.997008	0.0455207	up	no
MSTRG.37736	ENSSSCG00000010610;GSTO1;GSTO2	ENSSSCT00000011606;ENSSSCT00000011607;ENSSSCT00000011608	GO:0004364(glutathione transferase activity);GO:0005515(protein binding);GO:0005737(cytoplasm);GO:0045174(glutathione dehydrogenase (ascorbate) activity);GO:0055114(oxidation-reduction process);GO:0098869(cellular oxidant detoxification);GO:0005829(cytosol);GO:0016491(oxidoreductase activity);GO:0016740(transferase activity);GO:0019852(L-ascorbic acid metabolic process);GO:0042178(xenobiotic cata…	00480(Glutathione metabolism);00980(Metabolism of xenobiotics by cytochrome P450);00982(Drug metabolism - cytochrome P450);00983(Drug metabolism - other enzymes);01524(Platinum drug resistance);05200(Pathways in cancer);05204(Chemical carcinogenesis);05225(Hepatocellular carcinoma);05418(Fluid shear stress and atherosclerosis);05418(Fluid shear stress and atherosclerosis)	K00799	EC:2.5.1.18	glutathione S-transferase omega 1 [Source:NCBI gene;Acc:397117];glutathione S-transferase omega-2 [Source:NCBI gene;Acc:100152209]	protein_coding	0.937912	0.834286	1.10575	1.21087	2.30968	1.84911	0.535966	-0.899788	0.0467647	down	no
MSTRG.24792	AMT	ENSSSCT00000056786;ENSSSCT00000031431;ENSSSCT00000046843	GO:0004047(aminomethyltransferase activity);GO:0005515(protein binding);GO:0005654(nucleoplasm);GO:0005739(mitochondrion);GO:0006546(glycine catabolic process);GO:0008483(transaminase activity);GO:0016740(transferase activity);GO:0019464(glycine decarboxylation via glycine cleavage system);GO:0032259(methylation);GO:0032259(methylation)	00260(Glycine, serine and threonine metabolism);00630(Glyoxylate and dicarboxylate metabolism);00670(One carbon pool by folate);00670(One carbon pool by folate)	K00605	EC:2.1.2.10	aminomethyltransferase [Source:NCBI gene;Acc:396679]	protein_coding	162.862	154.204	125.094	172.366	261.142	279.003	0.620566	-0.688344	0.0474565	down	no
MSTRG.101830	TMEM184C	ENSSSCT00000062898;ENSSSCT00000040144;ENSSSCT00000057922;ENSSSCT00000024567	GO:0016020(membrane);GO:0016021(integral component of membrane);GO:0016021(integral component of membrane)	NA	NA	NA	transmembrane protein 184C [Source:NCBI gene;Acc:100621783]	protein_coding	18.8234	19.0009	17.6581	7.94427	10.3571	9.88089	1.96869	0.977239	0.047502	up	no
MSTRG.64439	CARHSP1	ENSSSCT00000026974;ENSSSCT00000054792	GO:0000177(cytoplasmic exosome (RNase complex));GO:0003676(nucleic acid binding);GO:0003730(mRNA 3'-UTR binding);GO:0005737(cytoplasm);GO:0005829(cytosol);GO:0043186(P granule);GO:0043488(regulation of mRNA stability);GO:0043488(regulation of mRNA stability)	NA	NA	NA	calcium regulated heat stable protein 1 [Source:NCBI gene;Acc:100521547]	protein_coding	17.3793	17.3755	21.9211	27.2932	37.8829	30.9159	0.589809	-0.761681	0.047807	down	no
MSTRG.69434	CPSF1	ENSSSCT00000033207;ENSSSCT00000006486	GO:0003676(nucleic acid binding);GO:0005515(protein binding);GO:0005634(nucleus);GO:0005654(nucleoplasm);GO:0005847(mRNA cleavage and polyadenylation specificity factor complex);GO:0006378(mRNA polyadenylation);GO:0019899(enzyme binding);GO:0035925(mRNA 3'-UTR AU-rich region binding);GO:0035925(mRNA 3'-UTR AU-rich region binding)	03015(mRNA surveillance pathway);03015(mRNA surveillance pathway)	K14401	NA	cleavage and polyadenylation specific factor 1 [Source:NCBI gene;Acc:100514403]	protein_coding	3.04296	5.52442	6.37252	7.59215	10.862	8.60329	0.552154	-0.856856	0.0480462	down	no
MSTRG.23429	DPH3	ENSSSCT00000012261	GO:0002098(tRNA wobble uridine modification);GO:0005634(nucleus);GO:0005829(cytosol);GO:0017183(peptidyl-diphthamide biosynthetic process from peptidyl-histidine);GO:0046872(metal ion binding)	NA	K15455	NA	diphthamide biosynthesis 3 [Source:NCBI gene;Acc:100156362]	protein_coding	22.1037	24.5891	28.7316	14.8766	12.7749	10.9317	1.95485	0.967057	0.0489879	up	no
MSTRG.6572	CYB5A	ENSSSCT00000005381;ENSSSCT00000051381	GO:0005737(cytoplasm);GO:0005783(endoplasmic reticulum);GO:0005789(endoplasmic reticulum membrane);GO:0005829(cytosol);GO:0016020(membrane);GO:0016021(integral component of membrane);GO:0019899(enzyme binding);GO:0020037(heme binding);GO:0031090(organelle membrane);GO:0043231(intracellular membrane-bounded organelle);GO:0046872(metal ion binding);GO:0055114(oxidation-reduction process);GO:0055114…	NA	NA	NA	cytochrome b5 type A (microsomal) [Source:NCBI gene;Acc:414799]	protein_coding	173.373	161.948	152.386	75.5261	92.6744	87.216	1.90946	0.933162	0.0490987	up	no
MSTRG.21387	ENSSSCG00000017670	ENSSSCT00000019234	GO:0000166(nucleotide binding);GO:0001662(behavioral fear response);GO:0004672(protein kinase activity);GO:0004674(protein serine/threonine kinase activity);GO:0004711(ribosomal protein S6 kinase activity);GO:0005524(ATP binding);GO:0005634(nucleus);GO:0005737(cytoplasm);GO:0005739(mitochondrion);GO:0006468(protein phosphorylation);GO:0007165(signal transduction);GO:0007281(germ cell development)…	01521(EGFR tyrosine kinase inhibitor resistance);01522(Endocrine resistance);04012(ErbB signaling pathway);04066(HIF-1 signaling pathway);04140(Autophagy - animal);04150(mTOR signaling pathway);04151(PI3K-Akt signaling pathway);04152(AMPK signaling pathway);04211(Longevity regulating pathway);04213(Longevity regulating pathway - multiple species);04350(TGF-beta signaling pathway);04371(Apelin sig…	K04688	EC:2.7.11.1	ribosomal protein S6 kinase B1 [Source:NCBI gene;Acc:100127158]	protein_coding	6.48344	6.06966	5.82464	2.69456	3.10107	3.42466	1.99318	0.995075	0.0503102	up	no
MSTRG.92665	ENSSSCG00000031526	ENSSSCT00000038922	GO:0000786(nucleosome);GO:0003677(DNA binding);GO:0005634(nucleus);GO:0005694(chromosome);GO:0031492(nucleosomal DNA binding);GO:0046982(protein heterodimerization activity)	NA	NA	NA		protein_coding	0.093172	2.10173	0.817041	1.94271	2.34274	3.20921	0.401879	-1.31517	0.0508868	down	no
MSTRG.51809	SMARCD3	ENSSSCT00000017896;ENSSSCT00000051329;ENSSSCT00000041203;ENSSSCT00000060990	GO:0000790(nuclear chromatin);GO:0002052(positive regulation of neuroblast proliferation);GO:0003007(heart morphogenesis);GO:0003139(secondary heart field specification);GO:0003219(cardiac right ventricle formation);GO:0003407(neural retina development);GO:0005102(signaling receptor binding);GO:0005515(protein binding);GO:0005634(nucleus);GO:0005654(nucleoplasm);GO:0006337(nucleosome disassembly)…	04714(Thermogenesis);05225(Hepatocellular carcinoma);05225(Hepatocellular carcinoma)	K11650	NA	SWI/SNF related, matrix associated, actin dependent regulator of chromatin, subfamily d, member 3 [Source:NCBI gene;Acc:100521999]	protein_coding	0.683954	0.535592	0.62094	0.131093	0.113046	0.297986	3.39495	1.76339	0.0510352	up	no
MSTRG.36034	CTNNA3	ENSSSCT00000065127	GO:0005912(adherens junction);GO:0005916(fascia adherens);GO:0007155(cell adhesion);GO:0008013(beta-catenin binding);GO:0030027(lamellipodium);GO:0045296(cadherin binding);GO:0051015(actin filament binding);GO:0086073(bundle of His cell-Purkinje myocyte adhesion involved in cell communication);GO:0086091(regulation of heart rate by cardiac conduction);GO:0098609(cell-cell adhesion);GO:0098911(reg…	04390(Hippo signaling pathway);04520(Adherens junction);04670(Leukocyte transendothelial migration);05100(Bacterial invasion of epithelial cells);05200(Pathways in cancer);05213(Endometrial cancer);05226(Gastric cancer);05412(Arrhythmogenic right ventricular cardiomyopathy (ARVC))	K05691	NA	catenin alpha 3 [Source:NCBI gene;Acc:100153974]	protein_coding	0.0139394	0.0628754	0.0356435	0.109321	0.147333	0.0353284	0.385154	-1.37649	0.0511797	down	no
MSTRG.29269	ADPRH	ENSSSCT00000013018;ENSSSCT00000061606	GO:0000287(magnesium ion binding);GO:0003875(ADP-ribosylarginine hydrolase activity);GO:0005096(GTPase activator activity);GO:0005623(cell);GO:0006464(cellular protein modification process);GO:0006886(intracellular protein transport);GO:0017137(Rab GTPase binding);GO:0030955(potassium ion binding);GO:0051725(protein de-ADP-ribosylation);GO:0090630(activation of GTPase activity);GO:0090630(activat…	NA	K01245	EC:3.2.2.19	ADP-ribosylarginine hydrolase [Source:NCBI gene;Acc:100153158]	protein_coding	0.185603	0.0001	0.181913	0.395647	0.564024	0.724111	0.218328	-2.19543	0.0514281	down	no
MSTRG.27401	SHOX2	ENSSSCT00000055948;ENSSSCT00000025053	GO:0001649(osteoblast differentiation);GO:0002053(positive regulation of mesenchymal cell proliferation);GO:0002062(chondrocyte differentiation);GO:0002063(chondrocyte development);GO:0003170(heart valve development);GO:0003209(cardiac atrium morphogenesis);GO:0003677(DNA binding);GO:0005634(nucleus);GO:0006355(regulation of transcription, DNA-templated);GO:0007275(multicellular organism developm…	NA	K09331	NA	short stature homeobox 2 [Source:NCBI gene;Acc:100628206]	protein_coding	0.438194	0.0314532	0.647463	0.114485	0.0784956	0.0833293	4.04295	2.01541	0.0514477	up	no
MSTRG.19121	SEPT9	ENSSSCT00000018692	GO:0000166(nucleotide binding);GO:0001725(stress fiber);GO:0003924(GTPase activity);GO:0005525(GTP binding);GO:0005874(microtubule);GO:0005930(axoneme);GO:0005940(septin ring);GO:0015629(actin cytoskeleton);GO:0015630(microtubule cytoskeleton);GO:0031105(septin complex);GO:0032947(protein-containing complex scaffold activity);GO:0048471(perinuclear region of cytoplasm);GO:0051291(protein heterool…	05100(Bacterial invasion of epithelial cells)	K16938	NA	septin 9 [Source:NCBI gene;Acc:100621037]	protein_coding	1.16895	0.302808	1.36794	1.45637	3.52297	2.01672	0.405899	-1.30081	0.0514633	down	no
MSTRG.24586	CELSR3	ENSSSCT00000012437	GO:0001764(neuron migration);GO:0001932(regulation of protein phosphorylation);GO:0004888(transmembrane signaling receptor activity);GO:0004930(G protein-coupled receptor activity);GO:0005509(calcium ion binding);GO:0005886(plasma membrane);GO:0007155(cell adhesion);GO:0007156(homophilic cell adhesion via plasma membrane adhesion molecules);GO:0007165(signal transduction);GO:0007166(cell surface …	NA	K04602	NA	cadherin EGF LAG seven-pass G-type receptor 3 [Source:NCBI gene;Acc:100622195]	protein_coding	0.158587	0.213178	0.0685213	0.0511426	0.0534	0.0118283	3.78348	1.91971	0.0514979	up	no
MSTRG.34235	ENSSSCG00000033385;ENSSSCG00000009953	ENSSSCT00000063422;ENSSSCT00000054807;ENSSSCT00000010906;ENSSSCT00000049132	NA	NA	NA	NA		protein_coding	0.0001	0.0001	0.0195477	0.0208854	0.0791522	0.0788898	0.110367	-3.17962	0.0516514	down	no
MSTRG.24834	SEMA3G	ENSSSCT00000012520	GO:0001755(neural crest cell migration);GO:0005102(signaling receptor binding);GO:0005515(protein binding);GO:0005615(extracellular space);GO:0005887(integral component of plasma membrane);GO:0030215(semaphorin receptor binding);GO:0030335(positive regulation of cell migration);GO:0030517(negative regulation of axon extension);GO:0038191(neuropilin binding);GO:0045499(chemorepellent activity);GO:…	04360(Axon guidance)	K06840	NA	semaphorin 3G [Source:NCBI gene;Acc:100157653]	protein_coding	0.045211	0.0001	0.637459	1.33555	1.58359	0.883167	0.179568	-2.4774	0.0518986	down	no
MSTRG.33912	FBXW8	ENSSSCT00000010808;ENSSSCT00000056206	GO:0005515(protein binding);GO:0016567(protein ubiquitination);GO:0019005(SCF ubiquitin ligase complex);GO:0030687(preribosome, large subunit precursor);GO:0031467(Cul7-RING ubiquitin ligase complex);GO:0060712(spongiotrophoblast layer development);GO:0060716(labyrinthine layer blood vessel development);GO:0070545(PeBoW complex);GO:1901485(positive regulation of transcription factor catabolic pro…	04120(Ubiquitin mediated proteolysis);04120(Ubiquitin mediated proteolysis)	K10264	NA	F-box and WD repeat domain containing 8 [Source:NCBI gene;Acc:100156796]	protein_coding	0.767397	0.0985161	0.0976716	0.106554	0.084127	0.0599122	3.84522	1.94306	0.0519637	up	no
MSTRG.54512	DUSP8	ENSSSCT00000056757;ENSSSCT00000042347	GO:0000188(inactivation of MAPK activity);GO:0004725(protein tyrosine phosphatase activity);GO:0006470(protein dephosphorylation);GO:0008138(protein tyrosine/serine/threonine phosphatase activity);GO:0016311(dephosphorylation);GO:0016787(hydrolase activity);GO:0016791(phosphatase activity);GO:0017017(MAP kinase tyrosine/serine/threonine phosphatase activity);GO:0035335(peptidyl-tyrosine dephospho…	04010(MAPK signaling pathway);04010(MAPK signaling pathway)	K04459	3.1.3.48;EC:3.1.3.16	dual specificity phosphatase 8 [Source:NCBI gene;Acc:110259213]	protein_coding	0.34261	2.35489	2.28132	0.652838	0.358997	0.510635	3.27023	1.70939	0.0526426	up	no
MSTRG.42918	COQ10B	ENSSSCT00000017504;ENSSSCT00000043379	GO:0005739(mitochondrion);GO:0006744(ubiquinone biosynthetic process);GO:0045333(cellular respiration);GO:0048039(ubiquinone binding);GO:0048039(ubiquinone binding)	NA	K18588	NA	coenzyme Q10B [Source:NCBI gene;Acc:100152647]	protein_coding	16.1248	16.1126	15.507	8.52097	6.22632	9.48325	1.97043	0.978507	0.0529402	up	no
MSTRG.105348	ANKRD49	ENSSSCT00000016317;ENSSSCT00000043078	GO:0005515(protein binding);GO:0045893(positive regulation of transcription, DNA-templated);GO:0045893(positive regulation of transcription, DNA-templated)	NA	K21439	NA	ankyrin repeat domain 49 [Source:NCBI gene;Acc:100516989]	protein_coding	9.16158	7.84869	7.00272	4.0521	3.65801	4.02686	2.04593	1.03276	0.0529816	up	no
MSTRG.53803	NFE2L3	ENSSSCT00000027225;ENSSSCT00000036767	GO:0000122(negative regulation of transcription by RNA polymerase II);GO:0000976(transcription regulatory region sequence-specific DNA binding);GO:0000978(RNA polymerase II proximal promoter sequence-specific DNA binding);GO:0001227(DNA-binding transcription repressor activity, RNA polymerase II-specific);GO:0003677(DNA binding);GO:0003700(DNA-binding transcription factor activity);GO:0005634(nuc…	NA	K09040	NA	nuclear factor, erythroid 2 like 3 [Source:NCBI gene;Acc:100622324]	protein_coding	0.186416	0.540519	0.373472	0.330585	1.29029	1.10877	0.403132	-1.31068	0.0530138	down	no
MSTRG.14204	MEIG1;ENSSSCG00000025759	ENSSSCT00000051957;ENSSSCT00000028145	GO:0005634(nucleus);GO:0009058(biosynthetic process);GO:0016788(hydrolase activity, acting on ester bonds)	00061(Fatty acid biosynthesis)	K01071	EC:3.1.2.21	meiosis/spermiogenesis associated 1 [Source:NCBI gene;Acc:100626847];oleoyl-ACP hydrolase [Source:NCBI gene;Acc:100627446]	protein_coding	1.44712	0.221203	0.11895	0.167151	0.15169	0.151136	3.80289	1.9271	0.0533697	up	no
MSTRG.68504	EFR3B	ENSSSCT00000025548	GO:0005886(plasma membrane);GO:0046854(phosphatidylinositol phosphorylation);GO:0072659(protein localization to plasma membrane)	NA	K21842	NA	EFR3 homolog B [Source:NCBI gene;Acc:100621843]	protein_coding	0.117292	0.206279	0.107927	0.535216	0.174227	0.331571	0.414497	-1.27057	0.0533778	down	no
MSTRG.28827	TNK2	ENSSSCT00000047595;ENSSSCT00000065439;ENSSSCT00000040733;ENSSSCT00000024458;ENSSSCT00000042431;ENSSSCT00000063246;ENSSSCT00000058285;ENSSSCT00000041132;ENSSSCT00000012961;ENSSSCT00000044355	GO:0004672(protein kinase activity);GO:0004712(protein serine/threonine/tyrosine kinase activity);GO:0004713(protein tyrosine kinase activity);GO:0004715(non-membrane spanning protein tyrosine kinase activity);GO:0005154(epidermal growth factor receptor binding);GO:0005515(protein binding);GO:0005524(ATP binding);GO:0005634(nucleus);GO:0005737(cytoplasm);GO:0005886(plasma membrane);GO:0005905(cla…	NA	K08886	2.7.11.1;EC:2.7.10.2	tyrosine kinase non receptor 2 [Source:NCBI gene;Acc:100513310]	protein_coding	0.244008	0.078867	0.259443	0.320553	0.596707	0.675321	0.365644	-1.45149	0.0535918	down	no
MSTRG.71289	OSR2	ENSSSCT00000006664	GO:0000122(negative regulation of transcription by RNA polymerase II);GO:0000977(RNA polymerase II regulatory region sequence-specific DNA binding);GO:0001228(DNA-binding transcription activator activity, RNA polymerase II-specific);GO:0001655(urogenital system development);GO:0001656(metanephros development);GO:0001823(mesonephros development);GO:0002062(chondrocyte differentiation);GO:0003676(n…	NA	K09215	NA	odd-skipped related transciption factor 2 [Source:NCBI gene;Acc:100155180]	protein_coding	0.0001	0.0001	0.111632	0.103388	0.63333	0.343373	0.103539	-3.27175	0.0536014	down	no
MSTRG.80222	IRAK4	ENSSSCT00000000866	GO:0000166(nucleotide binding);GO:0000287(magnesium ion binding);GO:0001816(cytokine production);GO:0002446(neutrophil mediated immunity);GO:0004672(protein kinase activity);GO:0004674(protein serine/threonine kinase activity);GO:0005149(interleukin-1 receptor binding);GO:0005524(ATP binding);GO:0006468(protein phosphorylation);GO:0007165(signal transduction);GO:0019221(cytokine-mediated signalin…	04010(MAPK signaling pathway);04064(NF-kappa B signaling pathway);04620(Toll-like receptor signaling pathway);04621(NOD-like receptor signaling pathway);04722(Neurotrophin signaling pathway);05133(Pertussis);05140(Leishmaniasis);05142(Chagas disease (American trypanosomiasis));05145(Toxoplasmosis);05152(Tuberculosis);05161(Hepatitis B);05162(Measles);05164(Influenza A);05168(Herpes simplex virus …	K04733	EC:2.7.11.1	interleukin 1 receptor associated kinase 4 [Source:NCBI gene;Acc:100127166]	protein_coding	5.56558	4.83325	6.42598	3.1308	2.41547	2.79401	2.0173	1.01242	0.0544778	up	no
MSTRG.80980	ENSSSCG00000040056	ENSSSCT00000038668	GO:0016787(hydrolase activity);GO:0030515(snoRNA binding)	NA	K07766	EC:3.6.1.52	nudix hydrolase 4 [Source:NCBI gene;Acc:100519192]	protein_coding	42.1259	31.5774	46.9924	19.7899	22.8754	20.0038	1.92592	0.945548	0.054566	up	no
MSTRG.84394	CKM	ENSSSCT00000041497	GO:0000166(nucleotide binding);GO:0003824(catalytic activity);GO:0004111(creatine kinase activity);GO:0005524(ATP binding);GO:0005615(extracellular space);GO:0016301(kinase activity);GO:0016310(phosphorylation);GO:0016740(transferase activity);GO:0016772(transferase activity, transferring phosphorus-containing groups);GO:0046314(phosphocreatine biosynthetic process)	00330(Arginine and proline metabolism)	K00933	EC:2.7.3.2	creatine kinase, M-type [Source:NCBI gene;Acc:397264]	protein_coding	0.0001	0.0001	0.0607186	0.0001	0.380432	0.416798	0.0764032	-3.71022	0.0546236	down	no
MSTRG.25219	ABHD6	ENSSSCT00000012552;ENSSSCT00000045837;ENSSSCT00000043531	GO:0004620(phospholipase activity);GO:0005739(mitochondrion);GO:0009395(phospholipid catabolic process);GO:0016020(membrane);GO:0016021(integral component of membrane);GO:0030336(negative regulation of cell migration);GO:0032281(AMPA glutamate receptor complex);GO:0046464(acylglycerol catabolic process);GO:0046889(positive regulation of lipid biosynthetic process);GO:0047372(acylglycerol lipase a…	04723(Retrograde endocannabinoid signaling);04723(Retrograde endocannabinoid signaling)	K13700	EC:3.1.1.23	abhydrolase domain containing 6 [Source:NCBI gene;Acc:100515411]	protein_coding	2.97442	5.89663	4.79437	1.14027	2.90516	1.7961	2.33935	1.22611	0.0550098	up	no
MSTRG.24226	GORASP1	ENSSSCT00000040350;ENSSSCT00000044137	GO:0005515(protein binding);GO:0005794(Golgi apparatus);GO:0006487(protein N-linked glycosylation);GO:0007030(Golgi organization);GO:0050774(negative regulation of dendrite morphogenesis);GO:0061951(establishment of protein localization to plasma membrane);GO:0061951(establishment of protein localization to plasma membrane)	NA	NA	NA	golgi reassembly stacking protein 1 [Source:NCBI gene;Acc:100518933]	protein_coding	0.0493546	3.32028	0.0239858	0.0638519	0.335379	0.0347292	7.82013	2.96719	0.0552217	up	no
MSTRG.83964	ACTN4	ENSSSCT00000063427;ENSSSCT00000057230;ENSSSCT00000063930;ENSSSCT00000003289;ENSSSCT00000060244;ENSSSCT00000052020	GO:0000977(RNA polymerase II regulatory region sequence-specific DNA binding);GO:0001725(stress fiber);GO:0001882(nucleoside binding);GO:0003713(transcription coactivator activity);GO:0003779(actin binding);GO:0005509(calcium ion binding);GO:0005515(protein binding);GO:0005634(nucleus);GO:0005737(cytoplasm);GO:0005829(cytosol);GO:0005903(brush border);GO:0005911(cell-cell junction);GO:0015629(act…	04510(Focal adhesion);04520(Adherens junction);04530(Tight junction);04670(Leukocyte transendothelial migration);04810(Regulation of actin cytoskeleton);05146(Amoebiasis);05203(Viral carcinogenesis);05322(Systemic lupus erythematosus);05322(Systemic lupus erythematosus)	K05699	NA	actinin alpha 4 [Source:NCBI gene;Acc:100517284]	protein_coding	4.45899	4.49704	6.41273	9.3515	6.5644	10.7003	0.577421	-0.792305	0.0553119	down	no
MSTRG.5265	LEO1	ENSSSCT00000005108;ENSSSCT00000058640	GO:0001650(fibrillar center);GO:0001711(endodermal cell fate commitment);GO:0005634(nucleus);GO:0005654(nucleoplasm);GO:0005813(centrosome);GO:0006368(transcription elongation from RNA polymerase II promoter);GO:0006378(mRNA polyadenylation);GO:0010390(histone monoubiquitination);GO:0016570(histone modification);GO:0016593(Cdc73/Paf1 complex);GO:0019827(stem cell population maintenance);GO:003144…	NA	K15177	NA	LEO1 homolog, Paf1/RNA polymerase II complex component [Source:NCBI gene;Acc:100518760]	protein_coding	20.2733	16.4176	26.2871	9.10966	11.8387	10.6765	1.99141	0.993787	0.0553292	up	no
MSTRG.46337	PLK2	ENSSSCT00000018432	GO:0000082(G1/S transition of mitotic cell cycle);GO:0000166(nucleotide binding);GO:0000278(mitotic cell cycle);GO:0000785(chromatin);GO:0000922(spindle pole);GO:0004672(protein kinase activity);GO:0004674(protein serine/threonine kinase activity);GO:0005515(protein binding);GO:0005524(ATP binding);GO:0005634(nucleus);GO:0005737(cytoplasm);GO:0005813(centrosome);GO:0005814(centriole);GO:0006468(p…	04068(FoxO signaling pathway)	K08861	EC:2.7.11.21	polo like kinase 2 [Source:NCBI gene;Acc:397251]	protein_coding	0.12945	0.143061	0.0001	0.0387785	0.961296	0.204517	0.22631	-2.14363	0.0553365	down	no
MSTRG.109372	CACYBP	ENSSSCT00000016891	GO:0005634(nucleus);GO:0005641(nuclear envelope lumen);GO:0005654(nucleoplasm);GO:0005737(cytoplasm);GO:0005829(cytosol);GO:0007507(heart development);GO:0015631(tubulin binding);GO:0019005(SCF ubiquitin ligase complex);GO:0019904(protein domain specific binding);GO:0030877(beta-catenin destruction complex);GO:0031625(ubiquitin protein ligase binding);GO:0042803(protein homodimerization activity)…	04310(Wnt signaling pathway)	K04507	NA	calcyclin binding protein [Source:NCBI gene;Acc:100519266]	protein_coding	138.474	141.825	182.838	84.024	69.6001	90.9696	1.8935	0.921054	0.0559536	up	no
MSTRG.46790	DUSP1	ENSSSCT00000043903;ENSSSCT00000033376	GO:0000188(inactivation of MAPK activity);GO:0004721(phosphoprotein phosphatase activity);GO:0004722(protein serine/threonine phosphatase activity);GO:0004725(protein tyrosine phosphatase activity);GO:0005634(nucleus);GO:0005737(cytoplasm);GO:0006470(protein dephosphorylation);GO:0007162(negative regulation of cell adhesion);GO:0008138(protein tyrosine/serine/threonine phosphatase activity);GO:00…	04010(MAPK signaling pathway);04726(Serotonergic synapse);05418(Fluid shear stress and atherosclerosis);05418(Fluid shear stress and atherosclerosis)	K21278	3.1.3.48;EC:3.1.3.16	dual specificity phosphatase 1 [Source:NCBI gene;Acc:100522469]	protein_coding	4.31061	4.4933	12.3368	2.4669	4.20838	2.7672	2.23889	1.16278	0.0560586	up	no
MSTRG.84925	KLK5	ENSSSCT00000064290;ENSSSCT00000064657;ENSSSCT00000040213	GO:0002803(positive regulation of antibacterial peptide production);GO:0004252(serine-type endopeptidase activity);GO:0005615(extracellular space);GO:0006508(proteolysis);GO:0008233(peptidase activity);GO:0008236(serine-type peptidase activity);GO:0016787(hydrolase activity);GO:0045745(positive regulation of G protein-coupled receptor signaling pathway);GO:0097209(epidermal lamellar body);GO:0097…	NA	K09617	EC:3.4.21.-	kallikrein related peptidase 5 [Source:NCBI gene;Acc:110261025]	protein_coding	2.97668	3.34728	1.82658	5.92895	7.43506	2.25952	0.521684	-0.938753	0.0560764	down	no
MSTRG.101257	ART3	ENSSSCT00000035052;ENSSSCT00000065192;ENSSSCT00000009831;ENSSSCT00000033261	GO:0003950(NAD+ ADP-ribosyltransferase activity);GO:0003956(NAD(P)+-protein-arginine ADP-ribosyltransferase activity);GO:0006471(protein ADP-ribosylation);GO:0016740(transferase activity);GO:0016757(transferase activity, transferring glycosyl groups);GO:0018120(peptidyl-arginine ADP-ribosylation);GO:0018120(peptidyl-arginine ADP-ribosylation)	NA	K00775	EC:2.4.2.31	ADP-ribosyltransferase 3 [Source:NCBI gene;Acc:100522086]	protein_coding	0.705675	0.524036	0.0001	0.0841548	0.0292313	0.0001	10.8367	3.43785	0.0561085	up	no
MSTRG.104763	KCTD21	ENSSSCT00000056629	GO:0005515(protein binding);GO:0006511(ubiquitin-dependent protein catabolic process);GO:0042802(identical protein binding);GO:0042826(histone deacetylase binding);GO:0045879(negative regulation of smoothened signaling pathway);GO:0051260(protein homooligomerization);GO:0097602(cullin family protein binding)	NA	K21922	NA	potassium channel tetramerization domain containing 21 [Source:NCBI gene;Acc:102158168]	protein_coding	0.597211	0.0001	0.602636	0.095731	0.0001	0.0001	12.5084	3.64483	0.0561782	up	no
MSTRG.72531	MTFR1	ENSSSCT00000043683;ENSSSCT00000046248;ENSSSCT00000006815;ENSSSCT00000060836	GO:0000266(mitochondrial fission);GO:0005739(mitochondrion);GO:0005829(cytosol);GO:0005886(plasma membrane);GO:0009060(aerobic respiration);GO:0009060(aerobic respiration)	NA	NA	NA	mitochondrial fission regulator 1 [Source:NCBI gene;Acc:100522611]	protein_coding	2.80736	3.3831	4.61971	1.73871	1.88365	1.65687	2.04768	1.03399	0.0561784	up	no
MSTRG.67533	MCFD2	ENSSSCT00000035262;ENSSSCT00000028543	GO:0005509(calcium ion binding);GO:0016020(membrane);GO:0016021(integral component of membrane);GO:0016021(integral component of membrane)	NA	K20364	NA	multiple coagulation factor deficiency 2 [Source:NCBI gene;Acc:100736833]	protein_coding	20.9225	25.6804	23.7342	15.7982	10.4426	10.625	1.90792	0.932004	0.0563294	up	no
MSTRG.69459	GRINA	ENSSSCT00000061501;ENSSSCT00000057965;ENSSSCT00000062430	GO:0005783(endoplasmic reticulum);GO:0005794(Golgi apparatus);GO:0016020(membrane);GO:0016021(integral component of membrane);GO:0032469(endoplasmic reticulum calcium ion homeostasis);GO:0044325(ion channel binding);GO:1902236(negative regulation of endoplasmic reticulum stress-induced intrinsic apoptotic signaling pathway);GO:1902236(negative regulation of endoplasmic reticulum stress-induced in…	NA	K06890	NA	glutamate ionotropic receptor NMDA type subunit associated protein 1 [Source:NCBI gene;Acc:110260415]	protein_coding	3.83103	1.39427	3.9373	1.2903	0.954661	1.5424	2.41926	1.27456	0.0566054	up	no
MSTRG.74255	ENSSSCG00000031838;UBAP2L;HAX1	ENSSSCT00000040439;ENSSSCT00000028059;ENSSSCT00000043689;ENSSSCT00000007178;ENSSSCT00000044373;ENSSSCT00000007177;ENSSSCT00000047263;ENSSSCT00000027198;ENSSSCT00000047273	GO:0003735(structural constituent of ribosome);GO:0005622(intracellular);GO:0005840(ribosome);GO:0006412(translation);GO:0046872(metal ion binding);GO:0005515(protein binding);GO:0005634(nucleus);GO:0005671(Ada2/Gcn5/Ada3 transcription activator complex);GO:0005737(cytoplasm);GO:0007339(binding of sperm to zona pellucida);GO:0031519(PcG protein complex);GO:0061484(hematopoietic stem cell homeosta…	03010(Ribosome);03010(Ribosome)	K02978;K16220	NA	ribosomal protein S27 [Source:NCBI gene;Acc:100519021];ubiquitin associated protein 2 like [Source:NCBI gene;Acc:100517710];HCLS1 associated protein X-1 [Source:NCBI gene;Acc:100739544]	protein_coding	133.469	189.068	142.761	283.56	230.051	206.58	0.646076	-0.630225	0.0567287	down	no
MSTRG.19086	DNAH17	ENSSSCT00000042234	GO:0003777(microtubule motor activity);GO:0005524(ATP binding);GO:0007018(microtubule-based movement);GO:0030286(dynein complex)	05016(Huntington disease)	K10408	NA	dynein axonemal heavy chain 17 [Source:NCBI gene;Acc:102163805]	protein_coding	0.0398389	0.0278866	0.0190408	0.0377861	0.172541	0.0759139	0.303123	-1.72203	0.0567541	down	no
MSTRG.79721	ENSSSCG00000040403	ENSSSCT00000062427	GO:0003677(DNA binding);GO:0005634(nucleus);GO:0006355(regulation of transcription, DNA-templated);GO:0043565(sequence-specific DNA binding)	NA	NA	NA	Nanog homeobox [Source:NCBI gene;Acc:106507523]	protein_coding	0.0001	0.0001	0.503689	0.576017	2.81194	0.555947	0.127764	-2.96845	0.0567714	down	no
MSTRG.66370	SEMA4F	ENSSSCT00000009048;ENSSSCT00000055834;ENSSSCT00000063900	GO:0001755(neural crest cell migration);GO:0005515(protein binding);GO:0005615(extracellular space);GO:0005783(endoplasmic reticulum);GO:0005886(plasma membrane);GO:0005887(integral component of plasma membrane);GO:0007411(axon guidance);GO:0016020(membrane);GO:0016021(integral component of membrane);GO:0030215(semaphorin receptor binding);GO:0030335(positive regulation of cell migration);GO:0038…	04360(Axon guidance);04360(Axon guidance)	K06521	NA	ssemaphorin 4F [Source:NCBI gene;Acc:100512275]	protein_coding	0.183856	0.312997	0.262036	0.034068	0.055145	0.096007	4.09723	2.03465	0.0568788	up	no
MSTRG.34667	SDF2L1	ENSSSCT00000011046	GO:0005789(endoplasmic reticulum membrane);GO:0016020(membrane);GO:0034663(endoplasmic reticulum chaperone complex);GO:0071712(ER-associated misfolded protein catabolic process)	NA	NA	NA	stromal cell derived factor 2 like 1 [Source:NCBI gene;Acc:100156780]	protein_coding	509.2	519.053	715.85	725.485	1122.69	1060.27	0.599668	-0.737763	0.0571514	down	no
MSTRG.74050	KCNN3;ENSSSCG00000033749	ENSSSCT00000007166;ENSSSCT00000046731	GO:0005516(calmodulin binding);GO:0005737(cytoplasm);GO:0005886(plasma membrane);GO:0006813(potassium ion transport);GO:0015269(calcium-activated potassium channel activity);GO:0016020(membrane);GO:0016021(integral component of membrane);GO:0016286(small conductance calcium-activated potassium channel activity);GO:0043005(neuron projection);GO:0043025(neuronal cell body);GO:0071805(potassium ion …	04911(Insulin secretion)	K04944	NA	potassium calcium-activated channel subfamily N member 3 [Source:NCBI gene;Acc:397045]	protein_coding	0.0001	0.0549811	0.0001	0.0001	0.140598	0.432387	0.0962879	-3.3765	0.0571837	down	no
MSTRG.111150	PHEX	ENSSSCT00000013308	GO:0004222(metalloendopeptidase activity);GO:0005783(endoplasmic reticulum);GO:0005794(Golgi apparatus);GO:0006508(proteolysis);GO:0008237(metallopeptidase activity);GO:0016020(membrane);GO:0016021(integral component of membrane);GO:0019637(organophosphate metabolic process);GO:0030282(bone mineralization);GO:0042476(odontogenesis);GO:0048471(perinuclear region of cytoplasm)	NA	K08636	EC:3.4.24.-	phosphate regulating endopeptidase homolog X-linked [Source:NCBI gene;Acc:100154258]	protein_coding	0.244578	1.00148	0.241747	0.197357	0.0907861	0.125254	3.59897	1.84758	0.0571891	up	no
MSTRG.66629	ADD2	ENSSSCT00000028719	GO:0003779(actin binding);GO:0005198(structural molecule activity);GO:0005856(cytoskeleton);GO:0007416(synapse assembly);GO:0008290(F-actin capping protein complex);GO:0014069(postsynaptic density);GO:0016020(membrane);GO:0019901(protein kinase binding);GO:0030097(hemopoiesis);GO:0030507(spectrin binding);GO:0031410(cytoplasmic vesicle);GO:0032092(positive regulation of protein binding);GO:004280…	NA	K18622	NA	adducin 2 [Source:NCBI gene;Acc:100624449]	protein_coding	0.0243912	0.394539	0.176973	0.651293	0.755133	0.332343	0.342716	-1.54492	0.0571963	down	no
MSTRG.64806	PIGQ	ENSSSCT00000008757;ENSSSCT00000042029;ENSSSCT00000055394;ENSSSCT00000042879;ENSSSCT00000058841	GO:0000506(glycosylphosphatidylinositol-N-acetylglucosaminyltransferase (GPI-GnT) complex);GO:0006506(GPI anchor biosynthetic process);GO:0016020(membrane);GO:0016021(integral component of membrane);GO:0017176(phosphatidylinositol N-acetylglucosaminyltransferase activity);GO:0017176(phosphatidylinositol N-acetylglucosaminyltransferase activity)	00563(Glycosylphosphatidylinositol (GPI)-anchor biosynthesis);00563(Glycosylphosphatidylinositol (GPI)-anchor biosynthesis)	K03860	NA	phosphatidylinositol glycan anchor biosynthesis class Q [Source:NCBI gene;Acc:100739135]	protein_coding	1.43564	0.618822	0.382675	2.16817	1.65955	1.37641	0.468309	-1.09447	0.0573317	down	no
MSTRG.93056	BAK1;IP6K3	ENSSSCT00000056730;ENSSSCT00000051668;ENSSSCT00000001689;ENSSSCT00000050002;ENSSSCT00000062844	GO:0001776(leukocyte homeostasis);GO:0001782(B cell homeostasis);GO:0001783(B cell apoptotic process);GO:0001836(release of cytochrome c from mitochondria);GO:0001974(blood vessel remodeling);GO:0002262(myeloid cell homeostasis);GO:0002352(B cell negative selection);GO:0005739(mitochondrion);GO:0005741(mitochondrial outer membrane);GO:0005783(endoplasmic reticulum);GO:0005829(cytosol);GO:0006915(…	01524(Platinum drug resistance);04141(Protein processing in endoplasmic reticulum);04210(Apoptosis);04215(Apoptosis - multiple species);05160(Hepatitis C);05162(Measles);05163(Human cytomegalovirus infection);05165(Human papillomavirus infection);05167(Kaposi sarcoma-associated herpesvirus infection);05168(Herpes simplex virus 1 infection);05169(Epstein-Barr virus infection);05170(Human immunodef…	K14021;K07756	EC:2.7.4.21	BCL2 antagonist/killer 1 [Source:NCBI gene;Acc:397543];inositol hexakisphosphate kinase 3 [Source:NCBI gene;Acc:100152613]	protein_coding	0.438322	0.274458	1.13384	0.288452	0.109395	0.252477	2.83954	1.50566	0.057373	up	no
MSTRG.89902	ANKRD13C	ENSSSCT00000046944;ENSSSCT00000004194;ENSSSCT00000047894	GO:0005102(signaling receptor binding);GO:0005515(protein binding);GO:0005783(endoplasmic reticulum);GO:0006621(protein retention in ER lumen);GO:0010869(regulation of receptor biosynthetic process);GO:0048471(perinuclear region of cytoplasm);GO:2000209(regulation of anoikis);GO:2000209(regulation of anoikis)	NA	K21437	NA	ankyrin repeat domain 13C [Source:NCBI gene;Acc:100515670]	protein_coding	1.19371	1.27486	0.761332	0.438596	0.445706	0.47585	2.37466	1.24772	0.0577348	up	no
MSTRG.74799	CAPZA1	ENSSSCT00000007421	GO:0003779(actin binding);GO:0008290(F-actin capping protein complex);GO:0034329(cell junction assembly);GO:0051016(barbed-end actin filament capping);GO:0051693(actin filament capping);GO:0071203(WASH complex)	04144(Endocytosis)	K10364	NA	capping actin protein of muscle Z-line subunit alpha 1 [Source:NCBI gene;Acc:100037957]	protein_coding	68.0274	49.1562	54.6895	23.8998	33.9	31.1931	1.93131	0.949583	0.057751	up	no
MSTRG.45808	ENSSSCG00000031448	ENSSSCT00000040181	NA	NA	NA	NA		protein_coding	1.39467	2.27884	0.238692	2.77876	2.31687	4.20664	0.420564	-1.2496	0.0577624	down	no
MSTRG.76354	KIAA0930	ENSSSCT00000045607;ENSSSCT00000057954;ENSSSCT00000061018;ENSSSCT00000000019	NA	NA	NA	NA	KIAA0930 ortholog [Source:NCBI gene;Acc:100736589]	protein_coding	0.67984	0.815226	0.954696	2.00317	0.615007	2.52477	0.476335	-1.06995	0.0577729	down	no
MSTRG.28707	ATP13A3	ENSSSCT00000056113;ENSSSCT00000039981;ENSSSCT00000012937;ENSSSCT00000041517;ENSSSCT00000051402	GO:0000166(nucleotide binding);GO:0005524(ATP binding);GO:0005623(cell);GO:0006812(cation transport);GO:0006874(cellular calcium ion homeostasis);GO:0016020(membrane);GO:0016021(integral component of membrane);GO:0016787(hydrolase activity);GO:0016887(ATPase activity);GO:0046872(metal ion binding);GO:0046872(metal ion binding)	NA	K14951	EC:7.2.2.-	ATPase 13A3 [Source:NCBI gene;Acc:100736901]	protein_coding	1.11143	2.60409	2.70376	1.08515	0.982366	0.985991	2.10227	1.07195	0.0578786	up	no
MSTRG.83837	ENSSSCG00000002877	ENSSSCT00000052302;ENSSSCT00000042052;ENSSSCT00000048797;ENSSSCT00000003179	GO:0003676(nucleic acid binding);GO:0005622(intracellular);GO:0005634(nucleus);GO:0006355(regulation of transcription, DNA-templated);GO:0016020(membrane);GO:0016021(integral component of membrane);GO:0046872(metal ion binding);GO:0046872(metal ion binding)	05168(Herpes simplex virus 1 infection);05168(Herpes simplex virus 1 infection)	K09228	NA	zinc finger protein 181 [Source:NCBI gene;Acc:100513473]	protein_coding	1.39511	0.989373	1.06785	0.505139	0.330809	0.665501	2.29934	1.20122	0.0580218	up	no
MSTRG.105783	RAB39A	ENSSSCT00000062793	GO:0003924(GTPase activity);GO:0005525(GTP binding);GO:0045335(phagocytic vesicle);GO:0090383(phagosome acidification);GO:0090385(phagosome-lysosome fusion)	NA	K07924	NA	RAB39A, member RAS oncogene family [Source:NCBI gene;Acc:100525827]	protein_coding	4.12798	0.206216	3.69376	0.847238	0.591534	0.957786	3.34978	1.74407	0.0580431	up	no
MSTRG.54481	EPS8L2	ENSSSCT00000054882;ENSSSCT00000014043;ENSSSCT00000063658	GO:0003779(actin binding);GO:0005089(Rho guanyl-nucleotide exchange factor activity);GO:0005515(protein binding);GO:0005829(cytosol);GO:0005886(plasma membrane);GO:0007266(Rho protein signal transduction);GO:0007605(sensory perception of sound);GO:0030676(Rac guanyl-nucleotide exchange factor activity);GO:0032421(stereocilium bundle);GO:0032426(stereocilium tip);GO:0032587(ruffle membrane);GO:003…	NA	K17277	NA	EPS8 like 2 [Source:NCBI gene;Acc:110259209]	protein_coding	0.621996	0.175619	0.0922293	0.0557179	0.07353	0.100544	3.87239	1.95322	0.0581178	up	no
MSTRG.79512	ENSSSCG00000000659	ENSSSCT00000028870;ENSSSCT00000029587;ENSSSCT00000000715	GO:0004866(endopeptidase inhibitor activity);GO:0005576(extracellular region);GO:0005615(extracellular space);GO:0010951(negative regulation of endopeptidase activity);GO:0010951(negative regulation of endopeptidase activity)	NA	NA	NA	ovostatin homolog 2 [Source:NCBI gene;Acc:100524679]	protein_coding	2.79065	1.40585	1.84748	1.07421	0.438631	1.03232	2.37469	1.24774	0.0585795	up	no
MSTRG.2837	GPR63	ENSSSCT00000063337;ENSSSCT00000049315	GO:0004930(G protein-coupled receptor activity);GO:0005634(nucleus);GO:0005829(cytosol);GO:0005886(plasma membrane);GO:0007186(G protein-coupled receptor signaling pathway);GO:0016020(membrane);GO:0016021(integral component of membrane);GO:0043235(receptor complex);GO:0043235(receptor complex)	NA	K04321	NA	G protein-coupled receptor 63 [Source:NCBI gene;Acc:100152431]	protein_coding	0.219691	0.216764	0.20261	0.0942958	0.0639228	0.0569488	2.97008	1.5705	0.0587541	up	no
MSTRG.115227	ENSSSCG00000036655	ENSSSCT00000036787	NA	NA	NA	NA		protein_coding	8.2645	31.9471	43.4749	11.9488	14.0839	10.5715	2.28625	1.19298	0.0588992	up	no
MSTRG.98735	RAB28	ENSSSCT00000063381;ENSSSCT00000059086;ENSSSCT00000009553;ENSSSCT00000024451	GO:0003924(GTPase activity);GO:0005525(GTP binding);GO:0005623(cell);GO:0006886(intracellular protein transport);GO:0019003(GDP binding);GO:0032482(Rab protein signal transduction);GO:1901998(toxin transport);GO:1901998(toxin transport)	NA	K07915	NA	RAB28, member RAS oncogene family [Source:NCBI gene;Acc:100144497]	protein_coding	2.0492	1.64984	1.42565	0.880553	0.413107	0.943363	2.29085	1.19588	0.0590456	up	no
MSTRG.85110	ENSSSCG00000039666;ENSSSCG00000038043	ENSSSCT00000049591;ENSSSCT00000042183;ENSSSCT00000062606	NA	NA	NA	NA	igLON family member 5-like [Source:NCBI gene;Acc:110261043]	protein_coding	0.289754	0.188409	0.211543	0.0376236	0.101785	0.0596744	3.46442	1.79262	0.0591478	up	no
MSTRG.65991	REEP1	ENSSSCT00000058685;ENSSSCT00000065039;ENSSSCT00000038490;ENSSSCT00000044678;ENSSSCT00000029906	GO:0016020(membrane);GO:0016021(integral component of membrane);GO:0016021(integral component of membrane)	NA	K17338	NA	receptor accessory protein 1 [Source:NCBI gene;Acc:100522432]	protein_coding	0.0346202	0.0806	0.067936	0.174847	0.221817	0.12876	0.348587	-1.52041	0.0592469	down	no
MSTRG.105298	TRIM77	ENSSSCT00000022766	GO:0005515(protein binding);GO:0008270(zinc ion binding);GO:0046872(metal ion binding)	NA	K12019	NA	tripartite motif-containing protein 77-like [Source:NCBI gene;Acc:106504145]	protein_coding	0.0001	0.00125099	0.535218	0.0001	3.71238	2.77429	0.0827174	-3.59566	0.0595631	down	no
MSTRG.26604	NCK1	ENSSSCT00000039212;ENSSSCT00000024187	GO:0000164(protein phosphatase type 1 complex);GO:0004860(protein kinase inhibitor activity);GO:0005070(SH3/SH2 adaptor activity);GO:0005102(signaling receptor binding);GO:0005515(protein binding);GO:0005737(cytoplasm);GO:0005783(endoplasmic reticulum);GO:0005840(ribosome);GO:0005911(cell-cell junction);GO:0006417(regulation of translation);GO:0006469(negative regulation of protein kinase activit…	04012(ErbB signaling pathway);04360(Axon guidance);04660(T cell receptor signaling pathway);04660(T cell receptor signaling pathway)	K07365	NA	NCK adaptor protein 1 [Source:NCBI gene;Acc:100192438]	protein_coding	5.69355	2.51776	5.23557	2.04417	2.43907	1.91883	2.10039	1.07066	0.0596371	up	no
MSTRG.23482	SATB1	ENSSSCT00000012267	GO:0000122(negative regulation of transcription by RNA polymerase II);GO:0000785(chromatin);GO:0000977(RNA polymerase II regulatory region sequence-specific DNA binding);GO:0001227(DNA-binding transcription repressor activity, RNA polymerase II-specific);GO:0003677(DNA binding);GO:0003682(chromatin binding);GO:0003700(DNA-binding transcription factor activity);GO:0005634(nucleus);GO:0005654(nucle…	NA	K23225	NA	SATB homeobox 1 [Source:NCBI gene;Acc:100155111]	protein_coding	0.0789982	0.172009	0.0359004	0.128624	0.277492	0.400856	0.355536	-1.49193	0.0600701	down	no
MSTRG.104355	ENSSSCG00000014799	ENSSSCT00000016150;ENSSSCT00000063469	GO:0000012(single strand break repair);GO:0003684(damaged DNA binding);GO:0005216(ion channel activity);GO:0005262(calcium channel activity);GO:0005634(nucleus);GO:0005887(integral component of plasma membrane);GO:0006811(ion transport);GO:0006828(manganese ion transport);GO:0007338(single fertilization);GO:0015279(store-operated calcium channel activity);GO:0016020(membrane);GO:0016021(integral …	NA	K04965	NA	short transient receptor potential channel 2-like [Source:NCBI gene;Acc:100523131]	protein_coding	0.0486415	0.140739	0.0749208	0.108115	0.416201	0.212845	0.35854	-1.4798	0.0601885	down	no
MSTRG.51255	CTSZ	ENSSSCT00000008249	GO:0004180(carboxypeptidase activity);GO:0004197(cysteine-type endopeptidase activity);GO:0005615(extracellular space);GO:0005764(lysosome);GO:0005783(endoplasmic reticulum);GO:0006508(proteolysis);GO:0008234(cysteine-type peptidase activity);GO:0010757(negative regulation of plasminogen activation);GO:0031410(cytoplasmic vesicle);GO:0032091(negative regulation of protein binding);GO:0043231(intr…	04142(Lysosome);04210(Apoptosis)	K08568	EC:3.4.18.1	cathepsin Z [Source:NCBI gene;Acc:100141405]	protein_coding	72.307	26.2364	19.738	56.1944	87.5377	66.7533	0.561945	-0.831498	0.0602043	down	no
MSTRG.18937	NDUFAF8	ENSSSCT00000061274	GO:0005739(mitochondrion);GO:0032981(mitochondrial respiratory chain complex I assembly)	NA	NA	NA	NADH:ubiquinone oxidoreductase complex assembly factor 8 [Source:NCBI gene;Acc:100626290]	protein_coding	70.8842	119.551	73.9276	54.5998	13.5375	49.5513	2.24629	1.16754	0.0603153	up	no
MSTRG.59255	RMND5B	ENSSSCT00000058459;ENSSSCT00000015329;ENSSSCT00000060275;ENSSSCT00000051923;ENSSSCT00000054461;ENSSSCT00000041038	GO:0004842(ubiquitin-protein transferase activity);GO:0005515(protein binding);GO:0005634(nucleus);GO:0005737(cytoplasm);GO:0005829(cytosol);GO:0006511(ubiquitin-dependent protein catabolic process);GO:0016567(protein ubiquitination);GO:0034657(GID complex);GO:0043161(proteasome-mediated ubiquitin-dependent protein catabolic process);GO:0043161(proteasome-mediated ubiquitin-dependent protein cata…	NA	NA	NA	required for meiotic nuclear division 5 homolog B [Source:NCBI gene;Acc:100510951]	protein_coding	2.45028	0.717868	2.20414	0.731656	0.639021	0.935518	2.3295	1.22002	0.0603522	up	no
MSTRG.3702	PGM3;UBE3D	ENSSSCT00000004922;ENSSSCT00000025129;ENSSSCT00000059955;ENSSSCT00000032416	GO:0000287(magnesium ion binding);GO:0004610(phosphoacetylglucosamine mutase activity);GO:0004614(phosphoglucomutase activity);GO:0005975(carbohydrate metabolic process);GO:0006048(UDP-N-acetylglucosamine biosynthetic process);GO:0006487(protein N-linked glycosylation);GO:0006493(protein O-linked glycosylation);GO:0007283(spermatogenesis);GO:0016853(isomerase activity);GO:0016868(intramolecular t…	00520(Amino sugar and nucleotide sugar metabolism)	K01836;K20803	EC:5.4.2.3;EC:2.3.2.26	phosphoglucomutase 3 [Source:NCBI gene;Acc:100156015];ubiquitin protein ligase E3D [Source:NCBI gene;Acc:100739214]	protein_coding	16.3195	6.98472	7.66087	4.4423	4.26279	6.35878	2.05559	1.03955	0.0603968	up	no
MSTRG.64605	PPL	ENSSSCT00000008688	GO:0005198(structural molecule activity);GO:0005737(cytoplasm);GO:0005856(cytoskeleton);GO:0005882(intermediate filament);GO:0009612(response to mechanical stimulus);GO:0016020(membrane);GO:0042060(wound healing);GO:0045104(intermediate filament cytoskeleton organization)	NA	K10386	NA	periplakin [Source:NCBI gene;Acc:100512773]	protein_coding	0.212661	0.109599	0.278792	0.250063	0.664416	0.60738	0.394946	-1.34027	0.0605003	down	no
MSTRG.20105	TMUB2;ENSSSCG00000036889	ENSSSCT00000039432;ENSSSCT00000038361;ENSSSCT00000024473	GO:0005515(protein binding);GO:0016020(membrane);GO:0016021(integral component of membrane);GO:0030433(ubiquitin-dependent ERAD pathway);GO:0030433(ubiquitin-dependent ERAD pathway)	NA	NA	NA	transmembrane and ubiquitin like domain containing 2 [Source:NCBI gene;Acc:100514791]	protein_coding	0.641191	0.549355	0.617647	1.52559	1.02928	1.06936	0.498917	-1.00313	0.0608316	down	no
MSTRG.90989	EFCAB14	ENSSSCT00000062104;ENSSSCT00000063082;ENSSSCT00000004309;ENSSSCT00000037687;ENSSSCT00000057354	GO:0005509(calcium ion binding);GO:0016020(membrane);GO:0016021(integral component of membrane);GO:0016021(integral component of membrane)	NA	NA	NA	EF-hand calcium binding domain 14 [Source:NCBI gene;Acc:100526227]	protein_coding	1.88524	1.76783	2.65637	0.774658	1.07238	1.07657	2.1581	1.10976	0.0609086	up	no
MSTRG.63256	KIF22;ENSSSCG00000027970;MAZ	ENSSSCT00000029036;ENSSSCT00000041610;ENSSSCT00000027933;ENSSSCT00000038594;ENSSSCT00000063165;ENSSSCT00000027242	GO:0000166(nucleotide binding);GO:0000785(chromatin);GO:0003677(DNA binding);GO:0003774(motor activity);GO:0003777(microtubule motor activity);GO:0005524(ATP binding);GO:0005819(spindle);GO:0005829(cytosol);GO:0005871(kinesin complex);GO:0005874(microtubule);GO:0006281(DNA repair);GO:0007018(microtubule-based movement);GO:0007062(sister chromatid cohesion);GO:0007080(mitotic metaphase plate congr…	04914(Progesterone-mediated oocyte maturation);04914(Progesterone-mediated oocyte maturation)	K10403	NA	kinesin family member 22 [Source:NCBI gene;Acc:100623146];proline rich transmembrane protein 2 [Source:NCBI gene;Acc:100623439];MYC associated zinc finger protein [Source:NCBI gene;Acc:100622994]	protein_coding	0.476342	0.311219	0.313936	0.7852	0.704917	0.667835	0.510436	-0.970199	0.060911	down	no
MSTRG.23098	ENSSSCG00000018034	ENSSSCT00000019629	GO:0016846(carbon-sulfur lyase activity)	NA	NA	NA	centromere protein V [Source:NCBI gene;Acc:100524763]	protein_coding	102.501	107.04	14.6696	54.2935	209.925	167.114	0.519809	-0.943948	0.0609901	down	no
MSTRG.94819	SNX33	ENSSSCT00000046454;ENSSSCT00000002100	GO:0000278(mitotic cell cycle);GO:0000281(mitotic cytokinesis);GO:0005515(protein binding);GO:0005829(cytosol);GO:0006886(intracellular protein transport);GO:0006897(endocytosis);GO:0007032(endosome organization);GO:0015031(protein transport);GO:0016020(membrane);GO:0016197(endosomal transport);GO:0017038(protein import);GO:0019898(extrinsic component of membrane);GO:0030659(cytoplasmic vesicle m…	NA	K17923	NA	sorting nexin 33 [Source:NCBI gene;Acc:100153032]	protein_coding	1.62641	0.171361	0.371864	1.99946	1.40049	1.77353	0.419376	-1.25369	0.0612955	down	no
MSTRG.56949	DKK3	ENSSSCT00000061517;ENSSSCT00000014641	GO:0005576(extracellular region);GO:0007275(multicellular organism development);GO:0030178(negative regulation of Wnt signaling pathway);GO:0030178(negative regulation of Wnt signaling pathway)	NA	NA	NA	dickkopf WNT signaling pathway inhibitor 3 [Source:NCBI gene;Acc:664653]	protein_coding	3.44449	0.827035	1.40038	0.278894	1.11505	0.472831	3.03834	1.60328	0.061433	up	no
MSTRG.69960	EFR3A	ENSSSCT00000033051;ENSSSCT00000045301;ENSSSCT00000038648;ENSSSCT00000052805;ENSSSCT00000054992;ENSSSCT00000027437	GO:0005829(cytosol);GO:0005886(plasma membrane);GO:0072659(protein localization to plasma membrane);GO:0072659(protein localization to plasma membrane)	NA	K21842	NA	EFR3 homolog A [Source:NCBI gene;Acc:100627646]	protein_coding	2.34617	4.08687	4.88197	2.27156	2.15726	0.675309	2.21683	1.1485	0.0614514	up	no
MSTRG.84655	POU2F2	ENSSSCT00000046415;ENSSSCT00000066242;ENSSSCT00000058401	GO:0000978(RNA polymerase II proximal promoter sequence-specific DNA binding);GO:0001228(DNA-binding transcription activator activity, RNA polymerase II-specific);GO:0002335(mature B cell differentiation);GO:0002380(immunoglobulin secretion involved in immune response);GO:0003677(DNA binding);GO:0003700(DNA-binding transcription factor activity);GO:0005634(nucleus);GO:0005654(nucleoplasm);GO:0006…	05168(Herpes simplex virus 1 infection);05168(Herpes simplex virus 1 infection)	K09364	NA	POU class 2 homeobox 2 [Source:NCBI gene;Acc:397105]	protein_coding	0.093458	0.222049	0.140727	0.27539	0.455038	0.491977	0.373227	-1.42188	0.0615137	down	no
MSTRG.106772	EI24	ENSSSCT00000048278;ENSSSCT00000016579	GO:0005783(endoplasmic reticulum);GO:0005794(Golgi apparatus);GO:0005829(cytosol);GO:0016020(membrane);GO:0016021(integral component of membrane);GO:0016236(macroautophagy);GO:0030308(negative regulation of cell growth);GO:0030308(negative regulation of cell growth)	04115(p53 signaling pathway);04115(p53 signaling pathway)	K10134	NA	EI24, autophagy associated transmembrane protein [Source:NCBI gene;Acc:100511341]	protein_coding	29.7436	18.9271	23.3664	10.3959	13.7519	13.3271	1.92227	0.942813	0.0617303	up	no
MSTRG.33397	ENSSSCG00000009772;DDX55	ENSSSCT00000010714;ENSSSCT00000010713;ENSSSCT00000054839	GO:0005783(endoplasmic reticulum);GO:0005793(endoplasmic reticulum-Golgi intermediate compartment);GO:0005794(Golgi apparatus);GO:0006886(intracellular protein transport);GO:0006888(endoplasmic reticulum to Golgi vesicle-mediated transport);GO:0007030(Golgi organization);GO:0016020(membrane);GO:0016021(integral component of membrane);GO:0030134(COPII-coated ER to Golgi transport vesicle);GO:00001…	NA	K20347;K14809	EC:3.6.4.13	transmembrane p24 trafficking protein 2 [Source:NCBI gene;Acc:100625917];DEAD-box helicase 55 [Source:NCBI gene;Acc:100157342]	protein_coding	85.7812	52.5045	51.8053	32.9713	33.2523	33.6978	1.9024	0.927824	0.0619476	up	no
MSTRG.69477	PLEC;EPPK1;ENSSSCG00000037038	ENSSSCT00000051979;ENSSSCT00000060660;ENSSSCT00000055970;ENSSSCT00000058617;ENSSSCT00000038538;ENSSSCT00000061968;ENSSSCT00000058508;ENSSSCT00000040069;ENSSSCT00000051696;ENSSSCT00000054546;ENSSSCT00000044959;ENSSSCT00000050712;ENSSSCT00000059240	GO:0003779(actin binding);GO:0005515(protein binding);GO:0005829(cytosol);GO:0005856(cytoskeleton);GO:0005903(brush border);GO:0005925(focal adhesion);GO:0007010(cytoskeleton organization);GO:0008092(cytoskeletal protein binding);GO:0016020(membrane);GO:0016021(integral component of membrane);GO:0030056(hemidesmosome);GO:0030506(ankyrin binding);GO:0031581(hemidesmosome assembly);GO:0042383(sarco…	NA	K10388	NA	plectin [Source:NCBI gene;Acc:110260403];epiplakin 1 [Source:NCBI gene;Acc:110260406];coiled-coil domain containing 166 [Source:NCBI gene;Acc:100516437]	protein_coding	1.81497	2.56218	0.683793	2.79216	2.05511	3.2728	0.623264	-0.682085	0.0619881	down	no
MSTRG.28052	PIK3CA	ENSSSCT00000039550;ENSSSCT00000029004;ENSSSCT00000042181	GO:0000166(nucleotide binding);GO:0001889(liver development);GO:0001932(regulation of protein phosphorylation);GO:0005524(ATP binding);GO:0005737(cytoplasm);GO:0005886(plasma membrane);GO:0005942(phosphatidylinositol 3-kinase complex);GO:0005943(phosphatidylinositol 3-kinase complex, class IA);GO:0006006(glucose metabolic process);GO:0006468(protein phosphorylation);GO:0010468(regulation of gene …	00562(Inositol phosphate metabolism);01521(EGFR tyrosine kinase inhibitor resistance);01522(Endocrine resistance);01524(Platinum drug resistance);04012(ErbB signaling pathway);04014(Ras signaling pathway);04015(Rap1 signaling pathway);04024(cAMP signaling pathway);04062(Chemokine signaling pathway);04066(HIF-1 signaling pathway);04068(FoxO signaling pathway);04070(Phosphatidylinositol signaling s…	K00922	EC:2.7.1.153	phosphatidylinositol-4,5-bisphosphate 3-kinase catalytic subunit alpha [Source:NCBI gene;Acc:100621789]	protein_coding	0.87854	1.51072	2.25043	0.806393	0.821744	0.478507	2.20241	1.13908	0.061995	up	no
MSTRG.37271	LOXL4	ENSSSCT00000011522	GO:0004720(protein-lysine 6-oxidase activity);GO:0005044(scavenger receptor activity);GO:0005507(copper ion binding);GO:0005615(extracellular space);GO:0006898(receptor-mediated endocytosis);GO:0016020(membrane);GO:0016641(oxidoreductase activity, acting on the CH-NH2 group of donors, oxygen as acceptor);GO:0018057(peptidyl-lysine oxidation);GO:0030199(collagen fibril organization);GO:0043235(rec…	NA	K00280	EC:1.4.3.-	lysyl oxidase like 4 [Source:NCBI gene;Acc:100157207]	protein_coding	0.0001	0.0376103	0.0027356	0.155973	0.0001	0.179178	0.120643	-3.05118	0.0621744	down	no
MSTRG.60933	SNX2	ENSSSCT00000030585;ENSSSCT00000051261;ENSSSCT00000038853;ENSSSCT00000059250	GO:0005154(epidermal growth factor receptor binding);GO:0005158(insulin receptor binding);GO:0005737(cytoplasm);GO:0005764(lysosome);GO:0005768(endosome);GO:0005829(cytosol);GO:0006886(intracellular protein transport);GO:0006897(endocytosis);GO:0010008(endosome membrane);GO:0016020(membrane);GO:0030904(retromer complex);GO:0030905(retromer, tubulation complex);GO:0032991(protein-containing comple…	04144(Endocytosis);04144(Endocytosis)	K17917	NA	sorting nexin 2 [Source:NCBI gene;Acc:100626970]	protein_coding	150.817	96.4519	118.788	67.9334	62.3612	65.8839	1.86594	0.899901	0.0622206	up	no
MSTRG.56169	ENSSSCG00000024791	ENSSSCT00000026025	GO:0001848(complement binding);GO:0001971(negative regulation of activation of membrane attack complex);GO:0005886(plasma membrane);GO:0009986(cell surface);GO:0016020(membrane);GO:0031225(anchored component of membrane);GO:0045087(innate immune response)	04610(Complement and coagulation cascades);04640(Hematopoietic cell lineage)	K04008	NA	CD59 molecule (CD59 blood group) [Source:NCBI gene;Acc:397347]	protein_coding	9.84499	6.29188	37.7448	5.19356	7.99759	9.46658	2.37807	1.24979	0.0622423	up	no
MSTRG.7395	ENSSSCG00000004970	ENSSSCT00000045915;ENSSSCT00000005482	GO:0002181(cytoplasmic translation);GO:0003735(structural constituent of ribosome);GO:0005622(intracellular);GO:0005840(ribosome);GO:0006412(translation);GO:0006414(translational elongation);GO:0022625(cytosolic large ribosomal subunit);GO:0030295(protein kinase activator activity);GO:0032147(activation of protein kinase activity);GO:0043021(ribonucleoprotein complex binding);GO:0043021(ribonucle…	03010(Ribosome);03010(Ribosome)	K02942	NA	ribosomal protein lateral stalk subunit P1 [Source:NCBI gene;Acc:100170119]	protein_coding	1377.94	1721.75	1444.86	2841.77	2082.26	2075.26	0.649288	-0.62307	0.0624385	down	no
MSTRG.103865	NRIP3	ENSSSCT00000015920	GO:0004190(aspartic-type endopeptidase activity);GO:0006508(proteolysis)	NA	NA	NA	TMEM9 domain family member B [Source:NCBI gene;Acc:100519788]	protein_coding	0.487555	0.179011	0.288248	0.051613	3.71074	0.152428	0.2439	-2.03564	0.0626633	down	no
MSTRG.9320	PIP5K1B	ENSSSCT00000051574;ENSSSCT00000028767;ENSSSCT00000023207	GO:0000166(nucleotide binding);GO:0001931(uropod);GO:0005524(ATP binding);GO:0005829(cytosol);GO:0006661(phosphatidylinositol biosynthetic process);GO:0016301(kinase activity);GO:0016307(phosphatidylinositol phosphate kinase activity);GO:0016308(1-phosphatidylinositol-4-phosphate 5-kinase activity);GO:0016310(phosphorylation);GO:0016740(transferase activity);GO:0046488(phosphatidylinositol metabo…	00562(Inositol phosphate metabolism);04070(Phosphatidylinositol signaling system);04072(Phospholipase D signaling pathway);04144(Endocytosis);04666(Fc gamma R-mediated phagocytosis);04810(Regulation of actin cytoskeleton);05231(Choline metabolism in cancer);05231(Choline metabolism in cancer)	K00889	EC:2.7.1.68	phosphatidylinositol-4-phosphate 5-kinase type 1 beta [Source:NCBI gene;Acc:102167387]	protein_coding	3.02101	2.16757	2.61702	1.18996	1.56515	1.12701	2.01065	1.00766	0.0627408	up	no
MSTRG.21522	HNF1B	ENSSSCT00000023424	GO:0000122(negative regulation of transcription by RNA polymerase II);GO:0000981(DNA-binding transcription factor activity, RNA polymerase II-specific);GO:0001714(endodermal cell fate specification);GO:0001822(kidney development);GO:0001826(inner cell mass cell differentiation);GO:0001889(liver development);GO:0003677(DNA binding);GO:0003700(DNA-binding transcription factor activity);GO:0005634(n…	04950(Maturity onset diabetes of the young)	K08034	NA	HNF1 homeobox B [Source:NCBI gene;Acc:397002]	protein_coding	0.0001	0.131849	0.148412	0.0935735	0.629668	0.454866	0.237975	-2.07112	0.0628087	down	no
MSTRG.108776	SLC25A40	ENSSSCT00000028088;ENSSSCT00000060095	GO:0016020(membrane);GO:0016021(integral component of membrane);GO:0022857(transmembrane transporter activity);GO:0055085(transmembrane transport);GO:0055085(transmembrane transport)	NA	K15119	NA	solute carrier family 25 member 40 [Source:NCBI gene;Acc:100621546]	protein_coding	0.377611	0.299066	0.229027	0.110049	0.123617	0.0736581	2.94707	1.55928	0.0629038	up	no
MSTRG.101354	CCNI	ENSSSCT00000009844;ENSSSCT00000055295;ENSSSCT00000060756;ENSSSCT00000047489;ENSSSCT00000044847	GO:0000079(regulation of cyclin-dependent protein serine/threonine kinase activity);GO:0000278(mitotic cell cycle);GO:0000307(cyclin-dependent protein kinase holoenzyme complex);GO:0004672(protein kinase activity);GO:0005634(nucleus);GO:0005737(cytoplasm);GO:0006468(protein phosphorylation);GO:0007088(regulation of mitotic nuclear division);GO:0008284(positive regulation of cell population prolif…	NA	NA	NA	cyclin I [Source:NCBI gene;Acc:100523679]	protein_coding	9.48175	16.1509	14.1439	7.90489	0.594579	6.70907	2.61541	1.38703	0.0629498	up	no
MSTRG.84930	ENSSSCG00000033192;ENSSSCG00000034400	ENSSSCT00000039532;ENSSSCT00000048544	GO:0004252(serine-type endopeptidase activity);GO:0006508(proteolysis);GO:0008233(peptidase activity);GO:0008236(serine-type peptidase activity);GO:0016787(hydrolase activity);GO:0006508(proteolysis)	NA	K09618;K08650	EC:3.4.21.-;EC:3.4.21.118	kallikrein related peptidase 9 [Source:NCBI gene;Acc:110261028];kallikrein related peptidase 8 [Source:NCBI gene;Acc:110261027]	protein_coding	0.0001	0.0361518	0.229425	0.21862	0.669084	0.485191	0.193516	-2.36948	0.0630295	down	no
MSTRG.11065	ENSSSCG00000038036	ENSSSCT00000055541	NA	NA	NA	NA		protein_coding	0.333172	0.285102	0.302317	0.66631	0.671685	0.607085	0.473292	-1.0792	0.0631145	down	no
MSTRG.26390	TOPBP1	ENSSSCT00000023340;ENSSSCT00000044655;ENSSSCT00000026732;ENSSSCT00000023415	GO:0000794(condensed nuclear chromosome);GO:0001673(male germ cell nucleus);GO:0005634(nucleus);GO:0005694(chromosome);GO:0006974(cellular response to DNA damage stimulus);GO:0010212(response to ionizing radiation);GO:0015629(actin cytoskeleton);GO:0016604(nuclear body);GO:0016605(PML body);GO:0033314(mitotic DNA replication checkpoint);GO:0042802(identical protein binding);GO:0042802(identical p…	03440(Homologous recombination);03440(Homologous recombination)	K10728	NA	DNA topoisomerase II binding protein 1 [Source:NCBI gene;Acc:100626645]	protein_coding	2.14169	5.39894	8.84859	1.48548	3.1961	2.47458	2.29023	1.19549	0.0631651	up	no
MSTRG.67209	FANCL	ENSSSCT00000059199;ENSSSCT00000009191	GO:0004842(ubiquitin-protein transferase activity);GO:0005635(nuclear envelope);GO:0006281(DNA repair);GO:0006513(protein monoubiquitination);GO:0006974(cellular response to DNA damage stimulus);GO:0007276(gamete generation);GO:0016567(protein ubiquitination);GO:0016604(nuclear body);GO:0031625(ubiquitin protein ligase binding);GO:0036297(interstrand cross-link repair);GO:0042127(regulation of ce…	03460(Fanconi anemia pathway);04120(Ubiquitin mediated proteolysis);04120(Ubiquitin mediated proteolysis)	K10606	EC:2.3.2.27	FA complementation group L [Source:NCBI gene;Acc:100526164]	protein_coding	1.26938	0.760955	1.27937	0.38711	0.632844	0.365217	2.38938	1.25664	0.0633341	up	no
MSTRG.62195	SUN1	ENSSSCT00000058332;ENSSSCT00000048951;ENSSSCT00000044938;ENSSSCT00000049095;ENSSSCT00000054302;ENSSSCT00000059698;ENSSSCT00000061097;ENSSSCT00000030566;ENSSSCT00000008276	GO:0005521(lamin binding);GO:0005634(nucleus);GO:0005635(nuclear envelope);GO:0005639(integral component of nuclear inner membrane);GO:0005737(cytoplasm);GO:0006998(nuclear envelope organization);GO:0007129(synapsis);GO:0016020(membrane);GO:0016021(integral component of membrane);GO:0021817(nucleokinesis involved in cell motility in cerebral cortex radial glia guided migration);GO:0031965(nuclear…	NA	K19347	NA	Sad1 and UNC84 domain containing 1 [Source:NCBI gene;Acc:100737805]	protein_coding	1.17119	0.861333	0.824163	1.27522	2.15771	1.62824	0.564432	-0.825128	0.0633915	down	no
MSTRG.108302	MACC1	ENSSSCT00000052190;ENSSSCT00000049657;ENSSSCT00000025990;ENSSSCT00000053772	GO:0000977(RNA polymerase II regulatory region sequence-specific DNA binding);GO:0001228(DNA-binding transcription activator activity, RNA polymerase II-specific);GO:0005515(protein binding);GO:0005737(cytoplasm);GO:0005739(mitochondrion);GO:0045944(positive regulation of transcription by RNA polymerase II);GO:0045944(positive regulation of transcription by RNA polymerase II)	NA	NA	NA	MET transcriptional regulator MACC1 [Source:NCBI gene;Acc:100626991]	protein_coding	0.059173	0.235682	0.430966	0.0939997	0.0609039	0.0412457	3.70035	1.88766	0.0634747	up	no
MSTRG.44633	ENSSSCG00000016329	ENSSSCT00000022462	GO:0003676(nucleic acid binding);GO:0003723(RNA binding)	NA	NA	NA		protein_coding	0.0001	0.200681	0.0001	0.0750848	0.778029	0.410046	0.15903	-2.65263	0.0641329	down	no
MSTRG.90538	DHCR24	ENSSSCT00000027336;ENSSSCT00000060586	GO:0000246(delta24(24-1) sterol reductase activity);GO:0005634(nucleus);GO:0005737(cytoplasm);GO:0005783(endoplasmic reticulum);GO:0006695(cholesterol biosynthetic process);GO:0006979(response to oxidative stress);GO:0008104(protein localization);GO:0008202(steroid metabolic process);GO:0008203(cholesterol metabolic process);GO:0009888(tissue development);GO:0016020(membrane);GO:0016021(integral …	00100(Steroid biosynthesis);00100(Steroid biosynthesis)	K09828	1.3.1.-;EC:1.3.1.72	24-dehydrocholesterol reductase [Source:NCBI gene;Acc:100628197]	protein_coding	12.5509	5.85155	5.90273	13.6498	9.20712	18.911	0.58191	-0.781133	0.0643617	down	no
MSTRG.32756	GLRA3	ENSSSCT00000010633;ENSSSCT00000038302;ENSSSCT00000042679;ENSSSCT00000040599	GO:0004888(transmembrane signaling receptor activity);GO:0005216(ion channel activity);GO:0005230(extracellular ligand-gated ion channel activity);GO:0005254(chloride channel activity);GO:0005886(plasma membrane);GO:0005887(integral component of plasma membrane);GO:0006811(ion transport);GO:0006821(chloride transport);GO:0007165(signal transduction);GO:0007218(neuropeptide signaling pathway);GO:0…	04080(Neuroactive ligand-receptor interaction);04080(Neuroactive ligand-receptor interaction)	K05195	NA	glycine receptor alpha 3 [Source:NCBI gene;Acc:100515280]	protein_coding	1.17007	1.25676	1.08442	0.712612	0.351418	0.276223	2.61984	1.38948	0.064379	up	no
MSTRG.73566	DUSP12	ENSSSCT00000037810;ENSSSCT00000006955	GO:0003676(nucleic acid binding);GO:0005634(nucleus);GO:0005737(cytoplasm);GO:0006470(protein dephosphorylation);GO:0008138(protein tyrosine/serine/threonine phosphatase activity);GO:0008270(zinc ion binding);GO:0016311(dephosphorylation);GO:0016791(phosphatase activity);GO:0033133(positive regulation of glucokinase activity);GO:0033133(positive regulation of glucokinase activity)	NA	K14819	3.1.3.48;EC:3.1.3.16	dual specificity phosphatase 12 [Source:NCBI gene;Acc:100156895]	protein_coding	4.73744	3.95783	3.42582	1.24535	1.42335	2.70061	2.25747	1.17471	0.0644287	up	no
MSTRG.1378	PEX7	ENSSSCT00000047196;ENSSSCT00000004599	GO:0001764(neuron migration);GO:0001958(endochondral ossification);GO:0005053(peroxisome matrix targeting signal-2 binding);GO:0005515(protein binding);GO:0005777(peroxisome);GO:0005782(peroxisomal matrix);GO:0005829(cytosol);GO:0006625(protein targeting to peroxisome);GO:0006635(fatty acid beta-oxidation);GO:0007031(peroxisome organization);GO:0008611(ether lipid biosynthetic process);GO:0016558…	04146(Peroxisome);04146(Peroxisome)	K13341	NA	peroxisomal biogenesis factor 7 [Source:NCBI gene;Acc:100152228]	protein_coding	8.10162	7.87636	5.67879	3.63115	2.93986	3.86888	2.07442	1.05271	0.0644819	up	no
MSTRG.37246	PI4K2A	ENSSSCT00000011515;ENSSSCT00000053646	GO:0004430(1-phosphatidylinositol 4-kinase activity);GO:0005524(ATP binding);GO:0005739(mitochondrion);GO:0005768(endosome);GO:0005802(trans-Golgi network);GO:0005886(plasma membrane);GO:0005887(integral component of plasma membrane);GO:0006661(phosphatidylinositol biosynthetic process);GO:0007030(Golgi organization);GO:0007032(endosome organization);GO:0030425(dendrite);GO:0031083(BLOC-1 complex…	00562(Inositol phosphate metabolism);04070(Phosphatidylinositol signaling system);04070(Phosphatidylinositol signaling system)	K13711	EC:2.7.1.67	phosphatidylinositol 4-kinase type 2 alpha [Source:NCBI gene;Acc:100156818]	protein_coding	8.06295	7.201	2.26673	9.58122	8.61613	10.4816	0.611274	-0.710108	0.0646957	down	no
MSTRG.77168	LMBR1L	ENSSSCT00000050999;ENSSSCT00000000200;ENSSSCT00000048063;ENSSSCT00000052689	GO:0004888(transmembrane signaling receptor activity);GO:0005886(plasma membrane);GO:0005887(integral component of plasma membrane);GO:0006898(receptor-mediated endocytosis);GO:0007165(signal transduction);GO:0016020(membrane);GO:0016021(integral component of membrane);GO:0016021(integral component of membrane)	NA	NA	NA	limb development membrane protein 1 like [Source:NCBI gene;Acc:100525991]	protein_coding	0.0912365	0.0001	0.0452615	0.260382	0.124749	0.319756	0.193787	-2.36746	0.0647474	down	no
MSTRG.29154	ENSSSCG00000038513	ENSSSCT00000059257	GO:0005739(mitochondrion);GO:0008137(NADH dehydrogenase (ubiquinone) activity);GO:0055114(oxidation-reduction process)	NA	NA	NA		protein_coding	8.11423	6.19076	5.65013	3.4094	1.05789	4.05703	2.34096	1.2271	0.0650337	up	no
MSTRG.86865	C1QA	ENSSSCT00000003915;ENSSSCT00000041787;ENSSSCT00000057942;ENSSSCT00000062481	GO:0005515(protein binding);GO:0005576(extracellular region);GO:0005581(collagen trimer);GO:0005623(cell);GO:0006958(complement activation, classical pathway);GO:0007568(aging);GO:0016322(neuron remodeling);GO:0045202(synapse);GO:0050808(synapse organization);GO:0061890(positive regulation of astrocyte activation);GO:0098794(postsynapse);GO:0098883(synapse pruning);GO:0106003(amyloid-beta complex…	04610(Complement and coagulation cascades);05020(Prion diseases);05133(Pertussis);05142(Chagas disease (American trypanosomiasis));05150(Staphylococcus aureus infection);05322(Systemic lupus erythematosus);05322(Systemic lupus erythematosus)	K03986	NA	complement C1q A chain [Source:NCBI gene;Acc:445461]	protein_coding	0.0001	0.0934202	1.17447	0.683512	1.59793	4.73068	0.180828	-2.46731	0.0650422	down	no
MSTRG.18772	CDC16	ENSSSCT00000032041;ENSSSCT00000046557;ENSSSCT00000047138	GO:0005515(protein binding);GO:0005634(nucleus);GO:0005680(anaphase-promoting complex);GO:0005737(cytoplasm);GO:0005813(centrosome);GO:0005876(spindle microtubule);GO:0070979(protein K11-linked ubiquitination);GO:0070979(protein K11-linked ubiquitination)	04110(Cell cycle);04114(Oocyte meiosis);04120(Ubiquitin mediated proteolysis);04914(Progesterone-mediated oocyte maturation);05166(Human T-cell leukemia virus 1 infection);05166(Human T-cell leukemia virus 1 infection)	K03353	NA	cell division cycle 16 [Source:NCBI gene;Acc:100621739]	protein_coding	6.12052	5.08419	4.53617	1.88319	2.67585	3.17526	2.03521	1.02518	0.065125	up	no
MSTRG.103523	KLHL8	ENSSSCT00000057387;ENSSSCT00000010105	GO:0005515(protein binding);GO:0005654(nucleoplasm);GO:0006511(ubiquitin-dependent protein catabolic process);GO:0016567(protein ubiquitination);GO:0031463(Cul3-RING ubiquitin ligase complex);GO:0031463(Cul3-RING ubiquitin ligase complex)	NA	K10446	NA	kelch like family member 8 [Source:NCBI gene;Acc:100521566]	protein_coding	0.232225	0.0308007	0.153147	0.0835931	0.728697	0.502688	0.316486	-1.65978	0.0654815	down	no
MSTRG.72881	MOS	ENSSSCT00000006847	GO:0000165(MAPK cascade);GO:0000166(nucleotide binding);GO:0000186(activation of MAPKK activity);GO:0000187(activation of MAPK activity);GO:0000212(meiotic spindle organization);GO:0004672(protein kinase activity);GO:0004674(protein serine/threonine kinase activity);GO:0004709(MAP kinase kinase kinase activity);GO:0005524(ATP binding);GO:0005737(cytoplasm);GO:0005829(cytosol);GO:0006325(chromatin…	04114(Oocyte meiosis);04810(Regulation of actin cytoskeleton);04914(Progesterone-mediated oocyte maturation)	K04367	EC:2.7.11.1	MOS proto-oncogene, serine/threonine kinase [Source:NCBI gene;Acc:100127484]	protein_coding	0.0001	0.042505	0.326551	0.0001	0.751734	2.51373	0.113045	-3.14503	0.0656399	down	no
MSTRG.76613	RPL3	ENSSSCT00000063010	GO:0003735(structural constituent of ribosome);GO:0005622(intracellular);GO:0005840(ribosome);GO:0006412(translation)	03010(Ribosome)	K02925	NA	ribosomal protein L3 [Source:NCBI gene;Acc:396768]	protein_coding	106.016	114.535	107.835	174.701	157.034	170.273	0.654145	-0.612319	0.0657465	down	no
MSTRG.34141	ERP29	ENSSSCT00000010838	GO:0000187(activation of MAPK activity);GO:0001934(positive regulation of protein phosphorylation);GO:0005783(endoplasmic reticulum);GO:0005788(endoplasmic reticulum lumen);GO:0009306(protein secretion);GO:0009986(cell surface);GO:0010628(positive regulation of gene expression);GO:0010629(negative regulation of gene expression);GO:0042470(melanosome);GO:0050709(negative regulation of protein secr…	04141(Protein processing in endoplasmic reticulum)	K09586	NA	endoplasmic reticulum protein 29 [Source:NCBI gene;Acc:100156625]	protein_coding	50.7613	30.7311	35.8828	49.6543	65.4827	76.4856	0.612534	-0.707139	0.0659406	down	no
MSTRG.81696	MEAK7	ENSSSCT00000051643;ENSSSCT00000037599;ENSSSCT00000002963	GO:0005737(cytoplasm);GO:0005765(lysosomal membrane);GO:0016020(membrane);GO:0030334(regulation of cell migration);GO:0031667(response to nutrient levels);GO:0031929(TOR signaling);GO:0032868(response to insulin);GO:0042127(regulation of cell population proliferation);GO:0043200(response to amino acid);GO:0150032(positive regulation of protein localization to lysosome);GO:1903204(negative regulat…	NA	NA	NA	MTOR associated protein, eak-7 homolog [Source:NCBI gene;Acc:100514962]	protein_coding	0.185025	0.137455	0.207582	0.2792	0.513573	0.441467	0.429465	-1.21939	0.066058	down	no
MSTRG.86750	FAM131C	ENSSSCT00000041692;ENSSSCT00000056461;ENSSSCT00000003856;ENSSSCT00000051860;ENSSSCT00000062471	NA	NA	NA	NA	family with sequence similarity 131 member C [Source:NCBI gene;Acc:100521274]	protein_coding	1.48873	1.88921	1.6423	0.816788	0.925016	0.219805	2.55924	1.35572	0.0661285	up	no
MSTRG.88349	TWSG1	ENSSSCT00000046195;ENSSSCT00000047286	GO:0001503(ossification);GO:0001707(mesoderm formation);GO:0001818(negative regulation of cytokine production);GO:0005615(extracellular space);GO:0007179(transforming growth factor beta receptor signaling pathway);GO:0007435(salivary gland morphogenesis);GO:0009888(tissue development);GO:0010862(positive regulation of pathway-restricted SMAD protein phosphorylation);GO:0030097(hemopoiesis);GO:003…	NA	NA	NA	twisted gastrulation BMP signaling modulator 1 [Source:NCBI gene;Acc:100519317]	protein_coding	0.985264	1.34267	0.787908	0.556142	0.297936	0.341832	2.60541	1.38151	0.0661385	up	no
MSTRG.109826	SWT1	ENSSSCT00000040797;ENSSSCT00000037950;ENSSSCT00000055779;ENSSSCT00000016960	GO:0005634(nucleus);GO:0006351(transcription, DNA-templated);GO:0006351(transcription, DNA-templated)	NA	NA	NA	SWT1, RNA endoribonuclease homolog [Source:NCBI gene;Acc:100518924]	protein_coding	0.461896	0.314449	0.624089	1.01696	0.793174	1.21862	0.46238	-1.11285	0.0661426	down	no
MSTRG.5638	SNAP23	ENSSSCT00000048710;ENSSSCT00000037345;ENSSSCT00000045675;ENSSSCT00000046474;ENSSSCT00000037285	GO:0002553(histamine secretion by mast cell);GO:0005654(nucleoplasm);GO:0005737(cytoplasm);GO:0005886(plasma membrane);GO:0005913(cell-cell adherens junction);GO:0019905(syntaxin binding);GO:0031201(SNARE complex);GO:0042581(specific granule);GO:0042582(azurophil granule);GO:0042629(mast cell granule);GO:0042629(mast cell granule)	04130(SNARE interactions in vesicular transport);04611(Platelet activation);04611(Platelet activation)	K08508	NA	synaptosome associated protein 23 [Source:NCBI gene;Acc:100512755]	protein_coding	27.8752	19.3998	11.0161	5.34887	9.85274	12.0608	2.13815	1.09636	0.0663641	up	no
MSTRG.1770	RNF146	ENSSSCT00000043530;ENSSSCT00000004660;ENSSSCT00000058349;ENSSSCT00000053296	GO:0004842(ubiquitin-protein transferase activity);GO:0005654(nucleoplasm);GO:0005829(cytosol);GO:0005886(plasma membrane);GO:0006511(ubiquitin-dependent protein catabolic process);GO:0008270(zinc ion binding);GO:0016055(Wnt signaling pathway);GO:0016567(protein ubiquitination);GO:0051865(protein autoubiquitination);GO:0061630(ubiquitin protein ligase activity);GO:0070936(protein K48-linked ubiqu…	NA	K15700	EC:2.3.2.27	ring finger protein 146 [Source:NCBI gene;Acc:100512692]	protein_coding	8.16522	3.80197	4.94564	3.04312	2.36063	2.68307	2.09141	1.06448	0.0665542	up	no
MSTRG.92720	ENSSSCG00000032609	ENSSSCT00000001267	GO:0000786(nucleosome);GO:0000790(nuclear chromatin);GO:0003677(DNA binding);GO:0005634(nucleus);GO:0005694(chromosome);GO:0006325(chromatin organization);GO:0046982(protein heterodimerization activity)	04217(Necroptosis);05034(Alcoholism);05322(Systemic lupus erythematosus)	K11251	NA	histone H2A type 1-like [Source:NCBI gene;Acc:100154071]	protein_coding	1.89871	4.42074	4.79267	3.92967	9.20478	13.7173	0.413831	-1.27288	0.0668809	down	no
MSTRG.97086	TMED10;ENSSSCG00000037752	ENSSSCT00000046327;ENSSSCT00000042815;ENSSSCT00000051027	GO:0000139(Golgi membrane);GO:0005783(endoplasmic reticulum);GO:0005789(endoplasmic reticulum membrane);GO:0005793(endoplasmic reticulum-Golgi intermediate compartment);GO:0005794(Golgi apparatus);GO:0006886(intracellular protein transport);GO:0007030(Golgi organization);GO:0016020(membrane);GO:0016021(integral component of membrane);GO:0019905(syntaxin binding);GO:0030667(secretory granule membr…	NA	K20352	NA	transmembrane p24 trafficking protein 10 [Source:NCBI gene;Acc:100158015]	protein_coding	20.4277	21.6575	31.6162	16.9984	10.5433	11.6891	1.87866	0.909707	0.0669651	up	no
MSTRG.9415	CEMIP2	ENSSSCT00000029766;ENSSSCT00000056660;ENSSSCT00000049032;ENSSSCT00000005795	GO:0004415(hyalurononglucosaminidase activity);GO:0005509(calcium ion binding);GO:0005887(integral component of plasma membrane);GO:0016020(membrane);GO:0016021(integral component of membrane);GO:0030214(hyaluronan catabolic process);GO:0030214(hyaluronan catabolic process)	NA	K22144	EC:3.2.1.35	cell migration inducing hyaluronidase 2 [Source:NCBI gene;Acc:100516588]	protein_coding	1.48093	1.79131	1.64385	0.894763	0.455512	0.969126	2.11956	1.08376	0.0670094	up	no
MSTRG.86220	CTNNBIP1	ENSSSCT00000059616	GO:0000122(negative regulation of transcription by RNA polymerase II);GO:0001658(branching involved in ureteric bud morphogenesis);GO:0002528(regulation of vascular permeability involved in acute inflammatory response);GO:0005634(nucleus);GO:0005737(cytoplasm);GO:0005829(cytosol);GO:0008013(beta-catenin binding);GO:0009952(anterior/posterior pattern specification);GO:0016055(Wnt signaling pathway…	04310(Wnt signaling pathway)	K04493	NA	catenin beta interacting protein 1 [Source:NCBI gene;Acc:100627651]	protein_coding	5.42744	1.90062	2.10056	1.32573	0.982273	1.57621	2.42742	1.27943	0.067041	up	no
MSTRG.86983	PNRC2	ENSSSCT00000029759;ENSSSCT00000054366;ENSSSCT00000053990	GO:0000184(nuclear-transcribed mRNA catabolic process, nonsense-mediated decay);GO:0000932(P-body);GO:0005634(nucleus);GO:0005654(nucleoplasm);GO:0005794(Golgi apparatus);GO:0005794(Golgi apparatus)	NA	K18751	NA	proline rich nuclear receptor coactivator 2 [Source:NCBI gene;Acc:100625012]	protein_coding	27.3394	24.5357	23.2048	12.4482	14.7877	12.7565	1.87735	0.908701	0.0671781	up	no
MSTRG.76430	TTLL12	ENSSSCT00000000036	GO:0005524(ATP binding);GO:0006464(cellular protein modification process)	NA	K16609	NA	tubulin tyrosine ligase like 12 [Source:NCBI gene;Acc:100621422]	protein_coding	11.2489	8.47094	5.33896	3.93769	3.57871	4.71628	2.04851	1.03458	0.0672042	up	no
MSTRG.77419	MFSD5	ENSSSCT00000039691;ENSSSCT00000000283	GO:0015098(molybdate ion transmembrane transporter activity);GO:0015689(molybdate ion transport);GO:0016020(membrane);GO:0016021(integral component of membrane);GO:0016021(integral component of membrane)	NA	NA	NA	major facilitator superfamily domain containing 5 [Source:NCBI gene;Acc:100157167]	protein_coding	11.2202	10.4885	16.6916	29.2525	15.0777	23.5091	0.566047	-0.821007	0.0672079	down	no
MSTRG.33597	ENSSSCG00000009775	ENSSSCT00000010717	NA	NA	NA	NA	cyclin dependent kinase 2 associated protein 1 [Source:NCBI gene;Acc:100153712]	protein_coding	52.5371	26.3608	32.2239	25.4014	14.7096	16.6484	1.95777	0.96921	0.0672272	up	no
MSTRG.105125	RAB38	ENSSSCT00000052981	GO:0003924(GTPase activity);GO:0005525(GTP binding);GO:0005739(mitochondrion);GO:0005764(lysosome);GO:0005769(early endosome);GO:0005794(Golgi apparatus);GO:0005802(trans-Golgi network);GO:0007005(mitochondrion organization);GO:0016020(membrane);GO:0016192(vesicle-mediated transport);GO:0030742(GTP-dependent protein binding);GO:0031982(vesicle);GO:0033162(melanosome membrane);GO:0035646(endosome …	NA	K07923	NA	RAB38, member RAS oncogene family [Source:NCBI gene;Acc:100621853]	protein_coding	1.42639	2.52315	0.315856	0.791647	0.226659	0.407956	2.99062	1.58044	0.0672367	up	no
MSTRG.54776	TCIRG1	ENSSSCT00000042198;ENSSSCT00000046758;ENSSSCT00000014092	GO:0000220(vacuolar proton-transporting V-type ATPase, V0 domain);GO:0001503(ossification);GO:0002158(osteoclast proliferation);GO:0002377(immunoglobulin production);GO:0005634(nucleus);GO:0005764(lysosome);GO:0005770(late endosome);GO:0005886(plasma membrane);GO:0006811(ion transport);GO:0006874(cellular calcium ion homeostasis);GO:0006915(apoptotic process);GO:0006954(inflammatory response);GO:…	00190(Oxidative phosphorylation);04142(Lysosome);04145(Phagosome);04721(Synaptic vesicle cycle);04966(Collecting duct acid secretion);05152(Tuberculosis);05165(Human papillomavirus infection);05323(Rheumatoid arthritis);05323(Rheumatoid arthritis)	K02154	NA	T cell immune regulator 1, ATPase H+ transporting V0 subunit a3 [Source:NCBI gene;Acc:100521769]	protein_coding	0.992105	1.19626	1.26469	1.40313	2.33585	2.40025	0.562459	-0.830181	0.067369	down	no
MSTRG.61270	ENSSSCG00000014264	ENSSSCT00000015585	GO:0003824(catalytic activity);GO:0005515(protein binding)	NA	K02503	NA	histidine triad nucleotide binding protein 1 [Source:NCBI gene;Acc:100518898]	protein_coding	230.12	425.585	372.225	185.262	187.046	177.026	1.87123	0.903986	0.0673694	up	no
MSTRG.75498	SNX7;ENSSSCG00000036732	ENSSSCT00000007531;ENSSSCT00000027654;ENSSSCT00000036926;ENSSSCT00000052944;ENSSSCT00000055626;ENSSSCT00000056162	GO:0035091(phosphatidylinositol binding);GO:0035091(phosphatidylinositol binding)	NA	K17921	NA	sorting nexin 7 [Source:NCBI gene;Acc:100515025]	protein_coding	14.4287	7.55706	6.0935	5.51461	3.83678	4.56671	2.01746	1.01254	0.0676879	up	no
MSTRG.55777	ACCSL;HSD17B12;ALKBH3	ENSSSCT00000014507;ENSSSCT00000031374;ENSSSCT00000044385;ENSSSCT00000027104	GO:0003824(catalytic activity);GO:0009058(biosynthetic process);GO:0030170(pyridoxal phosphate binding);GO:0001968(fibronectin binding);GO:0005518(collagen binding);GO:0008201(heparin binding);GO:0010811(positive regulation of cell-substrate adhesion);GO:0016020(membrane);GO:0016021(integral component of membrane);GO:0016491(oxidoreductase activity);GO:0016509(long-chain-3-hydroxyacyl-CoA dehydro…	00062(Fatty acid elongation);00140(Steroid hormone biosynthesis);01040(Biosynthesis of unsaturated fatty acids);01040(Biosynthesis of unsaturated fatty acids)	K10251;K10860	1.1.1.330;EC:1.1.1.62;EC:1.14.11.54	1-aminocyclopropane-1-carboxylate synthase homolog (inactive) like [Source:NCBI gene;Acc:100521486];hydroxysteroid 17-beta dehydrogenase 12 [Source:NCBI gene;Acc:100312972];alkB homolog 3, alpha-ketoglutaratedependent dioxygenase [Source:NCBI gene;Acc:100624169]	protein_coding	6.47176	2.85715	4.14691	1.55225	2.55149	2.58043	2.01608	1.01155	0.067809	up	no
MSTRG.96783	SLC10A1	ENSSSCT00000002575	GO:0008508(bile acid:sodium symporter activity);GO:0015721(bile acid and bile salt transport);GO:0016020(membrane);GO:0016021(integral component of membrane)	04976(Bile secretion);05161(Hepatitis B)	K14341	NA	solute carrier family 10 member 1 [Source:NCBI gene;Acc:100153302]	protein_coding	1.02988	3.4521	6.3673	3.53419	14.4501	6.73125	0.438966	-1.18782	0.0678254	down	no
MSTRG.88540	TYMS	ENSSSCT00000053392;ENSSSCT00000050505	GO:0000900(translation repressor activity, mRNA regulatory element binding);GO:0004799(thymidylate synthase activity);GO:0005634(nucleus);GO:0005737(cytoplasm);GO:0005739(mitochondrion);GO:0005743(mitochondrial inner membrane);GO:0005759(mitochondrial matrix);GO:0006231(dTMP biosynthetic process);GO:0017148(negative regulation of translation);GO:0032259(methylation);GO:0035999(tetrahydrofolate in…	00240(Pyrimidine metabolism);00670(One carbon pool by folate);01523(Antifolate resistance);01523(Antifolate resistance)	K00560	EC:2.1.1.45	thymidylate synthetase [Source:NCBI gene;Acc:100627209]	protein_coding	86.3222	49.4191	45.8013	38.147	21.6815	34.0042	1.93475	0.952147	0.067848	up	no
MSTRG.37848	CYP17A1	ENSSSCT00000011585	GO:0004497(monooxygenase activity);GO:0004508(steroid 17-alpha-monooxygenase activity);GO:0005506(iron ion binding);GO:0006694(steroid biosynthetic process);GO:0006704(glucocorticoid biosynthetic process);GO:0008202(steroid metabolic process);GO:0016020(membrane);GO:0016491(oxidoreductase activity);GO:0016705(oxidoreductase activity, acting on paired donors, with incorporation or reduction of mol…	00140(Steroid hormone biosynthesis);04913(Ovarian steroidogenesis);04917(Prolactin signaling pathway);04927(Cortisol synthesis and secretion);04934(Cushing syndrome)	K00512	1.14.14.32;EC:1.14.14.19	cytochrome P450 17A1 [Source:NCBI gene;Acc:403330]	protein_coding	0.275407	0.05575	3.29024	0.0001	0.484382	0.03756	6.93698	2.79431	0.0680016	up	no
MSTRG.43342	ACADL	ENSSSCT00000017589	GO:0003995(acyl-CoA dehydrogenase activity);GO:0004466(long-chain-acyl-CoA dehydrogenase activity);GO:0005739(mitochondrion);GO:0005759(mitochondrial matrix);GO:0006629(lipid metabolic process);GO:0006631(fatty acid metabolic process);GO:0016401(palmitoyl-CoA oxidase activity);GO:0016491(oxidoreductase activity);GO:0016627(oxidoreductase activity, acting on the CH-CH group of donors);GO:0019254(c…	00071(Fatty acid degradation);03320(PPAR signaling pathway)	K00255	EC:1.3.8.8	acyl-CoA dehydrogenase long chain [Source:NCBI gene;Acc:396931]	protein_coding	9.86798	6.03312	9.28214	2.04857	5.45021	4.27131	2.1396	1.09734	0.0683738	up	no
MSTRG.37658	PPRC1	ENSSSCT00000011568	GO:0003676(nucleic acid binding);GO:0003712(transcription coregulator activity);GO:0003723(RNA binding);GO:0005634(nucleus);GO:0005654(nucleoplasm);GO:0008134(transcription factor binding);GO:0030374(nuclear receptor transcription coactivator activity);GO:0045944(positive regulation of transcription by RNA polymerase II);GO:0051091(positive regulation of DNA-binding transcription factor activity)	NA	K17963	NA	peroxisome proliferator-activated receptor gamma, coactivator-related 1 [Source:NCBI gene;Acc:100329222]	protein_coding	3.37841	2.92553	3.03425	4.56579	5.87704	4.84449	0.610846	-0.71112	0.0684837	down	no
MSTRG.86752	EPHA2	ENSSSCT00000046140;ENSSSCT00000003857	GO:0000166(nucleotide binding);GO:0001501(skeletal system development);GO:0001568(blood vessel development);GO:0001570(vasculogenesis);GO:0001649(osteoblast differentiation);GO:0001818(negative regulation of cytokine production);GO:0002043(blood vessel endothelial cell proliferation involved in sprouting angiogenesis);GO:0004672(protein kinase activity);GO:0004713(protein tyrosine kinase activity…	04010(MAPK signaling pathway);04014(Ras signaling pathway);04015(Rap1 signaling pathway);04151(PI3K-Akt signaling pathway);04360(Axon guidance);04360(Axon guidance)	K05103	EC:2.7.10.1	EPH receptor A2 [Source:NCBI gene;Acc:100522873]	protein_coding	0.310649	0.0001	0.315732	0.894421	0.83948	0.644301	0.263426	-1.92453	0.0690038	down	no
MSTRG.104289	HBB;ENSSSCG00000014727	ENSSSCT00000016076;ENSSSCT00000016078	GO:0004601(peroxidase activity);GO:0005344(oxygen carrier activity);GO:0005515(protein binding);GO:0005833(hemoglobin complex);GO:0015671(oxygen transport);GO:0019825(oxygen binding);GO:0020037(heme binding);GO:0031720(haptoglobin binding);GO:0031721(hemoglobin alpha binding);GO:0031838(haptoglobin-hemoglobin complex);GO:0042744(hydrogen peroxide catabolic process);GO:0043177(organic acid binding…	05143(African trypanosomiasis);05144(Malaria)	K13823	NA	hemoglobin, beta [Source:NCBI gene;Acc:407066];hemoglobin subunit beta-like [Source:NCBI gene;Acc:100515788]	protein_coding	1.28614	2.45811	26.1759	24.564	71.2691	9.90279	0.282971	-1.82127	0.0690377	down	no
MSTRG.58493	SNAPC2	ENSSSCT00000014841	GO:0005654(nucleoplasm);GO:0005829(cytosol);GO:0016604(nuclear body)	NA	K15209	NA	small nuclear RNA activating complex polypeptide 2 [Source:NCBI gene;Acc:100520776]	protein_coding	3.0939	2.80913	3.42484	5.97586	5.79781	5.428	0.542266	-0.882928	0.0690703	down	no
MSTRG.44342	PTMA	ENSSSCT00000052938	GO:0005634(nucleus);GO:0005654(nucleoplasm);GO:0005829(cytosol);GO:0033613(activating transcription factor binding);GO:0042393(histone binding);GO:0043066(negative regulation of apoptotic process);GO:0043486(histone exchange)	NA	K13784	NA	prothymosin alpha [Source:NCBI gene;Acc:100294684]	protein_coding	22.1989	54.2691	34.3326	44.92	86.5487	48.8005	0.61464	-0.702187	0.0692025	down	no
MSTRG.90475	PRKAA2	ENSSSCT00000062129;ENSSSCT00000055782	GO:0000166(nucleotide binding);GO:0003682(chromatin binding);GO:0004672(protein kinase activity);GO:0004674(protein serine/threonine kinase activity);GO:0004679(AMP-activated protein kinase activity);GO:0004712(protein serine/threonine/tyrosine kinase activity);GO:0005524(ATP binding);GO:0005634(nucleus);GO:0005737(cytoplasm);GO:0005794(Golgi apparatus);GO:0006325(chromatin organization);GO:00064…	04068(FoxO signaling pathway);04140(Autophagy - animal);04150(mTOR signaling pathway);04151(PI3K-Akt signaling pathway);04152(AMPK signaling pathway);04211(Longevity regulating pathway);04213(Longevity regulating pathway - multiple species);04371(Apelin signaling pathway);04530(Tight junction);04710(Circadian rhythm);04714(Thermogenesis);04910(Insulin signaling pathway);04920(Adipocytokine signal…	K07198	EC:2.7.11.11	protein kinase AMP-activated catalytic subunit alpha 2 [Source:NCBI gene;Acc:397504]	protein_coding	0.3316	0.150782	0.85502	0.113966	0.208888	0.154268	2.80307	1.48701	0.0692433	up	no
MSTRG.94926	MAN2C1	ENSSSCT00000002106;ENSSSCT00000037996;ENSSSCT00000054742	GO:0003824(catalytic activity);GO:0004559(alpha-mannosidase activity);GO:0005654(nucleoplasm);GO:0005975(carbohydrate metabolic process);GO:0006013(mannose metabolic process);GO:0009313(oligosaccharide catabolic process);GO:0030246(carbohydrate binding);GO:0030246(carbohydrate binding)	00511(Other glycan degradation);00511(Other glycan degradation)	K01191	EC:3.2.1.24	mannosidase alpha class 2C member 1 [Source:NCBI gene;Acc:100156538]	protein_coding	2.2155	2.87056	3.90296	6.48374	4.81238	4.633	0.564313	-0.825432	0.0693858	down	no
MSTRG.21388	ENSSSCG00000017671	ENSSSCT00000019235;ENSSSCT00000065780	GO:0016020(membrane);GO:0016021(integral component of membrane);GO:0016021(integral component of membrane)	NA	K22379	EC:2.3.2.27	ring finger protein, transmembrane 1 [Source:NCBI gene;Acc:100524826]	protein_coding	5.78018	2.62794	2.50903	1.55302	1.73144	1.56611	2.25069	1.17037	0.0695132	up	no
MSTRG.33825	ENSSSCG00000036865	ENSSSCT00000045583	GO:0006520(cellular amino acid metabolic process);GO:0030170(pyridoxal phosphate binding)	00260(Glycine, serine and threonine metabolism);00270(Cysteine and methionine metabolism);00290(Valine, leucine and isoleucine biosynthesis)	K17989	4.3.1.19;EC:4.3.1.17	serine dehydratase [Source:NCBI gene;Acc:100155595]	protein_coding	0.0233496	0.114155	0.565249	1.46111	1.28946	0.109768	0.245688	-2.0251	0.0698196	down	no
MSTRG.15659	UBL3	ENSSSCT00000061851	GO:0005515(protein binding);GO:0005886(plasma membrane);GO:0016020(membrane)	NA	NA	NA	ubiquitin like 3 [Source:NCBI gene;Acc:100517418]	protein_coding	5.87092	8.55837	9.68088	3.90035	4.53934	3.98657	1.94026	0.95625	0.0698585	up	no
MSTRG.70204	FAM49B	ENSSSCT00000049585;ENSSSCT00000040188;ENSSSCT00000006542;ENSSSCT00000054703;ENSSSCT00000036789;ENSSSCT00000049357;ENSSSCT00000065443	GO:0001916(positive regulation of T cell mediated cytotoxicity);GO:0005929(cilium);GO:0023030(MHC class Ib protein binding, via antigen binding groove);GO:0032729(positive regulation of interferon-gamma production);GO:0050870(positive regulation of T cell activation);GO:2000568(positive regulation of memory T cell activation);GO:2000568(positive regulation of memory T cell activation)	NA	NA	NA	family with sequence similarity 49 member B [Source:NCBI gene;Acc:100157574]	protein_coding	2.86552	0.754493	0.910522	0.662369	0.63624	0.658728	2.31464	1.21079	0.0700738	up	no
MSTRG.67889	ENSSSCG00000008488	ENSSSCT00000047362;ENSSSCT00000023872;ENSSSCT00000056945;ENSSSCT00000054175;ENSSSCT00000009290	GO:0005515(protein binding);GO:0016020(membrane);GO:0016021(integral component of membrane);GO:0016021(integral component of membrane)	NA	NA	NA	regulator of microtubule dynamics 2 [Source:NCBI gene;Acc:100521083]	protein_coding	0.433085	0.649366	0.634517	0.105005	0.337419	0.233151	2.54149	1.34567	0.0701512	up	no
MSTRG.63512	IL4R	ENSSSCT00000008566;ENSSSCT00000034531;ENSSSCT00000033060	GO:0002532(production of molecular mediator involved in inflammatory response);GO:0004896(cytokine receptor activity);GO:0005515(protein binding);GO:0016020(membrane);GO:0016021(integral component of membrane);GO:0019221(cytokine-mediated signaling pathway);GO:0043235(receptor complex);GO:0043235(receptor complex)	04060(Cytokine-cytokine receptor interaction);04151(PI3K-Akt signaling pathway);04630(Jak-STAT signaling pathway);04640(Hematopoietic cell lineage);04658(Th1 and Th2 cell differentiation);04659(Th17 cell differentiation);05200(Pathways in cancer);05321(Inflammatory bowel disease (IBD));05321(Inflammatory bowel disease (IBD))	K05071	NA	interleukin 4 receptor [Source:NCBI gene;Acc:397614]	protein_coding	0.0601308	0.0472662	0.354958	0.340329	0.879096	0.28815	0.306688	-1.70516	0.0701925	down	no
MSTRG.81036	DCN	ENSSSCT00000000999	GO:0005515(protein binding);GO:0005518(collagen binding);GO:0005539(glycosaminoglycan binding);GO:0005576(extracellular region);GO:0010508(positive regulation of autophagy);GO:0010596(negative regulation of endothelial cell migration);GO:0014068(positive regulation of phosphatidylinositol 3-kinase signaling);GO:0016239(positive regulation of macroautophagy);GO:0016525(negative regulation of angio…	04350(TGF-beta signaling pathway);05205(Proteoglycans in cancer)	K04660	NA	decorin [Source:NCBI gene;Acc:396957]	protein_coding	0.21578	0.129541	0.00401031	0.0157106	0.0001	0.037309	6.57634	2.71728	0.0701987	up	no
MSTRG.113830	ENSSSCG00000039273;BEX1	ENSSSCT00000060176;ENSSSCT00000013694;ENSSSCT00000055589	NA	NA	NA	NA	brain expressed, X-linked 1 [Source:NCBI gene;Acc:100513130]	protein_coding	157.556	101.539	33.2338	71.9939	23.9119	33.8548	2.25283	1.17174	0.0703818	up	no
MSTRG.81872	CENPN	ENSSSCT00000064335;ENSSSCT00000066131;ENSSSCT00000046004	GO:0005634(nucleus);GO:0007059(chromosome segregation);GO:0051382(kinetochore assembly);GO:0051382(kinetochore assembly)	NA	K11506	NA	centromere protein N [Source:NCBI gene;Acc:110261261]	protein_coding	5.51169	13.3926	11.0979	3.4332	4.94268	5.9537	2.09372	1.06607	0.0704895	up	no
MSTRG.74016	LMNA	ENSSSCT00000044506;ENSSSCT00000046402;ENSSSCT00000007115;ENSSSCT00000058700;ENSSSCT00000053614;ENSSSCT00000049531;ENSSSCT00000046037	GO:0005198(structural molecule activity);GO:0005634(nucleus);GO:0005635(nuclear envelope);GO:0005638(lamin filament);GO:0005654(nucleoplasm);GO:0005882(intermediate filament);GO:0006606(protein import into nucleus);GO:0006997(nucleus organization);GO:0006998(nuclear envelope organization);GO:0008285(negative regulation of cell population proliferation);GO:0010628(positive regulation of gene expre…	04210(Apoptosis);05410(Hypertrophic cardiomyopathy (HCM));05412(Arrhythmogenic right ventricular cardiomyopathy (ARVC));05414(Dilated cardiomyopathy (DCM));05414(Dilated cardiomyopathy (DCM))	K12641	NA	lamin A/C [Source:NCBI gene;Acc:100126859]	protein_coding	4.52811	3.54156	2.05082	4.85046	7.19989	4.2319	0.621565	-0.686022	0.0706488	down	no
MSTRG.52341	MTPN	ENSSSCT00000036915;ENSSSCT00000051561	GO:0005515(protein binding);GO:0008290(F-actin capping protein complex);GO:0008361(regulation of cell size);GO:0010613(positive regulation of cardiac muscle hypertrophy);GO:2000812(regulation of barbed-end actin filament capping);GO:2000812(regulation of barbed-end actin filament capping)	NA	NA	NA	myotrophin [Source:NCBI gene;Acc:100521697]	protein_coding	9.74978	9.50412	10.0664	5.19537	4.88954	5.72568	1.85447	0.891007	0.0707071	up	no
MSTRG.56497	FANCF	ENSSSCT00000062285	GO:0036297(interstrand cross-link repair);GO:0043240(Fanconi anaemia nuclear complex)	03460(Fanconi anemia pathway)	K10893	NA	FA complementation group F [Source:NCBI gene;Acc:100519701]	protein_coding	1.75594	1.43114	1.15611	0.443991	0.798297	0.576589	2.38784	1.25571	0.0707993	up	no
MSTRG.61088	PHAX;TEX43	ENSSSCT00000041186;ENSSSCT00000015564;ENSSSCT00000038579	GO:0005634(nucleus);GO:0005654(nucleoplasm);GO:0005737(cytoplasm);GO:0005813(centrosome);GO:0006408(snRNA export from nucleus);GO:0006408(snRNA export from nucleus)	03013(RNA transport);03013(RNA transport)	K14291	NA	phosphorylated adaptor for RNA export [Source:NCBI gene;Acc:100515013];testis expressed 43 [Source:NCBI gene;Acc:100516249]	protein_coding	10.0968	7.23006	8.12704	4.20273	4.68797	4.55075	1.89369	0.921197	0.0709565	up	no
MSTRG.35066	TARBP1	ENSSSCT00000011124;ENSSSCT00000056947;ENSSSCT00000057981;ENSSSCT00000049578	GO:0001510(RNA methylation);GO:0003723(RNA binding);GO:0006396(RNA processing);GO:0008173(RNA methyltransferase activity);GO:0016423(tRNA (guanine) methyltransferase activity);GO:0030488(tRNA methylation);GO:0030488(tRNA methylation)	NA	K15333	EC:2.1.1.34	TAR (HIV-1) RNA binding protein 1 [Source:NCBI gene;Acc:100152410]	protein_coding	1.47369	0.829907	1.0699	0.509302	0.300431	0.622891	2.35477	1.23559	0.0710532	up	no
MSTRG.75206	ENSSSCG00000033736	ENSSSCT00000058275	GO:0000786(nucleosome);GO:0003677(DNA binding);GO:0005634(nucleus);GO:0005694(chromosome);GO:0046982(protein heterodimerization activity)	05034(Alcoholism);05203(Viral carcinogenesis);05322(Systemic lupus erythematosus)	K11252	NA	histone H2B type 2-E [Source:NCBI gene;Acc:100738744]	protein_coding	0.386702	1.36229	2.2099	0.133407	0.227717	0.879619	3.19074	1.67389	0.0711518	up	no
MSTRG.4655	OAZ2	ENSSSCT00000005026;ENSSSCT00000040536;ENSSSCT00000064794	GO:0005634(nucleus);GO:0005737(cytoplasm);GO:0005829(cytosol);GO:0006595(polyamine metabolic process);GO:0008073(ornithine decarboxylase inhibitor activity);GO:0043086(negative regulation of catalytic activity);GO:0045732(positive regulation of protein catabolic process);GO:0090316(positive regulation of intracellular protein transport);GO:1902268(negative regulation of polyamine transmembrane tr…	NA	K16613	NA	ornithine decarboxylase antizyme 2 [Source:NCBI gene;Acc:100144447]	protein_coding	1.50134	0.643493	0.819187	1.63889	2.28692	2.10133	0.491778	-1.02392	0.0714184	down	no
MSTRG.36116	TET1	ENSSSCT00000011209	GO:0003677(DNA binding);GO:0005506(iron ion binding);GO:0005634(nucleus);GO:0006211(5-methylcytosine catabolic process);GO:0008270(zinc ion binding);GO:0008284(positive regulation of cell population proliferation);GO:0031062(positive regulation of histone methylation);GO:0045944(positive regulation of transcription by RNA polymerase II);GO:0070579(methylcytosine dioxygenase activity);GO:0070989(o…	NA	K13097	EC:1.14.11.-	tet methylcytosine dioxygenase 1 [Source:NCBI gene;Acc:100625859]	protein_coding	8.43953	13.8433	18.8226	7.80091	6.795	7.07831	1.89651	0.92335	0.0715938	up	no
MSTRG.45429	ENSSSCG00000031705	ENSSSCT00000051198;ENSSSCT00000054250	GO:0070273(phosphatidylinositol-4-phosphate binding);GO:0070273(phosphatidylinositol-4-phosphate binding)	NA	K15620	NA	Golgi phosphoprotein 3 [Source:NCBI gene;Acc:110257335]	protein_coding	5.53726	5.4801	6.24736	3.23944	2.88889	2.93185	1.90556	0.930218	0.0716085	up	no
MSTRG.1168	VTA1	ENSSSCT00000004575;ENSSSCT00000065783	GO:0005654(nucleoplasm);GO:0005737(cytoplasm);GO:0005829(cytosol);GO:0008022(protein C-terminus binding);GO:0043231(intracellular membrane-bounded organelle);GO:0046755(viral budding);GO:0071985(multivesicular body sorting pathway);GO:0071985(multivesicular body sorting pathway)	04144(Endocytosis);04144(Endocytosis)	K12199	NA	vesicle trafficking 1 [Source:NCBI gene;Acc:100155445]	protein_coding	18.4332	10.7881	13.1004	6.73818	8.44138	6.95932	1.91165	0.934815	0.0718661	up	no
MSTRG.85863	KLHL21	ENSSSCT00000003750	GO:0004842(ubiquitin-protein transferase activity);GO:0005515(protein binding);GO:0005827(polar microtubule);GO:0016567(protein ubiquitination);GO:0031463(Cul3-RING ubiquitin ligase complex);GO:0032465(regulation of cytokinesis);GO:0035853(chromosome passenger complex localization to spindle midzone)	NA	K10458	NA	kelch like family member 21 [Source:NCBI gene;Acc:106504088]	protein_coding	0.984038	0.608862	0.463027	2.31972	0.940695	0.922372	0.491521	-1.02468	0.0721204	down	no
MSTRG.85507	KLHL17;PLEKHN1	ENSSSCT00000027082;ENSSSCT00000040850;ENSSSCT00000031335	GO:0005515(protein binding);GO:0001666(response to hypoxia);GO:0001786(phosphatidylserine binding);GO:0005739(mitochondrion);GO:0005856(cytoskeleton);GO:0031966(mitochondrial membrane);GO:0043065(positive regulation of apoptotic process);GO:0061158(3'-UTR-mediated mRNA destabilization);GO:0070300(phosphatidic acid binding);GO:1901612(cardiolipin binding);GO:1901981(phosphatidylinositol phosphate …	NA	K10454	NA	kelch like family member 17 [Source:NCBI gene;Acc:100620831];pleckstrin homology domain containing N1 [Source:NCBI gene;Acc:100739230]	protein_coding	0.385278	0.0753773	0.0145794	0.0793753	0.00654699	0.00711897	5.10779	2.3527	0.072163	up	no
MSTRG.28796	ENSSSCG00000034711;SMCO1	ENSSSCT00000062054;ENSSSCT00000061019	GO:0000151(ubiquitin ligase complex);GO:0003682(chromatin binding);GO:0004842(ubiquitin-protein transferase activity);GO:0005634(nucleus);GO:0006281(DNA repair);GO:0006302(double-strand break repair);GO:0006325(chromatin organization);GO:0006974(cellular response to DNA damage stimulus);GO:0010212(response to ionizing radiation);GO:0016567(protein ubiquitination);GO:0016740(transferase activity);…	NA	NA	NA	ring finger protein 168 [Source:NCBI gene;Acc:110256406];single-pass membrane protein with coiled-coil domains 1 [Source:NCBI gene;Acc:110256405]	protein_coding	0.824013	1.35489	1.87537	0.543141	0.777203	0.558118	2.15829	1.10989	0.0722694	up	no
MSTRG.69465	BOP1	ENSSSCT00000052733;ENSSSCT00000006500	GO:0000027(ribosomal large subunit assembly);GO:0000448(cleavage in ITS2 between 5.8S rRNA and LSU-rRNA of tricistronic rRNA transcript (SSU-rRNA, 5.8S rRNA, LSU-rRNA));GO:0000463(maturation of LSU-rRNA from tricistronic rRNA transcript (SSU-rRNA, 5.8S rRNA, LSU-rRNA));GO:0000466(maturation of 5.8S rRNA from tricistronic rRNA transcript (SSU-rRNA, 5.8S rRNA, LSU-rRNA));GO:0005515(protein binding)…	NA	K14824	NA	BOP1 ribosomal biogenesis factor [Source:NCBI gene;Acc:100515826]	protein_coding	4.72733	3.17328	4.98998	8.11976	7.55128	6.44436	0.582879	-0.778732	0.0723804	down	no
MSTRG.103127	EIF4E	ENSSSCT00000032198	GO:0000082(G1/S transition of mitotic cell cycle);GO:0000340(RNA 7-methylguanosine cap binding);GO:0000932(P-body);GO:0001662(behavioral fear response);GO:0003723(RNA binding);GO:0003743(translation initiation factor activity);GO:0005737(cytoplasm);GO:0005829(cytosol);GO:0005845(mRNA cap binding complex);GO:0006412(translation);GO:0006413(translational initiation);GO:0006417(regulation of transla…	01521(EGFR tyrosine kinase inhibitor resistance);03013(RNA transport);04066(HIF-1 signaling pathway);04150(mTOR signaling pathway);04151(PI3K-Akt signaling pathway);04211(Longevity regulating pathway);04910(Insulin signaling pathway)	K03259	NA	eukaryotic translation initiation factor 4E [Source:NCBI gene;Acc:100038030]	protein_coding	9.75467	9.46907	13.1989	4.99318	6.79162	5.42633	1.88382	0.913658	0.0723982	up	no
MSTRG.56608	HTATIP2	ENSSSCT00000014578	GO:0005635(nuclear envelope);GO:0005737(cytoplasm);GO:0005829(cytosol);GO:0016020(membrane);GO:0016021(integral component of membrane);GO:0045765(regulation of angiogenesis);GO:0051170(import into nucleus)	NA	K17290	EC:1.1.1.-	HIV-1 Tat interactive protein 2 [Source:NCBI gene;Acc:100521603]	protein_coding	13.816	10.883	21.446	9.06911	8.15912	6.34173	1.95779	0.969224	0.072404	up	no
MSTRG.54554	ENSSSCG00000038364	ENSSSCT00000037403;ENSSSCT00000040484	GO:0003735(structural constituent of ribosome);GO:0005622(intracellular);GO:0005840(ribosome);GO:0006412(translation);GO:0006412(translation)	NA	NA	NA	mitochondrial ribosomal protein L23 [Source:NCBI gene;Acc:110259217]	protein_coding	236.855	380.378	327.755	438.071	504.254	500.226	0.655081	-0.610254	0.0724116	down	no
MSTRG.62949	POR	ENSSSCT00000060878;ENSSSCT00000062325;ENSSSCT00000053539;ENSSSCT00000046855;ENSSSCT00000057078	GO:0003958(NADPH-hemoprotein reductase activity);GO:0005737(cytoplasm);GO:0005783(endoplasmic reticulum);GO:0005789(endoplasmic reticulum membrane);GO:0010181(FMN binding);GO:0016020(membrane);GO:0016021(integral component of membrane);GO:0016491(oxidoreductase activity);GO:0032770(positive regulation of monooxygenase activity);GO:0043231(intracellular membrane-bounded organelle);GO:0050660(flavi…	NA	K00327	EC:1.6.2.4	P450 (cytochrome) oxidoreductase [Source:NCBI gene;Acc:100170114]	protein_coding	0.671245	1.15793	1.34952	2.48841	1.25996	2.22677	0.531985	-0.910542	0.0724836	down	no
MSTRG.34746	ENSSSCG00000033787	ENSSSCT00000063497;ENSSSCT00000048141	GO:0004657(proline dehydrogenase activity);GO:0005739(mitochondrion);GO:0006560(proline metabolic process);GO:0006562(proline catabolic process);GO:0016491(oxidoreductase activity);GO:0055114(oxidation-reduction process);GO:0055114(oxidation-reduction process)	00330(Arginine and proline metabolism);00330(Arginine and proline metabolism)	K00318	EC:1.5.5.2	proline dehydrogenase 1, mitochondrial [Source:NCBI gene;Acc:110256626]	protein_coding	9.89391	7.15795	8.67607	12.9455	13.62	14.488	0.626693	-0.67417	0.0724954	down	no
MSTRG.54792	ALDH3B2	ENSSSCT00000014101	GO:0004028(3-chloroallyl aldehyde dehydrogenase activity);GO:0006081(cellular aldehyde metabolic process);GO:0016491(oxidoreductase activity);GO:0016620(oxidoreductase activity, acting on the aldehyde or oxo group of donors, NAD or NADP as acceptor);GO:0055114(oxidation-reduction process)	00010(Glycolysis / Gluconeogenesis);00340(Histidine metabolism);00350(Tyrosine metabolism);00360(Phenylalanine metabolism);00410(beta-Alanine metabolism);00980(Metabolism of xenobiotics by cytochrome P450);00982(Drug metabolism - cytochrome P450);05204(Chemical carcinogenesis)	K00129	EC:1.2.1.5	aldehyde dehydrogenase family 3 member B2-like [Source:NCBI gene;Acc:100522421]	protein_coding	6.18192	6.10208	3.40621	8.94698	6.89821	9.77464	0.612425	-0.707396	0.0725732	down	no
MSTRG.89746	ACADM	ENSSSCT00000061492;ENSSSCT00000004179	GO:0001889(liver development);GO:0003995(acyl-CoA dehydrogenase activity);GO:0005739(mitochondrion);GO:0005759(mitochondrial matrix);GO:0005978(glycogen biosynthetic process);GO:0006082(organic acid metabolic process);GO:0006111(regulation of gluconeogenesis);GO:0006629(lipid metabolic process);GO:0006631(fatty acid metabolic process);GO:0006635(fatty acid beta-oxidation);GO:0007507(heart develop…	00071(Fatty acid degradation);00280(Valine, leucine and isoleucine degradation);00410(beta-Alanine metabolism);00640(Propanoate metabolism);03320(PPAR signaling pathway);03320(PPAR signaling pathway)	K00249	EC:1.3.8.7	acyl-CoA dehydrogenase medium chain [Source:NCBI gene;Acc:397104]	protein_coding	48.305	23.3105	48.6969	18.3604	27.5299	15.3381	1.96498	0.974512	0.0726534	up	no
MSTRG.2708	MAP3K7	ENSSSCT00000004790;ENSSSCT00000035193;ENSSSCT00000036555	GO:0000165(MAPK cascade);GO:0000166(nucleotide binding);GO:0000186(activation of MAPKK activity);GO:0000187(activation of MAPK activity);GO:0000287(magnesium ion binding);GO:0002726(positive regulation of T cell cytokine production);GO:0004672(protein kinase activity);GO:0004674(protein serine/threonine kinase activity);GO:0004709(MAP kinase kinase kinase activity);GO:0005524(ATP binding);GO:0005…	04010(MAPK signaling pathway);04064(NF-kappa B signaling pathway);04140(Autophagy - animal);04152(AMPK signaling pathway);04310(Wnt signaling pathway);04380(Osteoclast differentiation);04520(Adherens junction);04620(Toll-like receptor signaling pathway);04621(NOD-like receptor signaling pathway);04622(RIG-I-like receptor signaling pathway);04657(IL-17 signaling pathway);04660(T cell receptor sign…	K04427	EC:2.7.11.25	mitogen-activated protein kinase kinase kinase 7 [Source:NCBI gene;Acc:100135663]	protein_coding	3.42851	3.78082	4.30075	2.05411	2.33991	1.37727	1.99437	0.995932	0.0727312	up	no
MSTRG.58439	CERS4	ENSSSCT00000014849;ENSSSCT00000039998	GO:0003677(DNA binding);GO:0005634(nucleus);GO:0005783(endoplasmic reticulum);GO:0016020(membrane);GO:0016021(integral component of membrane);GO:0030148(sphingolipid biosynthetic process);GO:0046513(ceramide biosynthetic process);GO:0050291(sphingosine N-acyltransferase activity);GO:0050291(sphingosine N-acyltransferase activity)	00600(Sphingolipid metabolism);04071(Sphingolipid signaling pathway);04071(Sphingolipid signaling pathway)	K04710	EC:2.3.1.24	ceramide synthase 4 [Source:NCBI gene;Acc:100127167]	protein_coding	1.17171	0.0001	0.0001	1.12839	2.50779	2.61795	0.187382	-2.41594	0.0728139	down	no
MSTRG.91215	HECTD3	ENSSSCT00000059538;ENSSSCT00000050423;ENSSSCT00000037054;ENSSSCT00000004338	GO:0004842(ubiquitin-protein transferase activity);GO:0016567(protein ubiquitination);GO:0016740(transferase activity);GO:0019905(syntaxin binding);GO:0043161(proteasome-mediated ubiquitin-dependent protein catabolic process);GO:0048471(perinuclear region of cytoplasm);GO:0048471(perinuclear region of cytoplasm)	NA	K12233	EC:2.3.2.26	HECT domain E3 ubiquitin protein ligase 3 [Source:NCBI gene;Acc:100514412]	protein_coding	0.556282	0.775531	0.726393	1.20447	1.76357	1.17777	0.496455	-1.01026	0.072898	down	no
MSTRG.58021	CALR	ENSSSCT00000015020;ENSSSCT00000048882;ENSSSCT00000045310	GO:0000122(negative regulation of transcription by RNA polymerase II);GO:0002502(peptide antigen assembly with MHC class I protein complex);GO:0003729(mRNA binding);GO:0005178(integrin binding);GO:0005509(calcium ion binding);GO:0005515(protein binding);GO:0005615(extracellular space);GO:0005634(nucleus);GO:0005635(nuclear envelope);GO:0005737(cytoplasm);GO:0005783(endoplasmic reticulum);GO:00057…	04141(Protein processing in endoplasmic reticulum);04145(Phagosome);04612(Antigen processing and presentation);05142(Chagas disease (American trypanosomiasis));05163(Human cytomegalovirus infection);05166(Human T-cell leukemia virus 1 infection);05168(Herpes simplex virus 1 infection);05169(Epstein-Barr virus infection);05170(Human immunodeficiency virus 1 infection);05170(Human immunodeficiency …	K08057	NA	calreticulin [Source:NCBI gene;Acc:100381266]	protein_coding	139.979	49.274	63.9699	51.1072	264.69	167.818	0.523603	-0.933454	0.0731204	down	no
MSTRG.2002	TBC1D32	ENSSSCT00000004689;ENSSSCT00000041262;ENSSSCT00000060707	GO:0002088(lens development in camera-type eye);GO:0003406(retinal pigment epithelium development);GO:0007224(smoothened signaling pathway);GO:0007368(determination of left/right symmetry);GO:0007507(heart development);GO:0021915(neural tube development);GO:0042733(embryonic digit morphogenesis);GO:0043010(camera-type eye development);GO:0060041(retina development in camera-type eye);GO:0060271(c…	NA	NA	NA	TBC1 domain family member 32 [Source:NCBI gene;Acc:100156680]	protein_coding	0.0178841	0.0347551	0.0832752	0.0822561	0.168983	0.135701	0.351255	-1.50941	0.0732955	down	no
MSTRG.21220	CDK5RAP3	ENSSSCT00000019078	GO:0000079(regulation of cyclin-dependent protein serine/threonine kinase activity);GO:0001933(negative regulation of protein phosphorylation);GO:0005634(nucleus);GO:0005730(nucleolus);GO:0005737(cytoplasm);GO:0005813(centrosome);GO:0005829(cytosol);GO:0005874(microtubule);GO:0007095(mitotic G2 DNA damage checkpoint);GO:0007346(regulation of mitotic cell cycle);GO:0008283(cell population prolifer…	NA	NA	NA	CDK5 regulatory subunit associated protein 3 [Source:NCBI gene;Acc:100521291]	protein_coding	4.18147	2.55078	3.56379	7.27651	5.00647	5.54958	0.577372	-0.792426	0.0735259	down	no
MSTRG.43074	NIF3L1	ENSSSCT00000028908;ENSSSCT00000064173;ENSSSCT00000038308;ENSSSCT00000052496	GO:0005634(nucleus);GO:0005737(cytoplasm);GO:0005739(mitochondrion);GO:0030182(neuron differentiation);GO:1903507(negative regulation of nucleic acid-templated transcription);GO:1903507(negative regulation of nucleic acid-templated transcription)	NA	NA	NA	NGG1 interacting factor 3 like 1 [Source:NCBI gene;Acc:100525788]	protein_coding	4.5407	3.57564	3.42965	1.85009	1.66298	2.29889	1.98659	0.990296	0.0735361	up	no
MSTRG.11391	ZBTB34	ENSSSCT00000050344;ENSSSCT00000064887	GO:0003676(nucleic acid binding);GO:0005515(protein binding);GO:0005654(nucleoplasm);GO:0005654(nucleoplasm)	NA	K10508	NA	zinc finger and BTB domain containing 34 [Source:NCBI gene;Acc:100628020]	protein_coding	0.0156872	0.352887	0.305425	0.613522	0.713782	0.537684	0.361396	-1.46835	0.0736193	down	no
MSTRG.84681	ENSSSCG00000003047	ENSSSCT00000061933;ENSSSCT00000043846;ENSSSCT00000036080	GO:0016020(membrane);GO:0016021(integral component of membrane);GO:0016021(integral component of membrane)	NA	NA	NA		protein_coding	64.1491	32.3566	49.1421	44.7755	7.57959	14.5935	2.17552	1.12136	0.0737266	up	no
MSTRG.43419	SUMO1	ENSSSCT00000044998;ENSSSCT00000047478;ENSSSCT00000038799	GO:0005515(protein binding);GO:0005634(nucleus);GO:0005737(cytoplasm);GO:0005886(plasma membrane);GO:0008076(voltage-gated potassium channel complex);GO:0008134(transcription factor binding);GO:0015459(potassium channel regulator activity);GO:0016020(membrane);GO:0016605(PML body);GO:0016607(nuclear speck);GO:0016925(protein sumoylation);GO:0031386(protein tag);GO:0031625(ubiquitin protein ligase…	03013(RNA transport);05418(Fluid shear stress and atherosclerosis);05418(Fluid shear stress and atherosclerosis)	K12160	NA	small ubiquitin-like modifier 1 [Source:NCBI gene;Acc:100127139]	protein_coding	16.2394	9.45181	14.6052	7.13146	5.6348	8.52191	1.8929	0.920599	0.0737379	up	no
MSTRG.16248	ENSSSCG00000024765	ENSSSCT00000026007	GO:0000166(nucleotide binding);GO:0004383(guanylate cyclase activity);GO:0006182(cGMP biosynthetic process);GO:0009190(cyclic nucleotide biosynthetic process);GO:0016829(lyase activity);GO:0016849(phosphorus-oxygen lyase activity);GO:0019934(cGMP-mediated signaling);GO:0020037(heme binding);GO:0035556(intracellular signal transduction)	00230(Purine metabolism);04022(cGMP-PKG signaling pathway);04270(Vascular smooth muscle contraction);04540(Gap junction);04611(Platelet activation);04713(Circadian entrainment);04730(Long-term depression);04921(Oxytocin signaling pathway);04924(Renin secretion);04970(Salivary secretion)	K12319	EC:4.6.1.2	guanylate cyclase soluble subunit beta-2 [Source:NCBI gene;Acc:100625149]	protein_coding	0.0416624	0.0907818	0.0249302	0.0388603	0.297726	0.051476	0.405538	-1.30209	0.0737482	down	no
MSTRG.57814	ILVBL	ENSSSCT00000045459;ENSSSCT00000015108;ENSSSCT00000037790	GO:0000287(magnesium ion binding);GO:0003824(catalytic activity);GO:0016020(membrane);GO:0016021(integral component of membrane);GO:0030976(thiamine pyrophosphate binding);GO:0030976(thiamine pyrophosphate binding)	NA	K11259	EC:2.2.1.-	ilvB acetolactate synthase like [Source:NCBI gene;Acc:100523720]	protein_coding	10.3915	8.10702	9.46082	14.1942	17.6787	13.126	0.621333	-0.686561	0.0739463	down	no
MSTRG.79381	CREBL2	ENSSSCT00000052682;ENSSSCT00000040700	GO:0003700(DNA-binding transcription factor activity);GO:0006355(regulation of transcription, DNA-templated);GO:0006355(regulation of transcription, DNA-templated)	NA	NA	NA	cAMP responsive element binding protein like 2 [Source:NCBI gene;Acc:102159830]	protein_coding	2.69714	4.14511	5.55375	2.18717	1.69334	2.152	2.05487	1.03905	0.0741648	up	no
MSTRG.68859	FAM84A	ENSSSCT00000009481	NA	NA	K22805	NA	family with sequence similarity 84 member A [Source:NCBI gene;Acc:100518964]	protein_coding	0.094344	0.374215	0.084395	0.0001	1.38123	0.937491	0.238464	-2.06816	0.0744811	down	no
MSTRG.27710	GOLIM4	ENSSSCT00000012852;ENSSSCT00000049325;ENSSSCT00000048128	GO:0005794(Golgi apparatus);GO:0016020(membrane);GO:0016021(integral component of membrane);GO:0016021(integral component of membrane)	NA	NA	NA	golgi integral membrane protein 4 [Source:NCBI gene;Acc:100517915]	protein_coding	0.327508	0.434046	0.567293	0.147253	0.177774	0.170803	2.68004	1.42226	0.074549	up	no
MSTRG.38257	HSPA12A	ENSSSCT00000027822;ENSSSCT00000059975;ENSSSCT00000058601	NA	NA	NA	NA	heat shock protein family A (Hsp70) member 12A [Source:NCBI gene;Acc:100157399]	protein_coding	0.307132	0.0347471	0.0473428	0.106563	0.44468	0.573525	0.346046	-1.53096	0.0746177	down	no
MSTRG.91570	TUBB2B	ENSSSCT00000061609;ENSSSCT00000040472;ENSSSCT00000041293;ENSSSCT00000045442;ENSSSCT00000049131;ENSSSCT00000038258;ENSSSCT00000045032;ENSSSCT00000037872;ENSSSCT00000046321;ENSSSCT00000064196	GO:0000166(nucleotide binding);GO:0001764(neuron migration);GO:0003924(GTPase activity);GO:0005200(structural constituent of cytoskeleton);GO:0005525(GTP binding);GO:0005737(cytoplasm);GO:0005856(cytoskeleton);GO:0005874(microtubule);GO:0007010(cytoskeleton organization);GO:0007017(microtubule-based process);GO:0015630(microtubule cytoskeleton);GO:0046982(protein heterodimerization activity);GO:0…	04145(Phagosome);04540(Gap junction);04540(Gap junction)	K07375	NA	tubulin beta-2A chain [Source:NCBI gene;Acc:100624785]	protein_coding	10.2943	8.4098	1.29537	10.0358	9.80702	15.5913	0.564412	-0.825179	0.0746801	down	no
MSTRG.90403	HOOK1	ENSSSCT00000004235	GO:0003779(actin binding);GO:0005515(protein binding);GO:0005737(cytoplasm);GO:0005813(centrosome);GO:0005829(cytosol);GO:0007030(Golgi organization);GO:0007032(endosome organization);GO:0007040(lysosome organization);GO:0007286(spermatid development);GO:0008017(microtubule binding);GO:0008333(endosome to lysosome transport);GO:0015630(microtubule cytoskeleton);GO:0030705(cytoskeleton-dependent i…	NA	K16612	NA	hook microtubule tethering protein 1 [Source:NCBI gene;Acc:100525467]	protein_coding	1.63564	1.92542	2.38766	0.850422	0.897943	0.895703	2.24984	1.16982	0.0747263	up	no
MSTRG.26074	TMCC1	ENSSSCT00000048493;ENSSSCT00000041022;ENSSSCT00000029276;ENSSSCT00000012689;ENSSSCT00000049448	GO:0005791(rough endoplasmic reticulum);GO:0005829(cytosol);GO:0007029(endoplasmic reticulum organization);GO:0016020(membrane);GO:0016021(integral component of membrane);GO:0016197(endosomal transport);GO:0042803(protein homodimerization activity);GO:0046982(protein heterodimerization activity);GO:0051260(protein homooligomerization);GO:0051291(protein heterooligomerization);GO:0090148(membrane …	NA	NA	NA	transmembrane and coiled-coil domain family 1 [Source:NCBI gene;Acc:100512192]	protein_coding	1.3246	1.44069	1.32342	0.611024	0.528689	0.792363	2.11623	1.0815	0.0747751	up	no
MSTRG.111412	SAT1	ENSSSCT00000013315;ENSSSCT00000054268;ENSSSCT00000035559;ENSSSCT00000044471	GO:0004145(diamine N-acetyltransferase activity);GO:0005515(protein binding);GO:0005737(cytoplasm);GO:0005829(cytosol);GO:0008080(N-acetyltransferase activity);GO:0009447(putrescine catabolic process);GO:0016740(transferase activity);GO:0016746(transferase activity, transferring acyl groups);GO:0019809(spermidine binding);GO:0032918(spermidine acetylation);GO:0032918(spermidine acetylation)	00330(Arginine and proline metabolism);04216(Ferroptosis);04216(Ferroptosis)	K00657	EC:2.3.1.57	spermidine/spermine N1-acetyltransferase 1 [Source:NCBI gene;Acc:397645]	protein_coding	113.662	120.15	134.835	64.7059	79.9767	58.2619	1.81649	0.861154	0.0749054	up	no
MSTRG.92796	LY6G6C	ENSSSCT00000058809	GO:0009617(response to bacterium);GO:0009897(external side of plasma membrane);GO:0032991(protein-containing complex);GO:0042802(identical protein binding);GO:0051260(protein homooligomerization)	NA	K06846	NA	lymphocyte antigen 6 family member G6C [Source:NCBI gene;Acc:110261495]	protein_coding	18.0472	8.13641	21.388	4.99282	12.9125	1.92468	2.39898	1.26242	0.0749111	up	no
MSTRG.92889	FAM83B	ENSSSCT00000001655	GO:0005154(epidermal growth factor receptor binding);GO:0005737(cytoplasm);GO:0007173(epidermal growth factor receptor signaling pathway);GO:0008283(cell population proliferation);GO:0016020(membrane);GO:0019901(protein kinase binding);GO:0036312(phosphatidylinositol 3-kinase regulatory subunit binding);GO:0036313(phosphatidylinositol 3-kinase catalytic subunit binding)	NA	NA	NA	family with sequence similarity 83 member B [Source:NCBI gene;Acc:100155972]	protein_coding	5.18505	9.69032	8.06776	4.00216	4.38685	3.58658	1.91583	0.937966	0.0752203	up	no
MSTRG.56674	USH1C	ENSSSCT00000014611;ENSSSCT00000064596	GO:0000086(G2/M transition of mitotic cell cycle);GO:0001917(photoreceptor inner segment);GO:0002141(stereocilia ankle link);GO:0002142(stereocilia ankle link complex);GO:0005515(protein binding);GO:0005737(cytoplasm);GO:0005829(cytosol);GO:0005886(plasma membrane);GO:0005902(microvillus);GO:0005903(brush border);GO:0007605(sensory perception of sound);GO:0030507(spectrin binding);GO:0032391(phot…	NA	K21877	NA	USH1 protein network component harmonin [Source:NCBI gene;Acc:100514274]	protein_coding	1.03411	0.622772	0.479883	1.31286	2.02505	0.882595	0.506282	-0.981987	0.0754111	down	no
MSTRG.18949	BAIAP2	ENSSSCT00000049168;ENSSSCT00000054836;ENSSSCT00000018662	GO:0005515(protein binding);GO:0005654(nucleoplasm);GO:0005829(cytosol);GO:0005886(plasma membrane);GO:0007009(plasma membrane organization);GO:0008093(cytoskeletal adaptor activity);GO:0008360(regulation of cell shape);GO:0009617(response to bacterium);GO:0015629(actin cytoskeleton);GO:0016358(dendrite development);GO:0030838(positive regulation of actin filament polymerization);GO:0032956(regul…	04520(Adherens junction);04810(Regulation of actin cytoskeleton);04810(Regulation of actin cytoskeleton)	K05627	NA	BAI1 associated protein 2 [Source:NCBI gene;Acc:100513228]	protein_coding	0.128616	0.0377906	0.0001	0.112259	0.152886	0.323664	0.282785	-1.82222	0.0755491	down	no
MSTRG.7081	ATP8B1	ENSSSCT00000005431;ENSSSCT00000063184;ENSSSCT00000047926	GO:0000166(nucleotide binding);GO:0000287(magnesium ion binding);GO:0004012(phospholipid-translocating ATPase activity);GO:0005319(lipid transporter activity);GO:0005524(ATP binding);GO:0005783(endoplasmic reticulum);GO:0005794(Golgi apparatus);GO:0005886(plasma membrane);GO:0006855(drug transmembrane transport);GO:0007030(Golgi organization);GO:0007605(sensory perception of sound);GO:0008206(bil…	NA	K01530	EC:7.6.2.1	ATPase phospholipid transporting 8B1 [Source:NCBI gene;Acc:100153006]	protein_coding	0.234035	0.190082	0.268678	0.0507582	0.1155	0.0757522	2.86266	1.51736	0.0756348	up	no
MSTRG.16353	NUDT15	ENSSSCT00000023371;ENSSSCT00000039736	GO:0000278(mitotic cell cycle);GO:0000302(response to reactive oxygen species);GO:0005829(cytosol);GO:0006195(purine nucleotide catabolic process);GO:0006203(dGTP catabolic process);GO:0008413(8-oxo-7,8-dihydroguanosine triphosphate pyrophosphatase activity);GO:0009217(purine deoxyribonucleoside triphosphate catabolic process);GO:0016787(hydrolase activity);GO:0035539(8-oxo-7,8-dihydrodeoxyguanos…	NA	K03574	EC:3.6.1.55	nudix hydrolase 15 [Source:NCBI gene;Acc:100621855]	protein_coding	27.2464	25.7034	18.5379	6.34959	11.8575	16.6801	2.04911	1.035	0.0757817	up	no
MSTRG.61320	C5orf15	ENSSSCT00000038477	GO:0016020(membrane);GO:0016021(integral component of membrane)	NA	NA	NA	chromosome 2 C5orf15 homolog [Source:NCBI gene;Acc:100511071]	protein_coding	3.69565	1.72587	2.02773	1.16957	1.23925	1.28245	2.01807	1.01298	0.075813	up	no
MSTRG.108139	SCIN	ENSSSCT00000066126;ENSSSCT00000058206;ENSSSCT00000016727	GO:0005509(calcium ion binding);GO:0005886(plasma membrane);GO:0005903(brush border);GO:0008285(negative regulation of cell population proliferation);GO:0042989(sequestering of actin monomers);GO:0043065(positive regulation of apoptotic process);GO:0045654(positive regulation of megakaryocyte differentiation);GO:0051014(actin filament severing);GO:0051015(actin filament binding);GO:0051127(positi…	04666(Fc gamma R-mediated phagocytosis);04810(Regulation of actin cytoskeleton);05203(Viral carcinogenesis);05203(Viral carcinogenesis)	K05768	NA	scinderin [Source:NCBI gene;Acc:100512981]	protein_coding	0.203768	0.43506	2.48398	0.996801	5.68155	2.93839	0.324727	-1.6227	0.0759352	down	no
MSTRG.18894	PPP1R27	ENSSSCT00000055740	GO:0005515(protein binding);GO:0010923(negative regulation of phosphatase activity);GO:0019902(phosphatase binding)	NA	K17566	NA	protein phosphatase 1 regulatory subunit 27 [Source:NCBI gene;Acc:110255937]	protein_coding	5.9501	17.7721	5.36583	1.77847	4.0567	5.48915	2.56863	1.361	0.0766498	up	no
MSTRG.51233	EDN3	ENSSSCT00000008255	GO:0001755(neural crest cell migration);GO:0002690(positive regulation of leukocyte chemotaxis);GO:0003100(regulation of systemic arterial blood pressure by endothelin);GO:0005179(hormone activity);GO:0005576(extracellular region);GO:0005615(extracellular space);GO:0005623(cell);GO:0006874(cellular calcium ion homeostasis);GO:0007166(cell surface receptor signaling pathway);GO:0008284(positive re…	04024(cAMP signaling pathway);04080(Neuroactive ligand-receptor interaction);04270(Vascular smooth muscle contraction);04924(Renin secretion)	K05227	NA	endothelin 3 [Source:NCBI gene;Acc:100049663]	protein_coding	0.105095	0.153286	0.163948	0.386481	0.564714	0.106665	0.39923	-1.32471	0.0767126	down	no
MSTRG.48157	ENSSSCG00000006984	ENSSSCT00000007649;ENSSSCT00000050932;ENSSSCT00000051067;ENSSSCT00000054191;ENSSSCT00000057561	GO:0000813(ESCRT I complex);GO:0006464(cellular protein modification process);GO:0006612(protein targeting to membrane);GO:0006623(protein targeting to vacuole);GO:0015031(protein transport);GO:0032509(endosome transport via multivesicular body sorting pathway);GO:0043162(ubiquitin-dependent protein catabolic process via the multivesicular body sorting pathway);GO:0043231(intracellular membrane-b…	NA	NA	NA	VPS37A, ESCRT-I subunit [Source:NCBI gene;Acc:100513122]	protein_coding	6.55102	3.49379	4.25193	2.61942	2.3416	2.49281	1.91804	0.939631	0.0768789	up	no
MSTRG.20295	KRT14	ENSSSCT00000018994;ENSSSCT00000063684;ENSSSCT00000047854;ENSSSCT00000057740;ENSSSCT00000056005;ENSSSCT00000059817;ENSSSCT00000057854;ENSSSCT00000064325;ENSSSCT00000043196;ENSSSCT00000046727	GO:0005198(structural molecule activity);GO:0005634(nucleus);GO:0005737(cytoplasm);GO:0005882(intermediate filament);GO:0007568(aging);GO:0030855(epithelial cell differentiation);GO:0042633(hair cycle);GO:0045095(keratin filament);GO:0045110(intermediate filament bundle assembly);GO:0045178(basal part of cell);GO:0071944(cell periphery);GO:1990254(keratin filament binding);GO:1990254(keratin fila…	04915(Estrogen signaling pathway);04915(Estrogen signaling pathway)	K07604	NA	keratin, type I cytoskeletal 14 [Source:NCBI gene;Acc:110255312]	protein_coding	0.259283	1.50697	0.579055	0.664053	2.7569	1.29746	0.497055	-1.00852	0.0773875	down	no
MSTRG.94839	ULK3	ENSSSCT00000064590;ENSSSCT00000057758;ENSSSCT00000002126	GO:0000045(autophagosome assembly);GO:0000166(nucleotide binding);GO:0000407(phagophore assembly site);GO:0004672(protein kinase activity);GO:0004674(protein serine/threonine kinase activity);GO:0005524(ATP binding);GO:0005737(cytoplasm);GO:0005829(cytosol);GO:0006468(protein phosphorylation);GO:0010506(regulation of autophagy);GO:0016020(membrane);GO:0045879(negative regulation of smoothened sig…	NA	K21358	EC:2.7.11.1	unc-51 like kinase 3 [Source:NCBI gene;Acc:100520750]	protein_coding	0.385504	0.26508	0.341711	0.328728	0.72223	1.10692	0.459847	-1.12077	0.0774047	down	no
MSTRG.68028	HNRNPLL	ENSSSCT00000036773;ENSSSCT00000059400;ENSSSCT00000024049;ENSSSCT00000038680;ENSSSCT00000065400;ENSSSCT00000030162;ENSSSCT00000048190	GO:0003676(nucleic acid binding);GO:0003723(RNA binding);GO:0003729(mRNA binding);GO:0005634(nucleus);GO:0006397(mRNA processing);GO:0033120(positive regulation of RNA splicing);GO:0033120(positive regulation of RNA splicing)	NA	K13159	NA	heterogeneous nuclear ribonucleoprotein L like [Source:NCBI gene;Acc:100622737]	protein_coding	1.51347	0.997565	1.58351	0.787709	0.585116	0.612473	2.06244	1.04435	0.077577	up	no
MSTRG.67276	CHAC2	ENSSSCT00000045031;ENSSSCT00000053708	GO:0003839(gamma-glutamylcyclotransferase activity);GO:0006751(glutathione catabolic process);GO:0016829(lyase activity);GO:0061928(glutathione specific gamma-glutamylcyclotransferase activity);GO:0061928(glutathione specific gamma-glutamylcyclotransferase activity)	00480(Glutathione metabolism);00480(Glutathione metabolism)	K07232	EC:4.3.2.7	ChaC cation transport regulator homolog 2 [Source:NCBI gene;Acc:100517647]	protein_coding	1.99156	1.44371	0.846527	0.536666	0.618469	0.628527	2.40057	1.26338	0.0776796	up	no
MSTRG.89900	CTH	ENSSSCT00000004193	GO:0003824(catalytic activity);GO:0004123(cystathionine gamma-lyase activity);GO:0005737(cytoplasm);GO:0016846(carbon-sulfur lyase activity);GO:0018272(protein-pyridoxal-5-phosphate linkage via peptidyl-N6-pyridoxal phosphate-L-lysine);GO:0019343(cysteine biosynthetic process via cystathionine);GO:0019344(cysteine biosynthetic process);GO:0019346(transsulfuration);GO:0030170(pyridoxal phosphate b…	00260(Glycine, serine and threonine metabolism);00270(Cysteine and methionine metabolism);00450(Selenocompound metabolism)	K01758	EC:4.4.1.1	cystathionine gamma-lyase [Source:NCBI gene;Acc:733654]	protein_coding	55.9836	19.4186	24.3535	28.5871	7.26814	10.6008	2.14731	1.10253	0.0778653	up	no
MSTRG.96537	EIF2S1	ENSSSCT00000037336	GO:0003676(nucleic acid binding);GO:0003723(RNA binding);GO:0003743(translation initiation factor activity);GO:0005634(nucleus);GO:0005737(cytoplasm);GO:0005850(eukaryotic translation initiation factor 2 complex);GO:0005851(eukaryotic translation initiation factor 2B complex);GO:0006412(translation);GO:0006413(translational initiation);GO:0010494(cytoplasmic stress granule);GO:0032057(negative re…	03013(RNA transport);04140(Autophagy - animal);04141(Protein processing in endoplasmic reticulum);04210(Apoptosis);04932(Non-alcoholic fatty liver disease (NAFLD));05160(Hepatitis C);05162(Measles);05164(Influenza A);05168(Herpes simplex virus 1 infection)	K03237	NA	eukaryotic translation initiation factor 2 subunit alpha [Source:NCBI gene;Acc:100155472]	protein_coding	42.6048	31.4298	45.6431	19.0423	23.0923	23.1318	1.83368	0.874744	0.0781715	up	no
MSTRG.2661	PM20D2	ENSSSCT00000004769	GO:0005654(nucleoplasm);GO:0006508(proteolysis);GO:0016787(hydrolase activity);GO:0016805(dipeptidase activity);GO:0032268(regulation of cellular protein metabolic process)	NA	NA	NA	peptidase M20 domain containing 2 [Source:NCBI gene;Acc:100157591]	protein_coding	0.542124	0.48164	0.409261	0.497725	0.945766	1.47922	0.490307	-1.02824	0.0782799	down	no
MSTRG.39165	LYPD6B	ENSSSCT00000017076	GO:0030548(acetylcholine receptor regulator activity);GO:0099601(regulation of neurotransmitter receptor activity)	NA	NA	NA	LY6/PLAUR domain containing 6B [Source:NCBI gene;Acc:100621830]	protein_coding	0.599362	0.656174	0.296683	0.125459	0.228801	0.212257	2.73994	1.45414	0.0786097	up	no
MSTRG.112252	ENSSSCG00000021591	ENSSSCT00000030983;ENSSSCT00000045733	GO:0003676(nucleic acid binding);GO:0003723(RNA binding);GO:0003730(mRNA 3'-UTR binding);GO:0005681(spliceosomal complex);GO:0005737(cytoplasm);GO:0006417(regulation of translation);GO:0008266(poly(U) RNA binding);GO:0009409(response to cold);GO:0015934(large ribosomal subunit);GO:0017148(negative regulation of translation);GO:0030371(translation repressor activity);GO:0043023(ribosomal large sub…	NA	K13186	NA	RNA binding motif protein 3 [Source:NCBI gene;Acc:100627807]	protein_coding	77.6151	58.2304	41.5672	36.6785	22.1634	35.5088	1.88035	0.911003	0.0787346	up	no
MSTRG.29198	UPK1B	ENSSSCT00000013027	GO:0009617(response to bacterium);GO:0016020(membrane);GO:0016021(integral component of membrane);GO:0016324(apical plasma membrane);GO:0030855(epithelial cell differentiation);GO:0120001(apical plasma membrane urothelial plaque)	NA	K17347	NA	uroplakin 1B [Source:NCBI gene;Acc:100144488]	protein_coding	3.25219	0.0001	0.942418	0.428664	0.0001	0.0633848	8.52326	3.09141	0.0791664	up	no
MSTRG.108067	ENSSSCG00000038187	ENSSSCT00000061243	GO:0016020(membrane);GO:0016021(integral component of membrane);GO:0016263(glycoprotein-N-acetylgalactosamine 3-beta-galactosyltransferase activity);GO:0016266(O-glycan processing);GO:0016740(transferase activity);GO:0016757(transferase activity, transferring glycosyl groups);GO:0046872(metal ion binding)	00512(Mucin type O-glycan biosynthesis)	K00731	EC:2.4.1.122	core 1 synthase, glycoprotein-N-acetylgalactosamine 3-beta-galactosyltransferase 1 [Source:NCBI gene;Acc:100525767]	protein_coding	5.81249	6.81958	6.78702	2.79237	3.85107	3.63151	1.88994	0.918343	0.0793543	up	no
MSTRG.7899	CNIH1	ENSSSCT00000050324;ENSSSCT00000022519	GO:0016020(membrane);GO:0016021(integral component of membrane);GO:0016192(vesicle-mediated transport);GO:0016192(vesicle-mediated transport)	NA	K20368	NA	cornichon family AMPA receptor auxiliary protein 1 [Source:NCBI gene;Acc:100154949]	protein_coding	8.21288	7.2803	10.0316	3.61973	4.74615	5.13285	1.8909	0.919075	0.0794917	up	no
MSTRG.67694	SLC3A1	ENSSSCT00000009251	GO:0003824(catalytic activity);GO:0005975(carbohydrate metabolic process);GO:0006865(amino acid transport);GO:0016020(membrane);GO:0016021(integral component of membrane);GO:0031526(brush border membrane)	04974(Protein digestion and absorption)	K14210	NA	solute carrier family 3 member 1 [Source:NCBI gene;Acc:100144588]	protein_coding	0.565413	1.62251	3.1311	1.3667	5.57026	5.44667	0.42952	-1.2192	0.0796143	down	no
MSTRG.8244	TRMT5	ENSSSCT00000027040;ENSSSCT00000058749	GO:0002939(tRNA N1-guanine methylation);GO:0005634(nucleus);GO:0005737(cytoplasm);GO:0005739(mitochondrion);GO:0005759(mitochondrial matrix);GO:0008033(tRNA processing);GO:0008168(methyltransferase activity);GO:0008175(tRNA methyltransferase activity);GO:0009019(tRNA (guanine-N1-)-methyltransferase activity);GO:0016740(transferase activity);GO:0030488(tRNA methylation);GO:0032259(methylation);GO:…	NA	K15429	EC:2.1.1.228	tRNA methyltransferase 5 [Source:NCBI gene;Acc:100519406]	protein_coding	2.06346	2.17763	2.46211	1.37085	0.76488	0.786222	2.29408	1.19792	0.0797405	up	no
MSTRG.105302	CHORDC1	ENSSSCT00000036879;ENSSSCT00000016291	GO:0005524(ATP binding);GO:0008270(zinc ion binding);GO:0010824(regulation of centrosome duplication);GO:0043531(ADP binding);GO:0051879(Hsp90 protein binding);GO:0061077(chaperone-mediated protein folding);GO:1900034(regulation of cellular response to heat);GO:2000299(negative regulation of Rho-dependent protein serine/threonine kinase activity);GO:2000299(negative regulation of Rho-dependent pr…	NA	K16729	NA	cysteine and histidine rich domain containing 1 [Source:NCBI gene;Acc:100134961]	protein_coding	5.76373	7.83219	6.64122	3.4336	4.18641	3.19056	1.87198	0.904563	0.080052	up	no
MSTRG.37561	SFXN3	ENSSSCT00000061575;ENSSSCT00000027555	GO:0005739(mitochondrion);GO:0006811(ion transport);GO:0015075(ion transmembrane transporter activity);GO:0016020(membrane);GO:0016021(integral component of membrane);GO:0031966(mitochondrial membrane);GO:0034220(ion transmembrane transport);GO:0055085(transmembrane transport);GO:0055085(transmembrane transport)	NA	NA	NA	sideroflexin 3 [Source:NCBI gene;Acc:100154194]	protein_coding	0.326376	0.61138	0.187907	0.0680795	0.0697535	0.142881	4.01	2.0036	0.0800541	up	no
MSTRG.78866	INTS13	ENSSSCT00000031326;ENSSSCT00000056368;ENSSSCT00000037240	GO:0005634(nucleus);GO:0005737(cytoplasm);GO:0007052(mitotic spindle organization);GO:0007346(regulation of mitotic cell cycle);GO:0051642(centrosome localization);GO:0090435(protein localization to nuclear envelope);GO:0090435(protein localization to nuclear envelope)	NA	NA	NA	integrator complex subunit 13 [Source:NCBI gene;Acc:100155867]	protein_coding	1.8842	4.15864	2.70113	1.34327	1.50831	1.11005	2.20716	1.14219	0.0801277	up	no
MSTRG.24516	ENSSSCG00000040146	ENSSSCT00000065323	GO:0004252(serine-type endopeptidase activity);GO:0006508(proteolysis)	NA	NA	NA	serine protease 45 [Source:NCBI gene;Acc:100515578]	protein_coding	1.80942	1.08925	0.381606	0.4386	0.29599	0.486742	2.68582	1.42536	0.0801364	up	no
MSTRG.24764	NDUFAF3	ENSSSCT00000012449	GO:0005634(nucleus);GO:0005743(mitochondrial inner membrane);GO:0032981(mitochondrial respiratory chain complex I assembly)	04714(Thermogenesis)	K09008	NA	NADH:ubiquinone oxidoreductase complex assembly factor 3 [Source:NCBI gene;Acc:100156018]	protein_coding	21.525	30.7324	31.2477	39.3054	50.9473	40.5224	0.638539	-0.647153	0.0803162	down	no
MSTRG.57630	COLGALT1;FAM129C	ENSSSCT00000037020;ENSSSCT00000044380;ENSSSCT00000015168;ENSSSCT00000053068;ENSSSCT00000060236;ENSSSCT00000015169;ENSSSCT00000040309;ENSSSCT00000058427;ENSSSCT00000043102	GO:0005788(endoplasmic reticulum lumen);GO:0016740(transferase activity);GO:0050211(procollagen galactosyltransferase activity);GO:1904028(positive regulation of collagen fibril organization);GO:1904028(positive regulation of collagen fibril organization)	00310(Lysine degradation);00514(Other types of O-glycan biosynthesis);00514(Other types of O-glycan biosynthesis)	K11703	EC:2.4.1.50	collagen beta(1-O)galactosyltransferase 1 [Source:NCBI gene;Acc:100517457];family with sequence similarity 129 member C [Source:NCBI gene;Acc:100517808]	protein_coding	0.220146	0.298395	0.693808	0.168349	0.124735	0.19928	2.4623	1.30001	0.0803212	up	no
MSTRG.22437	ZZEF1	ENSSSCT00000052462	GO:0005509(calcium ion binding);GO:0008270(zinc ion binding);GO:0046872(metal ion binding)	NA	NA	NA	zinc finger ZZ-type and EF-hand domain containing 1 [Source:NCBI gene;Acc:100621291]	protein_coding	0.993299	0.706346	1.10141	1.58001	1.96709	1.3315	0.574151	-0.800497	0.0804595	down	no
MSTRG.70964	AZIN1	ENSSSCT00000024569	GO:0003824(catalytic activity);GO:0004586(ornithine decarboxylase activity);GO:0005634(nucleus);GO:0005737(cytoplasm);GO:0006596(polyamine biosynthetic process);GO:0033387(putrescine biosynthetic process from ornithine);GO:0042177(negative regulation of protein catabolic process);GO:0042978(ornithine decarboxylase activator activity);GO:0043085(positive regulation of catalytic activity);GO:190226…	NA	NA	NA	antizyme inhibitor 1 [Source:NCBI gene;Acc:100158237]	protein_coding	5.55153	5.28457	13.7488	4.01482	4.78941	3.69973	1.96617	0.975389	0.0805971	up	no
MSTRG.29999	CLDND1	ENSSSCT00000056193;ENSSSCT00000013109;ENSSSCT00000040337;ENSSSCT00000049048;ENSSSCT00000058033	GO:0016020(membrane);GO:0016021(integral component of membrane);GO:0016324(apical plasma membrane);GO:0016324(apical plasma membrane)	NA	NA	NA	claudin domain containing 1 [Source:NCBI gene;Acc:100154619]	protein_coding	6.18432	3.89582	4.51644	2.38244	3.17188	2.04247	1.92141	0.942168	0.0806274	up	no
MSTRG.92703	ENSSSCG00000033451;ENSSSCG00000036048	ENSSSCT00000050371;ENSSSCT00000039307	GO:0000786(nucleosome);GO:0003677(DNA binding);GO:0005634(nucleus);GO:0005694(chromosome);GO:0046982(protein heterodimerization activity);GO:0046982(protein heterodimerization activity)	04217(Necroptosis);05034(Alcoholism);05322(Systemic lupus erythematosus)	K11251	NA	histone H2A type 1 [Source:NCBI gene;Acc:110261666];histone H2A type 1-H [Source:NCBI gene;Acc:110261668]	protein_coding	1.07106	3.6497	3.34656	0.940613	1.31118	1.42707	2.19289	1.13283	0.0806388	up	no
MSTRG.42818	SLC39A10	ENSSSCT00000057504;ENSSSCT00000055412;ENSSSCT00000050034;ENSSSCT00000052551;ENSSSCT00000040848;ENSSSCT00000049691	GO:0002903(negative regulation of B cell apoptotic process);GO:0005385(zinc ion transmembrane transporter activity);GO:0005886(plasma membrane);GO:0006882(cellular zinc ion homeostasis);GO:0016020(membrane);GO:0016021(integral component of membrane);GO:0030001(metal ion transport);GO:0030890(positive regulation of B cell proliferation);GO:0046873(metal ion transmembrane transporter activity);GO:0…	NA	K14716	NA	solute carrier family 39 member 10 [Source:NCBI gene;Acc:110257100]	protein_coding	0.329214	0.272645	0.432008	0.431861	0.939049	0.68874	0.501962	-0.994349	0.0807587	down	no
MSTRG.17400	KLF12	ENSSSCT00000043538;ENSSSCT00000026048;ENSSSCT00000040861;ENSSSCT00000055878;ENSSSCT00000042308;ENSSSCT00000047737	GO:0000122(negative regulation of transcription by RNA polymerase II);GO:0000977(RNA polymerase II regulatory region sequence-specific DNA binding);GO:0001227(DNA-binding transcription repressor activity, RNA polymerase II-specific);GO:0003676(nucleic acid binding);GO:0003677(DNA binding);GO:0003700(DNA-binding transcription factor activity);GO:0005654(nucleoplasm);GO:0005829(cytosol);GO:0006355(…	NA	K09205	NA	Kruppel like factor 12 [Source:NCBI gene;Acc:100174955]	protein_coding	0.0446211	0.0348634	0.144046	0.132045	0.296425	0.253438	0.327801	-1.60911	0.0808125	down	no
MSTRG.64054	ENSSSCG00000035768	ENSSSCT00000058013;ENSSSCT00000055175	GO:0003735(structural constituent of ribosome);GO:0005840(ribosome);GO:0006412(translation);GO:0006412(translation)	03010(Ribosome);03010(Ribosome)	K02957	NA	ribosomal protein S15a [Source:NCBI gene;Acc:100626041]	protein_coding	245.367	434.346	325.903	559.12	472.262	470.462	0.669587	-0.578656	0.0808306	down	no
MSTRG.54994	EHD1	ENSSSCT00000044047;ENSSSCT00000014228	GO:0005509(calcium ion binding);GO:0005515(protein binding);GO:0005525(GTP binding);GO:0005623(cell);GO:0005768(endosome);GO:0005769(early endosome);GO:0005811(lipid droplet);GO:0005886(plasma membrane);GO:0006897(endocytosis);GO:0010886(positive regulation of cholesterol storage);GO:0016197(endosomal transport);GO:0030139(endocytic vesicle);GO:0031095(platelet dense tubular network membrane);GO:…	04144(Endocytosis);04144(Endocytosis)	K12483	NA	EH domain containing 1 [Source:NCBI gene;Acc:100516416]	protein_coding	18.0148	9.57236	11.3053	19.7475	17.5167	24.7114	0.627544	-0.67221	0.0809	down	no
MSTRG.11678	MIGA2	ENSSSCT00000006232	GO:0005887(integral component of plasma membrane);GO:0008053(mitochondrial fusion);GO:0042803(protein homodimerization activity);GO:0046982(protein heterodimerization activity);GO:0060348(bone development)	NA	NA	NA	mitoguardin 2 [Source:NCBI gene;Acc:100155132]	protein_coding	0.429479	0.785699	0.59307	0.94343	1.31915	1.52575	0.47732	-1.06697	0.0811552	down	no
MSTRG.22261	SMG6	ENSSSCT00000019401;ENSSSCT00000043650	GO:0000184(nuclear-transcribed mRNA catabolic process, nonsense-mediated decay);GO:0003723(RNA binding);GO:0004521(endoribonuclease activity);GO:0005515(protein binding);GO:0005634(nucleus);GO:0005697(telomerase holoenzyme complex);GO:0005730(nucleolus);GO:0005737(cytoplasm);GO:0005829(cytosol);GO:0007004(telomere maintenance via telomerase);GO:0032204(regulation of telomere maintenance);GO:00322…	03015(mRNA surveillance pathway);03015(mRNA surveillance pathway)	K11124	EC:3.1.-.-	SMG6, nonsense mediated mRNA decay factor [Source:NCBI gene;Acc:100511407]	protein_coding	0.0424939	0.190835	0.176416	0.306855	0.289464	0.315459	0.449391	-1.15396	0.0814952	down	no
MSTRG.60944	PPIC	ENSSSCT00000040485	GO:0000413(protein peptidyl-prolyl isomerization);GO:0003755(peptidyl-prolyl cis-trans isomerase activity);GO:0006457(protein folding);GO:0016018(cyclosporin A binding);GO:0016853(isomerase activity)	NA	K09563	EC:5.2.1.8	peptidylprolyl isomerase C [Source:NCBI gene;Acc:100511313]	protein_coding	5.04024	1.41109	2.67421	1.00086	0.642033	2.22362	2.36014	1.23887	0.081586	up	no
MSTRG.59329	PRELID1;NSD1	ENSSSCT00000055248;ENSSSCT00000061395;ENSSSCT00000066090;ENSSSCT00000055036;ENSSSCT00000059399;ENSSSCT00000053942;ENSSSCT00000015341	GO:0005758(mitochondrial intermembrane space);GO:0000414(regulation of histone H3-K36 methylation);GO:0000785(chromatin);GO:0000978(RNA polymerase II proximal promoter sequence-specific DNA binding);GO:0003712(transcription coregulator activity);GO:0005515(protein binding);GO:0005634(nucleus);GO:0006355(regulation of transcription, DNA-templated);GO:0008168(methyltransferase activity);GO:0008270(…	00310(Lysine degradation);00310(Lysine degradation)	K15588	EC:2.1.1.43	PRELI domain containing 1 [Source:NCBI gene;Acc:100512335];nuclear receptor binding SET domain protein 1 [Source:NCBI gene;Acc:100524976]	protein_coding	48.0163	33.1165	27.8947	17.5262	25.7416	15.0886	1.86831	0.901731	0.0816018	up	no
MSTRG.74347	ENSSSCG00000006621	ENSSSCT00000048853;ENSSSCT00000007255	GO:0003774(motor activity);GO:0016459(myosin complex);GO:0016459(myosin complex)	04530(Tight junction);04530(Tight junction)	K06102	NA	cingulin [Source:NCBI gene;Acc:100157963]	protein_coding	3.40048	1.90236	2.71152	4.14162	4.3919	4.84383	0.599098	-0.739135	0.0816442	down	no
MSTRG.69498	ZC3H3	ENSSSCT00000007621;ENSSSCT00000025766	GO:0005623(cell);GO:0005634(nucleus);GO:0005847(mRNA cleavage and polyadenylation specificity factor complex);GO:0006378(mRNA polyadenylation);GO:0010793(regulation of mRNA export from nucleus);GO:0016973(poly(A)+ mRNA export from nucleus);GO:0031124(mRNA 3'-end processing);GO:0032927(positive regulation of activin receptor signaling pathway);GO:0046332(SMAD binding);GO:0046872(metal ion binding)…	NA	NA	NA	zinc finger CCCH-type containing 3 [Source:NCBI gene;Acc:100517159]	protein_coding	0.0909765	0.18481	0.162361	0.293586	0.317062	0.413334	0.427886	-1.2247	0.0817128	down	no
MSTRG.77297	KRT18	ENSSSCT00000000272	GO:0005198(structural molecule activity);GO:0005737(cytoplasm);GO:0005815(microtubule organizing center);GO:0005829(cytosol);GO:0005882(intermediate filament);GO:0033209(tumor necrosis factor-mediated signaling pathway);GO:0034451(centriolar satellite);GO:0043000(Golgi to plasma membrane CFTR protein transport);GO:0043066(negative regulation of apoptotic process);GO:0045095(keratin filament);GO:0…	04915(Estrogen signaling pathway)	K07604	NA	keratin 18 [Source:NCBI gene;Acc:100126286]	protein_coding	1816.8	1324.85	1262.57	2206.46	2093.17	2292.86	0.668066	-0.581938	0.0817724	down	no
MSTRG.24837	DUSP7	ENSSSCT00000012510	GO:0000188(inactivation of MAPK activity);GO:0004721(phosphoprotein phosphatase activity);GO:0004725(protein tyrosine phosphatase activity);GO:0005737(cytoplasm);GO:0005829(cytosol);GO:0006470(protein dephosphorylation);GO:0008138(protein tyrosine/serine/threonine phosphatase activity);GO:0016311(dephosphorylation);GO:0016787(hydrolase activity);GO:0016791(phosphatase activity);GO:0017017(MAP kin…	04010(MAPK signaling pathway)	K04459	3.1.3.48;EC:3.1.3.16	dual specificity phosphatase 7 [Source:NCBI gene;Acc:100521473]	protein_coding	0.137038	0.18458	0.106416	0.326303	0.433001	0.249469	0.424312	-1.2368	0.0819104	down	no
MSTRG.67399	NRXN1;ENSSSCG00000026180	ENSSSCT00000054223;ENSSSCT00000060996;ENSSSCT00000044158;ENSSSCT00000022921;ENSSSCT00000054247;ENSSSCT00000009219	GO:0005246(calcium channel regulator activity);GO:0005730(nucleolus);GO:0005783(endoplasmic reticulum);GO:0005886(plasma membrane);GO:0007268(chemical synaptic transmission);GO:0007269(neurotransmitter secretion);GO:0007416(synapse assembly);GO:0007612(learning);GO:0009986(cell surface);GO:0030534(adult behavior);GO:0031965(nuclear membrane);GO:0031982(vesicle);GO:0032991(protein-containing compl…	04514(Cell adhesion molecules (CAMs));04514(Cell adhesion molecules (CAMs))	K07377	NA	neurexin 1 [Source:HGNC Symbol;Acc:HGNC:8008];neurexin 1 [Source:NCBI gene;Acc:100519087]	protein_coding	0.190499	0.330842	0.083392	0.110451	0.053294	0.0416456	2.94431	1.55793	0.0822283	up	no
MSTRG.74122	KRTCAP2	ENSSSCT00000007149;ENSSSCT00000054788	GO:0008250(oligosaccharyltransferase complex);GO:0016020(membrane);GO:0016021(integral component of membrane);GO:0042543(protein N-linked glycosylation via arginine);GO:0042543(protein N-linked glycosylation via arginine)	NA	NA	NA	keratinocyte associated protein 2 [Source:NCBI gene;Acc:100154274]	protein_coding	190.26	224.144	226.147	286.76	364.456	317.445	0.661274	-0.596679	0.0823177	down	no
MSTRG.47120	MAT2B	ENSSSCT00000055544;ENSSSCT00000025011	GO:0005634(nucleus);GO:0006556(S-adenosylmethionine biosynthetic process);GO:0006730(one-carbon metabolic process);GO:0019899(enzyme binding);GO:0048269(methionine adenosyltransferase complex);GO:0048270(methionine adenosyltransferase regulator activity);GO:0050790(regulation of catalytic activity);GO:0050790(regulation of catalytic activity)	00270(Cysteine and methionine metabolism);00270(Cysteine and methionine metabolism)	K00789	EC:2.5.1.6	methionine adenosyltransferase 2B [Source:NCBI gene;Acc:100217381]	protein_coding	5.65863	8.6148	9.69808	4.30713	3.95909	4.31758	1.90495	0.929754	0.0823364	up	no
MSTRG.81992	WWOX	ENSSSCT00000027541	GO:0001649(osteoblast differentiation);GO:0003713(transcription coactivator activity);GO:0005515(protein binding);GO:0005634(nucleus);GO:0005737(cytoplasm);GO:0005739(mitochondrion);GO:0005794(Golgi apparatus);GO:0005829(cytosol);GO:0005886(plasma membrane);GO:0005902(microvillus);GO:0019899(enzyme binding);GO:0030178(negative regulation of Wnt signaling pathway);GO:0045944(positive regulation of…	NA	NA	NA	WW domain containing oxidoreductase [Source:NCBI gene;Acc:100518839]	protein_coding	0.441856	0.246912	0.242854	0.358934	0.746827	0.644566	0.532255	-0.909809	0.0826546	down	no
MSTRG.92516	SFTA2	ENSSSCT00000056248	NA	NA	NA	NA	surfactant associated 2 [Source:NCBI gene;Acc:100520390]	protein_coding	1.18001	0.566265	2.54437	6.55861	5.05833	1.33144	0.331365	-1.59351	0.0827099	down	no
MSTRG.72244	MSC	ENSSSCT00000006781	GO:0000122(negative regulation of transcription by RNA polymerase II);GO:0000980(RNA polymerase II distal enhancer sequence-specific DNA binding);GO:0001227(DNA-binding transcription repressor activity, RNA polymerase II-specific);GO:0005634(nucleus);GO:0005654(nucleoplasm);GO:0014707(branchiomeric skeletal muscle development);GO:0046983(protein dimerization activity);GO:0060021(roof of mouth dev…	NA	K09072	NA	musculin [Source:NCBI gene;Acc:100155518]	protein_coding	0.557086	0.699263	1.05799	1.49897	1.89847	1.28971	0.493763	-1.01811	0.0827141	down	no
MSTRG.92905	TINAG	ENSSSCT00000023260;ENSSSCT00000001656;ENSSSCT00000031207	GO:0005044(scavenger receptor activity);GO:0005604(basement membrane);GO:0005615(extracellular space);GO:0006508(proteolysis);GO:0006898(receptor-mediated endocytosis);GO:0006955(immune response);GO:0007155(cell adhesion);GO:0008234(cysteine-type peptidase activity);GO:0030247(polysaccharide binding);GO:0030247(polysaccharide binding)	NA	NA	NA	tubulointerstitial nephritis antigen [Source:NCBI gene;Acc:100153159]	protein_coding	0.0001	0.215035	0.0001	0.491057	0.564947	0.0992305	0.186313	-2.4242	0.0828669	down	no
MSTRG.3632	CALHM5	ENSSSCT00000062615	GO:0016020(membrane);GO:0016021(integral component of membrane)	NA	NA	NA	calcium homeostasis modulator family member 5 [Source:NCBI gene;Acc:100738794]	protein_coding	1.23742	1.73333	1.39389	0.267186	0.380603	1.02532	2.6087	1.38333	0.0829631	up	no
MSTRG.65112	SLC20A1	ENSSSCT00000059671;ENSSSCT00000058038	GO:0005315(inorganic phosphate transmembrane transporter activity);GO:0005886(plasma membrane);GO:0006817(phosphate ion transport);GO:0016020(membrane);GO:0016021(integral component of membrane);GO:0031214(biomineral tissue development);GO:0055085(transmembrane transport);GO:0055085(transmembrane transport)	NA	K14640	NA	solute carrier family 20 member 1 [Source:NCBI gene;Acc:100518065]	protein_coding	7.4831	7.19446	17.9661	15.9764	27.2386	16.9848	0.542255	-0.882957	0.0832228	down	no
MSTRG.17368	MZT1	ENSSSCT00000048548	GO:0005813(centrosome);GO:0005819(spindle);GO:0008274(gamma-tubulin ring complex);GO:0033566(gamma-tubulin complex localization)	NA	K18633	NA	mitotic spindle organizing protein 1 [Source:NCBI gene;Acc:100521289]	protein_coding	4.35434	8.44037	6.14053	2.99519	3.04945	3.66662	1.94982	0.963343	0.0834215	up	no
MSTRG.30768	C21orf91	ENSSSCT00000053190	GO:0021895(cerebral cortex neuron differentiation);GO:0060999(positive regulation of dendritic spine development)	NA	NA	NA	chromosome 13 C21orf91 homolog [Source:NCBI gene;Acc:100736918]	protein_coding	0.276274	0.560257	0.470247	0.243345	1.5051	1.09377	0.459775	-1.121	0.083565	down	no
MSTRG.20186	NBR1;TMEM106A	ENSSSCT00000066300;ENSSSCT00000050447;ENSSSCT00000051339;ENSSSCT00000062070;ENSSSCT00000040257;ENSSSCT00000051328;ENSSSCT00000027389;ENSSSCT00000060322;ENSSSCT00000023596;ENSSSCT00000055012	GO:0000407(phagophore assembly site);GO:0005515(protein binding);GO:0005654(nucleoplasm);GO:0005739(mitochondrion);GO:0005770(late endosome);GO:0005776(autophagosome);GO:0005829(cytosol);GO:0008270(zinc ion binding);GO:0016236(macroautophagy);GO:0016604(nuclear body);GO:0030500(regulation of bone mineralization);GO:0032872(regulation of stress-activated MAPK cascade);GO:0043130(ubiquitin binding)…	04137(Mitophagy - animal);04137(Mitophagy - animal)	K17987	NA	NBR1, autophagy cargo receptor [Source:NCBI gene;Acc:100625110];transmembrane protein 106A [Source:NCBI gene;Acc:100624959]	protein_coding	0.792643	1.09329	0.844439	1.46477	1.38856	1.45172	0.634227	-0.656929	0.0837023	down	no
MSTRG.66883	SPRED2	ENSSSCT00000009151;ENSSSCT00000046670	GO:0000188(inactivation of MAPK activity);GO:0005173(stem cell factor receptor binding);GO:0005886(plasma membrane);GO:0007275(multicellular organism development);GO:0009966(regulation of signal transduction);GO:0010801(negative regulation of peptidyl-threonine phosphorylation);GO:0016020(membrane);GO:0019901(protein kinase binding);GO:0030291(protein serine/threonine kinase inhibitor activity);G…	NA	K04703	NA	sprouty related EVH1 domain containing 2 [Source:NCBI gene;Acc:100518067]	protein_coding	0.124466	0.249048	0.252002	0.133628	0.375968	0.912745	0.439779	-1.18515	0.083972	down	no
MSTRG.20633	ATP5MC1	ENSSSCT00000019098	GO:0000276(mitochondrial proton-transporting ATP synthase complex, coupling factor F(o));GO:0005739(mitochondrion);GO:0006811(ion transport);GO:0008289(lipid binding);GO:0015078(proton transmembrane transporter activity);GO:0015986(ATP synthesis coupled proton transport);GO:0015991(ATP hydrolysis coupled proton transport);GO:0016020(membrane);GO:0016021(integral component of membrane);GO:0033177(…	00190(Oxidative phosphorylation);04714(Thermogenesis);05010(Alzheimer disease);05012(Parkinson disease);05016(Huntington disease)	K02128	NA	ATP synthase membrane subunit c locus 1 [Source:NCBI gene;Acc:574054]	protein_coding	1081.52	1085.91	1462.63	1357.09	2440.91	1946.76	0.631892	-0.662251	0.0842318	down	no
MSTRG.6035	CERS3	ENSSSCT00000005321	GO:0003677(DNA binding);GO:0005634(nucleus);GO:0005783(endoplasmic reticulum);GO:0016020(membrane);GO:0016021(integral component of membrane);GO:0030148(sphingolipid biosynthetic process);GO:0030216(keratinocyte differentiation);GO:0046513(ceramide biosynthetic process);GO:0050291(sphingosine N-acyltransferase activity)	00600(Sphingolipid metabolism);04071(Sphingolipid signaling pathway)	K04710	EC:2.3.1.24	ceramide synthase 3 [Source:NCBI gene;Acc:100152265]	protein_coding	0.458887	0.114277	0.350541	0.0489541	0.138132	0.0386729	4.09155	2.03265	0.084456	up	no
MSTRG.97058	JDP2	ENSSSCT00000058955;ENSSSCT00000059293	GO:0000122(negative regulation of transcription by RNA polymerase II);GO:0000978(RNA polymerase II proximal promoter sequence-specific DNA binding);GO:0001227(DNA-binding transcription repressor activity, RNA polymerase II-specific);GO:0003677(DNA binding);GO:0003682(chromatin binding);GO:0003700(DNA-binding transcription factor activity);GO:0003714(transcription corepressor activity);GO:0005634(…	NA	K09033	NA	Jun dimerization protein 2 [Source:NCBI gene;Acc:100624820]	protein_coding	10.1558	13.2749	11.9833	6.43961	6.49498	5.80436	1.88985	0.918274	0.0846392	up	no
MSTRG.77769	LRP1	ENSSSCT00000033479	GO:0005509(calcium ion binding);GO:0005515(protein binding);GO:0005769(early endosome);GO:0006898(receptor-mediated endocytosis);GO:0006909(phagocytosis);GO:0010942(positive regulation of cell death);GO:0016020(membrane);GO:0016021(integral component of membrane);GO:0016323(basolateral plasma membrane);GO:0016964(alpha-2 macroglobulin receptor activity);GO:0032050(clathrin heavy chain binding);GO…	04979(Cholesterol metabolism);05010(Alzheimer disease);05144(Malaria)	K04550	NA	LDL receptor related protein 1 [Source:NCBI gene;Acc:100514839]	protein_coding	0.283258	0.189546	0.208555	0.175239	0.520372	0.688686	0.492205	-1.02267	0.0847621	down	no
MSTRG.84697	XRCC1	ENSSSCT00000054495;ENSSSCT00000003392	GO:0000012(single strand break repair);GO:0000784(nuclear chromosome, telomeric region);GO:0000790(nuclear chromatin);GO:0003684(damaged DNA binding);GO:0005634(nucleus);GO:0005730(nucleolus);GO:0006281(DNA repair);GO:0006284(base-excision repair);GO:0006303(double-strand break repair via nonhomologous end joining);GO:0010836(negative regulation of protein ADP-ribosylation);GO:0019899(enzyme bind…	03410(Base excision repair);03410(Base excision repair)	K10803	NA	X-ray repair cross complementing 1 [Source:NCBI gene;Acc:100519604]	protein_coding	1.45246	1.7463	1.55427	2.5732	2.76403	2.75863	0.587094	-0.768336	0.0849836	down	no
MSTRG.64788	ENSSSCG00000008001	ENSSSCT00000008769	GO:0007160(cell-matrix adhesion);GO:0009986(cell surface)	NA	K20733	NA	mesothelin [Source:NCBI gene;Acc:100524016]	protein_coding	4.70782	2.91985	1.99426	5.85573	5.70396	3.97222	0.619494	-0.690837	0.0849858	down	no
MSTRG.19673	AXIN2	ENSSSCT00000018794;ENSSSCT00000055385	GO:0001756(somitogenesis);GO:0001934(positive regulation of protein phosphorylation);GO:0001957(intramembranous ossification);GO:0003139(secondary heart field specification);GO:0003413(chondrocyte differentiation involved in endochondral bone morphogenesis);GO:0005634(nucleus);GO:0005737(cytoplasm);GO:0005813(centrosome);GO:0008283(cell population proliferation);GO:0008285(negative regulation of …	04310(Wnt signaling pathway);04390(Hippo signaling pathway);04550(Signaling pathways regulating pluripotency of stem cells);04934(Cushing syndrome);05165(Human papillomavirus infection);05200(Pathways in cancer);05210(Colorectal cancer);05213(Endometrial cancer);05217(Basal cell carcinoma);05224(Breast cancer);05225(Hepatocellular carcinoma);05226(Gastric cancer);05226(Gastric cancer)	K04385	NA	axin 2 [Source:NCBI gene;Acc:100739604]	protein_coding	0.547438	0.13325	0.671213	0.672528	1.43661	1.07725	0.424273	-1.23693	0.0850327	down	no
MSTRG.909	LATS1	ENSSSCT00000064835;ENSSSCT00000004541	GO:0000082(G1/S transition of mitotic cell cycle);GO:0000086(G2/M transition of mitotic cell cycle);GO:0000166(nucleotide binding);GO:0000278(mitotic cell cycle);GO:0000287(magnesium ion binding);GO:0000819(sister chromatid segregation);GO:0000922(spindle pole);GO:0001827(inner cell mass cell fate commitment);GO:0001828(inner cell mass cellular morphogenesis);GO:0004672(protein kinase activity);G…	04390(Hippo signaling pathway);04392(Hippo signaling pathway - multiple species);04392(Hippo signaling pathway - multiple species)	K08791	EC:2.7.11.1	large tumor suppressor kinase 1 [Source:NCBI gene;Acc:100152165]	protein_coding	0.63749	1.24918	1.28797	0.613174	0.457428	0.379329	2.18951	1.13061	0.0850889	up	no
[truncated: 19,059 more rows]
