# Supplementary material for: Transcriptome Analysis of mRNAs and Long Non-Coding RNAs During Subsequent Embryo Development of Porcine Cloned Zygotes After Vitrification
Source: Front Genet. 2021 Dec 17;12:753327. doi: 10.3389/fgene.2021.753327 (PMC8718616; doi:10.3389/fgene.2021.753327)
Supplement: Supplementary file 13 [file Table13.XLSX]

## Sheet: GO enrichment
GO_ID	GO_Term	GO_function	GO_class	S gene number	TS gene number	B gene number	TB gene number	pvalue
GO:0070314	G1 to G0 transition	biological_process	5	3	410	16	16274	0.00696363
GO:0060061	Spemann organizer formation	biological_process	5	2	410	7	16274	0.0122268
GO:0045686	negative regulation of glial cell differentiation	biological_process	11	2	410	7	16274	0.0122268
GO:0002726	positive regulation of T cell cytokine production	biological_process	11	3	410	21	16274	0.0150717
GO:0097677	STAT family protein binding	molecular_function	5	2	410	8	16274	0.0160328
GO:0031077	post-embryonic camera-type eye development	biological_process	9	2	410	8	16274	0.0160328
GO:0061574	ASAP complex	cellular_component	4	2	410	8	16274	0.0160328
GO:1901382	regulation of chorionic trophoblast cell proliferation	biological_process	7	2	410	8	16274	0.0160328
GO:0060715	syncytiotrophoblast cell differentiation involved in labyrinthine layer development	biological_process	6	2	410	8	16274	0.0160328
GO:0098641	cadherin binding involved in cell-cell adhesion	molecular_function	7	2	410	9	16274	0.0202733
GO:0021912	regulation of transcription from RNA polymerase II promoter involved in spinal cord motor neuron fate specification	biological_process	11	2	410	9	16274	0.0202733
GO:0021913	regulation of transcription from RNA polymerase II promoter involved in ventral spinal cord interneuron specification	biological_process	11	2	410	10	16274	0.0249243
GO:0004421	hydroxymethylglutaryl-CoA synthase activity	molecular_function	7	2	410	10	16274	0.0249243
GO:0045687	positive regulation of glial cell differentiation	biological_process	11	2	410	10	16274	0.0249243
GO:0098636	protein complex involved in cell adhesion	cellular_component	4	2	410	11	16274	0.0299624
GO:0000578	embryonic axis specification	biological_process	6	2	410	12	16274	0.0353653
GO:0008595	anterior/posterior axis specification, embryo	biological_process	7	2	410	12	16274	0.0353653
GO:0035583	sequestering of TGFbeta in extracellular matrix	biological_process	11	2	410	12	16274	0.0353653
GO:0005922	connexin complex	cellular_component	6	4	410	50	16274	0.0368324
GO:0043425	bHLH transcription factor binding	molecular_function	7	4	410	50	16274	0.0368324
GO:0010825	positive regulation of centrosome duplication	biological_process	10	2	410	13	16274	0.0411114
GO:0071219	cellular response to molecule of bacterial origin	biological_process	7	2	410	13	16274	0.0411114
GO:0050819	negative regulation of coagulation	biological_process	7	2	410	13	16274	0.0411114
GO:0005587	collagen type IV trimer	cellular_component	6	2	410	13	16274	0.0411114
GO:0060718	chorionic trophoblast cell differentiation	biological_process	6	2	410	13	16274	0.0411114
GO:0099122	RNA polymerase II C-terminal domain binding	molecular_function	8	2	410	13	16274	0.0411114
GO:0060415	muscle tissue morphogenesis	biological_process	6	2	410	14	16274	0.0471803
GO:0060631	regulation of meiosis I	biological_process	9	1	410	2	16274	0.0497539
GO:0140212	regulation of long-chain fatty acid import into cell	biological_process	9	1	410	2	16274	0.0497539
GO:0080182	histone H3-K4 trimethylation	biological_process	13	3	410	34	16274	0.0534228
GO:0016328	lateral plasma membrane	cellular_component	5	5	410	82	16274	0.0559518
GO:0007076	mitotic chromosome condensation	biological_process	10	3	410	35	16274	0.0573796
GO:0021695	cerebellar cortex development	biological_process	5	2	410	16	16274	0.0602074
GO:0060561	apoptotic process involved in morphogenesis	biological_process	8	2	410	16	16274	0.0602074
GO:0048743	positive regulation of skeletal muscle fiber development	biological_process	9	2	410	16	16274	0.0602074
GO:0033689	negative regulation of osteoblast proliferation	biological_process	8	2	410	16	16274	0.0602074
GO:0003309	type B pancreatic cell differentiation	biological_process	10	2	410	16	16274	0.0602074
GO:0097211	cellular response to gonadotropin-releasing hormone	biological_process	8	2	410	17	16274	0.0671284
GO:1901388	regulation of transforming growth factor beta activation	biological_process	8	2	410	17	16274	0.0671284
GO:0043651	linoleic acid metabolic process	biological_process	11	2	410	17	16274	0.0671284
GO:1902495	transmembrane transporter complex	cellular_component	5	1	410	3	16274	0.0736969
GO:0070525	tRNA threonylcarbamoyladenosine metabolic process	biological_process	9	1	410	3	16274	0.0736969
GO:0018117	protein adenylylation	biological_process	10	1	410	3	16274	0.0736969
GO:0099004	calmodulin dependent kinase signaling pathway	biological_process	5	1	410	3	16274	0.0736969
GO:0070733	protein adenylyltransferase activity	molecular_function	8	1	410	3	16274	0.0736969
GO:0086037	sodium:potassium-exchanging ATPase activity involved in regulation of cardiac muscle cell membrane potential	molecular_function	12	1	410	3	16274	0.0736969
GO:2000697	negative regulation of epithelial cell differentiation involved in kidney development	biological_process	9	1	410	3	16274	0.0736969
GO:0035262	gonad morphogenesis	biological_process	5	1	410	3	16274	0.0736969
GO:0001971	negative regulation of activation of membrane attack complex	biological_process	9	1	410	3	16274	0.0736969
GO:0005592	collagen type XI trimer	cellular_component	6	1	410	3	16274	0.0736969
GO:0060116	vestibular receptor cell morphogenesis	biological_process	6	1	410	3	16274	0.0736969
GO:0006971	hypotonic response	biological_process	6	1	410	3	16274	0.0736969
GO:0001848	complement binding	molecular_function	5	1	410	3	16274	0.0736969
GO:0040040	thermosensory behavior	biological_process	4	1	410	3	16274	0.0736969
GO:0005921	gap junction	cellular_component	5	4	410	63	16274	0.0742131
GO:2001034	positive regulation of double-strand break repair via nonhomologous end joining	biological_process	12	2	410	18	16274	0.0742974
GO:0030516	regulation of axon extension	biological_process	7	2	410	18	16274	0.0742974
GO:0033617	mitochondrial respiratory chain complex IV assembly	biological_process	10	3	410	39	16274	0.0745268
GO:0017151	DEAD/H-box RNA helicase binding	molecular_function	6	2	410	19	16274	0.0816976
GO:2000810	regulation of bicellular tight junction assembly	biological_process	7	2	410	19	16274	0.0816976
GO:0035563	positive regulation of chromatin binding	biological_process	7	2	410	19	16274	0.0816976
GO:0007517	muscle organ development	biological_process	6	3	410	41	16274	0.0838542
GO:0060670	branching involved in labyrinthine layer morphogenesis	biological_process	5	2	410	20	16274	0.0893129
GO:0034244	negative regulation of transcription elongation from RNA polymerase II promoter	biological_process	11	2	410	20	16274	0.0893129
GO:0099645	neurotransmitter receptor localization to postsynaptic specialization membrane	biological_process	8	2	410	20	16274	0.0893129
GO:1901741	positive regulation of myoblast fusion	biological_process	11	3	410	43	16274	0.0936525
GO:1903903	regulation of establishment of T cell polarity	biological_process	9	1	410	4	16274	0.0970381
GO:0021858	GABAergic neuron differentiation in basal ganglia	biological_process	8	1	410	4	16274	0.0970381
GO:0002920	regulation of humoral immune response	biological_process	7	1	410	4	16274	0.0970381
GO:0061507	cyclic-GMP-AMP binding	molecular_function	7	1	410	4	16274	0.0970381
GO:0035370	UBC13-UEV1A complex	cellular_component	6	1	410	4	16274	0.0970381
GO:0097066	response to thyroid hormone	biological_process	6	1	410	4	16274	0.0970381
GO:0006566	threonine metabolic process	biological_process	11	1	410	4	16274	0.0970381
GO:0051734	ATP-dependent polynucleotide kinase activity	molecular_function	8	1	410	4	16274	0.0970381
GO:1902946	protein localization to early endosome	biological_process	9	1	410	4	16274	0.0970381
GO:0093001	glycolysis from storage polysaccharide through glucose-1-phosphate	biological_process	8	1	410	4	16274	0.0970381
GO:0060330	regulation of response to interferon-gamma	biological_process	8	1	410	4	16274	0.0970381
GO:1902336	positive regulation of retinal ganglion cell axon guidance	biological_process	12	1	410	4	16274	0.0970381
GO:0031371	ubiquitin conjugating enzyme complex	cellular_component	5	1	410	4	16274	0.0970381
GO:2001065	mannan binding	molecular_function	6	1	410	4	16274	0.0970381
GO:0036364	transforming growth factor beta1 activation	biological_process	5	1	410	4	16274	0.0970381
GO:0039528	cytoplasmic pattern recognition receptor signaling pathway in response to virus	biological_process	8	1	410	4	16274	0.0970381
GO:2000431	regulation of cytokinesis, actomyosin contractile ring assembly	biological_process	10	1	410	4	16274	0.0970381
GO:0034359	mature chylomicron	cellular_component	6	1	410	4	16274	0.0970381
GO:0048073	regulation of eye pigmentation	biological_process	6	1	410	4	16274	0.0970381
GO:1902216	positive regulation of interleukin-4-mediated signaling pathway	biological_process	10	1	410	4	16274	0.0970381
GO:0033570	transferrin transmembrane transporter activity	molecular_function	NA	1	410	4	16274	0.0970381
GO:0022605	mammalian oogenesis stage	biological_process	5	1	410	4	16274	0.0970381
GO:0050115	myosin-light-chain-phosphatase activity	molecular_function	9	1	410	4	16274	0.0970381
GO:0032208	negative regulation of telomere maintenance via recombination	biological_process	11	1	410	4	16274	0.0970381
GO:0008405	arachidonic acid 11,12-epoxygenase activity	molecular_function	8	1	410	4	16274	0.0970381
GO:1990923	PET complex	cellular_component	4	1	410	4	16274	0.0970381
GO:0098746	fast, calcium ion-dependent exocytosis of neurotransmitter	biological_process	11	1	410	4	16274	0.0970381
GO:0000821	regulation of arginine metabolic process	biological_process	10	1	410	4	16274	0.0970381
GO:0032440	2-alkenal reductase [NAD(P)] activity	molecular_function	7	1	410	4	16274	0.0970381
GO:0072213	metanephric capsule development	biological_process	8	1	410	4	16274	0.0970381
GO:0038161	prolactin signaling pathway	biological_process	6	1	410	4	16274	0.0970381
GO:0097475	motor neuron migration	biological_process	8	1	410	4	16274	0.0970381
GO:1903906	regulation of plasma membrane raft polarization	biological_process	7	1	410	4	16274	0.0970381
GO:0045210	FasL biosynthetic process	biological_process	9	1	410	4	16274	0.0970381
GO:0032608	interferon-beta production	biological_process	6	1	410	4	16274	0.0970381
GO:1990913	sperm head plasma membrane	cellular_component	5	1	410	4	16274	0.0970381
GO:0004617	phosphoglycerate dehydrogenase activity	molecular_function	7	1	410	4	16274	0.0970381
GO:1990280	RNA localization to chromatin	biological_process	6	1	410	4	16274	0.0970381
GO:0097017	renal protein absorption	biological_process	7	1	410	4	16274	0.0970381
GO:0047273	galactosylgalactosylglucosylceramide beta-D-acetylgalactosaminyltransferase activity	molecular_function	8	1	410	4	16274	0.0970381
GO:1902721	negative regulation of prolactin secretion	biological_process	11	1	410	4	16274	0.0970381
GO:0051154	negative regulation of striated muscle cell differentiation	biological_process	9	1	410	4	16274	0.0970381
GO:0072739	response to anisomycin	biological_process	7	1	410	4	16274	0.0970381
GO:0004043	L-aminoadipate-semialdehyde dehydrogenase activity	molecular_function	7	1	410	4	16274	0.0970381
GO:0072716	response to actinomycin D	biological_process	6	1	410	4	16274	0.0970381
GO:0051122	hepoxilin biosynthetic process	biological_process	12	1	410	4	16274	0.0970381
GO:0090387	phagolysosome assembly involved in apoptotic cell clearance	biological_process	10	1	410	4	16274	0.0970381
GO:0071614	linoleic acid epoxygenase activity	molecular_function	6	1	410	4	16274	0.0970381
GO:0017130	poly(C) RNA binding	molecular_function	9	1	410	4	16274	0.0970381
GO:0008404	arachidonic acid 14,15-epoxygenase activity	molecular_function	8	1	410	4	16274	0.0970381
GO:0006862	nucleotide transport	biological_process	8	1	410	4	16274	0.0970381
GO:0071911	synchronous neurotransmitter secretion	biological_process	7	1	410	4	16274	0.0970381
GO:0098577	inactive sex chromosome	cellular_component	8	1	410	4	16274	0.0970381
GO:0051303	establishment of chromosome localization	biological_process	7	1	410	4	16274	0.0970381
GO:0008488	gamma-glutamyl carboxylase activity	molecular_function	7	1	410	4	16274	0.0970381
GO:0017018	myosin phosphatase activity	molecular_function	10	1	410	4	16274	0.0970381
GO:0103025	alpha-amylase activity (releasing maltohexaose)	molecular_function	7	1	410	4	16274	0.0970381
GO:0033961	cis-stilbene-oxide hydrolase activity	molecular_function	7	1	410	4	16274	0.0970381
GO:0008443	phosphofructokinase activity	molecular_function	7	1	410	4	16274	0.0970381
GO:0043618	regulation of transcription from RNA polymerase II promoter in response to stress	biological_process	10	1	410	4	16274	0.0970381
GO:1905240	negative regulation of canonical Wnt signaling pathway involved in osteoblast differentiation	biological_process	9	1	410	4	16274	0.0970381
GO:0007056	spindle assembly involved in female meiosis	biological_process	5	1	410	4	16274	0.0970381
GO:0004556	alpha-amylase activity	molecular_function	8	1	410	4	16274	0.0970381
GO:0034213	quinolinate catabolic process	biological_process	7	1	410	4	16274	0.0970381
GO:0072267	metanephric capsule specification	biological_process	7	1	410	4	16274	0.0970381
GO:0044340	canonical Wnt signaling pathway involved in regulation of cell proliferation	biological_process	9	1	410	4	16274	0.0970381
GO:0031962	mineralocorticoid receptor binding	molecular_function	9	1	410	4	16274	0.0970381
GO:0060678	dichotomous subdivision of terminal units involved in ureteric bud branching	biological_process	8	1	410	4	16274	0.0970381
GO:2000802	positive regulation of endocardial cushion to mesenchymal transition involved in heart valve formation	biological_process	11	1	410	4	16274	0.0970381
GO:0051736	ATP-dependent polyribonucleotide 5'-hydroxyl-kinase activity	molecular_function	9	1	410	4	16274	0.0970381
GO:1902204	positive regulation of hepatocyte growth factor receptor signaling pathway	biological_process	9	1	410	4	16274	0.0970381
GO:0072710	response to hydroxyurea	biological_process	6	1	410	4	16274	0.0970381
GO:0044092	negative regulation of molecular function	biological_process	5	1	410	4	16274	0.0970381
GO:0072570	ADP-D-ribose binding	molecular_function	6	1	410	4	16274	0.0970381
GO:0009134	nucleoside diphosphate catabolic process	biological_process	9	1	410	4	16274	0.0970381
GO:0097712	vesicle targeting, trans-Golgi to periciliary membrane compartment	biological_process	6	1	410	4	16274	0.0970381
GO:0043000	Golgi to plasma membrane CFTR protein transport	biological_process	11	1	410	4	16274	0.0970381
GO:0042774	plasma membrane ATP synthesis coupled electron transport	biological_process	9	1	410	4	16274	0.0970381
GO:0004998	transferrin receptor activity	molecular_function	4	1	410	4	16274	0.0970381
GO:0051733	polydeoxyribonucleotide kinase activity	molecular_function	8	1	410	4	16274	0.0970381
GO:0072076	nephrogenic mesenchyme development	biological_process	8	1	410	4	16274	0.0970381
GO:0060386	synapse assembly involved in innervation	biological_process	7	1	410	4	16274	0.0970381
GO:0045509	interleukin-27 receptor activity	molecular_function	8	1	410	4	16274	0.0970381
GO:0004925	prolactin receptor activity	molecular_function	7	1	410	4	16274	0.0970381
GO:0051120	hepoxilin A3 synthase activity	molecular_function	5	1	410	4	16274	0.0970381
GO:0006408	snRNA export from nucleus	biological_process	11	1	410	4	16274	0.0970381
GO:2000408	negative regulation of T cell extravasation	biological_process	9	1	410	4	16274	0.0970381
GO:0042564	NLS-dependent protein nuclear import complex	cellular_component	5	1	410	4	16274	0.0970381
GO:1904772	response to tetrachloromethane	biological_process	6	1	410	4	16274	0.0970381
GO:1903770	negative regulation of beta-galactosidase activity	biological_process	8	1	410	4	16274	0.0970381
GO:2000793	cell proliferation involved in heart valve development	biological_process	4	1	410	4	16274	0.0970381
GO:0035438	cyclic-di-GMP binding	molecular_function	5	1	410	4	16274	0.0970381
GO:0006198	cAMP catabolic process	biological_process	12	1	410	4	16274	0.0970381
GO:0072720	response to dithiothreitol	biological_process	6	1	410	4	16274	0.0970381
GO:0001096	TFIIF-class transcription factor complex binding	molecular_function	8	1	410	4	16274	0.0970381
GO:0038190	VEGF-activated neuropilin signaling pathway	biological_process	9	1	410	4	16274	0.0970381
GO:1901317	regulation of flagellated sperm motility	biological_process	7	1	410	4	16274	0.0970381
GO:0071284	cellular response to lead ion	biological_process	8	1	410	4	16274	0.0970381
GO:0072708	response to sorbitol	biological_process	7	1	410	4	16274	0.0970381
GO:1903909	regulation of receptor clustering	biological_process	9	1	410	4	16274	0.0970381
GO:0046355	mannan catabolic process	biological_process	10	1	410	4	16274	0.0970381
GO:1901529	positive regulation of anion channel activity	biological_process	9	1	410	4	16274	0.0970381
GO:0015114	phosphate ion transmembrane transporter activity	molecular_function	8	1	410	4	16274	0.0970381
GO:1905040	otic placode development	biological_process	6	1	410	4	16274	0.0970381
GO:0071387	cellular response to cortisol stimulus	biological_process	7	1	410	4	16274	0.0970381
GO:0004686	elongation factor-2 kinase activity	molecular_function	10	1	410	4	16274	0.0970381
GO:1905524	negative regulation of protein autoubiquitination	biological_process	12	1	410	4	16274	0.0970381
GO:1901898	negative regulation of relaxation of cardiac muscle	biological_process	8	1	410	4	16274	0.0970381
GO:0021526	medial motor column neuron differentiation	biological_process	7	1	410	4	16274	0.0970381
GO:1902378	VEGF-activated neuropilin signaling pathway involved in axon guidance	biological_process	10	1	410	4	16274	0.0970381
GO:0061682	seminal vesicle morphogenesis	biological_process	5	1	410	4	16274	0.0970381
GO:0004567	beta-mannosidase activity	molecular_function	8	1	410	4	16274	0.0970381
GO:0032173	septin collar	cellular_component	8	1	410	4	16274	0.0970381
GO:0035038	female pronucleus assembly	biological_process	7	1	410	4	16274	0.0970381
GO:1903235	positive regulation of calcium ion-dependent exocytosis of neurotransmitter	biological_process	11	1	410	4	16274	0.0970381
GO:1902889	protein localization to spindle microtubule	biological_process	11	1	410	4	16274	0.0970381
GO:0036333	hepatocyte homeostasis	biological_process	7	1	410	4	16274	0.0970381
GO:2001258	negative regulation of cation channel activity	biological_process	8	1	410	4	16274	0.0970381
GO:0150018	basal dendrite development	biological_process	9	1	410	4	16274	0.0970381
GO:2000812	regulation of barbed-end actin filament capping	biological_process	9	1	410	4	16274	0.0970381
GO:0035567	non-canonical Wnt signaling pathway	biological_process	8	3	410	45	16274	0.103896
GO:0036002	pre-mRNA binding	molecular_function	7	2	410	22	16274	0.105127
GO:0070878	primary miRNA binding	molecular_function	7	2	410	22	16274	0.105127
GO:0140289	protein mono-ADP-ribosylation	biological_process	10	2	410	22	16274	0.105127
GO:0021953	central nervous system neuron differentiation	biological_process	7	2	410	22	16274	0.105127
GO:2000648	positive regulation of stem cell proliferation	biological_process	8	2	410	22	16274	0.105127
GO:0005201	extracellular matrix structural constituent	molecular_function	4	6	410	130	16274	0.110698
GO:0032729	positive regulation of interferon-gamma production	biological_process	8	5	410	101	16274	0.11166
GO:0032609	interferon-gamma production	biological_process	5	2	410	23	16274	0.113298
GO:0006346	methylation-dependent chromatin silencing	biological_process	6	2	410	23	16274	0.113298
GO:0004818	glutamate-tRNA ligase activity	molecular_function	7	1	410	5	16274	0.119793
GO:0006433	prolyl-tRNA aminoacylation	biological_process	13	1	410	5	16274	0.119793
GO:0008592	regulation of Toll signaling pathway	biological_process	8	1	410	5	16274	0.119793
GO:1905408	negative regulation of creatine transmembrane transporter activity	biological_process	8	1	410	5	16274	0.119793
GO:0022027	interkinetic nuclear migration	biological_process	8	1	410	5	16274	0.119793
GO:0097452	GAIT complex	cellular_component	4	1	410	5	16274	0.119793
GO:0032474	otolith morphogenesis	biological_process	6	1	410	5	16274	0.119793
GO:0045605	negative regulation of epidermal cell differentiation	biological_process	9	1	410	5	16274	0.119793
GO:0004827	proline-tRNA ligase activity	molecular_function	7	1	410	5	16274	0.119793
GO:0036438	maintenance of lens transparency	biological_process	8	1	410	5	16274	0.119793
GO:0080154	regulation of fertilization	biological_process	6	1	410	5	16274	0.119793
GO:0006424	glutamyl-tRNA aminoacylation	biological_process	13	1	410	5	16274	0.119793
GO:0045445	myoblast differentiation	biological_process	6	2	410	25	16274	0.130096
GO:0097284	hepatocyte apoptotic process	biological_process	8	2	410	25	16274	0.130096
GO:0031295	T cell costimulation	biological_process	5	3	410	50	16274	0.131283
GO:0050750	low-density lipoprotein particle receptor binding	molecular_function	7	3	410	50	16274	0.131283
GO:0003950	NAD+ ADP-ribosyltransferase activity	molecular_function	7	3	410	50	16274	0.131283
GO:0043507	positive regulation of JUN kinase activity	biological_process	13	4	410	78	16274	0.133818
GO:0007154	cell communication	biological_process	4	4	410	78	16274	0.133818
GO:1990837	sequence-specific double-stranded DNA binding	molecular_function	8	3	410	51	16274	0.137038
GO:0033120	positive regulation of RNA splicing	biological_process	9	2	410	26	16274	0.138698
GO:0060713	labyrinthine layer morphogenesis	biological_process	5	1	410	6	16274	0.141975
GO:0002863	positive regulation of inflammatory response to antigenic stimulus	biological_process	10	1	410	6	16274	0.141975
GO:0010142	farnesyl diphosphate biosynthetic process, mevalonate pathway	biological_process	10	1	410	6	16274	0.141975
GO:0061441	renal artery morphogenesis	biological_process	8	1	410	6	16274	0.141975
GO:0071144	heteromeric SMAD protein complex	cellular_component	6	1	410	6	16274	0.141975
GO:0030644	cellular chloride ion homeostasis	biological_process	11	1	410	6	16274	0.141975
GO:0038131	neuregulin receptor activity	molecular_function	6	1	410	6	16274	0.141975
GO:1903894	regulation of IRE1-mediated unfolded protein response	biological_process	9	1	410	6	16274	0.141975
GO:1901666	positive regulation of NAD+ ADP-ribosyltransferase activity	biological_process	8	1	410	6	16274	0.141975
GO:0060978	angiogenesis involved in coronary vascular morphogenesis	biological_process	6	1	410	6	16274	0.141975
GO:2000327	positive regulation of nuclear receptor transcription coactivator activity	biological_process	6	1	410	6	16274	0.141975
GO:0021636	trigeminal nerve morphogenesis	biological_process	6	1	410	6	16274	0.141975
GO:0030618	transforming growth factor beta receptor, pathway-specific cytoplasmic mediator activity	molecular_function	5	1	410	6	16274	0.141975
GO:0032977	membrane insertase activity	molecular_function	5	1	410	6	16274	0.141975
GO:0019049	evasion or tolerance of host defenses by virus	biological_process	8	1	410	6	16274	0.141975
GO:0030658	transport vesicle membrane	cellular_component	7	1	410	6	16274	0.141975
GO:0002643	regulation of tolerance induction	biological_process	6	1	410	6	16274	0.141975
GO:0008063	Toll signaling pathway	biological_process	6	1	410	6	16274	0.141975
GO:0015888	thiamine transport	biological_process	7	1	410	6	16274	0.141975
GO:2000818	negative regulation of myoblast proliferation	biological_process	8	1	410	6	16274	0.141975
GO:0016603	glutaminyl-peptide cyclotransferase activity	molecular_function	7	1	410	6	16274	0.141975
GO:0051311	meiotic metaphase plate congression	biological_process	9	1	410	6	16274	0.141975
GO:0032979	protein insertion into mitochondrial inner membrane from matrix	biological_process	10	1	410	6	16274	0.141975
GO:0003431	growth plate cartilage chondrocyte development	biological_process	8	1	410	6	16274	0.141975
GO:0071848	positive regulation of ERK1 and ERK2 cascade via TNFSF11-mediated signaling	biological_process	13	1	410	6	16274	0.141975
GO:0022400	regulation of rhodopsin mediated signaling pathway	biological_process	9	1	410	6	16274	0.141975
GO:0060900	embryonic camera-type eye formation	biological_process	5	1	410	6	16274	0.141975
GO:0017186	peptidyl-pyroglutamic acid biosynthetic process, using glutaminyl-peptide cyclotransferase	biological_process	11	1	410	6	16274	0.141975
GO:0035984	cellular response to trichostatin A	biological_process	8	1	410	6	16274	0.141975
GO:0038146	chemokine (C-X-C motif) ligand 12 signaling pathway	biological_process	8	1	410	6	16274	0.141975
GO:0071812	positive regulation of fever generation by positive regulation of prostaglandin secretion	biological_process	12	1	410	6	16274	0.141975
GO:0023016	signal transduction by trans-phosphorylation	biological_process	11	1	410	6	16274	0.141975
GO:0048340	paraxial mesoderm morphogenesis	biological_process	7	1	410	6	16274	0.141975
GO:0006388	tRNA splicing, via endonucleolytic cleavage and ligation	biological_process	12	2	410	27	16274	0.14742
GO:0005890	sodium:potassium-exchanging ATPase complex	cellular_component	8	2	410	27	16274	0.14742
GO:1904469	positive regulation of tumor necrosis factor secretion	biological_process	10	2	410	27	16274	0.14742
GO:0001833	inner cell mass cell proliferation	biological_process	4	2	410	27	16274	0.14742
GO:0021895	cerebral cortex neuron differentiation	biological_process	8	2	410	27	16274	0.14742
GO:0016010	dystrophin-associated glycoprotein complex	cellular_component	5	2	410	27	16274	0.14742
GO:0005834	heterotrimeric G-protein complex	cellular_component	5	4	410	81	16274	0.14756
GO:0002230	positive regulation of defense response to virus by host	biological_process	9	3	410	53	16274	0.148799
GO:0008327	methyl-CpG binding	molecular_function	6	3	410	53	16274	0.148799
GO:0031076	embryonic camera-type eye development	biological_process	9	2	410	28	16274	0.15625
GO:0036376	sodium ion export across plasma membrane	biological_process	11	2	410	28	16274	0.15625
GO:0008392	arachidonic acid epoxygenase activity	molecular_function	7	2	410	28	16274	0.15625
GO:0019373	epoxygenase P450 pathway	biological_process	12	2	410	28	16274	0.15625
GO:0012507	ER to Golgi transport vesicle membrane	cellular_component	8	2	410	28	16274	0.15625
GO:0021799	cerebral cortex radially oriented cell migration	biological_process	10	2	410	28	16274	0.15625
GO:1900182	positive regulation of protein localization to nucleus	biological_process	9	3	410	55	16274	0.160871
GO:0014013	regulation of gliogenesis	biological_process	9	1	410	7	16274	0.1636
GO:2000574	regulation of microtubule motor activity	biological_process	7	1	410	7	16274	0.1636
GO:0032998	Fc-epsilon receptor I complex	cellular_component	7	1	410	7	16274	0.1636
GO:0034686	integrin alphav-beta8 complex	cellular_component	6	1	410	7	16274	0.1636
GO:1990822	basic amino acid transmembrane transport	biological_process	12	1	410	7	16274	0.1636
GO:2000317	negative regulation of T-helper 17 type immune response	biological_process	10	1	410	7	16274	0.1636
GO:0072563	endothelial microparticle	cellular_component	5	1	410	7	16274	0.1636
GO:0061891	calcium ion sensor activity	molecular_function	8	1	410	7	16274	0.1636
GO:0005171	hepatocyte growth factor receptor binding	molecular_function	7	1	410	7	16274	0.1636
GO:0014891	striated muscle atrophy	biological_process	8	1	410	7	16274	0.1636
GO:0007128	meiotic prophase I	biological_process	6	1	410	7	16274	0.1636
GO:0060741	prostate gland stromal morphogenesis	biological_process	5	1	410	7	16274	0.1636
GO:0006475	internal protein amino acid acetylation	biological_process	11	1	410	7	16274	0.1636
GO:0017111	nucleoside-triphosphatase activity	molecular_function	8	1	410	7	16274	0.1636
GO:0098963	dendritic transport of messenger ribonucleoprotein complex	biological_process	8	1	410	7	16274	0.1636
GO:1905839	negative regulation of telomeric D-loop disassembly	biological_process	12	1	410	7	16274	0.1636
GO:0097411	hypoxia-inducible factor-1alpha signaling pathway	biological_process	5	1	410	7	16274	0.1636
GO:1990498	mitotic spindle microtubule	cellular_component	9	1	410	7	16274	0.1636
GO:0001573	ganglioside metabolic process	biological_process	10	1	410	7	16274	0.1636
GO:0070966	nuclear-transcribed mRNA catabolic process, no-go decay	biological_process	12	1	410	7	16274	0.1636
GO:0042766	nucleosome mobilization	biological_process	7	1	410	7	16274	0.1636
GO:1990026	hippocampal mossy fiber expansion	cellular_component	7	1	410	7	16274	0.1636
GO:0004740	pyruvate dehydrogenase (acetyl-transferring) kinase activity	molecular_function	8	1	410	7	16274	0.1636
GO:0033178	proton-transporting two-sector ATPase complex, catalytic domain	cellular_component	5	1	410	7	16274	0.1636
GO:0031627	telomeric loop formation	biological_process	9	1	410	7	16274	0.1636
GO:0021649	vestibulocochlear nerve structural organization	biological_process	6	1	410	7	16274	0.1636
GO:0038189	neuropilin signaling pathway	biological_process	6	1	410	7	16274	0.1636
GO:0032982	myosin filament	cellular_component	5	1	410	7	16274	0.1636
GO:0051283	negative regulation of sequestering of calcium ion	biological_process	7	1	410	7	16274	0.1636
GO:0070106	interleukin-27-mediated signaling pathway	biological_process	7	1	410	7	16274	0.1636
GO:0060363	cranial suture morphogenesis	biological_process	6	1	410	7	16274	0.1636
GO:0046624	sphingolipid transporter activity	molecular_function	5	1	410	7	16274	0.1636
GO:0099572	postsynaptic specialization	cellular_component	4	1	410	7	16274	0.1636
GO:0004514	nicotinate-nucleotide diphosphorylase (carboxylating) activity	molecular_function	7	1	410	7	16274	0.1636
GO:1901300	positive regulation of hydrogen peroxide-mediated programmed cell death	biological_process	9	1	410	7	16274	0.1636
GO:0048632	negative regulation of skeletal muscle tissue growth	biological_process	8	1	410	7	16274	0.1636
GO:1904835	dorsal root ganglion morphogenesis	biological_process	7	1	410	7	16274	0.1636
GO:1905077	negative regulation of interleukin-17 secretion	biological_process	9	1	410	7	16274	0.1636
GO:2000276	negative regulation of oxidative phosphorylation uncoupler activity	biological_process	7	1	410	7	16274	0.1636
GO:0005967	mitochondrial pyruvate dehydrogenase complex	cellular_component	7	1	410	7	16274	0.1636
GO:0072210	metanephric nephron development	biological_process	6	1	410	7	16274	0.1636
GO:0032449	CBM complex	cellular_component	4	1	410	7	16274	0.1636
GO:0047522	15-oxoprostaglandin 13-oxidase activity	molecular_function	7	1	410	7	16274	0.1636
GO:0006924	activation-induced cell death of T cells	biological_process	10	1	410	7	16274	0.1636
GO:1905778	negative regulation of exonuclease activity	biological_process	9	1	410	7	16274	0.1636
GO:0071595	Nem1-Spo7 phosphatase complex	cellular_component	5	1	410	7	16274	0.1636
GO:1990269	RNA polymerase II C-terminal domain phosphoserine binding	molecular_function	8	1	410	7	16274	0.1636
GO:0045540	regulation of cholesterol biosynthetic process	biological_process	10	1	410	7	16274	0.1636
GO:0035993	deltoid tuberosity development	biological_process	5	1	410	7	16274	0.1636
GO:0017187	peptidyl-glutamic acid carboxylation	biological_process	11	1	410	7	16274	0.1636
GO:1904780	negative regulation of protein localization to centrosome	biological_process	7	1	410	7	16274	0.1636
GO:0090191	negative regulation of branching involved in ureteric bud morphogenesis	biological_process	10	1	410	7	16274	0.1636
GO:0035368	selenocysteine insertion sequence binding	molecular_function	8	1	410	7	16274	0.1636
GO:0014707	branchiomeric skeletal muscle development	biological_process	7	1	410	7	16274	0.1636
GO:0048269	methionine adenosyltransferase complex	cellular_component	5	1	410	7	16274	0.1636
GO:1990786	cellular response to dsDNA	biological_process	8	1	410	7	16274	0.1636
GO:0097149	centralspindlin complex	cellular_component	4	1	410	7	16274	0.1636
GO:0004478	methionine adenosyltransferase activity	molecular_function	6	1	410	7	16274	0.1636
GO:0045590	negative regulation of regulatory T cell differentiation	biological_process	11	1	410	7	16274	0.1636
GO:0060053	neurofilament cytoskeleton	cellular_component	8	1	410	7	16274	0.1636
GO:0097167	circadian regulation of translation	biological_process	10	1	410	7	16274	0.1636
GO:0090285	negative regulation of protein glycosylation in Golgi	biological_process	11	1	410	7	16274	0.1636
GO:1990349	gap junction-mediated intercellular transport	biological_process	7	1	410	7	16274	0.1636
GO:1902425	positive regulation of attachment of mitotic spindle microtubules to kinetochore	biological_process	9	1	410	7	16274	0.1636
GO:1903923	positive regulation of protein processing in phagocytic vesicle	biological_process	11	1	410	7	16274	0.1636
GO:0006348	chromatin silencing at telomere	biological_process	6	1	410	7	16274	0.1636
GO:0055025	positive regulation of cardiac muscle tissue development	biological_process	10	1	410	7	16274	0.1636
GO:1990845	adaptive thermogenesis	biological_process	4	1	410	7	16274	0.1636
GO:0090259	regulation of retinal ganglion cell axon guidance	biological_process	11	1	410	7	16274	0.1636
GO:0099502	calcium-dependent activation of synaptic vesicle fusion	biological_process	11	1	410	7	16274	0.1636
GO:0050436	microfibril binding	molecular_function	4	1	410	7	16274	0.1636
GO:0001923	B-1 B cell differentiation	biological_process	10	1	410	7	16274	0.1636
GO:0042094	interleukin-2 biosynthetic process	biological_process	8	1	410	7	16274	0.1636
GO:0071801	regulation of podosome assembly	biological_process	7	1	410	7	16274	0.1636
GO:0060708	spongiotrophoblast differentiation	biological_process	6	1	410	7	16274	0.1636
GO:2000210	positive regulation of anoikis	biological_process	10	1	410	7	16274	0.1636
GO:0050254	rhodopsin kinase activity	molecular_function	8	1	410	7	16274	0.1636
GO:0072268	pattern specification involved in metanephros development	biological_process	6	1	410	7	16274	0.1636
GO:0000822	inositol hexakisphosphate binding	molecular_function	5	1	410	7	16274	0.1636
GO:0016098	monoterpenoid metabolic process	biological_process	9	1	410	7	16274	0.1636
GO:0042129	regulation of T cell proliferation	biological_process	10	2	410	29	16274	0.165176
GO:0050910	detection of mechanical stimulus involved in sensory perception of sound	biological_process	6	2	410	30	16274	0.17419
GO:0050678	regulation of epithelial cell proliferation	biological_process	7	2	410	30	16274	0.17419
GO:2001222	regulation of neuron migration	biological_process	8	2	410	31	16274	0.18328
GO:0033673	negative regulation of kinase activity	biological_process	11	2	410	31	16274	0.18328
GO:0051693	actin filament capping	biological_process	10	2	410	31	16274	0.18328
GO:0030195	negative regulation of blood coagulation	biological_process	8	2	410	31	16274	0.18328
GO:0006873	cellular ion homeostasis	biological_process	8	1	410	8	16274	0.184681
GO:0035989	tendon development	biological_process	7	1	410	8	16274	0.184681
GO:0030263	apoptotic chromosome condensation	biological_process	10	1	410	8	16274	0.184681
GO:0090240	positive regulation of histone H4 acetylation	biological_process	12	1	410	8	16274	0.184681
GO:0017110	nucleoside-diphosphatase activity	molecular_function	8	1	410	8	16274	0.184681
GO:0016422	mRNA (2'-O-methyladenosine-N6-)-methyltransferase activity	molecular_function	9	1	410	8	16274	0.184681
GO:0150020	basal dendrite arborization	biological_process	11	1	410	8	16274	0.184681
GO:0060385	axonogenesis involved in innervation	biological_process	10	1	410	8	16274	0.184681
GO:0042089	cytokine biosynthetic process	biological_process	7	1	410	8	16274	0.184681
GO:0021524	visceral motor neuron differentiation	biological_process	8	1	410	8	16274	0.184681
GO:0048841	regulation of axon extension involved in axon guidance	biological_process	8	1	410	8	16274	0.184681
GO:0003253	cardiac neural crest cell migration involved in outflow tract morphogenesis	biological_process	9	1	410	8	16274	0.184681
GO:0051048	negative regulation of secretion	biological_process	8	1	410	8	16274	0.184681
GO:0050951	sensory perception of temperature stimulus	biological_process	7	1	410	8	16274	0.184681
GO:1904430	negative regulation of t-circle formation	biological_process	11	1	410	8	16274	0.184681
GO:0040001	establishment of mitotic spindle localization	biological_process	9	1	410	8	16274	0.184681
GO:0043021	ribonucleoprotein complex binding	molecular_function	5	4	410	90	16274	0.191731
GO:1990404	protein ADP-ribosylase activity	molecular_function	7	2	410	32	16274	0.192437
GO:0002076	osteoblast development	biological_process	6	2	410	32	16274	0.192437
GO:0030889	negative regulation of B cell proliferation	biological_process	11	2	410	33	16274	0.201652
GO:0042462	eye photoreceptor cell development	biological_process	8	2	410	33	16274	0.201652
GO:0048596	embryonic camera-type eye morphogenesis	biological_process	8	2	410	33	16274	0.201652
GO:2000773	negative regulation of cellular senescence	biological_process	7	2	410	33	16274	0.201652
GO:2000278	regulation of DNA biosynthetic process	biological_process	9	1	410	9	16274	0.205231
GO:1903142	positive regulation of establishment of endothelial barrier	biological_process	10	1	410	9	16274	0.205231
GO:0072676	lymphocyte migration	biological_process	5	1	410	9	16274	0.205231
GO:2000646	positive regulation of receptor catabolic process	biological_process	8	1	410	9	16274	0.205231
GO:0002520	immune system development	biological_process	4	1	410	9	16274	0.205231
GO:0052857	NADPHX epimerase activity	molecular_function	6	1	410	9	16274	0.205231
GO:0097176	epoxide metabolic process	biological_process	6	1	410	9	16274	0.205231
GO:0045066	regulatory T cell differentiation	biological_process	9	1	410	9	16274	0.205231
GO:1903375	facioacoustic ganglion development	biological_process	8	1	410	9	16274	0.205231
GO:0060627	regulation of vesicle-mediated transport	biological_process	6	1	410	9	16274	0.205231
GO:0071141	SMAD protein complex	cellular_component	5	1	410	9	16274	0.205231
GO:0004968	gonadotropin-releasing hormone receptor activity	molecular_function	7	1	410	9	16274	0.205231
GO:0051481	negative regulation of cytosolic calcium ion concentration	biological_process	13	1	410	9	16274	0.205231
GO:0016048	detection of temperature stimulus	biological_process	6	1	410	9	16274	0.205231
GO:0071709	membrane assembly	biological_process	6	1	410	9	16274	0.205231
GO:0035359	negative regulation of peroxisome proliferator activated receptor signaling pathway	biological_process	9	1	410	9	16274	0.205231
GO:0010510	regulation of acetyl-CoA biosynthetic process from pyruvate	biological_process	10	1	410	9	16274	0.205231
GO:0005945	6-phosphofructokinase complex	cellular_component	7	1	410	9	16274	0.205231
GO:0015562	efflux transmembrane transporter activity	molecular_function	5	1	410	9	16274	0.205231
GO:0042986	positive regulation of amyloid precursor protein biosynthetic process	biological_process	10	1	410	9	16274	0.205231
GO:2001204	regulation of osteoclast development	biological_process	10	1	410	9	16274	0.205231
GO:0005223	intracellular cGMP-activated cation channel activity	molecular_function	10	1	410	9	16274	0.205231
GO:0070644	vitamin D response element binding	molecular_function	11	1	410	9	16274	0.205231
GO:0035456	response to interferon-beta	biological_process	7	1	410	9	16274	0.205231
GO:0004532	exoribonuclease activity	molecular_function	8	1	410	9	16274	0.205231
GO:0006930	substrate-dependent cell migration, cell extension	biological_process	8	1	410	9	16274	0.205231
GO:0097374	sensory neuron axon guidance	biological_process	7	1	410	9	16274	0.205231
GO:0032036	myosin heavy chain binding	molecular_function	7	1	410	9	16274	0.205231
GO:0044309	neuron spine	cellular_component	6	1	410	9	16274	0.205231
GO:0014839	myoblast migration involved in skeletal muscle regeneration	biological_process	9	1	410	9	16274	0.205231
GO:0002327	immature B cell differentiation	biological_process	9	1	410	9	16274	0.205231
GO:0060336	negative regulation of interferon-gamma-mediated signaling pathway	biological_process	10	1	410	9	16274	0.205231
GO:0009448	gamma-aminobutyric acid metabolic process	biological_process	9	1	410	9	16274	0.205231
GO:0021828	gonadotrophin-releasing hormone neuronal migration to the hypothalamus	biological_process	8	1	410	9	16274	0.205231
GO:2000373	positive regulation of DNA topoisomerase (ATP-hydrolyzing) activity	biological_process	8	1	410	9	16274	0.205231
GO:0061615	glycolytic process through fructose-6-phosphate	biological_process	11	1	410	9	16274	0.205231
GO:0097010	eukaryotic translation initiation factor 4F complex assembly	biological_process	8	1	410	9	16274	0.205231
GO:0021545	cranial nerve development	biological_process	6	1	410	9	16274	0.205231
GO:0097442	CA3 pyramidal cell dendrite	cellular_component	7	1	410	9	16274	0.205231
GO:0033128	negative regulation of histone phosphorylation	biological_process	11	1	410	9	16274	0.205231
GO:0003872	6-phosphofructokinase activity	molecular_function	8	1	410	9	16274	0.205231
GO:0006642	triglyceride mobilization	biological_process	10	1	410	9	16274	0.205231
GO:1904761	negative regulation of myofibroblast differentiation	biological_process	8	1	410	9	16274	0.205231
GO:0030060	L-malate dehydrogenase activity	molecular_function	7	1	410	9	16274	0.205231
GO:0052856	NADHX epimerase activity	molecular_function	6	1	410	9	16274	0.205231
GO:0005227	calcium activated cation channel activity	molecular_function	8	2	410	34	16274	0.210917
GO:0005923	bicellular tight junction	cellular_component	6	7	410	193	16274	0.214905
GO:0035458	cellular response to interferon-beta	biological_process	8	2	410	35	16274	0.220222
GO:0001502	cartilage condensation	biological_process	4	2	410	35	16274	0.220222
GO:0048511	rhythmic process	biological_process	3	2	410	35	16274	0.220222
GO:0017075	syntaxin-1 binding	molecular_function	7	2	410	35	16274	0.220222
GO:0008299	isoprenoid biosynthetic process	biological_process	8	2	410	35	16274	0.220222
GO:0071633	dihydroceramidase activity	molecular_function	7	1	410	10	16274	0.225266
GO:0046483	heterocycle metabolic process	biological_process	5	1	410	10	16274	0.225266
GO:0048302	regulation of isotype switching to IgG isotypes	biological_process	11	1	410	10	16274	0.225266
GO:0070193	synaptonemal complex organization	biological_process	7	1	410	10	16274	0.225266
GO:1990314	cellular response to insulin-like growth factor stimulus	biological_process	8	1	410	10	16274	0.225266
GO:0002003	angiotensin maturation	biological_process	9	1	410	10	16274	0.225266
GO:0035282	segmentation	biological_process	6	1	410	10	16274	0.225266
GO:0090188	negative regulation of pancreatic juice secretion	biological_process	9	1	410	10	16274	0.225266
GO:0004301	epoxide hydrolase activity	molecular_function	7	1	410	10	16274	0.225266
GO:0016460	myosin II complex	cellular_component	5	1	410	10	16274	0.225266
GO:0032983	kainate selective glutamate receptor complex	cellular_component	8	1	410	10	16274	0.225266
GO:0019530	taurine metabolic process	biological_process	6	1	410	10	16274	0.225266
GO:0010921	regulation of phosphatase activity	biological_process	10	1	410	10	16274	0.225266
GO:0000214	tRNA-intron endonuclease complex	cellular_component	6	1	410	10	16274	0.225266
GO:0046404	ATP-dependent polydeoxyribonucleotide 5'-hydroxyl-kinase activity	molecular_function	9	1	410	10	16274	0.225266
GO:0086004	regulation of cardiac muscle cell contraction	biological_process	11	1	410	10	16274	0.225266
GO:0014005	microglia development	biological_process	7	1	410	10	16274	0.225266
GO:0070513	death domain binding	molecular_function	6	1	410	10	16274	0.225266
GO:0010886	positive regulation of cholesterol storage	biological_process	7	1	410	10	16274	0.225266
GO:0033572	transferrin transport	biological_process	11	1	410	10	16274	0.225266
GO:0097443	sorting endosome	cellular_component	8	1	410	10	16274	0.225266
GO:0017099	very-long-chain-acyl-CoA dehydrogenase activity	molecular_function	8	1	410	10	16274	0.225266
GO:1902723	negative regulation of skeletal muscle satellite cell proliferation	biological_process	9	1	410	10	16274	0.225266
GO:1902275	regulation of chromatin organization	biological_process	9	1	410	10	16274	0.225266
GO:0019863	IgE binding	molecular_function	6	1	410	10	16274	0.225266
GO:0010637	negative regulation of mitochondrial fusion	biological_process	10	1	410	10	16274	0.225266
GO:0035087	siRNA loading onto RISC involved in RNA interference	biological_process	10	1	410	10	16274	0.225266
GO:0006725	cellular aromatic compound metabolic process	biological_process	5	1	410	10	16274	0.225266
GO:0006564	L-serine biosynthetic process	biological_process	12	1	410	10	16274	0.225266
GO:0002692	negative regulation of cellular extravasation	biological_process	8	1	410	10	16274	0.225266
GO:0032205	negative regulation of telomere maintenance	biological_process	10	1	410	10	16274	0.225266
GO:0016528	sarcoplasm	cellular_component	6	1	410	10	16274	0.225266
GO:0089700	protein kinase D signaling	biological_process	6	1	410	10	16274	0.225266
GO:0005588	collagen type V trimer	cellular_component	6	1	410	10	16274	0.225266
GO:0097227	sperm annulus	cellular_component	5	1	410	10	16274	0.225266
GO:0021800	cerebral cortex tangential migration	biological_process	10	1	410	10	16274	0.225266
GO:0006211	5-methylcytosine catabolic process	biological_process	7	1	410	10	16274	0.225266
GO:0060675	ureteric bud morphogenesis	biological_process	11	1	410	10	16274	0.225266
GO:0060314	regulation of ryanodine-sensitive calcium-release channel activity	biological_process	10	1	410	10	16274	0.225266
GO:0070934	CRD-mediated mRNA stabilization	biological_process	12	1	410	10	16274	0.225266
GO:0010659	cardiac muscle cell apoptotic process	biological_process	9	1	410	10	16274	0.225266
GO:0097113	AMPA glutamate receptor clustering	biological_process	9	1	410	10	16274	0.225266
GO:0008091	spectrin	cellular_component	6	1	410	10	16274	0.225266
GO:1903724	positive regulation of centriole elongation	biological_process	12	1	410	10	16274	0.225266
GO:1902725	negative regulation of satellite cell differentiation	biological_process	9	1	410	10	16274	0.225266
GO:0015277	kainate selective glutamate receptor activity	molecular_function	8	1	410	10	16274	0.225266
GO:0032909	regulation of transforming growth factor beta2 production	biological_process	8	1	410	10	16274	0.225266
GO:0060086	circadian temperature homeostasis	biological_process	6	1	410	10	16274	0.225266
GO:0033152	immunoglobulin V(D)J recombination	biological_process	7	1	410	10	16274	0.225266
GO:1902174	positive regulation of keratinocyte apoptotic process	biological_process	11	1	410	10	16274	0.225266
GO:0001960	negative regulation of cytokine-mediated signaling pathway	biological_process	9	1	410	10	16274	0.225266
GO:0032743	positive regulation of interleukin-2 production	biological_process	8	2	410	36	16274	0.22956
GO:0045780	positive regulation of bone resorption	biological_process	9	2	410	36	16274	0.22956
GO:0099132	ATP hydrolysis coupled cation transmembrane transport	biological_process	8	3	410	67	16274	0.238346
GO:0016702	oxidoreductase activity, acting on single donors with incorporation of molecular oxygen, incorporation of two atoms of oxygen	molecular_function	6	2	410	37	16274	0.238924
GO:0006883	cellular sodium ion homeostasis	biological_process	11	2	410	37	16274	0.238924
GO:0031290	retinal ganglion cell axon guidance	biological_process	7	2	410	37	16274	0.238924
GO:0001097	TFIIH-class transcription factor complex binding	molecular_function	8	1	410	11	16274	0.244796
GO:0008535	respiratory chain complex IV assembly	biological_process	9	1	410	11	16274	0.244796
GO:0004656	procollagen-proline 4-dioxygenase activity	molecular_function	9	1	410	11	16274	0.244796
GO:0060512	prostate gland morphogenesis	biological_process	5	1	410	11	16274	0.244796
GO:0006563	L-serine metabolic process	biological_process	11	1	410	11	16274	0.244796
GO:0031323	regulation of cellular metabolic process	biological_process	6	1	410	11	16274	0.244796
GO:0071476	cellular hypotonic response	biological_process	7	1	410	11	16274	0.244796
GO:0031630	regulation of synaptic vesicle fusion to presynaptic active zone membrane	biological_process	9	1	410	11	16274	0.244796
GO:0038132	neuregulin binding	molecular_function	6	1	410	11	16274	0.244796
GO:0048842	positive regulation of axon extension involved in axon guidance	biological_process	9	1	410	11	16274	0.244796
GO:0051098	regulation of binding	biological_process	5	1	410	11	16274	0.244796
GO:1901203	positive regulation of extracellular matrix assembly	biological_process	7	1	410	11	16274	0.244796
GO:0006007	glucose catabolic process	biological_process	9	1	410	11	16274	0.244796
GO:0000738	DNA catabolic process, exonucleolytic	biological_process	9	1	410	11	16274	0.244796
GO:0033157	regulation of intracellular protein transport	biological_process	8	1	410	11	16274	0.244796
GO:0061309	cardiac neural crest cell development involved in outflow tract morphogenesis	biological_process	9	1	410	11	16274	0.244796
GO:0035865	cellular response to potassium ion	biological_process	8	1	410	11	16274	0.244796
GO:0030578	PML body organization	biological_process	8	1	410	11	16274	0.244796
GO:0018393	internal peptidyl-lysine acetylation	biological_process	12	1	410	11	16274	0.244796
GO:0061045	negative regulation of wound healing	biological_process	8	1	410	11	16274	0.244796
GO:0032437	cuticular plate	cellular_component	6	1	410	11	16274	0.244796
GO:0035473	lipase binding	molecular_function	6	1	410	11	16274	0.244796
GO:0002309	T cell proliferation involved in immune response	biological_process	9	1	410	11	16274	0.244796
GO:0090184	positive regulation of kidney development	biological_process	7	1	410	11	16274	0.244796
GO:0030478	actin cap	cellular_component	6	1	410	11	16274	0.244796
GO:0000062	fatty-acyl-CoA binding	molecular_function	9	2	410	38	16274	0.248306
GO:0050718	positive regulation of interleukin-1 beta secretion	biological_process	10	2	410	38	16274	0.248306
GO:0000228	nuclear chromosome	cellular_component	7	2	410	39	16274	0.2577
GO:0008376	acetylgalactosaminyltransferase activity	molecular_function	7	2	410	39	16274	0.2577
GO:0017156	calcium ion regulated exocytosis	biological_process	9	2	410	39	16274	0.2577
GO:0043518	negative regulation of DNA damage response, signal transduction by p53 class mediator	biological_process	11	2	410	39	16274	0.2577
GO:0005940	septin ring	cellular_component	8	2	410	39	16274	0.2577
GO:0031105	septin complex	cellular_component	4	2	410	39	16274	0.2577
GO:0035767	endothelial cell chemotaxis	biological_process	10	1	410	12	16274	0.263835
GO:0019439	aromatic compound catabolic process	biological_process	6	1	410	12	16274	0.263835
GO:0032275	luteinizing hormone secretion	biological_process	10	1	410	12	16274	0.263835
GO:0007143	female meiotic nuclear division	biological_process	5	1	410	12	16274	0.263835
GO:0070095	fructose-6-phosphate binding	molecular_function	6	1	410	12	16274	0.263835
GO:1900042	positive regulation of interleukin-2 secretion	biological_process	9	1	410	12	16274	0.263835
GO:1990430	extracellular matrix protein binding	molecular_function	5	1	410	12	16274	0.263835
GO:0034363	intermediate-density lipoprotein particle	cellular_component	6	1	410	12	16274	0.263835
GO:0051383	kinetochore organization	biological_process	6	1	410	12	16274	0.263835
GO:0014807	regulation of somitogenesis	biological_process	7	1	410	12	16274	0.263835
GO:0070044	synaptobrevin 2-SNAP-25-syntaxin-1a complex	cellular_component	7	1	410	12	16274	0.263835
GO:1901097	negative regulation of autophagosome maturation	biological_process	11	1	410	12	16274	0.263835
GO:1902285	semaphorin-plexin signaling pathway involved in neuron projection guidance	biological_process	7	1	410	12	16274	0.263835
GO:0017040	N-acylsphingosine amidohydrolase activity	molecular_function	7	1	410	12	16274	0.263835
GO:0036094	small molecule binding	molecular_function	4	1	410	12	16274	0.263835
GO:0006029	proteoglycan metabolic process	biological_process	8	1	410	12	16274	0.263835
GO:0046976	histone methyltransferase activity (H3-K27 specific	molecular_function	10	1	410	12	16274	0.263835
GO:0000322	storage vacuole	cellular_component	7	1	410	12	16274	0.263835
GO:1905461	positive regulation of vascular associated smooth muscle cell apoptotic process	biological_process	12	1	410	12	16274	0.263835
GO:2000821	regulation of grooming behavior	biological_process	6	1	410	12	16274	0.263835
GO:0008556	potassium-transporting ATPase activity	molecular_function	10	1	410	12	16274	0.263835
GO:0006278	RNA-dependent DNA biosynthetic process	biological_process	9	1	410	12	16274	0.263835
GO:0042159	lipoprotein catabolic process	biological_process	8	1	410	12	16274	0.263835
GO:0016202	regulation of striated muscle tissue development	biological_process	8	1	410	12	16274	0.263835
GO:1900122	positive regulation of receptor binding	biological_process	8	1	410	12	16274	0.263835
GO:0036486	ventral trunk neural crest cell migration	biological_process	10	1	410	12	16274	0.263835
GO:1904354	negative regulation of telomere capping	biological_process	11	1	410	12	16274	0.263835
GO:0030049	muscle filament sliding	biological_process	8	1	410	12	16274	0.263835
GO:0060539	diaphragm development	biological_process	8	1	410	12	16274	0.263835
GO:0060335	positive regulation of interferon-gamma-mediated signaling pathway	biological_process	10	1	410	12	16274	0.263835
GO:0071847	TNFSF11-mediated signaling pathway	biological_process	8	1	410	12	16274	0.263835
GO:0097500	receptor localization to non-motile cilium	biological_process	10	1	410	12	16274	0.263835
GO:0005638	lamin filament	cellular_component	8	1	410	12	16274	0.263835
GO:0061621	canonical glycolysis	biological_process	6	1	410	12	16274	0.263835
GO:0097491	sympathetic neuron projection guidance	biological_process	6	1	410	12	16274	0.263835
GO:0099173	postsynapse organization	biological_process	5	1	410	12	16274	0.263835
GO:2000321	positive regulation of T-helper 17 cell differentiation	biological_process	9	1	410	12	16274	0.263835
GO:2000048	negative regulation of cell-cell adhesion mediated by cadherin	biological_process	8	1	410	12	16274	0.263835
GO:0001832	blastocyst growth	biological_process	5	1	410	12	16274	0.263835
GO:0045159	myosin II binding	molecular_function	7	1	410	12	16274	0.263835
GO:0097490	sympathetic neuron projection extension	biological_process	7	1	410	12	16274	0.263835
GO:0072674	multinuclear osteoclast differentiation	biological_process	9	1	410	12	16274	0.263835
GO:0033077	T cell differentiation in thymus	biological_process	9	3	410	71	16274	0.265484
GO:0035987	endodermal cell differentiation	biological_process	6	3	410	71	16274	0.265484
GO:0070888	E-box binding	molecular_function	11	4	410	104	16274	0.267019
GO:0046716	muscle cell cellular homeostasis	biological_process	5	2	410	40	16274	0.267098
GO:0008045	motor neuron axon guidance	biological_process	7	2	410	40	16274	0.267098
GO:0048535	lymph node development	biological_process	7	2	410	40	16274	0.267098
GO:0008021	synaptic vesicle	cellular_component	4	7	410	207	16274	0.267553
GO:0006665	sphingolipid metabolic process	biological_process	8	2	410	41	16274	0.276495
GO:0050856	regulation of T cell receptor signaling pathway	biological_process	9	1	410	13	16274	0.282395
GO:0030620	U2 snRNA binding	molecular_function	8	1	410	13	16274	0.282395
GO:0010606	positive regulation of cytoplasmic mRNA processing body assembly	biological_process	8	1	410	13	16274	0.282395
GO:0030957	Tat protein binding	molecular_function	8	1	410	13	16274	0.282395
GO:0061820	telomeric D-loop disassembly	biological_process	10	1	410	13	16274	0.282395
GO:0017070	U6 snRNA binding	molecular_function	8	1	410	13	16274	0.282395
GO:0010571	positive regulation of nuclear cell cycle DNA replication	biological_process	9	1	410	13	16274	0.282395
GO:2000780	negative regulation of double-strand break repair	biological_process	11	1	410	13	16274	0.282395
GO:0030643	cellular phosphate ion homeostasis	biological_process	11	1	410	13	16274	0.282395
GO:1990393	3M complex	cellular_component	4	1	410	13	16274	0.282395
GO:0030423	targeting of mRNA for destruction involved in RNA interference	biological_process	9	1	410	13	16274	0.282395
GO:0004466	long-chain-acyl-CoA dehydrogenase activity	molecular_function	7	1	410	13	16274	0.282395
GO:0006556	S-adenosylmethionine biosynthetic process	biological_process	8	1	410	13	16274	0.282395
GO:0002051	osteoblast fate commitment	biological_process	6	1	410	13	16274	0.282395
GO:0070579	methylcytosine dioxygenase activity	molecular_function	7	1	410	13	16274	0.282395
GO:0045822	negative regulation of heart contraction	biological_process	9	1	410	13	16274	0.282395
GO:0046322	negative regulation of fatty acid oxidation	biological_process	10	1	410	13	16274	0.282395
GO:0009062	fatty acid catabolic process	biological_process	10	1	410	13	16274	0.282395
GO:0021782	glial cell development	biological_process	6	1	410	13	16274	0.282395
GO:0007182	common-partner SMAD protein phosphorylation	biological_process	10	1	410	13	16274	0.282395
GO:0046604	positive regulation of mitotic centrosome separation	biological_process	10	1	410	13	16274	0.282395
GO:0070937	CRD-mediated mRNA stability complex	cellular_component	4	1	410	13	16274	0.282395
GO:0070345	negative regulation of fat cell proliferation	biological_process	8	1	410	13	16274	0.282395
GO:0098967	exocytic insertion of neurotransmitter receptor to postsynaptic membrane	biological_process	9	1	410	13	16274	0.282395
GO:0022007	convergent extension involved in neural plate elongation	biological_process	7	1	410	13	16274	0.282395
GO:0090527	actin filament reorganization	biological_process	7	1	410	13	16274	0.282395
GO:0007100	mitotic centrosome separation	biological_process	6	1	410	13	16274	0.282395
GO:0071872	cellular response to epinephrine stimulus	biological_process	9	1	410	13	16274	0.282395
GO:1904951	positive regulation of establishment of protein localization	biological_process	6	1	410	13	16274	0.282395
GO:1900194	negative regulation of oocyte maturation	biological_process	9	1	410	13	16274	0.282395
GO:0019209	kinase activator activity	molecular_function	6	1	410	13	16274	0.282395
GO:0015174	basic amino acid transmembrane transporter activity	molecular_function	8	1	410	13	16274	0.282395
GO:1904491	protein localization to ciliary transition zone	biological_process	9	1	410	13	16274	0.282395
GO:0042255	ribosome assembly	biological_process	9	1	410	13	16274	0.282395
GO:0006544	glycine metabolic process	biological_process	11	1	410	13	16274	0.282395
GO:0005581	collagen trimer	cellular_component	4	4	410	107	16274	0.283845
GO:0000132	establishment of mitotic spindle orientation	biological_process	10	2	410	42	16274	0.285885
GO:0004864	protein phosphatase inhibitor activity	molecular_function	7	2	410	42	16274	0.285885
GO:0050767	regulation of neurogenesis	biological_process	8	3	410	75	16274	0.292966
GO:0030863	cortical cytoskeleton	cellular_component	7	2	410	43	16274	0.295262
GO:0005875	microtubule associated complex	cellular_component	4	2	410	43	16274	0.295262
GO:0035235	ionotropic glutamate receptor signaling pathway	biological_process	7	2	410	43	16274	0.295262
GO:0016126	sterol biosynthetic process	biological_process	8	2	410	43	16274	0.295262
GO:0045663	positive regulation of myoblast differentiation	biological_process	8	2	410	43	16274	0.295262
GO:0032754	positive regulation of interleukin-5 production	biological_process	8	1	410	14	16274	0.300489
GO:1905064	negative regulation of vascular smooth muscle cell differentiation	biological_process	10	1	410	14	16274	0.300489
GO:0030953	astral microtubule organization	biological_process	9	1	410	14	16274	0.300489
GO:0021957	corticospinal tract morphogenesis	biological_process	12	1	410	14	16274	0.300489
GO:0045124	regulation of bone resorption	biological_process	8	1	410	14	16274	0.300489
GO:0098532	histone H3-K27 trimethylation	biological_process	14	1	410	14	16274	0.300489
GO:0021637	trigeminal nerve structural organization	biological_process	6	1	410	14	16274	0.300489
GO:0005031	tumor necrosis factor-activated receptor activity	molecular_function	7	1	410	14	16274	0.300489
GO:2000650	negative regulation of sodium ion transmembrane transporter activity	biological_process	8	1	410	14	16274	0.300489
GO:0042589	zymogen granule membrane	cellular_component	8	1	410	14	16274	0.300489
GO:0048208	COPII vesicle coating	biological_process	8	1	410	14	16274	0.300489
GO:0034982	mitochondrial protein processing	biological_process	9	1	410	14	16274	0.300489
GO:0021955	central nervous system neuron axonogenesis	biological_process	10	1	410	14	16274	0.300489
GO:0060666	dichotomous subdivision of terminal units involved in salivary gland branching	biological_process	8	1	410	14	16274	0.300489
GO:0033629	negative regulation of cell adhesion mediated by integrin	biological_process	7	1	410	14	16274	0.300489
GO:0008090	retrograde axonal transport	biological_process	11	1	410	14	16274	0.300489
GO:1901522	positive regulation of transcription from RNA polymerase II promoter involved in cellular response to chemical stimulus	biological_process	11	1	410	14	16274	0.300489
GO:0097421	liver regeneration	biological_process	8	1	410	14	16274	0.300489
GO:0008273	calcium, potassium:sodium antiporter activity	molecular_function	11	1	410	14	16274	0.300489
GO:1902715	positive regulation of interferon-gamma secretion	biological_process	9	1	410	14	16274	0.300489
GO:0021520	spinal cord motor neuron cell fate specification	biological_process	7	1	410	14	16274	0.300489
GO:0008499	UDP-galactose:beta-N-acetylglucosamine beta-1,3-galactosyltransferase activity	molecular_function	8	1	410	14	16274	0.300489
GO:0006084	acetyl-CoA metabolic process	biological_process	8	1	410	14	16274	0.300489
GO:0044300	cerebellar mossy fiber	cellular_component	7	1	410	14	16274	0.300489
GO:0048642	negative regulation of skeletal muscle tissue development	biological_process	10	1	410	14	16274	0.300489
GO:1901017	negative regulation of potassium ion transmembrane transporter activity	biological_process	8	1	410	14	16274	0.300489
GO:0060029	convergent extension involved in organogenesis	biological_process	8	1	410	14	16274	0.300489
GO:0070971	endoplasmic reticulum exit site	cellular_component	7	2	410	44	16274	0.304621
GO:0006082	organic acid metabolic process	biological_process	5	2	410	44	16274	0.304621
GO:0008143	poly(A) binding	molecular_function	9	2	410	44	16274	0.304621
GO:0098609	cell-cell adhesion	biological_process	5	7	410	217	16274	0.307109
GO:0001890	placenta development	biological_process	6	3	410	78	16274	0.313701
GO:0008395	steroid hydroxylase activity	molecular_function	6	2	410	45	16274	0.313957
GO:0042813	Wnt-activated receptor activity	molecular_function	6	2	410	45	16274	0.313957
GO:0061640	cytoskeleton-dependent cytokinesis	biological_process	6	2	410	45	16274	0.313957
GO:0004857	enzyme inhibitor activity	molecular_function	5	2	410	45	16274	0.313957
GO:0045666	positive regulation of neuron differentiation	biological_process	10	5	410	148	16274	0.317365
GO:1904357	negative regulation of telomere maintenance via telomere lengthening	biological_process	11	1	410	15	16274	0.318127
GO:0004703	G protein-coupled receptor kinase activity	molecular_function	9	1	410	15	16274	0.318127
GO:0000796	condensin complex	cellular_component	6	1	410	15	16274	0.318127
GO:0021960	anterior commissure morphogenesis	biological_process	12	1	410	15	16274	0.318127
GO:0060090	molecular adaptor activity	molecular_function	4	1	410	15	16274	0.318127
GO:0001711	endodermal cell fate commitment	biological_process	7	1	410	15	16274	0.318127
GO:0031124	mRNA 3'-end processing	biological_process	11	1	410	15	16274	0.318127
GO:0007171	activation of transmembrane receptor protein tyrosine kinase activity	biological_process	13	1	410	15	16274	0.318127
GO:0098909	regulation of cardiac muscle cell action potential involved in regulation of contraction	biological_process	8	1	410	15	16274	0.318127
GO:0006382	adenosine to inosine editing	biological_process	11	1	410	15	16274	0.318127
GO:0046825	regulation of protein export from nucleus	biological_process	9	1	410	15	16274	0.318127
GO:1902916	positive regulation of protein polyubiquitination	biological_process	12	1	410	15	16274	0.318127
GO:2000144	positive regulation of DNA-templated transcription, initiation	biological_process	10	1	410	15	16274	0.318127
GO:2000323	negative regulation of glucocorticoid receptor signaling pathway	biological_process	10	1	410	15	16274	0.318127
GO:0017121	plasma membrane phospholipid scrambling	biological_process	7	1	410	15	16274	0.318127
GO:0000408	EKC/KEOPS complex	cellular_component	4	1	410	15	16274	0.318127
GO:0032330	regulation of chondrocyte differentiation	biological_process	7	1	410	15	16274	0.318127
GO:0042158	lipoprotein biosynthetic process	biological_process	8	1	410	15	16274	0.318127
GO:0035435	phosphate ion transmembrane transport	biological_process	10	1	410	15	16274	0.318127
GO:0042711	maternal behavior	biological_process	6	1	410	15	16274	0.318127
GO:0014834	skeletal muscle satellite cell maintenance involved in skeletal muscle regeneration	biological_process	5	1	410	15	16274	0.318127
GO:1990712	HFE-transferrin receptor complex	cellular_component	6	1	410	15	16274	0.318127
GO:0045589	regulation of regulatory T cell differentiation	biological_process	10	1	410	15	16274	0.318127
GO:0086036	regulation of cardiac muscle cell membrane potential	biological_process	6	1	410	15	16274	0.318127
GO:0070734	histone H3-K27 methylation	biological_process	13	1	410	15	16274	0.318127
GO:0003720	telomerase activity	molecular_function	9	1	410	15	16274	0.318127
GO:0005883	neurofilament	cellular_component	8	1	410	15	16274	0.318127
GO:0032182	ubiquitin-like protein binding	molecular_function	5	1	410	15	16274	0.318127
GO:0046514	ceramide catabolic process	biological_process	10	1	410	15	16274	0.318127
GO:0035357	peroxisome proliferator activated receptor signaling pathway	biological_process	6	1	410	15	16274	0.318127
GO:0043203	axon hillock	cellular_component	6	1	410	15	16274	0.318127
GO:0046600	negative regulation of centriole replication	biological_process	11	1	410	15	16274	0.318127
GO:0043983	histone H4-K12 acetylation	biological_process	12	1	410	15	16274	0.318127
GO:0060390	regulation of SMAD protein signal transduction	biological_process	9	1	410	15	16274	0.318127
GO:0005980	glycogen catabolic process	biological_process	10	1	410	15	16274	0.318127
GO:0098981	cholinergic synapse	cellular_component	4	1	410	15	16274	0.318127
GO:0031952	regulation of protein autophosphorylation	biological_process	10	1	410	15	16274	0.318127
GO:1900028	negative regulation of ruffle assembly	biological_process	10	1	410	15	16274	0.318127
GO:0051205	protein insertion into membrane	biological_process	8	1	410	15	16274	0.318127
GO:2001269	positive regulation of cysteine-type endopeptidase activity involved in apoptotic signaling pathway	biological_process	11	1	410	15	16274	0.318127
GO:0061551	trigeminal ganglion development	biological_process	8	1	410	15	16274	0.318127
GO:0031018	endocrine pancreas development	biological_process	5	2	410	46	16274	0.323266
GO:0002218	activation of innate immune response	biological_process	5	2	410	46	16274	0.323266
GO:0050431	transforming growth factor beta binding	molecular_function	6	2	410	46	16274	0.323266
GO:0016409	palmitoyltransferase activity	molecular_function	7	2	410	46	16274	0.323266
GO:0006471	protein ADP-ribosylation	biological_process	9	2	410	46	16274	0.323266
GO:0004180	carboxypeptidase activity	molecular_function	8	2	410	46	16274	0.323266
GO:0097228	sperm principal piece	cellular_component	5	2	410	46	16274	0.323266
GO:0045840	positive regulation of mitotic nuclear division	biological_process	9	2	410	46	16274	0.323266
GO:0016459	myosin complex	cellular_component	4	4	410	114	16274	0.32363
GO:0015935	small ribosomal subunit	cellular_component	7	3	410	80	16274	0.327547
GO:0007179	transforming growth factor beta receptor signaling pathway	biological_process	8	5	410	151	16274	0.332274
GO:0010718	positive regulation of epithelial to mesenchymal transition	biological_process	8	3	410	81	16274	0.33447
GO:0008202	steroid metabolic process	biological_process	6	3	410	81	16274	0.33447
GO:0032489	regulation of Cdc42 protein signal transduction	biological_process	12	1	410	16	16274	0.335322
GO:0014037	Schwann cell differentiation	biological_process	7	1	410	16	16274	0.335322
GO:0043274	phospholipase binding	molecular_function	6	1	410	16	16274	0.335322
GO:0035252	UDP-xylosyltransferase activity	molecular_function	7	1	410	16	16274	0.335322
GO:0005513	detection of calcium ion	biological_process	6	1	410	16	16274	0.335322
GO:0032593	insulin-responsive compartment	cellular_component	9	1	410	16	16274	0.335322
GO:0006020	inositol metabolic process	biological_process	7	1	410	16	16274	0.335322
GO:0038085	vascular endothelial growth factor binding	molecular_function	6	1	410	16	16274	0.335322
GO:2000404	regulation of T cell migration	biological_process	8	1	410	16	16274	0.335322
GO:0098970	postsynaptic neurotransmitter receptor diffusion trapping	biological_process	9	1	410	16	16274	0.335322
GO:0031468	nuclear envelope reassembly	biological_process	7	1	410	16	16274	0.335322
GO:0048644	muscle organ morphogenesis	biological_process	6	1	410	16	16274	0.335322
GO:0004865	protein serine/threonine phosphatase inhibitor activity	molecular_function	8	1	410	16	16274	0.335322
GO:0035686	sperm fibrous sheath	cellular_component	5	1	410	16	16274	0.335322
GO:1990000	amyloid fibril formation	biological_process	7	1	410	16	16274	0.335322
GO:0005021	vascular endothelial growth factor-activated receptor activity	molecular_function	10	1	410	16	16274	0.335322
GO:0019372	lipoxygenase pathway	biological_process	10	1	410	16	16274	0.335322
GO:1902808	positive regulation of cell cycle G1/S phase transition	biological_process	10	1	410	16	16274	0.335322
GO:0071786	endoplasmic reticulum tubular network organization	biological_process	7	1	410	16	16274	0.335322
GO:0003081	regulation of systemic arterial blood pressure by renin-angiotensin	biological_process	9	1	410	16	16274	0.335322
GO:0009620	response to fungus	biological_process	7	1	410	16	16274	0.335322
GO:0061669	spontaneous neurotransmitter secretion	biological_process	7	1	410	16	16274	0.335322
GO:0003726	double-stranded RNA adenosine deaminase activity	molecular_function	8	1	410	16	16274	0.335322
GO:0000467	exonucleolytic trimming to generate mature 3'-end of 5.8S rRNA from tricistronic rRNA transcript (SSU-rRNA, 5.8S rRNA, LSU-rRNA	biological_process	12	1	410	16	16274	0.335322
GO:0001514	selenocysteine incorporation	biological_process	10	1	410	16	16274	0.335322
GO:0071639	positive regulation of monocyte chemotactic protein-1 production	biological_process	9	1	410	16	16274	0.335322
GO:0070212	protein poly-ADP-ribosylation	biological_process	10	1	410	16	16274	0.335322
GO:0038095	Fc-epsilon receptor signaling pathway	biological_process	8	1	410	16	16274	0.335322
GO:0042738	exogenous drug catabolic process	biological_process	7	2	410	48	16274	0.341781
GO:0032211	negative regulation of telomere maintenance via telomerase	biological_process	12	2	410	48	16274	0.341781
GO:0060716	labyrinthine layer blood vessel development	biological_process	7	2	410	48	16274	0.341781
GO:0016079	synaptic vesicle exocytosis	biological_process	9	2	410	49	16274	0.350979
GO:0034162	toll-like receptor 9 signaling pathway	biological_process	9	1	410	17	16274	0.352084
GO:0000289	nuclear-transcribed mRNA poly(A) tail shortening	biological_process	12	1	410	17	16274	0.352084
GO:0010032	meiotic chromosome condensation	biological_process	10	1	410	17	16274	0.352084
GO:0042048	olfactory behavior	biological_process	5	1	410	17	16274	0.352084
GO:0030870	Mre11 complex	cellular_component	4	1	410	17	16274	0.352084
GO:0061299	retina vasculature morphogenesis in camera-type eye	biological_process	5	1	410	17	16274	0.352084
GO:2000738	positive regulation of stem cell differentiation	biological_process	8	1	410	17	16274	0.352084
GO:0031848	protection from non-homologous end joining at telomere	biological_process	10	1	410	17	16274	0.352084
GO:1900165	negative regulation of interleukin-6 secretion	biological_process	9	1	410	17	16274	0.352084
GO:2001268	negative regulation of cysteine-type endopeptidase activity involved in apoptotic signaling pathway	biological_process	11	1	410	17	16274	0.352084
GO:0005243	gap junction channel activity	molecular_function	8	1	410	17	16274	0.352084
GO:0051569	regulation of histone H3-K4 methylation	biological_process	11	1	410	17	16274	0.352084
GO:0007379	segment specification	biological_process	5	1	410	17	16274	0.352084
GO:0060982	coronary artery morphogenesis	biological_process	8	1	410	17	16274	0.352084
GO:0051014	actin filament severing	biological_process	5	1	410	17	16274	0.352084
GO:0007183	SMAD protein complex assembly	biological_process	8	1	410	17	16274	0.352084
GO:0055013	cardiac muscle cell development	biological_process	8	1	410	17	16274	0.352084
GO:0048846	axon extension involved in axon guidance	biological_process	8	1	410	17	16274	0.352084
GO:0070973	protein localization to endoplasmic reticulum exit site	biological_process	9	1	410	17	16274	0.352084
GO:0015377	cation:chloride symporter activity	molecular_function	9	1	410	17	16274	0.352084
GO:0031045	dense core granule	cellular_component	9	1	410	17	16274	0.352084
GO:0019363	pyridine nucleotide biosynthetic process	biological_process	8	1	410	17	16274	0.352084
GO:0060740	prostate gland epithelium morphogenesis	biological_process	7	1	410	17	16274	0.352084
GO:0021785	branchiomotor neuron axon guidance	biological_process	8	1	410	17	16274	0.352084
GO:0009435	NAD biosynthetic process	biological_process	10	1	410	17	16274	0.352084
GO:0070187	shelterin complex	cellular_component	7	1	410	17	16274	0.352084
GO:0051591	response to cAMP	biological_process	8	1	410	17	16274	0.352084
GO:0050671	positive regulation of lymphocyte proliferation	biological_process	10	1	410	17	16274	0.352084
GO:0001503	ossification	biological_process	4	4	410	119	16274	0.352286
GO:0001756	somitogenesis	biological_process	7	4	410	120	16274	0.358024
GO:0043001	Golgi to plasma membrane protein transport	biological_process	10	2	410	50	16274	0.360133
GO:0043153	entrainment of circadian clock by photoperiod	biological_process	8	2	410	50	16274	0.360133
GO:0032210	regulation of telomere maintenance via telomerase	biological_process	11	1	410	18	16274	0.368424
GO:0014070	response to organic cyclic compound	biological_process	6	1	410	18	16274	0.368424
GO:0030903	notochord development	biological_process	7	1	410	18	16274	0.368424
GO:2000344	positive regulation of acrosome reaction	biological_process	8	1	410	18	16274	0.368424
GO:0048617	embryonic foregut morphogenesis	biological_process	6	1	410	18	16274	0.368424
GO:0016559	peroxisome fission	biological_process	7	1	410	18	16274	0.368424
GO:0019511	peptidyl-proline hydroxylation	biological_process	10	1	410	18	16274	0.368424
GO:0070072	vacuolar proton-transporting V-type ATPase complex assembly	biological_process	10	1	410	18	16274	0.368424
GO:0042634	regulation of hair cycle	biological_process	6	1	410	18	16274	0.368424
GO:1901380	negative regulation of potassium ion transmembrane transport	biological_process	11	1	410	18	16274	0.368424
GO:0070940	dephosphorylation of RNA polymerase II C-terminal domain	biological_process	10	1	410	18	16274	0.368424
GO:0000801	central element	cellular_component	7	1	410	18	16274	0.368424
GO:0045120	pronucleus	cellular_component	7	1	410	18	16274	0.368424
GO:1902966	positive regulation of protein localization to early endosome	biological_process	10	1	410	18	16274	0.368424
GO:0045717	negative regulation of fatty acid biosynthetic process	biological_process	9	1	410	18	16274	0.368424
GO:0015379	potassium:chloride symporter activity	molecular_function	10	1	410	18	16274	0.368424
GO:1901166	neural crest cell migration involved in autonomic nervous system development	biological_process	9	1	410	18	16274	0.368424
GO:0007033	vacuole organization	biological_process	6	1	410	18	16274	0.368424
GO:0021532	neural tube patterning	biological_process	6	1	410	18	16274	0.368424
GO:0005222	intracellular cAMP-activated cation channel activity	molecular_function	10	1	410	18	16274	0.368424
GO:0003857	3-hydroxyacyl-CoA dehydrogenase activity	molecular_function	7	1	410	18	16274	0.368424
GO:0017128	phospholipid scramblase activity	molecular_function	6	1	410	18	16274	0.368424
GO:0000783	nuclear telomere cap complex	cellular_component	6	1	410	18	16274	0.368424
GO:2001223	negative regulation of neuron migration	biological_process	9	1	410	18	16274	0.368424
GO:0051291	protein heterooligomerization	biological_process	8	2	410	51	16274	0.369239
GO:0002027	regulation of heart rate	biological_process	9	2	410	51	16274	0.369239
GO:0032922	circadian regulation of gene expression	biological_process	5	4	410	122	16274	0.369496
GO:0044389	ubiquitin-like protein ligase binding	molecular_function	6	2	410	52	16274	0.378293
GO:0035690	cellular response to drug	biological_process	6	3	410	88	16274	0.382723
GO:0019955	cytokine binding	molecular_function	5	3	410	88	16274	0.382723
GO:0097190	apoptotic signaling pathway	biological_process	5	3	410	88	16274	0.382723
GO:0042609	CD4 receptor binding	molecular_function	6	1	410	19	16274	0.384354
GO:0061072	iris morphogenesis	biological_process	5	1	410	19	16274	0.384354
GO:0072357	PTW/PP1 phosphatase complex	cellular_component	5	1	410	19	16274	0.384354
GO:0001527	microfibril	cellular_component	5	1	410	19	16274	0.384354
GO:0051549	positive regulation of keratinocyte migration	biological_process	10	1	410	19	16274	0.384354
GO:0044224	juxtaparanode region of axon	cellular_component	6	1	410	19	16274	0.384354
GO:0010467	gene expression	biological_process	6	1	410	19	16274	0.384354
GO:0008290	F-actin capping protein complex	cellular_component	4	1	410	19	16274	0.384354
GO:0034362	low-density lipoprotein particle	cellular_component	5	1	410	19	16274	0.384354
GO:0034383	low-density lipoprotein particle clearance	biological_process	5	1	410	19	16274	0.384354
GO:0033522	histone H2A ubiquitination	biological_process	13	1	410	19	16274	0.384354
GO:0099509	regulation of presynaptic cytosolic calcium ion concentration	biological_process	13	1	410	19	16274	0.384354
GO:0030851	granulocyte differentiation	biological_process	8	1	410	19	16274	0.384354
GO:0090382	phagosome maturation	biological_process	6	1	410	19	16274	0.384354
GO:0043928	exonucleolytic nuclear-transcribed mRNA catabolic process involved in deadenylation-dependent decay	biological_process	13	1	410	19	16274	0.384354
GO:1904047	S-adenosyl-L-methionine binding	molecular_function	5	1	410	19	16274	0.384354
GO:0032183	SUMO binding	molecular_function	6	1	410	19	16274	0.384354
GO:0050801	ion homeostasis	biological_process	7	1	410	19	16274	0.384354
GO:0016570	histone modification	biological_process	9	1	410	19	16274	0.384354
GO:0008251	tRNA-specific adenosine deaminase activity	molecular_function	8	1	410	19	16274	0.384354
GO:0070989	oxidative demethylation	biological_process	5	1	410	19	16274	0.384354
GO:1904468	negative regulation of tumor necrosis factor secretion	biological_process	10	1	410	19	16274	0.384354
GO:0045843	negative regulation of striated muscle tissue development	biological_process	9	1	410	19	16274	0.384354
GO:0003691	double-stranded telomeric DNA binding	molecular_function	8	1	410	19	16274	0.384354
GO:1903779	regulation of cardiac conduction	biological_process	9	1	410	19	16274	0.384354
GO:0035418	protein localization to synapse	biological_process	6	1	410	19	16274	0.384354
GO:0031624	ubiquitin conjugating enzyme binding	molecular_function	7	2	410	53	16274	0.387293
GO:0002040	sprouting angiogenesis	biological_process	6	2	410	54	16274	0.396235
GO:0097110	scaffold protein binding	molecular_function	5	3	410	90	16274	0.396386
GO:0021675	nerve development	biological_process	5	1	410	20	16274	0.399882
GO:0009143	nucleoside triphosphate catabolic process	biological_process	9	1	410	20	16274	0.399882
GO:0071006	U2-type catalytic step 1 spliceosome	cellular_component	8	1	410	20	16274	0.399882
GO:0099524	postsynaptic cytosol	cellular_component	4	1	410	20	16274	0.399882
GO:0034046	poly(G) binding	molecular_function	9	1	410	20	16274	0.399882
GO:0003376	sphingosine-1-phosphate receptor signaling pathway	biological_process	6	1	410	20	16274	0.399882
GO:0048304	positive regulation of isotype switching to IgG isotypes	biological_process	11	1	410	20	16274	0.399882
GO:0044539	long-chain fatty acid import into cell	biological_process	10	1	410	20	16274	0.399882
GO:0032204	regulation of telomere maintenance	biological_process	9	1	410	20	16274	0.399882
GO:0030553	cGMP binding	molecular_function	7	1	410	20	16274	0.399882
GO:0016763	transferase activity, transferring pentosyl groups	molecular_function	6	1	410	20	16274	0.399882
GO:0008420	RNA polymerase II CTD heptapeptide repeat phosphatase activity	molecular_function	10	1	410	20	16274	0.399882
GO:0010485	H4 histone acetyltransferase activity	molecular_function	12	1	410	20	16274	0.399882
GO:0032836	glomerular basement membrane development	biological_process	7	1	410	20	16274	0.399882
GO:0046785	microtubule polymerization	biological_process	9	1	410	20	16274	0.399882
GO:0010867	positive regulation of triglyceride biosynthetic process	biological_process	9	1	410	20	16274	0.399882
GO:0003183	mitral valve morphogenesis	biological_process	7	1	410	20	16274	0.399882
GO:0060052	neurofilament cytoskeleton organization	biological_process	8	1	410	20	16274	0.399882
GO:1904645	response to amyloid-beta	biological_process	8	1	410	20	16274	0.399882
GO:0002024	diet induced thermogenesis	biological_process	5	1	410	20	16274	0.399882
GO:0099523	presynaptic cytosol	cellular_component	4	1	410	20	16274	0.399882
GO:0016266	O-glycan processing	biological_process	11	1	410	20	16274	0.399882
GO:0097371	MDM2/MDM4 family protein binding	molecular_function	5	1	410	20	16274	0.399882
GO:0010955	negative regulation of protein processing	biological_process	10	1	410	20	16274	0.399882
GO:0051444	negative regulation of ubiquitin-protein transferase activity	biological_process	12	1	410	20	16274	0.399882
GO:0001657	ureteric bud development	biological_process	7	3	410	91	16274	0.403187
GO:0001944	vasculature development	biological_process	6	2	410	55	16274	0.405117
GO:0061025	membrane fusion	biological_process	6	2	410	55	16274	0.405117
GO:0048709	oligodendrocyte differentiation	biological_process	7	2	410	55	16274	0.405117
GO:0045736	negative regulation of cyclin-dependent protein serine/threonine kinase activity	biological_process	13	2	410	55	16274	0.405117
GO:0018345	protein palmitoylation	biological_process	10	2	410	56	16274	0.413935
GO:0050900	leukocyte migration	biological_process	4	2	410	56	16274	0.413935
GO:0008301	DNA binding, bending	molecular_function	7	1	410	21	16274	0.41502
GO:0005049	nuclear export signal receptor activity	molecular_function	5	1	410	21	16274	0.41502
GO:0017069	snRNA binding	molecular_function	7	1	410	21	16274	0.41502
GO:0051988	regulation of attachment of spindle microtubules to kinetochore	biological_process	8	1	410	21	16274	0.41502
GO:0006515	protein quality control for misfolded or incompletely synthesized proteins	biological_process	9	1	410	21	16274	0.41502
GO:0005849	mRNA cleavage factor complex	cellular_component	4	1	410	21	16274	0.41502
GO:0070233	negative regulation of T cell apoptotic process	biological_process	12	1	410	21	16274	0.41502
GO:0019369	arachidonic acid metabolic process	biological_process	11	1	410	21	16274	0.41502
GO:0045086	positive regulation of interleukin-2 biosynthetic process	biological_process	9	1	410	21	16274	0.41502
GO:0008328	ionotropic glutamate receptor complex	cellular_component	7	1	410	21	16274	0.41502
GO:0046512	sphingosine biosynthetic process	biological_process	9	1	410	21	16274	0.41502
GO:0071385	cellular response to glucocorticoid stimulus	biological_process	9	1	410	21	16274	0.41502
GO:0043522	leucine zipper domain binding	molecular_function	7	1	410	21	16274	0.41502
GO:0034464	BBSome	cellular_component	4	1	410	21	16274	0.41502
GO:0009312	oligosaccharide biosynthetic process	biological_process	7	1	410	21	16274	0.41502
GO:0048387	negative regulation of retinoic acid receptor signaling pathway	biological_process	9	1	410	21	16274	0.41502
GO:0048712	negative regulation of astrocyte differentiation	biological_process	12	1	410	21	16274	0.41502
GO:0016081	synaptic vesicle docking	biological_process	8	1	410	21	16274	0.41502
GO:0045830	positive regulation of isotype switching	biological_process	10	1	410	21	16274	0.41502
GO:0016593	Cdc73/Paf1 complex	cellular_component	5	1	410	21	16274	0.41502
GO:0046641	positive regulation of alpha-beta T cell proliferation	biological_process	12	1	410	21	16274	0.41502
GO:0060039	pericardium development	biological_process	7	1	410	21	16274	0.41502
GO:0032000	positive regulation of fatty acid beta-oxidation	biological_process	9	1	410	21	16274	0.41502
GO:0002260	lymphocyte homeostasis	biological_process	5	1	410	21	16274	0.41502
GO:0008009	chemokine activity	molecular_function	8	3	410	93	16274	0.416722
GO:0004181	metallocarboxypeptidase activity	molecular_function	9	2	410	57	16274	0.422689
GO:0000070	mitotic sister chromatid segregation	biological_process	8	2	410	57	16274	0.422689
GO:0016712	oxidoreductase activity, acting on paired donors, with incorporation or reduction of molecular oxygen, reduced flavin or flavoprotein as one donor, and incorporation of one atom of oxygen	molecular_function	6	2	410	57	16274	0.422689
GO:0045668	negative regulation of osteoblast differentiation	biological_process	8	3	410	94	16274	0.423453
GO:0071625	vocalization behavior	biological_process	4	1	410	22	16274	0.429777
GO:0016208	AMP binding	molecular_function	5	1	410	22	16274	0.429777
GO:0010744	positive regulation of macrophage derived foam cell differentiation	biological_process	8	1	410	22	16274	0.429777
GO:0032886	regulation of microtubule-based process	biological_process	6	1	410	22	16274	0.429777
GO:1900271	regulation of long-term synaptic potentiation	biological_process	10	1	410	22	16274	0.429777
GO:0007009	plasma membrane organization	biological_process	6	1	410	22	16274	0.429777
GO:0038092	nodal signaling pathway	biological_process	9	1	410	22	16274	0.429777
GO:0030296	protein tyrosine kinase activator activity	molecular_function	8	1	410	22	16274	0.429777
GO:0016188	synaptic vesicle maturation	biological_process	7	1	410	22	16274	0.429777
GO:0014067	negative regulation of phosphatidylinositol 3-kinase signaling	biological_process	10	1	410	22	16274	0.429777
GO:0000338	protein deneddylation	biological_process	9	1	410	22	16274	0.429777
GO:0010839	negative regulation of keratinocyte proliferation	biological_process	9	1	410	22	16274	0.429777
GO:0015279	store-operated calcium channel activity	molecular_function	9	1	410	22	16274	0.429777
GO:0043276	anoikis	biological_process	7	1	410	22	16274	0.429777
GO:0033116	endoplasmic reticulum-Golgi intermediate compartment membrane	cellular_component	6	1	410	22	16274	0.429777
GO:0042532	negative regulation of tyrosine phosphorylation of STAT protein	biological_process	11	1	410	22	16274	0.429777
GO:0004535	poly(A)-specific ribonuclease activity	molecular_function	10	1	410	22	16274	0.429777
GO:0002028	regulation of sodium ion transport	biological_process	9	1	410	22	16274	0.429777
GO:0097120	receptor localization to synapse	biological_process	7	1	410	22	16274	0.429777
GO:0035259	glucocorticoid receptor binding	molecular_function	9	1	410	22	16274	0.429777
GO:0043140	ATP-dependent 3'-5' DNA helicase activity	molecular_function	12	1	410	22	16274	0.429777
GO:0006002	fructose 6-phosphate metabolic process	biological_process	7	1	410	22	16274	0.429777
GO:0005388	calcium-transporting ATPase activity	molecular_function	10	1	410	22	16274	0.429777
GO:0045580	regulation of T cell differentiation	biological_process	9	1	410	22	16274	0.429777
GO:0010884	positive regulation of lipid storage	biological_process	6	1	410	22	16274	0.429777
GO:0023052	signaling	biological_process	3	1	410	22	16274	0.429777
GO:0006828	manganese ion transport	biological_process	10	1	410	22	16274	0.429777
GO:0043951	negative regulation of cAMP-mediated signaling	biological_process	10	1	410	22	16274	0.429777
GO:0042379	chemokine receptor binding	molecular_function	7	1	410	22	16274	0.429777
GO:0006516	glycoprotein catabolic process	biological_process	8	1	410	22	16274	0.429777
GO:0042327	positive regulation of phosphorylation	biological_process	10	2	410	58	16274	0.431374
GO:0009925	basal plasma membrane	cellular_component	5	2	410	58	16274	0.431374
GO:0010608	posttranscriptional regulation of gene expression	biological_process	8	2	410	58	16274	0.431374
GO:0048844	artery morphogenesis	biological_process	7	2	410	59	16274	0.439989
GO:0019838	growth factor binding	molecular_function	5	2	410	59	16274	0.439989
GO:0061631	ubiquitin conjugating enzyme activity	molecular_function	7	3	410	97	16274	0.443479
GO:0048012	hepatocyte growth factor receptor signaling pathway	biological_process	8	1	410	23	16274	0.444162
GO:0070410	co-SMAD binding	molecular_function	6	1	410	23	16274	0.444162
GO:0032835	glomerulus development	biological_process	5	1	410	23	16274	0.444162
GO:1900029	positive regulation of ruffle assembly	biological_process	10	1	410	23	16274	0.444162
GO:0030388	fructose 1,6-bisphosphate metabolic process	biological_process	7	1	410	23	16274	0.444162
GO:0032421	stereocilium bundle	cellular_component	5	1	410	23	16274	0.444162
GO:0038084	vascular endothelial growth factor signaling pathway	biological_process	8	1	410	23	16274	0.444162
GO:0090336	positive regulation of brown fat cell differentiation	biological_process	9	1	410	23	16274	0.444162
GO:0017144	drug metabolic process	biological_process	5	1	410	23	16274	0.444162
GO:0010458	exit from mitosis	biological_process	7	1	410	23	16274	0.444162
GO:0060292	long-term synaptic depression	biological_process	10	1	410	23	16274	0.444162
GO:0045132	meiotic chromosome segregation	biological_process	6	1	410	23	16274	0.444162
GO:0006301	postreplication repair	biological_process	9	1	410	23	16274	0.444162
GO:1990023	mitotic spindle midzone	cellular_component	7	1	410	23	16274	0.444162
GO:0001618	virus receptor activity	molecular_function	5	1	410	23	16274	0.444162
GO:0070198	protein localization to chromosome, telomeric region	biological_process	9	1	410	23	16274	0.444162
GO:0022010	central nervous system myelination	biological_process	7	1	410	23	16274	0.444162
GO:0035067	negative regulation of histone acetylation	biological_process	11	1	410	23	16274	0.444162
GO:0000421	autophagosome membrane	cellular_component	8	1	410	23	16274	0.444162
GO:0034622	cellular protein-containing complex assembly	biological_process	7	1	410	23	16274	0.444162
GO:0006995	cellular response to nitrogen starvation	biological_process	9	1	410	23	16274	0.444162
GO:0072669	tRNA-splicing ligase complex	cellular_component	4	1	410	23	16274	0.444162
GO:0045737	positive regulation of cyclin-dependent protein serine/threonine kinase activity	biological_process	13	2	410	60	16274	0.448532
GO:0043029	T cell homeostasis	biological_process	6	2	410	60	16274	0.448532
GO:0007369	gastrulation	biological_process	6	2	410	60	16274	0.448532
GO:0017046	peptide hormone binding	molecular_function	6	2	410	60	16274	0.448532
GO:0031490	chromatin DNA binding	molecular_function	7	4	410	137	16274	0.454515
GO:0050769	positive regulation of neurogenesis	biological_process	9	2	410	61	16274	0.457002
GO:0045334	clathrin-coated endocytic vesicle	cellular_component	9	1	410	24	16274	0.458185
GO:0002829	negative regulation of type 2 immune response	biological_process	8	1	410	24	16274	0.458185
GO:2000251	positive regulation of actin cytoskeleton reorganization	biological_process	10	1	410	24	16274	0.458185
GO:0050673	epithelial cell proliferation	biological_process	4	1	410	24	16274	0.458185
GO:0000974	Prp19 complex	cellular_component	4	1	410	24	16274	0.458185
GO:0006895	Golgi to endosome transport	biological_process	9	1	410	24	16274	0.458185
GO:0050806	positive regulation of synaptic transmission	biological_process	8	1	410	24	16274	0.458185
GO:0070403	NAD+ binding	molecular_function	6	1	410	24	16274	0.458185
GO:0021612	facial nerve structural organization	biological_process	6	1	410	24	16274	0.458185
GO:0005790	smooth endoplasmic reticulum	cellular_component	7	1	410	24	16274	0.458185
GO:0070914	UV-damage excision repair	biological_process	9	1	410	24	16274	0.458185
GO:0048024	regulation of mRNA splicing, via spliceosome	biological_process	9	1	410	24	16274	0.458185
GO:0045657	positive regulation of monocyte differentiation	biological_process	10	1	410	24	16274	0.458185
GO:0080111	DNA demethylation	biological_process	10	1	410	24	16274	0.458185
GO:0003756	protein disulfide isomerase activity	molecular_function	7	1	410	24	16274	0.458185
GO:0055064	chloride ion homeostasis	biological_process	10	1	410	24	16274	0.458185
GO:0070306	lens fiber cell differentiation	biological_process	7	1	410	24	16274	0.458185
GO:0061549	sympathetic ganglion development	biological_process	7	1	410	24	16274	0.458185
GO:0071168	protein localization to chromatin	biological_process	9	1	410	24	16274	0.458185
GO:0043395	heparan sulfate proteoglycan binding	molecular_function	6	1	410	24	16274	0.458185
GO:0097060	synaptic membrane	cellular_component	4	1	410	24	16274	0.458185
GO:0050811	GABA receptor binding	molecular_function	6	1	410	24	16274	0.458185
GO:0042953	lipoprotein transport	biological_process	10	1	410	24	16274	0.458185
GO:0034703	cation channel complex	cellular_component	7	1	410	24	16274	0.458185
GO:0051127	positive regulation of actin nucleation	biological_process	10	1	410	24	16274	0.458185
GO:0005516	calmodulin binding	molecular_function	5	6	410	216	16274	0.462535
GO:0019706	protein-cysteine S-palmitoyltransferase activity	molecular_function	8	2	410	62	16274	0.465395
GO:0017157	regulation of exocytosis	biological_process	7	2	410	62	16274	0.465395
GO:0042110	T cell activation	biological_process	7	2	410	62	16274	0.465395
GO:0005549	odorant binding	molecular_function	4	4	410	139	16274	0.465604
GO:0031098	stress-activated protein kinase signaling cascade	biological_process	6	3	410	101	16274	0.469743
GO:0003725	double-stranded RNA binding	molecular_function	7	4	410	140	16274	0.471119
GO:0070679	inositol 1,4,5 trisphosphate binding	molecular_function	6	1	410	25	16274	0.471856
GO:0090181	regulation of cholesterol metabolic process	biological_process	9	1	410	25	16274	0.471856
GO:0004000	adenosine deaminase activity	molecular_function	7	1	410	25	16274	0.471856
GO:0030673	axolemma	cellular_component	7	1	410	25	16274	0.471856
GO:0008631	intrinsic apoptotic signaling pathway in response to oxidative stress	biological_process	7	1	410	25	16274	0.471856
GO:0005391	sodium:potassium-exchanging ATPase activity	molecular_function	11	1	410	25	16274	0.471856
GO:0051168	nuclear export	biological_process	9	1	410	25	16274	0.471856
GO:0034454	microtubule anchoring at centrosome	biological_process	10	1	410	25	16274	0.471856
GO:0017101	aminoacyl-tRNA synthetase multienzyme complex	cellular_component	4	1	410	25	16274	0.471856
GO:0007020	microtubule nucleation	biological_process	8	1	410	25	16274	0.471856
GO:0035641	locomotory exploration behavior	biological_process	5	1	410	25	16274	0.471856
GO:0071679	commissural neuron axon guidance	biological_process	7	1	410	25	16274	0.471856
GO:0034214	protein hexamerization	biological_process	8	1	410	25	16274	0.471856
GO:0005744	TIM23 mitochondrial import inner membrane translocase complex	cellular_component	6	1	410	25	16274	0.471856
GO:0045010	actin nucleation	biological_process	7	1	410	25	16274	0.471856
GO:0001967	suckling behavior	biological_process	5	1	410	25	16274	0.471856
GO:0000164	protein phosphatase type 1 complex	cellular_component	5	1	410	25	16274	0.471856
GO:0005637	nuclear inner membrane	cellular_component	6	2	410	63	16274	0.473712
GO:0032515	negative regulation of phosphoprotein phosphatase activity	biological_process	12	2	410	63	16274	0.473712
GO:0000281	mitotic cytokinesis	biological_process	7	3	410	102	16274	0.476223
GO:0000993	RNA polymerase II complex binding	molecular_function	7	2	410	64	16274	0.48195
GO:0071007	U2-type catalytic step 2 spliceosome	cellular_component	8	2	410	64	16274	0.48195
GO:0005869	dynactin complex	cellular_component	5	1	410	26	16274	0.485182
GO:0010820	positive regulation of T cell chemotaxis	biological_process	10	1	410	26	16274	0.485182
GO:0034587	piRNA metabolic process	biological_process	10	1	410	26	16274	0.485182
GO:2000774	positive regulation of cellular senescence	biological_process	7	1	410	26	16274	0.485182
GO:0035197	siRNA binding	molecular_function	8	1	410	26	16274	0.485182
GO:0070863	positive regulation of protein exit from endoplasmic reticulum	biological_process	10	1	410	26	16274	0.485182
GO:0060997	dendritic spine morphogenesis	biological_process	8	1	410	26	16274	0.485182
GO:0031435	mitogen-activated protein kinase kinase kinase binding	molecular_function	8	1	410	26	16274	0.485182
GO:0010880	regulation of release of sequestered calcium ion into cytosol by sarcoplasmic reticulum	biological_process	8	1	410	26	16274	0.485182
GO:0042274	ribosomal small subunit biogenesis	biological_process	6	1	410	26	16274	0.485182
GO:0009048	dosage compensation by inactivation of X chromosome	biological_process	10	1	410	26	16274	0.485182
GO:0042627	chylomicron	cellular_component	5	1	410	26	16274	0.485182
GO:0043171	peptide catabolic process	biological_process	8	1	410	26	16274	0.485182
GO:0007612	learning	biological_process	5	3	410	104	16274	0.489072
GO:0048487	beta-tubulin binding	molecular_function	7	2	410	65	16274	0.490109
GO:0042130	negative regulation of T cell proliferation	biological_process	11	2	410	65	16274	0.490109
GO:0006694	steroid biosynthetic process	biological_process	7	2	410	65	16274	0.490109
GO:0060707	trophoblast giant cell differentiation	biological_process	6	1	410	27	16274	0.498173
GO:0033523	histone H2B ubiquitination	biological_process	13	1	410	27	16274	0.498173
GO:0007250	activation of NF-kappaB-inducing kinase activity	biological_process	13	1	410	27	16274	0.498173
GO:0035137	hindlimb morphogenesis	biological_process	7	1	410	27	16274	0.498173
GO:0098505	G-rich strand telomeric DNA binding	molecular_function	10	1	410	27	16274	0.498173
GO:0003995	acyl-CoA dehydrogenase activity	molecular_function	6	1	410	27	16274	0.498173
GO:1900025	negative regulation of substrate adhesion-dependent cell spreading	biological_process	10	1	410	27	16274	0.498173
GO:0033539	fatty acid beta-oxidation using acyl-CoA dehydrogenase	biological_process	12	1	410	27	16274	0.498173
GO:0015179	L-amino acid transmembrane transporter activity	molecular_function	8	1	410	27	16274	0.498173
GO:0061351	neural precursor cell proliferation	biological_process	4	1	410	27	16274	0.498173
GO:0016298	lipase activity	molecular_function	6	1	410	27	16274	0.498173
GO:0003197	endocardial cushion development	biological_process	7	1	410	27	16274	0.498173
GO:0030007	cellular potassium ion homeostasis	biological_process	11	1	410	27	16274	0.498173
GO:0033209	tumor necrosis factor-mediated signaling pathway	biological_process	7	2	410	66	16274	0.498186
GO:0043484	regulation of RNA splicing	biological_process	8	2	410	66	16274	0.498186
GO:0051020	GTPase binding	molecular_function	6	2	410	67	16274	0.506181
GO:0042273	ribosomal large subunit biogenesis	biological_process	6	2	410	67	16274	0.506181
GO:0008198	ferrous iron binding	molecular_function	9	2	410	67	16274	0.506181
GO:0001764	neuron migration	biological_process	7	6	410	226	16274	0.506247
GO:0032367	intracellular cholesterol transport	biological_process	10	1	410	28	16274	0.510837
GO:0032958	inositol phosphate biosynthetic process	biological_process	8	1	410	28	16274	0.510837
GO:0042054	histone methyltransferase activity	molecular_function	8	1	410	28	16274	0.510837
GO:0140110	transcription regulator activity	molecular_function	3	1	410	28	16274	0.510837
GO:1902166	negative regulation of intrinsic apoptotic signaling pathway in response to DNA damage by p53 class mediator	biological_process	10	1	410	28	16274	0.510837
GO:0043083	synaptic cleft	cellular_component	4	1	410	28	16274	0.510837
GO:0060076	excitatory synapse	cellular_component	4	1	410	28	16274	0.510837
GO:0042407	cristae formation	biological_process	9	1	410	28	16274	0.510837
GO:0016233	telomere capping	biological_process	9	1	410	28	16274	0.510837
GO:0034374	low-density lipoprotein particle remodeling	biological_process	9	1	410	28	16274	0.510837
GO:0061029	eyelid development in camera-type eye	biological_process	5	1	410	28	16274	0.510837
GO:0043014	alpha-tubulin binding	molecular_function	7	2	410	68	16274	0.514093
GO:0071479	cellular response to ionizing radiation	biological_process	7	2	410	68	16274	0.514093
GO:0051539	4 iron, 4 sulfur cluster binding	molecular_function	6	2	410	68	16274	0.514093
GO:0031012	extracellular matrix	cellular_component	4	12	410	468	16274	0.516745
GO:0006812	cation transport	biological_process	7	4	410	149	16274	0.519715
GO:0060348	bone development	biological_process	6	3	410	109	16274	0.520498
GO:0032781	positive regulation of ATPase activity	biological_process	8	2	410	69	16274	0.521921
GO:0060048	cardiac muscle contraction	biological_process	8	2	410	69	16274	0.521921
GO:0030225	macrophage differentiation	biological_process	8	1	410	29	16274	0.523182
GO:0010259	multicellular organism aging	biological_process	5	1	410	29	16274	0.523182
GO:0044306	neuron projection terminus	cellular_component	5	1	410	29	16274	0.523182
GO:0048029	monosaccharide binding	molecular_function	5	1	410	29	16274	0.523182
GO:0001946	lymphangiogenesis	biological_process	5	1	410	29	16274	0.523182
GO:0036038	MKS complex	cellular_component	4	1	410	29	16274	0.523182
GO:0035613	RNA stem-loop binding	molecular_function	7	1	410	29	16274	0.523182
GO:0015108	chloride transmembrane transporter activity	molecular_function	8	1	410	29	16274	0.523182
GO:0008157	protein phosphatase 1 binding	molecular_function	8	1	410	29	16274	0.523182
GO:0045060	negative thymic T cell selection	biological_process	6	1	410	29	16274	0.523182
GO:0002827	positive regulation of T-helper 1 type immune response	biological_process	10	1	410	29	16274	0.523182
GO:0097067	cellular response to thyroid hormone stimulus	biological_process	7	1	410	29	16274	0.523182
GO:0048715	negative regulation of oligodendrocyte differentiation	biological_process	12	1	410	29	16274	0.523182
GO:0050860	negative regulation of T cell receptor signaling pathway	biological_process	10	1	410	29	16274	0.523182
GO:0001741	XY body	cellular_component	8	1	410	29	16274	0.523182
GO:0046827	positive regulation of protein export from nucleus	biological_process	10	1	410	29	16274	0.523182
GO:0002237	response to molecule of bacterial origin	biological_process	6	1	410	29	16274	0.523182
GO:0016597	amino acid binding	molecular_function	7	1	410	29	16274	0.523182
GO:0006302	double-strand break repair	biological_process	9	4	410	150	16274	0.524987
GO:0007519	skeletal muscle tissue development	biological_process	8	3	410	110	16274	0.526657
GO:0099056	integral component of presynaptic membrane	cellular_component	6	2	410	70	16274	0.529664
GO:0050863	regulation of T cell activation	biological_process	8	1	410	30	16274	0.535216
GO:0051571	positive regulation of histone H3-K4 methylation	biological_process	12	1	410	30	16274	0.535216
GO:0043254	regulation of protein complex assembly	biological_process	6	1	410	30	16274	0.535216
GO:0045089	positive regulation of innate immune response	biological_process	8	1	410	30	16274	0.535216
GO:0017119	Golgi transport complex	cellular_component	7	1	410	30	16274	0.535216
GO:0048791	calcium ion-regulated exocytosis of neurotransmitter	biological_process	10	1	410	30	16274	0.535216
GO:0010248	establishment or maintenance of transmembrane electrochemical gradient	biological_process	8	1	410	30	16274	0.535216
GO:0048010	vascular endothelial growth factor receptor signaling pathway	biological_process	8	1	410	30	16274	0.535216
GO:2000737	negative regulation of stem cell differentiation	biological_process	8	1	410	30	16274	0.535216
GO:0005885	Arp2/3 protein complex	cellular_component	4	1	410	30	16274	0.535216
GO:2000679	positive regulation of transcription regulatory region DNA binding	biological_process	8	1	410	30	16274	0.535216
GO:0019433	triglyceride catabolic process	biological_process	10	1	410	30	16274	0.535216
GO:0004115	3',5'-cyclic-AMP phosphodiesterase activity	molecular_function	10	1	410	30	16274	0.535216
GO:1902287	semaphorin-plexin signaling pathway involved in axon guidance	biological_process	8	1	410	30	16274	0.535216
GO:0000979	RNA polymerase II core promoter sequence-specific DNA binding	molecular_function	10	2	410	71	16274	0.537321
GO:0035914	skeletal muscle cell differentiation	biological_process	6	3	410	113	16274	0.544868
GO:0005160	transforming growth factor beta receptor binding	molecular_function	7	2	410	72	16274	0.544892
GO:0030672	synaptic vesicle membrane	cellular_component	4	2	410	72	16274	0.544892
GO:0003712	transcription coregulator activity	molecular_function	4	4	410	154	16274	0.54579
GO:0021795	cerebral cortex cell migration	biological_process	9	1	410	31	16274	0.546947
GO:0051000	positive regulation of nitric-oxide synthase activity	biological_process	9	1	410	31	16274	0.546947
GO:0055075	potassium ion homeostasis	biological_process	10	1	410	31	16274	0.546947
GO:0042113	B cell activation	biological_process	7	1	410	31	16274	0.546947
GO:0008066	glutamate receptor activity	molecular_function	6	1	410	31	16274	0.546947
GO:0010390	histone monoubiquitination	biological_process	13	1	410	31	16274	0.546947
GO:1902475	L-alpha-amino acid transmembrane transport	biological_process	12	1	410	31	16274	0.546947
GO:0017154	semaphorin receptor activity	molecular_function	6	1	410	31	16274	0.546947
GO:0003203	endocardial cushion morphogenesis	biological_process	7	1	410	31	16274	0.546947
GO:0070742	C2H2 zinc finger domain binding	molecular_function	6	1	410	31	16274	0.546947
GO:1903506	regulation of nucleic acid-templated transcription	biological_process	9	1	410	31	16274	0.546947
GO:0045104	intermediate filament cytoskeleton organization	biological_process	7	1	410	31	16274	0.546947
GO:0042989	sequestering of actin monomers	biological_process	10	1	410	31	16274	0.546947
GO:0034389	lipid droplet organization	biological_process	6	1	410	31	16274	0.546947
GO:0050796	regulation of insulin secretion	biological_process	10	2	410	73	16274	0.552377
GO:0031047	gene silencing by RNA	biological_process	5	1	410	32	16274	0.558383
GO:1901799	negative regulation of proteasomal protein catabolic process	biological_process	11	1	410	32	16274	0.558383
GO:2000484	positive regulation of interleukin-8 secretion	biological_process	9	1	410	32	16274	0.558383
GO:0043981	histone H4-K5 acetylation	biological_process	12	1	410	32	16274	0.558383
GO:0004724	magnesium-dependent protein serine/threonine phosphatase activity	molecular_function	10	1	410	32	16274	0.558383
GO:0045814	negative regulation of gene expression, epigenetic	biological_process	9	1	410	32	16274	0.558383
GO:0006939	smooth muscle contraction	biological_process	7	1	410	32	16274	0.558383
GO:0001533	cornified envelope	cellular_component	5	1	410	32	16274	0.558383
GO:0043982	histone H4-K8 acetylation	biological_process	12	1	410	32	16274	0.558383
GO:0071782	endoplasmic reticulum tubular network	cellular_component	7	1	410	32	16274	0.558383
GO:1903076	regulation of protein localization to plasma membrane	biological_process	9	1	410	32	16274	0.558383
GO:0004697	protein kinase C activity	molecular_function	9	1	410	32	16274	0.558383
GO:0032481	positive regulation of type I interferon production	biological_process	8	1	410	32	16274	0.558383
GO:2000146	negative regulation of cell motility	biological_process	7	1	410	32	16274	0.558383
GO:0090179	planar cell polarity pathway involved in neural tube closure	biological_process	10	1	410	32	16274	0.558383
GO:0008333	endosome to lysosome transport	biological_process	8	2	410	74	16274	0.559774
GO:0030316	osteoclast differentiation	biological_process	8	2	410	75	16274	0.567084
GO:0016538	cyclin-dependent protein serine/threonine kinase regulator activity	molecular_function	7	2	410	75	16274	0.567084
GO:0000146	microfilament motor activity	molecular_function	10	1	410	33	16274	0.569531
GO:0045742	positive regulation of epidermal growth factor receptor signaling pathway	biological_process	10	1	410	33	16274	0.569531
GO:0006801	superoxide metabolic process	biological_process	6	1	410	33	16274	0.569531
GO:0007031	peroxisome organization	biological_process	6	1	410	33	16274	0.569531
GO:0001056	RNA polymerase III activity	molecular_function	10	1	410	33	16274	0.569531
GO:0060749	mammary gland alveolus development	biological_process	5	1	410	33	16274	0.569531
GO:0001222	transcription corepressor binding	molecular_function	7	1	410	33	16274	0.569531
GO:0001952	regulation of cell-matrix adhesion	biological_process	7	1	410	33	16274	0.569531
GO:2000147	positive regulation of cell motility	biological_process	7	1	410	33	16274	0.569531
GO:0070830	bicellular tight junction assembly	biological_process	9	1	410	33	16274	0.569531
GO:0051010	microtubule plus-end binding	molecular_function	8	1	410	33	16274	0.569531
GO:0090734	site of DNA damage	cellular_component	6	1	410	33	16274	0.569531
GO:0071360	cellular response to exogenous dsRNA	biological_process	9	1	410	33	16274	0.569531
GO:1900016	negative regulation of cytokine production involved in inflammatory response	biological_process	8	1	410	33	16274	0.569531
GO:0003730	mRNA 3'-UTR binding	molecular_function	8	4	410	159	16274	0.571115
GO:0007613	memory	biological_process	5	3	410	118	16274	0.574295
GO:1990573	potassium ion import across plasma membrane	biological_process	11	2	410	76	16274	0.574306
GO:0000381	regulation of alternative mRNA splicing, via spliceosome	biological_process	10	3	410	119	16274	0.580037
GO:0010759	positive regulation of macrophage chemotaxis	biological_process	9	1	410	34	16274	0.580398
GO:2000353	positive regulation of endothelial cell apoptotic process	biological_process	11	1	410	34	16274	0.580398
GO:0031145	anaphase-promoting complex-dependent catabolic process	biological_process	12	1	410	34	16274	0.580398
GO:0080009	mRNA methylation	biological_process	11	1	410	34	16274	0.580398
GO:0097602	cullin family protein binding	molecular_function	5	1	410	34	16274	0.580398
GO:0016279	protein-lysine N-methyltransferase activity	molecular_function	8	1	410	34	16274	0.580398
GO:1904706	negative regulation of vascular smooth muscle cell proliferation	biological_process	9	1	410	34	16274	0.580398
GO:0097225	sperm midpiece	cellular_component	5	1	410	34	16274	0.580398
GO:1990869	cellular response to chemokine	biological_process	8	1	410	34	16274	0.580398
GO:0006672	ceramide metabolic process	biological_process	9	1	410	34	16274	0.580398
GO:0015299	solute:proton antiporter activity	molecular_function	10	1	410	34	16274	0.580398
GO:0047496	vesicle transport along microtubule	biological_process	10	1	410	34	16274	0.580398
GO:0004017	adenylate kinase activity	molecular_function	8	1	410	34	16274	0.580398
GO:0031616	spindle pole centrosome	cellular_component	8	1	410	34	16274	0.580398
GO:0051213	dioxygenase activity	molecular_function	5	1	410	34	16274	0.580398
GO:0004970	ionotropic glutamate receptor activity	molecular_function	7	1	410	34	16274	0.580398
GO:0042755	eating behavior	biological_process	5	1	410	34	16274	0.580398
GO:0031418	L-ascorbic acid binding	molecular_function	6	1	410	34	16274	0.580398
GO:0007405	neuroblast proliferation	biological_process	5	1	410	34	16274	0.580398
GO:0060996	dendritic spine development	biological_process	5	1	410	34	16274	0.580398
GO:2000045	regulation of G1/S transition of mitotic cell cycle	biological_process	9	1	410	34	16274	0.580398
GO:0043039	tRNA aminoacylation	biological_process	11	1	410	34	16274	0.580398
GO:0070034	telomerase RNA binding	molecular_function	7	1	410	34	16274	0.580398
GO:0051457	maintenance of protein location in nucleus	biological_process	8	1	410	34	16274	0.580398
GO:0007097	nuclear migration	biological_process	7	1	410	34	16274	0.580398
GO:0070886	positive regulation of calcineurin-NFAT signaling cascade	biological_process	12	1	410	34	16274	0.580398
GO:0006120	mitochondrial electron transport, NADH to ubiquinone	biological_process	8	1	410	34	16274	0.580398
GO:0034097	response to cytokine	biological_process	6	2	410	77	16274	0.58144
GO:0001501	skeletal system development	biological_process	6	5	410	204	16274	0.587325
GO:0042169	SH2 domain binding	molecular_function	6	2	410	78	16274	0.588486
GO:0060071	Wnt signaling pathway, planar cell polarity pathway	biological_process	9	1	410	35	16274	0.590991
GO:0009060	aerobic respiration	biological_process	8	1	410	35	16274	0.590991
GO:0031430	M band	cellular_component	5	1	410	35	16274	0.590991
GO:0007568	aging	biological_process	4	1	410	35	16274	0.590991
GO:0071549	cellular response to dexamethasone stimulus	biological_process	7	1	410	35	16274	0.590991
GO:0030904	retromer complex	cellular_component	4	1	410	35	16274	0.590991
GO:0007276	gamete generation	biological_process	5	1	410	35	16274	0.590991
GO:0048821	erythrocyte development	biological_process	7	1	410	35	16274	0.590991
GO:0034704	calcium channel complex	cellular_component	8	1	410	35	16274	0.590991
GO:0007413	axonal fasciculation	biological_process	6	1	410	35	16274	0.590991
GO:0006998	nuclear envelope organization	biological_process	6	1	410	35	16274	0.590991
GO:0045116	protein neddylation	biological_process	11	1	410	35	16274	0.590991
GO:0046597	negative regulation of viral entry into host cell	biological_process	10	1	410	35	16274	0.590991
GO:0030330	DNA damage response, signal transduction by p53 class mediator	biological_process	8	1	410	35	16274	0.590991
GO:0051016	barbed-end actin filament capping	biological_process	11	1	410	35	16274	0.590991
GO:0060395	SMAD protein signal transduction	biological_process	5	3	410	121	16274	0.591373
GO:0032154	cleavage furrow	cellular_component	5	2	410	79	16274	0.595443
GO:0043044	ATP-dependent chromatin remodeling	biological_process	7	1	410	36	16274	0.601318
GO:0072687	meiotic spindle	cellular_component	7	1	410	36	16274	0.601318
GO:0009416	response to light stimulus	biological_process	6	1	410	36	16274	0.601318
GO:0043169	cation binding	molecular_function	5	1	410	36	16274	0.601318
GO:0017158	regulation of calcium ion-dependent exocytosis	biological_process	9	1	410	36	16274	0.601318
GO:0045724	positive regulation of cilium assembly	biological_process	10	1	410	36	16274	0.601318
GO:0071425	hematopoietic stem cell proliferation	biological_process	5	1	410	36	16274	0.601318
GO:0002042	cell migration involved in sprouting angiogenesis	biological_process	11	1	410	36	16274	0.601318
GO:0035249	synaptic transmission, glutamatergic	biological_process	10	1	410	36	16274	0.601318
GO:0098839	postsynaptic density membrane	cellular_component	5	1	410	36	16274	0.601318
GO:0022904	respiratory electron transport chain	biological_process	7	1	410	36	16274	0.601318
GO:0001953	negative regulation of cell-matrix adhesion	biological_process	8	1	410	36	16274	0.601318
GO:0035729	cellular response to hepatocyte growth factor stimulus	biological_process	8	1	410	36	16274	0.601318
GO:0034361	very-low-density lipoprotein particle	cellular_component	6	1	410	36	16274	0.601318
GO:0048701	embryonic cranial skeleton morphogenesis	biological_process	8	2	410	80	16274	0.602312
GO:0048469	cell maturation	biological_process	5	2	410	80	16274	0.602312
GO:0042752	regulation of circadian rhythm	biological_process	5	3	410	123	16274	0.60251
GO:0048704	embryonic skeletal system morphogenesis	biological_process	7	3	410	124	16274	0.608003
GO:0060291	long-term synaptic potentiation	biological_process	10	2	410	81	16274	0.609093
GO:0017147	Wnt-protein binding	molecular_function	5	2	410	81	16274	0.609093
GO:1902902	negative regulation of autophagosome assembly	biological_process	11	1	410	37	16274	0.611384
GO:0031668	cellular response to extracellular stimulus	biological_process	5	1	410	37	16274	0.611384
GO:0010613	positive regulation of cardiac muscle hypertrophy	biological_process	10	1	410	37	16274	0.611384
GO:0031929	TOR signaling	biological_process	6	1	410	37	16274	0.611384
GO:0043923	positive regulation by host of viral transcription	biological_process	10	1	410	37	16274	0.611384
GO:0003009	skeletal muscle contraction	biological_process	8	1	410	37	16274	0.611384
GO:0006730	one-carbon metabolic process	biological_process	5	1	410	37	16274	0.611384
GO:0001659	temperature homeostasis	biological_process	5	1	410	37	16274	0.611384
GO:0061028	establishment of endothelial barrier	biological_process	8	1	410	37	16274	0.611384
GO:0004866	endopeptidase inhibitor activity	molecular_function	7	1	410	37	16274	0.611384
GO:0040029	regulation of gene expression, epigenetic	biological_process	8	1	410	37	16274	0.611384
GO:0032332	positive regulation of chondrocyte differentiation	biological_process	8	1	410	37	16274	0.611384
GO:0007602	phototransduction	biological_process	5	1	410	37	16274	0.611384
GO:0032924	activin receptor signaling pathway	biological_process	8	1	410	37	16274	0.611384
GO:0006139	nucleobase-containing compound metabolic process	biological_process	6	2	410	82	16274	0.615786
GO:0006909	phagocytosis	biological_process	7	2	410	82	16274	0.615786
GO:0032456	endocytic recycling	biological_process	8	2	410	82	16274	0.615786
GO:1990138	neuron projection extension	biological_process	6	1	410	38	16274	0.621197
GO:0031489	myosin V binding	molecular_function	7	1	410	38	16274	0.621197
GO:0031011	Ino80 complex	cellular_component	6	1	410	38	16274	0.621197
GO:0017134	fibroblast growth factor binding	molecular_function	6	1	410	38	16274	0.621197
GO:0014898	cardiac muscle hypertrophy in response to stress	biological_process	6	1	410	38	16274	0.621197
GO:0090314	positive regulation of protein targeting to membrane	biological_process	11	1	410	38	16274	0.621197
GO:0002052	positive regulation of neuroblast proliferation	biological_process	10	1	410	38	16274	0.621197
GO:0048169	regulation of long-term neuronal synaptic plasticity	biological_process	11	1	410	38	16274	0.621197
GO:0048485	sympathetic nervous system development	biological_process	6	1	410	38	16274	0.621197
GO:0048020	CCR chemokine receptor binding	molecular_function	8	1	410	38	16274	0.621197
GO:0036342	post-anal tail morphogenesis	biological_process	5	1	410	38	16274	0.621197
GO:0003688	DNA replication origin binding	molecular_function	9	1	410	38	16274	0.621197
GO:0007422	peripheral nervous system development	biological_process	6	1	410	38	16274	0.621197
GO:0030506	ankyrin binding	molecular_function	6	1	410	38	16274	0.621197
GO:0061098	positive regulation of protein tyrosine kinase activity	biological_process	12	2	410	83	16274	0.62239
GO:0043966	histone H3 acetylation	biological_process	11	2	410	84	16274	0.628907
GO:0006805	xenobiotic metabolic process	biological_process	5	2	410	84	16274	0.628907
GO:1990841	promoter-specific chromatin binding	molecular_function	5	2	410	84	16274	0.628907
GO:0070301	cellular response to hydrogen peroxide	biological_process	8	2	410	84	16274	0.628907
GO:0030014	CCR4-NOT complex	cellular_component	4	1	410	39	16274	0.630763
GO:0051497	negative regulation of stress fiber assembly	biological_process	8	1	410	39	16274	0.630763
GO:0009968	negative regulation of signal transduction	biological_process	8	1	410	39	16274	0.630763
GO:0030552	cAMP binding	molecular_function	7	1	410	39	16274	0.630763
GO:0006541	glutamine metabolic process	biological_process	11	1	410	39	16274	0.630763
GO:0023019	signal transduction involved in regulation of gene expression	biological_process	5	1	410	39	16274	0.630763
GO:0003429	growth plate cartilage chondrocyte morphogenesis	biological_process	10	1	410	39	16274	0.630763
GO:0030517	negative regulation of axon extension	biological_process	8	1	410	39	16274	0.630763
GO:0008307	structural constituent of muscle	molecular_function	4	1	410	39	16274	0.630763
GO:0016811	hydrolase activity, acting on carbon-nitrogen (but not peptide) bonds, in linear amides	molecular_function	6	1	410	39	16274	0.630763
GO:0010633	negative regulation of epithelial cell migration	biological_process	9	1	410	39	16274	0.630763
GO:0090050	positive regulation of cell migration involved in sprouting angiogenesis	biological_process	12	1	410	39	16274	0.630763
GO:0051924	regulation of calcium ion transport	biological_process	9	1	410	39	16274	0.630763
GO:0070382	exocytic vesicle	cellular_component	8	1	410	39	16274	0.630763
GO:0021510	spinal cord development	biological_process	6	1	410	39	16274	0.630763
GO:0032947	protein-containing complex scaffold activity	NA	NA	3	410	129	16274	0.634704
GO:0031594	neuromuscular junction	cellular_component	4	3	410	129	16274	0.634704
GO:0051216	cartilage development	biological_process	6	3	410	129	16274	0.634704
GO:0000781	chromosome, telomeric region	cellular_component	7	2	410	85	16274	0.635336
GO:0003007	heart morphogenesis	biological_process	6	2	410	85	16274	0.635336
GO:0097191	extrinsic apoptotic signaling pathway	biological_process	6	2	410	85	16274	0.635336
GO:0032839	dendrite cytoplasm	cellular_component	9	1	410	40	16274	0.640088
GO:0010592	positive regulation of lamellipodium assembly	biological_process	11	1	410	40	16274	0.640088
GO:0030500	regulation of bone mineralization	biological_process	7	1	410	40	16274	0.640088
GO:0000712	resolution of meiotic recombination intermediates	biological_process	7	1	410	40	16274	0.640088
GO:0007498	mesoderm development	biological_process	6	1	410	40	16274	0.640088
GO:0008585	female gonad development	biological_process	7	1	410	40	16274	0.640088
GO:0003180	aortic valve morphogenesis	biological_process	6	1	410	40	16274	0.640088
GO:0048854	brain morphogenesis	biological_process	6	1	410	40	16274	0.640088
GO:0001102	RNA polymerase II activating transcription factor binding	molecular_function	8	2	410	86	16274	0.641677
GO:0042307	positive regulation of protein import into nucleus	biological_process	10	2	410	86	16274	0.641677
GO:0071346	cellular response to interferon-gamma	biological_process	8	3	410	131	16274	0.645024
GO:0016592	mediator complex	cellular_component	4	2	410	87	16274	0.647932
GO:0006400	tRNA modification	biological_process	12	1	410	41	16274	0.649177
GO:0051642	centrosome localization	biological_process	6	1	410	41	16274	0.649177
GO:0070932	histone H3 deacetylation	biological_process	12	1	410	41	16274	0.649177
GO:0097352	autophagosome maturation	biological_process	7	1	410	41	16274	0.649177
GO:1904707	positive regulation of vascular smooth muscle cell proliferation	biological_process	9	1	410	41	16274	0.649177
GO:0002102	podosome	cellular_component	4	1	410	41	16274	0.649177
GO:0005697	telomerase holoenzyme complex	cellular_component	6	1	410	41	16274	0.649177
GO:0043621	protein self-association	molecular_function	5	2	410	88	16274	0.654099
GO:0070936	protein K48-linked ubiquitination	biological_process	13	3	410	133	16274	0.655137
GO:0006884	cell volume homeostasis	biological_process	7	1	410	42	16274	0.658038
GO:0030687	preribosome, large subunit precursor	cellular_component	6	1	410	42	16274	0.658038
GO:0051894	positive regulation of focal adhesion assembly	biological_process	9	1	410	42	16274	0.658038
GO:0007178	transmembrane receptor protein serine/threonine kinase signaling pathway	biological_process	7	1	410	42	16274	0.658038
GO:0017127	cholesterol transporter activity	molecular_function	6	1	410	42	16274	0.658038
GO:0098686	hippocampal mossy fiber to CA3 synapse	cellular_component	5	1	410	42	16274	0.658038
GO:0051443	positive regulation of ubiquitin-protein transferase activity	biological_process	12	1	410	42	16274	0.658038
GO:0035255	ionotropic glutamate receptor binding	molecular_function	7	1	410	42	16274	0.658038
GO:1901673	regulation of mitotic spindle assembly	biological_process	9	1	410	42	16274	0.658038
GO:0030318	melanocyte differentiation	biological_process	7	1	410	42	16274	0.658038
GO:0090316	positive regulation of intracellular protein transport	biological_process	9	1	410	42	16274	0.658038
GO:0019205	nucleobase-containing compound kinase activity	molecular_function	7	1	410	42	16274	0.658038
GO:0032418	lysosome localization	biological_process	6	1	410	42	16274	0.658038
GO:0030099	myeloid cell differentiation	biological_process	6	1	410	42	16274	0.658038
GO:0070555	response to interleukin-1	biological_process	7	1	410	42	16274	0.658038
GO:0018230	peptidyl-L-cysteine S-palmitoylation	biological_process	12	1	410	42	16274	0.658038
GO:1903861	positive regulation of dendrite extension	biological_process	12	1	410	42	16274	0.658038
GO:0046966	thyroid hormone receptor binding	molecular_function	8	1	410	42	16274	0.658038
GO:0000175	3'-5'-exoribonuclease activity	molecular_function	9	1	410	42	16274	0.658038
GO:0006306	DNA methylation	biological_process	10	1	410	42	16274	0.658038
GO:2000179	positive regulation of neural precursor cell proliferation	biological_process	8	1	410	42	16274	0.658038
GO:0006911	phagocytosis, engulfment	biological_process	8	1	410	42	16274	0.658038
GO:0022627	cytosolic small ribosomal subunit	cellular_component	8	3	410	134	16274	0.660115
GO:0004722	protein serine/threonine phosphatase activity	molecular_function	9	3	410	134	16274	0.660115
GO:0098655	cation transmembrane transport	biological_process	8	2	410	89	16274	0.660181
GO:0071407	cellular response to organic cyclic compound	biological_process	7	2	410	90	16274	0.666176
GO:0034314	Arp2/3 complex-mediated actin nucleation	biological_process	8	1	410	43	16274	0.666676
GO:0017015	regulation of transforming growth factor beta receptor signaling pathway	biological_process	9	1	410	43	16274	0.666676
GO:0048255	mRNA stabilization	biological_process	11	1	410	43	16274	0.666676
GO:0034612	response to tumor necrosis factor	biological_process	7	1	410	43	16274	0.666676
GO:0042788	polysomal ribosome	cellular_component	7	1	410	43	16274	0.666676
GO:0016571	histone methylation	biological_process	11	1	410	43	16274	0.666676
GO:0042098	T cell proliferation	biological_process	8	1	410	43	16274	0.666676
GO:0032733	positive regulation of interleukin-10 production	biological_process	8	1	410	43	16274	0.666676
GO:0008652	cellular amino acid biosynthetic process	biological_process	9	1	410	43	16274	0.666676
GO:0045429	positive regulation of nitric oxide biosynthetic process	biological_process	9	1	410	43	16274	0.666676
GO:0007623	circadian rhythm	biological_process	4	3	410	136	16274	0.669916
GO:0032482	Rab protein signal transduction	biological_process	8	2	410	91	16274	0.672086
GO:0035904	aorta development	biological_process	7	1	410	44	16274	0.675096
GO:0045995	regulation of embryonic development	biological_process	7	1	410	44	16274	0.675096
GO:0048247	lymphocyte chemotaxis	biological_process	6	1	410	44	16274	0.675096
GO:0005682	U5 snRNP	cellular_component	8	1	410	44	16274	0.675096
GO:0005666	RNA polymerase III complex	cellular_component	8	1	410	44	16274	0.675096
GO:0051966	regulation of synaptic transmission, glutamatergic	biological_process	9	1	410	44	16274	0.675096
GO:0008408	3'-5' exonuclease activity	molecular_function	8	1	410	44	16274	0.675096
GO:0034113	heterotypic cell-cell adhesion	biological_process	6	1	410	44	16274	0.675096
GO:0030100	regulation of endocytosis	biological_process	7	1	410	44	16274	0.675096
GO:0007569	cell aging	biological_process	5	1	410	44	16274	0.675096
GO:0010923	negative regulation of phosphatase activity	biological_process	11	2	410	92	16274	0.677911
GO:0071276	cellular response to cadmium ion	biological_process	8	1	410	45	16274	0.683303
GO:0005540	hyaluronic acid binding	molecular_function	6	1	410	45	16274	0.683303
GO:0007130	synaptonemal complex assembly	biological_process	6	1	410	45	16274	0.683303
GO:0046961	proton-transporting ATPase activity, rotational mechanism	molecular_function	10	1	410	45	16274	0.683303
GO:0060384	innervation	biological_process	4	1	410	45	16274	0.683303
GO:0032753	positive regulation of interleukin-4 production	biological_process	8	1	410	45	16274	0.683303
GO:0048872	homeostasis of number of cells	biological_process	6	1	410	45	16274	0.683303
GO:0010906	regulation of glucose metabolic process	biological_process	9	1	410	45	16274	0.683303
GO:0032760	positive regulation of tumor necrosis factor production	biological_process	9	2	410	94	16274	0.689308
GO:1905515	non-motile cilium assembly	biological_process	8	2	410	94	16274	0.689308
GO:0030674	protein binding, bridging	molecular_function	5	2	410	94	16274	0.689308
GO:0048306	calcium-dependent protein binding	molecular_function	5	2	410	94	16274	0.689308
GO:0051491	positive regulation of filopodium assembly	biological_process	11	1	410	46	16274	0.691304
GO:0046940	nucleoside monophosphate phosphorylation	biological_process	9	1	410	46	16274	0.691304
GO:0061436	establishment of skin barrier	biological_process	10	1	410	46	16274	0.691304
GO:0050870	positive regulation of T cell activation	biological_process	9	1	410	46	16274	0.691304
GO:0045216	cell-cell junction organization	biological_process	6	1	410	46	16274	0.691304
GO:0046627	negative regulation of insulin receptor signaling pathway	biological_process	9	1	410	46	16274	0.691304
GO:0030574	collagen catabolic process	biological_process	5	1	410	46	16274	0.691304
GO:0016226	iron-sulfur cluster assembly	biological_process	6	1	410	46	16274	0.691304
GO:0002063	chondrocyte development	biological_process	6	1	410	46	16274	0.691304
GO:0004620	phospholipase activity	molecular_function	7	1	410	46	16274	0.691304
GO:0007269	neurotransmitter secretion	biological_process	6	1	410	46	16274	0.691304
GO:0043388	positive regulation of DNA binding	biological_process	7	1	410	46	16274	0.691304
GO:0001782	B cell homeostasis	biological_process	6	1	410	46	16274	0.691304
GO:0030150	protein import into mitochondrial matrix	biological_process	12	1	410	46	16274	0.691304
GO:0017124	SH3 domain binding	molecular_function	6	3	410	141	16274	0.693509
GO:0030199	collagen fibril organization	biological_process	7	2	410	95	16274	0.694881
GO:1990830	cellular response to leukemia inhibitory factor	biological_process	8	5	410	231	16274	0.69522
GO:0003697	single-stranded DNA binding	molecular_function	7	4	410	187	16274	0.697039
GO:0051865	protein autoubiquitination	biological_process	12	3	410	142	16274	0.698072
GO:0072686	mitotic spindle	cellular_component	7	3	410	142	16274	0.698072
GO:0046933	proton-transporting ATP synthase activity, rotational mechanism	molecular_function	10	1	410	47	16274	0.699103
GO:0070412	R-SMAD binding	molecular_function	6	1	410	47	16274	0.699103
GO:0044331	cell-cell adhesion mediated by cadherin	biological_process	6	1	410	47	16274	0.699103
GO:0035098	ESC/E(Z) complex	cellular_component	5	1	410	47	16274	0.699103
GO:0001671	ATPase activator activity	molecular_function	6	1	410	47	16274	0.699103
GO:0090398	cellular senescence	biological_process	6	1	410	47	16274	0.699103
GO:0006383	transcription by RNA polymerase III	biological_process	9	1	410	47	16274	0.699103
GO:0032968	positive regulation of transcription elongation from RNA polymerase II promoter	biological_process	11	1	410	47	16274	0.699103
GO:0045861	negative regulation of proteolysis	biological_process	9	1	410	47	16274	0.699103
GO:0009897	external side of plasma membrane	cellular_component	5	13	410	577	16274	0.699319
GO:0045599	negative regulation of fat cell differentiation	biological_process	8	2	410	96	16274	0.700371
GO:0042734	presynaptic membrane	cellular_component	5	2	410	97	16274	0.705779
GO:0070509	calcium ion import	biological_process	11	1	410	48	16274	0.706706
GO:0070006	metalloaminopeptidase activity	molecular_function	9	1	410	48	16274	0.706706
GO:0098556	cytoplasmic side of rough endoplasmic reticulum membrane	cellular_component	8	1	410	48	16274	0.706706
GO:0035924	cellular response to vascular endothelial growth factor stimulus	biological_process	8	1	410	48	16274	0.706706
GO:0090103	cochlea morphogenesis	biological_process	6	1	410	48	16274	0.706706
GO:0032281	AMPA glutamate receptor complex	cellular_component	8	1	410	48	16274	0.706706
GO:0031225	anchored component of membrane	cellular_component	5	1	410	48	16274	0.706706
GO:0043542	endothelial cell migration	biological_process	9	1	410	48	16274	0.706706
GO:0048167	regulation of synaptic plasticity	biological_process	9	1	410	48	16274	0.706706
GO:0055010	ventricular cardiac muscle tissue morphogenesis	biological_process	8	1	410	48	16274	0.706706
GO:0043113	receptor clustering	biological_process	6	1	410	48	16274	0.706706
GO:0000151	ubiquitin ligase complex	cellular_component	5	4	410	190	16274	0.708825
GO:0034613	cellular protein localization	biological_process	6	2	410	98	16274	0.711106
GO:0030198	extracellular matrix organization	biological_process	6	6	410	280	16274	0.711691
GO:0004004	ATP-dependent RNA helicase activity	molecular_function	11	1	410	49	16274	0.714117
GO:0006891	intra-Golgi vesicle-mediated transport	biological_process	8	1	410	49	16274	0.714117
GO:0034968	histone lysine methylation	biological_process	12	1	410	49	16274	0.714117
GO:2001243	negative regulation of intrinsic apoptotic signaling pathway	biological_process	10	1	410	49	16274	0.714117
GO:0017080	sodium channel regulator activity	molecular_function	5	1	410	49	16274	0.714117
GO:0034332	adherens junction organization	biological_process	6	1	410	49	16274	0.714117
GO:0072332	intrinsic apoptotic signaling pathway by p53 class mediator	biological_process	7	1	410	49	16274	0.714117
GO:0004721	phosphoprotein phosphatase activity	molecular_function	8	5	410	238	16274	0.719792
GO:0048147	negative regulation of fibroblast proliferation	biological_process	8	1	410	50	16274	0.721341
GO:0042157	lipoprotein metabolic process	biological_process	7	1	410	50	16274	0.721341
GO:0018149	peptide cross-linking	biological_process	9	1	410	50	16274	0.721341
GO:0009880	embryonic pattern specification	biological_process	5	1	410	50	16274	0.721341
GO:0004860	protein kinase inhibitor activity	molecular_function	7	1	410	50	16274	0.721341
GO:0007339	binding of sperm to zona pellucida	biological_process	7	1	410	50	16274	0.721341
GO:0051536	iron-sulfur cluster binding	molecular_function	5	2	410	100	16274	0.721518
GO:0023014	signal transduction by protein phosphorylation	biological_process	10	2	410	101	16274	0.726604
GO:0019905	syntaxin binding	molecular_function	6	2	410	101	16274	0.726604
GO:0030175	filopodium	cellular_component	7	2	410	101	16274	0.726604
GO:0000079	regulation of cyclin-dependent protein serine/threonine kinase activity	biological_process	12	2	410	101	16274	0.726604
GO:0046718	viral entry into host cell	biological_process	9	1	410	51	16274	0.728383
GO:0005520	insulin-like growth factor binding	molecular_function	6	1	410	51	16274	0.728383
GO:0008361	regulation of cell size	biological_process	6	1	410	51	16274	0.728383
GO:0061077	chaperone-mediated protein folding	biological_process	5	1	410	51	16274	0.728383
GO:0008378	galactosyltransferase activity	molecular_function	7	1	410	51	16274	0.728383
GO:0006695	cholesterol biosynthetic process	biological_process	9	1	410	51	16274	0.728383
GO:0090200	positive regulation of release of cytochrome c from mitochondria	biological_process	10	1	410	51	16274	0.728383
GO:0043130	ubiquitin binding	molecular_function	6	3	410	149	16274	0.728578
GO:0001540	amyloid-beta binding	molecular_function	6	2	410	102	16274	0.731612
GO:0045669	positive regulation of osteoblast differentiation	biological_process	8	2	410	102	16274	0.731612
GO:0002548	monocyte chemotaxis	biological_process	6	1	410	52	16274	0.735248
GO:0030041	actin filament polymerization	biological_process	8	1	410	52	16274	0.735248
GO:0031226	intrinsic component of plasma membrane	cellular_component	5	1	410	52	16274	0.735248
GO:0032580	Golgi cisterna membrane	cellular_component	8	1	410	52	16274	0.735248
GO:0097192	extrinsic apoptotic signaling pathway in absence of ligand	biological_process	6	1	410	52	16274	0.735248
GO:0033137	negative regulation of peptidyl-serine phosphorylation	biological_process	11	1	410	52	16274	0.735248
GO:0014059	regulation of dopamine secretion	biological_process	8	1	410	52	16274	0.735248
GO:1900026	positive regulation of substrate adhesion-dependent cell spreading	biological_process	10	1	410	52	16274	0.735248
GO:0005891	voltage-gated calcium channel complex	cellular_component	9	1	410	52	16274	0.735248
GO:0007281	germ cell development	biological_process	5	1	410	52	16274	0.735248
GO:0030218	erythrocyte differentiation	biological_process	7	2	410	103	16274	0.736541
GO:0090630	activation of GTPase activity	biological_process	9	3	410	152	16274	0.740892
GO:0036464	cytoplasmic ribonucleoprotein granule	cellular_component	7	3	410	152	16274	0.740892
GO:0060070	canonical Wnt signaling pathway	biological_process	8	3	410	152	16274	0.740892
GO:0043679	axon terminus	cellular_component	6	1	410	53	16274	0.741939
GO:2000778	positive regulation of interleukin-6 secretion	biological_process	9	1	410	53	16274	0.741939
GO:0016339	calcium-dependent cell-cell adhesion via plasma membrane cell adhesion molecules	biological_process	7	1	410	53	16274	0.741939
GO:0005686	U2 snRNP	cellular_component	8	1	410	53	16274	0.741939
GO:0032869	cellular response to insulin stimulus	biological_process	8	3	410	153	16274	0.744897
GO:0000082	G1/S transition of mitotic cell cycle	biological_process	7	2	410	105	16274	0.74617
GO:0004114	3',5'-cyclic-nucleotide phosphodiesterase activity	molecular_function	9	1	410	54	16274	0.748462
GO:0005070	SH3/SH2 adaptor activity	molecular_function	7	1	410	54	16274	0.748462
GO:0005977	glycogen metabolic process	biological_process	9	1	410	54	16274	0.748462
GO:0016342	catenin complex	cellular_component	6	1	410	54	16274	0.748462
GO:0016620	oxidoreductase activity, acting on the aldehyde or oxo group of donors, NAD or NADP as acceptor	molecular_function	6	1	410	54	16274	0.748462
GO:0070979	protein K11-linked ubiquitination	biological_process	13	1	410	54	16274	0.748462
GO:0048593	camera-type eye morphogenesis	biological_process	8	1	410	54	16274	0.748462
GO:0030307	positive regulation of cell growth	biological_process	7	2	410	106	16274	0.75087
GO:0045859	regulation of protein kinase activity	biological_process	10	1	410	55	16274	0.75482
GO:0000795	synaptonemal complex	cellular_component	8	1	410	55	16274	0.75482
GO:0032024	positive regulation of insulin secretion	biological_process	11	1	410	55	16274	0.75482
GO:0060976	coronary vasculature development	biological_process	6	1	410	55	16274	0.75482
GO:0030173	integral component of Golgi membrane	cellular_component	7	2	410	107	16274	0.755495
GO:0042531	positive regulation of tyrosine phosphorylation of STAT protein	biological_process	11	2	410	107	16274	0.755495
GO:0005544	calcium-dependent phospholipid binding	molecular_function	6	2	410	108	16274	0.760046
GO:0030301	cholesterol transport	biological_process	9	1	410	56	16274	0.761018
GO:0000422	autophagy of mitochondrion	biological_process	7	1	410	56	16274	0.761018
GO:0045662	negative regulation of myoblast differentiation	biological_process	8	1	410	56	16274	0.761018
GO:0005319	lipid transporter activity	molecular_function	4	1	410	56	16274	0.761018
GO:0007492	endoderm development	biological_process	6	1	410	57	16274	0.76706
GO:0099055	integral component of postsynaptic membrane	cellular_component	8	1	410	57	16274	0.76706
GO:0051592	response to calcium ion	biological_process	7	1	410	57	16274	0.76706
GO:0051233	spindle midzone	cellular_component	6	1	410	57	16274	0.76706
GO:0051259	protein complex oligomerization	biological_process	7	2	410	110	16274	0.768928
GO:0050885	neuromuscular process controlling balance	biological_process	7	2	410	110	16274	0.768928
GO:0006612	protein targeting to membrane	biological_process	12	1	410	58	16274	0.772949
GO:0017112	Rab guanyl-nucleotide exchange factor activity	molecular_function	9	1	410	58	16274	0.772949
GO:0001569	branching involved in blood vessel morphogenesis	biological_process	7	1	410	58	16274	0.772949
GO:0006368	transcription elongation from RNA polymerase II promoter	biological_process	9	1	410	58	16274	0.772949
GO:0032526	response to retinoic acid	biological_process	6	1	410	58	16274	0.772949
GO:0048843	negative regulation of axon extension involved in axon guidance	biological_process	9	1	410	58	16274	0.772949
GO:2000134	negative regulation of G1/S transition of mitotic cell cycle	biological_process	10	1	410	58	16274	0.772949
GO:0045292	mRNA cis splicing, via spliceosome	biological_process	14	1	410	58	16274	0.772949
GO:0004869	cysteine-type endopeptidase inhibitor activity	molecular_function	8	1	410	58	16274	0.772949
GO:0030971	receptor tyrosine kinase binding	molecular_function	6	2	410	111	16274	0.773261
GO:0004896	cytokine receptor activity	molecular_function	6	2	410	111	16274	0.773261
GO:0000149	SNARE binding	molecular_function	5	2	410	111	16274	0.773261
GO:0090575	RNA polymerase II transcription factor complex	cellular_component	6	3	410	161	16274	0.775184
GO:0000045	autophagosome assembly	biological_process	7	2	410	112	16274	0.777523
GO:0030878	thyroid gland development	biological_process	7	1	410	59	16274	0.778689
GO:0031623	receptor internalization	biological_process	9	1	410	59	16274	0.778689
GO:0031032	actomyosin structure organization	biological_process	8	1	410	59	16274	0.778689
GO:0007026	negative regulation of microtubule depolymerization	biological_process	10	1	410	59	16274	0.778689
GO:0003148	outflow tract septum morphogenesis	biological_process	6	1	410	59	16274	0.778689
GO:0062023	collagen-containing extracellular matrix	cellular_component	5	5	410	257	16274	0.779261
GO:0042102	positive regulation of T cell proliferation	biological_process	11	2	410	113	16274	0.781715
GO:0048008	platelet-derived growth factor receptor signaling pathway	biological_process	8	1	410	60	16274	0.784285
GO:0071158	positive regulation of cell cycle arrest	biological_process	9	1	410	60	16274	0.784285
GO:0035116	embryonic hindlimb morphogenesis	biological_process	8	1	410	60	16274	0.784285
GO:0046513	ceramide biosynthetic process	biological_process	10	1	410	60	16274	0.784285
GO:0031305	integral component of mitochondrial inner membrane	cellular_component	8	1	410	60	16274	0.784285
GO:0033344	cholesterol efflux	biological_process	10	1	410	60	16274	0.784285
GO:0008047	enzyme activator activity	molecular_function	5	1	410	60	16274	0.784285
GO:0000793	condensed chromosome	cellular_component	7	1	410	60	16274	0.784285
GO:0050852	T cell receptor signaling pathway	biological_process	8	3	410	164	16274	0.785757
GO:0030141	secretory granule	cellular_component	8	2	410	114	16274	0.785838
GO:0032880	regulation of protein localization	biological_process	6	2	410	114	16274	0.785838
GO:0019003	GDP binding	molecular_function	8	2	410	114	16274	0.785838
GO:0042383	sarcolemma	cellular_component	5	2	410	114	16274	0.785838
GO:0006303	double-strand break repair via nonhomologous end joining	biological_process	10	1	410	61	16274	0.78974
GO:0045930	negative regulation of mitotic cell cycle	biological_process	8	1	410	61	16274	0.78974
GO:0034451	centriolar satellite	cellular_component	7	1	410	61	16274	0.78974
GO:0060041	retina development in camera-type eye	biological_process	5	2	410	115	16274	0.789892
GO:0008092	cytoskeletal protein binding	molecular_function	5	3	410	166	16274	0.792575
GO:0030593	neutrophil chemotaxis	biological_process	7	2	410	116	16274	0.793879
GO:0048589	developmental growth	biological_process	4	1	410	62	16274	0.795057
GO:0042476	odontogenesis	biological_process	6	1	410	62	16274	0.795057
GO:0045071	negative regulation of viral genome replication	biological_process	10	1	410	62	16274	0.795057
GO:0097009	energy homeostasis	biological_process	5	1	410	62	16274	0.795057
GO:0018024	histone-lysine N-methyltransferase activity	molecular_function	9	1	410	62	16274	0.795057
GO:0043967	histone H4 acetylation	biological_process	11	1	410	62	16274	0.795057
GO:0007029	endoplasmic reticulum organization	biological_process	6	1	410	62	16274	0.795057
GO:0090503	RNA phosphodiester bond hydrolysis, exonucleolytic	biological_process	10	1	410	62	16274	0.795057
GO:0030544	Hsp70 protein binding	molecular_function	6	1	410	62	16274	0.795057
GO:0005876	spindle microtubule	cellular_component	8	1	410	62	16274	0.795057
GO:0006874	cellular calcium ion homeostasis	biological_process	11	3	410	167	16274	0.795916
GO:0003714	transcription corepressor activity	molecular_function	5	7	410	356	16274	0.796858
GO:0021766	hippocampus development	biological_process	5	2	410	117	16274	0.797798
GO:0016788	hydrolase activity, acting on ester bonds	molecular_function	5	1	410	63	16274	0.80024
GO:0004177	aminopeptidase activity	molecular_function	8	1	410	63	16274	0.80024
GO:0030016	myofibril	cellular_component	7	1	410	63	16274	0.80024
GO:0060349	bone morphogenesis	biological_process	6	1	410	63	16274	0.80024
GO:0030177	positive regulation of Wnt signaling pathway	biological_process	9	1	410	63	16274	0.80024
GO:0006611	protein export from nucleus	biological_process	11	1	410	63	16274	0.80024
GO:0006493	protein O-linked glycosylation	biological_process	10	1	410	63	16274	0.80024
GO:0000123	histone acetyltransferase complex	cellular_component	6	1	410	63	16274	0.80024
GO:0046835	carbohydrate phosphorylation	biological_process	8	1	410	63	16274	0.80024
GO:0071277	cellular response to calcium ion	biological_process	8	2	410	118	16274	0.801652
GO:0031532	actin cytoskeleton reorganization	biological_process	8	2	410	118	16274	0.801652
GO:0008094	DNA-dependent ATPase activity	molecular_function	11	1	410	64	16274	0.805292
GO:0010975	regulation of neuron projection development	biological_process	10	1	410	64	16274	0.805292
GO:0048663	neuron fate commitment	biological_process	6	1	410	64	16274	0.805292
GO:0030276	clathrin binding	molecular_function	5	1	410	64	16274	0.805292
GO:0000387	spliceosomal snRNP assembly	biological_process	9	1	410	64	16274	0.805292
GO:1902895	positive regulation of pri-miRNA transcription by RNA polymerase II	biological_process	11	1	410	64	16274	0.805292
GO:0000792	heterochromatin	cellular_component	7	1	410	64	16274	0.805292
GO:0042162	telomeric DNA binding	molecular_function	8	1	410	64	16274	0.805292
GO:0014065	phosphatidylinositol 3-kinase signaling	biological_process	8	1	410	64	16274	0.805292
GO:0046983	protein dimerization activity	molecular_function	5	9	410	452	16274	0.807816
GO:0017148	negative regulation of translation	biological_process	10	2	410	120	16274	0.809164
GO:0019827	stem cell population maintenance	biological_process	4	2	410	120	16274	0.809164
GO:0097730	non-motile cilium	cellular_component	5	1	410	65	16274	0.810217
GO:0051276	chromosome organization	biological_process	6	1	410	65	16274	0.810217
GO:0099061	integral component of postsynaptic density membrane	cellular_component	6	1	410	65	16274	0.810217
GO:0070534	protein K63-linked ubiquitination	biological_process	13	1	410	65	16274	0.810217
GO:0010033	response to organic substance	biological_process	5	1	410	65	16274	0.810217
GO:0048863	stem cell differentiation	biological_process	6	1	410	65	16274	0.810217
GO:0007093	mitotic cell cycle checkpoint	biological_process	5	1	410	65	16274	0.810217
GO:0032496	response to lipopolysaccharide	biological_process	7	3	410	172	16274	0.811953
GO:0055037	recycling endosome	cellular_component	8	3	410	172	16274	0.811953
GO:0022008	neurogenesis	biological_process	6	2	410	121	16274	0.812824
GO:0008152	metabolic process	biological_process	3	2	410	121	16274	0.812824
GO:0050727	regulation of inflammatory response	biological_process	8	2	410	121	16274	0.812824
GO:0006605	protein targeting	biological_process	11	1	410	66	16274	0.815018
GO:0005791	rough endoplasmic reticulum	cellular_component	7	1	410	66	16274	0.815018
GO:0042149	cellular response to glucose starvation	biological_process	9	1	410	66	16274	0.815018
GO:0010942	positive regulation of cell death	biological_process	7	1	410	66	16274	0.815018
GO:0009409	response to cold	biological_process	5	1	410	67	16274	0.819697
GO:0051537	2 iron, 2 sulfur cluster binding	molecular_function	6	1	410	67	16274	0.819697
GO:0008305	integrin complex	cellular_component	5	1	410	67	16274	0.819697
GO:0030134	COPII-coated ER to Golgi transport vesicle	cellular_component	8	1	410	67	16274	0.819697
GO:0008203	cholesterol metabolic process	biological_process	8	2	410	123	16274	0.819958
GO:0016705	oxidoreductase activity, acting on paired donors, with incorporation or reduction of molecular oxygen	molecular_function	5	3	410	175	16274	0.821056
GO:0007160	cell-matrix adhesion	biological_process	6	3	410	175	16274	0.821056
GO:0005819	spindle	cellular_component	6	2	410	124	16274	0.823432
GO:0019900	kinase binding	molecular_function	6	3	410	176	16274	0.824005
GO:0071773	cellular response to BMP stimulus	biological_process	8	1	410	68	16274	0.824258
GO:0030513	positive regulation of BMP signaling pathway	biological_process	11	1	410	68	16274	0.824258
GO:1904315	transmitter-gated ion channel activity involved in regulation of postsynaptic membrane potential	molecular_function	10	1	410	68	16274	0.824258
GO:0030833	regulation of actin filament polymerization	biological_process	8	1	410	68	16274	0.824258
GO:0045184	establishment of protein localization	biological_process	6	1	410	68	16274	0.824258
GO:0042472	inner ear morphogenesis	biological_process	6	2	410	125	16274	0.826847
GO:0003690	double-stranded DNA binding	molecular_function	7	3	410	177	16274	0.826914
GO:0004222	metalloendopeptidase activity	molecular_function	8	4	410	227	16274	0.827373
GO:0000118	histone deacetylase complex	cellular_component	7	1	410	69	16274	0.828704
GO:0051262	protein tetramerization	biological_process	8	1	410	69	16274	0.828704
GO:0007566	embryo implantation	biological_process	4	1	410	69	16274	0.828704
GO:0046034	ATP metabolic process	biological_process	4	1	410	69	16274	0.828704
GO:0006506	GPI anchor biosynthetic process	biological_process	10	1	410	69	16274	0.828704
GO:0050853	B cell receptor signaling pathway	biological_process	8	1	410	69	16274	0.828704
GO:0070507	regulation of microtubule cytoskeleton organization	biological_process	7	1	410	69	16274	0.828704
GO:0015934	large ribosomal subunit	cellular_component	7	2	410	126	16274	0.830202
GO:0044325	ion channel binding	molecular_function	5	3	410	179	16274	0.832607
GO:0048488	synaptic vesicle endocytosis	biological_process	9	1	410	70	16274	0.833038
GO:0008266	poly(U) RNA binding	molecular_function	9	1	410	70	16274	0.833038
GO:0014704	intercalated disc	cellular_component	6	1	410	70	16274	0.833038
GO:0032467	positive regulation of cytokinesis	biological_process	9	1	410	70	16274	0.833038
GO:0034614	cellular response to reactive oxygen species	biological_process	7	1	410	70	16274	0.833038
GO:0007043	cell-cell junction assembly	biological_process	7	1	410	70	16274	0.833038
GO:0008283	cell population proliferation	biological_process	3	6	410	326	16274	0.833684
GO:0045454	cell redox homeostasis	biological_process	5	3	410	180	16274	0.835393
GO:0005089	Rho guanyl-nucleotide exchange factor activity	molecular_function	9	3	410	180	16274	0.835393
GO:0050918	positive chemotaxis	biological_process	6	1	410	71	16274	0.837263
GO:0005154	epidermal growth factor receptor binding	molecular_function	7	1	410	71	16274	0.837263
GO:0016358	dendrite development	biological_process	8	1	410	71	16274	0.837263
GO:0000987	proximal promoter sequence-specific DNA binding	molecular_function	9	1	410	71	16274	0.837263
GO:0000226	microtubule cytoskeleton organization	biological_process	7	4	410	231	16274	0.837408
GO:0035264	multicellular organism growth	biological_process	4	3	410	181	16274	0.838139
GO:0043433	negative regulation of DNA-binding transcription factor activity	biological_process	6	2	410	129	16274	0.839918
GO:0071944	cell periphery	cellular_component	4	2	410	129	16274	0.839918
GO:0045665	negative regulation of neuron differentiation	biological_process	10	2	410	129	16274	0.839918
GO:0071013	catalytic step 2 spliceosome	cellular_component	7	3	410	182	16274	0.840846
GO:0008217	regulation of blood pressure	biological_process	5	1	410	72	16274	0.841381
GO:0051480	regulation of cytosolic calcium ion concentration	biological_process	12	1	410	72	16274	0.841381
GO:0016627	oxidoreductase activity, acting on the CH-CH group of donors	molecular_function	5	1	410	72	16274	0.841381
GO:0006487	protein N-linked glycosylation	biological_process	10	1	410	72	16274	0.841381
GO:0042733	embryonic digit morphogenesis	biological_process	6	2	410	130	16274	0.843044
GO:0005543	phospholipid binding	molecular_function	5	3	410	183	16274	0.843513
GO:0022625	cytosolic large ribosomal subunit	cellular_component	8	3	410	183	16274	0.843513
GO:0060326	cell chemotaxis	biological_process	6	3	410	183	16274	0.843513
GO:0003281	ventricular septum development	biological_process	6	1	410	73	16274	0.845395
GO:0008180	COP9 signalosome	cellular_component	4	1	410	73	16274	0.845395
GO:0006520	cellular amino acid metabolic process	biological_process	8	1	410	73	16274	0.845395
GO:0071456	cellular response to hypoxia	biological_process	6	2	410	131	16274	0.846114
GO:0042277	peptide binding	molecular_function	5	1	410	74	16274	0.849307
GO:0035097	histone methyltransferase complex	cellular_component	6	1	410	74	16274	0.849307
GO:0019888	protein phosphatase regulator activity	molecular_function	6	1	410	74	16274	0.849307
GO:0030864	cortical actin cytoskeleton	cellular_component	8	1	410	74	16274	0.849307
GO:0006413	translational initiation	biological_process	5	2	410	133	16274	0.852091
GO:0010507	negative regulation of autophagy	biological_process	9	1	410	75	16274	0.853121
GO:0051225	spindle assembly	biological_process	9	1	410	75	16274	0.853121
GO:0035869	ciliary transition zone	cellular_component	5	1	410	75	16274	0.853121
GO:0008544	epidermis development	biological_process	6	1	410	75	16274	0.853121
GO:0003727	single-stranded RNA binding	molecular_function	7	1	410	75	16274	0.853121
GO:0035115	embryonic forelimb morphogenesis	biological_process	8	1	410	75	16274	0.853121
GO:0009887	animal organ morphogenesis	biological_process	5	2	410	134	16274	0.855
GO:0045335	phagocytic vesicle	cellular_component	8	2	410	134	16274	0.855
GO:0007162	negative regulation of cell adhesion	biological_process	6	1	410	76	16274	0.856839
GO:0005905	clathrin-coated pit	cellular_component	4	1	410	76	16274	0.856839
GO:0006935	chemotaxis	biological_process	5	3	410	189	16274	0.858718
GO:0002020	protease binding	molecular_function	6	3	410	189	16274	0.858718
GO:0008201	heparin binding	molecular_function	6	4	410	241	16274	0.86038
GO:0007346	regulation of mitotic cell cycle	biological_process	7	1	410	77	16274	0.860462
GO:0034446	substrate adhesion-dependent cell spreading	biological_process	8	1	410	77	16274	0.860462
GO:0008144	drug binding	molecular_function	4	1	410	77	16274	0.860462
GO:0050776	regulation of immune response	biological_process	6	1	410	77	16274	0.860462
GO:0006469	negative regulation of protein kinase activity	biological_process	11	2	410	136	16274	0.860661
GO:0000902	cell morphogenesis	biological_process	6	3	410	190	16274	0.861123
GO:0042470	melanosome	cellular_component	8	1	410	78	16274	0.863994
GO:0034198	cellular response to amino acid starvation	biological_process	9	1	410	78	16274	0.863994
GO:0070491	repressing transcription factor binding	molecular_function	7	1	410	78	16274	0.863994
GO:0008543	fibroblast growth factor receptor signaling pathway	biological_process	8	1	410	78	16274	0.863994
GO:0004553	hydrolase activity, hydrolyzing O-glycosyl compounds	molecular_function	6	1	410	78	16274	0.863994
GO:0015030	Cajal body	cellular_component	8	1	410	78	16274	0.863994
GO:0000723	telomere maintenance	biological_process	8	1	410	78	16274	0.863994
GO:0007030	Golgi organization	biological_process	6	3	410	192	16274	0.865825
GO:0051301	cell division	biological_process	4	2	410	138	16274	0.86612
GO:0006919	activation of cysteine-type endopeptidase activity involved in apoptotic process	biological_process	11	2	410	138	16274	0.86612
GO:0006334	nucleosome assembly	biological_process	7	2	410	138	16274	0.86612
GO:0007601	visual perception	biological_process	8	4	410	244	16274	0.866709
GO:0016323	basolateral plasma membrane	cellular_component	5	4	410	244	16274	0.866709
GO:0015986	ATP synthesis coupled proton transport	biological_process	13	1	410	79	16274	0.867437
GO:0035176	social behavior	biological_process	5	1	410	79	16274	0.867437
GO:0000794	condensed nuclear chromosome	cellular_component	8	1	410	79	16274	0.867437
GO:0031663	lipopolysaccharide-mediated signaling pathway	biological_process	6	1	410	79	16274	0.867437
GO:0006869	lipid transport	biological_process	7	2	410	139	16274	0.868776
GO:0015991	ATP hydrolysis coupled proton transport	biological_process	11	1	410	80	16274	0.870793
GO:0005844	polysome	cellular_component	5	1	410	80	16274	0.870793
GO:0051898	negative regulation of protein kinase B signaling	biological_process	10	1	410	80	16274	0.870793
GO:0030155	regulation of cell adhesion	biological_process	5	1	410	80	16274	0.870793
GO:0034504	protein localization to nucleus	biological_process	8	1	410	80	16274	0.870793
GO:0051402	neuron apoptotic process	biological_process	7	1	410	81	16274	0.874065
GO:0019902	phosphatase binding	molecular_function	6	1	410	81	16274	0.874065
GO:0071260	cellular response to mechanical stimulus	biological_process	6	1	410	81	16274	0.874065
GO:0031201	SNARE complex	cellular_component	6	1	410	81	16274	0.874065
GO:0001772	immunological synapse	cellular_component	5	1	410	81	16274	0.874065
GO:0016363	nuclear matrix	cellular_component	6	2	410	142	16274	0.876454
GO:0005635	nuclear envelope	cellular_component	6	4	410	249	16274	0.876712
GO:0005506	iron ion binding	molecular_function	8	6	410	349	16274	0.877013
GO:0016616	oxidoreductase activity, acting on the CH-OH group of donors, NAD or NADP as acceptor	molecular_function	6	1	410	82	16274	0.877253
GO:0001917	photoreceptor inner segment	cellular_component	5	1	410	82	16274	0.877253
GO:0001658	branching involved in ureteric bud morphogenesis	biological_process	7	1	410	82	16274	0.877253
GO:0032391	photoreceptor connecting cilium	cellular_component	6	1	410	82	16274	0.877253
GO:0005109	frizzled binding	molecular_function	7	1	410	82	16274	0.877253
GO:0001707	mesoderm formation	biological_process	6	1	410	82	16274	0.877253
GO:0043010	camera-type eye development	biological_process	8	2	410	143	16274	0.878921
GO:0005769	early endosome	cellular_component	8	6	410	351	16274	0.880291
GO:0032981	mitochondrial respiratory chain complex I assembly	biological_process	9	1	410	83	16274	0.880361
GO:0006936	muscle contraction	biological_process	6	1	410	83	16274	0.880361
GO:0006006	glucose metabolic process	biological_process	8	1	410	83	16274	0.880361
GO:0004402	histone acetyltransferase activity	molecular_function	11	1	410	83	16274	0.880361
GO:0016235	aggresome	cellular_component	6	1	410	83	16274	0.880361
GO:0006470	protein dephosphorylation	biological_process	9	7	410	401	16274	0.882395
GO:0032147	activation of protein kinase activity	biological_process	12	3	410	200	16274	0.883261
GO:0065003	protein-containing complex assembly	biological_process	6	1	410	84	16274	0.883391
GO:0005788	endoplasmic reticulum lumen	cellular_component	7	1	410	84	16274	0.883391
GO:0031463	Cul3-RING ubiquitin ligase complex	cellular_component	7	1	410	84	16274	0.883391
GO:2001237	negative regulation of extrinsic apoptotic signaling pathway	biological_process	10	1	410	84	16274	0.883391
GO:0071526	semaphorin-plexin signaling pathway	biological_process	6	1	410	84	16274	0.883391
GO:0006814	sodium ion transport	biological_process	9	2	410	145	16274	0.883717
GO:0018108	peptidyl-tyrosine phosphorylation	biological_process	10	4	410	253	16274	0.884242
GO:0000922	spindle pole	cellular_component	6	3	410	201	16274	0.885293
GO:0005930	axoneme	cellular_component	6	2	410	146	16274	0.88605
GO:0005200	structural constituent of cytoskeleton	molecular_function	4	1	410	85	16274	0.886344
GO:1903078	positive regulation of protein localization to plasma membrane	biological_process	10	1	410	85	16274	0.886344
GO:0030890	positive regulation of B cell proliferation	biological_process	11	1	410	85	16274	0.886344
GO:0010811	positive regulation of cell-substrate adhesion	biological_process	7	1	410	85	16274	0.886344
GO:0007052	mitotic spindle organization	biological_process	9	1	410	85	16274	0.886344
GO:0010628	positive regulation of gene expression	biological_process	8	15	410	777	16274	0.88659
GO:1903507	negative regulation of nucleic acid-templated transcription	biological_process	10	1	410	86	16274	0.889222
GO:0006635	fatty acid beta-oxidation	biological_process	11	1	410	86	16274	0.889222
GO:0042393	histone binding	molecular_function	5	4	410	256	16274	0.889624
GO:0072659	protein localization to plasma membrane	biological_process	8	4	410	256	16274	0.889624
GO:0001649	osteoblast differentiation	biological_process	6	2	410	148	16274	0.890584
GO:0006096	glycolytic process	biological_process	10	1	410	87	16274	0.892028
GO:0006418	tRNA aminoacylation for protein translation	biological_process	12	1	410	87	16274	0.892028
GO:0045296	cadherin binding	molecular_function	6	1	410	87	16274	0.892028
GO:0016791	phosphatase activity	molecular_function	7	5	410	309	16274	0.892691
GO:0001525	angiogenesis	biological_process	5	5	410	309	16274	0.892691
GO:0035023	regulation of Rho protein signal transduction	biological_process	11	3	410	205	16274	0.893108
GO:0032508	DNA duplex unwinding	biological_process	9	1	410	88	16274	0.894763
GO:0032720	negative regulation of tumor necrosis factor production	biological_process	9	1	410	88	16274	0.894763
GO:0051287	NAD binding	molecular_function	6	1	410	88	16274	0.894763
GO:0009566	fertilization	biological_process	4	1	410	88	16274	0.894763
GO:0043086	negative regulation of catalytic activity	biological_process	6	1	410	88	16274	0.894763
GO:0045444	fat cell differentiation	biological_process	6	2	410	150	16274	0.894951
GO:1990904	ribonucleoprotein complex	cellular_component	4	5	410	311	16274	0.895812
GO:0051091	positive regulation of DNA-binding transcription factor activity	biological_process	6	3	410	207	16274	0.896834
GO:0007224	smoothened signaling pathway	biological_process	6	2	410	151	16274	0.897074
GO:0005262	calcium channel activity	molecular_function	8	2	410	151	16274	0.897074
GO:0030509	BMP signaling pathway	biological_process	10	2	410	151	16274	0.897074
GO:0045177	apical part of cell	cellular_component	4	2	410	151	16274	0.897074
GO:0044877	protein-containing complex binding	molecular_function	4	5	410	312	16274	0.897343
GO:0008542	visual learning	biological_process	5	1	410	89	16274	0.897429
GO:0043406	positive regulation of MAP kinase activity	biological_process	12	1	410	89	16274	0.897429
GO:0042645	mitochondrial nucleoid	cellular_component	4	1	410	89	16274	0.897429
GO:0007098	centrosome cycle	biological_process	5	1	410	89	16274	0.897429
GO:0003899	DNA-directed 5'-3' RNA polymerase activity	molecular_function	9	1	410	89	16274	0.897429
GO:0009615	response to virus	biological_process	7	2	410	152	16274	0.899156
GO:0030414	peptidase inhibitor activity	molecular_function	6	1	410	90	16274	0.900027
GO:0006367	transcription initiation from RNA polymerase II promoter	biological_process	9	1	410	90	16274	0.900027
GO:0006310	DNA recombination	biological_process	8	1	410	91	16274	0.90256
GO:0031648	protein destabilization	biological_process	6	1	410	91	16274	0.90256
GO:0030216	keratinocyte differentiation	biological_process	8	1	410	91	16274	0.90256
GO:0034644	cellular response to UV	biological_process	8	1	410	91	16274	0.90256
GO:1904115	axon cytoplasm	cellular_component	6	1	410	91	16274	0.90256
GO:0045596	negative regulation of cell differentiation	biological_process	7	1	410	91	16274	0.90256
GO:0010466	negative regulation of peptidase activity	biological_process	10	1	410	92	16274	0.905028
GO:0071005	U2-type precatalytic spliceosome	cellular_component	8	1	410	92	16274	0.905028
GO:0030136	clathrin-coated vesicle	cellular_component	8	1	410	92	16274	0.905028
GO:0021915	neural tube development	biological_process	6	1	410	92	16274	0.905028
GO:0007596	blood coagulation	biological_process	7	1	410	92	16274	0.905028
GO:0007417	central nervous system development	biological_process	6	2	410	155	16274	0.90517
GO:0005604	basement membrane	cellular_component	6	2	410	155	16274	0.90517
GO:0006879	cellular iron ion homeostasis	biological_process	12	2	410	155	16274	0.90517
GO:0008380	RNA splicing	biological_process	10	2	410	156	16274	0.9071
GO:0002181	cytoplasmic translation	biological_process	9	1	410	93	16274	0.907435
GO:0006826	iron ion transport	biological_process	10	1	410	93	16274	0.907435
GO:0071902	positive regulation of protein serine/threonine kinase activity	biological_process	12	1	410	93	16274	0.907435
GO:1901998	toxin transport	biological_process	6	1	410	93	16274	0.907435
GO:0034976	response to endoplasmic reticulum stress	biological_process	6	2	410	157	16274	0.908992
GO:0007267	cell-cell signaling	biological_process	5	1	410	94	16274	0.90978
GO:0030659	cytoplasmic vesicle membrane	cellular_component	6	1	410	94	16274	0.90978
GO:0031252	cell leading edge	cellular_component	4	1	410	94	16274	0.90978
GO:0048365	Rac GTPase binding	molecular_function	10	1	410	94	16274	0.90978
GO:0001889	liver development	biological_process	7	1	410	94	16274	0.90978
GO:0010595	positive regulation of endothelial cell migration	biological_process	10	1	410	94	16274	0.90978
GO:0007229	integrin-mediated signaling pathway	biological_process	6	2	410	158	16274	0.910849
GO:0001947	heart looping	biological_process	7	1	410	95	16274	0.912066
GO:0043666	regulation of phosphoprotein phosphatase activity	biological_process	11	1	410	95	16274	0.912066
GO:0071347	cellular response to interleukin-1	biological_process	8	1	410	95	16274	0.912066
GO:0006633	fatty acid biosynthetic process	biological_process	10	1	410	95	16274	0.912066
GO:0045111	intermediate filament cytoskeleton	cellular_component	7	1	410	96	16274	0.914295
GO:0048705	skeletal system morphogenesis	biological_process	6	1	410	96	16274	0.914295
GO:0045211	postsynaptic membrane	cellular_component	5	2	410	160	16274	0.914456
GO:0005912	adherens junction	cellular_component	5	1	410	97	16274	0.916467
GO:0006955	immune response	biological_process	4	8	410	477	16274	0.917162
GO:0007409	axonogenesis	biological_process	9	2	410	162	16274	0.917926
GO:0031966	mitochondrial membrane	cellular_component	5	2	410	162	16274	0.917926
GO:0000784	nuclear chromosome, telomeric region	cellular_component	8	2	410	162	16274	0.917926
GO:0003774	motor activity	molecular_function	9	3	410	220	16274	0.918333
GO:0005518	collagen binding	molecular_function	5	1	410	98	16274	0.918584
GO:0017048	Rho GTPase binding	molecular_function	9	1	410	98	16274	0.918584
GO:0008138	protein tyrosine/serine/threonine phosphatase activity	molecular_function	9	1	410	98	16274	0.918584
GO:0010862	positive regulation of pathway-restricted SMAD protein phosphorylation	biological_process	11	1	410	98	16274	0.918584
GO:0004497	monooxygenase activity	molecular_function	5	2	410	163	16274	0.919611
GO:0004713	protein tyrosine kinase activity	molecular_function	8	3	410	221	16274	0.919805
GO:0016573	histone acetylation	biological_process	10	1	410	99	16274	0.920647
GO:0004812	aminoacyl-tRNA ligase activity	molecular_function	6	1	410	99	16274	0.920647
GO:0007338	single fertilization	biological_process	5	1	410	99	16274	0.920647
GO:0005903	brush border	cellular_component	5	1	410	99	16274	0.920647
GO:0021987	cerebral cortex development	biological_process	5	1	410	99	16274	0.920647
GO:0051496	positive regulation of stress fiber assembly	biological_process	8	1	410	99	16274	0.920647
GO:0006406	mRNA export from nucleus	biological_process	11	1	410	100	16274	0.922659
GO:0008286	insulin receptor signaling pathway	biological_process	8	1	410	100	16274	0.922659
GO:0006396	RNA processing	biological_process	9	2	410	165	16274	0.922884
GO:0000976	transcription regulatory region sequence-specific DNA binding	molecular_function	8	2	410	166	16274	0.924473
GO:0006914	autophagy	biological_process	6	2	410	166	16274	0.924473
GO:0008237	metallopeptidase activity	molecular_function	7	4	410	280	16274	0.925341
GO:0018107	peptidyl-threonine phosphorylation	biological_process	10	1	410	102	16274	0.92653
GO:0001750	photoreceptor outer segment	cellular_component	5	1	410	102	16274	0.92653
GO:0001725	stress fiber	cellular_component	7	1	410	102	16274	0.92653
GO:0030145	manganese ion binding	molecular_function	8	1	410	103	16274	0.928393
GO:0004715	non-membrane spanning protein tyrosine kinase activity	molecular_function	9	1	410	103	16274	0.928393
GO:0098793	presynapse	cellular_component	4	3	410	228	16274	0.92945
GO:0004714	transmembrane receptor protein tyrosine kinase activity	molecular_function	9	1	410	104	16274	0.930209
GO:0003151	outflow tract morphogenesis	biological_process	5	1	410	104	16274	0.930209
GO:0048538	thymus development	biological_process	7	1	410	104	16274	0.930209
GO:0003684	damaged DNA binding	molecular_function	7	1	410	104	16274	0.930209
GO:0031625	ubiquitin protein ligase binding	molecular_function	7	9	410	540	16274	0.930688
GO:0005215	transporter activity	molecular_function	3	2	410	171	16274	0.931967
GO:0010506	regulation of autophagy	biological_process	8	1	410	105	16274	0.931978
GO:0030426	growth cone	cellular_component	5	1	410	105	16274	0.931978
GO:0071560	cellular response to transforming growth factor beta stimulus	biological_process	8	1	410	106	16274	0.933703
GO:0042254	ribosome biogenesis	biological_process	6	1	410	106	16274	0.933703
GO:0005871	kinesin complex	cellular_component	5	1	410	106	16274	0.933703
GO:0044297	cell body	cellular_component	4	1	410	106	16274	0.933703
GO:0030317	flagellated sperm motility	biological_process	5	1	410	106	16274	0.933703
GO:0048468	cell development	biological_process	5	1	410	107	16274	0.935384
GO:0060079	excitatory postsynaptic potential	biological_process	7	1	410	107	16274	0.935384
GO:0016055	Wnt signaling pathway	biological_process	7	3	410	233	16274	0.935675
GO:0005814	centriole	cellular_component	6	3	410	233	16274	0.935675
GO:0042493	response to drug	biological_process	5	2	410	174	16274	0.93612
GO:0006397	mRNA processing	biological_process	10	3	410	234	16274	0.936858
GO:0000398	mRNA splicing, via spliceosome	biological_process	13	4	410	290	16274	0.936878
GO:0009791	post-embryonic development	biological_process	4	2	410	175	16274	0.93745
GO:0030496	midbody	cellular_component	4	4	410	291	16274	0.937938
GO:0031234	extrinsic component of cytoplasmic side of plasma membrane	cellular_component	6	1	410	109	16274	0.93862
GO:0048812	neuron projection morphogenesis	biological_process	8	1	410	109	16274	0.93862
GO:0016798	hydrolase activity, acting on glycosyl bonds	molecular_function	5	1	410	109	16274	0.93862
GO:0050728	negative regulation of inflammatory response	biological_process	9	2	410	176	16274	0.938754
GO:0007399	nervous system development	biological_process	6	4	410	293	16274	0.940009
GO:0008081	phosphoric diester hydrolase activity	molecular_function	7	1	410	110	16274	0.940177
GO:0008033	tRNA processing	biological_process	11	1	410	110	16274	0.940177
GO:0001786	phosphatidylserine binding	molecular_function	6	1	410	110	16274	0.940177
GO:0050729	positive regulation of inflammatory response	biological_process	9	1	410	110	16274	0.940177
GO:0070588	calcium ion transmembrane transport	biological_process	11	3	410	237	16274	0.940286
GO:0005681	spliceosomal complex	cellular_component	6	2	410	178	16274	0.941285
GO:0005507	copper ion binding	molecular_function	8	1	410	111	16274	0.941694
GO:0001664	G protein-coupled receptor binding	molecular_function	6	1	410	111	16274	0.941694
GO:1901224	positive regulation of NIK/NF-kappaB signaling	biological_process	10	1	410	112	16274	0.943173
GO:0000413	protein peptidyl-prolyl isomerization	biological_process	11	1	410	113	16274	0.944615
GO:0003755	peptidyl-prolyl cis-trans isomerase activity	molecular_function	6	1	410	113	16274	0.944615
GO:0034220	ion transmembrane transport	biological_process	7	5	410	353	16274	0.945397
GO:0030182	neuron differentiation	biological_process	6	3	410	242	16274	0.945621
GO:0000776	kinetochore	cellular_component	4	2	410	183	16274	0.947185
GO:0048666	neuron development	biological_process	6	1	410	115	16274	0.94739
GO:0005758	mitochondrial intermembrane space	cellular_component	6	1	410	115	16274	0.94739
GO:0051965	positive regulation of synapse assembly	biological_process	7	1	410	115	16274	0.94739
GO:0070098	chemokine-mediated signaling pathway	biological_process	7	1	410	116	16274	0.948724
GO:0001570	vasculogenesis	biological_process	6	1	410	116	16274	0.948724
GO:0030512	negative regulation of transforming growth factor beta receptor signaling pathway	biological_process	10	1	410	116	16274	0.948724
GO:0005802	trans-Golgi network	cellular_component	7	4	410	303	16274	0.949456
GO:0043408	regulation of MAPK cascade	biological_process	10	1	410	117	16274	0.950025
GO:0031398	positive regulation of protein ubiquitination	biological_process	11	1	410	117	16274	0.950025
GO:0005667	transcription factor complex	cellular_component	4	7	410	464	16274	0.95012
GO:0001085	RNA polymerase II transcription factor binding	molecular_function	6	1	410	118	16274	0.951294
GO:0030176	integral component of endoplasmic reticulum membrane	cellular_component	7	2	410	187	16274	0.951495
GO:0001843	neural tube closure	biological_process	7	2	410	187	16274	0.951495
GO:0005747	mitochondrial respiratory chain complex I	cellular_component	7	1	410	119	16274	0.95253
GO:0030326	embryonic limb morphogenesis	biological_process	7	1	410	119	16274	0.95253
GO:0009986	cell surface	cellular_component	4	17	410	956	16274	0.952679
GO:0004888	transmembrane signaling receptor activity	molecular_function	5	5	410	362	16274	0.952743
GO:0050830	defense response to Gram-positive bacterium	biological_process	9	1	410	120	16274	0.953734
GO:0003743	translation initiation factor activity	molecular_function	8	1	410	120	16274	0.953734
GO:0030855	epithelial cell differentiation	biological_process	6	1	410	121	16274	0.954909
GO:0005793	endoplasmic reticulum-Golgi intermediate compartment	cellular_component	6	1	410	121	16274	0.954909
GO:0008017	microtubule binding	molecular_function	7	7	410	472	16274	0.95557
GO:0008344	adult locomotory behavior	biological_process	5	1	410	122	16274	0.956053
GO:0006351	transcription, DNA-templated	biological_process	8	3	410	254	16274	0.956671
GO:0006631	fatty acid metabolic process	biological_process	9	1	410	123	16274	0.957169
GO:0007219	Notch signaling pathway	biological_process	6	2	410	193	16274	0.957336
GO:0042742	defense response to bacterium	biological_process	8	2	410	194	16274	0.958242
GO:0001568	blood vessel development	biological_process	5	1	410	124	16274	0.958256
GO:0005777	peroxisome	cellular_component	7	2	410	195	16274	0.959129
GO:0016757	transferase activity, transferring glycosyl groups	molecular_function	5	5	410	372	16274	0.959845
GO:0030054	cell junction	cellular_component	3	7	410	479	16274	0.959895
GO:0005178	integrin binding	molecular_function	6	2	410	196	16274	0.959998
GO:0014068	positive regulation of phosphatidylinositol 3-kinase signaling	biological_process	10	1	410	126	16274	0.960349
GO:0032956	regulation of actin cytoskeleton organization	biological_process	7	1	410	126	16274	0.960349
GO:0060271	cilium assembly	biological_process	7	5	410	373	16274	0.960498
GO:0051117	ATPase binding	molecular_function	6	1	410	127	16274	0.961355
GO:0007049	cell cycle	biological_process	4	1	410	127	16274	0.961355
GO:0007059	chromosome segregation	biological_process	4	1	410	127	16274	0.961355
GO:0051092	positive regulation of NF-kappaB transcription factor activity	biological_process	7	3	410	260	16274	0.961374
GO:0003729	mRNA binding	molecular_function	7	4	410	319	16274	0.961774
GO:0006821	chloride transport	biological_process	9	1	410	128	16274	0.962337
GO:0002039	p53 binding	molecular_function	5	1	410	128	16274	0.962337
GO:0006816	calcium ion transport	biological_process	10	2	410	199	16274	0.962501
GO:0016324	apical plasma membrane	cellular_component	5	5	410	377	16274	0.963017
GO:0005811	lipid droplet	cellular_component	6	1	410	129	16274	0.963293
GO:0045095	keratin filament	cellular_component	8	1	410	129	16274	0.963293
GO:0010629	negative regulation of gene expression	biological_process	8	6	410	432	16274	0.963364
GO:0050804	modulation of chemical synaptic transmission	biological_process	8	1	410	130	16274	0.964225
GO:0000790	nuclear chromatin	cellular_component	7	6	410	434	16274	0.964491
GO:0007156	homophilic cell adhesion via plasma membrane adhesion molecules	biological_process	7	3	410	266	16274	0.965594
GO:0045171	intercellular bridge	cellular_component	4	1	410	132	16274	0.966019
GO:0045727	positive regulation of translation	biological_process	10	1	410	132	16274	0.966019
GO:0031514	motile cilium	cellular_component	5	1	410	133	16274	0.966882
GO:0000278	mitotic cell cycle	biological_process	5	3	410	268	16274	0.966902
GO:0016746	transferase activity, transferring acyl groups	molecular_function	5	2	410	205	16274	0.967064
GO:0042147	retrograde transport, endosome to Golgi	biological_process	8	1	410	134	16274	0.967724
GO:0001932	regulation of protein phosphorylation	biological_process	9	1	410	134	16274	0.967724
GO:0016853	isomerase activity	molecular_function	4	2	410	206	16274	0.967771
GO:0035725	sodium ion transmembrane transport	biological_process	10	1	410	135	16274	0.968544
GO:0007411	axon guidance	biological_process	6	3	410	271	16274	0.968776
GO:0007268	chemical synaptic transmission	biological_process	9	3	410	272	16274	0.969378
GO:0031410	cytoplasmic vesicle	cellular_component	6	6	410	444	16274	0.969665
GO:0006888	endoplasmic reticulum to Golgi vesicle-mediated transport	biological_process	7	2	410	209	16274	0.969804
GO:0060021	roof of mouth development	biological_process	5	1	410	137	16274	0.970122
GO:0071222	cellular response to lipopolysaccharide	biological_process	8	2	410	210	16274	0.970454
GO:0005198	structural molecule activity	molecular_function	3	5	410	391	16274	0.970716
GO:0032092	positive regulation of protein binding	biological_process	7	1	410	138	16274	0.970881
GO:0002250	adaptive immune response	biological_process	5	1	410	138	16274	0.970881
GO:0005815	microtubule organizing center	cellular_component	6	3	410	275	16274	0.971119
GO:0000978	RNA polymerase II proximal promoter sequence-specific DNA binding	molecular_function	10	17	410	1002	16274	0.971371
GO:0045766	positive regulation of angiogenesis	biological_process	8	2	410	212	16274	0.971714
GO:0005913	cell-cell adherens junction	cellular_component	5	1	410	140	16274	0.972342
GO:0006629	lipid metabolic process	biological_process	5	6	410	452	16274	0.973297
GO:0035335	peptidyl-tyrosine dephosphorylation	biological_process	10	2	410	215	16274	0.973507
GO:0008134	transcription factor binding	molecular_function	5	10	410	664	16274	0.973774
GO:0038023	signaling receptor activity	molecular_function	4	3	410	280	16274	0.973815
GO:0005759	mitochondrial matrix	cellular_component	7	2	410	217	16274	0.974641
GO:0050660	flavin adenine dinucleotide binding	molecular_function	6	1	410	144	16274	0.975048
GO:0008022	protein C-terminus binding	molecular_function	5	3	410	284	16274	0.975799
GO:1902476	chloride transmembrane transport	biological_process	10	1	410	146	16274	0.9763
GO:0008565	protein transporter activity	molecular_function	NA	1	410	146	16274	0.9763
GO:0010008	endosome membrane	cellular_component	8	1	410	147	16274	0.976903
GO:0042626	ATPase activity, coupled to transmembrane movement of substances	molecular_function	8	1	410	147	16274	0.976903
GO:0007050	cell cycle arrest	biological_process	5	1	410	147	16274	0.976903
GO:0043524	negative regulation of neuron apoptotic process	biological_process	10	2	410	222	16274	0.977275
GO:0070062	extracellular exosome	cellular_component	7	1	410	148	16274	0.97749
GO:0004197	cysteine-type endopeptidase activity	molecular_function	8	1	410	148	16274	0.97749
GO:0019899	enzyme binding	molecular_function	5	9	410	625	16274	0.97802
GO:0008584	male gonad development	biological_process	7	1	410	149	16274	0.978062
GO:0004725	protein tyrosine phosphatase activity	molecular_function	9	2	410	224	16274	0.978253
GO:0001701	in utero embryonic development	biological_process	8	5	410	409	16274	0.978441
GO:0009617	response to bacterium	biological_process	7	2	410	225	16274	0.978727
GO:0043005	neuron projection	cellular_component	5	6	410	468	16274	0.979389
GO:0098794	postsynapse	cellular_component	4	1	410	152	16274	0.979694
GO:0035091	phosphatidylinositol binding	molecular_function	6	2	410	228	16274	0.980088
GO:0042995	cell projection	cellular_component	4	1	410	153	16274	0.98021
GO:0019901	protein kinase binding	molecular_function	7	13	410	838	16274	0.980464
GO:0006364	rRNA processing	biological_process	11	1	410	154	16274	0.980713
GO:0001666	response to hypoxia	biological_process	5	1	410	154	16274	0.980713
GO:0120162	positive regulation of cold-induced thermogenesis	biological_process	7	1	410	154	16274	0.980713
GO:0042632	cholesterol homeostasis	biological_process	9	1	410	155	16274	0.981204
GO:0043197	dendritic spine	cellular_component	7	1	410	155	16274	0.981204
GO:0000209	protein polyubiquitination	biological_process	12	2	410	232	16274	0.981773
GO:0030018	Z disc	cellular_component	5	1	410	157	16274	0.982148
GO:0036064	ciliary basal body	cellular_component	7	2	410	233	16274	0.982172
GO:0042593	glucose homeostasis	biological_process	8	2	410	236	16274	0.983319
GO:0016887	ATPase activity	molecular_function	9	6	410	482	16274	0.983635
GO:0019904	protein domain specific binding	molecular_function	5	5	410	425	16274	0.983669
GO:0006457	protein folding	biological_process	4	2	410	238	16274	0.984044
GO:0045202	synapse	cellular_component	3	8	410	594	16274	0.984139
GO:0001934	positive regulation of protein phosphorylation	biological_process	10	3	410	306	16274	0.984394
GO:0005882	intermediate filament	cellular_component	7	2	410	239	16274	0.984395
GO:0098978	glutamatergic synapse	cellular_component	4	7	410	542	16274	0.984746
GO:0043235	receptor complex	cellular_component	4	4	410	370	16274	0.984892
GO:0007166	cell surface receptor signaling pathway	biological_process	5	3	410	309	16274	0.985311
GO:0000187	activation of MAPK activity	biological_process	13	1	410	165	16274	0.985474
GO:0050731	positive regulation of peptidyl-tyrosine phosphorylation	biological_process	11	1	410	166	16274	0.985844
GO:0006813	potassium ion transport	biological_process	9	2	410	244	16274	0.986039
GO:0000724	double-strand break repair via homologous recombination	biological_process	10	1	410	167	16274	0.986204
GO:0000980	RNA polymerase II distal enhancer sequence-specific DNA binding	molecular_function	10	1	410	167	16274	0.986204
GO:0014069	postsynaptic density	cellular_component	5	3	410	313	16274	0.986453
GO:0045087	innate immune response	biological_process	5	3	410	313	16274	0.986453
GO:0004175	endopeptidase activity	molecular_function	7	1	410	168	16274	0.986555
GO:0007005	mitochondrion organization	biological_process	6	1	410	170	16274	0.987231
GO:0051087	chaperone binding	molecular_function	5	1	410	170	16274	0.987231
GO:0031175	neuron projection development	biological_process	7	2	410	250	16274	0.987791
GO:0016042	lipid catabolic process	biological_process	6	1	410	172	16274	0.987873
GO:0030154	cell differentiation	biological_process	5	6	410	500	16274	0.9879
GO:0006260	DNA replication	biological_process	8	1	410	173	16274	0.988182
GO:0008104	protein localization	biological_process	5	1	410	174	16274	0.988483
GO:0071356	cellular response to tumor necrosis factor	biological_process	8	1	410	174	16274	0.988483
GO:0000785	chromatin	cellular_component	6	2	410	253	16274	0.988585
GO:0002244	hematopoietic progenitor cell differentiation	biological_process	6	1	410	175	16274	0.988776
GO:0051897	positive regulation of protein kinase B signaling	biological_process	10	1	410	177	16274	0.989341
GO:0030425	dendrite	cellular_component	6	5	410	450	16274	0.989519
GO:0015630	microtubule cytoskeleton	cellular_component	7	3	410	326	16274	0.989606
GO:0043547	positive regulation of GTPase activity	biological_process	8	7	410	567	16274	0.989816
GO:0043087	regulation of GTPase activity	biological_process	7	1	410	179	16274	0.989877
GO:0005938	cell cortex	cellular_component	7	1	410	180	16274	0.990135
GO:0008083	growth factor activity	molecular_function	7	2	410	260	16274	0.990247
GO:0046777	protein autophosphorylation	biological_process	10	3	410	331	16274	0.99062
GO:0007169	transmembrane receptor protein tyrosine kinase signaling pathway	biological_process	7	1	410	182	16274	0.990631
GO:1902600	proton transmembrane transport	biological_process	9	1	410	183	16274	0.99087
GO:0071805	potassium ion transmembrane transport	biological_process	10	2	410	263	16274	0.990885
GO:0001822	kidney development	biological_process	6	1	410	188	16274	0.991975
GO:0090263	positive regulation of canonical Wnt signaling pathway	biological_process	10	1	410	188	16274	0.991975
GO:0030246	carbohydrate binding	molecular_function	4	2	410	269	16274	0.992041
GO:0006952	defense response	biological_process	5	2	410	269	16274	0.992041
GO:0042981	regulation of apoptotic process	biological_process	8	3	410	339	16274	0.992047
GO:0042127	regulation of cell population proliferation	biological_process	6	3	410	339	16274	0.992047
[truncated: 162 more rows]

## Sheet: KEGG enrichment
pathway_id	pathway_name	S gene number	TS gene number	B gene number	TB gene number	pvalue
ko00591	Linoleic acid metabolism	3	141	63	6191	0.172615
ko04974	Protein digestion and absorption	6	141	176	6191	0.212047
ko04977	Vitamin digestion and absorption	2	141	47	6191	0.290479
ko04514	Cell adhesion molecules (CAMs)	9	141	330	6191	0.337429
ko04926	Relaxin signaling pathway	8	141	299	6191	0.371792
ko04950	Maturity onset diabetes of the young	2	141	57	6191	0.374198
ko04350	TGF-beta signaling pathway	6	141	223	6191	0.398185
ko00071	Fatty acid degradation	3	141	100	6191	0.399386
ko04672	Intestinal immune network for IgA production	3	141	104	6191	0.423954
ko00072	Synthesis and degradation of ketone bodies	1	141	24	6191	0.425332
ko00650	Butanoate metabolism	2	141	64	6191	0.430447
ko04966	Collecting duct acid secretion	2	141	66	6191	0.446036
ko04744	Phototransduction	2	141	68	6191	0.461388
ko04550	Signaling pathways regulating pluripotency of stem cells	8	141	334	6191	0.494349
ko00410	beta-Alanine metabolism	2	141	74	6191	0.505919
ko03450	Non-homologous end-joining	1	141	33	6191	0.533389
ko00130	Ubiquinone and other terpenoid-quinone biosynthesis	1	141	33	6191	0.533389
ko04130	SNARE interactions in vesicular transport	2	141	78	6191	0.534264
ko00603	Glycosphingolipid biosynthesis - globo and isoglobo series	1	141	35	6191	0.554515
ko00280	Valine, leucine and isoleucine degradation	3	141	132	6191	0.583211
ko00053	Ascorbate and aldarate metabolism	1	141	40	6191	0.603264
ko00310	Lysine degradation	3	141	136	6191	0.60363
ko00511	Other glycan degradation	1	141	42	6191	0.621245
ko00532	Glycosaminoglycan biosynthesis - chondroitin sulfate / dermatan sulfate	1	141	42	6191	0.621245
ko04512	ECM-receptor interaction	4	141	189	6191	0.62996
ko00590	Arachidonic acid metabolism	3	141	146	6191	0.651757
ko04973	Carbohydrate digestion and absorption	2	141	97	6191	0.653332
ko00260	Glycine, serine and threonine metabolism	2	141	98	6191	0.658881
ko00380	Tryptophan metabolism	2	141	100	6191	0.669766
ko05032	Morphine addiction	4	141	200	6191	0.674074
ko05323	Rheumatoid arthritis	4	141	202	6191	0.681698
ko00340	Histidine metabolism	1	141	50	6191	0.685432
ko00592	alpha-Linolenic acid metabolism	1	141	50	6191	0.685432
ko04614	Renin-angiotensin system	1	141	51	6191	0.692654
ko04964	Proximal tubule bicarbonate reclamation	1	141	52	6191	0.699712
ko04727	GABAergic synapse	4	141	207	6191	0.700215
ko00980	Metabolism of xenobiotics by cytochrome P450	2	141	106	6191	0.700754
ko05217	Basal cell carcinoma	3	141	158	6191	0.703876
ko00900	Terpenoid backbone biosynthesis	1	141	53	6191	0.706609
ko05320	Autoimmune thyroid disease	2	141	108	6191	0.710539
ko04330	Notch signaling pathway	2	141	108	6191	0.710539
ko04371	Apelin signaling pathway	6	141	309	6191	0.713595
ko04962	Vasopressin-regulated water reabsorption	2	141	110	6191	0.720056
ko05310	Asthma	1	141	57	6191	0.732659
ko04713	Circadian entrainment	4	141	217	6191	0.734923
ko03060	Protein export	1	141	58	6191	0.738805
ko00563	Glycosylphosphatidylinositol (GPI)-anchor biosynthesis	1	141	61	6191	0.756411
ko00330	Arginine and proline metabolism	2	141	121	6191	0.767823
ko00601	Glycosphingolipid biosynthesis - lacto and neolacto series	1	141	65	6191	0.778067
ko03020	RNA polymerase	1	141	66	6191	0.783175
ko04623	Cytosolic DNA-sensing pathway	2	141	125	6191	0.783367
ko05206	MicroRNAs in cancer	6	141	336	6191	0.785614
ko05204	Chemical carcinogenesis	2	141	126	6191	0.787109
ko04660	T cell receptor signaling pathway	4	141	239	6191	0.800588
ko04918	Thyroid hormone synthesis	3	141	187	6191	0.805158
ko04136	Autophagy - other	1	141	71	6191	0.807016
ko00030	Pentose phosphate pathway	1	141	71	6191	0.807016
ko00500	Starch and sucrose metabolism	1	141	71	6191	0.807016
ko04670	Leukocyte transendothelial migration	4	141	242	6191	0.808447
ko04710	Circadian rhythm	1	141	72	6191	0.811463
ko00860	Porphyrin and chlorophyll metabolism	1	141	73	6191	0.815807
ko00640	Propanoate metabolism	1	141	74	6191	0.820052
ko03015	mRNA surveillance pathway	3	141	193	6191	0.822073
ko05230	Central carbon metabolism in cancer	2	141	138	6191	0.827777
ko00052	Galactose metabolism	1	141	76	6191	0.828253
ko00760	Nicotinate and nicotinamide metabolism	1	141	76	6191	0.828253
ko04390	Hippo signaling pathway	6	141	356	6191	0.829583
ko04721	Synaptic vesicle cycle	3	141	196	6191	0.830056
ko05332	Graft-versus-host disease	1	141	77	6191	0.832213
ko04724	Glutamatergic synapse	4	141	252	6191	0.832856
ko05205	Proteoglycans in cancer	8	141	461	6191	0.834801
ko05321	Inflammatory bowel disease (IBD	2	141	141	6191	0.836797
ko00051	Fructose and mannose metabolism	1	141	79	6191	0.839863
ko04726	Serotonergic synapse	4	141	260	6191	0.850488
ko04062	Chemokine signaling pathway	7	141	419	6191	0.850537
ko05340	Primary immunodeficiency	1	141	85	6191	0.860797
ko05330	Allograft rejection	1	141	85	6191	0.860797
ko04640	Hematopoietic cell lineage	3	141	210	6191	0.863392
ko04978	Mineral absorption	1	141	87	6191	0.867153
ko00620	Pyruvate metabolism	1	141	87	6191	0.867153
ko04975	Fat digestion and absorption	1	141	88	6191	0.870221
ko04510	Focal adhesion	7	141	433	6191	0.87296
ko04960	Aldosterone-regulated sodium reabsorption	1	141	89	6191	0.87322
ko05219	Bladder cancer	1	141	89	6191	0.87322
ko00010	Glycolysis / Gluconeogenesis	2	141	155	6191	0.873517
ko04976	Bile secretion	2	141	161	6191	0.88681
ko00982	Drug metabolism - cytochrome P450	1	141	95	6191	0.889819
ko04971	Gastric acid secretion	2	141	163	6191	0.890948
ko05226	Gastric cancer	5	141	338	6191	0.891254
ko04216	Ferroptosis	1	141	96	6191	0.892367
ko04066	HIF-1 signaling pathway	3	141	225	6191	0.892651
ko00140	Steroid hormone biosynthesis	1	141	97	6191	0.894857
ko04940	Type I diabetes mellitus	1	141	97	6191	0.894857
ko04933	AGE-RAGE signaling pathway in diabetic complications	3	141	228	6191	0.897788
ko04917	Prolactin signaling pathway	2	141	168	6191	0.90069
ko04728	Dopaminergic synapse	4	141	291	6191	0.904751
ko04970	Salivary secretion	2	141	173	6191	0.909621
ko04961	Endocrine and other factor-regulated calcium reabsorption	1	141	104	6191	0.910756
ko05100	Bacterial invasion of epithelial cells	2	141	174	6191	0.911315
ko05030	Cocaine addiction	1	141	105	6191	0.912823
ko04610	Complement and coagulation cascades	2	141	177	6191	0.916223
ko00600	Sphingolipid metabolism	1	141	108	6191	0.918744
ko04913	Ovarian steroidogenesis	1	141	108	6191	0.918744
ko01521	EGFR tyrosine kinase inhibitor resistance	2	141	179	6191	0.919352
ko03018	RNA degradation	2	141	181	6191	0.922372
ko04916	Melanogenesis	3	141	246	6191	0.924245
ko00565	Ether lipid metabolism	1	141	111	6191	0.924265
ko04150	mTOR signaling pathway	5	141	365	6191	0.925502
ko03460	Fanconi anemia pathway	1	141	112	6191	0.926022
ko00970	Aminoacyl-tRNA biosynthesis	1	141	113	6191	0.927738
ko04911	Insulin secretion	2	141	186	6191	0.929466
ko05034	Alcoholism	4	141	313	6191	0.931972
ko04725	Cholinergic synapse	3	141	255	6191	0.934994
ko04979	Cholesterol metabolism	1	141	118	6191	0.935742
ko05416	Viral myocarditis	1	141	122	6191	0.941506
ko00270	Cysteine and methionine metabolism	1	141	126	6191	0.946757
ko04064	NF-kappa B signaling pathway	2	141	202	6191	0.94829
ko04972	Pancreatic secretion	2	141	204	6191	0.950278
ko04152	AMPK signaling pathway	3	141	275	6191	0.954065
ko00561	Glycerolipid metabolism	1	141	133	6191	0.954844
ko00983	Drug metabolism - other enzymes	1	141	135	6191	0.956922
ko04730	Long-term depression	1	141	138	6191	0.959862
ko00240	Pyrimidine metabolism	1	141	138	6191	0.959862
ko05222	Small cell lung cancer	2	141	216	6191	0.960762
ko04664	Fc epsilon RI signaling pathway	1	141	141	6191	0.962602
ko04925	Aldosterone synthesis and secretion	2	141	219	6191	0.963033
ko05412	Arrhythmogenic right ventricular cardiomyopathy (ARVC	1	141	142	6191	0.963474
ko04720	Long-term potentiation	1	141	142	6191	0.963474
ko05146	Amoebiasis	2	141	220	6191	0.963762
ko04110	Cell cycle	3	141	292	6191	0.966051
ko04662	B cell receptor signaling pathway	1	141	149	6191	0.969035
ko04750	Inflammatory mediator regulation of TRP channels	2	141	229	6191	0.969734
ko04622	RIG-I-like receptor signaling pathway	1	141	150	6191	0.969758
ko05031	Amphetamine addiction	1	141	150	6191	0.969758
ko04060	Cytokine-cytokine receptor interaction	8	141	601	6191	0.970381
ko05225	Hepatocellular carcinoma	4	141	368	6191	0.972155
ko03010	Ribosome	3	141	303	6191	0.972175
ko04137	Mitophagy - animal	1	141	154	6191	0.972485
ko05221	Acute myeloid leukemia	1	141	158	6191	0.974967
ko04260	Cardiac muscle contraction	1	141	160	6191	0.976124
ko04723	Retrograde endocannabinoid signaling	3	141	315	6191	0.977665
ko00562	Inositol phosphate metabolism	1	141	163	6191	0.97776
ko03040	Spliceosome	3	141	316	6191	0.978073
ko04928	Parathyroid hormone synthesis, secretion and action	2	141	245	6191	0.9781
ko04621	NOD-like receptor signaling pathway	3	141	317	6191	0.978474
ko04520	Adherens junction	1	141	165	6191	0.978788
ko04530	Tight junction	4	141	387	6191	0.979857
ko05410	Hypertrophic cardiomyopathy (HCM	1	141	168	6191	0.980243
ko04659	Th17 cell differentiation	2	141	252	6191	0.981016
ko05212	Pancreatic cancer	1	141	171	6191	0.981598
ko03320	PPAR signaling pathway	1	141	172	6191	0.982029
ko05224	Breast cancer	3	141	331	6191	0.983408
ko04921	Oxytocin signaling pathway	3	141	337	6191	0.985176
ko05202	Transcriptional misregulation in cancer	4	141	405	6191	0.985273
ko05414	Dilated cardiomyopathy (DCM	1	141	181	6191	0.985484
ko05170	Human immunodeficiency virus 1 infection	5	141	472	6191	0.985919
ko05167	Kaposi sarcoma-associated herpesvirus infection	4	141	410	6191	0.986515
ko04024	cAMP signaling pathway	5	141	476	6191	0.986829
ko05322	Systemic lupus erythematosus	1	141	187	6191	0.987412
ko04919	Thyroid hormone signaling pathway	2	141	272	6191	0.987431
ko04146	Peroxisome	1	141	188	6191	0.987707
ko04151	PI3K-Akt signaling pathway	10	141	782	6191	0.988505
ko04657	IL-17 signaling pathway	1	141	191	6191	0.988554
ko04071	Sphingolipid signaling pathway	2	141	278	6191	0.988906
ko03013	RNA transport	3	141	353	6191	0.989057
ko04540	Gap junction	1	141	199	6191	0.990538
ko04934	Cushing syndrome	3	141	362	6191	0.990791
ko00190	Oxidative phosphorylation	2	141	287	6191	0.990809
ko04310	Wnt signaling pathway	3	141	363	6191	0.990967
ko01522	Endocrine resistance	1	141	203	6191	0.991398
ko04012	ErbB signaling pathway	1	141	204	6191	0.9916
ko04630	Jak-STAT signaling pathway	3	141	367	6191	0.991638
ko05210	Colorectal cancer	1	141	205	6191	0.991798
ko04658	Th1 and Th2 cell differentiation	1	141	209	6191	0.992544
ko04912	GnRH signaling pathway	1	141	212	6191	0.993059
ko05165	Human papillomavirus infection	9	141	761	6191	0.99326
ko04068	FoxO signaling pathway	2	141	302	6191	0.993299
ko04915	Estrogen signaling pathway	2	141	302	6191	0.993299
ko04141	Protein processing in endoplasmic reticulum	3	141	379	6191	0.993376
ko05215	Prostate cancer	1	141	216	6191	0.993691
ko04022	cGMP-PKG signaling pathway	3	141	382	6191	0.993753
ko00230	Purine metabolism	2	141	308	6191	0.994099
ko04810	Regulation of actin cytoskeleton	4	141	456	6191	0.994123
ko04261	Adrenergic signaling in cardiomyocytes	2	141	309	6191	0.994223
ko00564	Glycerophospholipid metabolism	1	141	220	6191	0.994266
ko04270	Vascular smooth muscle contraction	2	141	312	6191	0.99458
ko04145	Phagosome	2	141	313	6191	0.994694
ko04910	Insulin signaling pathway	2	141	314	6191	0.994806
ko04070	Phosphatidylinositol signaling system	1	141	226	6191	0.995032
ko04120	Ubiquitin mediated proteolysis	2	141	326	6191	0.995982
ko04625	C-type lectin receptor signaling pathway	1	141	235	6191	0.995995
ko04668	TNF signaling pathway	1	141	239	6191	0.996361
ko04360	Axon guidance	3	141	414	6191	0.996684
ko04144	Endocytosis	5	141	562	6191	0.997064
ko05142	Chagas disease (American trypanosomiasis	1	141	249	6191	0.997137
ko04714	Thermogenesis	4	141	502	6191	0.997523
ko04114	Oocyte meiosis	1	141	259	6191	0.997749
ko05163	Human cytomegalovirus infection	4	141	510	6191	0.997875
ko04380	Osteoclast differentiation	1	141	262	6191	0.997906
ko04142	Lysosome	1	141	267	6191	0.998143
ko04931	Insulin resistance	1	141	268	6191	0.998187
ko05161	Hepatitis B	2	141	366	6191	0.998311
ko04218	Cellular senescence	2	141	368	6191	0.998383
ko04611	Platelet activation	1	141	281	6191	0.998675
ko05418	Fluid shear stress and atherosclerosis	1	141	300	6191	0.999163
ko04140	Autophagy - animal	1	141	302	6191	0.999203
ko04210	Apoptosis	1	141	310	6191	0.999343
ko04020	Calcium signaling pathway	2	141	410	6191	0.999361
ko05162	Measles	1	141	313	6191	0.99939
ko05166	Human T-cell leukemia virus 1 infection	3	141	510	6191	0.999542
ko05016	Huntington disease	2	141	426	6191	0.999553
ko04014	Ras signaling pathway	3	141	514	6191	0.999579
ko04217	Necroptosis	1	141	333	6191	0.999625
ko04072	Phospholipase D signaling pathway	1	141	338	6191	0.999668
ko04932	Non-alcoholic fatty liver disease (NAFLD	1	141	343	6191	0.999706
ko04740	Olfactory transduction	9	141	960	6191	0.99975
ko05152	Tuberculosis	1	141	381	6191	0.999884
ko05200	Pathways in cancer	11	141	1187	6191	0.99996
ko05169	Epstein-Barr virus infection	1	141	437	6191	0.999971
ko04015	Rap1 signaling pathway	1	141	455	6191	0.999981
ko05168	Herpes simplex virus 1 infection	4	141	787	6191	0.999993
ko04010	MAPK signaling pathway	2	141	637	6191	0.999997
ko04080	Neuroactive ligand-receptor interaction	2	141	708	6191	0.999999
