# Supplementary material for: Transcriptome Analysis of mRNAs and Long Non-Coding RNAs During Subsequent Embryo Development of Porcine Cloned Zygotes After Vitrification
Source: Front Genet. 2021 Dec 17;12:753327. doi: 10.3389/fgene.2021.753327 (PMC8718616; doi:10.3389/fgene.2021.753327)
Supplement: Supplementary file 14 [file Table7.XLSX]

## Sheet: Known lncRNAs
t_id	class_code	chr	strand	start	end	t_name	num_exons	length	gene_id	gene_name	FPKM.VZ_4C_1	FPKM.VZ_4C_2	FPKM.VZ_4C_3	FPKM.FZ_4C_1	FPKM.FZ_4C_2	FPKM.FZ_4C_3	fc	log2(fc)	pval	regulation	significant
21186	0	chr1	+	221626463	221633076	ENSSSCT00000048765	4	2047	MSTRG.9287	ENSSSCG00000040620	0.0001	0.0001	0.0001	0.0001	0.674308	1.27392	0.000153978	-12.665	0.0766401	down	no
173834	0	chr4	-	117112379	117268915	ENSSSCT00000057218	4	2784	MSTRG.75387	ENSSSCG00000040282	0.349668	0.050317	0.378377	0.031544	0.0001	0.009951	18.7129	4.22596	0.189082	up	no
166888	0	chr4	+	67844438	67847920	ENSSSCT00000037728	4	729	MSTRG.72731	ENSSSCG00000039639	1.72528	3.99286	9.03013	0.0001	1.94989	0.116771	7.13595	2.83511	0.24781	up	no
6626	0	chr1	-	72084826	72094592	ENSSSCT00000047535	4	1348	MSTRG.3188	ENSSSCG00000034393	0.903831	1.90727	0.0001	0.0001	0.0001	0.142879	19.6479	4.2963	0.355109	up	no
30382	0	chr10	-	28904327	28995461	ENSSSCT00000041574	6	1616	MSTRG.13458	ENSSSCG00000038150	0.177802	0.0001	0.0001	0.808821	0.243672	0.630996	0.105734	-3.24149	0.40489	down	no
135245	0	chr2	+	77977459	78009289	ENSSSCT00000047801	4	2219	MSTRG.59057	ENSSSCG00000039815	0.201388	7.10859	5.83028	1.50547	2.63739	1.71864	2.24179	1.16465	0.463929	up	no
138053	0	chr2	-	99884949	100444468	ENSSSCT00000058562	5	5355	MSTRG.60118	ENSSSCG00000036104	16.6516	3.82605	0.001646	2.28272	4.89216	0.003174	2.85305	1.5125	0.50969	up	no
32956	0	chr10	-	50260663	50268887	ENSSSCT00000053352	4	4653	MSTRG.14371	ENSSSCG00000031978	0.115916	0.060081	0.04035	0.517651	0.260161	0.065037	0.256685	-1.96193	0.524977	down	no
120709	0	chr18	-	22339155	22629103	ENSSSCT00000045050	4	4415	MSTRG.53054	ENSSSCG00000037665	0.254095	0.0001	0.005579	0.256266	0.418951	0.23522	0.285329	-1.8093	0.571918	down	no
16421	0	chr1	-	167575417	167781197	ENSSSCT00000042394	10	3377	MSTRG.7385	ENSSSCG00000037389	0.781543	3.44237	0.0001	0.0001	0.324056	0.941993	3.33611	1.73817	0.579505	up	no
255161	0	chr9	+	133527371	133559892	ENSSSCT00000059159	4	1783	MSTRG.110248	ENSSSCG00000035711	0.42259	2.5989	0.654262	5.15215	1.86	0.342226	0.499806	-1.00056	0.755231	down	no
83841	0	chr14	-	88179705	88273474	ENSSSCT00000053770	6	3171	MSTRG.36461	ENSSSCG00000032998	0.0001	0.0001	0.663559	0.0001	0.0001	0.367451	1.80541	0.852323	0.802023	up	no
13420	0	chr1	+	135887824	136014632	ENSSSCT00000063776	5	5453	MSTRG.6049	ENSSSCG00000033875	0.755995	0.0001	0.002877	0.0001	0.0001	0.345845	2.19328	1.13309	0.804937	up	no
12047	0	chr1	+	126891672	126894854	ENSSSCT00000052986	4	1419	MSTRG.5519	ENSSSCG00000037543	1.10186	0.215922	0.083474	1.52571	0.874948	0.088107	0.563033	-0.828708	0.809489	down	no
147729	0	chr3	+	21638532	21650281	ENSSSCT00000053319	5	5762	MSTRG.63711	ENSSSCG00000036379	1.44101	0.051787	0.032036	0.709915	0.321392	0.190607	1.24791	0.319513	0.843855	up	no
15253	0	chr1	+	159022355	159093270	ENSSSCT00000053201	5	1221	MSTRG.6901	ENSSSCG00000039179	1.08632	1.97122	0.770156	0.603894	1.50534	1.12224	1.18451	0.244285	0.85403	up	no
124013	0	chr18	+	54431140	54470801	ENSSSCT00000061547	4	1716	MSTRG.54383	ENSSSCG00000032309	0.882347	0.847682	0.0001	0.0001	0.788646	1.31122	0.823886	-0.279483	0.924656	down	no
16307	0	chr1	+	166925031	167002317	ENSSSCT00000043675	4	2073	MSTRG.7356	ENSSSCG00000040442	0.194487	0.946741	0.010219	0.057835	0.597878	0.295831	1.21008	0.275106	0.925403	up	no
257874	0	chrX	-	23449534	23506826	ENSSSCT00000063607	4	692	MSTRG.111368	ENSSSCG00000035137	0.813719	0.705324	1.0763	1.89532	0.497439	1.47947	0.670245	-0.57724	0.940811	down	no
167137	0	chr4	-	69940392	69974892	ENSSSCT00000048229	4	2750	MSTRG.72541	ENSSSCG00000040677	31.5104	20.9444	21.6075	23.0963	34.0235	37.3087	0.78432	-0.350485	0.941945	down	no
31534	0	chr10	-	38949315	38970334	ENSSSCT00000065132	4	1973	MSTRG.13865	ENSSSCG00000036524	0.0001	0.0001	1.27301	1.86685	0.0001	0.147007	0.632196	-0.661557	0.967903	down	no
134565	0	chr2	-	75547473	75550616	ENSSSCT00000039648	4	1198	MSTRG.58818	ENSSSCG00000033090	6.51795	18.21	0.598857	0.025761	5.71764	18.1644	1.05935	0.0831834	0.973213	up	no
34938	0	chr10	-	68578573	68621321	ENSSSCT00000039015	4	2586	MSTRG.15336	ENSSSCG00000040837	0.248996	0.705011	0.682327	0.377295	0.445312	1.25539	0.787458	-0.344726	0.982648	down	no
208006	0	chr6	-	140628921	140779649	ENSSSCT00000044275	4	1065	MSTRG.89828	ENSSSCG00000032901	0.155061	0.648525	0.0001	0.0001	0.169308	0.128103	2.70137	1.43369	1	up	no
6610	0	chr1	+	71831528	71837025	ENSSSCT00000043223	4	431	MSTRG.3182	ENSSSCG00000038975	0.0001	0.0001	0.0001	0.0001	0.0001	0.0001	1	0	1	no	no
59953	0	chr13	-	68229013	68259980	ENSSSCT00000037520	4	1145	MSTRG.26001	ENSSSCG00000039791	0.0001	0.0001	0.0001	0.0001	0.0001	0.0001	1	0	1	no	no
226403	0	chr7	+	114965386	115031820	ENSSSCT00000065663	16	6326	MSTRG.97781	ENSSSCG00000038851	0.004381	0.017997	0.020373	0.0001	0.252058	0.084208	0.127097	-2.976	1	down	no
14400	0	chr1	+	146279643	146315740	ENSSSCT00000060511	4	675	ENSSSCG00000039717	ENSSSCG00000039717	0.0001	0.0001	0.0001	0.0001	0.0001	0.0001	1	0	1	no	no
257873	0	chrX	-	23449534	23495041	ENSSSCT00000040513	4	744	MSTRG.111368	ENSSSCG00000035137	0.0001	0.0001	0.0001	0.0001	0.0001	0.0001	1	0	1	no	no
148174	0	chr3	-	24513403	24520855	ENSSSCT00000062085	4	733	MSTRG.64121	ENSSSCG00000031291	0.0001	0.0001	0.0001	0.0001	0.194271	0.0001	0.00154265	-9.34038	1	down	no
39089	0	chr11	+	38774470	39126333	ENSSSCT00000064424	5	1512	MSTRG.17215	ENSSSCG00000039187	0.0001	0.0001	0.0001	0.0001	0.0001	0.0001	1	0	1	no	no
223547	0	chr7	-	89744859	89765147	ENSSSCT00000044593	5	6507	MSTRG.96488	ENSSSCG00000032482	0.0001	0.0001	0.0001	0.0001	0.0001	0.0001	1	0	1	no	no
193391	0	chr6	-	41667087	41683432	ENSSSCT00000045300	4	702	ENSSSCG00000039599	ENSSSCG00000039599	0.0001	0.0001	0.0001	0.0001	0.0001	0.0001	1	0	1	no	no
100245	0	chr15	-	119517275	119658752	ENSSSCT00000050859	4	1550	MSTRG.43666	ENSSSCG00000033265	0.0001	0.0001	0.0001	0.0001	0.0001	0.0001	1	0	1	no	no
165921	0	chr4	-	58821383	58865511	ENSSSCT00000053713	7	1939	MSTRG.72037	ENSSSCG00000033751	0.0001	0.0001	0.0001	0.0001	0.0001	0.0001	1	0	1	no	no
189393	0	chr6	+	7661357	7846787	ENSSSCT00000055972	4	794	MSTRG.81936	ENSSSCG00000033132	0.136488	0.0001	0.0001	1.02496	0.019318	0.0001	0.13088	-2.93368	1	down	no
160109	0	chr3	+	127890721	127944756	ENSSSCT00000062548	5	5076	ENSSSCG00000031948	ENSSSCG00000031948	0.0001	0.0001	0.0001	0.0001	0.0001	0.0001	1	0	1	no	no
86330	0	chr14	-	111977882	111979967	ENSSSCT00000043519	4	604	MSTRG.37581	ENSSSCG00000038321	0.0001	0.0001	0.0001	0.0001	0.0001	0.0001	1	0	1	no	no
183967	0	chr5	-	65318233	65331050	ENSSSCT00000055207	4	821	ENSSSCG00000034889	ENSSSCG00000034889	0.0001	0.0001	0.0001	0.0001	0.0001	0.0001	1	0	1	no	no
29951	0	chr10	-	24956426	24975458	ENSSSCT00000053796	6	1700	MSTRG.13214	ENSSSCG00000032301	0.0001	0.0001	0.0001	0.0001	0.0001	3.02275	9.92407e-05	-13.2987	1	down	no
160913	0	chr4	+	2008915	2012666	ENSSSCT00000056517	4	2533	ENSSSCG00000032079	ENSSSCG00000032079	0.0001	0.0001	0.0001	0.0001	0.0001	0.0001	1	0	1	no	no
34536	0	chr10	-	65369172	65372497	ENSSSCT00000051403	4	460	MSTRG.15098	ENSSSCG00000031414	2.1641	0.797315	0.0001	0.0001	0.0001	0.0001	9871.72	13.2691	1	up	no
15254	0	chr1	+	159022355	159093304	ENSSSCT00000062385	4	1149	MSTRG.6901	ENSSSCG00000039179	0.0001	0.0001	0.0001	0.0001	0.0001	0.0001	1	0	1	no	no
211551	0	chr6	+	169363465	169408717	ENSSSCT00000058718	4	5885	MSTRG.91331	ENSSSCG00000033628	0.0001	0.0001	0.0001	0.0001	0.0001	0.0001	1	0	1	no	no
59330	0	chr13	+	61955128	61969856	ENSSSCT00000064913	4	469	MSTRG.25795	ENSSSCG00000035295	0.002105	0.53775	0.011338	0.001798	0.114154	0.001341	4.69928	2.23244	1	up	no
252061	0	chr9	-	109095821	109166758	ENSSSCT00000039038	4	1605	MSTRG.109175	ENSSSCG00000034881	0.0001	0.0001	0.0001	0.0001	0.0001	0.012619	0.0234028	-5.41718	1	down	no
167142	0	chr4	-	69958889	69974965	ENSSSCT00000062694	4	2554	MSTRG.72541	ENSSSCG00000040677	0.0001	0.0001	0.0001	0.0001	0.0001	0.0001	1	0	1	no	no
42095	0	chr11	-	78263456	78268290	ENSSSCT00000051066	4	1506	MSTRG.18693	ENSSSCG00000031704	0.0001	0.0001	0.0001	0.0001	0.0001	0.0001	1	0	1	no	no
189770	0	chr6	+	10795751	10807448	ENSSSCT00000049505	5	636	MSTRG.82056	ENSSSCG00000032603	0.0001	0.0001	0.0001	0.0001	0.0001	0.0001	1	0	1	no	no
123781	0	chr18	-	52291430	52309547	ENSSSCT00000053244	4	965	MSTRG.54183	ENSSSCG00000031565	0.0001	0.0001	0.0001	0.0001	0.0001	0.0001	1	0	1	no	no
167402	0	chr4	-	73763093	73809158	ENSSSCT00000047563	6	1882	MSTRG.72790	ENSSSCG00000033386	0.0001	0.0001	0.0001	0.0001	0.0001	0.0001	1	0	1	no	no
21425	0	chr1	-	224262223	224766969	ENSSSCT00000048723	4	3698	MSTRG.9377	ENSSSCG00000039920	0.0001	0.0001	0.0001	0.0001	0.0001	0.0001	1	0	1	no	no
70792	0	chr13	+	184157282	184415692	ENSSSCT00000051000	4	670	MSTRG.30675	ENSSSCG00000038421	0.0001	0.0001	0.0001	0.0001	0.0001	0.0001	1	0	1	no	no
13419	0	chr1	+	135887799	136019341	ENSSSCT00000047037	5	5112	MSTRG.6049	ENSSSCG00000033875	0.0001	0.0001	0.032488	0.270766	0.0001	0.128198	0.0819117	-3.60979	1	down	no
94581	0	chr15	-	63211607	63368797	ENSSSCT00000054503	4	551	MSTRG.41342	ENSSSCG00000040024	0.0001	0.0001	0.0001	0.0001	0.0001	0.0001	1	0	1	no	no
117387	0	chr17	-	62508504	62514852	ENSSSCT00000041142	5	1244	MSTRG.51458	ENSSSCG00000034454	0.0001	0.0001	0.0001	0.0001	0.0001	0.0001	1	0	1	no	no
138966	0	chr2	+	109413790	109487261	ENSSSCT00000038599	4	1344	MSTRG.60385	ENSSSCG00000036121	0.0001	0.0001	0.0001	0.0001	0.0001	0.116776	0.00256463	-8.60703	1	down	no
176024	0	chr5	-	3409263	3436174	ENSSSCT00000043059	4	1718	MSTRG.76294	ENSSSCG00000035352	0.0001	0.0001	0.0001	0.0001	0.0001	0.0001	1	0	1	no	no
151680	0	chr3	-	50474168	50657462	ENSSSCT00000064818	4	1938	MSTRG.65504	ENSSSCG00000036710	0.0001	0.0001	0.0001	0.0001	0.0001	0.0001	1	0	1	no	no
14370	0	chr1	-	145861206	145880125	ENSSSCT00000046058	4	963	MSTRG.6430	ENSSSCG00000037335	0.0001	0.0001	0.0001	0.0001	0.0001	0.0001	1	0	1	no	no
96393	0	chr15	-	79542426	79600042	ENSSSCT00000061998	5	2243	MSTRG.42032	ENSSSCG00000031434	0.0001	0.0001	0.0001	0.0001	0.0001	0.0001	1	0	1	no	no
206870	0	chr6	-	125368572	125493965	ENSSSCT00000065623	5	3028	MSTRG.89346	ENSSSCG00000038382	0.0001	0.0001	0.0001	0.0001	0.0001	0.0001	1	0	1	no	no
255816	0	chrX	+	4206139	4375014	ENSSSCT00000044509	4	812	MSTRG.110646	ENSSSCG00000034434	0.0001	0.001559	0.0001	0.020931	0.149745	0.0001	0.0103	-6.60121	1	down	no
106814	0	chr16	-	48644467	48693634	ENSSSCT00000041878	7	2223	MSTRG.46593	ENSSSCG00000039883	0.0001	0.0001	0.0001	0.0001	0.0001	0.0001	1	0	1	no	no
229269	0	chr8	+	28328962	28431393	ENSSSCT00000060528	5	1760	MSTRG.99490	ENSSSCG00000035159	0.0001	0.0001	0.0001	0.0001	0.0001	0.0001	1	0	1	no	no
44884	0	chr12	-	16445936	16477917	ENSSSCT00000060379	8	5175	MSTRG.19866	ENSSSCG00000031841	0.0001	0.0001	0.0001	0.0001	0.0001	0.0001	1	0	1	no	no
5106	0	chr1	-	54017277	54180269	ENSSSCT00000044309	4	536	MSTRG.2486	ENSSSCG00000035731	0.0001	0.085097	0.0001	0.0001	0.157387	0.0001	0.541269	-0.885582	1	down	no
223548	0	chr7	-	89744985	89765147	ENSSSCT00000045021	4	5846	MSTRG.96488	ENSSSCG00000032482	0.0001	0.0001	0.0001	0.0001	0.0001	0.0001	1	0	1	no	no
258409	0	chrX	+	31879137	31897766	ENSSSCT00000013365	5	1312	MSTRG.111541	ENSSSCG00000012219	0.084665	0.209697	0.053124	0.908081	0.0001	0.0001	0.382575	-1.38618	1	down	no
162569	0	chr4	-	17809041	17820005	ENSSSCT00000048772	4	916	ENSSSCG00000033531	ENSSSCG00000033531	0.0001	0.0001	0.0001	0.0001	0.0001	0.0001	1	0	1	no	no
183591	0	chr5	-	63403709	63407269	ENSSSCT00000050280	5	887	MSTRG.79527	ENSSSCG00000033203	0.0001	0.0001	0.0001	0.0001	0.0001	0.0001	1	0	1	no	no
30381	0	chr10	-	28904324	28994671	ENSSSCT00000062510	6	1061	MSTRG.13458	ENSSSCG00000038150	0.0001	0.355845	0.0001	0.0001	0.0001	0.0001	1186.82	10.2129	1	up	no
42957	0	chr12	+	3692186	3696820	ENSSSCT00000051636	4	3082	MSTRG.19068	ENSSSCG00000031092	0.0001	0.316185	0.0001	0.0001	0.0001	0.0001	1054.62	10.0425	1	up	no
137977	0	chr2	+	98865202	99031502	ENSSSCT00000054254	4	2608	MSTRG.60093	ENSSSCG00000040462	0.137863	0.154363	0.005009	0.031633	0.332435	0.342411	0.420727	-1.24904	1	down	no
125958	0	chr2	+	8772327	8779651	ENSSSCT00000051047	4	556	ENSSSCG00000038346	ENSSSCG00000038346	0.0001	0.0001	0.0001	0.0001	0.0001	0.0001	1	0	1	no	no
160099	0	chr3	+	127680143	127790876	ENSSSCT00000037967	6	2448	MSTRG.69172	ENSSSCG00000037383	0.0001	0.0001	0.0001	0.0001	0.0001	0.0001	1	0	1	no	no
165820	0	chr4	+	57020141	57032829	ENSSSCT00000049432	4	3069	MSTRG.71972	ENSSSCG00000031362	0.0001	0.0001	0.0001	0.0001	0.0001	0.0001	1	0	1	no	no
156539	0	chr3	-	97418218	97566627	ENSSSCT00000057013	6	3268	MSTRG.67806	ENSSSCG00000039062	0.0001	0.0001	0.0001	0.0001	0.031953	0.0001	0.00933039	-6.74385	1	down	no
223044	0	chr7	-	83910008	83946722	ENSSSCT00000053705	5	2034	MSTRG.96217	ENSSSCG00000034829	0.0001	0.0001	0.0001	0.0001	0.0001	0.037052	0.00805326	-6.95621	1	down	no
146292	0	chr3	-	12662043	12962229	ENSSSCT00000050894	4	1055	MSTRG.63132	ENSSSCG00000036217	0.0001	0.0001	0.0001	0.0001	0.0001	0.120786	0.00247963	-8.65566	1	down	no
128656	0	chr2	+	28814084	28817770	ENSSSCT00000051466	5	1336	ENSSSCG00000032287	ENSSSCG00000032287	0.0001	0.0001	0.0001	0.0001	0.0001	0.0001	1	0	1	no	no
214322	0	chr7	-	21173453	21183389	ENSSSCT00000059587	5	5123	MSTRG.92697	ENSSSCG00000035331	0.0001	0.0001	0.0001	0.0001	0.0001	0.0001	1	0	1	no	no
83844	0	chr14	-	88182059	88273367	ENSSSCT00000046778	4	773	MSTRG.36461	ENSSSCG00000032998	0.0001	0.0001	0.542893	0.0001	0.252921	0.0001	2.14559	1.10137	1	up	no
103310	0	chr16	-	17978557	17982517	ENSSSCT00000061838	5	975	MSTRG.45410	ENSSSCG00000040251	0.0001	0.0001	0.0001	0.0001	0.0001	0.0001	1	0	1	no	no
102720	0	chr16	+	6170630	6223645	ENSSSCT00000059556	4	1151	MSTRG.45121	ENSSSCG00000034022	0.707767	0.0001	0.01124	0.165133	0.528291	1.30206	0.360368	-1.47246	1	down	no
230932	0	chr8	-	43301784	43389841	ENSSSCT00000058037	4	642	MSTRG.100097	ENSSSCG00000037230	0.0001	0.0001	0.0001	0.0001	0.0001	0.0001	1	0	1	no	no
27398	0	chr10	+	3699470	3713720	ENSSSCT00000043850	4	682	MSTRG.12036	ENSSSCG00000035395	0.0001	0.0001	0.199561	0.0001	0.0001	0.0001	665.87	9.3791	1	up	no
116437	0	chr17	+	53705212	54557486	ENSSSCT00000055418	7	3618	MSTRG.50976	ENSSSCG00000040839	0.125842	0.0001	0.0001	0.0001	0.120702	0.051252	0.732572	-0.448957	1	down	no
187195	0	chr5	-	90560762	90566176	ENSSSCT00000038359	4	1531	MSTRG.80951	ENSSSCG00000031633	0.0001	0.0001	0.0001	0.0001	0.0001	0.0001	1	0	1	no	no
185121	0	chr5	+	73898262	73947234	ENSSSCT00000037189	5	1829	MSTRG.80197	ENSSSCG00000039286	0.0001	0.0001	0.0001	0.255243	0.0001	0.0001	0.00117443	-9.73382	1	down	no
71978	0	chr13	+	199291488	199297652	ENSSSCT00000048494	4	1627	ENSSSCG00000036894	ENSSSCG00000036894	0.0001	0.0001	0.0001	0.0001	0.0001	0.0001	1	0	1	no	no
75833	0	chr14	-	26793994	27009881	ENSSSCT00000061177	4	1172	MSTRG.33274	ENSSSCG00000034043	0.0001	0.0001	0.082788	0.04404	0.0001	0.0001	1.87586	0.907551	1	up	no
181317	0	chr5	-	41172539	41424734	ENSSSCT00000047943	5	4666	MSTRG.78575	ENSSSCG00000037941	0.0001	0.0001	0.0001	0.0001	0.0001	0.0001	1	0	1	no	no
243704	0	chr9	-	29035134	29088804	ENSSSCT00000065868	4	843	MSTRG.105478	ENSSSCG00000039906	0.0001	0.0001	0.0001	0.0001	0.0001	0.0001	1	0	1	no	no
211587	0	chr6	-	169884461	169999612	ENSSSCT00000037492	7	2416	MSTRG.91390	ENSSSCG00000037852	0.0001	0.0001	0.0001	0.0001	0.007301	0.155186	0.00184517	-9.08203	1	down	no
121861	0	chr18	-	36674593	36717073	ENSSSCT00000048127	4	2014	MSTRG.53322	ENSSSCG00000032793	0.0001	0.0001	0.0001	0.0001	0.0001	0.0001	1	0	1	no	no
97588	0	chr15	+	92029322	92124435	ENSSSCT00000040227	4	1552	MSTRG.42537	ENSSSCG00000038276	0.075475	0.31443	0.267543	0.047455	0.720062	0.274845	0.630729	-0.664908	1	down	no
61	0	chr1	+	352196	356072	ENSSSCT00000054059	7	1620	MSTRG.23	ENSSSCG00000033475	0.0001	0.0001	0.0001	0.0001	0.0001	0.0001	1	0	1	no	no
223136	0	chr7	-	85679666	85715208	ENSSSCT00000054106	4	1167	MSTRG.96249	ENSSSCG00000034247	0.0001	0.0001	0.0001	0.0001	0.0001	0.0001	1	0	1	no	no
80184	0	chr14	-	56459354	56511246	ENSSSCT00000054955	8	1922	MSTRG.35019	ENSSSCG00000032590	0.0001	0.0001	0.112414	0.0001	0.0001	0.125074	0.898942	-0.153701	1	down	no
198006	0	chr6	-	59240298	59251300	ENSSSCT00000051515	4	2910	MSTRG.85223	ENSSSCG00000032594	0.0001	0.0001	0.0001	0.0001	0.0001	0.0001	1	0	1	no	no
68471	0	chr13	-	152169517	152295888	ENSSSCT00000040236	4	1312	MSTRG.29733	ENSSSCG00000039990	0.0001	0.0001	0.0001	0.161765	0.0001	0.0001	0.00185225	-9.0765	1	down	no
65859	0	chr13	-	131129559	131134676	ENSSSCT00000059401	7	1206	MSTRG.28659	ENSSSCG00000034990	0.0001	0.0001	0.0001	0.94895	0.126477	0.0001	0.000278933	-11.8078	1	down	no
256953	0	chrX	+	13719535	13849268	ENSSSCT00000054186	4	2420	MSTRG.111231	ENSSSCG00000031237	0.0001	0.0001	0.0001	0.0001	0.0001	0.0001	1	0	1	no	no
226800	0	chr7	+	118716776	118746214	ENSSSCT00000061525	5	3567	ENSSSCG00000040662	ENSSSCG00000040662	0.0001	0.0001	0.0001	0.0001	0.0001	0.0001	1	0	1	no	no
121613	0	chr18	+	33193085	33197711	ENSSSCT00000044651	5	2639	MSTRG.53204	ENSSSCG00000036020	0.018095	0.377446	0.0001	0.0001	0.020739	0.0001	18.8949	4.23993	1	up	no
124297	0	chr2	-	171583	192795	ENSSSCT00000049750	4	919	MSTRG.54451	ENSSSCG00000038005	0.221242	0.0001	0.0001	0.0001	0.184846	0.47469	0.335703	-1.57474	1	down	no
123773	0	chr18	-	52135614	52203377	ENSSSCT00000053745	4	367	MSTRG.54155	ENSSSCG00000034431	0.0001	0.0001	0.0001	0.0001	0.0001	0.0001	1	0	1	no	no
160584	0	chr4	-	432873	442004	ENSSSCT00000046804	4	2962	MSTRG.69440	ENSSSCG00000040582	0.0001	0.0001	0.0001	0.0001	0.0001	0.156081	0.00191962	-9.02496	1	down	no
22138	0	chr1	+	233025365	233336379	ENSSSCT00000046143	6	1431	MSTRG.9689	ENSSSCG00000033972	0.717944	0.0001	0.006871	0.0001	0.0001	0.0001	2416.38	11.2386	1	up	no
183590	0	chr5	-	63403709	63407269	ENSSSCT00000039452	4	1295	MSTRG.79527	ENSSSCG00000033203	0.0001	0.0001	0.0001	0.0001	0.0001	0.0001	1	0	1	no	no
109528	0	chr16	-	78301444	78305338	ENSSSCT00000049294	4	934	MSTRG.47896	ENSSSCG00000038028	0.067099	0.0001	0.0001	0.700552	0.733704	0.381806	0.0370577	-4.75408	1	down	no
164958	0	chr4	+	43370599	43394583	ENSSSCT00000044594	4	702	MSTRG.71428	ENSSSCG00000036325	0.0001	0.0001	0.0001	0.0001	0.0001	0.0001	1	0	1	no	no
143241	0	chr2	-	146524651	146621874	ENSSSCT00000042955	5	754	MSTRG.61857	ENSSSCG00000039356	0.0001	0.0001	0.0001	0.0001	0.0001	0.0001	1	0	1	no	no
34360	0	chr10	-	64192432	64200473	ENSSSCT00000040989	4	4909	MSTRG.15001	ENSSSCG00000038601	0.0001	0.0001	0.0001	0.0001	0.0001	0.0001	1	0	1	no	no
259984	0	chrX	+	45772497	45798482	ENSSSCT00000042113	5	2760	MSTRG.112432	ENSSSCG00000034056	0.0001	0.0001	0.0001	0.0001	0.0001	0.0001	1	0	1	no	no
255246	0	chr9	+	134999255	135006940	ENSSSCT00000059380	10	1689	MSTRG.110315	ENSSSCG00000035996	0.0001	0.0001	0.0001	0.0001	0.0001	0.0001	1	0	1	no	no
168291	0	chr4	-	82041226	82159971	ENSSSCT00000049002	4	996	MSTRG.73189	ENSSSCG00000033890	0.0001	0.0001	0.0001	0.0001	0.0001	0.0001	1	0	1	no	no
223133	0	chr7	-	85614641	85629842	ENSSSCT00000052705	5	2060	ENSSSCG00000038216	ENSSSCG00000038216	0.0001	0.0001	0.0001	0.0001	0.0001	0.0001	1	0	1	no	no
198636	0	chr6	+	61308456	61489219	ENSSSCT00000053015	8	1749	MSTRG.85556	ENSSSCG00000035785	0.0001	0.0001	0.0001	0.0001	0.008989	0.0001	0.0326477	-4.93687	1	down	no
255247	0	chr9	+	135001576	135002855	ENSSSCT00000056429	4	590	MSTRG.110315	ENSSSCG00000035996	0.0001	0.0001	0.0001	0.0001	0.0001	0.0001	1	0	1	no	no
228546	0	chr8	+	16430749	16498477	ENSSSCT00000045294	4	3192	MSTRG.99099	ENSSSCG00000037282	0.0001	0.0001	0.0001	0.0001	0.0001	0.0001	1	0	1	no	no
160111	0	chr3	+	127911446	127944756	ENSSSCT00000045283	6	5595	ENSSSCG00000031948	ENSSSCG00000031948	0.0001	0.0001	0.0001	0.0001	0.0001	0.0001	1	0	1	no	no
137714	0	chr2	+	95824295	95866305	ENSSSCT00000054370	5	595	MSTRG.59962	ENSSSCG00000038476	0.0001	0.0001	0.0001	0.0001	0.0001	0.0001	1	0	1	no	no
53795	0	chr13	+	12789980	12913826	ENSSSCT00000061673	4	2633	MSTRG.23816	ENSSSCG00000038210	0.0001	0.0001	0.0001	0.0001	0.0001	0.0001	1	0	1	no	no
181599	0	chr5	+	43223310	43352875	ENSSSCT00000045053	5	1605	MSTRG.78610	ENSSSCG00000031192	0.0001	0.0001	0.0001	0.0001	0.0001	0.0001	1	0	1	no	no
266187	0	chrX	+	121776887	121792691	ENSSSCT00000046172	6	6164	MSTRG.115509	ENSSSCG00000031801	0.0001	0.0001	0.0001	0.0001	0.0001	0.0001	1	0	1	no	no
159659	0	chr3	-	124736030	124745986	ENSSSCT00000059753	4	2916	MSTRG.68932	ENSSSCG00000036761	0.0001	0.0001	0.0001	0.0001	0.0001	0.0001	1	0	1	no	no
29955	0	chr10	-	24956906	24976482	ENSSSCT00000049660	10	1413	MSTRG.13214	ENSSSCG00000032301	0.0001	0.0001	0.0001	0.0001	0.0001	0.0001	1	0	1	no	no
14488	0	chr1	-	147939952	147963552	ENSSSCT00000049397	4	1873	MSTRG.6493	ENSSSCG00000034069	0.0001	0.0001	0.0001	0.0001	0.0001	0.0001	1	0	1	no	no
151678	0	chr3	-	50474168	50490010	ENSSSCT00000066350	4	1527	MSTRG.65504	ENSSSCG00000036710	0.0001	0.0001	0.0001	0.0001	0.0001	0.0001	1	0	1	no	no
267273	0	chrY	-	7797524	7820118	ENSSSCT00000059046	4	2262	MSTRG.116030	ENSSSCG00000037794	0.0001	0.0001	0.171579	0.0001	0.088381	0.088192	0.972299	-0.0405279	1	down	no
106813	0	chr16	-	48644466	48693635	ENSSSCT00000043666	5	1267	MSTRG.46593	ENSSSCG00000039883	0.0001	0.0001	0.0001	0.0001	0.0001	0.0001	1	0	1	no	no
53936	0	chr13	+	14969863	15188311	ENSSSCT00000038635	5	1583	MSTRG.23878	ENSSSCG00000033794	0.0001	0.0001	0.0001	0.0001	0.0001	0.0001	1	0	1	no	no
213029	0	chr7	+	10678033	10689037	ENSSSCT00000054158	4	3644	MSTRG.92102	ENSSSCG00000037067	0.0001	0.0001	0.0001	0.0001	0.0001	0.061689	0.00484739	-7.68858	1	down	no
205552	0	chr6	-	107278748	107282210	ENSSSCT00000039186	4	1217	MSTRG.88616	ENSSSCG00000039279	0.0001	0.0001	0.0001	0.0001	0.0001	0.0001	1	0	1	no	no
221393	0	chr7	+	71829202	72196763	ENSSSCT00000053429	4	4121	MSTRG.95552	ENSSSCG00000036697	0.0001	0.0001	0.0001	0.0001	0.0001	0.0001	1	0	1	no	no
213496	0	chr7	+	14264736	14633357	ENSSSCT00000059722	6	6111	MSTRG.92190	ENSSSCG00000037166	0.063741	0.120916	0.00652	0.015741	0.027521	0.013439	3.37167	1.75346	1	up	no
53951	0	chr13	+	15182036	15188309	ENSSSCT00000051710	4	1349	MSTRG.23878	ENSSSCG00000033794	0.0001	0.0001	0.0001	0.0001	0.0001	0.0001	1	0	1	no	no
59954	0	chr13	-	68229013	68260269	ENSSSCT00000043048	4	1240	MSTRG.26001	ENSSSCG00000039791	0.0001	0.0001	0.0001	0.0001	0.0001	0.0001	1	0	1	no	no
223682	0	chr7	+	91231631	91245669	ENSSSCT00000043932	4	2470	MSTRG.96535	ENSSSCG00000036829	0.0001	0.0001	0.0001	0.140358	0.0001	0.0001	0.00213435	-8.87199	1	down	no
340	0	chr1	+	2677005	2679627	ENSSSCT00000053976	4	1415	MSTRG.169	ENSSSCG00000034946	0.0001	0.0001	0.0001	0.0001	0.0001	0.0001	1	0	1	no	no
211588	0	chr6	-	169884461	169999618	ENSSSCT00000062826	6	2120	MSTRG.91390	ENSSSCG00000037852	0.0001	0.0001	0.070606	0.0001	0.0001	0.0001	236.02	7.88277	1	up	no
169835	0	chr4	+	93664692	93676153	ENSSSCT00000062444	4	5513	MSTRG.73900	ENSSSCG00000036884	0.0001	0.0001	0.0001	0.0001	0.0001	0.0001	1	0	1	no	no
183291	0	chr5	+	61703680	61715518	ENSSSCT00000043491	4	3099	ENSSSCG00000037074	ENSSSCG00000037074	0.0001	0.0001	0.0001	0.0001	0.0001	0.0001	1	0	1	no	no
35871	0	chr11	-	5317557	5333839	ENSSSCT00000063168	4	1236	MSTRG.15620	ENSSSCG00000033434	0.0001	0.0001	0.223484	0.0001	0.0001	0.0001	745.613	9.54228	1	up	no
257708	0	chrX	+	21287472	21377459	ENSSSCT00000056405	4	861	MSTRG.111478	ENSSSCG00000032104	0.0001	0.0001	0.0001	0.0001	0.0001	0.0001	1	0	1	no	no
156540	0	chr3	-	97418218	97567709	ENSSSCT00000063905	6	2828	MSTRG.67806	ENSSSCG00000039062	0.0001	0.0001	0.0001	0.0001	0.0001	0.0001	1	0	1	no	no
228548	0	chr8	+	16475829	16498477	ENSSSCT00000055122	4	3429	MSTRG.99099	ENSSSCG00000037282	0.0001	0.0001	0.001651	0.0001	0.003467	0.0001	0.504772	-0.986295	1	down	no
83121	0	chr14	-	81095416	81114379	ENSSSCT00000046290	5	5873	ENSSSCG00000039704	ENSSSCG00000039704	0.0001	0.0001	0.0001	0.0001	0.0001	0.0001	1	0	1	no	no
44889	0	chr12	-	16459719	16483292	ENSSSCT00000046923	7	760	MSTRG.19866	ENSSSCG00000031841	0.0001	0.0001	0.0001	0.0001	0.0001	0.0001	1	0	1	no	no
61541	0	chr13	+	82485587	82547810	ENSSSCT00000042840	11	5748	MSTRG.26772	ENSSSCG00000040019	0.0001	0.0001	0.0001	0.0001	0.0001	0.0001	1	0	1	no	no
169646	0	chr4	+	92517843	92535863	ENSSSCT00000043006	5	1849	ENSSSCG00000035416	ENSSSCG00000035416	0.0001	0.0001	0.0001	0.0001	0.0001	0.059341	0.00503854	-7.63278	1	down	no
174809	0	chr4	+	125083059	125091752	ENSSSCT00000053688	4	1290	MSTRG.75833	ENSSSCG00000036648	0.0001	0.0001	0.0001	0.0001	0.311213	0.327654	0.000469508	-11.0566	1	down	no
266188	0	chrX	+	121776887	121794571	ENSSSCT00000044246	10	4943	MSTRG.115509	ENSSSCG00000031801	0.0001	0.0001	0.0001	0.0001	0.0001	0.0001	1	0	1	no	no
223132	0	chr7	-	85613437	85629935	ENSSSCT00000051468	4	3442	ENSSSCG00000038216	ENSSSCG00000038216	0.0001	0.0001	0.0001	0.0001	0.0001	0.0001	1	0	1	no	no
101595	0	chr15	+	133014497	133032001	ENSSSCT00000040493	6	3078	MSTRG.44355	ENSSSCG00000040169	0.0001	0.0001	0.0001	0.0001	0.0001	0.0001	1	0	1	no	no
183968	0	chr5	-	65325011	65331050	ENSSSCT00000047093	4	1147	ENSSSCG00000034889	ENSSSCG00000034889	0.0001	0.0001	0.0001	0.0001	0.0001	0.0001	1	0	1	no	no
255160	0	chr9	+	133527206	133559898	ENSSSCT00000039099	5	1403	MSTRG.110248	ENSSSCG00000035711	0.007649	0.019298	0.0001	0.0001	0.136042	0.151787	0.0939364	-3.41217	1	down	no
152090	0	chr3	-	55074775	55108182	ENSSSCT00000044138	5	1178	MSTRG.65674	ENSSSCG00000034497	0.0001	0.051591	0.0001	0.0001	0.0001	0.0001	172.637	7.4316	1	up	no
206836	0	chr6	-	123634871	123714470	ENSSSCT00000044018	6	2686	MSTRG.89317	ENSSSCG00000033723	0.0001	0.0001	0.0001	0.0001	0.0001	0.0001	1	0	1	no	no
188902	0	chr6	-	3433377	3435745	ENSSSCT00000059713	4	770	MSTRG.81634	ENSSSCG00000040155	0.0001	0.0001	0.0001	0.0001	0.0001	0.0001	1	0	1	no	no
161205	0	chr4	-	5036956	5039933	ENSSSCT00000052974	4	561	MSTRG.69765	ENSSSCG00000033680	0.0001	0.0001	0.0001	0.0001	0.0001	0.0001	1	0	1	no	no
174693	0	chr4	-	124658018	124670507	ENSSSCT00000041947	4	3315	MSTRG.75803	ENSSSCG00000036107	0.0001	0.0001	0.028733	0.0001	0.0001	0.036351	0.791579	-0.337195	1	down	no
168827	0	chr4	+	86919184	86929916	ENSSSCT00000044673	4	1514	MSTRG.73434	ENSSSCG00000033029	0.0001	0.0001	0.0001	0.0001	0.0001	0.0001	1	0	1	no	no
230933	0	chr8	-	43301784	43525690	ENSSSCT00000061406	4	1204	MSTRG.100097	ENSSSCG00000037230	0.0001	0.0001	0.0001	0.0001	0.0001	0.0001	1	0	1	no	no
221516	0	chr7	+	73861910	73911853	ENSSSCT00000064079	4	4862	MSTRG.95607	ENSSSCG00000032058	0.0001	0.0001	0.0001	0.0001	0.0001	0.0001	1	0	1	no	no
13423	0	chr1	+	135902085	136015475	ENSSSCT00000051723	4	5179	MSTRG.6049	ENSSSCG00000033875	0.0001	0.0001	0.0001	0.0001	0.0001	0.0001	1	0	1	no	no
90384	0	chr15	-	9974962	10585430	ENSSSCT00000037718	5	1465	MSTRG.39444	ENSSSCG00000031528	0.0001	0.0001	0.0001	0.0001	0.0001	0.0001	1	0	1	no	no
253744	0	chr9	+	123602691	123606243	ENSSSCT00000043947	4	654	MSTRG.109657	ENSSSCG00000038516	0.0001	0.0001	0.0001	0.0001	0.0001	0.761052	0.000394088	-11.3092	1	down	no
211651	0	chr6	-	170290225	170299234	ENSSSCT00000045208	4	3233	MSTRG.91372	ENSSSCG00000040760	0.0001	0.0001	0.0001	0.0001	0.0001	0.0001	1	0	1	no	no
98041	0	chr15	+	96548651	96589663	ENSSSCT00000047216	4	3206	MSTRG.42708	ENSSSCG00000038637	0.0001	0.0001	0.051432	0.0001	0.157062	0.23128	0.132921	-2.91136	1	down	no
156541	0	chr3	-	97418264	97567710	ENSSSCT00000042440	6	3050	MSTRG.67806	ENSSSCG00000039062	0.0001	0.0001	0.076847	0.0001	0.0001	0.0001	256.823	8.00463	1	up	no
174843	0	chr4	-	125359489	125365843	ENSSSCT00000041318	4	1779	MSTRG.75684	ENSSSCG00000035043	0.0001	0.0001	0.0001	0.284712	0.0001	0.0001	0.00105296	-9.89134	1	down	no
69726	0	chr13	+	166979297	167254436	ENSSSCT00000038772	8	3026	MSTRG.30182	ENSSSCG00000039306	0.030231	0.0001	0.0001	0.0001	0.0001	0.0001	101.437	6.66444	1	up	no
208007	0	chr6	-	140638364	140910513	ENSSSCT00000050810	5	2475	MSTRG.89829	ENSSSCG00000036447	0.0001	0.0001	0.0001	0.0001	0.0001	0.0001	1	0	1	no	no
168111	0	chr4	-	80237048	80349289	ENSSSCT00000048162	4	700	MSTRG.73249	ENSSSCG00000036962	0.0001	0.0001	0.0001	0.0001	0.0001	0.238599	0.00125629	-9.63662	1	down	no
52105	0	chr12	+	56896838	56915518	ENSSSCT00000063152	4	1082	MSTRG.22862	ENSSSCG00000038836	0.718147	0.0001	0.0001	0.0001	0.0001	0.0001	2394.49	11.2255	1	up	no
62036	0	chr13	+	88215539	88365668	ENSSSCT00000062050	5	2938	MSTRG.26932	ENSSSCG00000034422	0.0001	0.0001	0.0001	0.0001	0.0001	0.0001	1	0	1	no	no
198004	0	chr6	-	59239779	59254650	ENSSSCT00000041219	9	3686	MSTRG.85223	ENSSSCG00000032594	0.0001	0.0001	0.0001	0.0001	0.026683	0.0001	0.0111595	-6.48559	1	down	no
93421	0	chr15	+	48784307	48835517	ENSSSCT00000051559	4	4257	MSTRG.40789	ENSSSCG00000040467	0.0001	0.0001	0.0001	0.0001	0.0001	0.0001	1	0	1	no	no
214084	0	chr7	+	19965697	19979151	ENSSSCT00000051473	4	2519	MSTRG.92401	ENSSSCG00000032382	0.0001	0.0001	0.0001	0.0001	0.022833	0.0001	0.0130248	-6.2626	1	down	no
181316	0	chr5	-	41172539	41320586	ENSSSCT00000060645	4	4362	MSTRG.78575	ENSSSCG00000037941	0.0001	0.0001	0.0001	0.0001	0.0001	0.0001	1	0	1	no	no
69228	0	chr13	+	159540281	159671459	ENSSSCT00000052665	4	2830	MSTRG.29919	ENSSSCG00000039367	0.0001	0.0001	0.0001	0.0001	0.010308	0.018994	0.0102034	-6.61481	1	down	no
159283	0	chr3	+	119178316	119203329	ENSSSCT00000044944	5	1762	MSTRG.68737	ENSSSCG00000035476	0.0001	0.0001	0.0001	0.0001	0.0001	0.0001	1	0	1	no	no
140791	0	chr2	-	127279958	127644913	ENSSSCT00000041452	4	1059	MSTRG.61007	ENSSSCG00000040936	0.0001	0.0001	0.0001	0.0001	0.0001	0.0001	1	0	1	no	no
252295	0	chr9	+	111652683	112551233	ENSSSCT00000065923	4	1205	MSTRG.109207	ENSSSCG00000035172	0.0001	0.0001	0.0001	0.0001	0.0001	0.0001	1	0	1	no	no
227981	0	chr8	-	8565900	8586045	ENSSSCT00000054683	4	1472	MSTRG.98698	ENSSSCG00000035927	0.0001	0.0001	0.0001	0.0001	0.0001	0.0001	1	0	1	no	no
87260	0	chr14	-	118157260	118629484	ENSSSCT00000057420	12	1605	MSTRG.37770	ENSSSCG00000040730	0.396773	0.43313	0.0001	0.694282	0.295782	0.188132	0.704469	-0.505391	1	down	no
83424	0	chr14	-	84556677	84831020	ENSSSCT00000052342	5	784	MSTRG.36340	ENSSSCG00000031127	0.0001	0.042446	0.0001	0.0001	0.112903	0.0001	0.377055	-1.40715	1	down	no
90168	0	chr15	-	6087526	6161651	ENSSSCT00000045762	4	4426	MSTRG.39234	ENSSSCG00000037285	0.0001	0.0001	0.0001	0.0001	0.0001	0.0001	1	0	1	no	no
42958	0	chr12	+	3698830	3707258	ENSSSCT00000047491	4	2491	MSTRG.19069	ENSSSCG00000033455	0.0001	0.0001	0.0001	0.0001	0.0001	0.020334	0.0146099	-6.09691	1	down	no
169830	0	chr4	+	93651708	93670067	ENSSSCT00000046414	5	3822	MSTRG.73900	ENSSSCG00000036884	0.0001	0.0001	0.0001	0.0001	0.0001	0.0001	1	0	1	no	no
173735	0	chr4	+	115541053	115583665	ENSSSCT00000050349	6	6390	MSTRG.75429	ENSSSCG00000034761	0.0001	0.0527	0.0001	0.0001	0.006208	0.0001	8.25531	3.04532	1	up	no
83122	0	chr14	-	81119486	81137601	ENSSSCT00000041096	4	857	MSTRG.36165	ENSSSCG00000036879	0.0001	0.0001	0.0001	0.0001	0.0001	0.0001	1	0	1	no	no
159627	0	chr3	-	124011485	124147604	ENSSSCT00000058055	4	4813	MSTRG.68922	ENSSSCG00000040277	0.0001	0.0001	0.0001	0.0001	0.0001	0.0001	1	0	1	no	no
186020	0	chr5	+	81118160	81194859	ENSSSCT00000040587	4	1027	MSTRG.80569	ENSSSCG00000034578	0.0001	0.0001	0.0001	0.0001	0.0001	0.0001	1	0	1	no	no
38659	0	chr11	+	26723008	26935650	ENSSSCT00000064911	4	1061	MSTRG.16811	ENSSSCG00000036916	0.0001	0.0001	0.0001	0.0001	0.0001	0.0001	1	0	1	no	no
215504	0	chr7	-	27309814	27330013	ENSSSCT00000044123	5	1503	MSTRG.92967	ENSSSCG00000032093	0.0001	0.0001	0.0001	0.0001	0.0001	0.0001	1	0	1	no	no
74766	0	chr14	+	15958585	15994213	ENSSSCT00000050607	4	3323	MSTRG.32811	ENSSSCG00000038198	0.0001	0.041272	0.0001	0.0001	0.053426	0.037651	0.454852	-1.13653	1	down	no
263440	0	chrX	-	95034874	95135641	ENSSSCT00000033169	5	546	MSTRG.114328	ENSSSCG00000030936	0.228685	0.602383	0.0001	0.087043	0.430321	0.025897	1.52996	0.613495	1	up	no
75835	0	chr14	-	26806815	27009881	ENSSSCT00000054184	4	1484	MSTRG.33274	ENSSSCG00000034043	0.0001	0.0001	0.0001	0.0001	0.088109	0.0001	0.00339716	-8.20145	1	down	no
249416	0	chr9	+	82064832	82080508	ENSSSCT00000040532	4	5560	MSTRG.108136	ENSSSCG00000039925	0.137718	0.0001	0.0001	0.480555	0.025862	0.0001	0.272287	-1.8768	1	down	no
53448	0	chr13	-	8917219	9582534	ENSSSCT00000046491	4	2269	MSTRG.23653	ENSSSCG00000036571	0.0001	0.0001	0.0001	0.0001	0.0001	0.0001	1	0	1	no	no
4477	0	chr1	-	45856974	46011800	ENSSSCT00000038411	4	2242	MSTRG.2183	ENSSSCG00000032037	0.06606	0.397749	0.0001	0.0001	0.0001	0.0001	1546.36	10.5947	1	up	no
117388	0	chr17	-	62508516	62514843	ENSSSCT00000040180	5	1274	MSTRG.51458	ENSSSCG00000034454	0.0001	0.0001	0.0001	0.0001	0.0001	0.0001	1	0	1	no	no
31263	0	chr10	+	35448134	35761269	ENSSSCT00000049859	4	1041	MSTRG.13792	ENSSSCG00000032000	0.0001	0.0001	0.0001	0.0001	0.0001	0.0001	1	0	1	no	no
74462	0	chr14	+	13229613	13260693	ENSSSCT00000046476	4	1570	MSTRG.32622	ENSSSCG00000031914	0.0001	0.0001	0.0001	0.0001	0.0001	0.0001	1	0	1	no	no
207482	0	chr6	-	134898578	135056872	ENSSSCT00000062170	5	758	MSTRG.89630	ENSSSCG00000032520	0.0001	0.0001	0.0001	0.0001	0.0001	0.0001	1	0	1	no	no
229268	0	chr8	+	28328962	28431393	ENSSSCT00000040067	4	1165	MSTRG.99490	ENSSSCG00000035159	0.0001	0.0001	0.0001	0.0001	0.0001	0.0001	1	0	1	no	no
58583	0	chr13	+	52175665	52263769	ENSSSCT00000056244	4	664	MSTRG.25494	ENSSSCG00000036165	0.0001	0.0001	0.0001	0.0001	0.015069	0.0001	0.0196477	-5.6695	1	down	no
28733	0	chr10	-	15290389	15314943	ENSSSCT00000045351	7	4324	MSTRG.12627	ENSSSCG00000031683	0.065103	0.080441	0.0001	0.0001	0.0001	0.070422	2.0623	1.04426	1	up	no
14063	0	chr1	-	142234880	142243502	ENSSSCT00000050573	4	513	MSTRG.6217	ENSSSCG00000033031	0.0001	0.0001	0.0001	0.0001	0.0001	0.0001	1	0	1	no	no
70793	0	chr13	+	184157282	184446361	ENSSSCT00000037389	4	3625	MSTRG.30675	ENSSSCG00000038421	0.147835	0.062769	0.0001	0.30616	0.0001	0.050412	0.59075	-0.75938	1	down	no
38974	0	chr11	+	34442968	34468728	ENSSSCT00000042739	4	1293	MSTRG.17077	ENSSSCG00000034523	0.0001	0.0001	0.0001	0.0001	0.0001	0.0001	1	0	1	no	no
336	0	chr1	+	2608627	2613747	ENSSSCT00000057225	5	1086	ENSSSCG00000036759	ENSSSCG00000036759	0.0001	0.0001	0.0001	0.0001	0.0001	0.0001	1	0	1	no	no
247894	0	chr9	+	66696501	66723911	ENSSSCT00000048342	4	4741	MSTRG.107522	ENSSSCG00000032017	0.0001	0.0001	0.0001	0.0001	0.0001	0.0001	1	0	1	no	no
158228	0	chr3	+	111487814	111496506	ENSSSCT00000052332	4	2283	MSTRG.68362	ENSSSCG00000033248	0.510125	0.045379	0.148326	0.0001	0.0001	0.24179	2.90851	1.54028	1	up	no
109398	0	chr16	+	75621410	75644555	ENSSSCT00000056083	4	882	MSTRG.47780	ENSSSCG00000033070	0.0001	0.0001	0.0001	0.0001	0.0001	0.0001	1	0	1	no	no
123784	0	chr18	-	52367618	52403124	ENSSSCT00000044706	6	3187	MSTRG.54184	ENSSSCG00000037969	0.029	0.0001	0.0001	0.0001	0.0001	0.0001	97.3333	6.60486	1	up	no
228057	0	chr8	+	9305256	9487673	ENSSSCT00000039558	4	1873	MSTRG.98780	ENSSSCG00000036070	0.0001	0.0001	0.0001	0.0001	0.0001	0.0001	1	0	1	no	no
227502	0	chr8	-	2312523	2318635	ENSSSCT00000039809	4	3677	MSTRG.98372	ENSSSCG00000031374	0.0001	0.0001	0.0001	0.0001	0.0001	0.0001	1	0	1	no	no
184003	0	chr5	-	65662750	65676985	ENSSSCT00000040140	4	1010	MSTRG.79685	ENSSSCG00000039754	0.0001	0.0001	0.011421	0.0001	0.0001	0.0001	38.7367	5.27563	1	up	no
110522	0	chr17	-	8959711	8962539	ENSSSCT00000055564	4	311	MSTRG.48323	ENSSSCG00000038695	0.0001	0.0001	0.0001	0.0001	0.0001	0.0001	1	0	1	no	no
14145	0	chr1	+	143627202	143631234	ENSSSCT00000063177	4	2832	MSTRG.6303	ENSSSCG00000038208	0.0001	0.0001	0.0001	0.0001	0.0001	0.0001	1	0	1	no	no
70634	0	chr13	-	181322438	181928001	ENSSSCT00000061093	4	1590	MSTRG.30745	ENSSSCG00000034679	0.0001	0.0001	0.0001	0.0001	0.0001	0.0001	1	0	1	no	no
214320	0	chr7	-	21173453	21183389	ENSSSCT00000054465	6	5423	MSTRG.92697	ENSSSCG00000035331	0.060676	0.0001	0.0001	0.01217	0.047409	0.0001	1.02006	0.0286502	1	up	no
231209	0	chr8	+	46865920	46919752	ENSSSCT00000039323	4	1035	MSTRG.100315	ENSSSCG00000039268	0.0001	0.0001	0.0001	0.0001	0.0001	0.0001	1	0	1	no	no
123758	0	chr18	-	52016357	52024892	ENSSSCT00000061728	5	2509	ENSSSCG00000031164	ENSSSCG00000031164	0.0001	0.0001	0.0001	0.0001	0.0001	0.0001	1	0	1	no	no
213500	0	chr7	+	14318595	14633357	ENSSSCT00000050925	6	5352	MSTRG.92190	ENSSSCG00000037166	0.0001	0.0001	0.0001	0.000824	0.0001	0.0001	0.292969	-1.77118	1	down	no
167168	0	chr4	+	70518311	70530223	ENSSSCT00000037195	5	1399	MSTRG.72605	ENSSSCG00000039702	0.167489	0.0001	0.0001	0.0001	0.040701	0.0001	4.09988	2.03558	1	up	no
206843	0	chr6	+	124034968	124208825	ENSSSCT00000043114	6	2847	MSTRG.89321	ENSSSCG00000031460	0.0001	0.0001	0.0001	0.0001	0.0001	0.0001	1	0	1	no	no
155086	0	chr3	-	82585440	82771712	ENSSSCT00000043469	9	1531	MSTRG.67144	ENSSSCG00000038456	0.0001	0.0001	0.0001	0.0001	0.0001	0.0001	1	0	1	no	no
206869	0	chr6	-	125354757	125493965	ENSSSCT00000051432	5	1924	MSTRG.89346	ENSSSCG00000038382	0.0001	0.0001	0.121621	0.0001	0.0001	0.0001	406.07	8.66558	1	up	no
213020	0	chr7	-	10448501	10453759	ENSSSCT00000057220	4	1931	MSTRG.92025	ENSSSCG00000036638	0.0001	0.0001	0.0001	0.0001	0.0001	0.0001	1	0	1	no	no
90176	0	chr15	-	6222423	6266771	ENSSSCT00000039872	4	528	MSTRG.39240	ENSSSCG00000036561	0.0001	0.0001	0.0001	0.0001	0.0001	0.0001	1	0	1	no	no
144006	0	chr3	-	72251	140482	ENSSSCT00000047046	14	1562	MSTRG.62174	ENSSSCG00000037652	0.198	0.0001	0.017793	0.508372	0.162257	0.459649	0.191009	-2.38829	1	down	no
224952	0	chr7	-	99468560	99494406	ENSSSCT00000059372	4	644	MSTRG.97154	ENSSSCG00000035396	0.139206	0.0001	0.044697	0.0001	0.059295	0.0001	3.09275	1.62889	1	up	no
42959	0	chr12	+	3698864	3705678	ENSSSCT00000045534	4	1869	MSTRG.19069	ENSSSCG00000033455	0.0001	0.0001	0.0001	0.0001	0.0001	0.0001	1	0	1	no	no
137713	0	chr2	+	95824295	95866237	ENSSSCT00000051073	5	558	MSTRG.59962	ENSSSCG00000038476	0.0001	0.0001	0.0001	0.0001	0.0001	0.0001	1	0	1	no	no
27750	0	chr10	-	8559281	8946372	ENSSSCT00000049318	10	1820	MSTRG.12170	ENSSSCG00000038539	0.0001	0.0001	0.0001	0.0001	0.025529	0.010824	0.00822978	-6.92493	1	down	no
155784	0	chr3	-	90400265	90419486	ENSSSCT00000045746	4	426	MSTRG.67407	ENSSSCG00000039096	0.0001	0.047204	0.0001	0.0001	0.0001	0.0001	158.013	7.3039	1	up	no
349	0	chr1	-	2774647	2782990	ENSSSCT00000047024	4	2957	MSTRG.177	ENSSSCG00000036448	0.0001	0.0001	0.0001	0.0001	0.0001	0.0001	1	0	1	no	no
217962	0	chr7	+	45015518	45275923	ENSSSCT00000042525	5	927	MSTRG.94003	ENSSSCG00000035274	0.0001	0.0001	0.0001	0.0001	0.0001	0.0001	1	0	1	no	no
222964	0	chr7	+	81682254	81888144	ENSSSCT00000065253	4	3261	MSTRG.96176	ENSSSCG00000038741	0.0001	0.0001	0.0001	0.0001	0.0001	0.0001	1	0	1	no	no
70530	0	chr13	-	179508931	179562929	ENSSSCT00000059094	8	1090	MSTRG.30511	ENSSSCG00000038495	0.0001	0.0001	0.0001	0.0001	0.0001	0.0001	1	0	1	no	no
176023	0	chr5	-	3405618	3436174	ENSSSCT00000059769	4	1649	MSTRG.76294	ENSSSCG00000035352	0.0001	0.0001	0.0001	0.0001	0.0001	0.0001	1	0	1	no	no
163901	0	chr4	+	34440317	34460644	ENSSSCT00000062152	4	1825	MSTRG.71072	ENSSSCG00000039382	0.09198	0.0001	0.0001	0.002772	0.046395	0.0001	1.87103	0.903832	1	up	no
155825	0	chr3	-	91183454	91239012	ENSSSCT00000037231	4	4340	MSTRG.67414	ENSSSCG00000031079	0.019966	0.007766	0.000193	0.0001	0.006419	0.175067	0.153784	-2.70102	1	down	no
36553	0	chr11	+	9913075	10135147	ENSSSCT00000040594	6	2009	MSTRG.15897	ENSSSCG00000038414	0.0001	0.0001	0.435554	0.0001	0.015308	0.0001	28.0987	4.81243	1	up	no
135249	0	chr2	+	77977669	78009290	ENSSSCT00000038404	4	1872	MSTRG.59057	ENSSSCG00000039815	0.0001	0.0001	0.000262	0.0001	0.0001	0.00122	0.325352	-1.61993	1	down	no
103309	0	chr16	-	17978551	17983966	ENSSSCT00000064785	4	2327	MSTRG.45410	ENSSSCG00000040251	0.0001	0.0001	0.0001	0.0001	0.0001	0.0001	1	0	1	no	no
5340	0	chr1	+	56184771	56274861	ENSSSCT00000043574	5	5005	MSTRG.2612	ENSSSCG00000038663	0.0001	0.0001	0.0001	0.0001	0.0001	0.061301	0.00487797	-7.6795	1	down	no
6277	0	chr1	-	67040173	67110910	ENSSSCT00000050522	4	429	MSTRG.3001	ENSSSCG00000031404	0.0001	0.0001	0.0001	0.0001	0.367324	0.0001	0.000816273	-10.2587	1	down	no
18500	0	chr1	+	187762655	187952751	ENSSSCT00000064312	4	1142	MSTRG.8118	ENSSSCG00000033445	0.0001	0.0001	0.501394	0.0001	0.943151	0.501162	0.347265	-1.52589	1	down	no
44879	0	chr12	-	16418630	16442927	ENSSSCT00000038717	16	1497	MSTRG.19862	ENSSSCG00000038464	0.0001	0.0001	0.0001	0.0001	0.15185	0.236401	0.000772497	-10.3382	1	down	no
48939	0	chr12	-	41501986	41505636	ENSSSCT00000057567	4	1095	ENSSSCG00000038687	ENSSSCG00000038687	0.0001	0.0001	0.0001	0.0001	0.0001	0.0001	1	0	1	no	no
246789	0	chr9	-	55006008	55071508	ENSSSCT00000064541	5	856	MSTRG.106918	ENSSSCG00000035237	0.0001	0.0001	0.0001	0.0001	0.0001	0.0001	1	0	1	no	no
20165	0	chr1	+	207504016	207552227	ENSSSCT00000040410	6	1480	MSTRG.8859	ENSSSCG00000039753	0.177453	0.118378	0.0001	0.131599	0.223033	0.029424	0.770541	-0.376056	1	down	no
211652	0	chr6	-	170291679	170299268	ENSSSCT00000053420	4	2765	MSTRG.91372	ENSSSCG00000040760	0.0001	0.0001	0.0001	0.0001	0.0001	0.0001	1	0	1	no	no
167986	0	chr4	-	79322942	79328061	ENSSSCT00000039920	6	1297	ENSSSCG00000032052	ENSSSCG00000032052	0.0001	0.0001	0.0001	0.0001	0.0001	0.0001	1	0	1	no	no
258424	0	chrX	+	32219917	32331456	ENSSSCT00000054446	11	2664	MSTRG.111541	ENSSSCG00000032421	0.0001	0.0001	0.0001	0.0001	0.0001	0.0001	1	0	1	no	no
149941	0	chr3	-	39261903	39264019	ENSSSCT00000049770	4	1102	MSTRG.64685	ENSSSCG00000036096	0.0001	0.021324	0.0001	0.0001	0.0001	0.0001	71.7467	6.16484	1	up	no
151492	0	chr3	-	48617909	48648331	ENSSSCT00000041579	7	4914	MSTRG.65383	ENSSSCG00000038228	0.0001	0.0001	0.0001	0.0001	0.0001	0.0001	1	0	1	no	no
100872	0	chr15	-	124946377	124959572	ENSSSCT00000053112	4	1825	ENSSSCG00000032296	ENSSSCG00000032296	0.0001	0.0001	0.0001	0.0001	0.0001	0.0001	1	0	1	no	no
168300	0	chr4	+	82125992	82145079	ENSSSCT00000053234	4	2198	MSTRG.73194	ENSSSCG00000036538	0.0001	0.0001	0.0001	0.0001	0.0001	0.0001	1	0	1	no	no
34728	0	chr10	+	66741325	66971746	ENSSSCT00000062744	9	2449	MSTRG.15210	ENSSSCG00000036117	0.0001	0.0001	0.0001	0.0001	0.0001	0.0001	1	0	1	no	no
29572	0	chr10	-	22579841	22649479	ENSSSCT00000050323	10	2094	MSTRG.13022	ENSSSCG00000040123	0.0001	0.0001	0.0001	0.0001	0.0001	0.0001	1	0	1	no	no
15322	0	chr1	+	159665706	159792027	ENSSSCT00000042012	6	886	MSTRG.6916	ENSSSCG00000034988	0.0001	0.0001	0.0001	0.0001	0.22959	0.0001	0.00130554	-9.58114	1	down	no
122878	0	chr18	+	45953756	45976219	ENSSSCT00000052811	4	1111	MSTRG.53737	ENSSSCG00000033943	0.0001	0.0001	0.026181	0.0001	0.001461	0.0001	15.8826	3.98938	1	up	no
136316	0	chr2	-	83380587	83621208	ENSSSCT00000041666	4	2454	MSTRG.59447	ENSSSCG00000040250	0.0001	0.0001	0.0001	0.0001	0.196097	0.139708	0.00089311	-10.1289	1	down	no
123838	0	chr18	+	52995077	53002214	ENSSSCT00000051609	4	2569	MSTRG.54204	ENSSSCG00000034662	0.0001	0.0001	0.0001	0.0001	0.0001	0.0001	1	0	1	no	no
255167	0	chr9	+	133645033	133652286	ENSSSCT00000050966	4	1373	MSTRG.110222	ENSSSCG00000031285	0.0001	0.0001	0.0001	0.0001	0.0001	0.0001	1	0	1	no	no
245712	0	chr9	+	46682876	46685645	ENSSSCT00000044260	4	2012	MSTRG.106367	ENSSSCG00000036265	0.0001	0.0001	0.400265	0.0001	0.0001	0.0001	1334.88	10.3825	1	up	no
20200	0	chr1	-	208140159	208180014	ENSSSCT00000045941	4	1744	MSTRG.8888	ENSSSCG00000040228	0.642855	0.0001	0.0001	0.0001	0.266986	0.0001	2.40677	1.2671	1	up	no
62035	0	chr13	+	88215431	88365945	ENSSSCT00000043594	4	3263	MSTRG.26932	ENSSSCG00000034422	0.0001	0.0001	0.0001	0.0001	0.0001	0.075232	0.00397709	-7.97407	1	down	no
16422	0	chr1	-	167575790	167781222	ENSSSCT00000046559	7	2641	MSTRG.7385	ENSSSCG00000037389	0.0001	0.0001	0.0001	0.0001	0.0001	0.0001	1	0	1	no	no
181240	0	chr5	-	39469512	39526428	ENSSSCT00000046536	4	1093	MSTRG.78498	ENSSSCG00000040544	0.0001	0.0001	0.0001	0.0001	0.0001	0.0001	1	0	1	no	no
40474	0	chr11	-	60378058	60409823	ENSSSCT00000056207	4	1761	MSTRG.17874	ENSSSCG00000038699	0.0001	0.0001	0.0001	0.0001	0.0001	0.0001	1	0	1	no	no
148699	0	chr3	-	28896126	28914765	ENSSSCT00000051883	4	1007	MSTRG.64177	ENSSSCG00000036428	0.0001	0.0001	0.0001	0.0001	0.0001	0.0001	1	0	1	no	no
207481	0	chr6	-	134829131	135056872	ENSSSCT00000064429	4	4517	MSTRG.89630	ENSSSCG00000032520	0.0001	0.0001	0.0001	0.0001	0.0001	0.009129	0.0321578	-4.95869	1	down	no
807	0	chr1	-	8168887	8178575	ENSSSCT00000059927	4	940	MSTRG.473	ENSSSCG00000035342	0.0001	0.0001	0.0001	0.0001	0.0001	0.0001	1	0	1	no	no
43030	0	chr12	-	4238196	4249964	ENSSSCT00000047026	4	1697	ENSSSCG00000035507	ENSSSCG00000035507	0.0001	0.0001	0.0001	0.0001	0.0001	0.0001	1	0	1	no	no
43889	0	chr12	+	8402196	8540383	ENSSSCT00000036938	4	5851	MSTRG.19519	ENSSSCG00000033537	0.0001	0.0001	0.0001	0.0001	0.0001	0.0001	1	0	1	no	no
144516	0	chr3	+	3996877	4010579	ENSSSCT00000046823	5	1437	MSTRG.62417	ENSSSCG00000033217	0.247364	0.508845	0.146832	0.243966	0.51967	0.165703	0.971702	-0.0414135	1	down	no
216515	0	chr7	+	33125695	33128459	ENSSSCT00000037101	4	1559	MSTRG.93343	ENSSSCG00000040672	0.0001	0.0001	0.0001	0.0001	0.0001	0.0001	1	0	1	no	no
43062	0	chr12	+	4535650	4593526	ENSSSCT00000063435	4	1615	MSTRG.19148	ENSSSCG00000033293	0.000923	0.000471	0.005599	0.031466	0.050279	0.000454	0.085074	-3.55514	1	down	no
189091	0	chr6	+	4660531	4668003	ENSSSCT00000062310	4	4887	ENSSSCG00000040925	ENSSSCG00000040925	0.0001	0.0001	0.0001	0.0001	0.0001	0.0001	1	0	1	no	no
89415	0	chr14	+	139115259	139370367	ENSSSCT00000064750	4	1958	MSTRG.38922	ENSSSCG00000036631	0.0001	0.0001	0.0001	0.0001	0.055113	0.188179	0.00123258	-9.6641	1	down	no
205551	0	chr6	-	107278748	107282210	ENSSSCT00000038071	4	1176	MSTRG.88616	ENSSSCG00000039279	0.0001	0.0001	0.0001	0.0001	0.0001	0.0001	1	0	1	no	no
265384	0	chrX	+	112058421	112103410	ENSSSCT00000064117	4	3201	MSTRG.115067	ENSSSCG00000035272	0.018662	0.515592	0.0001	0.0001	0.0001	0.00832	62.7176	5.9708	1	up	no
138584	0	chr2	+	104927171	105003398	ENSSSCT00000042978	4	1393	MSTRG.60212	ENSSSCG00000035096	0.0001	0.0001	0.0001	0.0001	0.0001	0.0001	1	0	1	no	no
151679	0	chr3	-	50474168	50495558	ENSSSCT00000059428	4	1462	MSTRG.65504	ENSSSCG00000036710	0.0001	0.0001	0.0001	0.0001	0.0001	0.0001	1	0	1	no	no
39084	0	chr11	+	38626494	39222332	ENSSSCT00000056391	5	2758	MSTRG.17210	ENSSSCG00000031599	0.0001	0.0001	0.0001	0.0001	0.0001	0.0001	1	0	1	no	no
89418	0	chr14	+	139119942	139370367	ENSSSCT00000062751	4	1913	MSTRG.38922	ENSSSCG00000036631	0.0001	0.0001	0.0001	0.0001	0.0001	0.0001	1	0	1	no	no
210516	0	chr6	+	164027878	164034439	ENSSSCT00000066168	4	2513	MSTRG.90850	ENSSSCG00000035459	0.0001	0.0001	0.0001	0.0001	0.0001	0.0001	1	0	1	no	no
247893	0	chr9	+	66696501	66723911	ENSSSCT00000046899	6	4897	MSTRG.107522	ENSSSCG00000032017	0.0001	0.0001	0.0001	0.738305	0.068044	0.0001	0.000372001	-11.3924	1	down	no
228479	0	chr8	+	15482806	15987814	ENSSSCT00000066008	5	1195	MSTRG.99063	ENSSSCG00000031198	0.0001	0.0001	0.0001	0.181328	0.0001	0.0001	0.00165264	-9.24101	1	down	no
151493	0	chr3	-	48617911	48648340	ENSSSCT00000049656	8	5139	MSTRG.65383	ENSSSCG00000038228	0.0001	0.0001	0.003896	0.0001	0.0001	0.0001	13.6533	3.77118	1	up	no
34727	0	chr10	+	66741291	66971746	ENSSSCT00000065146	8	2434	MSTRG.15210	ENSSSCG00000036117	0.0001	0.0001	0.0001	0.0001	0.0001	0.0001	1	0	1	no	no
214321	0	chr7	-	21173453	21183389	ENSSSCT00000057520	5	5137	MSTRG.92697	ENSSSCG00000035331	0.0001	0.0001	0.0001	0.0001	0.0001	0.0001	1	0	1	no	no
140790	0	chr2	-	127279958	127522152	ENSSSCT00000065694	4	1319	MSTRG.61007	ENSSSCG00000040936	0.0001	0.0001	0.0001	0.0001	0.0001	0.0001	1	0	1	no	no
216914	0	chr7	-	36630450	36635417	ENSSSCT00000053090	4	858	MSTRG.93569	ENSSSCG00000032274	0.429246	0.0001	0.0001	0.0001	0.0001	0.0001	1431.49	10.4833	1	up	no
243705	0	chr9	-	29035163	29088753	ENSSSCT00000059834	5	843	MSTRG.105478	ENSSSCG00000039906	0.0001	0.0001	0.0001	0.0001	0.0001	0.218804	0.00136984	-9.51178	1	down	no
99191	0	chr15	+	107416220	107434421	ENSSSCT00000060319	4	794	MSTRG.43056	ENSSSCG00000040137	0.0001	0.0001	0.0001	0.0001	0.0001	0.0001	1	0	1	no	no
255168	0	chr9	+	133654208	133660258	ENSSSCT00000054262	4	2606	MSTRG.110223	ENSSSCG00000033930	0.0001	0.0001	0.0001	0.0001	0.0001	0.0001	1	0	1	no	no
185139	0	chr5	+	73909240	73947405	ENSSSCT00000039862	4	2177	MSTRG.80197	ENSSSCG00000039286	0.0001	0.0001	0.0001	0.0001	0.000413	0.006733	0.0414022	-4.59415	1	down	no
41381	0	chr11	+	69511284	69651155	ENSSSCT00000036943	4	837	MSTRG.18243	ENSSSCG00000036690	0.0001	0.0001	0.0001	0.0001	0.0001	0.0001	1	0	1	no	no
46910	0	chr12	-	25760427	25765682	ENSSSCT00000052248	4	539	MSTRG.20502	ENSSSCG00000036101	0.0001	0.0001	0.0001	0.0001	0.0001	0.0001	1	0	1	no	no
223831	0	chr7	-	92407506	92412117	ENSSSCT00000063347	4	485	ENSSSCG00000034839	ENSSSCG00000034839	0.0001	0.0001	0.0001	0.0001	0.0001	0.0001	1	0	1	no	no
211545	0	chr6	+	169221554	169402455	ENSSSCT00000065534	4	1060	MSTRG.91331	ENSSSCG00000033628	0.0001	0.0001	0.0001	0.0001	0.0001	0.0001	1	0	1	no	no
117389	0	chr17	-	62508516	62514847	ENSSSCT00000046210	4	1175	MSTRG.51458	ENSSSCG00000034454	0.0001	0.0001	0.0001	0.0001	0.0001	0.0001	1	0	1	no	no
93422	0	chr15	+	48796960	48835517	ENSSSCT00000064915	4	4312	MSTRG.40789	ENSSSCG00000040467	0.0001	0.0001	0.0001	0.0001	0.0001	0.0001	1	0	1	no	no
137768	0	chr2	+	96297437	96434978	ENSSSCT00000056775	4	1814	MSTRG.59916	ENSSSCG00000035571	0.0001	0.0001	0.0001	0.0001	0.095121	0.0001	0.00314726	-8.31169	1	down	no
266189	0	chrX	+	121776899	121932076	ENSSSCT00000048121	10	5679	MSTRG.115509	ENSSSCG00000031801	0.0001	0.0001	0.0001	0.0001	0.0001	0.0001	1	0	1	no	no
350	0	chr1	-	2777467	2782990	ENSSSCT00000060513	4	3469	MSTRG.177	ENSSSCG00000036448	0.0001	0.0001	0.0001	0.0001	0.0001	0.0001	1	0	1	no	no
75825	0	chr14	+	26611666	26621357	ENSSSCT00000055228	6	3002	MSTRG.33231	ENSSSCG00000040330	0.0001	0.0001	0.0001	0.0001	0.0001	0.0001	1	0	1	no	no
253745	0	chr9	+	123602691	123611785	ENSSSCT00000053008	4	701	MSTRG.109657	ENSSSCG00000038516	0.0001	0.0001	0.0001	0.0001	0.0001	0.0001	1	0	1	no	no
161900	0	chr4	+	12596051	12631394	ENSSSCT00000046087	4	1575	MSTRG.70044	ENSSSCG00000033717	0.0001	0.0001	0.0001	0.0001	0.0001	0.0001	1	0	1	no	no
29949	0	chr10	-	24956426	24969507	ENSSSCT00000051485	7	1919	MSTRG.13214	ENSSSCG00000032301	0.005121	0.173711	0.0001	0.882353	0.0001	0.01031	0.200425	-2.31887	1	down	no
254470	0	chr9	+	129335939	129363763	ENSSSCT00000059597	4	766	MSTRG.109964	ENSSSCG00000040610	0.0001	0.0001	0.189982	0.0001	0.0001	0.0001	633.94	9.3082	1	up	no
235829	0	chr8	+	97432154	97450700	ENSSSCT00000066266	4	1707	MSTRG.102329	ENSSSCG00000034939	0.0001	0.0001	0.0001	0.0001	0.0001	0.387874	0.000773048	-10.3372	1	down	no
64650	0	chr13	-	120073923	120091416	ENSSSCT00000059246	4	850	MSTRG.28116	ENSSSCG00000037596	0.0001	0.0001	0.0001	0.0001	0.0001	0.0001	1	0	1	no	no
246788	0	chr9	-	55005367	55061887	ENSSSCT00000041899	4	1356	MSTRG.106918	ENSSSCG00000035237	0.0001	0.0001	0.0001	0.0001	0.0001	0.0001	1	0	1	no	no
34361	0	chr10	-	64194825	64200487	ENSSSCT00000056553	4	1351	MSTRG.15001	ENSSSCG00000038601	0.0001	0.0001	0.0001	0.0001	0.0001	0.0001	1	0	1	no	no
6266	0	chr1	+	66896959	66971110	ENSSSCT00000041582	4	792	MSTRG.2992	ENSSSCG00000032685	0.0001	0.0001	0.506852	0.0001	0.0001	0.0001	1690.17	10.723	1	up	no
136308	0	chr2	+	83262737	83425150	ENSSSCT00000060458	4	1809	MSTRG.59443	ENSSSCG00000033215	0.0001	0.008409	0.116038	0.041008	0.358593	0.242005	0.194118	-2.365	1	down	no
212120	0	chr7	-	2522668	2568459	ENSSSCT00000044552	4	3882	MSTRG.91600	ENSSSCG00000033701	0.0001	0.0001	0.0001	0.0001	0.0001	0.0001	1	0	1	no	no
165000	0	chr4	-	43972838	44090927	ENSSSCT00000057142	4	611	MSTRG.71462	ENSSSCG00000035526	0.0001	0.0001	0.0001	0.0001	0.0001	0.0001	1	0	1	no	no
121863	0	chr18	-	36704947	36717073	ENSSSCT00000050464	4	2049	MSTRG.53322	ENSSSCG00000032793	0.0001	0.0001	0.0001	0.0001	0.0001	0.0001	1	0	1	no	no
207484	0	chr6	-	134946697	135056872	ENSSSCT00000053363	4	467	MSTRG.89630	ENSSSCG00000032520	0.0001	0.0001	0.0001	0.0001	0.0001	0.0001	1	0	1	no	no
95104	0	chr15	-	68057757	68107339	ENSSSCT00000045730	4	2123	MSTRG.41529	ENSSSCG00000034567	0.0001	0.007163	0.0001	0.0001	0.292925	0.0001	0.025119	-5.31508	1	down	no
210497	0	chr6	-	163619102	163624420	ENSSSCT00000038660	4	1695	ENSSSCG00000040219	ENSSSCG00000040219	0.0001	0.0001	0.0001	0.0001	0.0001	0.0001	1	0	1	no	no
27995	0	chr10	-	11007229	11313802	ENSSSCT00000054610	7	2531	MSTRG.12333	ENSSSCG00000037997	0.0001	0.0001	0.0001	0.0001	0.0001	0.0001	1	0	1	no	no
121306	0	chr18	+	30192179	30233992	ENSSSCT00000052071	4	444	MSTRG.53125	ENSSSCG00000040829	0.0001	0.0001	0.0001	0.0001	0.0001	0.0001	1	0	1	no	no
31435	0	chr10	-	38241969	38299938	ENSSSCT00000058794	4	1422	MSTRG.13840	ENSSSCG00000032101	0.0001	0.0001	0.0001	0.0001	0.0001	0.0001	1	0	1	no	no
127751	0	chr2	-	18618271	18726355	ENSSSCT00000049986	4	698	MSTRG.55795	ENSSSCG00000038924	0.273878	0.0001	0.0001	0.0001	0.134986	0.017414	1.79723	0.845777	1	up	no
109884	0	chr17	+	2737649	3019300	ENSSSCT00000044136	4	2342	MSTRG.48099	ENSSSCG00000034065	0.0001	0.0001	0.0001	0.0001	0.0001	0.0001	1	0	1	no	no
4831	0	chr1	-	51369901	51429587	ENSSSCT00000044507	5	3343	MSTRG.2393	ENSSSCG00000035593	0.0001	0.0001	0.0001	0.0001	0.0001	0.073534	0.00406868	-7.94122	1	down	no
100683	0	chr15	-	123222761	123234915	ENSSSCT00000064381	4	567	ENSSSCG00000033661	ENSSSCG00000033661	0.0001	0.0001	0.0001	0.0001	0.0001	0.0001	1	0	1	no	no
36135	0	chr11	-	6866623	6906338	ENSSSCT00000039623	5	2027	MSTRG.15651	ENSSSCG00000036846	0.0001	0.0001	0.0001	0.0001	0.0001	0.0001	1	0	1	no	no
250754	0	chr9	+	96415473	96463177	ENSSSCT00000055159	5	531	ENSSSCG00000040028	ENSSSCG00000040028	0.0001	0.0001	0.0001	0.0001	0.0001	0.0001	1	0	1	no	no
101594	0	chr15	+	133014490	133032001	ENSSSCT00000043729	5	4631	MSTRG.44355	ENSSSCG00000040169	0.0001	0.0001	0.06104	0.0001	0.0001	0.0001	204.133	7.67337	1	up	no
193641	0	chr6	-	43583375	43605028	ENSSSCT00000040900	5	1486	MSTRG.83685	ENSSSCG00000033874	1.31398	0.0001	0.0001	0.0001	0.218033	0.0001	6.02191	2.59022	1	up	no
155087	0	chr3	-	82585440	82946135	ENSSSCT00000037111	10	1395	MSTRG.67144	ENSSSCG00000038456	0.0001	0.0001	0.0001	0.0001	0.074168	0.0001	0.00403399	-7.95358	1	down	no
227222	0	chr8	+	527532	532400	ENSSSCT00000057445	4	1502	MSTRG.98214	ENSSSCG00000034251	0.0001	0.0001	0.0001	0.0001	0.0001	0.030127	0.00989218	-6.6595	1	down	no
83425	0	chr14	-	84556712	84793399	ENSSSCT00000058490	4	788	MSTRG.36340	ENSSSCG00000031127	0.001253	0.0001	0.000205	0.0001	0.000487	0.0001	2.26783	1.18131	1	up	no
68155	0	chr13	-	148860405	148894721	ENSSSCT00000049171	4	360	MSTRG.29658	ENSSSCG00000037627	0.0001	0.0001	0.0001	0.0001	0.0001	0.0001	1	0	1	no	no
123782	0	chr18	-	52351577	52390988	ENSSSCT00000041457	4	1662	MSTRG.54184	ENSSSCG00000037969	0.0001	0.0001	0.0001	0.0001	0.0001	0.141857	0.00211183	-8.88729	1	down	no
143159	0	chr2	-	145419449	145644372	ENSSSCT00000044976	5	713	MSTRG.61859	ENSSSCG00000036344	0.0001	0.000284	0.0001	0.0001	0.0001	0.0001	1.61333	0.690045	1	up	no
185950	0	chr5	+	80549280	80559675	ENSSSCT00000050497	4	2053	MSTRG.80534	ENSSSCG00000033064	0.097512	0.0001	0.00594	0.0001	0.207043	0.0001	0.499665	-1.00097	1	down	no
107764	0	chr16	-	58719879	59407274	ENSSSCT00000056437	4	4317	MSTRG.47152	ENSSSCG00000036719	0.0001	0.070436	0.016857	0.091521	0.23591	0.200023	0.165688	-2.59346	1	down	no
61542	0	chr13	+	82485587	82547810	ENSSSCT00000049792	10	6193	MSTRG.26772	ENSSSCG00000040019	0.0001	0.009028	0.0001	0.0001	0.0001	0.0001	30.76	4.94298	1	up	no
151050	0	chr3	+	44827899	45026074	ENSSSCT00000040867	6	2316	MSTRG.65163	ENSSSCG00000035273	0.0001	0.0001	0.0001	0.099735	0.0001	0.0001	0.00300195	-8.37988	1	down	no
226801	0	chr7	+	118716940	118749135	ENSSSCT00000058679	5	2557	ENSSSCG00000040662	ENSSSCG00000040662	0.0001	0.0001	0.0001	0.0001	0.0001	0.0001	1	0	1	no	no
169647	0	chr4	+	92517898	92535787	ENSSSCT00000050109	5	1822	ENSSSCG00000035416	ENSSSCG00000035416	0.0001	0.0001	0.0001	0.0001	0.0001	0.0001	1	0	1	no	no
122879	0	chr18	+	45954184	45981843	ENSSSCT00000057750	5	3688	MSTRG.53737	ENSSSCG00000033943	0.0001	0.0001	0.0001	0.0001	0.0001	0.0001	1	0	1	no	no
120510	0	chr18	-	20141472	20149094	ENSSSCT00000061011	5	2466	MSTRG.52760	ENSSSCG00000036149	0.158912	0.0001	0.039346	0.0001	0.138621	0.070971	0.945949	-0.0801652	1	down	no
28731	0	chr10	-	15279669	15301326	ENSSSCT00000037412	8	2336	MSTRG.12627	ENSSSCG00000031683	0.0001	0.0001	0.0001	0.074867	0.029959	0.0001	0.00285916	-8.45019	1	down	no
160754	0	chr4	+	940773	944663	ENSSSCT00000037621	4	1095	MSTRG.69474	ENSSSCG00000032483	0.0001	0.0001	0.0001	0.0001	0.0001	0.0001	1	0	1	no	no
44873	0	chr12	-	16373726	16418238	ENSSSCT00000051832	14	1157	MSTRG.19857	ENSSSCG00000034856	0.0001	0.0001	0.0001	0.0001	0.33967	0.012004	0.00085282	-10.1955	1	down	no
198005	0	chr6	-	59240251	59254652	ENSSSCT00000046345	5	2854	MSTRG.85223	ENSSSCG00000032594	0.0001	0.0001	0.0001	0.0001	0.0001	0.0001	1	0	1	no	no
204802	0	chr6	+	100275793	100288065	ENSSSCT00000058797	4	2922	MSTRG.88113	ENSSSCG00000031587	0.038015	0.0001	0.0001	0.0001	0.0001	0.0001	127.383	6.99303	1	up	no
137712	0	chr2	+	95824275	95866305	ENSSSCT00000051358	6	746	MSTRG.59962	ENSSSCG00000038476	0.567031	0.0001	0.047258	0.961678	0.300278	0.138129	0.438823	-1.18829	1	down	no
166890	0	chr4	+	67844514	67847924	ENSSSCT00000054682	5	681	MSTRG.72731	ENSSSCG00000039639	0.070339	0.0001	0.620317	0.0001	0.953228	0.670881	0.425288	-1.23349	1	down	no
141394	0	chr2	+	133340409	133419728	ENSSSCT00000056706	4	864	MSTRG.61266	ENSSSCG00000034342	0.0001	0.0001	0.0001	0.0001	0.0001	0.360683	0.000831294	-10.2324	1	down	no
65856	0	chr13	-	131098272	131125504	ENSSSCT00000040987	4	2675	MSTRG.28650	ENSSSCG00000039561	0.0001	0.0001	0.317744	0.0001	0.0001	0.0001	1059.81	10.0496	1	up	no
70531	0	chr13	-	179508931	179578118	ENSSSCT00000037207	8	1260	MSTRG.30511	ENSSSCG00000038495	0.0001	0.0001	0.0001	0.0001	0.0001	0.0001	1	0	1	no	no
27996	0	chr10	-	11009040	11313886	ENSSSCT00000060605	7	3208	MSTRG.12333	ENSSSCG00000037997	0.0001	0.0001	0.0001	0.0001	0.08565	0.117406	0.0014767	-9.40341	1	down	no
233686	0	chr8	-	74174452	74217729	ENSSSCT00000043577	4	663	ENSSSCG00000035654	ENSSSCG00000035654	0.0001	0.0001	0.0001	0.0001	0.0001	0.0001	1	0	1	no	no
183290	0	chr5	+	61703680	61715518	ENSSSCT00000039041	5	2853	ENSSSCG00000037074	ENSSSCG00000037074	0.0001	0.0001	0.0001	0.0001	0.0001	0.0001	1	0	1	no	no
36578	0	chr11	-	10463672	10575390	ENSSSCT00000061435	6	2360	MSTRG.15905	ENSSSCG00000035092	0.0001	0.0001	0.019967	0.0001	0.0001	0.0001	67.2233	6.07089	1	up	no
105359	0	chr16	-	37101153	37176079	ENSSSCT00000040455	4	1556	MSTRG.46327	ENSSSCG00000035160	0.0001	0.0001	0.0001	0.311672	0.051147	0.0001	0.000826631	-10.2405	1	down	no
5331	0	chr1	+	56092544	56271772	ENSSSCT00000045603	4	2246	MSTRG.2612	ENSSSCG00000038663	0.0001	0.0001	0.0001	0.0001	0.0001	0.0001	1	0	1	no	no
52780	0	chr12	+	61545330	61552371	ENSSSCT00000065517	5	3605	MSTRG.23254	ENSSSCG00000033707	0.111675	0.003045	0.091909	0.0001	0.046048	0.039858	2.4025	1.26453	1	up	no
47396	0	chr12	-	30975063	31085020	ENSSSCT00000051878	5	1298	MSTRG.20842	ENSSSCG00000034257	0.0001	0.0001	0.0001	0.0001	0.0001	0.0001	1	0	1	no	no
27997	0	chr10	+	11014225	11034053	ENSSSCT00000040543	5	2948	MSTRG.12334	ENSSSCG00000033745	0.0001	0.0001	0.0001	0.0001	0.0001	0.0001	1	0	1	no	no
121614	0	chr18	+	33193119	33196903	ENSSSCT00000047185	4	1688	MSTRG.53204	ENSSSCG00000036020	0.0001	0.0001	0.0001	0.0001	0.0001	0.0001	1	0	1	no	no
233287	0	chr8	-	71491306	71499725	ENSSSCT00000059583	6	1039	MSTRG.101290	ENSSSCG00000031708	0.0001	0.0001	0.0001	0.0001	0.0001	0.0001	1	0	1	no	no
13687	0	chr1	-	137801653	137827081	ENSSSCT00000059679	4	1126	MSTRG.5972	ENSSSCG00000039118	0.0001	0.0001	0.0001	0.0001	0.0001	0.274212	0.00109325	-9.83717	1	down	no
122883	0	chr18	+	45975574	45981836	ENSSSCT00000054677	4	5148	MSTRG.53737	ENSSSCG00000033943	0.020858	0.029277	0.0001	0.0001	0.029489	0.002094	1.58555	0.664984	1	up	no
255752	0	chrX	-	3104444	3239711	ENSSSCT00000059768	4	1004	MSTRG.110623	ENSSSCG00000037996	0.0001	0.256698	0.0001	0.0001	0.361957	0.0001	0.709355	-0.49542	1	down	no
118	0	chr1	-	919554	924549	ENSSSCT00000051384	4	3135	ENSSSCG00000035661	ENSSSCG00000035661	0.0001	0.0001	0.0001	0.0001	0.0001	0.0001	1	0	1	no	no
121113	0	chr18	+	27856577	28014521	ENSSSCT00000059256	4	345	MSTRG.52954	ENSSSCG00000035981	0.0001	0.0001	0.0001	0.0001	0.0001	0.0001	1	0	1	no	no
212666	0	chr7	+	7608189	7635391	ENSSSCT00000038143	8	2068	MSTRG.91868	ENSSSCG00000035032	0.0001	0.006239	0.0553	0.000957	0.002295	0.0001	18.3887	4.20075	1	up	no
144349	0	chr3	+	2360839	2366379	ENSSSCT00000049975	4	1278	ENSSSCG00000033282	ENSSSCG00000033282	0.0001	0.0001	0.0001	0.0001	0.0001	0.0001	1	0	1	no	no
223139	0	chr7	-	85697269	85715208	ENSSSCT00000040397	4	1925	MSTRG.96249	ENSSSCG00000034247	0.0001	0.0001	0.0001	0.0001	0.0001	0.0001	1	0	1	no	no
46563	0	chr12	-	23982233	23984582	ENSSSCT00000066044	4	1257	MSTRG.21189	ENSSSCG00000035536	0.0001	0.0001	0.0001	0.0001	0.0001	0.0001	1	0	1	no	no
98469	0	chr15	+	102526616	102561326	ENSSSCT00000048713	4	1822	MSTRG.42873	ENSSSCG00000040152	0.0001	0.0001	0.0001	0.0001	0.0001	0.0001	1	0	1	no	no
65849	0	chr13	-	131036951	131067815	ENSSSCT00000046233	4	1843	MSTRG.28631	ENSSSCG00000038441	0.0001	0.0001	0.0001	0.0001	0.0001	0.0001	1	0	1	no	no
28905	0	chr10	-	16943885	16965607	ENSSSCT00000046094	4	4489	MSTRG.12698	ENSSSCG00000035431	0.0001	0.077638	0.0001	0.0001	0.0001	0.0001	259.46	8.01937	1	up	no
123200	0	chr18	+	47796172	47811834	ENSSSCT00000036872	4	1030	MSTRG.53836	ENSSSCG00000038124	0.0001	0.0001	0.056672	0.0001	0.41567	0.0001	0.136754	-2.87034	1	down	no
34696	0	chr10	-	66433253	66436118	ENSSSCT00000050094	4	1079	MSTRG.15178	ENSSSCG00000038429	0.0001	0.0001	0.0001	0.0001	0.0001	0.0001	1	0	1	no	no
160173	0	chr3	-	129586315	129612836	ENSSSCT00000042244	4	2981	MSTRG.69230	ENSSSCG00000033103	0.0001	0.0001	0.0001	0.0001	0.0001	0.0001	1	0	1	no	no
84550	0	chr14	-	96622430	97038967	ENSSSCT00000046370	5	1875	MSTRG.36783	ENSSSCG00000036144	0.0001	0.0001	0.0001	0.92629	0.0001	0.0001	0.000323803	-11.5926	1	down	no
169834	0	chr4	+	93660534	93670066	ENSSSCT00000037777	4	6267	MSTRG.73900	ENSSSCG00000036884	0.0001	0.0001	0.0001	0.0001	0.0001	0.025592	0.0116315	-6.42582	1	down	no
99493	0	chr15	-	110208531	110247424	ENSSSCT00000050233	4	925	MSTRG.43253	ENSSSCG00000039039	0.0001	0.0001	0.0001	0.0001	0.0001	0.0001	1	0	1	no	no
71	0	chr1	+	470506	475345	ENSSSCT00000052221	4	1876	ENSSSCG00000035944	ENSSSCG00000035944	0.0001	0.0001	0.0001	0.0001	0.0001	0.0001	1	0	1	no	no
174377	0	chr4	+	122648447	122792723	ENSSSCT00000043536	6	4926	MSTRG.75645	ENSSSCG00000039531	0.0001	0.0001	0.0001	0.0001	0.31378	0.025526	0.000883897	-10.1438	1	down	no
160110	0	chr3	+	127890856	127939869	ENSSSCT00000050593	7	5525	ENSSSCG00000031948	ENSSSCG00000031948	0.0001	0.0001	0.0001	0.0001	0.0001	0.0001	1	0	1	no	no
254689	0	chr9	+	130915700	130919520	ENSSSCT00000064854	4	2819	MSTRG.110036	ENSSSCG00000037796	0.0001	0.0001	0.0001	0.0001	0.0001	0.0001	1	0	1	no	no

## Sheet: Novel lncRNAs
t_id	class_code	chr	strand	start	end	t_name	num_exons	length	gene_id	gene_name	FPKM.VZ_4C_1	FPKM.VZ_4C_2	FPKM.VZ_4C_3	FPKM.FZ_4C_1	FPKM.FZ_4C_2	FPKM.FZ_4C_3	fc	log2(fc)	pval	regulation	significant
99155	x	chr15	-	107106841	107145478	MSTRG.43135.8	4	6056	MSTRG.43135	CD28	0.0001	0.0001	0.0001	12.0831	16.4442	20.9411	6.06447e-06	-17.3312	1.59766e-06	down	yes
11861	u	chr1	-	125648602	125815431	MSTRG.5431.1	3	1302	MSTRG.5431	.	0.0001	0.0001	0.0001	14.687	136.084	63.2845	1.40151e-06	-19.4446	3.82011e-06	down	yes
11863	u	chr1	-	125776876	125815135	MSTRG.5431.2	3	1353	MSTRG.5431	.	11.241	10.437	18.7315	0.0001	0.0001	0.0001	134698	17.0394	7.05771e-05	up	yes
99225	u	chr15	-	107480010	107510212	MSTRG.43129.15	2	23728	MSTRG.43129	.	0.0001	0.0001	0.0001	45.5469	17.7044	0.0001	4.74298e-06	-17.6858	7.49283e-05	down	yes
122763	u	chr18	+	45120792	45130682	MSTRG.53782.2	3	1420	MSTRG.53782	.	0.0001	0.0001	0.0001	129.213	0.0001	152.083	1.06649e-06	-19.8387	0.000191933	down	yes
20345	u	chr1	+	210138107	210164808	MSTRG.8986.3	5	5290	MSTRG.8986	.	0.0001	0.0001	0.0001	0.0001	18.3127	37.3084	5.39363e-06	-17.5003	0.000242029	down	yes
99226	u	chr15	-	107487808	107513861	MSTRG.43129.16	2	17226	MSTRG.43129	.	0.0001	0.0001	0.000125	0.0001	18.1074	9.84066	1.16287e-05	-16.392	0.000267027	down	yes
122365	u	chr18	+	41402978	41414316	MSTRG.53531.22	4	1969	MSTRG.53531	.	0.0001	0.0001	0.0001	0.0001	58.5755	69.3416	2.34527e-06	-18.7018	0.000270687	down	yes
188162	u	chr5	-	101637523	101639799	MSTRG.81397.1	1	2277	MSTRG.81397	.	0.0001	0.0001	0.0001	51.6208	0.0001	58.5515	2.72301e-06	-18.4864	0.000299259	down	yes
19692	u	chr1	-	202690179	202693230	MSTRG.8698.7	2	2762	MSTRG.8698	.	0.0001	0.0001	0.0001	9.92072	10.251	0.126225	1.47798e-05	-16.046	0.000464969	down	yes
167548	j	chr4	-	74405902	74412634	MSTRG.72814.3	3	5223	MSTRG.72814	UBXN2B	0.0001	0.0001	0.0001	2.75557	1.16441	3.25666	4.18023e-05	-14.5461	0.000477015	down	yes
121063	u	chr18	-	26706558	26876072	MSTRG.52914.3	5	1408	MSTRG.52914	.	0.0001	0.0001	0.0001	14.2086	9.52385	1.61715	1.18345e-05	-16.3666	0.000716115	down	yes
87332	u	chr14	-	119523447	119548508	MSTRG.37933.8	3	1523	MSTRG.37933	.	0.0001	0.0001	0.0001	0.0001	39.5322	22.759	4.81608e-06	-17.6637	0.000781876	down	yes
129137	u	chr2	+	34328958	34531154	MSTRG.56453.33	4	2034	MSTRG.56453	.	0.0001	0.0001	0.0001	18.693	23.0179	0.0001	7.19236e-06	-17.0851	0.000979298	down	yes
127867	u	chr2	-	20368216	20400911	MSTRG.55860.1	3	1342	MSTRG.55860	.	0.0001	0.0001	0.0001	1.74238	10.6873	7.24664	1.52468e-05	-16.0011	0.00108449	down	yes
174179	u	chr4	+	120850203	120889307	MSTRG.75560.10	4	3248	MSTRG.75560	.	0.430676	8.27751	0.607305	0.0001	0.0001	0.0001	31051.7	14.9224	0.00114531	up	yes
188072	u	chr5	+	100693252	100702114	MSTRG.81282.7	4	1021	MSTRG.81282	.	0.0001	0.0001	0.0001	13.7711	4.25041	6.76894	1.21014e-05	-16.3345	0.00116254	down	yes
244137	j	chr9	-	33678373	33707634	MSTRG.105699.3	7	1678	MSTRG.105699	DCUN1D5	5.67387	0.0001	26.9535	0.0001	0.0001	0.0001	108758	16.7308	0.00124447	up	yes
63148	i	chr13	-	100721870	100725622	MSTRG.27576.12	3	548	MSTRG.27576	PPM1L	0.0001	0.0001	0.0001	29.8052	4.259	12.1992	6.48461e-06	-17.2345	0.00137259	down	yes
59037	u	chr13	-	57088968	57294887	MSTRG.25707.12	8	1515	MSTRG.25707	.	0.0001	0.0001	0.0001	2.43089	2.57244	10.0159	1.99744e-05	-15.6115	0.00145109	down	yes
19268	u	chr1	+	197103013	197111827	MSTRG.8460.1	4	1424	MSTRG.8460	.	0.0001	0.0001	0.0001	21.8794	4.77016	0.131376	1.1202e-05	-16.4459	0.0014774	down	yes
187411	u	chr5	-	93247064	93251187	MSTRG.81028.13	6	1553	MSTRG.81028	.	0.0001	0.0001	0.0001	8.89971	2.34071	3.07954	2.09498e-05	-15.5427	0.00162764	down	yes
139448	u	chr2	+	114930179	114990155	MSTRG.60559.25	3	2505	MSTRG.60559	.	3.32104	1.40595	1.86908	0.0001	0.0001	0.0001	21986.9	14.4244	0.00172795	up	yes
220313	u	chr7	+	61488348	61661658	MSTRG.95150.15	5	2248	MSTRG.95150	.	0.0001	31.2451	0.58438	0.0001	0.0001	0.0001	106099	16.695	0.00184223	up	yes
105342	u	chr16	+	37036895	37055102	MSTRG.46325.18	2	2758	MSTRG.46325	.	0.0001	0.0001	0.0001	3.84963	1.86935	1.32682	4.25786e-05	-14.5195	0.00193376	down	yes
253531	x	chr9	+	121917639	121975356	MSTRG.109625.1	3	851	MSTRG.109625	ACBD6	0.0001	0.031422	0.343102	171.717	89.0246	4.20615	0.00141395	-9.46605	0.00195138	down	yes
233571	x	chr8	-	73016356	73119362	MSTRG.101374.6	4	1145	MSTRG.101374	ENSSSCG00000036445	0.0001	0.0001	0.0001	3.895	5.50508	5.50624	2.01257e-05	-15.6006	0.00214935	down	yes
99152	x	chr15	-	107106677	107145540	MSTRG.43135.6	3	2946	MSTRG.43135	CD28	0.0001	0.0001	0.0001	0.844293	22.0564	0.0001	1.31e-05	-16.2201	0.00217482	down	yes
66949	x	chr13	+	137603348	137648669	MSTRG.29072.11	5	1201	MSTRG.29072	SLC49A4	0.048266	0.046562	0.044563	50.4667	16.8118	0.13603	0.00206767	-8.91778	0.00218089	down	yes
237426	u	chr8	-	114984939	115061368	MSTRG.102894.23	3	1065	MSTRG.102894	.	0.0001	0.0001	0.0001	12.9591	9.32444	0.349086	1.32552e-05	-16.2031	0.00218118	down	yes
10562	u	chr1	+	114123411	114135902	MSTRG.4944.10	3	2598	MSTRG.4944	.	0.0001	0.0001	0.0001	5.98173	1.87077	0.408831	3.63138e-05	-14.7491	0.00227601	down	yes
188246	j	chr5	-	102187486	103000014	MSTRG.81412.18	8	3218	MSTRG.81412	SYT1	0.0001	0.0001	0.0001	5.94273	11.3948	0.0001	1.73035e-05	-15.8186	0.00236604	down	yes
249326	u	chr9	+	80981186	81003210	MSTRG.108153.6	3	1386	MSTRG.108153	.	7.74973	2.59334	1.13107	0.0001	0.0001	0.0001	38247.1	15.2231	0.00244988	up	yes
19276	u	chr1	+	197103026	197111864	MSTRG.8460.10	5	1530	MSTRG.8460	.	0.0001	0.0001	0.0001	6.84128	0.528648	5.34748	2.35897e-05	-15.3715	0.00248731	down	yes
139456	u	chr2	+	114930262	114939103	MSTRG.60559.31	2	2339	MSTRG.60559	.	0.0001	0.0001	0.0001	5.96747	3.24024	0.190083	3.19224e-05	-14.9351	0.00248855	down	yes
44778	o	chr12	+	15852402	15931149	MSTRG.19765.2	3	614	MSTRG.19765	ENSSSCG00000039015	0.0001	0.0001	0.0001	0.0001	62.2289	21.126	3.59907e-06	-18.0839	0.00249677	down	yes
133873	x	chr2	-	71958937	72050033	MSTRG.58486.1	3	768	MSTRG.58486	ENSSSCG00000013559	0.390395	14.5091	178.847	0.38375	0.180855	0.0001	343.094	8.42246	0.00265547	up	yes
109706	x	chr17	-	356740	438607	MSTRG.48027.1	7	2197	MSTRG.48027	ENSSSCG00000033117	2.83154	3.87618	0.339362	0.0001	0.0001	0.0001	23490.3	14.5198	0.00281666	up	yes
115794	u	chr17	-	49905760	49925299	MSTRG.50574.2	4	1846	MSTRG.50574	.	0.0001	0.0001	0.0001	3.14554	0.496319	5.01875	3.46396e-05	-14.8172	0.00315031	down	yes
105291	u	chr16	-	36381386	36383806	MSTRG.46306.1	2	1270	MSTRG.46306	.	0.0001	0.0001	0.0001	4.78047	1.96457	4.44944	2.67989e-05	-15.1875	0.0031788	down	yes
89623	u	chr14	-	141707518	141716070	MSTRG.39047.6	5	2237	MSTRG.39047	.	0.0001	0.0001	0.0001	4.64646	1.20478	1.07255	4.33289e-05	-14.4943	0.00323916	down	yes
63954	x	chr13	+	111343584	111471538	MSTRG.27851.2	5	1237	MSTRG.27851	SPATA16	0.0001	0.0001	0.0001	0.0001	2.44733	35.1286	7.9838e-06	-16.9345	0.00351098	down	yes
220311	u	chr7	+	61488348	61638252	MSTRG.95150.12	5	925	MSTRG.95150	.	0.0001	48.6157	1.74562	0.0001	0.0001	0.0001	167871	17.357	0.00351553	up	yes
139440	u	chr2	+	114909789	114990155	MSTRG.60559.16	2	2192	MSTRG.60559	.	5.02188	0.760637	0.544401	0.0001	0.0001	0.0001	21089.7	14.3643	0.00354781	up	yes
99599	i	chr15	+	110952197	110954425	MSTRG.43317.20	3	871	MSTRG.43317	PLEKHM3	2.79478	2.72101	6.40026	0.0001	0.0001	0.0001	39720.2	15.2776	0.00357104	up	yes
144015	i	chr3	+	116192	120409	MSTRG.62175.2	2	1571	MSTRG.62175	ENSSSCG00000037652	0.0001	0.0001	0.0001	4.57991	2.33187	1.70983	3.47963e-05	-14.8107	0.00361639	down	yes
228804	j	chr8	+	19700419	19714559	MSTRG.99182.2	3	1193	MSTRG.99182	SMIM20	0.0001	0.0001	0.0001	5.05002	4.40498	1.49718	2.73918e-05	-15.1559	0.00384672	down	yes
158100	u	chr3	+	110525296	110542256	MSTRG.68313.3	3	1565	MSTRG.68313	.	0.0001	0.0001	0.0001	10.411	0.195646	1.72871	2.43204e-05	-15.3275	0.00384951	down	yes
193211	u	chr6	.	38856751	38860501	MSTRG.83487.1	1	3751	MSTRG.83487	.	0.0001	0.0001	0.0001	0.89103	0.397346	2.14615	8.73483e-05	-13.4829	0.00404606	down	yes
19275	u	chr1	+	197103022	197122094	MSTRG.8460.7	4	1364	MSTRG.8460	.	0.0001	0.0001	0.0001	4.94314	6.23335	0.224059	2.63145e-05	-15.2138	0.00414097	down	yes
140707	u	chr2	-	126759419	126760567	MSTRG.60928.1	2	855	MSTRG.60928	.	0.086324	0.138541	0.055985	0.0001	1.17006	232.053	0.00120421	-9.6977	0.00425219	down	yes
159570	u	chr3	-	122841034	122884121	MSTRG.68876.1	2	1354	MSTRG.68876	.	0.0001	0.0001	0.0001	2.57677	0.0001	27.933	9.83289e-06	-16.634	0.00427654	down	yes
20041	u	chr1	-	206516766	206562168	MSTRG.8767.8	6	1232	MSTRG.8767	.	0.0001	0.00126	0.0001	23.1948	0.042521	4.3639	5.28962e-05	-14.2065	0.00428555	down	yes
32555	u	chr10	+	47057826	47060776	MSTRG.14222.5	2	2234	MSTRG.14222	.	0.0001	0.0001	0.0001	2.11705	1.59323	1.54399	5.70964e-05	-14.0962	0.00428952	down	yes
174154	u	chr4	+	120807319	120846399	MSTRG.75459.1	2	1743	MSTRG.75459	.	0.0001	0.0001	0.0001	5.99271	1.22931	0.779783	3.74916e-05	-14.7031	0.00438859	down	yes
156845	u	chr3	-	100319469	100472600	MSTRG.67864.4	3	1049	MSTRG.67864	.	0.0001	0.0001	0.0001	3.54133	5.87736	1.82935	2.66713e-05	-15.1944	0.00445461	down	yes
253051	x	chr9	+	117246507	117381179	MSTRG.109422.4	5	4185	MSTRG.109422	TNR	0.0001	0.0001	0.0001	4.08777	0.04499	0.404685	6.61165e-05	-13.8846	0.00472441	down	yes
23905	u	chr1	-	248206382	248223908	MSTRG.10397.2	3	1212	MSTRG.10397	.	0.0001	0.0001	0.0001	1.00586	7.34963	1.68711	2.98727e-05	-15.0308	0.00475425	down	yes
2502	u	chr1	+	23703304	24002512	MSTRG.1203.1	4	3034	MSTRG.1203	.	0.0001	0.0001	0.0001	1.26409	0.603218	1.85859	8.05176e-05	-13.6003	0.00486121	down	yes
20346	u	chr1	+	210138107	210164808	MSTRG.8986.4	6	5412	MSTRG.8986	.	0.012816	0.0001	0.0001	0.0001	11.3169	8.92217	0.000643109	-10.6026	0.0049523	down	yes
213587	u	chr7	+	15254821	15268910	MSTRG.92177.6	4	1228	MSTRG.92177	.	0.0001	0.0001	0.0001	3.16241	1.63091	4.08724	3.37816e-05	-14.8534	0.00507212	down	yes
223247	u	chr7	+	86613032	86741207	MSTRG.96388.14	2	1193	MSTRG.96388	.	6.56947	1.74214	0.745484	0.0001	0.0001	0.0001	30190.3	14.8818	0.00510174	up	yes
238688	u	chr8	+	127651836	127725345	MSTRG.103249.8	4	779	MSTRG.103249	.	0.0001	0.0001	0.0001	10.2493	1.92702	3.26547	1.94278e-05	-15.6515	0.00519232	down	yes
171788	u	chr4	.	101366867	101368758	MSTRG.74403.1	1	1892	MSTRG.74403	.	0.0001	0.0001	0.0001	3.08656	0.167402	3.57686	4.39186e-05	-14.4748	0.00527192	down	yes
267203	u	chrY	+	6061944	6069078	MSTRG.115957.1	3	1421	MSTRG.115957	.	0.0001	0.0001	0.0001	8.07154	0.484904	1.1701	3.08434e-05	-14.9847	0.00540511	down	yes
256040	x	chrX	-	6448273	6450389	MSTRG.110755.10	2	1926	MSTRG.110755	SHROOM2	0.0001	0.0001	0.005763	0.364552	3.60833	4.9219	0.000670393	-10.5427	0.00555611	down	yes
129574	u	chr2	-	40036573	40084187	MSTRG.56558.4	3	2050	MSTRG.56558	.	0.0001	0.0001	0.0001	3.6572	1.0416	0.867557	5.38951e-05	-14.1795	0.0055817	down	yes
188250	j	chr5	-	102195863	102571036	MSTRG.81412.22	6	1119	MSTRG.81412	SYT1	0.0001	0.0001	0.0001	0.0001	25.7878	3.20506	1.03473e-05	-16.5604	0.00573297	down	yes
58391	u	chr13	+	50069540	50114791	MSTRG.25395.1	4	974	MSTRG.25395	.	0.0001	0.0001	0.0001	0.62606	5.39011	5.00366	2.72236e-05	-15.1648	0.0059113	down	yes
28465	j	chr10	+	13711513	13724124	MSTRG.12529.6	4	995	MSTRG.12529	ENSSSCG00000031664	35.8947	0.076285	94.5491	0.0001	0.0001	0.278865	467.705	8.86945	0.00591762	up	yes
78107	u	chr14	-	42274455	42277382	MSTRG.34194.12	4	1237	MSTRG.34194	.	4.71153	1.14059	1.46861	0.0001	0.0001	0.0001	24402.4	14.5747	0.0059429	up	yes
80204	u	chr14	-	56585252	56614438	MSTRG.35034.1	3	779	MSTRG.35034	.	0.0001	0.0001	0.0001	2.33541	0.94929	10.9441	2.1084e-05	-15.5335	0.00601772	down	yes
173687	u	chr4	-	115120486	115146901	MSTRG.75273.11	5	1021	MSTRG.75273	.	0.0001	0.0001	0.0001	6.1782	2.57205	1.6648	2.88045e-05	-15.0833	0.00608641	down	yes
105365	j	chr16	-	37144237	37169943	MSTRG.46327.7	4	4373	MSTRG.46327	ENSSSCG00000035160	0.0001	0.0001	0.0001	0.470997	0.892581	0.839978	0.000136144	-12.8426	0.00613656	down	yes
451	u	chr1	+	4551251	4554466	MSTRG.291.1	2	2098	MSTRG.291	.	0.0001	0.0001	0.0001	2.14733	1.28722	1.26709	6.38075e-05	-13.9359	0.00620173	down	yes
173739	u	chr4	+	115589734	115601762	MSTRG.75431.2	3	1060	MSTRG.75431	.	0.001643	0.0001	0.0001	9.71863	1.90308	3.05972	0.000125533	-12.9596	0.00630056	down	yes
187248	u	chr5	+	91421801	91561790	MSTRG.81036.5	4	3514	MSTRG.81036	.	1.85931	0.655868	0.193262	0.0001	0.0001	0.0001	9028.13	13.1402	0.00653534	up	yes
101115	j	chr15	-	128565174	128579732	MSTRG.44102.8	4	1453	MSTRG.44102	COL4A4	0.0001	0.015197	0.0001	6.28063	2.12084	4.61886	0.00118254	-9.7239	0.00673128	down	yes
141061	u	chr2	+	129752496	129786804	MSTRG.61023.8	4	803	MSTRG.61023	.	0.0001	0.0001	0.0001	7.64127	1.56952	3.47032	2.36572e-05	-15.3674	0.00673166	down	yes
158000	i	chr3	.	110061246	110062706	MSTRG.68268.1	1	1461	MSTRG.68268	ALK	0.0001	0.0001	0.0001	1.64817	1.54873	3.00383	4.83814e-05	-14.3352	0.00692749	down	yes
115843	u	chr17	-	50148642	50155391	MSTRG.50625.6	3	2446	MSTRG.50625	.	5.34681	4.63181	0.0001	0.0001	0.0001	0.0001	33262.4	15.0216	0.00706925	up	yes
114623	o	chr17	+	41490134	41496326	MSTRG.50117.5	7	1153	MSTRG.50117	RF00056	1.75024	0.0001	15.8375	0.0001	0.0001	0.0001	58626.1	15.8393	0.00708217	up	yes
212819	u	chr7	-	9108667	9112917	MSTRG.91984.5	3	2563	MSTRG.91984	.	0.0001	0.0001	0.0001	6.62559	0.390189	0.013936	4.2676e-05	-14.5162	0.00713979	down	yes
179803	x	chr5	+	24018453	24068754	MSTRG.77816.12	4	691	MSTRG.77816	LRIG3	0.0001	0.0001	0.0001	9.79918	4.24904	1.06244	1.98535e-05	-15.6202	0.00714632	down	yes
17187	u	chr1	+	176209700	176294306	MSTRG.7629.43	5	1323	MSTRG.7629	.	0.0001	0.0001	0.0001	4.42677	0.775555	2.20229	4.05153e-05	-14.5912	0.00724779	down	yes
262833	u	chrX	+	88738264	88740252	MSTRG.114070.5	2	1596	MSTRG.114070	.	0.0001	0.0001	0.0001	2.33609	0.640265	2.87875	5.12374e-05	-14.2524	0.00727366	down	yes
267614	u	chrY	+	41483384	41495757	MSTRG.116207.14	8	841	MSTRG.116207	.	2.00871	31.3739	0.0001	0.0001	0.0001	0.0001	111276	16.7638	0.00730204	up	yes
180502	u	chr5	+	32219565	32236889	MSTRG.78220.4	4	5273	MSTRG.78220	.	0.550248	4.39068	0.0001	0.0001	0.0001	0.0001	16470.1	14.0076	0.00741429	up	yes
12654	u	chr1	-	129942908	129943917	MSTRG.5749.1	1	1010	MSTRG.5749	.	0.0001	0.0001	0.0001	7.2775	17.8768	0.0001	1.19263e-05	-16.3555	0.00760142	down	yes
87532	i	chr14	-	121237261	121239626	MSTRG.38001.5	2	1778	MSTRG.38001	RBM20	0.0001	0.0001	0.0001	3.41732	0.959682	0.935961	5.64656e-05	-14.1123	0.00785398	down	yes
235858	u	chr8	+	98097116	98239047	MSTRG.102370.1	4	875	MSTRG.102370	.	0.0001	0.0001	0.0001	22.2608	7.66034	0.0001	1.00263e-05	-16.6058	0.00801189	down	yes
207865	u	chr6	+	138628927	138632843	MSTRG.89839.14	3	1007	MSTRG.89839	.	0.0001	0.0001	0.0001	2.12004	4.57991	1.70777	3.56815e-05	-14.7745	0.00816182	down	yes
237423	u	chr8	-	114979169	115061354	MSTRG.102894.18	3	2011	MSTRG.102894	.	0.0001	0.0001	0.0001	1.56969	1.88286	0.735881	7.16258e-05	-13.7692	0.0083109	down	yes
239464	u	chr8	+	134234743	134326130	MSTRG.103510.5	4	774	MSTRG.103510	.	0.0001	0.0001	0.0001	3.43963	3.5441	3.51821	2.85661e-05	-15.0953	0.00833038	down	yes
38331	x	chr11	-	23892276	23929875	MSTRG.16745.5	3	2543	MSTRG.16745	ENOX1	0.0001	0.0001	0.0001	0.56028	1.06993	1.59129	9.31243e-05	-13.3905	0.00837994	down	yes
19745	u	chr1	.	203353000	203355104	MSTRG.8730.1	1	2105	MSTRG.8730	.	0.0001	0.0001	0.0001	4.41122	0.16285	0.755945	5.6285e-05	-14.1169	0.00839908	down	yes
211039	u	chr6	-	166918538	166931734	MSTRG.91041.5	3	1750	MSTRG.91041	.	0.0001	0.0001	0.0001	0.0001	7.50283	4.74729	2.44893e-05	-15.3175	0.00847018	down	yes
51600	j	chr12	-	53395056	53402411	MSTRG.22958.17	5	1436	MSTRG.22958	TMEM107	0.845404	0.319803	6.28114	0.0001	0.0001	0.003648	1935.12	10.9182	0.00849739	up	yes
62479	u	chr13	-	93013791	93228912	MSTRG.27222.12	5	1470	MSTRG.27222	.	0.0001	0.0001	0.0001	3.66009	1.09206	1.23211	5.01316e-05	-14.2839	0.0085292	down	yes
115844	u	chr17	-	50149793	50155391	MSTRG.50625.7	2	2039	MSTRG.50625	.	11.8333	0.702596	0.0001	0.0001	0.0001	0.0001	41786.5	15.3508	0.00859259	up	yes
41570	u	chr11	+	71243110	71251623	MSTRG.18400.19	4	695	MSTRG.18400	.	0.0001	0.0001	0.0001	7.14703	1.47192	4.02893	2.37194e-05	-15.3636	0.00859267	down	yes
166383	u	chr4	+	63784934	63907547	MSTRG.72252.9	4	1952	MSTRG.72252	.	0.0001	0.0001	0.0001	3.62503	1.39229	0.158801	5.79585e-05	-14.0746	0.00883407	down	yes
253170	i	chr9	+	118785665	118787045	MSTRG.109483.1	1	1381	MSTRG.109483	ASTN1	0.0001	0.0001	0.0001	2.16827	2.63926	1.06257	5.11065e-05	-14.2561	0.00890289	down	yes
255008	u	chr9	+	132781811	132800767	MSTRG.110184.12	8	4050	MSTRG.110184	.	3.09639	1.96302	0.0001	0.0001	0.0001	0.0001	16865	14.0417	0.00897172	up	yes
256197	u	chrX	-	7824690	7854027	MSTRG.110787.8	3	1179	MSTRG.110787	.	0.0001	0.0001	0.0001	3.53788	0.438803	3.47901	4.02377e-05	-14.6011	0.00924231	down	yes
114310	x	chr17	-	39771953	39840465	MSTRG.49906.7	4	699	MSTRG.49906	DLGAP4	0.0001	0.0001	0.0001	2.76501	5.77173	2.59384	2.69528e-05	-15.1792	0.00934812	down	yes
256254	u	chrX	-	8388905	8512648	MSTRG.110811.5	4	1531	MSTRG.110811	.	7.65082	0.0001	3.73481	0.0001	0.0001	0.0001	37952.4	15.2119	0.00936445	up	yes
208427	u	chr6	-	145154811	145157400	MSTRG.90002.1	2	1715	MSTRG.90002	.	0.0001	0.0001	0.0001	4.40742	0.45582	0.730467	5.36316e-05	-14.1866	0.00936595	down	yes
62886	o	chr13	-	97718830	97797995	MSTRG.27388.8	3	1729	MSTRG.27388	RF00100	0.0001	0.0001	0.0001	4.28465	0.692915	0.495982	5.48091e-05	-14.1552	0.00938754	down	yes
255010	u	chr9	+	132781811	132800771	MSTRG.110184.11	8	4439	MSTRG.110184	.	2.81637	1.52217	0.0001	0.0001	0.0001	0.0001	14462.1	13.82	0.00983054	up	yes
43940	u	chr12	+	8736159	8790773	MSTRG.19452.21	6	988	MSTRG.19452	.	0.0001	0.0001	0.0001	5.33477	2.27929	0.901122	3.52312e-05	-14.7928	0.00988051	down	yes
98404	u	chr15	+	101675639	101678783	MSTRG.42938.18	3	2052	MSTRG.42938	.	0.0001	0.0001	0.0001	7.23732	3.39567	0.0001	2.82138e-05	-15.1132	0.00993626	down	yes
157619	i	chr3	+	106906870	106911675	MSTRG.68214.1	3	1470	MSTRG.68214	TTC27	0.0001	0.0001	0.011939	6.01186	4.00454	1.03068	0.00109884	-9.8298	0.00994842	down	yes
138227	u	chr2	-	101951747	101985883	MSTRG.60136.1	3	1490	MSTRG.60136	.	0.0001	0.0001	0.0001	6.86448	7.00403	0.0001	2.16316e-05	-15.4965	0.00996379	down	yes
169497	u	chr4	.	91304227	91305124	MSTRG.73747.1	1	898	MSTRG.73747	.	0.0001	0.0001	0.0001	4.57489	0.536522	4.21263	3.21749e-05	-14.9237	0.0099962	down	yes
162645	x	chr4	+	18724463	18726671	MSTRG.70498.2	2	2089	MSTRG.70498	COL14A1	0.0001	0.0001	0.0001	0.0001	5.1899	3.57473	3.42281e-05	-14.8345	0.0102433	down	yes
99515	u	chr15	+	110442462	110443729	MSTRG.43238.1	1	1268	MSTRG.43238	.	0.0001	0.0001	0.0001	4.67333	0.169798	2.54409	4.06107e-05	-14.5878	0.0102515	down	yes
36003	u	chr11	-	5927801	5950821	MSTRG.15805.7	4	987	MSTRG.15805	.	0.0001	0.0001	0.0001	0.0001	9.8028	8.43571	1.64486e-05	-15.8917	0.0104037	down	yes
236215	u	chr8	-	101993769	102000175	MSTRG.102441.13	2	517	MSTRG.102441	.	0.0001	0.0001	0.0001	6.56559	3.20745	4.70176	2.07257e-05	-15.5582	0.010501	down	yes
240935	u	chr9	-	5546069	5571021	MSTRG.104192.2	3	24856	MSTRG.104192	.	0.522529	0.001995	0.153122	0.00072	0.00093	0.000243	357.975	8.48371	0.010722	up	yes
87859	u	chr14	-	124283481	124287685	MSTRG.38123.6	3	1070	MSTRG.38123	.	0.043426	0.113028	0.0001	27.5959	2.65487	3.21958	0.00467739	-7.74008	0.0107856	down	yes
139463	u	chr2	+	114930266	115178641	MSTRG.60559.38	7	1798	MSTRG.60559	.	0.0001	0.0001	0.0001	5.56719	5.21394	0.0001	2.78261e-05	-15.1332	0.0108354	down	yes
248161	u	chr9	+	68626313	68826757	MSTRG.107685.14	3	1260	MSTRG.107685	.	2.10801	3.55684	0.226441	0.0001	0.0001	0.0001	19637.7	14.2613	0.0108372	up	yes
62520	u	chr13	-	93664721	93691108	MSTRG.27241.5	3	1374	MSTRG.27241	.	0.0001	0.0001	0.0001	1.836	2.26975	1.16802	5.68854e-05	-14.1016	0.0108839	down	yes
84460	u	chr14	+	94652886	94665460	MSTRG.36765.6	3	2211	MSTRG.36765	.	0.0001	0.0001	0.0001	0.683853	0.118615	3.03561	7.81641e-05	-13.6431	0.0109919	down	yes
118069	u	chr18	.	4460373	4461713	MSTRG.51765.1	1	1341	MSTRG.51765	.	1.02604	0.485374	2.75178	0.0001	0.0001	0.0001	14210.6	13.7947	0.0109943	up	yes
97119	u	chr15	+	86577935	86617374	MSTRG.42395.10	4	1450	MSTRG.42395	.	0.0001	0.0001	0.0001	0.0001	2.44986	9.96107	2.41721e-05	-15.3363	0.0110278	down	yes
51677	u	chr12	+	53647423	53649203	MSTRG.22697.1	1	1781	MSTRG.22697	.	0.0001	0.0001	0.0001	2.40429	0.575273	1.31767	6.98125e-05	-13.8062	0.0110467	down	yes
173761	u	chr4	+	115589776	115630566	MSTRG.75431.25	4	1384	MSTRG.75431	.	0.0001	0.0001	0.0001	10.7668	0.0001	3.79822	2.05972e-05	-15.5672	0.0110869	down	yes
14346	u	chr1	.	145700676	145703389	MSTRG.6396.1	1	2714	MSTRG.6396	.	0.0001	0.0001	0.0001	2.67688	0.132948	0.518674	9.01306e-05	-13.4376	0.0111808	down	yes
10194	u	chr1	-	110772924	110777272	MSTRG.4842.4	3	2858	MSTRG.4842	.	0.0001	0.0001	0.0001	0.462115	1.66872	0.431888	0.000117063	-13.0604	0.011207	down	yes
35806	i	chr11	+	4904483	4929785	MSTRG.15719.12	2	1111	MSTRG.15719	MTIF3	0.0001	0.0001	0.0001	7.10598	0.303027	1.02482	3.5571e-05	-14.7789	0.0112771	down	yes
252288	u	chr9	-	111467971	111500928	MSTRG.109148.4	2	1693	MSTRG.109148	.	0.0001	8.2e-05	0.0001	2.10539	1.46775	2.1447	4.93194e-05	-14.3075	0.0113769	down	yes
212837	i	chr7	+	9360386	9361471	MSTRG.91997.2	1	1086	MSTRG.91997	PHACTR1	0.0001	0.0001	0.0001	2.82397	0.179467	4.64913	3.92025e-05	-14.6387	0.0113942	down	yes
118294	u	chr18	-	5824946	5826097	MSTRG.52015.1	1	1152	MSTRG.52015	.	0.0001	0.0001	0.0001	3.37045	0.915338	2.14663	4.66387e-05	-14.3881	0.0113966	down	yes
255689	u	chrX	-	1474931	1480427	MSTRG.110596.15	3	1387	MSTRG.110596	.	0.0001	0.0001	0.0001	0.0001	4.21767	3.40352	3.93634e-05	-14.6328	0.0114082	down	yes
233576	j	chr8	+	73075141	73077339	MSTRG.101376.3	3	1215	MSTRG.101376	ENSSSCG00000036445	0.0001	0.0001	0.0001	3.11638	2.28067	0.760111	4.87237e-05	-14.325	0.0114309	down	yes
81022	x	chr14	+	63355758	63437311	MSTRG.35482.14	7	1126	MSTRG.35482	ENSSSCG00000010212	1.30689	3.86306	0.670224	0.0001	0.0001	0.0001	19467.2	14.2488	0.0114438	up	yes
190845	i	chr6	+	17666507	17667664	MSTRG.82428.1	2	667	MSTRG.82428	ENSSSCG00000025151	0.0001	0.0001	0.0001	9.19029	1.00515	2.20129	2.41999e-05	-15.3346	0.01152	down	yes
137543	u	chr2	-	94166950	94169450	MSTRG.59893.1	2	888	MSTRG.59893	.	0.0001	0.0001	0.0001	5.40205	0.504997	3.09068	3.33417e-05	-14.8723	0.011561	down	yes
75302	u	chr14	+	22134768	22138219	MSTRG.32974.3	4	1102	MSTRG.32974	.	0.0001	0.0001	0.0001	0.172893	4.30589	2.70848	4.17405e-05	-14.5482	0.0115898	down	yes
23505	u	chr1	+	243417344	243607008	MSTRG.10136.3	4	1266	MSTRG.10136	.	0.0001	0.0001	0.0001	0.711519	4.79345	0.56379	4.94335e-05	-14.3042	0.0116096	down	yes
99235	u	chr15	+	107680445	107683608	MSTRG.43127.1	3	760	MSTRG.43127	.	0.0001	0.0001	0.0001	2.28381	3.10093	3.62428	3.33e-05	-14.8741	0.0116624	down	yes
253229	u	chr9	-	119693915	119725519	MSTRG.109492.14	4	1255	MSTRG.109492	.	0.0001	0.0001	0.0001	3.34505	1.43974	1.09605	5.10131e-05	-14.2588	0.01169	down	yes
28464	j	chr10	+	13711513	13723796	MSTRG.12529.7	2	1428	MSTRG.12529	ENSSSCG00000031664	18.1649	9.02801	226.328	1.92382	2.03165	4.41905	30.2729	4.91996	0.0118156	up	yes
235876	u	chr8	+	98097129	98320651	MSTRG.102370.24	4	1446	MSTRG.102370	.	0.0001	0.0001	0.0001	0.277094	2.04029	2.68482	5.99736e-05	-14.0253	0.0119108	down	yes
250312	j	chr9	+	91981753	91984926	MSTRG.108508.1	3	1063	MSTRG.108508	NUPL2	0.0001	0.0001	0.0001	3.98874	1.75086	1.17077	4.3413e-05	-14.4915	0.0119235	down	yes
69339	x	chr13	+	160916712	161015077	MSTRG.30047.9	3	776	MSTRG.30047	OR5K4	0.0001	0.0001	0.0001	0.0001	13.1479	7.20618	1.4739e-05	-16.05	0.0123823	down	yes
206429	u	chr6	+	117568683	117621141	MSTRG.89057.6	4	1871	MSTRG.89057	.	0.0001	0.0001	0.0001	1.19552	1.78319	0.656726	8.25209e-05	-13.5649	0.0125717	down	yes
250645	i	chr9	+	93866672	93869527	MSTRG.108580.9	2	1162	MSTRG.108580	GRM3	0.0001	0.0001	0.0001	4.19079	1.07592	1.09853	4.7131e-05	-14.373	0.0126013	down	yes
263905	u	chrX	+	98917103	98955466	MSTRG.114525.1	2	800	MSTRG.114525	.	0.0001	0.0001	0.0001	2.7974	2.72053	2.76171	3.62335e-05	-14.7523	0.0127653	down	yes
149482	u	chr3	+	37259377	37270435	MSTRG.64534.2	3	1101	MSTRG.64534	.	0.0001	0.0001	0.0001	4.29342	1.42581	0.940494	4.50469e-05	-14.4382	0.0127747	down	yes
266312	u	chrX	+	122937326	122938105	MSTRG.115551.1	2	592	MSTRG.115551	.	25.5835	5.63594	959.371	0.222959	0.097804	11.5603	83.3754	6.38155	0.0129085	up	yes
41577	x	chr11	+	71243271	71401412	MSTRG.18400.28	5	855	MSTRG.18400	SLC10A2	0.0001	0.0001	0.0001	5.15888	1.67805	1.50219	3.5975e-05	-14.7626	0.0130471	down	yes
59044	u	chr13	-	57120269	57294916	MSTRG.25707.19	5	1629	MSTRG.25707	.	4.46326	4.63025	0.0001	0.0001	0.0001	0.0001	30312	14.8876	0.0130508	up	yes
99224	u	chr15	-	107479810	107511836	MSTRG.43129.14	2	25500	MSTRG.43129	.	0.025823	0.078328	0.0101	4e-06	0.000891	34.6888	0.00329351	-8.24616	0.0132871	down	yes
32552	u	chr10	+	47057805	47060818	MSTRG.14222.2	2	1936	MSTRG.14222	.	0.0001	0.0001	0.0001	0.0001	4.67982	2.77935	4.02184e-05	-14.6018	0.0135852	down	yes
236040	u	chr8	+	100202459	100204517	MSTRG.102408.3	2	1478	MSTRG.102408	.	9.51033	1.30048	0.0001	0.0001	0.0001	0.0001	36036.4	15.1372	0.0136078	up	yes
192667	u	chr6	+	32374692	32377195	MSTRG.83128.1	3	1562	MSTRG.83128	.	0.0001	0.0001	0.0001	0.932558	0.865501	2.33865	7.25214e-05	-13.7512	0.0136147	down	yes
50484	o	chr12	-	49086293	49323934	MSTRG.22317.36	3	1235	MSTRG.22317	ENSSSCG00000034574	0.0001	0.0001	0.0001	1.33183	1.93428	1.90826	5.79781e-05	-14.0741	0.013656	down	yes
240031	u	chr8	-	138534711	138537045	MSTRG.103812.1	1	2335	MSTRG.103812	.	0.0001	0.0001	0.0001	0.917254	1.72008	0.276076	0.000102972	-13.2455	0.0136844	down	yes
179168	u	chr5	+	21438871	21445108	MSTRG.77708.2	2	246	MSTRG.77708	.	0.0001	21.7328	23.9717	0.0001	0.0001	0.0001	152349	17.217	0.0137179	up	yes
179799	x	chr5	+	24018422	24068673	MSTRG.77816.8	5	727	MSTRG.77816	LRIG3	0.0001	0.0001	0.0001	1.75477	6.66532	0.965672	3.19633e-05	-14.9332	0.0137347	down	yes
191651	u	chr6	-	24024805	24130128	MSTRG.82782.34	4	1627	MSTRG.82782	.	0.0001	0.0001	0.0001	2.86914	2.24648	0.042785	5.81576e-05	-14.0697	0.0138326	down	yes
240865	o	chr9	-	4899069	4971875	MSTRG.104297.2	3	590	MSTRG.104297	ENSSSCG00000034837	0.125515	0.0001	0.0001	18.2184	2.62878	23.0156	0.0028661	-8.4467	0.0139554	down	yes
173745	u	chr4	+	115589747	115630847	MSTRG.75431.5	6	1820	MSTRG.75431	.	0.075658	0.000844	0.248042	8.75521	0.641368	27.6222	0.00876701	-6.8337	0.0140353	down	yes
142097	u	chr2	-	138359778	138367555	MSTRG.61435.3	4	1213	MSTRG.61435	.	0.0001	0.0001	0.0001	1.73867	1.5327	1.96659	5.72742e-05	-14.0918	0.0140733	down	yes
108705	u	chr16	-	68540244	68660736	MSTRG.47423.3	5	988	MSTRG.47423	.	0.0001	0.0001	0.0001	1.29008	1.49365	3.64459	4.66685e-05	-14.3872	0.0141309	down	yes
141359	u	chr2	+	132822397	133339436	MSTRG.61257.30	11	1292	MSTRG.61257	.	0.0001	0.0001	0.0001	2.47181	1.38978	1.18109	5.94921e-05	-14.0369	0.0142868	down	yes
55478	u	chr13	+	28066670	28090895	MSTRG.24473.3	4	1110	MSTRG.24473	.	0.0001	0.0001	0.0001	3.21164	1.10185	1.66422	5.01864e-05	-14.2823	0.0143074	down	yes
35810	i	chr11	+	4917311	4929481	MSTRG.15719.15	2	892	MSTRG.15719	MTIF3	0.0001	5.14855	6.82351	0.0001	0.0001	0.0001	39907.2	15.2844	0.0143499	up	yes
81027	x	chr14	+	63355758	63442549	MSTRG.35482.9	4	833	MSTRG.35482	ENSSSCG00000010212	0.0001	0.0001	0.0001	3.04515	0.454311	4.73812	3.64185e-05	-14.745	0.0143507	down	yes
31200	u	chr10	+	34436007	34642430	MSTRG.13722.18	5	1452	MSTRG.13722	.	0.0001	0.0001	0.0001	1.04067	0.0001	9.9059	2.74056e-05	-15.1552	0.0144452	down	yes
189041	u	chr6	-	4430900	4436504	MSTRG.81712.7	3	1454	MSTRG.81712	.	0.0001	0.0001	0.0001	1.62899	3.08601	0.167625	6.14423e-05	-13.9904	0.0146828	down	yes
94971	j	chr15	+	66649438	66662810	MSTRG.41634.10	3	1171	MSTRG.41634	MARCH7	4.21119	0.0001	5.07349	0.0001	0.0001	0.0001	30949.3	14.9176	0.0147358	up	yes
21609	u	chr1	+	227343769	227357506	MSTRG.9475.4	4	1229	MSTRG.9475	.	0.0001	0.0001	0.0001	0.0001	4.52483	6.33389	2.76273e-05	-15.1435	0.0147962	down	yes
119522	o	chr18	-	13370170	13409553	MSTRG.52340.3	4	764	MSTRG.52340	ENSSSCG00000032989	0.0001	0.0001	0.0001	11.6918	7.99743	0.0001	1.52367e-05	-16.0021	0.0148386	down	yes
22231	u	chr1	+	234585376	234918005	MSTRG.9696.7	4	1836	MSTRG.9696	.	0.0001	0.0001	0.0001	7.82621	1.33098	0.0001	3.27608e-05	-14.8977	0.0148972	down	yes
173760	u	chr4	+	115589776	115620654	MSTRG.75431.24	5	2461	MSTRG.75431	.	0.0001	0.0001	0.0001	0.0001	2.52823	2.86656	5.56082e-05	-14.1343	0.0149037	down	yes
36095	x	chr11	-	6529140	6537038	MSTRG.15677.4	2	1090	MSTRG.15677	MTUS2	0.0001	0.0001	0.0001	3.71891	0.830032	1.58993	4.88689e-05	-14.3207	0.0150155	down	yes
181233	u	chr5	-	39381866	39463565	MSTRG.78527.4	4	1504	MSTRG.78527	.	0.0001	0.0001	0.0001	4.06937	5.55085	0.0001	3.1184e-05	-14.9688	0.0150653	down	yes
70102	u	chr13	+	172178374	172252772	MSTRG.30368.27	3	1010	MSTRG.30368	.	0.0001	0.0001	0.0001	0.0001	7.5755	5.49405	2.29539e-05	-15.4109	0.0150683	down	yes
70006	u	chr13	+	170268430	170271833	MSTRG.30355.6	3	714	MSTRG.30355	.	0.0001	0.0001	0.0001	3.70783	0.326526	5.65135	3.09735e-05	-14.9786	0.0152228	down	yes
18787	o	chr1	+	191067368	191102539	MSTRG.8288.4	5	970	MSTRG.8288	ENSSSCG00000005101	0.0001	0.0001	0.0001	0.0001	3.54338	10.1316	2.19377e-05	-15.4762	0.0153403	down	yes
58753	u	chr13	-	53546871	53552014	MSTRG.25528.9	2	2036	MSTRG.25528	.	0.0001	0.0001	0.0001	1.41244	0.092094	1.93748	8.71583e-05	-13.486	0.0153515	down	yes
230525	o	chr8	+	39603156	39645136	MSTRG.99907.9	6	1518	MSTRG.99907	RF00568	0.0001	0.0001	0.0001	2.86129	6.43772	0.0001	3.22611e-05	-14.9198	0.0154572	down	yes
31520	u	chr10	-	38900282	38919689	MSTRG.13859.1	4	1594	MSTRG.13859	.	1.39074	0.715197	1.02487	0.0001	0.0001	0.0001	10436	13.3493	0.0159101	up	yes
10120	u	chr1	+	110208989	110308592	MSTRG.4863.9	5	2034	MSTRG.4863	.	0.0001	0.0001	0.0001	0.445124	0.134601	2.74053	9.03545e-05	-13.434	0.0159159	down	yes
180537	u	chr5	-	32627673	32633339	MSTRG.78226.4	2	2549	MSTRG.78226	.	0.0001	0.0001	0.0001	2.68007	0.073462	0.373634	9.59334e-05	-13.3476	0.015927	down	yes
115840	u	chr17	-	50145938	50155364	MSTRG.50625.3	3	5154	MSTRG.50625	.	0.0001	0.027969	0.0001	3.61531	2.8576	0.362047	0.00412131	-7.92268	0.0159611	down	yes
182693	u	chr5	-	56177725	56200731	MSTRG.79113.5	5	1238	MSTRG.79113	.	0.0001	0.0001	0.0001	9.33527	0.0001	2.73227	2.48599e-05	-15.2958	0.0159681	down	yes
139981	u	chr2	-	119597605	119632769	MSTRG.60640.5	3	781	MSTRG.60640	.	0.0001	0.0001	0.0001	3.00637	0.581232	4.63018	3.65062e-05	-14.7415	0.0160065	down	yes
135452	u	chr2	-	79059297	79061398	MSTRG.59227.9	4	1131	MSTRG.59227	.	0.0001	0.0001	0.0001	9.79881	3.31888	0.0001	2.28697e-05	-15.4162	0.0160148	down	yes
223244	x	chr7	+	86612879	86783073	MSTRG.96388.12	3	775	MSTRG.96388	SLCO3A1	3.98377	12.449	0.0001	0.0001	0.0001	0.0001	54776.3	15.7413	0.016139	up	yes
19684	u	chr1	-	202671621	202693230	MSTRG.8698.3	3	988	MSTRG.8698	.	0.0001	0.0001	0.0001	5.52175	1.55793	0.280649	4.07591e-05	-14.5825	0.0162909	down	yes
126502	j	chr2	-	11483195	11492868	MSTRG.55398.8	3	611	MSTRG.55398	ENSSSCG00000039899	0.0001	0.0001	0.0001	0.0001	20.991	1.98143	1.30591e-05	-16.2246	0.0163667	down	yes
216614	i	chr7	-	33941969	33982165	MSTRG.93450.1	2	1919	MSTRG.93450	BTBD9	0.0001	0.0001	0.0001	2.81386	0.486448	0.353396	8.21086e-05	-13.5721	0.0163928	down	yes
244648	x	chr9	+	38462572	38483793	MSTRG.105878.9	4	563	MSTRG.105878	ARHGAP20	0.0001	0.0001	0.0001	14.2068	10.3465	0.0001	1.22183e-05	-16.3206	0.0164011	down	yes
209379	u	chr6	-	153865692	153880870	MSTRG.90424.1	4	1818	MSTRG.90424	.	0.0001	0.0001	0.0001	2.13936	1.173	0.298447	8.30838e-05	-13.5551	0.0164801	down	yes
255012	u	chr9	+	132782876	132798298	MSTRG.110184.19	6	1770	MSTRG.110184	.	3.63712	0.0001	2.30755	0.0001	0.0001	0.0001	19815.9	14.2744	0.0165564	up	yes
19408	u	chr1	+	199272149	199291966	MSTRG.8552.5	4	1565	MSTRG.8552	.	0.0001	0.0001	0.0001	3.86273	0.0001	4.60175	3.54418e-05	-14.7842	0.016653	down	yes
255762	u	chrX	-	3354260	3365706	MSTRG.110631.2	2	942	MSTRG.110631	.	0.0001	0.0001	0.0001	0.0001	2.14036	11.4679	2.20452e-05	-15.4692	0.0167266	down	yes
91755	i	chr15	.	31612226	31613822	MSTRG.40090.1	1	1597	MSTRG.40090	CFAP221	0.0001	0.0001	0.0001	0.746191	0.339625	2.80301	7.71441e-05	-13.6621	0.016735	down	yes
149461	u	chr3	-	36667395	36682209	MSTRG.64522.1	2	948	MSTRG.64522	.	0.0001	0.0001	0.0001	3.54003	1.82075	1.1869	4.58178e-05	-14.4137	0.0167703	down	yes
39576	u	chr11	+	48510185	48572477	MSTRG.17488.8	4	1126	MSTRG.17488	.	0.0001	0.0001	0.0001	4.08165	0.057542	2.55841	4.47922e-05	-14.4464	0.0167867	down	yes
139980	u	chr2	-	119597605	119632769	MSTRG.60640.4	3	788	MSTRG.60640	.	0.0001	0.014727	0.0001	6.22348	1.39221	2.95647	0.00141192	-9.46813	0.0168827	down	yes
141339	u	chr2	+	132822379	133339439	MSTRG.61257.12	13	1484	MSTRG.61257	.	0.007024	0.0001	0.0001	2.68386	1.31226	1.47169	0.00132119	-9.56395	0.0168963	down	yes
253550	u	chr9	-	122144963	122153090	MSTRG.109629.8	5	1025	MSTRG.109629	.	6.44971	5.16106	0.0001	0.0001	0.0001	0.0001	38702.9	15.2402	0.0170161	up	yes
239450	u	chr8	+	134219568	134260991	MSTRG.103510.2	3	592	MSTRG.103510	.	15.6066	5.12551	0.0001	0.0001	0.0001	0.0001	69107.5	16.0766	0.0170393	up	yes
249334	x	chr9	+	81043603	81090428	MSTRG.108153.12	4	1765	MSTRG.108153	THSD7A	0.0001	0.0001	0.0001	8.22181	0.761533	0.0001	3.33948e-05	-14.87	0.0171636	down	yes
18713	u	chr1	+	190007836	190078569	MSTRG.8237.1	3	2132	MSTRG.8237	.	0.0001	0.0001	0.0001	1.37667	0.926371	0.545544	0.000105315	-13.213	0.0171884	down	yes
141346	u	chr2	+	132822388	133247020	MSTRG.61257.21	9	1097	MSTRG.61257	.	0.0001	0.0001	0.0001	1.23967	2.07432	1.92247	5.72906e-05	-14.0913	0.0172556	down	yes
160195	u	chr3	.	130441106	130442120	MSTRG.69251.1	1	1015	MSTRG.69251	.	5.30778	0.059875	1.10634	0.0001	0.0001	0.0001	21580	14.3974	0.0173045	up	yes
104289	o	chr16	-	27678942	27777763	MSTRG.45879.1	4	1738	MSTRG.45879	ENSSSCG00000016868	9.56119	0.468597	147.157	2.99029	1.46507	0.632663	30.8934	4.94923	0.0173209	up	yes
156770	u	chr3	-	99162290	99262933	MSTRG.67797.14	4	2084	MSTRG.67797	.	4.8592	1.09681	0.0001	0.0001	0.0001	0.0001	19853.7	14.2771	0.0173459	up	yes
83529	u	chr14	+	85840173	86026815	MSTRG.36374.11	5	2038	MSTRG.36374	.	0.0001	0.0001	0.0001	0.0001	3.17711	2.5713	5.21874e-05	-14.2259	0.0173858	down	yes
161102	u	chr4	+	3719002	3730350	MSTRG.69665.1	2	10734	MSTRG.69665	.	0.416226	0.069885	0.039592	0.922918	7.08992	9.30871	0.0303496	-5.04218	0.0174622	down	yes
134921	j	chr2	+	76859319	76873831	MSTRG.58983.4	5	1382	MSTRG.58983	TCF3	1.12902	1.27198	1.06246	0.0001	0.0001	0.0001	11544.9	13.495	0.0175055	up	yes
135286	j	chr2	-	78162058	78202497	MSTRG.59089.11	4	1720	MSTRG.59089	CNOT6	3.34482	0.0001	2.35856	0.0001	0.0001	0.0001	19011.6	14.2146	0.0176838	up	yes
253216	u	chr9	-	119625914	119726326	MSTRG.109492.4	4	1623	MSTRG.109492	.	0.0001	0.0001	0.0001	3.11444	0.274848	0.752129	7.24389e-05	-13.7529	0.0178842	down	yes
59360	u	chr13	+	62489029	62662104	MSTRG.25815.2	4	2106	MSTRG.25815	.	2.01418	1.42192	0.74208	0.0001	0.011634	0.0001	353.066	8.46379	0.0178936	up	yes
156038	u	chr3	+	93163721	93164691	MSTRG.67501.1	1	971	MSTRG.67501	.	0.0001	0.0001	0.0001	1.81291	2.75755	1.37505	5.04583e-05	-14.2745	0.0179041	down	yes
248157	u	chr9	+	68626307	68747565	MSTRG.107685.12	3	928	MSTRG.107685	.	0.0001	0.0001	0.0001	4.06777	0.518144	2.23476	4.3984e-05	-14.4727	0.0179385	down	yes
239449	u	chr8	+	134219494	134260991	MSTRG.103510.1	5	816	MSTRG.103510	.	16.2211	8.10168	4.33288	0.0001	0.011176	0.222212	122.729	6.93933	0.0182548	up	yes
258695	u	chrX	+	34826606	34838669	MSTRG.111785.12	2	1059	MSTRG.111785	.	0.0001	0.0001	0.0001	1.77381	0.267216	3.75714	5.17406e-05	-14.2383	0.0184642	down	yes
117579	x	chr17	-	63384245	63464241	MSTRG.51561.13	2	697	MSTRG.51561	ENSSSCG00000033399	0.0001	0.006045	0.0001	1.1339	6.2969	3.31882	0.00058095	-10.7493	0.0185631	down	yes
57980	u	chr13	-	44735982	44786139	MSTRG.25247.4	3	1643	MSTRG.25247	.	4.6077	2.25319	0.0001	0.0001	0.0001	0.0001	22870	14.4812	0.018637	up	yes
97078	x	chr15	+	85795157	85993827	MSTRG.42377.22	4	1165	MSTRG.42377	ENSSSCG00000038978	0.0001	0.019453	0.0001	6.35688	2.84064	0.549922	0.00201622	-8.95413	0.0186803	down	yes
62076	x	chr13	-	89021212	89154285	MSTRG.27013.10	5	1237	MSTRG.27013	ENSSSCG00000035354	0.0001	0.0001	0.0001	3.79428	0.734227	0.651577	5.79141e-05	-14.0757	0.0187207	down	yes
242127	u	chr9	-	13654310	13662946	MSTRG.104816.7	2	1764	MSTRG.104816	.	0.0001	0.0001	0.0001	0.945917	1.69209	0.593369	9.28398e-05	-13.3949	0.0187313	down	yes
97820	u	chr15	+	94676343	94759403	MSTRG.42672.6	3	1644	MSTRG.42672	.	0.0001	0.0001	0.0001	0.0001	1.60591	5.27109	4.36231e-05	-14.4845	0.0187501	down	yes
114307	x	chr17	-	39771939	39840465	MSTRG.49906.4	5	818	MSTRG.49906	DLGAP4	0.0001	0.0001	0.0001	2.43418	1.30594	3.16437	4.345e-05	-14.4903	0.0190841	down	yes
249915	u	chr9	-	88235311	88251521	MSTRG.108412.1	3	3000	MSTRG.108412	.	2.24391	0.050645	0.284831	36.4148	21.1613	28.3237	0.0300278	-5.05756	0.0190949	down	yes
16050	u	chr1	+	164903502	164979657	MSTRG.7261.5	4	1286	MSTRG.7261	.	0.0001	0.0001	0.0001	2.05862	1.38261	0.981272	6.7835e-05	-13.8476	0.0196515	down	yes
60160	u	chr13	.	69581240	69582733	MSTRG.26115.1	1	1494	MSTRG.26115	.	0.0001	0.0001	0.0001	3.37519	0.78357	0.240711	6.81901e-05	-13.8401	0.0197014	down	yes
144007	j	chr3	-	74503	120293	MSTRG.62174.2	8	2226	MSTRG.62174	ENSSSCG00000037652	0.01778	0.034039	0.007359	0.929064	4.53051	0.890558	0.00931917	-6.74558	0.0198917	down	yes
207868	u	chr6	+	138630223	138632843	MSTRG.89839.17	3	1483	MSTRG.89839	.	0.0001	0.0001	0.0001	0.0001	6.18357	1.30423	4.00646e-05	-14.6073	0.0200724	down	yes
42182	u	chr11	-	78751875	78753418	MSTRG.18755.1	2	842	MSTRG.18755	.	1.33177	3.72125	0.848132	0.0001	0.0001	0.0001	19670.5	14.2637	0.0201371	up	yes
148837	x	chr3	+	30509311	30592141	MSTRG.64226.2	6	1876	MSTRG.64226	SNX29	0.0001	0.0001	0.0001	0.0001	2.40987	3.15887	5.38712e-05	-14.1801	0.0202502	down	yes
92984	x	chr15	-	46058214	46152503	MSTRG.40632.5	4	1357	MSTRG.40632	HELT	0.0001	0.0001	0.0001	2.12388	1.27679	0.797157	7.14656e-05	-13.7724	0.0202609	down	yes
187715	x	chr5	-	96323000	96666183	MSTRG.81182.1	3	1373	MSTRG.81182	RASSF9	0.0001	0.0001	0.0001	6.00214	2.78935	0.0001	3.41235e-05	-14.8389	0.0202889	down	yes
136595	o	chr2	+	84997713	85025415	MSTRG.59547.13	2	893	MSTRG.59547	SV2C	0.0001	0.0001	0.0001	2.9826	1.98351	1.32542	4.76831e-05	-14.3562	0.0202925	down	yes
99206	u	chr15	+	107455140	107479374	MSTRG.43128.5	3	456	MSTRG.43128	.	0.0001	0.0001	0.0001	15.8299	2.88501	0.003677	1.60269e-05	-15.9291	0.0203176	down	yes
54527	u	chr13	-	21136507	21209067	MSTRG.24115.7	4	1071	MSTRG.24115	.	0.0001	0.0001	0.0001	5.15541	1.30071	0.089494	4.58322e-05	-14.4133	0.0203693	down	yes
105343	u	chr16	+	37036895	37062001	MSTRG.46325.19	3	3146	MSTRG.46325	.	0.0001	0.0001	0.0001	0.0001	1.77905	1.51728	9.10077e-05	-13.4237	0.020427	down	yes
193204	u	chr6	.	38838479	38839515	MSTRG.83465.1	1	1037	MSTRG.83465	.	0.0001	0.0001	0.0001	3.6004	1.09135	0.962364	5.30587e-05	-14.2021	0.0208589	down	yes
250022	x	chr9	-	89386612	89594772	MSTRG.108328.1	4	1276	MSTRG.108328	ITGB8	0.0001	0.0001	0.0001	3.21224	0.112083	1.69273	5.97961e-05	-14.0296	0.0210117	down	yes
222083	u	chr7	-	76276439	76295745	MSTRG.95761.8	3	443	MSTRG.95761	.	9.74375	12.9803	0.0001	0.0001	0.0001	0.0001	75747.2	16.2089	0.021111	up	yes
215533	u	chr7	-	27345945	27364273	MSTRG.92972.21	10	1543	MSTRG.92972	.	0.0001	0.0001	0.0001	4.7821	2.62148	0.0001	4.05204e-05	-14.591	0.021375	down	yes
62885	o	chr13	-	97718830	97797984	MSTRG.27388.9	3	1715	MSTRG.27388	RF00100	0.0001	0.0001	0.0001	3.19283	1.09161	0.01179	6.98286e-05	-13.8058	0.0213875	down	yes
128456	x	chr2	-	27198151	27217937	MSTRG.56170.2	3	1897	MSTRG.56170	ENSSSCG00000024791	0.010861	0.0001	0.0001	3.89175	3.19331	0.019859	0.00155681	-9.32719	0.0214321	down	yes
36609	u	chr11	.	10789903	10791522	MSTRG.15928.1	1	1620	MSTRG.15928	.	0.0001	0.0001	0.0001	0.848985	1.12571	1.27669	9.22681e-05	-13.4038	0.021571	down	yes
163040	x	chr4	-	24233777	24456879	MSTRG.70643.8	3	772	MSTRG.70643	RF00026	0.0001	0.0001	0.0001	3.65524	2.50857	1.07873	4.14219e-05	-14.5592	0.0216731	down	yes
256625	u	chrX	-	11670460	11796826	MSTRG.110940.23	5	1707	MSTRG.110940	.	0.0001	0.0001	0.0001	0.017945	2.57967	1.14586	8.01394e-05	-13.6071	0.0217006	down	yes
143935	i	chr2	+	151702631	151707118	MSTRG.62140.1	3	2457	MSTRG.62140	ENSSSCG00000021427	0.0001	0.0001	0.0001	0.171392	1.58043	0.4673	0.000135188	-12.8527	0.0218497	down	yes
99183	u	chr15	-	107331561	107332591	MSTRG.43051.2	2	719	MSTRG.43051	.	0.0001	0.0001	0.0001	10.1931	5.40364	0.0001	1.92346e-05	-15.6659	0.0220157	down	yes
128457	x	chr2	-	27198151	27217937	MSTRG.56170.3	3	1989	MSTRG.56170	ENSSSCG00000024791	0.0001	0.0001	0.0001	5.03398	1.02936	0.0001	4.94769e-05	-14.3029	0.0220595	down	yes
90512	u	chr15	+	11870638	11997213	MSTRG.39403.16	4	1075	MSTRG.39403	.	0.0001	0.0001	0.0001	0.0001	8.24466	1.42051	3.1039e-05	-14.9756	0.0221934	down	yes
146711	x	chr3	-	16765363	16812401	MSTRG.63437.4	4	758	MSTRG.63437	NUPR2	0.0001	0.0001	0.0001	11.7662	3.52544	0.0001	1.96184e-05	-15.6374	0.0222472	down	yes
27811	x	chr10	+	9579154	9589007	MSTRG.12248.1	2	1337	MSTRG.12248	EPRS	0.0001	0.0001	0.0001	0.858885	2.45381	0.668523	7.53539e-05	-13.696	0.0223371	down	yes
12709	u	chr1	-	130194559	130195368	MSTRG.5705.1	1	810	MSTRG.5705	.	0.0001	0.0001	0.0001	1.0486	1.85733	3.49593	4.68613e-05	-14.3812	0.0223747	down	yes
3861	u	chr1	+	38828642	38830875	MSTRG.1900.2	3	712	MSTRG.1900	.	0.0001	0.0001	0.0001	4.81047	0.81015	2.38079	3.74934e-05	-14.703	0.0224706	down	yes
188220	x	chr5	+	101916819	102184462	MSTRG.81408.25	4	2012	MSTRG.81408	SYT1	0.0001	8.1e-05	0.0001	0.0001	6.78696	0.923151	3.64452e-05	-14.7439	0.0226266	down	yes
137492	u	chr2	-	92994655	93249273	MSTRG.59875.9	5	1047	MSTRG.59875	.	0.0001	0.0001	0.0001	2.45456	2.9705	0.168937	5.36289e-05	-14.1866	0.0227204	down	yes
5853	u	chr1	+	62135215	62185501	MSTRG.2797.35	2	677	MSTRG.2797	.	0.0001	0.0001	0.0001	8.00411	0.224992	1.46711	3.09399e-05	-14.9802	0.0228197	down	yes
235493	u	chr8	+	93059381	93249139	MSTRG.102220.25	3	816	MSTRG.102220	.	0.0001	0.0001	0.0001	1.97415	3.56602	0.966654	4.61055e-05	-14.4047	0.0228839	down	yes
259224	u	chrX	+	40987050	40993642	MSTRG.112153.8	5	1346	MSTRG.112153	.	0.0001	0.0001	0.0001	7.45452	1.28357	0.0001	3.43321e-05	-14.8301	0.0231143	down	yes
19343	x	chr1	-	198687600	198891328	MSTRG.8519.1	3	1553	MSTRG.8519	RF00026	0.0001	0.0001	0.0001	0.0001	1.14485	5.15257	4.76378e-05	-14.3575	0.0231646	down	yes
139467	u	chr2	+	114930295	115202983	MSTRG.60559.40	9	1698	MSTRG.60559	.	0.0001	0.0001	0.0001	0.0001	1.68237	3.92531	5.34971e-05	-14.1902	0.023297	down	yes
137957	u	chr2	+	98544058	98633834	MSTRG.60084.8	4	2456	MSTRG.60084	.	42.979	74.9134	0.0001	0.0001	0.335043	0.0001	351.663	8.45805	0.0233524	up	yes
228645	u	chr8	-	17793055	17834330	MSTRG.99110.18	4	1208	MSTRG.99110	.	0.0001	0.0001	0.0001	3.40101	0.765278	0.612673	6.27752e-05	-13.9594	0.0234037	down	yes
41042	i	chr11	-	67198109	67200320	MSTRG.18191.2	2	1700	MSTRG.18191	FARP1	0.851326	1.22862	0.543357	0.0001	0.0001	0.0001	8744.34	13.0941	0.0235577	up	yes
17185	u	chr1	+	176209700	176258658	MSTRG.7629.42	3	1803	MSTRG.7629	.	0.0001	0.0001	0.0001	3.76889	2.10914	0.0001	5.10367e-05	-14.2581	0.0236562	down	yes
103603	x	chr16	+	20637388	20656647	MSTRG.45522.2	2	958	MSTRG.45522	PRLR	0.0001	0.0001	0.0001	1.67722	0.226544	3.84445	5.21901e-05	-14.2259	0.0238088	down	yes
50734	i	chr12	-	50463902	50468225	MSTRG.22463.4	2	1584	MSTRG.22463	ENSSSCG00000017879	1.30979	4.6918	0.0001	0.0001	0.0001	0.0001	20005.7	14.2881	0.0238331	up	yes
214115	x	chr7	-	20343146	20359859	MSTRG.92412.3	4	894	MSTRG.92412	CARMIL1	0.0001	0.0001	0.0001	9.37908	2.94726	0.0001	2.43379e-05	-15.3264	0.0238685	down	yes
54956	x	chr13	-	24698348	24698672	MSTRG.24296.1	2	244	MSTRG.24296	ENSSSCG00000011272	6.01664	0.242589	11.7457	0.0001	0.0001	0.0001	60016.4	15.8731	0.0239471	up	yes
236067	u	chr8	-	100450306	100851837	MSTRG.102412.18	7	1797	MSTRG.102412	.	2.07941	0.864529	0.056536	0.0001	0.0001	0.0001	10001.6	13.2879	0.0239696	up	yes
30708	x	chr10	-	31738688	31808880	MSTRG.13637.29	9	2338	MSTRG.13637	FRMD3	0.0001	0.0001	0.0001	3.45426	1.18938	0.0001	6.46031e-05	-13.918	0.024	down	yes
65114	i	chr13	.	123051693	123052369	MSTRG.28333.1	1	677	MSTRG.28333	C3orf70	0.0001	0.0001	0.0001	3.65399	2.02738	2.11582	3.84754e-05	-14.6657	0.02401	down	yes
96260	x	chr15	-	78643013	78673283	MSTRG.42000.11	5	1530	MSTRG.42000	PDK1	0.0001	0.0001	0.0001	6.01473	1.3262	0.0001	4.08662e-05	-14.5787	0.0241311	down	yes
232218	u	chr8	+	60807563	60809151	MSTRG.100777.7	4	995	MSTRG.100777	.	0.0001	0.0001	0.0001	0.0001	1.78477	12.6361	2.0803e-05	-15.5529	0.0242088	down	yes
212385	u	chr7	+	4803084	4811179	MSTRG.91783.11	4	1486	MSTRG.91783	.	0.000533	0.0001	0.0001	5.01266	5.12149	0.0001	7.2329e-05	-13.7551	0.0242259	down	yes
28315	x	chr10	+	12754213	12755622	MSTRG.12405.1	2	1088	MSTRG.12405	WDR26	0.0001	0.0001	0.0001	1.45984	0.872378	2.38212	6.36357e-05	-13.9398	0.0242625	down	yes
129573	u	chr2	-	40036520	40085156	MSTRG.56558.3	3	1586	MSTRG.56558	.	0.0001	0.0001	0.0001	4.04377	0.006447	0.74691	6.25374e-05	-13.9649	0.0244771	down	yes
32902	u	chr10	.	49761934	49763241	MSTRG.14354.1	1	1308	MSTRG.14354	.	0.0001	0.0001	0.0001	2.31238	0.541013	1.2853	7.24867e-05	-13.7519	0.0245519	down	yes
136204	u	chr2	+	82604661	82606438	MSTRG.59395.1	1	1778	MSTRG.59395	.	0.0001	0.0001	0.0001	2.22003	0.757074	0.24717	9.30441e-05	-13.3917	0.0245573	down	yes
15602	j	chr1	+	162175383	162215164	MSTRG.7082.9	4	1441	MSTRG.7082	ALPK2	0.0001	0.0001	0.0001	2.8098	0.119743	1.19201	7.27882e-05	-13.7459	0.0246318	down	yes
138528	u	chr2	+	104194300	104657510	MSTRG.60202.8	5	1245	MSTRG.60202	.	0.0001	0.0001	0.0001	0.0001	3.68472	3.509	4.17025e-05	-14.5495	0.0247591	down	yes
243264	u	chr9	+	26094111	26098754	MSTRG.105357.1	3	1538	MSTRG.105357	.	0.0001	0.001027	0.0001	2.7637	1.57521	0.284805	0.000265371	-11.8797	0.0249206	down	yes
137332	j	chr2	-	91324527	91358178	MSTRG.59984.7	5	1148	MSTRG.59984	ENSSSCG00000040801	0.0001	0.0001	0.0001	4.82158	0.0001	3.78551	3.48546e-05	-14.8083	0.024955	down	yes
85468	i	chr14	-	105224394	105232579	MSTRG.37080.7	3	1131	MSTRG.37080	LGI1	0.0001	0.0001	0.0001	3.28299	1.55077	0.230986	5.9233e-05	-14.0432	0.0251621	down	yes
162852	x	chr4	+	21180086	21367531	MSTRG.70541.18	2	1338	MSTRG.70541	MED30	0.0001	0.0001	0.0001	0.0001	3.08486	3.48151	4.56866e-05	-14.4179	0.0252233	down	yes
221415	u	chr7	-	72545874	72771698	MSTRG.95568.7	7	1141	MSTRG.95568	.	0.0001	0.0001	0.0001	3.82665	0.211156	1.11808	5.8186e-05	-14.069	0.0253326	down	yes
4071	u	chr1	-	42061045	42344993	MSTRG.2013.3	5	1801	MSTRG.2013	.	0.040981	0.0001	0.096047	9.6713	2.97774	3.46034	0.00851231	-6.87623	0.0255087	down	yes
181067	u	chr5	-	36990772	37407880	MSTRG.78444.7	6	777	MSTRG.78444	.	1.33432	10.6645	0.255561	0.0001	0.0001	0.033513	363.492	8.50578	0.0257304	up	yes
231009	o	chr8	+	44002322	44066277	MSTRG.100221.12	2	217	MSTRG.100221	ENSSSCG00000008860	0.0001	0.0001	0.0001	4.74693	0.319932	21.2804	1.13864e-05	-16.4223	0.0257618	down	yes
36017	u	chr11	-	5927804	5950791	MSTRG.15805.23	4	941	MSTRG.15805	.	0.0001	0.0001	0.0001	0.0001	4.49923	4.67851	3.26874e-05	-14.9009	0.0257984	down	yes
233999	u	chr8	+	77129484	77143665	MSTRG.101618.29	3	1319	MSTRG.101618	.	0.0001	0.0001	0.0001	0.0001	2.03278	4.51052	4.58477e-05	-14.4128	0.0261896	down	yes
148849	x	chr3	+	30514616	30580534	MSTRG.64226.12	3	1109	MSTRG.64226	RF00026	0.0001	6.65026	0.868522	0.0001	0.0001	0.0001	25062.9	14.6133	0.0264263	up	yes
224057	u	chr7	.	93999854	94000566	MSTRG.96725.1	1	713	MSTRG.96725	.	3.89898	1.42402	0.889651	0.0001	0.0001	0.0001	20708.8	14.338	0.0264397	up	yes
103086	u	chr16	+	13639070	13669558	MSTRG.45357.41	4	734	MSTRG.45357	.	0.0001	0.0001	0.0001	12.5531	0.0001	1.90692	2.07467e-05	-15.5568	0.0266609	down	yes
8555	u	chr1	-	95456362	95458154	MSTRG.4127.1	3	1298	MSTRG.4127	.	4.5847	0.0001	1.46171	0.0001	0.0001	0.0001	20155.1	14.2989	0.0267145	up	yes
255677	u	chrX	-	1335245	1480449	MSTRG.110596.4	4	1811	MSTRG.110596	.	21.0952	0.0001	3.35362	0.075829	0.0001	0.0001	321.573	8.329	0.0267495	up	yes
214475	u	chr7	.	22074558	22076333	MSTRG.92414.1	1	1776	MSTRG.92414	.	0.0001	0.0001	0.0001	0.53758	1.24813	0.862115	0.0001133	-13.1076	0.0269386	down	yes
221924	x	chr7	-	75918569	75921163	MSTRG.95828.12	4	723	MSTRG.95828	SLC7A8	0.0001	0.0001	0.0001	0.0001	1.88467	10.2165	2.47907e-05	-15.2998	0.0271306	down	yes
174180	u	chr4	+	120850203	120890935	MSTRG.75560.11	5	4826	MSTRG.75560	.	2.33256	0.378833	0.0001	0.0001	1.8e-05	0.0001	12438.1	13.6025	0.0272653	up	yes
149462	u	chr3	-	36667395	36682209	MSTRG.64522.2	3	1161	MSTRG.64522	.	0.0001	0.0001	0.0001	2.75594	1.5398	0.319499	6.5002e-05	-13.9092	0.0273512	down	yes
233573	x	chr8	-	73016384	73123280	MSTRG.101374.8	5	1340	MSTRG.101374	ENSSSCG00000036445	3.56286	2.66052	0.0001	0.0001	0.0001	0.0001	20744.9	14.3405	0.0273963	up	yes
37313	u	chr11	+	16518591	16536923	MSTRG.16285.17	3	1153	MSTRG.16285	.	0.0001	0.0001	0.0001	3.22441	0.841529	0.571377	6.46925e-05	-13.916	0.0274412	down	yes
162849	u	chr4	+	21180086	21182421	MSTRG.70541.17	2	1198	MSTRG.70541	.	0.0001	0.0001	0.0001	0.0001	2.59873	4.32114	4.33528e-05	-14.4935	0.0275373	down	yes
84219	o	chr14	-	92067536	92179562	MSTRG.36647.13	5	636	MSTRG.36647	ENSSSCG00000039475	0.0001	0.0001	0.0001	0.463621	2.64028	4.63307	3.87749e-05	-14.6545	0.027595	down	yes
237780	i	chr8	.	118254093	118255236	MSTRG.102964.1	1	1144	MSTRG.102964	MANBA	0.0001	0.0001	0.0001	1.69297	0.786998	1.65641	7.25272e-05	-13.7511	0.0276952	down	yes
216166	i	chr7	+	31549770	31552689	MSTRG.93279.1	2	1261	MSTRG.93279	FKBP5	0.0001	0.0001	0.0001	2.09903	0.366263	1.52649	7.51545e-05	-13.6998	0.0277734	down	yes
148011	i	chr3	-	23811016	23818411	MSTRG.64080.5	3	570	MSTRG.64080	ENSSSCG00000032340	0.0001	0.0001	0.0001	8.03246	0.140932	2.36622	2.8464e-05	-15.1005	0.027821	down	yes
27267	u	chr10	+	1669526	1681862	MSTRG.12007.18	3	2593	MSTRG.12007	.	0.0001	0.0001	0.0001	0.0001	1.35662	1.80602	9.48543e-05	-13.3639	0.027919	down	yes
81477	x	chr14	+	67183151	67335734	MSTRG.35574.4	3	695	MSTRG.35574	ENSSSCG00000028393	4.26022	7.30965	0.0001	0.0001	0.0001	0.0001	38566.6	15.2351	0.0285552	up	yes
59057	u	chr13	-	57266709	57294916	MSTRG.25707.29	2	2044	MSTRG.25707	.	0.698291	3.39069	0.0001	0.0001	0.0001	0.0001	13630.3	13.7345	0.0285823	up	yes
11598	u	chr1	+	122616353	122618119	MSTRG.5357.2	3	862	MSTRG.5357	.	0.0001	0.0001	0.0001	1.58631	2.6577	1.04373	5.67351e-05	-14.1054	0.0285852	down	yes
95633	x	chr15	+	74402204	74449987	MSTRG.41931.14	5	922	MSTRG.41931	STK39	0.0001	0.0001	0.0001	0.674281	1.12405	3.22596	5.97099e-05	-14.0317	0.0286513	down	yes
157205	u	chr3	.	102788546	102789338	MSTRG.67878.1	1	793	MSTRG.67878	.	0.0001	0.0001	0.0001	3.79581	2.37295	0.389805	4.57417e-05	-14.4161	0.0287043	down	yes
1837	j	chr1	-	16943660	17303038	MSTRG.949.3	7	1302	MSTRG.949	UST	0.0001	0.0001	0.0001	2.41404	0.368884	1.08996	7.74617e-05	-13.6562	0.0287551	down	yes
151470	u	chr3	-	48089469	48095336	MSTRG.65368.1	2	689	MSTRG.65368	.	0.0001	0.0001	0.0001	2.58013	1.2761	2.73992	4.5481e-05	-14.4244	0.0287942	down	yes
105477	u	chr16	-	37888392	37896036	MSTRG.46345.20	3	1352	MSTRG.46345	.	0.0001	0.0001	0.0001	3.48041	0.0001	3.02242	4.61331e-05	-14.4038	0.0288419	down	yes
162850	u	chr4	+	21180086	21188023	MSTRG.70541.16	2	859	MSTRG.70541	.	0.0001	0.0001	0.0001	5.19217	5.04864	0.0001	2.92943e-05	-15.059	0.0289247	down	yes
66214	i	chr13	+	133480546	133483662	MSTRG.28869.2	3	1492	MSTRG.28869	NRROS	0.0001	0.0001	0.0001	0.0001	2.44135	2.86957	5.64863e-05	-14.1117	0.0289764	down	yes
237572	u	chr8	+	116356123	116369782	MSTRG.102931.8	4	1150	MSTRG.102931	.	0.0001	0.0001	0.0001	2.20781	5.27874	0.0001	4.00713e-05	-14.6071	0.0290495	down	yes
257731	u	chrX	-	21786607	21963709	MSTRG.111287.1	4	1022	MSTRG.111287	.	0.0001	0.0001	0.0001	3.84041	0.088584	1.64424	5.38287e-05	-14.1813	0.0291327	down	yes
15369	u	chr1	+	160153164	160512173	MSTRG.6971.22	5	928	MSTRG.6971	.	0.0001	0.0001	0.0001	9.69945	0.0001	1.19883	2.7527e-05	-15.1488	0.0291379	down	yes
83117	u	chr14	.	81023775	81025853	MSTRG.36162.1	1	2079	MSTRG.36162	.	0.0001	0.0001	0.0001	0.435952	0.325438	1.46477	0.000134761	-12.8573	0.0291809	down	yes
36002	u	chr11	-	5927801	5950791	MSTRG.15805.9	4	947	MSTRG.15805	.	0.0001	0.0001	0.0001	0.0001	5.452	2.9347	3.57705e-05	-14.7709	0.0292802	down	yes
252059	x	chr9	+	108995214	109128200	MSTRG.109173.9	3	720	MSTRG.109173	ENSSSCG00000034881	0.0001	0.0001	0.0001	8.86633	3.82804	0.0001	2.36323e-05	-15.3689	0.0292904	down	yes
263453	u	chrX	+	95137562	95147051	MSTRG.114329.11	4	1581	MSTRG.114329	.	0.0001	0.0001	0.0001	1.6575	1.285	0.216051	9.49803e-05	-13.362	0.0293113	down	yes
156198	j	chr3	-	94223679	94254112	MSTRG.67564.3	2	749	MSTRG.67564	EPAS1	0.0001	0.0001	0.0001	0.0001	3.83424	6.66645	2.85693e-05	-15.0952	0.029382	down	yes
212523	u	chr7	-	6298553	6305514	MSTRG.91827.5	3	932	MSTRG.91827	.	0.0001	0.0001	0.0001	8.58332	1.75076	0.0001	2.90299e-05	-15.0721	0.02945	down	yes
17715	i	chr1	+	181750189	181752420	MSTRG.7820.11	3	1248	MSTRG.7820	NID2	0.0001	0.0001	0.0001	6.66033	0.0001	1.13163	3.85007e-05	-14.6648	0.0297394	down	yes
94035	i	chr15	.	56551989	56552860	MSTRG.41125.1	1	872	MSTRG.41125	HERC2	0.0001	0.0001	0.0001	3.8533	0.767986	1.0452	5.29429e-05	-14.2052	0.0297575	down	yes
143518	j	chr2	-	148852311	148856439	MSTRG.61939.12	4	868	MSTRG.61939	DPYSL3	0.0001	0.0001	0.0001	3.19725	6.52573	0.0001	3.08544e-05	-14.9842	0.0297736	down	yes
179868	u	chr5	-	25345904	25348853	MSTRG.77870.12	2	943	MSTRG.77870	.	0.0001	0.0001	0.0001	3.58511	1.18167	0.537314	5.656e-05	-14.1099	0.0297773	down	yes
15260	x	chr1	+	159133463	159134169	MSTRG.6904.2	2	594	MSTRG.6904	TNFRSF11A	0.0001	0.0001	0.0001	1.61842	2.66195	2.91542	4.16911e-05	-14.5499	0.0300292	down	yes
156192	x	chr3	+	94080898	94175165	MSTRG.67563.4	6	945	MSTRG.67563	EPAS1	0.0001	0.013872	0.0001	0.0001	4.09687	7.56586	0.00120657	-9.69488	0.0301907	down	yes
252099	u	chr9	+	109291722	109311628	MSTRG.109187.2	3	1259	MSTRG.109187	.	0.917582	0.538817	1.29628	0.0001	0.0001	0.0001	9175.59	13.1636	0.0302509	up	yes
104942	u	chr16	.	34129038	34129764	MSTRG.46121.1	1	727	MSTRG.46121	.	0.0001	0.0001	0.0001	2.99599	0.755547	2.51368	4.78834e-05	-14.3501	0.0303469	down	yes
87096	x	chr14	+	116838398	116845674	MSTRG.37829.18	2	2099	MSTRG.37829	RF00026	0.0001	0.0001	0.17796	54.8393	16.9248	0.0001	0.00248257	-8.65395	0.0305158	down	yes
6620	u	chr1	-	72012636	72039544	MSTRG.3181.14	3	1460	MSTRG.3181	.	0.202887	1.65697	0.787523	0.0001	0.0001	0.0001	8824.58	13.1073	0.0305287	up	yes
77294	u	chr14	-	37231708	37465872	MSTRG.33975.13	3	706	MSTRG.33975	.	0.0001	0.0001	0.0001	2.7576	1.19177	2.25423	4.8359e-05	-14.3359	0.030538	down	yes
265909	u	chrX	-	118914582	118939076	MSTRG.115318.5	5	654	MSTRG.115318	.	0.0001	0.0001	0.0001	1.92451	0.946881	3.86803	4.45142e-05	-14.4554	0.0305419	down	yes
57689	u	chr13	+	40768693	40924981	MSTRG.25128.6	3	1932	MSTRG.25128	.	0.0001	0.019085	0.0001	3.19356	1.56887	0.360224	0.00376465	-8.05327	0.0307036	down	yes
59373	u	chr13	+	62490104	62612921	MSTRG.25815.16	4	1798	MSTRG.25815	.	3.56932	0.820986	0.0001	0.0001	0.0001	0.0001	14634.7	13.8371	0.030871	up	yes
16835	u	chr1	+	172187142	172223562	MSTRG.7485.12	4	795	MSTRG.7485	.	0.0001	0.0001	0.0001	2.71846	0.32692	2.95015	5.00373e-05	-14.2866	0.0310018	down	yes
72473	i	chr13	.	203341775	203342480	MSTRG.31579.1	1	706	MSTRG.31579	ENSSSCG00000012071	0.0001	0.0001	0.0001	3.40138	1.45231	1.39782	4.79884e-05	-14.347	0.0312035	down	yes
191474	o	chr6	+	21172424	21517378	MSTRG.82672.7	5	722	MSTRG.82672	RF00026	5.92958	4.38072	0.0001	0.0001	0.0001	0.0001	34368	15.0688	0.0315176	up	yes
127871	u	chr2	-	20370133	20395656	MSTRG.55860.5	2	802	MSTRG.55860	.	0.0001	0.0001	0.0001	0.085743	3.52435	2.51247	4.89991e-05	-14.3169	0.0315569	down	yes
209165	u	chr6	-	152281648	152296998	MSTRG.90392.17	5	901	MSTRG.90392	.	0.0001	0.0001	0.0001	4.15784	1.21268	0.307597	5.28344e-05	-14.2082	0.0316241	down	yes
152250	u	chr3	.	55834455	55835082	MSTRG.65711.1	1	628	MSTRG.65711	.	0.0001	0.0001	0.0001	5.18299	1.49195	0.852962	3.98517e-05	-14.615	0.0317016	down	yes
223516	u	chr7	-	89212217	89236640	MSTRG.96491.5	3	988	MSTRG.96491	.	0.0001	0.0001	0.0001	3.37071	0.2548	1.40908	5.95878e-05	-14.0346	0.031711	down	yes
63282	u	chr13	-	102269207	102512097	MSTRG.27514.10	6	1833	MSTRG.27514	.	0.0001	0.0001	0.0001	0.0001	1.03306	3.05313	7.34162e-05	-13.7335	0.0318165	down	yes
56791	u	chr13	+	34207581	34219443	MSTRG.24838.2	2	1275	MSTRG.24838	.	3.60255	1.60458	0.03767	0.000172	0.00015	0.0001	12428.4	13.6014	0.0318244	up	yes
16924	u	chr1	+	173920849	174053029	MSTRG.7602.11	6	888	MSTRG.7602	.	2.96318	0.263024	1.18696	0.0001	0.0001	0.0001	14710.5	13.8446	0.0318446	up	yes
5768	u	chr1	-	61021452	61196290	MSTRG.2793.2	4	659	MSTRG.2793	.	0.0001	0.0001	0.0001	3.49992	1.38788	1.66253	4.57992e-05	-14.4143	0.031971	down	yes
33599	i	chr10	-	56247462	56249178	MSTRG.14648.5	2	559	MSTRG.14648	NRP1	0.0001	0.0001	0.0001	5.55133	1.7349	1.00823	3.61688e-05	-14.7549	0.0320049	down	yes
163497	u	chr4	+	30277610	30346594	MSTRG.70777.21	4	872	MSTRG.70777	.	0.0001	0.0001	0.0001	9.49554	1.19995	0.0001	2.80489e-05	-15.1217	0.0320228	down	yes
209152	u	chr6	-	152281596	152297469	MSTRG.90392.1	4	1191	MSTRG.90392	.	0.0001	0.0001	0.0001	0.859536	1.67412	0.890885	8.7603e-05	-13.4787	0.0321095	down	yes
232402	u	chr8	-	62951299	62961037	MSTRG.100749.5	3	1856	MSTRG.100749	.	0.0001	0.0001	0.0001	1.99046	2.36114	0.0001	6.89385e-05	-13.8243	0.0321468	down	yes
94815	u	chr15	.	65769246	65770615	MSTRG.41456.1	1	1370	MSTRG.41456	.	0.0001	0.0001	0.0001	0.847831	0.741557	1.38071	0.000101007	-13.2733	0.0322093	down	yes
24517	u	chr1	+	253591674	253594561	MSTRG.10659.2	2	991	MSTRG.10659	.	0.0001	0.0001	0.0001	3.94111	0.929138	0.283225	5.82132e-05	-14.0683	0.0322244	down	yes
90552	u	chr15	-	12920926	12945433	MSTRG.39422.9	4	1439	MSTRG.39422	.	0.0001	0.0001	0.0001	5.80149	0.67067	0.0001	4.63517e-05	-14.397	0.032277	down	yes
238682	u	chr8	+	127651833	127790822	MSTRG.103249.5	6	1999	MSTRG.103249	.	0.035593	0.004664	0.0001	6.13719	0.567371	0.139508	0.00589664	-7.40589	0.0322988	down	yes
61931	x	chr13	+	86654550	86822527	MSTRG.26891.6	5	832	MSTRG.26891	ENSSSCG00000039069	1.61399	2.58165	0.424883	0.0001	0.0001	0.0001	15401.7	13.9108	0.0324159	up	yes
65748	x	chr13	+	129626469	129631892	MSTRG.28623.8	6	562	MSTRG.28623	FGF12	0.0001	0.0001	0.0001	4.42494	1.29845	1.99681	3.88591e-05	-14.6514	0.0324615	down	yes
16933	u	chr1	-	174051159	174352671	MSTRG.7603.7	5	2186	MSTRG.7603	.	0.0001	0.0001	0.0001	0.0001	2.01239	1.33702	8.95654e-05	-13.4467	0.0324681	down	yes
231036	u	chr8	+	44038050	44040258	MSTRG.100234.3	2	1717	MSTRG.100234	.	0.0001	0.0001	0.023123	1.59571	1.33004	3.6799	0.00353077	-8.1458	0.032488	down	yes
142563	j	chr2	+	141449235	141460572	MSTRG.61547.21	5	2212	MSTRG.61547	UBE2D2	0.0001	0.0001	0.0001	1.4891	0.0001	2.06386	8.44342e-05	-13.5318	0.0325565	down	yes
166075	u	chr4	+	61285072	61366169	MSTRG.72158.10	3	378	MSTRG.72158	.	0.0001	0.0001	0.0001	6.41603	1.5599	3.53029	2.60728e-05	-15.2271	0.0325607	down	yes
38328	x	chr11	-	23892251	23928448	MSTRG.16745.4	4	1252	MSTRG.16745	ENOX1	1.07318	1.72671	0.995966	0.0001	0.0001	0.006247	588.779	9.20158	0.0325758	up	yes
18219	u	chr1	-	185603040	185635268	MSTRG.7996.7	3	763	MSTRG.7996	.	0.0001	0.0001	0.0001	0.854675	1.57091	2.8835	5.65069e-05	-14.1112	0.0328248	down	yes
235866	u	chr8	+	98097129	98116221	MSTRG.102370.18	2	364	MSTRG.102370	.	0.0001	0.0001	0.0001	0.0001	11.531	8.28456	1.51396e-05	-16.0113	0.03305	down	yes
131316	i	chr2	.	58326712	58327130	MSTRG.57475.1	1	419	MSTRG.57475	PBX4	0.0001	0.0001	0.0001	2.14369	0.999332	7.03084	2.94873e-05	-15.0495	0.033198	down	yes
87298	o	chr14	+	118783098	118922106	MSTRG.37929.33	5	914	MSTRG.37929	RF00599	0.0001	0.0001	0.0001	4.09213	0.310806	0.99495	5.55773e-05	-14.1351	0.0332419	down	yes
263895	u	chrX	-	98840779	98842607	MSTRG.114514.1	2	1268	MSTRG.114514	.	0.0001	3.04444	1.70858	0.0001	0.0001	0.0001	15843.7	13.9516	0.0332457	up	yes
148588	u	chr3	+	27529016	27533154	MSTRG.64011.1	2	1444	MSTRG.64011	.	0.0001	0.0001	0.0001	1.92305	0.176024	1.10346	9.36756e-05	-13.382	0.033269	down	yes
140783	x	chr2	+	127278216	127375827	MSTRG.61006.4	4	878	MSTRG.61006	ENSSSCG00000040936	0.0001	0.0001	0.0001	3.05293	1.59161	0.430301	5.91152e-05	-14.0461	0.0333457	down	yes
2115	u	chr1	-	20417935	20506801	MSTRG.1227.47	6	784	MSTRG.1227	.	0.0001	0.0001	0.0001	3.71636	2.12487	0.255572	4.92061e-05	-14.3108	0.0334324	down	yes
151516	u	chr3	-	48940728	48957927	MSTRG.65412.3	4	1067	MSTRG.65412	.	0.0001	0.0001	0.0001	0.0001	5.18209	1.67288	4.37632e-05	-14.4799	0.0334506	down	yes
32997	u	chr10	+	50498145	50499683	MSTRG.14390.3	2	1071	MSTRG.14390	.	0.0001	0.0001	0.0001	2.29272	1.02242	0.649648	7.56661e-05	-13.69	0.0335192	down	yes
5761	u	chr1	+	60956432	61059239	MSTRG.2791.49	6	1326	MSTRG.2791	.	0.0001	0.011016	0.005865	2.14205	0.68882	1.57561	0.00385364	-8.01956	0.0335197	down	yes
29430	u	chr10	+	20784687	20813064	MSTRG.12890.4	4	2032	MSTRG.12890	.	0.917197	2.6354	0.0001	0.0001	0.0001	0.0001	11842.3	13.5317	0.0335516	up	yes
248618	j	chr9	-	73762425	73792693	MSTRG.107784.6	7	4795	MSTRG.107784	BET1	0.0001	0.0001	0.0001	0.0001	0.930823	0.558504	0.00020142	-12.2775	0.0336917	down	yes
161788	u	chr4	-	11090021	11096606	MSTRG.69987.8	5	1518	MSTRG.69987	.	0.0001	0.0001	0.0001	2.6332	2.54759	0.0001	5.79051e-05	-14.0759	0.0338025	down	yes
40507	u	chr11	+	60791307	60914186	MSTRG.17897.4	4	1079	MSTRG.17897	.	0.0001	4.49188	1.37736	0.0001	0.0001	0.0001	19564.5	14.2559	0.0338315	up	yes
35484	o	chr11	+	2789063	2796587	MSTRG.15578.1	2	273	MSTRG.15578	ENSSSCG00000031308	0.0001	0.0001	0.0001	5.00135	23.214	0.0001	1.06325e-05	-16.5212	0.0340392	down	yes
154794	i	chr3	+	80005547	80008855	MSTRG.67047.1	3	1353	MSTRG.67047	ENSSSCG00000039066	0.0001	0.0001	0.0001	4.67077	1.45995	0.0001	4.89331e-05	-14.3188	0.0343246	down	yes
253242	u	chr9	+	119753659	119755344	MSTRG.109479.2	2	740	MSTRG.109479	.	0.0001	0.0001	0.0001	3.10857	1.30059	1.17299	5.37427e-05	-14.1836	0.0343299	down	yes
99221	u	chr15	-	107471443	107487447	MSTRG.43129.10	3	1528	MSTRG.43129	.	0.0001	0.0001	0.0001	2.09294	2.91724	0.0001	5.98769e-05	-14.0276	0.0343759	down	yes
51869	x	chr12	+	55124808	55330104	MSTRG.22768.21	5	995	MSTRG.22768	ENSSSCG00000029441	0.0001	0.0001	0.0001	4.5558	3.33501	0.0001	3.80185e-05	-14.6829	0.0344939	down	yes
213612	u	chr7	+	15474898	15513211	MSTRG.92223.4	2	1190	MSTRG.92223	.	0.0001	0.0001	0.0001	1.65672	0.973619	0.747508	8.8814e-05	-13.4589	0.0345779	down	yes
175302	u	chr4	+	127911464	128088504	MSTRG.75984.48	5	1239	MSTRG.75984	.	0.0001	0.0001	0.0001	0.75667	2.71081	0.158858	8.27282e-05	-13.5613	0.0346111	down	yes
19409	u	chr1	+	199272149	199358256	MSTRG.8552.6	3	1676	MSTRG.8552	.	0.0001	0.0001	0.0001	3.47112	1.37202	0.0001	6.19419e-05	-13.9787	0.034736	down	yes
138664	u	chr2	+	105433721	105480545	MSTRG.60263.9	5	2089	MSTRG.60263	.	0.231246	0.0001	0.0001	5.07863	14.9076	1.8505	0.0105989	-6.55994	0.0347784	down	yes
115463	i	chr17	+	48153603	48155393	MSTRG.50790.1	2	1517	MSTRG.50790	TP53RK	0.0001	0.0001	0.0001	3.69336	0.0001	1.57175	5.69778e-05	-14.0992	0.0349097	down	yes
64544	u	chr13	+	119115613	119150559	MSTRG.28142.4	5	1295	MSTRG.28142	.	0.0001	0.0001	0.0001	1.88112	0.808033	0.51209	9.37137e-05	-13.3814	0.0350323	down	yes
105147	u	chr16	-	35201377	35215199	MSTRG.46158.4	3	1860	MSTRG.46158	.	0.0001	0.0001	0.0001	0.134635	1.05137	0.980134	0.000138495	-12.8179	0.0352439	down	yes
193110	j	chr6	+	37784436	37845965	MSTRG.83415.8	3	744	MSTRG.83415	C16orf87	0.0001	0.0001	0.0001	4.39841	0.0001	5.63029	2.99139e-05	-15.0288	0.0352534	down	yes
19346	x	chr1	-	198687993	198893196	MSTRG.8519.3	4	1628	MSTRG.8519	RF00026	0.0001	0.0001	0.0001	0.778325	0.097112	1.85727	0.000109781	-13.1531	0.0352662	down	yes
65804	i	chr13	.	130486297	130487603	MSTRG.28603.1	1	1307	MSTRG.28603	ATP13A4	2.39574	0.046499	0.785307	0.0001	0.0001	0.0001	10758.5	13.3932	0.0353311	up	yes
32918	u	chr10	+	49819592	49862310	MSTRG.14362.10	5	1561	MSTRG.14362	.	0.0001	0.0001	0.0001	0.0001	0.68742	3.88136	6.56616e-05	-13.8946	0.0353796	down	yes
59328	j	chr13	+	61861956	62044219	MSTRG.25795.14	4	1139	MSTRG.25795	ENSSSCG00000035295	0.0001	0.0001	0.0001	4.45032	2.40992	0.0001	4.37296e-05	-14.481	0.0353888	down	yes
159083	o	chr3	-	117054013	117198979	MSTRG.68763.98	4	1697	MSTRG.68763	TDRD15	0.0001	0.0001	0.0001	3.31044	1.37857	0.0001	6.3978e-05	-13.9321	0.0354735	down	yes
133704	x	chr2	-	71132457	71148175	MSTRG.58448.1	3	1058	MSTRG.58448	FBN3	0.0001	0.0001	0.0001	0.885352	2.18559	0.617419	8.13369e-05	-13.5857	0.0356808	down	yes
129564	u	chr2	+	39922696	39929187	MSTRG.56520.1	4	977	MSTRG.56520	.	0.0001	0.0001	0.0001	0.0001	3.83757	3.09464	4.32756e-05	-14.4961	0.0359267	down	yes
203407	u	chr6	-	91095284	91097329	MSTRG.88211.4	2	742	MSTRG.88211	.	0.0001	0.0001	0.0001	1.97098	2.29723	0.926965	5.77458e-05	-14.0799	0.036013	down	yes
143958	u	chr2	+	151872886	151879575	MSTRG.62149.2	3	1057	MSTRG.62149	.	0.0001	0.0001	0.0001	0.636981	1.69996	1.219	8.43657e-05	-13.533	0.0361535	down	yes
69209	u	chr13	+	159192180	159199493	MSTRG.29916.1	3	1864	MSTRG.29916	.	1.03717	0.0001	1.79603	0.0001	0.0001	0.0001	9444.33	13.2052	0.0363797	up	yes
155846	o	chr3	-	91379454	91834216	MSTRG.67415.2	5	1453	MSTRG.67415	ENSSSCG00000022243	0.0001	0.0001	0.0001	0.0001	1.52816	3.08686	6.50038e-05	-13.9091	0.0365176	down	yes
155512	i	chr3	+	86514819	86515304	MSTRG.67259.1	2	443	MSTRG.67259	EML6	0.0001	0.0001	0.0001	3.67571	1.10577	3.95583	3.43355e-05	-14.8299	0.0366051	down	yes
143606	u	chr2	-	149512643	149520448	MSTRG.61987.11	3	693	MSTRG.61987	.	0.05343	0.0001	0.0001	2.19037	0.085486	9.85932	0.00441939	-7.82194	0.0367633	down	yes
117049	x	chr17	-	59766024	59771496	MSTRG.51266.1	5	1361	MSTRG.51266	PHACTR3	0.0001	0.0001	0.0001	0.743649	0.795682	1.14578	0.000111727	-13.1277	0.0369148	down	yes
264442	u	chrX	+	105905385	105916866	MSTRG.114855.1	5	1078	MSTRG.114855	.	0.0001	0.0001	0.0001	5.79107	0.0001	1.53648	4.09408e-05	-14.5761	0.0370367	down	yes
99415	u	chr15	-	109606900	109607701	MSTRG.43215.2	1	802	MSTRG.43215	.	1.49891	0.403895	1.88269	0.0001	0.0001	0.0001	12618.3	13.6232	0.0370613	up	yes
70809	u	chr13	+	184555947	184564279	MSTRG.30682.4	2	1190	MSTRG.30682	.	0.0001	0.0001	0.0001	0.999221	1.56149	0.5701	9.58218e-05	-13.3493	0.0371105	down	yes
106443	u	chr16	-	46906203	46938385	MSTRG.46544.21	4	696	MSTRG.46544	.	0.0001	0.0001	0.0001	1.67369	2.90051	0.850408	5.53036e-05	-14.1423	0.037169	down	yes
264309	u	chrX	+	104426826	104676529	MSTRG.114710.40	4	1545	MSTRG.114710	.	0.0001	0.0001	0.0001	4.82259	0.591464	0.0001	5.54103e-05	-14.1395	0.0373755	down	yes
164169	u	chr4	-	36495470	36505510	MSTRG.71121.1	3	749	MSTRG.71121	.	0.0001	0.0001	0.0001	3.73713	0.439757	1.44265	5.33852e-05	-14.1932	0.0374674	down	yes
132414	u	chr2	-	65167996	65173285	MSTRG.57930.12	3	1117	MSTRG.57930	.	0.0001	0.0001	0.0001	0.8616	1.75599	0.663496	9.1433e-05	-13.4169	0.0377777	down	yes
157550	i	chr3	+	106203818	106208176	MSTRG.68068.1	4	711	MSTRG.68068	RASGRP3	0.0001	0.0001	0.0001	1.75277	1.40272	1.91148	5.92069e-05	-14.0439	0.0380535	down	yes
87312	o	chr14	+	118783098	119022166	MSTRG.37929.31	4	675	MSTRG.37929	RF00599	0.0001	0.0001	0.0001	2.07534	1.08699	2.25622	5.53654e-05	-14.1407	0.0381488	down	yes
87211	u	chr14	-	117441695	117452959	MSTRG.37763.7	4	682	MSTRG.37763	.	0.0001	0.0001	0.0001	3.73272	2.32127	0.208022	4.79079e-05	-14.3494	0.0382899	down	yes
152832	u	chr3	+	59231065	59232331	MSTRG.66026.1	1	1267	MSTRG.66026	.	0.0001	0.0001	0.0001	0.96294	0.132859	2.10182	9.38199e-05	-13.3797	0.0383371	down	yes
67078	u	chr13	-	138269801	138274836	MSTRG.29114.2	3	1185	MSTRG.29114	.	0.0001	0.0001	0.0001	1.88323	0.94155	0.443266	9.17979e-05	-13.4112	0.0384258	down	yes
28996	u	chr10	-	17441245	17445524	MSTRG.12757.1	3	1472	MSTRG.12757	.	0.0001	0.0001	0.0001	4.39155	0.933601	0.0001	5.63354e-05	-14.1156	0.0386106	down	yes
168560	u	chr4	+	83822085	83824588	MSTRG.73263.1	4	990	MSTRG.73263	.	0.0001	0.0001	0.0001	0.966285	2.4448	0.409134	7.85296e-05	-13.6364	0.0386403	down	yes
206343	i	chr6	.	116211547	116212414	MSTRG.89129.1	1	868	MSTRG.89129	GAREM1	2.3948	1.54875	0.20829	0.0001	0.0001	0.0001	13839.5	13.7565	0.0386836	up	yes
118912	x	chr18	+	8174574	8200030	MSTRG.52028.1	4	1637	MSTRG.52028	WEE2	0.077114	0.0001	0.0001	6.44325	1.76485	1.33298	0.00810329	-6.94728	0.0386841	down	yes
2118	u	chr1	-	20417938	20461219	MSTRG.1227.54	5	896	MSTRG.1227	.	0.0001	0.0001	0.0001	4.30154	0.0001	3.6219	3.78619e-05	-14.6889	0.0388709	down	yes
20072	u	chr1	-	206676554	206711299	MSTRG.8774.4	6	1391	MSTRG.8774	.	0.0001	0.0001	0.0001	0.014447	1.65018	1.5939	9.20661e-05	-13.407	0.03892	down	yes
46940	i	chr12	.	25920064	25920900	MSTRG.20534.1	1	837	MSTRG.20534	FAM117A	0.0001	0.06559	0.0001	3.3839	3.26041	3.77977	0.00631135	-7.30784	0.0390271	down	yes
44023	u	chr12	-	10155439	10242011	MSTRG.19548.13	5	2310	MSTRG.19548	.	0.0001	0.0001	0.0001	0.0001	1.28199	1.48743	0.000108322	-13.1724	0.0390516	down	yes
83527	u	chr14	+	85807798	86051780	MSTRG.36374.6	5	857	MSTRG.36374	.	0.0001	0.0001	0.0001	2.57568	1.31749	0.575743	6.71304e-05	-13.8627	0.0391617	down	yes
207862	u	chr6	+	138623126	138633479	MSTRG.89839.11	4	1866	MSTRG.89839	.	0.0001	0.0001	0.0001	0.0001	1.57432	1.83946	8.78766e-05	-13.4742	0.0391737	down	yes
145735	u	chr3	-	9756532	9779375	MSTRG.62858.11	5	1579	MSTRG.62858	.	0.0001	3.20414	0.601497	0.0001	0.0001	0.0001	12685.8	13.6309	0.0392094	up	yes
213062	u	chr7	-	11059634	11131139	MSTRG.92103.24	2	1860	MSTRG.92103	.	0.0001	0.0001	0.0001	1.7665	2.00984	0.0001	7.94398e-05	-13.6198	0.0392363	down	yes
265480	u	chrX	-	113420801	113436500	MSTRG.115337.1	2	872	MSTRG.115337	.	5.618	0.0001	1.36224	0.0001	0.0001	0.0001	23267.8	14.506	0.0392726	up	yes
172169	u	chr4	+	103993695	104009625	MSTRG.74680.4	2	2215	MSTRG.74680	.	0.0001	0.0001	0.0001	0.0001	1.30942	1.55983	0.000104554	-13.2235	0.0394374	down	yes
263769	j	chrX	-	98036991	98049127	MSTRG.114467.6	5	978	MSTRG.114467	SEPT6	0.0001	0.0001	0.0001	1.13686	1.03611	1.38535	8.43095e-05	-13.5339	0.0394759	down	yes
163122	u	chr4	+	25904370	26148949	MSTRG.70687.6	6	2388	MSTRG.70687	.	0.0001	4.9e-05	0.0001	0.525168	0.598157	0.994808	0.000117556	-13.0544	0.0397187	down	yes
252343	i	chr9	-	112457877	112535988	MSTRG.109228.2	4	1063	MSTRG.109228	ENSSSCG00000035172	0.0001	0.0001	0.0001	6.4005	0.954816	0.0001	4.07862e-05	-14.5816	0.0400821	down	yes
116088	j	chr17	-	51630234	51664226	MSTRG.50721.4	4	2182	MSTRG.50721	UBE2V1	3.61169	0.009149	0.0001	0.0001	256.326	283.594	0.00670644	-7.22024	0.0401017	down	yes
10746	u	chr1	-	115727318	115733982	MSTRG.5051.4	3	1278	MSTRG.5051	.	0.0001	0.0001	0.0001	1.01145	0.752809	0.925151	0.000111549	-13.13	0.0401912	down	yes
251632	i	chr9	.	105649798	105650305	MSTRG.109033.1	1	508	MSTRG.109033	ATXN7L1	0.0001	0.0001	0.0001	4.37028	0.835197	2.1976	4.05237e-05	-14.5909	0.0403421	down	yes
59238	x	chr13	-	60812999	60916417	MSTRG.25743.23	5	687	MSTRG.25743	ENSSSCG00000011531	0.0001	0.0001	0.0001	0.999311	2.22599	1.73238	6.05122e-05	-14.0124	0.0404377	down	yes
35164	o	chr11	+	764640	798832	MSTRG.15355.3	3	1411	MSTRG.15355	ENSSSCG00000035885	0.0001	0.0001	0.158941	25.4068	23.6315	0.0001	0.00324523	-8.26746	0.0404796	down	yes
231997	u	chr8	+	57078966	57238975	MSTRG.100635.20	4	1734	MSTRG.100635	.	0.0001	0.0001	0.0001	3.12809	1.09645	0.0001	7.1012e-05	-13.7816	0.0404955	down	yes
205021	i	chr6	-	103033139	103049517	MSTRG.88423.7	3	969	MSTRG.88423	DLGAP1	0.0001	0.0001	0.0001	1.56341	1.58323	0.537818	8.14231e-05	-13.5842	0.0405556	down	yes
16043	u	chr1	+	164828366	164839135	MSTRG.7169.10	4	1447	MSTRG.7169	.	0.0001	0.0001	0.0001	0.0001	2.0381	2.26175	6.97683e-05	-13.8071	0.0405642	down	yes
105321	u	chr16	-	37010459	37046743	MSTRG.46324.2	3	9614	MSTRG.46324	.	0.000474	9.96652	0.320399	0.0001	0.0001	0.078651	130.466	7.02753	0.0406925	up	yes
159580	u	chr3	-	123001026	123133981	MSTRG.68882.2	3	1677	MSTRG.68882	.	0.0001	0.0001	0.0001	1.54201	0.0001	2.46158	7.49309e-05	-13.7041	0.0407009	down	yes
49302	u	chr12	-	43839428	43840784	MSTRG.22031.4	2	1092	MSTRG.22031	.	0.0001	0.0001	0.0001	0.499815	0.913919	1.70851	9.60849e-05	-13.3453	0.0407349	down	yes
146712	x	chr3	-	16765363	16812401	MSTRG.63437.5	3	631	MSTRG.63437	NUPR2	0.0001	0.0001	0.0001	5.45202	5.45868	0.0001	2.74957e-05	-15.1504	0.0407761	down	yes
54035	u	chr13	-	16697633	16771513	MSTRG.23900.6	3	1473	MSTRG.23900	.	0.0001	0.0001	0.0001	2.99132	0.0001	1.75748	6.31724e-05	-13.9503	0.0408937	down	yes
221371	u	chr7	-	71247206	71378343	MSTRG.95564.3	3	977	MSTRG.95564	.	0.0001	0.06053	0.0001	1.45693	2.19237	5.05625	0.00697602	-7.16338	0.0409033	down	yes
156191	x	chr3	+	94080898	94172898	MSTRG.67563.8	6	1296	MSTRG.67563	EPAS1	0.0001	0.0001	0.0001	4.58371	1.14414	0.0001	5.23748e-05	-14.2208	0.0409066	down	yes
34177	u	chr10	-	61599638	61931022	MSTRG.14935.1	4	1175	MSTRG.14935	.	0.928374	2.29036	0.04294	0.0001	0.0001	0.0001	10872.2	13.4084	0.0412291	up	yes
207854	u	chr6	+	138622801	138633118	MSTRG.89839.6	3	1739	MSTRG.89839	.	0.0001	0.0001	0.0001	1.87577	2.04283	0.0001	7.65559e-05	-13.6731	0.0412957	down	yes
40003	u	chr11	-	52671565	52953357	MSTRG.17866.13	4	1185	MSTRG.17866	.	0.0001	1.75151	2.31936	0.0001	0.0001	0.0001	13569.9	13.7281	0.0413781	up	yes
126788	x	chr2	+	13230519	13231245	MSTRG.55552.1	3	425	MSTRG.55552	TMX2	0.0001	0.0001	0.0001	13.0916	4.04672	0.0001	1.75045e-05	-15.8019	0.0414638	down	yes
163310	u	chr4	+	28327608	28328684	MSTRG.70759.1	2	765	MSTRG.70759	.	2.16417	1.40269	0.47436	0.0001	0.0001	0.0001	13470.8	13.7175	0.0415406	up	yes
235694	u	chr8	-	96664926	96692519	MSTRG.102308.8	4	1161	MSTRG.102308	.	0.0001	0.0001	0.0001	0.0001	1.29841	4.06806	5.59016e-05	-14.1267	0.0415932	down	yes
19719	u	chr1	+	203049471	203050540	MSTRG.8716.1	2	922	MSTRG.8716	.	0.0001	0.0001	0.0001	2.67085	1.05322	0.390954	7.29035e-05	-13.7437	0.0416813	down	yes
66853	u	chr13	+	137137276	137157524	MSTRG.29058.33	4	1542	MSTRG.29058	.	0.0001	0.0001	0.0001	0.0001	3.37834	0.739399	7.28537e-05	-13.7446	0.0417393	down	yes
154989	u	chr3	+	81035904	81042007	MSTRG.67083.2	3	936	MSTRG.67083	.	0.0001	0.0001	0.0001	0.825586	1.30896	1.34447	8.62315e-05	-13.5014	0.0418777	down	yes
159127	x	chr3	-	117310407	117395610	MSTRG.68769.17	6	1192	MSTRG.68769	APOB	0.0001	0.0001	0.0001	0.0001	3.82807	1.39057	5.74851e-05	-14.0865	0.041896	down	yes
6455	u	chr1	-	69861517	69871213	MSTRG.3108.4	4	2239	MSTRG.3108	.	0.0001	0.0001	0.0001	0.0001	0.956765	1.78481	0.000109422	-13.1578	0.0418978	down	yes
115863	u	chr17	.	50288025	50289125	MSTRG.50665.1	1	1101	MSTRG.50665	.	0.0001	0.0001	0.0001	1.76968	0.836889	0.570274	9.44333e-05	-13.3703	0.0420084	down	yes
237427	u	chr8	-	114986828	115211529	MSTRG.102894.24	3	1590	MSTRG.102894	.	0.0001	0.0001	0.128456	7.69825	8.07254	1.54218	0.00743119	-7.07219	0.0420287	down	yes
70074	u	chr13	+	172099840	172133530	MSTRG.30325.1	2	964	MSTRG.30325	.	0.0001	0.0001	0.0001	2.96571	1.4926	0.065219	6.63198e-05	-13.8802	0.0422054	down	yes
40977	i	chr11	.	66553753	66556153	MSTRG.18133.1	1	2401	MSTRG.18133	MBNL2	0.0001	0.0001	0.0001	0.0001	0.49244	2.08767	0.00011627	-13.0702	0.0425249	down	yes
136289	u	chr2	+	83105711	83137570	MSTRG.59509.15	4	16029	MSTRG.59509	.	0.043481	0.0001	0.0001	8.85155	0.478415	0.0001	0.00468175	-7.73874	0.0425519	down	yes
138688	u	chr2	.	106379835	106380436	MSTRG.60273.1	1	602	MSTRG.60273	.	0.0001	0.0001	0.0001	4.10264	0.286627	2.05392	4.65608e-05	-14.3905	0.0426031	down	yes
149222	u	chr3	+	33655544	33674092	MSTRG.64378.1	2	1901	MSTRG.64378	.	0.0001	0.0001	0.0001	0.637829	1.31664	0.061295	0.000148827	-12.7141	0.0426791	down	yes
237628	u	chr8	-	116988677	117040688	MSTRG.102918.5	4	1902	MSTRG.102918	.	22.588	5.27475	3.71482	18.1015	302.192	174.373	0.063836	-3.96949	0.0426985	down	yes
233541	u	chr8	-	72823809	72825706	MSTRG.101320.6	2	1828	MSTRG.101320	.	0.0001	0.0001	0.0001	0.0001	2.48357	0.886449	8.90176e-05	-13.4556	0.0427183	down	yes
108617	o	chr16	-	68037288	68208266	MSTRG.47375.3	5	1999	MSTRG.47375	RF00003	2.22045	0.872961	0.0001	0.0001	0.0001	0.0001	10311.7	13.332	0.0427563	up	yes
5656	u	chr1	.	59905073	59905816	MSTRG.2734.1	1	744	MSTRG.2734	.	0.0001	0.0001	0.0001	2.42222	1.27583	0.854335	6.58996e-05	-13.8894	0.0429248	down	yes
166782	x	chr4	-	67333770	67425618	MSTRG.72703.3	4	1533	MSTRG.72703	CPA6	0.0001	0.0001	0.0001	0.641252	0.567614	0.884382	0.000143318	-12.7685	0.042925	down	yes
185625	x	chr5	+	78576422	78578479	MSTRG.80432.1	2	744	MSTRG.80432	ENSSSCG00000040476	0.0001	0.0001	0.0001	1.6706	0.819198	1.91035	6.81796e-05	-13.8403	0.0430069	down	yes
253533	x	chr9	+	121917721	121975307	MSTRG.109625.4	3	692	MSTRG.109625	ACBD6	0.0001	0.0001	0.0001	0.0001	2.59588	6.15926	3.42652e-05	-14.8329	0.0430511	down	yes
246369	u	chr9	-	51938566	51965229	MSTRG.106723.1	4	722	MSTRG.106723	.	0.0001	0.0001	0.0001	4.50624	1.29997	0.116003	5.06567e-05	-14.2689	0.0432858	down	yes
36020	u	chr11	-	5927804	5953748	MSTRG.15805.26	4	921	MSTRG.15805	.	0.0001	0.0001	0.0001	0.0001	5.75833	1.04775	4.40776e-05	-14.4696	0.0433058	down	yes
23604	x	chr1	-	245430763	245498685	MSTRG.10168.3	4	1686	MSTRG.10168	SMC2	0.0001	0.0001	0.0001	0.0001	1.66821	1.87981	8.45517e-05	-13.5298	0.0433767	down	yes
27249	x	chr10	+	1360696	1382747	MSTRG.12007.6	3	1845	MSTRG.12007	RGS21	0.0001	0.0001	0.0001	0.0001	1.44019	1.77024	9.34426e-05	-13.3856	0.0438596	down	yes
81207	u	chr14	-	65014300	65141030	MSTRG.35444.6	4	754	MSTRG.35444	.	0.0001	0.0001	0.0001	0.0001	3.50655	4.33781	3.82436e-05	-14.6744	0.04387	down	yes
139469	u	chr2	+	114930297	115078942	MSTRG.60559.43	5	1295	MSTRG.60559	.	0.0001	0.0001	0.0001	1.61472	1.0633	0.160205	0.0001057	-13.2077	0.0439374	down	yes
99580	u	chr15	+	110921567	110934975	MSTRG.43317.3	5	707	MSTRG.43317	.	0.0001	0.009885	0.0001	4.56516	0.693873	2.22621	0.00134732	-9.53569	0.0439562	down	yes
252242	i	chr9	+	110749253	110795956	MSTRG.109135.2	3	1190	MSTRG.109135	CNTNAP2	0.0001	0.0001	0.0001	1.93872	3.47559	0.0001	5.54077e-05	-14.1396	0.0440459	down	yes
99182	u	chr15	-	107331560	107332617	MSTRG.43051.1	2	958	MSTRG.43051	.	0.0001	0.0001	0.0001	2.22442	1.25782	0.262509	8.01121e-05	-13.6076	0.0440872	down	yes
258347	u	chrX	-	31239340	31239865	MSTRG.111555.2	2	445	MSTRG.111555	.	0.0001	0.0001	0.0001	2.92893	1.74286	2.51253	4.17576e-05	-14.5476	0.0440924	down	yes
116573	u	chr17	+	55216794	55217376	MSTRG.50964.1	1	583	MSTRG.50964	.	0.0001	0.0001	0.0001	2.75228	2.45818	0.614331	5.15039e-05	-14.245	0.0442183	down	yes
210510	u	chr6	.	164016351	164017054	MSTRG.90848.1	1	704	MSTRG.90848	.	0.0001	0.0001	0.0001	3.46572	1.82299	0.178611	5.48714e-05	-14.1536	0.0443091	down	yes
224288	o	chr7	+	95365617	95453098	MSTRG.96824.4	3	871	MSTRG.96824	ENSSSCG00000035652	0.0001	0.0001	0.0001	1.87557	1.10145	0.767778	8.01111e-05	-13.6076	0.0444137	down	yes
55318	u	chr13	-	27137588	27139657	MSTRG.24395.1	3	705	MSTRG.24395	.	0.0001	0.0001	0.0001	2.97463	0.0001	5.9277	3.36987e-05	-14.8569	0.0445658	down	yes
155069	x	chr3	-	82104573	82303851	MSTRG.67111.5	5	1540	MSTRG.67111	RF00100	0.0001	0.0001	0.0001	0.0001	2.89401	1.00955	7.68511e-05	-13.6676	0.0445791	down	yes
241446	u	chr9	.	8620609	8622560	MSTRG.104658.1	1	1952	MSTRG.104658	.	2.43355	0.0001	0.487709	0.0001	0.0001	0.0001	9737.87	13.2494	0.0446442	up	yes
264236	u	chrX	+	102758371	102905295	MSTRG.114696.16	5	1325	MSTRG.114696	.	0.0001	0.0001	0.0001	4.17632	1.11212	0.0001	5.67264e-05	-14.1056	0.0446821	down	yes
251478	o	chr9	-	104787561	104911688	MSTRG.108986.1	3	2810	MSTRG.108986	ENSSSCG00000037278	0.0001	0.0001	0.0001	0.600461	1.65672	0.0001	0.000132903	-12.8773	0.0446865	down	yes
139466	u	chr2	+	114930295	115201601	MSTRG.60559.41	12	1795	MSTRG.60559	.	0.0001	0.0001	0.0001	0.0001	1.19901	2.07362	9.16666e-05	-13.4132	0.0447693	down	yes
1841	j	chr1	-	16997606	17280365	MSTRG.949.7	4	1213	MSTRG.949	UST	0.0001	0.0001	0.0001	3.98238	1.63396	0.0001	5.34146e-05	-14.1924	0.0448371	down	yes
254428	u	chr9	-	129055588	129058726	MSTRG.109954.1	4	2264	MSTRG.109954	.	0.0001	0.0001	0.0001	1.8334	0.0001	1.08475	0.000102801	-13.2479	0.0449072	down	yes
137334	j	chr2	-	91324527	91358178	MSTRG.59984.9	4	899	MSTRG.59984	ENSSSCG00000040801	0.0001	0.0001	0.0001	4.44	2.92597	0.0001	4.07273e-05	-14.5836	0.0449755	down	yes
255934	i	chrX	.	5360692	5361575	MSTRG.110680.1	1	884	MSTRG.110680	ENSSSCG00000012101	0.0001	0.0001	0.0001	1.51751	1.53518	0.573591	8.27293e-05	-13.5612	0.0450067	down	yes
177743	u	chr5	+	14698094	14703301	MSTRG.77116.16	2	2804	MSTRG.77116	.	0.03505	0.0001	0.0001	0.0001	3.56703	5.316	0.0039682	-7.9773	0.045146	down	yes
195363	j	chr6	+	49817029	49820824	MSTRG.84655.5	5	728	MSTRG.84655	POU2F2	0.0001	0.0001	0.0001	1.99589	1.85201	0.618792	6.71637e-05	-13.862	0.0451814	down	yes
172229	u	chr4	-	104496615	104534945	MSTRG.74616.6	3	540	MSTRG.74616	.	0.0001	0.0001	0.0001	11.3597	1.92538	0.0001	2.25815e-05	-15.4345	0.0452717	down	yes
222432	x	chr7	+	77872925	77874268	MSTRG.95968.6	3	416	MSTRG.95968	RPGRIP1	0.0001	0.0001	0.0001	5.46158	0.500079	2.65996	3.47963e-05	-14.8107	0.0453465	down	yes
51223	u	chr12	-	52520407	52532350	MSTRG.22617.3	3	1291	MSTRG.22617	.	0.007416	0.0001	0.0001	1.96009	1.69191	0.365002	0.00189594	-9.04287	0.0455413	down	yes
30721	x	chr10	-	31739913	31808844	MSTRG.13637.40	8	1198	MSTRG.13637	FRMD3	0.0001	0.0001	0.0001	0.0001	1.01708	3.90489	6.095e-05	-14.002	0.0455781	down	yes
116648	u	chr17	-	56317267	56671035	MSTRG.51089.9	4	826	MSTRG.51089	.	0.0001	0.016317	0.0001	10.0895	1.78241	0.0001	0.00139126	-9.48939	0.0455901	down	yes
190128	o	chr6	+	13131752	13166426	MSTRG.82181.3	3	2359	MSTRG.82181	GLG1	0.717928	0.0001	1.21963	0.0001	0.0001	0.0001	6458.87	12.6571	0.0456283	up	yes
24328	i	chr1	-	252423930	252426394	MSTRG.10584.3	2	1314	MSTRG.10584	PTGR1	0.0001	0.0001	0.0001	3.09843	0.0001	1.87381	6.03338e-05	-14.0167	0.0456906	down	yes
149478	u	chr3	+	37176709	37231459	MSTRG.64532.2	2	248	MSTRG.64532	.	0.0001	0.0001	0.0001	4.34473	2.51118	5.51853	2.42435e-05	-15.332	0.0457923	down	yes
66344	x	chr13	-	133982689	134078030	MSTRG.28822.10	4	1621	MSTRG.28822	TFRC	0.0001	0.0001	0.0001	0.0001	1.19079	2.37998	8.40132e-05	-13.539	0.0458319	down	yes
235904	u	chr8	+	98779810	98982056	MSTRG.102341.1	5	879	MSTRG.102341	.	0.0001	0.0001	0.0001	1.37894	0.67288	1.46255	8.53638e-05	-13.516	0.0459934	down	yes
40107	u	chr11	+	54721666	54758398	MSTRG.17716.6	4	1316	MSTRG.17716	.	0.0001	0.0001	0.0001	0.0001	1.44526	2.94629	6.83115e-05	-13.8375	0.0460009	down	yes
113638	j	chr17	+	36806250	36809752	MSTRG.49811.3	4	400	MSTRG.49811	BPIFB1	0.0001	0.0001	0.0001	3.302	0.712921	4.15293	3.67294e-05	-14.7327	0.046013	down	yes
230052	u	chr8	+	35275985	35528436	MSTRG.99819.1	5	1096	MSTRG.99819	.	0.0001	0.0001	0.0001	0.502928	1.16692	1.08618	0.000108852	-13.1653	0.0462158	down	yes
99208	u	chr15	+	107455140	107481754	MSTRG.43128.6	3	821	MSTRG.43128	.	0.0001	0.0001	0.0001	0.0001	2.2196	4.79108	4.27913e-05	-14.5123	0.0462943	down	yes
236270	x	chr8	+	102443913	102655690	MSTRG.102476.8	4	994	MSTRG.102476	ENSSSCG00000035903	0.004297	0.0001	0.0001	2.30979	1.4359	1.09739	0.000928541	-10.0727	0.0463759	down	yes
9200	u	chr1	+	100783512	100909142	MSTRG.4444.7	7	895	MSTRG.4444	.	0.0001	0.067861	0.0001	2.17025	5.75599	1.08235	0.00755512	-7.04833	0.0463791	down	yes
21394	u	chr1	-	223786983	223808036	MSTRG.9393.1	4	659	MSTRG.9393	.	4.24525	4.49461	0.0001	0.0001	0.0001	0.0001	29133.2	14.8304	0.0463984	up	yes
213030	o	chr7	-	10678225	11130119	MSTRG.92103.1	4	775	MSTRG.92103	ssc-mir-9807	0.0001	0.0001	0.0001	1.51894	0.0001	6.3126	3.83061e-05	-14.6721	0.0465759	down	yes
184922	u	chr5	+	72573233	72574196	MSTRG.80107.2	2	880	MSTRG.80107	.	0.0001	0.0001	0.0001	0.62192	1.63671	1.13511	8.83982e-05	-13.4656	0.0465781	down	yes
80232	j	chr14	-	56751151	56760221	MSTRG.35069.4	3	1724	MSTRG.35069	COA6	0.0001	0.0001	0.0001	0.0001	1.65854	1.65155	9.06293e-05	-13.4297	0.0466505	down	yes
186667	u	chr5	+	86474935	86476082	MSTRG.80721.2	3	429	MSTRG.80721	.	0.0001	0.0001	0.0001	2.76393	2.3211	1.91839	4.28362e-05	-14.5108	0.0467318	down	yes
228202	u	chr8	+	11432925	11433876	MSTRG.98855.1	1	952	MSTRG.98855	.	0.0001	0.0001	0.0001	3.03105	0.01168	1.79433	6.20211e-05	-13.9769	0.0467372	down	yes
190948	i	chr6	+	18228581	18234350	MSTRG.82481.1	3	818	MSTRG.82481	CDH3	0.0001	0.0001	0.0001	2.19583	0.303286	1.56513	7.38144e-05	-13.7257	0.0467958	down	yes
65983	x	chr13	+	132000766	132068060	MSTRG.28719.6	3	675	MSTRG.28719	XXYLT1	0.0001	0.0001	0.0001	2.86033	6.24256	0.0001	3.29562e-05	-14.8891	0.046985	down	yes
141111	u	chr2	+	130152549	130185597	MSTRG.61038.14	3	1116	MSTRG.61038	.	0.030966	0.0001	0.0001	2.14042	1.25712	1.8739	0.00591224	-7.40208	0.0471051	down	yes
147068	i	chr3	.	17925637	17926702	MSTRG.63110.1	1	1066	MSTRG.63110	SEPT1	0.0001	0.0001	0.0001	0.967445	1.16184	0.659771	0.000107563	-13.1825	0.0471798	down	yes
22224	u	chr1	+	234585355	234587350	MSTRG.9696.1	2	1260	MSTRG.9696	.	0.0001	0.022509	0.0001	0.155934	1.93073	2.62106	0.00482378	-7.69562	0.0474049	down	yes
91371	i	chr15	-	25093680	25095502	MSTRG.39880.1	3	1303	MSTRG.39880	MAP3K2	1.04143	1.40293	0.050884	0.0001	0.0001	0.0001	8317.5	13.0219	0.0474568	up	yes
118506	j	chr18	+	6475411	6484976	MSTRG.51912.2	3	1107	MSTRG.51912	TCAF1	0.0001	0.0001	0.0001	3.58001	2.21744	0.0001	5.1746e-05	-14.2382	0.0475407	down	yes
232956	u	chr8	+	68191542	68195045	MSTRG.100926.7	2	1372	MSTRG.100926	.	0.0001	0.0001	0.0001	1.9098	0.674091	0.098926	0.000111823	-13.1265	0.0475518	down	yes
9370	j	chr1	-	103735626	103751747	MSTRG.4504.2	3	807	MSTRG.4504	MBD2	2.74288	1.82204	0.016279	0.0001	0.0001	0.0001	15270.7	13.8985	0.0476624	up	yes
122996	u	chr18	+	46503293	46503902	MSTRG.53816.15	2	364	MSTRG.53816	.	0.0001	0.0001	0.0001	3.32901	1.24918	3.74782	3.60317e-05	-14.7604	0.0476883	down	yes
45031	u	chr12	-	17389182	17394763	MSTRG.19990.6	3	595	MSTRG.19990	.	0.0001	0.0001	0.0001	10.0067	1.64763	0.0001	2.57413e-05	-15.2456	0.0476966	down	yes
259997	i	chrX	.	45895658	45896426	MSTRG.112441.1	1	769	MSTRG.112441	GPR173	0.0001	0.0001	0.0001	2.29713	0.521812	1.3013	7.28114e-05	-13.7455	0.0477061	down	yes
249340	x	chr9	+	81044029	81090153	MSTRG.108153.19	5	1111	MSTRG.108153	THSD7A	0.0001	0.0001	0.0001	5.08715	1.05433	0.0001	4.88474e-05	-14.3214	0.0477488	down	yes
156775	u	chr3	-	99249210	99262916	MSTRG.67797.18	3	1488	MSTRG.67797	.	0.0001	0.0001	0.235832	5.24131	0.445656	22.908	0.00825433	-6.92063	0.0477829	down	yes
223373	u	chr7	+	88312648	88317656	MSTRG.96448.1	3	470	MSTRG.96448	.	0.0001	0.0001	0.0001	2.30237	2.08283	1.77999	4.86603e-05	-14.3269	0.0479482	down	yes
148099	u	chr3	+	24235624	24248418	MSTRG.64112.3	4	807	MSTRG.64112	.	0.0001	0.0001	0.00076	6.68211	1.59092	0.01331	0.000115853	-13.0754	0.0479883	down	yes
237011	u	chr8	+	111750710	111754939	MSTRG.102704.5	4	644	MSTRG.102704	.	0.0001	0.0001	0.0001	0.626902	1.84979	2.08932	6.57029e-05	-13.8937	0.0480151	down	yes
106277	u	chr16	+	45648820	45872949	MSTRG.46569.7	4	1021	MSTRG.46569	.	0.0001	0.0001	0.0001	5.83699	0.941002	0.0001	4.42603e-05	-14.4636	0.0480698	down	yes
109263	u	chr16	.	74026101	74027114	MSTRG.47697.1	1	1014	MSTRG.47697	.	0.0001	0.0001	0.0001	1.85969	1.06336	0.29038	9.33584e-05	-13.3869	0.0480895	down	yes
106442	u	chr16	-	46905578	46939001	MSTRG.46544.20	5	2031	MSTRG.46544	.	0.0001	0.0001	0.0001	0.208294	0.478062	0.754971	0.000208142	-12.2301	0.0481504	down	yes
53944	i	chr13	-	14989417	14997208	MSTRG.23879.8	4	785	MSTRG.23879	ENSSSCG00000033794	0.0001	0.0001	0.0001	0.0001	1.66329	5.5511	4.15829e-05	-14.5536	0.048367	down	yes
25237	j	chr1	-	261228698	261256970	MSTRG.11122.4	4	2877	MSTRG.11122	RAB14	1.80262	1.58702	0.015662	0.006296	0.033769	0.01673	59.9578	5.90588	0.0484279	up	yes
43930	u	chr12	+	8736124	8790865	MSTRG.19452.11	5	980	MSTRG.19452	.	0.0001	2.32868	2.24282	0.0001	0.0001	0.0001	15238.6	13.8954	0.0485466	up	yes
66998	x	chr13	+	137884705	137888654	MSTRG.29068.4	4	1018	MSTRG.29068	PARP15	0.0001	0.0001	0.0001	1.4986	1.36128	0.256632	9.62616e-05	-13.3427	0.0486531	down	yes
257796	x	chrX	+	22358619	22437886	MSTRG.111333.12	5	1576	MSTRG.111333	ENSSSCG00000034553	0.0001	0.0001	0.0001	0.942204	0.0001	2.80004	8.01637e-05	-13.6067	0.0489155	down	yes
146715	x	chr3	-	16765363	16812401	MSTRG.63437.8	4	727	MSTRG.63437	NUPR2	0.0001	0.0001	0.0001	6.10954	2.71421	0.0001	3.39988e-05	-14.8442	0.0490671	down	yes
173754	u	chr4	+	115589758	115601661	MSTRG.75431.17	3	931	MSTRG.75431	.	0.192543	0.0001	0.0001	2.77421	14.4003	0.910301	0.0106577	-6.55196	0.0494518	down	yes
43153	i	chr12	+	4852986	4857202	MSTRG.19373.2	2	4045	MSTRG.19373	ENSSSCG00000037376	0.0001	0.0001	0.0001	0.0001	0.369087	1.00792	0.000217848	-12.1644	0.0495511	down	yes
219557	u	chr7	+	56544990	56550507	MSTRG.95085.2	2	2203	MSTRG.95085	.	0.0001	0.0001	0.0001	2.42101	0.57945	0.0001	9.99813e-05	-13.288	0.0498242	down	yes
239379	u	chr8	-	133652815	133654283	MSTRG.103641.4	3	940	MSTRG.103641	.	0.0001	0.0001	0.020928	3.70218	2.78311	0.284081	0.00312111	-8.32372	0.0498564	down	yes
112727	u	chr17	+	31333601	31339274	MSTRG.49420.14	4	616	MSTRG.49420	.	0.0001	0.0001	0.0001	2.45949	2.09753	0.457959	5.98208e-05	-14.029	0.0498594	down	yes
178436	u	chr5	-	18255819	18257261	MSTRG.77353.3	2	939	MSTRG.77353	.	0.0001	0.0001	0.0001	1.16173	0.202616	1.92797	9.11214e-05	-13.4219	0.0499238	down	yes
120056	u	chr18	+	17858387	17942315	MSTRG.52562.7	5	1474	MSTRG.52562	.	0.0001	0.0001	0.0001	3.36897	0.0001	1.01826	6.83787e-05	-13.8361	0.0500034	down	no
47412	x	chr12	-	31200056	31208292	MSTRG.20895.1	2	734	MSTRG.20895	TOM1L1	0.0001	0.0001	0.0001	1.34326	1.01372	1.44786	7.88469e-05	-13.6306	0.0500217	down	no
235529	x	chr8	+	93883750	94058419	MSTRG.102248.5	4	1479	MSTRG.102248	ENSSSCG00000036969	0.0001	0.0001	0.0001	0.0001	2.82528	0.946926	7.95269e-05	-13.6182	0.0501676	down	no
104575	u	chr16	.	30112174	30114375	MSTRG.45992.1	1	2202	MSTRG.45992	.	0.0001	0.002637	0.0001	0.656063	0.788131	0.478337	0.00147566	-9.40442	0.050441	down	no
87341	x	chr14	-	119606516	119764438	MSTRG.37935.5	5	1241	MSTRG.37935	ENSSSCG00000006978	3.38494	2.55832	0.0001	0.0001	0.002469	1e-06	2312.59	11.1753	0.0507433	up	no
34254	u	chr10	+	63181793	63183729	MSTRG.14893.1	2	1324	MSTRG.14893	.	1.15066	0.0001	2.07614	0.0001	0.0001	0.0001	10756.3	13.3929	0.0508009	up	no
255681	u	chrX	-	1376071	1480427	MSTRG.110596.8	3	458	MSTRG.110596	.	0.0001	0.0001	0.0001	4.00701	2.84087	0.306069	4.19349e-05	-14.5415	0.0508485	down	no
212217	i	chr7	+	3221420	3222954	MSTRG.91710.2	2	1055	MSTRG.91710	FARS2	3.13739	2.05959	0.0001	0.0001	0.0001	0.0001	17323.6	14.0805	0.0510558	up	no
80208	u	chr14	-	56614742	56616168	MSTRG.35037.1	2	1267	MSTRG.35037	.	0.0001	0.0001	0.0001	1.3062	0.016912	1.64572	0.00010105	-13.2726	0.0510693	down	no
154525	u	chr3	-	77459611	77471896	MSTRG.66943.1	4	1338	MSTRG.66943	.	0.0001	0.0001	0.0001	0.094888	0.677082	1.49581	0.000132288	-12.884	0.0510897	down	no
155697	u	chr3	-	88392828	88421869	MSTRG.67370.8	3	1270	MSTRG.67370	.	0.0001	0.0001	0.0001	2.08803	0.018568	1.01162	9.62089e-05	-13.3435	0.0512474	down	no
129474	u	chr2	+	39087618	39089227	MSTRG.56612.1	2	930	MSTRG.56612	.	0.078566	0.0001	0.0001	4.12995	4.7176	0.762614	0.00819611	-6.93085	0.0514108	down	no
69222	j	chr13	+	159408101	159576236	MSTRG.29919.6	4	852	MSTRG.29919	ENSSSCG00000039367	0.0001	0.0001	0.0001	0.0001	3.3148	3.02839	4.72941e-05	-14.368	0.051447	down	no
165455	x	chr4	+	51512208	51513615	MSTRG.71783.1	2	894	MSTRG.71783	E2F5	0.0001	0.0001	0.0001	1.74685	0.329615	1.22843	9.07745e-05	-13.4274	0.0514607	down	no
123865	u	chr18	-	53356288	53401636	MSTRG.54232.6	3	2609	MSTRG.54232	.	0.0001	0.0001	0.0001	0.0001	1.19358	0.88121	0.000144586	-12.7558	0.0515472	down	no
232973	x	chr8	+	68323882	68425905	MSTRG.101093.7	2	848	MSTRG.101093	GC	0.0001	0.0001	0.0001	1.42573	0.0001	5.30473	4.45728e-05	-14.4535	0.0515964	down	no
108143	i	chr16	.	63275613	63276982	MSTRG.47217.1	1	1370	MSTRG.47217	CCNJL	0.0001	0.0001	0.0001	1.01499	0.036945	1.43578	0.000120593	-13.0176	0.0516453	down	no
167903	u	chr4	-	78017239	78098993	MSTRG.73080.2	3	2045	MSTRG.73080	.	0.0001	0.0001	0.0001	0.77958	0.0001	2.02639	0.000106911	-13.1913	0.0516486	down	no
84390	u	chr14	-	93514808	93519991	MSTRG.36712.8	2	1455	MSTRG.36712	.	0.0001	0.0001	0.0001	0.0001	2.6898	1.06716	7.98498e-05	-13.6124	0.0517639	down	no
229916	j	chr8	+	33012620	33014128	MSTRG.99673.4	3	1071	MSTRG.99673	TMEM33	0.0001	0.0001	0.0001	0.0001	1.87711	3.15968	5.95606e-05	-14.0353	0.0517841	down	no
224326	j	chr7	+	95921788	95926790	MSTRG.96843.3	2	1073	MSTRG.96843	RGS6	0.0001	0.0001	0.0001	0.832381	0.708569	0.946873	0.000120587	-13.0176	0.0518019	down	no
225829	u	chr7	+	110450462	110451607	MSTRG.97599.3	2	1025	MSTRG.97599	.	0.0001	0.0001	0.0001	2.9785	2.84469	0.0001	5.15173e-05	-14.2446	0.0519872	down	no
74903	u	chr14	+	17277434	17280075	MSTRG.32887.7	4	1696	MSTRG.32887	.	0.0001	0.0001	0.0001	2.833	0.901113	0.0001	8.03382e-05	-13.6036	0.0520706	down	no
69834	u	chr13	+	168204371	168236094	MSTRG.30271.4	3	2012	MSTRG.30271	.	0.028492	0.037292	0.020432	1.6124	1.09394	1.3671	0.0211654	-5.56215	0.0521184	down	no
111490	i	chr17	.	18674440	18674789	MSTRG.48886.1	1	350	MSTRG.48886	PAK5	0.0001	0.0001	0.0001	11.4104	6.06443	0.0001	1.71675e-05	-15.83	0.0524234	down	no
230846	i	chr8	+	42349518	42379703	MSTRG.100190.8	3	1415	MSTRG.100190	ENSSSCG00000008892	0.0001	0.0001	0.0001	0.0001	1.06906	2.71573	7.92625e-05	-13.623	0.0528666	down	no
111617	u	chr17	-	19739349	19743206	MSTRG.48965.2	2	1433	MSTRG.48965	.	0.0001	0.0001	0.0001	2.37932	0.000134	0.626681	9.97958e-05	-13.2907	0.0530824	down	no
40006	u	chr11	-	52722346	52953373	MSTRG.17866.16	4	2430	MSTRG.17866	.	0.0001	0.0001	0.0001	1.85376	0.0001	0.684553	0.000118184	-13.0467	0.0530893	down	no
109095	u	chr16	.	72146590	72146947	MSTRG.47539.1	1	358	MSTRG.47539	.	0.0001	0.0001	0.0001	4.46732	0.456276	3.49478	3.56363e-05	-14.7763	0.0531121	down	no
137226	j	chr2	-	89961445	90265324	MSTRG.59820.6	16	1302	MSTRG.59820	SSBP2	0.0001	0.0001	0.0001	0.0001	2.03305	2.03193	7.37993e-05	-13.726	0.053164	down	no
11738	u	chr1	+	123739264	123745994	MSTRG.5396.25	2	1111	MSTRG.5396	.	0.0001	0.0001	0.0001	4.3823	1.28025	0.0001	5.29787e-05	-14.2042	0.0531883	down	no
103520	u	chr16	+	20196353	20197816	MSTRG.45466.1	1	1464	MSTRG.45466	.	0.0001	0.0001	0.0001	0.306539	0.792293	0.675662	0.000169062	-12.5302	0.0532131	down	no
264296	u	chrX	+	103941527	104056210	MSTRG.114710.26	4	2113	MSTRG.114710	.	0.0001	0.00272	0.0001	0.0001	0.550276	2.85534	0.000857383	-10.1878	0.0535179	down	no
232499	u	chr8	-	64268873	64533391	MSTRG.100799.14	4	718	MSTRG.100799	.	0.0001	0.0001	0.0001	0.158496	2.64442	1.30813	7.29741e-05	-13.7423	0.0535294	down	no
79855	u	chr14	+	53592562	53652697	MSTRG.34855.9	2	1956	MSTRG.34855	.	0.0001	0.0001	0.0001	0.514594	0.621648	0.223789	0.000220583	-12.1464	0.0536063	down	no
40857	x	chr11	-	65028129	65062280	MSTRG.18027.1	6	988	MSTRG.18027	ENSSSCG00000009500	0.0001	0.0001	0.063524	16.2906	1.28581	0.029843	0.0036194	-8.11003	0.0536841	down	no
81523	u	chr14	-	68311173	68404219	MSTRG.35558.2	3	1016	MSTRG.35558	.	0.0001	0.0001	0.0001	1.61482	0.187382	1.07062	0.000104427	-13.2252	0.0539587	down	no
214536	u	chr7	+	22251170	22254980	MSTRG.92446.2	4	1629	MSTRG.92446	.	0.0001	0.071932	0.0001	2.75957	1.11848	2.84431	0.0107302	-6.54218	0.0540006	down	no
62633	u	chr13	+	95312169	95316721	MSTRG.27290.1	2	371	MSTRG.27290	.	0.0001	0.0001	0.0001	3.41424	3.09106	0.888371	4.05752e-05	-14.589	0.0541239	down	no
16407	u	chr1	.	167429099	167430144	MSTRG.7369.1	1	1046	MSTRG.7369	.	1.14101	0.950727	0.217834	0.0001	0.0001	0.0001	7698.57	12.9104	0.0541317	up	no
263866	u	chrX	-	98630796	98644207	MSTRG.114572.1	3	1208	MSTRG.114572	.	0.0001	0.0001	0.0001	1.54901	0.767204	0.150065	0.000121641	-13.0051	0.0547442	down	no
144179	x	chr3	-	1183530	1229716	MSTRG.62226.1	4	1120	MSTRG.62226	ELFN1	0.0001	0.0001	0.0001	0.054281	0.989008	1.63158	0.000112155	-13.1222	0.0547523	down	no
206210	u	chr6	+	115281555	115294519	MSTRG.89020.2	4	1958	MSTRG.89020	.	0.0001	0.0001	0.0001	0.0001	1.3442	1.31623	0.000112759	-13.1145	0.0548706	down	no
105380	x	chr16	+	37165311	37197779	MSTRG.46328.6	5	2631	MSTRG.46328	ENSSSCG00000035160	0.0001	0.0001	0.0001	0.0001	1.45772	0.554446	0.000149086	-12.7116	0.0550967	down	no
253636	o	chr9	+	122632958	122639684	MSTRG.109720.4	3	781	MSTRG.109720	IER5	0.0001	0.0001	0.0001	1.52747	0.271061	1.7243	8.51588e-05	-13.5195	0.055251	down	no
236216	u	chr8	-	101993795	102000175	MSTRG.102441.14	2	502	MSTRG.102441	.	0.0001	0.0001	0.0001	2.71422	0.302533	2.68456	5.26195e-05	-14.214	0.0553647	down	no
67724	u	chr13	-	144841927	144855460	MSTRG.29430.11	4	1544	MSTRG.29430	.	0.0001	1.86139	0.98517	0.0001	0.0001	0.0001	9488.85	13.212	0.0555455	up	no
20468	u	chr1	+	212451961	212632717	MSTRG.9022.15	6	665	MSTRG.9022	.	4.06112	3.74777	0.0001	0.0001	0.0001	0.0001	26030	14.6679	0.0557769	up	no
187639	u	chr5	+	94785952	94871021	MSTRG.81147.32	3	781	MSTRG.81147	.	0.0001	0.0001	0.0001	6.33238	1.56879	0.0001	3.79686e-05	-14.6848	0.0558473	down	no
27196	u	chr10	+	806060	919513	MSTRG.11983.8	4	1118	MSTRG.11983	.	0.0001	0.0001	0.0001	0.032281	1.42643	1.22807	0.000111658	-13.1286	0.056057	down	no
263261	x	chrX	-	93688510	93982575	MSTRG.114203.7	3	1254	MSTRG.114203	ENSSSCG00000030951	0.0001	0.0001	0.0001	0.0001	2.08941	2.00218	7.33194e-05	-13.7354	0.0564288	down	no
187313	x	chr5	-	92109075	92174797	MSTRG.81040.33	4	1888	MSTRG.81040	RF00026	0.0001	0.0001	0.0001	0.0001	2.33255	0.480412	0.000106645	-13.1949	0.0564337	down	no
36547	u	chr11	-	9819475	9913063	MSTRG.15893.2	5	1041	MSTRG.15893	.	0.0001	0.0001	0.0001	0.23948	1.09517	1.05999	0.000125279	-12.9626	0.0564359	down	no
250083	u	chr9	+	90152469	90199475	MSTRG.108314.6	4	1622	MSTRG.108314	.	0.0001	0.0001	0.0001	0.0001	2.67744	0.588807	9.18456e-05	-13.4104	0.0564784	down	no
255005	u	chr9	+	132781811	132798298	MSTRG.110184.16	6	1491	MSTRG.110184	.	0.902264	0.0001	1.77604	0.0001	0.0001	0.0001	8928.02	13.1241	0.056698	up	no
112239	x	chr17	-	26616189	26641522	MSTRG.49242.1	4	2735	MSTRG.49242	ZNF133	0.110511	0.0001	0.575059	4.61037	30.1142	0.166025	0.019652	-5.66918	0.0568301	down	no
57999	u	chr13	+	44779662	44786139	MSTRG.25256.3	3	1056	MSTRG.25256	.	1.91243	0.0001	2.04132	0.0001	0.0001	0.0001	13179.5	13.686	0.0568702	up	no
216511	u	chr7	.	33101218	33101809	MSTRG.93334.1	1	592	MSTRG.93334	.	0.0001	0.0001	0.0001	2.09136	1.6034	0.575963	7.02457e-05	-13.7972	0.0570226	down	no
191482	u	chr6	+	21172773	21174984	MSTRG.82672.14	2	1779	MSTRG.82672	.	0.015708	0.644579	1.02002	0.0001	47.7355	36.0724	0.0200495	-5.64029	0.0570702	down	no
250702	u	chr9	-	95138652	95190451	MSTRG.108520.10	3	987	MSTRG.108520	.	1.8284	3.36841	0.0001	0.0001	0.0001	0.0001	17323	14.0804	0.0571068	up	no
93568	u	chr15	+	50802882	50804477	MSTRG.40931.2	2	1039	MSTRG.40931	.	0.0001	0.0001	0.0001	4.96151	0.0001	0.967067	5.06015e-05	-14.2705	0.0572178	down	no
161595	u	chr4	+	10081483	10092773	MSTRG.70185.1	2	853	MSTRG.70185	.	0.0001	0.0001	0.0001	1.19613	0.241187	1.63283	9.77154e-05	-13.3211	0.0573368	down	no
52733	u	chr12	+	61308513	61319113	MSTRG.23246.1	4	812	MSTRG.23246	.	0.0001	0.0001	0.0001	1.47812	1.70439	0.191351	8.89188e-05	-13.4572	0.0573718	down	no
43793	i	chr12	-	7583299	7585837	MSTRG.19348.10	3	2108	MSTRG.19348	ENSSSCG00000017244	0.22331	0.129804	0.361019	17.4905	1.43103	2.4897	0.0333531	-4.90603	0.057557	down	no
115577	i	chr17	-	48692283	48702979	MSTRG.50813.5	2	1307	MSTRG.50813	TP53RK	0.0001	0.0001	0.0001	2.94667	0.0001	1.46843	6.7947e-05	-13.8452	0.0578327	down	no
128864	u	chr2	-	31500027	31602647	MSTRG.56360.19	4	1793	MSTRG.56360	.	0.0001	0.131004	0.0001	2.39936	2.5898	4.3978	0.0139773	-6.16077	0.0578504	down	no
253532	x	chr9	+	121917708	121975336	MSTRG.109625.2	3	799	MSTRG.109625	ACBD6	0.0001	0.0001	1.45619	23.7643	20.6821	49.2667	0.015541	-6.00778	0.0578546	down	no
67333	i	chr13	.	140179791	140180368	MSTRG.29238.1	1	578	MSTRG.29238	GSK3B	0.0001	0.0001	0.0001	8.91554	1.69863	0.0001	2.82638e-05	-15.1107	0.0579017	down	no
255687	u	chrX	-	1467501	1480427	MSTRG.110596.13	3	596	MSTRG.110596	.	0.0001	0.0001	0.074345	1.48724	4.62992	6.58206	0.00587004	-7.41241	0.0579335	down	no
41225	i	chr11	-	68540437	68543151	MSTRG.18327.1	2	1336	MSTRG.18327	CLYBL	0.001223	9.73365	1.49984	0.0001	0.131163	0.008513	80.3766	6.3287	0.0580666	up	no
249226	i	chr9	+	78967669	79188169	MSTRG.108034.2	3	1097	MSTRG.108034	NXPH1	0.0001	0.0001	0.0001	0.0001	1.42253	3.19428	6.49785e-05	-13.9097	0.058438	down	no
255952	u	chrX	-	5529245	5666182	MSTRG.110663.5	6	1440	MSTRG.110663	.	1.66209	0.0001	1.28593	0.0001	0.0001	0.0001	9827.07	13.2625	0.0584531	up	no
108029	u	chr16	+	62267486	62353138	MSTRG.47149.10	3	849	MSTRG.47149	.	0.0001	0.0001	0.0001	1.30659	1.39725	0.27054	0.000100861	-13.2753	0.0584557	down	no
69577	u	chr13	-	164772630	164774855	MSTRG.30144.16	4	885	MSTRG.30144	.	0.0001	0.0001	0.0001	3.51108	0.0001	2.78953	4.76136e-05	-14.3583	0.0584806	down	no
209635	x	chr6	-	156917234	157221590	MSTRG.90597.1	5	753	MSTRG.90597	USP24	0.0001	0.0001	0.0001	0.0001	7.11399	1.76919	3.37713e-05	-14.8538	0.0585132	down	no
6517	u	chr1	.	71152157	71153047	MSTRG.3130.1	1	891	MSTRG.3130	.	0.0001	0.0001	0.0001	2.25961	1.05135	0.086086	8.83119e-05	-13.467	0.0587424	down	no
257782	u	chrX	.	22248641	22250212	MSTRG.111269.1	1	1572	MSTRG.111269	.	0.0001	0.0001	0.0001	1.08076	0.639438	0.079189	0.000166723	-12.5503	0.0587633	down	no
264232	u	chrX	+	102758369	102818209	MSTRG.114696.12	3	992	MSTRG.114696	.	0.0001	0.0001	0.0001	0.965366	1.24941	0.242645	0.000122079	-12.9999	0.0590369	down	no
255834	i	chrX	+	4333292	4341485	MSTRG.110646.14	2	1354	MSTRG.110646	ENSSSCG00000034434	0.0001	0.0001	0.0001	1.61147	2.4185	0.0001	7.44403e-05	-13.7136	0.0593185	down	no
29440	u	chr10	.	20952428	20953519	MSTRG.12888.1	1	1092	MSTRG.12888	.	0.0001	0.0001	0.0001	1.20146	0.062854	1.35146	0.000114689	-13.09	0.0596564	down	no
11205	x	chr1	-	119589952	119598017	MSTRG.5176.3	3	825	MSTRG.5176	GNB5	0.0001	0.0001	0.0001	0.0001	3.17418	2.86283	4.96926e-05	-14.2966	0.0597475	down	no
15601	j	chr1	+	162175383	162214427	MSTRG.7082.8	4	972	MSTRG.7082	ALPK2	0.0001	0.0001	0.0001	3.39577	0.0001	2.33548	5.23437e-05	-14.2216	0.0597526	down	no
184956	x	chr5	-	72906865	72954505	MSTRG.80129.11	4	799	MSTRG.80129	PDZRN4	0.0001	1.31388	3.36398	0.0001	0.0001	0.0001	15593.2	13.9286	0.0598206	up	no
117030	u	chr17	.	59541725	59542700	MSTRG.51238.1	1	976	MSTRG.51238	.	0.0001	0.0001	0.0001	3.59394	2.18948	0.0001	5.18716e-05	-14.2347	0.0600921	down	no
27270	u	chr10	+	1669740	1681687	MSTRG.12007.21	3	2207	MSTRG.12007	.	0.0001	0.0001	0.0001	0.0001	1.69043	0.595267	0.000131245	-12.8954	0.0600951	down	no
242219	u	chr9	-	15599150	15923114	MSTRG.104883.15	5	1143	MSTRG.104883	.	4.78011	1.06489	0.0001	0.0001	0.0001	0.0001	19483.7	14.25	0.0601757	up	no
127853	u	chr2	+	20174780	20218894	MSTRG.55852.3	3	1191	MSTRG.55852	.	0.0001	0.0001	0.0001	0.0001	3.21786	1.01987	7.0791e-05	-13.7861	0.0602532	down	no
49363	x	chr12	-	44140344	44142629	MSTRG.21827.3	4	942	MSTRG.21827	ENSSSCG00000017754	0.0001	0.253146	0.032178	7.46971	2.12099	4.80629	0.0198253	-5.65652	0.0605881	down	no
67661	i	chr13	.	143917906	143918608	MSTRG.29406.1	1	703	MSTRG.29406	LSAMP	0.0001	0.0001	0.0001	1.90478	1.64804	0.170518	8.05729e-05	-13.5993	0.0608419	down	no
245967	u	chr9	+	49566688	49567651	MSTRG.106503.1	1	964	MSTRG.106503	.	0.0001	0.0001	0.0001	4.68955	0.0001	1.33894	4.97629e-05	-14.2946	0.0611315	down	no
241159	x	chr9	-	6760997	6792153	MSTRG.104381.5	3	1135	MSTRG.104381	ENSSSCG00000014812	0.0001	0.0001	0.0001	0.0001	1.05017	3.3356	6.84014e-05	-13.8356	0.0611747	down	no
22061	u	chr1	-	232299658	232304952	MSTRG.9643.1	2	1093	MSTRG.9643	.	2.8691	1.70793	0.0001	0.0001	0.0001	0.0001	15257.1	13.8972	0.0612191	up	no
109032	u	chr16	-	71835403	71839726	MSTRG.47562.2	2	1297	MSTRG.47562	.	0.0001	0.0001	0.0001	2.23672	1.99805	0.0001	7.08405e-05	-13.7851	0.0612418	down	no
78512	j	chr14	+	46095944	46187271	MSTRG.34488.4	3	1029	MSTRG.34488	ZNRF3	0.0001	0.017432	0.0001	3.48732	0.429663	1.4688	0.0032738	-8.25482	0.0614218	down	no
20924	u	chr1	+	219046843	219054960	MSTRG.9226.6	2	1270	MSTRG.9226	.	0.0001	0.0001	0.0001	0.0001	1.32886	2.54274	7.74855e-05	-13.6557	0.0614376	down	no
59370	u	chr13	+	62489319	62613541	MSTRG.25815.12	3	2619	MSTRG.25815	.	0.0001	0.002857	0.0001	0.0001	0.475085	1.96272	0.00125394	-9.63931	0.0614985	down	no
70227	u	chr13	-	174484460	174488991	MSTRG.30406.4	3	2101	MSTRG.30406	.	0.0001	0.0001	0.0001	1.52637	0.0001	1.07749	0.000115209	-13.0835	0.0618721	down	no
207919	x	chr6	+	139225853	139351661	MSTRG.89848.2	3	567	MSTRG.89848	RF00001	0.0001	0.0001	0.0001	1.67304	2.30805	0.272195	7.05338e-05	-13.7913	0.0620054	down	no
151860	u	chr3	-	52798313	52810629	MSTRG.65586.3	4	2316	MSTRG.65586	.	0.0001	1.25288	0.580381	0.0001	0.0001	0.0001	6111.2	12.5772	0.0620059	up	no
8920	u	chr1	+	98615015	98623092	MSTRG.4351.3	4	661	MSTRG.4351	.	0.0001	0.0001	0.0001	0.037796	1.39793	2.81708	7.05417e-05	-13.7912	0.0621267	down	no
152632	u	chr3	.	58203008	58203644	MSTRG.65909.1	1	637	MSTRG.65909	.	0.0001	0.0001	0.0001	7.82282	0.0001	1.4433	3.23757e-05	-14.9147	0.0621498	down	no
82981	u	chr14	+	79167063	79221888	MSTRG.35921.7	3	1822	MSTRG.35921	.	0.027152	0.014625	0.0001	3.0779	0.106598	0.635032	0.0109639	-6.51109	0.0623301	down	no
77361	u	chr14	+	37961101	37979379	MSTRG.33777.1	2	18222	MSTRG.33777	.	0.0001	0.065503	0.013294	0.198546	5.24083	0.0001	0.0145045	-6.10735	0.0623565	down	no
34451	j	chr10	+	64993293	65001098	MSTRG.15069.5	3	2956	MSTRG.15069	IL2RA	0.150606	0.02192	0.0001	0.311401	5.80189	1.24342	0.0234651	-5.41334	0.0625018	down	no
90220	u	chr15	-	7019601	7081687	MSTRG.39262.9	3	2282	MSTRG.39262	.	0.226617	0.434187	0.127486	4.66557	6.83156	3.80941	0.0515002	-4.27928	0.0625713	down	no
191650	u	chr6	-	24024805	24130087	MSTRG.82782.36	4	1493	MSTRG.82782	.	0.0001	0.0001	0.0001	3.21869	0.701152	0.0001	7.65317e-05	-13.6736	0.0627619	down	no
93668	u	chr15	-	52889322	52893970	MSTRG.40863.4	3	1335	MSTRG.40863	.	0.0001	0.0001	0.0001	3.47331	0.862101	0.0001	6.91959e-05	-13.819	0.0628228	down	no
147699	u	chr3	-	21453838	21467605	MSTRG.63649.1	2	950	MSTRG.63649	.	0.0001	0.0001	0.0001	1.27106	0.190587	0.997993	0.000121969	-13.0012	0.062972	down	no
16038	u	chr1	+	164827823	164852962	MSTRG.7169.5	4	3304	MSTRG.7169	.	0.0001	0.165685	0.0001	4.43081	5.28153	0.5188	0.0162137	-5.94664	0.0630566	down	no
146490	u	chr3	-	14796296	14856247	MSTRG.63042.2	3	2170	MSTRG.63042	.	0.0001	0.0001	0.0001	2.25207	0.448227	0.0001	0.000111095	-13.1359	0.0630782	down	no
139134	u	chr2	+	112233254	112283422	MSTRG.60491.12	4	625	MSTRG.60491	.	0.0001	0.0001	0.0001	6.82947	0.0001	2.25647	3.30177e-05	-14.8864	0.0632436	down	no
259787	x	chrX	-	43491649	43511222	MSTRG.112416.2	2	368	MSTRG.112416	PAGE4	0.0001	0.0001	0.0001	2.9214	2.9499	0.434888	4.75724e-05	-14.3595	0.063269	down	no
17656	u	chr1	+	181108678	181199187	MSTRG.7775.3	6	1003	MSTRG.7775	.	0.0001	0.0001	0.0001	0.0001	0.966621	3.90329	6.16014e-05	-13.9867	0.0636032	down	no
16617	i	chr1	+	169561410	169583073	MSTRG.7580.1	2	2527	MSTRG.7580	MYO9A	1.42327	0.53166	0.061771	0.0001	0.0001	0.011859	167.236	7.38574	0.0637788	up	no
40599	u	chr11	-	62225552	62327306	MSTRG.17958.26	2	1112	MSTRG.17958	.	0.0001	0.026967	0.0001	2.7888	1.02492	0.850232	0.00582488	-7.42356	0.0639928	down	no
84349	u	chr14	+	92612430	92613507	MSTRG.36689.32	2	906	MSTRG.36689	.	0.0001	0.0001	0.0001	1.13131	1.8547	0.042704	9.90517e-05	-13.3015	0.0640021	down	no
228497	o	chr8	+	15786373	15849863	MSTRG.99080.1	3	2166	MSTRG.99080	ENSSSCG00000031198	0.0001	0.024953	0.0001	2.18483	0.083975	1.18063	0.00729193	-7.09948	0.0640998	down	no
148006	x	chr3	-	23798419	23818397	MSTRG.64080.1	4	1555	MSTRG.64080	ENSSSCG00000032340	0.0001	2.20935	0.592593	0.0001	0.0001	0.0001	9340.14	13.1892	0.0642618	up	no
122619	x	chr18	+	43830631	43856542	MSTRG.53683.7	5	2372	MSTRG.53683	CREB5	0.0001	0.0001	0.0001	0.0001	1.04463	0.984647	0.000147828	-12.7238	0.0643147	down	no
225355	u	chr7	-	103142131	103170967	MSTRG.97506.1	2	560	MSTRG.97506	.	0.0001	0.0001	0.0001	3.2428	2.02769	0.056135	5.63209e-05	-14.116	0.0643982	down	no
21241	x	chr1	-	222361084	222475783	MSTRG.9333.7	3	682	MSTRG.9333	PIP5K1B	0.0001	0.0001	0.0001	5.17764	0.0001	2.82417	3.74911e-05	-14.7031	0.0644477	down	no
9959	j	chr1	+	108874422	108886334	MSTRG.4782.1	4	539	MSTRG.4782	RPS27L	6.67706	2.403	0.0001	0.0001	0.0001	0.0001	30267.2	14.8855	0.0644855	up	no
107139	u	chr16	.	51449186	51450069	MSTRG.46784.1	1	884	MSTRG.46784	.	0.0001	0.0001	0.0001	5.49394	0.0001	1.05496	4.58085e-05	-14.414	0.0644865	down	no
116614	u	chr17	+	55677210	55691082	MSTRG.51062.9	3	1723	MSTRG.51062	.	0.0001	0.0001	0.0001	0.0001	1.68581	1.10777	0.000107385	-13.1849	0.0645263	down	no
211933	u	chr7	+	1308174	1409823	MSTRG.91527.12	3	882	MSTRG.91527	.	0.0001	0.0001	0.0001	3.6778	0.0001	2.3995	4.93632e-05	-14.3062	0.064959	down	no
44013	u	chr12	-	10154719	10242043	MSTRG.19548.3	4	874	MSTRG.19548	.	0.0001	0.0001	0.0001	2.11601	1.2339	0.019071	8.90478e-05	-13.4551	0.0650079	down	no
3851	u	chr1	-	38708604	38851364	MSTRG.1889.10	3	880	MSTRG.1889	.	0.0001	0.0001	0.0001	4.96094	1.48354	0.0001	4.65507e-05	-14.3908	0.0650325	down	no
19597	u	chr1	-	201787871	201819155	MSTRG.8686.5	7	1685	MSTRG.8686	.	0.0001	0.0001	0.002733	2.14594	1.9036	0.0001	0.000724262	-10.4312	0.0650478	down	no
35812	i	chr11	+	4917334	4929481	MSTRG.15719.18	3	1250	MSTRG.15719	MTIF3	0.0001	1.88495	5.19587	0.0001	0.0001	0.04795	147.059	7.20026	0.0651772	up	no
98127	u	chr15	-	98956670	99002834	MSTRG.42755.10	2	1648	MSTRG.42755	.	0.928824	1.94542	0.0001	0.0001	0.0001	0.0001	9581.16	13.226	0.0651959	up	no
135273	j	chr2	+	78101221	78102304	MSTRG.59096.4	2	940	MSTRG.59096	FLT4	0.0001	0.0001	0.0001	4.53385	1.4402	0.0001	5.02164e-05	-14.2815	0.0652311	down	no
118504	j	chr18	+	6475411	6484740	MSTRG.51912.3	6	1150	MSTRG.51912	TCAF1	0.0001	0.0001	0.0001	2.66925	1.95177	0.0001	6.49193e-05	-13.911	0.0653107	down	no
6297	u	chr1	-	67176456	67198477	MSTRG.3001.13	3	2365	MSTRG.3001	.	0.366928	0.0001	0.0001	5.23222	9.58307	2.85626	0.0207751	-5.589	0.0655243	down	no
62332	i	chr13	.	91130723	91131731	MSTRG.27104.1	1	1009	MSTRG.27104	CLRN1	0.0001	0.0001	0.0001	3.73628	0.0001	1.65163	5.56791e-05	-14.1325	0.0655952	down	no
99239	u	chr15	-	107698716	107727961	MSTRG.43121.1	2	1588	MSTRG.43121	.	0.0001	0.0001	0.0001	1.40755	0.0001	1.80137	9.34865e-05	-13.3849	0.066035	down	no
71355	u	chr13	+	193781940	193788706	MSTRG.31016.9	3	1142	MSTRG.31016	.	0.0001	0.0001	0.0001	0.0001	2.81679	1.32877	7.23647e-05	-13.7544	0.0663907	down	no
125523	i	chr2	+	6970586	6973369	MSTRG.55049.5	2	291	MSTRG.55049	CAPN1	3.80205	7.1949	6.43583	0.0001	0.174263	0.0001	99.9225	6.64274	0.0665056	up	no
43845	j	chr12	+	7727838	7743347	MSTRG.19493.5	3	407	MSTRG.19493	FAM104A	13.1935	0.0001	13.2852	0.0001	0.160659	0.0001	164.609	7.3629	0.0665761	up	no
209178	u	chr6	-	152286118	152297447	MSTRG.90392.29	4	740	MSTRG.90392	.	0.0001	0.0001	0.0001	4.18223	2.87117	0.0001	4.25321e-05	-14.5211	0.0666353	down	no
93288	u	chr15	-	48134662	48136262	MSTRG.40723.1	3	826	MSTRG.40723	.	18.1948	9.58032	2.51831	0.954036	0.663811	0.145239	17.1821	4.10283	0.0667071	up	no
7426	u	chr1	-	77983526	77990981	MSTRG.3434.3	3	882	MSTRG.3434	.	0.0001	0.0001	0.0001	0.0001	2.82088	2.42851	5.71485e-05	-14.0949	0.0667263	down	no
250514	u	chr9	-	92962678	92965609	MSTRG.108797.3	3	912	MSTRG.108797	.	0.0001	0.016288	0.0001	2.8397	0.065673	1.70508	0.00357622	-8.12735	0.0670642	down	no
32686	u	chr10	+	48350052	48350612	MSTRG.14326.1	1	561	MSTRG.14326	.	0.0001	0.0001	0.0001	2.29633	0.100133	2.0165	6.79815e-05	-13.8445	0.0671418	down	no
53876	u	chr13	+	14085966	14092358	MSTRG.23870.5	2	628	MSTRG.23870	.	0.0001	0.0001	0.0001	1.50628	1.48859	0.281831	9.15556e-05	-13.415	0.0672268	down	no
4600	x	chr1	-	48714418	48803482	MSTRG.2274.4	3	2240	MSTRG.2274	RF00026	0.014598	0.0001	0.032858	0.753159	0.284447	2.61928	0.0130045	-6.26484	0.0673919	down	no
27902	u	chr10	+	9906501	9908679	MSTRG.12270.1	1	2179	MSTRG.12270	.	0.0001	0.491433	1.09348	0.0001	0.0001	0.0001	5283.37	12.3672	0.067496	up	no
163495	u	chr4	+	30277574	30346550	MSTRG.70777.18	3	767	MSTRG.70777	.	0.0001	0.0001	0.0001	4.54347	2.26201	0.0001	4.40815e-05	-14.4695	0.0677609	down	no
130420	u	chr2	-	47312004	47356210	MSTRG.56940.1	3	582	MSTRG.56940	.	0.0001	0.0001	0.0001	0.0001	4.78415	3.07862	3.8154e-05	-14.6778	0.0678802	down	no
157946	u	chr3	+	109235215	109237184	MSTRG.68243.1	2	1288	MSTRG.68243	.	0.0001	0.0001	0.0001	0.0001	0.964018	2.61832	8.37419e-05	-13.5437	0.0678851	down	no
87265	j	chr14	-	118608894	118629572	MSTRG.37770.2	5	1629	MSTRG.37770	ENSSSCG00000040730	0.0001	0.0001	0.0001	0.0001	2.22575	0.664963	0.000103777	-13.2342	0.0678904	down	no
236597	u	chr8	-	105993618	105995009	MSTRG.102566.7	2	796	MSTRG.102566	.	0.595096	2.35758	3.36158	0.0001	0.106699	0.039492	43.1623	5.4317	0.067952	up	no
223065	u	chr7	-	84514800	84532012	MSTRG.96234.9	4	779	MSTRG.96234	.	0.0001	0.0001	0.0001	5.75069	0.0001	1.32127	4.24205e-05	-14.5249	0.068032	down	no
148111	u	chr3	+	24235633	24272359	MSTRG.64112.15	3	1365	MSTRG.64112	.	0.03972	0.0001	0.0001	0.933935	0.660005	2.48625	0.00978386	-6.67538	0.0682211	down	no
64101	x	chr13	-	114170538	114228387	MSTRG.27984.4	3	1551	MSTRG.27984	NAALADL2	0.0001	0.0001	0.0001	0.0001	2.19249	0.780989	0.000100889	-13.2749	0.0684187	down	no
114795	u	chr17	-	43645604	43655097	MSTRG.50237.1	5	1280	MSTRG.50237	.	0.0001	0.0001	0.0001	0.029174	0.738689	1.03909	0.000166025	-12.5563	0.0684516	down	no
105537	x	chr16	-	38849712	39372857	MSTRG.46282.8	4	715	MSTRG.46282	RF02160	0.0001	0.0001	0.0001	0.0001	1.41301	5.07494	4.62389e-05	-14.4005	0.0684532	down	no
149128	u	chr3	+	32503711	32504742	MSTRG.64359.3	3	699	MSTRG.64359	.	3.76878	0.0001	1.90075	0.0001	0.0001	0.0001	18898.8	14.206	0.0686225	up	no
4813	u	chr1	-	51250088	51289110	MSTRG.2345.4	4	876	MSTRG.2345	.	0.0001	0.0001	0.0001	0.0001	2.7422	2.37257	5.86525e-05	-14.0574	0.0687197	down	no
220301	u	chr7	+	61488266	61662186	MSTRG.95150.3	5	2849	MSTRG.95150	.	0.0001	0.589293	0.644957	0.0001	0.0001	0.0001	4114.5	12.0065	0.0687644	up	no
154357	u	chr3	-	76101615	76277069	MSTRG.66872.27	4	926	MSTRG.66872	.	2.80782	2.0111	0.0001	0.0001	0.0001	0.0001	16063.4	13.9715	0.0687764	up	no
255337	u	chr9	-	136301336	136332553	MSTRG.110373.1	2	2715	MSTRG.110373	.	0.975016	0.0001	0.486464	0.0001	0.0001	0.0001	4871.93	12.2503	0.0689012	up	no
208600	u	chr6	.	146702335	146702875	MSTRG.90111.1	1	541	MSTRG.90111	.	0.0001	0.0001	0.0001	1.96483	0.233185	1.67191	7.75208e-05	-13.6551	0.0690016	down	no
21044	u	chr1	-	219927966	220019585	MSTRG.9247.12	6	1115	MSTRG.9247	.	1.63819	0.0001	1.65727	0.0001	0.0001	0.0001	10985.2	13.4233	0.0690481	up	no
204987	u	chr6	+	102387786	102455379	MSTRG.88408.6	4	1641	MSTRG.88408	.	0.0001	0.0001	0.0001	1.89903	1.18406	0.0001	9.73017e-05	-13.3272	0.0691816	down	no
121707	x	chr18	+	34360397	34447334	MSTRG.53295.1	2	721	MSTRG.53295	LRRN3	0.0001	0.0001	0.0001	1.61264	0.007977	2.33388	7.58629e-05	-13.6862	0.0692483	down	no
23908	u	chr1	-	248206397	248223880	MSTRG.10397.7	4	1250	MSTRG.10397	.	0.0001	0.0001	0.0001	1.10688	0.953441	0.013624	0.000144652	-12.7551	0.0695045	down	no
241664	i	chr9	+	9897223	9899080	MSTRG.104551.3	2	1082	MSTRG.104551	MAP6	1.3931	0.0001	1.89454	0.0001	0.0001	0.0001	10959.1	13.4198	0.0695164	up	no
143227	u	chr2	+	146026462	146477084	MSTRG.61850.1	3	1294	MSTRG.61850	.	0.0001	2.32841	0.699706	0.0001	0.0001	0.0001	10094	13.3012	0.0696726	up	no
257793	x	chrX	+	22357384	22433803	MSTRG.111333.10	5	1347	MSTRG.111333	ENSSSCG00000034553	0.0001	0.0001	0.0001	0.0001	1.19252	2.10986	9.0841e-05	-13.4263	0.0697883	down	no
4049	u	chr1	+	41601580	41626983	MSTRG.1997.2	3	1347	MSTRG.1997	.	0.0001	0.0001	0.0001	0.977444	0.038572	0.723956	0.000172417	-12.5018	0.0699191	down	no
137239	j	chr2	-	90121589	90255052	MSTRG.59820.22	5	976	MSTRG.59820	SSBP2	0.0001	0.0001	0.0001	2.05551	0.0001	2.83411	6.13533e-05	-13.9925	0.0700953	down	no
191658	u	chr6	-	24072361	24130128	MSTRG.82782.41	3	1445	MSTRG.82782	.	0.0001	0.0001	0.0001	1.19819	2.12415	0.0001	9.02952e-05	-13.435	0.0701127	down	no
69519	u	chr13	+	163488373	163704158	MSTRG.30133.7	2	1161	MSTRG.30133	.	0.0001	0.0001	0.0001	0.0001	1.76642	2.0129	7.93772e-05	-13.6209	0.0702761	down	no
138993	u	chr2	+	109795300	109848832	MSTRG.60356.5	4	1359	MSTRG.60356	.	0.0001	0.0001	0.0001	0.0001	1.75883	1.4493	9.35095e-05	-13.3845	0.0704684	down	no
69735	i	chr13	-	167139497	167156027	MSTRG.30181.10	3	491	MSTRG.30181	ENSSSCG00000039306	2.09917	0.0001	14.4072	0.0001	0.126405	0.047866	94.663	6.56473	0.0705187	up	no
146725	x	chr3	-	16793381	16812388	MSTRG.63437.16	3	617	MSTRG.63437	NUPR2	5.33766	1.84351	0.0001	0.0001	0.0001	0.0001	23937.6	14.547	0.0707413	up	no
6120	u	chr1	-	65647144	65768335	MSTRG.2954.12	4	820	MSTRG.2954	.	0.0001	0.0001	0.0001	0.0001	2.02935	3.29287	5.63664e-05	-14.1148	0.0707414	down	no
138574	o	chr2	+	104700782	104911004	MSTRG.60202.49	3	1150	MSTRG.60202	ENSSSCG00000034091	1.19917	0.0001	1.82403	0.0001	0.0001	0.0001	10077.7	13.2989	0.0708076	up	no
64575	u	chr13	+	119265463	119278158	MSTRG.28142.35	3	1302	MSTRG.28142	.	0.0001	0.0001	0.0001	0.0001	2.24626	1.12011	8.91139e-05	-13.454	0.071055	down	no
142018	x	chr2	+	137683339	137775251	MSTRG.61391.2	3	655	MSTRG.61391	NEUROG1	0.0001	0.0001	0.0001	6.41613	1.57514	0.0001	3.75405e-05	-14.7012	0.0713569	down	no
54222	x	chr13	+	18428748	18464107	MSTRG.24045.5	2	2293	MSTRG.24045	CMTM6	0.0001	0.00044	0.000494	1.08975	0.513671	0.077559	0.000615116	-10.6669	0.0715595	down	no
209073	u	chr6	+	151229861	151237204	MSTRG.90321.1	3	756	MSTRG.90321	.	0.0001	0.0001	0.0001	0.0001	2.11086	3.56399	5.28639e-05	-14.2074	0.0715913	down	no
235868	u	chr8	+	98097129	98193129	MSTRG.102370.26	3	1480	MSTRG.102370	.	1.2898	0.35036	0.286495	8.94656	11.4812	9.92218	0.0634812	-3.97753	0.0717715	down	no
108704	u	chr16	-	68540243	68541249	MSTRG.47423.2	2	610	MSTRG.47423	.	0.0001	0.0001	0.0001	0.0001	2.40781	4.56475	4.30252e-05	-14.5045	0.0719936	down	no
18356	x	chr1	+	186568512	186712799	MSTRG.8056.8	3	490	MSTRG.8056	SLC35F4	0.0001	0.001805	0.0001	0.0001	4.85318	6.57862	0.000175386	-12.4772	0.0721163	down	no
54489	u	chr13	.	20854853	20856626	MSTRG.24015.1	1	1774	MSTRG.24015	.	0.0001	0.0001	0.0001	0.0001	0.575706	1.87408	0.000122455	-12.9955	0.072118	down	no
6295	u	chr1	-	67171682	67197214	MSTRG.3001.11	2	1613	MSTRG.3001	.	0.0001	0.0001	0.0001	0.0001	1.1556	1.47008	0.000114252	-13.0955	0.07233	down	no
177314	u	chr5	-	11599015	11600395	MSTRG.76958.4	2	956	MSTRG.76958	.	0.0001	0.0001	0.0001	0.0001	2.53179	1.90572	6.76039e-05	-13.8525	0.0723433	down	no
164983	j	chr4	+	43707876	43779921	MSTRG.71476.13	5	1172	MSTRG.71476	TRIQK	0.0001	0.0001	0.0001	3.48929	0.0001	0.855589	6.90452e-05	-13.8221	0.0725209	down	no
244202	u	chr9	-	34788972	34801812	MSTRG.105683.1	2	685	MSTRG.105683	.	2.93404	0.0001	2.26021	0.0001	0.0001	0.0001	17314.5	14.0797	0.0725924	up	no
158975	u	chr3	+	115741176	116292712	MSTRG.68611.10	6	838	MSTRG.68611	.	0.0001	0.0001	1.13032	34.0685	15.7257	19.5448	0.0163042	-5.93861	0.0726162	down	no
108516	x	chr16	+	66312761	66484821	MSTRG.47389.10	5	572	MSTRG.47389	SGCD	0.0001	0.0001	0.0001	5.12583	3.21442	0.0001	3.59697e-05	-14.7629	0.0728402	down	no
238855	u	chr8	-	129624279	129664448	MSTRG.103309.10	5	899	MSTRG.103309	.	0.0001	2.9382	1.10626	0.0001	0.0001	0.0001	13481.9	13.7187	0.0729874	up	no
193430	u	chr6	+	42261792	42267143	MSTRG.83731.7	3	2150	MSTRG.83731	.	0.014615	0.0001	0.0001	1.08824	0.672496	0.390307	0.00688736	-7.18183	0.0729942	down	no
107248	i	chr16	-	52259960	52261304	MSTRG.46925.1	1	1345	MSTRG.46925	FBXW11	3.52539	0.045185	0.988075	0.0001	0.042621	0.0001	106.458	6.73414	0.0730943	up	no
57982	u	chr13	-	44735982	44787540	MSTRG.25247.6	3	2788	MSTRG.25247	.	0.00161	0.902405	0.401001	3.52037	2.36482	19.7733	0.0508609	-4.2973	0.0730947	down	no
173257	o	chr4	+	110963730	110970446	MSTRG.75312.3	4	921	MSTRG.75312	C1orf194	0.050967	0.164411	0.0001	5.9886	0.774726	3.39135	0.0212196	-5.55846	0.0731347	down	no
117108	x	chr17	-	59967664	59982327	MSTRG.51374.1	4	877	MSTRG.51374	FAM217B	0.0001	0.0001	0.0001	0.0001	1.85841	2.91876	6.27973e-05	-13.9589	0.0732618	down	no
24326	i	chr1	-	252415325	252426394	MSTRG.10584.1	3	861	MSTRG.10584	PTGR1	0.0001	0.092893	0.0001	8.14551	0.0282	3.54878	0.0079414	-6.97639	0.0733857	down	no
155887	o	chr3	-	91795788	91834234	MSTRG.67415.40	4	1586	MSTRG.67415	ENSSSCG00000022243	0.0001	0.0001	0.0001	0.0001	1.20426	1.42057	0.000114289	-13.095	0.0734792	down	no
251481	o	chr9	-	104796934	104911681	MSTRG.108986.4	5	1725	MSTRG.108986	ENSSSCG00000037278	0.0001	0.0001	0.0001	0.0001	0.628514	1.82453	0.000122292	-12.9974	0.0735253	down	no
254131	x	chr9	-	126349282	126350904	MSTRG.109827.1	2	884	MSTRG.109827	SWT1	0.041885	0.0001	0.0001	3.64894	0.157238	2.23354	0.00696804	-7.16503	0.0735525	down	no
204154	i	chr6	+	95395100	95397296	MSTRG.87882.5	2	1295	MSTRG.87882	ENSSSCG00000003660	1.01668	2.16235	0.0001	0.0001	0.0001	0.0001	10597.1	13.3714	0.0736669	up	no
179797	u	chr5	+	24018422	24024479	MSTRG.77816.7	2	1178	MSTRG.77816	.	0.0001	0.0001	0.0001	2.27326	1.66838	0.0001	7.61085e-05	-13.6816	0.0737106	down	no
22034	u	chr1	+	231208786	231298891	MSTRG.9659.85	5	1231	MSTRG.9659	.	0.0001	0.0001	0.0001	2.61755	0.0001	1.23077	7.7954e-05	-13.647	0.0737858	down	no
27904	u	chr10	+	9914215	9917401	MSTRG.12271.2	4	2056	MSTRG.12271	.	0.0001	0.0001	0.0001	1.67453	0.675082	0.0001	0.000127675	-12.9352	0.0738145	down	no
88576	u	chr14	+	130695162	130698088	MSTRG.38452.2	3	1535	MSTRG.38452	.	0.0001	0.0001	0.0001	0.0001	1.90918	0.836094	0.000109275	-13.1598	0.0738847	down	no
13445	x	chr1	-	135997413	136121124	MSTRG.6053.15	4	662	MSTRG.6053	AQR	3.71467	2.49996	0.0001	0.0001	0.0001	0.0001	20715.8	14.3384	0.0739009	up	no
128611	x	chr2	-	28366900	28392393	MSTRG.56312.9	6	1373	MSTRG.56312	RF00026	1.21067	0.0001	1.25991	0.0001	0.0001	0.0001	8235.62	13.0077	0.0739052	up	no
77478	u	chr14	-	38812318	38823694	MSTRG.33865.2	3	657	MSTRG.33865	.	0.0001	0.0001	0.0001	2.72869	4.12511	0.0001	4.37707e-05	-14.4797	0.0740839	down	no
6466	u	chr1	-	69963586	70222809	MSTRG.3122.7	5	836	MSTRG.3122	.	0.07606	0.0001	0.0001	3.66464	2.4432	1.79341	0.00965164	-6.69501	0.0741478	down	no
54030	u	chr13	-	16615403	16771435	MSTRG.23900.1	6	1266	MSTRG.23900	.	2.50752	1.91909	0.0001	0.0001	0.006133	0.0001	698.991	9.44913	0.0743659	up	no
122666	u	chr18	+	44289243	44322234	MSTRG.53677.4	4	1422	MSTRG.53677	.	0.0001	0.0001	0.0001	0.0001	1.49889	1.37861	0.000104254	-13.2276	0.0743885	down	no
90361	u	chr15	+	9612981	9714049	MSTRG.39370.2	3	1184	MSTRG.39370	.	0.0001	0.0001	0.0001	2.34002	1.564	0.0001	7.68419e-05	-13.6677	0.0744951	down	no
17309	u	chr1	+	178461481	178464482	MSTRG.7682.5	2	1117	MSTRG.7682	.	0.0001	0.0001	0.0001	3.53347	0.879783	0.0001	6.79756e-05	-13.8446	0.0746686	down	no
266026	x	chrX	-	120264096	120361049	MSTRG.115453.6	5	1205	MSTRG.115453	RF02117	0.0001	0.0001	0.0001	0.0001	2.19374	1.2195	8.78904e-05	-13.4739	0.0746885	down	no
12368	j	chr1	+	128653715	128655552	MSTRG.5622.3	4	1073	MSTRG.5622	CDAN1	0.0001	0.0001	0.0001	2.01658	2.16843	0.0001	7.16827e-05	-13.768	0.0747326	down	no
191652	u	chr6	-	24024805	24130128	MSTRG.82782.35	3	1484	MSTRG.82782	.	0.0001	0.0001	0.0001	2.07749	1.0737	0.0001	9.51991e-05	-13.3587	0.0747379	down	no
100107	u	chr15	.	117585126	117586000	MSTRG.43561.1	1	875	MSTRG.43561	.	0.0001	0.008103	0.0001	2.35826	0.26841	1.21311	0.00216237	-8.85317	0.0747454	down	no
182161	u	chr5	+	49160745	49183697	MSTRG.78906.9	3	1457	MSTRG.78906	.	0.0001	0.0001	0.0001	2.71216	0.0001	0.658841	8.89917e-05	-13.456	0.0748525	down	no
161778	u	chr4	+	11008779	11042704	MSTRG.70033.1	5	1617	MSTRG.70033	.	0.565897	0.0001	1.39976	0.0001	0.0001	0.0001	6552.53	12.6778	0.0749477	up	no
217573	u	chr7	.	40459540	40460646	MSTRG.93724.1	1	1107	MSTRG.93724	.	0.0001	0.0001	0.0001	3.37611	0.0001	0.982157	6.88332e-05	-13.8265	0.0750132	down	no
37982	u	chr11	-	21387975	21456768	MSTRG.16447.3	5	704	MSTRG.16447	.	0.0001	0.0001	0.0001	4.59503	2.04644	0.0001	4.517e-05	-14.4343	0.0750207	down	no
235237	u	chr8	+	88769604	88936658	MSTRG.102097.4	5	1354	MSTRG.102097	.	0.0001	0.280376	0.266895	5.99355	6.16922	6.22898	0.0297618	-5.0704	0.0750733	down	no
62217	u	chr13	-	90196242	90231487	MSTRG.27063.3	4	478	MSTRG.27063	.	0.0001	0.0001	0.0001	0.0001	3.90504	4.54446	3.55046e-05	-14.7816	0.0751902	down	no
167537	u	chr4	-	74380798	74392821	MSTRG.72910.3	4	864	MSTRG.72910	.	0.00146	0.0001	0.0001	2.81407	1.59744	0.076207	0.000369899	-11.4006	0.075257	down	no
59094	x	chr13	-	57884495	58102757	MSTRG.25682.1	4	822	MSTRG.25682	CNTN6	0.0001	1.3113	2.43357	0.0001	0.0001	0.0001	12483.2	13.6077	0.0753247	up	no
2515	u	chr1	+	23703914	24074460	MSTRG.1203.13	5	1586	MSTRG.1203	.	1.01415	1.50864	0.0001	0.0001	0.0001	0.0001	8409.64	13.0378	0.0753365	up	no
213613	x	chr7	+	15474898	15533631	MSTRG.92223.1	2	443	MSTRG.92223	MBOAT1	0.0001	0.189822	0.0001	9.40977	1.47651	6.19811	0.0111226	-6.49037	0.0754628	down	no
250313	j	chr9	+	91981753	91986818	MSTRG.108508.4	4	629	MSTRG.108508	NUPL2	1.61964	2.09967	0.571379	0.0001	0.011751	0.0001	359.023	8.48793	0.075464	up	no
88452	i	chr14	-	129572147	129574089	MSTRG.38498.3	2	1502	MSTRG.38498	INPP5F	0.0001	0.0001	0.0001	0.0001	0.597024	2.16063	0.000108784	-13.1662	0.075469	down	no
244100	x	chr9	+	33358008	33420079	MSTRG.105639.18	6	558	MSTRG.105639	MMP3	0.0001	0.0001	0.0001	7.03172	1.71221	0.0001	3.43091e-05	-14.831	0.0755097	down	no
193179	u	chr6	-	38703587	38731066	MSTRG.83461.1	2	1537	MSTRG.83461	.	0.0001	0.0001	0.0001	1.01506	0.0001	1.81004	0.000106187	-13.2011	0.0755768	down	no
131229	u	chr2	+	57704462	57711569	MSTRG.57405.1	2	1518	MSTRG.57405	.	0.0001	0.0001	0.0001	1.33122	1.57192	0.0001	0.000103333	-13.2404	0.0759708	down	no
159026	o	chr3	-	116821687	117198979	MSTRG.68763.43	6	1241	MSTRG.68763	TDRD15	0.0001	0.0001	0.0001	0.0001	0.867675	2.39966	9.18151e-05	-13.4109	0.0761993	down	no
251705	u	chr9	-	106208361	106451427	MSTRG.108927.2	5	1197	MSTRG.108927	.	0.04056	0.0001	0.0001	2.99767	1.0218	0.701345	0.0086341	-6.85574	0.0762626	down	no
27193	u	chr10	+	806060	818145	MSTRG.11983.6	3	1030	MSTRG.11983	.	2.62576	1.24464	0.0001	0.0001	0.0001	0.0001	12901.7	13.6553	0.0763376	up	no
80095	u	chr14	+	55733194	55749154	MSTRG.35089.6	4	1144	MSTRG.35089	.	0.0001	2.01649	0.926761	0.0001	0.0001	0.0001	9811.16	13.2602	0.076424	up	no
125730	j	chr2	+	7830946	7842864	MSTRG.55045.3	4	1315	MSTRG.55045	BAD	10.7684	2.63077	10.0032	0.024373	0.041739	1.21238	18.3046	4.19414	0.0765531	up	no
40754	u	chr11	-	64065056	64073288	MSTRG.18009.4	3	846	MSTRG.18009	.	0.0001	1.2071	2.33479	0.0001	0.0001	0.0001	11806.6	13.5273	0.0765884	up	no
146615	x	chr3	+	16181407	16263218	MSTRG.63403.3	7	2004	MSTRG.63403	TMEM248	0.018476	0.0001	0.0001	0.75306	1.49985	0.110601	0.0079018	-6.9836	0.0765892	down	no
263271	x	chrX	-	93697262	93982622	MSTRG.114203.15	5	1524	MSTRG.114203	ENSSSCG00000030951	0.058029	0.320718	0.0001	7.38464	3.37569	2.15016	0.0293441	-5.09079	0.0765909	down	no
173440	u	chr4	+	111729126	111806650	MSTRG.75064.11	4	932	MSTRG.75064	.	0.0001	0.0001	0.0001	0.0001	1.16686	3.13956	6.96618e-05	-13.8093	0.0766392	down	no
236394	o	chr8	-	103953241	104191529	MSTRG.102513.7	4	1576	MSTRG.102513	ENSSSCG00000037327	0.0001	0.0001	0.0001	0.0001	1.67198	0.867166	0.000118145	-13.0472	0.0767116	down	no
152005	u	chr3	-	54014998	54017871	MSTRG.65669.1	2	1828	MSTRG.65669	.	0.0001	0.0001	0.0001	0.0001	1.0572	1.09382	0.000139462	-12.8078	0.0768702	down	no
163121	u	chr4	+	25904370	26093438	MSTRG.70687.4	8	1705	MSTRG.70687	.	3.14071	3.50619	1.60892	0.0001	0.182987	0.0001	45.0677	5.49402	0.0769882	up	no
67475	u	chr13	.	140952268	140953859	MSTRG.29191.1	1	1592	MSTRG.29191	.	0.0001	0.0001	0.0001	0.0001	1.76427	0.751924	0.000119223	-13.0341	0.0770117	down	no
161918	u	chr4	+	13007166	13007868	MSTRG.70062.1	1	703	MSTRG.70062	.	0.0001	0.0001	0.0001	0.0001	1.82122	3.7812	5.35473e-05	-14.1888	0.0770764	down	no
5874	u	chr1	+	62509194	62516657	MSTRG.2803.2	3	1548	MSTRG.2803	.	0.0001	0.0001	0.0001	0.0001	1.74411	0.831614	0.000116468	-13.0678	0.077158	down	no
163015	u	chr4	+	23660149	23722656	MSTRG.70632.6	4	1166	MSTRG.70632	.	0.0001	0.0001	0.0001	0.0001	2.3329	1.07369	8.8062e-05	-13.4711	0.0773046	down	no
21383	i	chr1	+	223740654	223746770	MSTRG.9391.1	3	2268	MSTRG.9391	KLF9	0.0001	0.029041	0.0001	0.0001	4.17531	0.907166	0.00575318	-7.44142	0.0773679	down	no
43395	i	chr12	-	5749804	5752647	MSTRG.19191.1	2	1582	MSTRG.19191	RECQL5	0.0001	1.15375	0.843689	0.0001	0.0001	0.0001	6658.47	12.701	0.0773866	up	no
75633	u	chr14	+	24249115	24249402	MSTRG.33118.1	1	288	MSTRG.33118	.	0.128565	0.0001	0.0001	26.9766	3.32185	0.0001	0.00424987	-7.87836	0.0774672	down	no
161762	u	chr4	+	10880821	10887181	MSTRG.70028.1	3	1941	MSTRG.70028	.	0.001276	0.006753	0.0001	2.57992	0.702076	0.0001	0.00247677	-8.65732	0.0775257	down	no
14255	u	chr1	+	144788404	144821614	MSTRG.6370.4	3	894	MSTRG.6370	.	2.51561	1.82274	0.0001	0.0001	0.0001	0.0001	14461.5	13.8199	0.0775583	up	no
106969	u	chr16	+	50425280	50430343	MSTRG.46720.4	6	1197	MSTRG.46720	.	0.0001	0.0001	0.0001	2.48557	0.0001	1.22888	8.07635e-05	-13.5959	0.0776215	down	no
77303	u	chr14	-	37379956	37465973	MSTRG.33975.19	4	1203	MSTRG.33975	.	0.0001	0.0001	0.016602	4.3428	0.0001	2.19955	0.00256815	-8.60505	0.077623	down	no
151797	x	chr3	+	52365463	52367176	MSTRG.65578.7	3	502	MSTRG.65578	IL1R2	4.59575	0.0001	2.26645	0.0001	0.0001	0.0001	22874.4	14.4814	0.0777398	up	no
165244	u	chr4	+	47162285	47200541	MSTRG.71540.1	3	1181	MSTRG.71540	.	0.0001	0.0001	0.0001	0.0001	2.29644	1.04182	8.98646e-05	-13.4419	0.0778172	down	no
84411	u	chr14	-	94061351	94094706	MSTRG.36737.1	4	1131	MSTRG.36737	.	0.0001	0.0001	0.0001	0.0001	1.6065	1.8121	8.77527e-05	-13.4762	0.0778757	down	no
232015	u	chr8	-	57623344	57796270	MSTRG.100623.4	3	1244	MSTRG.100623	.	0.0001	1.49269	1.0394	0.0001	0.0001	0.0001	8440.64	13.0431	0.0782844	up	no
204566	u	chr6	-	98415280	98418264	MSTRG.88085.4	2	802	MSTRG.88085	.	0.0001	0.0001	0.0001	2.65388	2.63586	0.0001	5.67124e-05	-14.106	0.0783376	down	no
129200	o	chr2	-	36306379	36529288	MSTRG.56443.3	3	1019	MSTRG.56443	RF00001	1.51992	0.0001	1.57682	0.0001	0.0001	0.0001	10322.8	13.3335	0.0783484	up	no
129205	o	chr2	-	36311813	36529292	MSTRG.56443.7	4	2281	MSTRG.56443	RF00001	0.0001	0.0001	0.0001	0.0001	0.95766	0.732217	0.000177517	-12.4598	0.0783936	down	no
84139	u	chr14	.	91013316	91014993	MSTRG.36596.1	1	1678	MSTRG.36596	.	0.604462	0.0001	1.20138	0.0001	0.0001	0.0001	6019.82	12.5555	0.0785082	up	no
264926	i	chrX	+	109371063	109375079	MSTRG.114962.2	4	1843	MSTRG.114962	GPC4	0.492303	2.48451	0.0001	0.0001	0.007351	0.0001	394.241	8.62293	0.0785426	up	no
29466	x	chr10	-	21106674	21201112	MSTRG.12951.11	4	1493	MSTRG.12951	NEK7	0.737033	0.222137	4.53852	0.233633	0.056762	0.018162	17.8174	4.15522	0.0785749	up	no
162901	x	chr4	-	21792845	21918170	MSTRG.70560.2	3	607	MSTRG.70560	RAD21	0.0001	0.0001	0.0001	0.0001	3.18609	3.12202	4.75571e-05	-14.36	0.0786498	down	no
115542	i	chr17	+	48613775	48618664	MSTRG.50808.3	3	1183	MSTRG.50808	TP53RK	0.0001	0.0001	0.0001	0.0001	1.37822	1.84501	9.30714e-05	-13.3913	0.0791124	down	no
93246	i	chr15	+	47837354	47837628	MSTRG.40662.1	1	275	MSTRG.40662	ENSSSCG00000015814	0.0001	0.0001	0.0001	3.3174	0.0001	11.6361	2.00621e-05	-15.6052	0.079141	down	no
33922	u	chr10	-	59178866	59192052	MSTRG.14833.7	3	929	MSTRG.14833	.	0.0001	0.0001	0.0001	1.9582	2.5265	0.0001	6.68925e-05	-13.8678	0.0792545	down	no
1003	u	chr1	-	9339137	9341496	MSTRG.581.3	2	1730	MSTRG.581	.	1.26576	0.0001	0.659473	0.0001	0.0001	0.0001	6417.78	12.6479	0.0794076	up	no
4582	u	chr1	+	48524530	48591007	MSTRG.2272.15	4	1165	MSTRG.2272	.	0.0001	0.0001	0.0001	3.07075	0.836272	0.0001	7.67829e-05	-13.6689	0.0794397	down	no
233668	i	chr8	+	73938102	73938355	MSTRG.101508.1	1	254	MSTRG.101508	FRAS1	0.0001	0.0001	0.0001	7.71685	0.0001	8.54368	1.84495e-05	-15.7261	0.0797692	down	no
232102	u	chr8	.	59042655	59043578	MSTRG.100651.1	1	924	MSTRG.100651	.	0.0001	0.0001	0.0001	3.38265	0.0001	1.35359	6.33401e-05	-13.9465	0.079929	down	no
83576	i	chr14	.	86870152	86871093	MSTRG.36395.1	1	942	MSTRG.36395	GRID1	1.08932	0.0001	2.05421	0.0001	0.0001	0.0001	10478.7	13.3552	0.0800861	up	no
16843	u	chr1	+	172326707	172411663	MSTRG.7492.3	4	1429	MSTRG.7492	.	0.0001	0.0001	0.0001	0.0001	1.06801	1.55915	0.000114188	-13.0963	0.0801235	down	no
163119	u	chr4	+	25904349	26091939	MSTRG.70687.3	6	1000	MSTRG.70687	.	0.0001	0.129613	0.0001	3.47499	2.97289	2.21009	0.0149935	-6.05952	0.08023	down	no
253711	u	chr9	-	123454259	123457486	MSTRG.109680.12	2	1154	MSTRG.109680	.	0.0001	0.0001	0.0001	0.0001	2.19399	1.09545	9.11983e-05	-13.4206	0.0802593	down	no
107819	o	chr16	-	59857343	60073692	MSTRG.47111.6	6	1978	MSTRG.47111	RF01210	0.0001	0.0001	0.0001	0.0001	1.00344	0.885619	0.000158801	-12.6205	0.0805448	down	no
47380	u	chr12	-	30769591	30776144	MSTRG.20830.4	4	1718	MSTRG.20830	.	0.919271	1.24242	0.0001	0.0001	0.0001	0.0001	7205.96	12.815	0.080604	up	no
27894	u	chr10	-	9869257	9908706	MSTRG.12268.1	3	2862	MSTRG.12268	.	0.0001	0.0001	0.0001	0.0001	0.723431	0.586018	0.000229087	-12.0918	0.0806431	down	no
141797	u	chr2	.	136055308	136056287	MSTRG.61317.1	1	980	MSTRG.61317	.	0.0001	0.0001	0.0001	0.0001	1.63433	2.17161	7.8822e-05	-13.631	0.0806869	down	no
58910	u	chr13	-	55326458	55642250	MSTRG.25623.6	4	1522	MSTRG.25623	.	0.0001	0.0001	0.0001	0.0001	1.09048	1.36139	0.00012235	-12.9967	0.0806938	down	no
223592	x	chr7	+	90197803	90227617	MSTRG.96606.2	4	1295	MSTRG.96606	ENSSSCG00000032851	0.0001	0.0001	0.0001	2.55876	0.839421	0.0001	8.82799e-05	-13.4676	0.080836	down	no
21621	i	chr1	.	227600408	227606729	MSTRG.9495.1	1	6322	MSTRG.9495	RORB	2.96464	1.14745	3.53107	0.0001	0.245217	0.232144	16.0079	4.00071	0.0810218	up	no
78191	j	chr14	+	42927275	42930511	MSTRG.34245.5	2	2773	MSTRG.34245	SGSM1	0.081259	0.037094	0.0001	0.350566	0.52821	3.36771	0.0278944	-5.16388	0.0811262	down	no
112209	u	chr17	-	26468129	26470550	MSTRG.49193.1	2	886	MSTRG.49193	.	0.0001	0.0001	0.0001	1.39987	1.09623	0.013246	0.000119553	-13.0301	0.0811436	down	no
1657	u	chr1	+	15445493	15460725	MSTRG.864.3	3	997	MSTRG.864	.	0.0001	0.0001	0.0001	0.0001	1.52127	2.19239	8.07806e-05	-13.5956	0.0812668	down	no
33283	i	chr10	-	52863419	52866504	MSTRG.14583.1	2	966	MSTRG.14583	DNAJC1	0.0001	0.0001	0.0001	0.0001	2.05734	1.7785	7.82078e-05	-13.6423	0.0814185	down	no
241272	i	chr9	+	7608820	7609772	MSTRG.104435.1	1	953	MSTRG.104435	FCHSD2	0.0001	0.0001	0.0001	3.21023	1.30644	0.0001	6.64191e-05	-13.878	0.0814871	down	no
70267	u	chr13	-	175166603	175289006	MSTRG.30391.1	3	904	MSTRG.30391	.	0.0001	2.02199	1.3394	0.0001	0.0001	0.0001	11204.9	13.4518	0.0815562	up	no
51161	x	chr12	-	52326412	52379184	MSTRG.22587.5	7	1286	MSTRG.22587	RF00614	0.0001	0.0001	0.0001	0.0001	0.831471	2.07353	0.000103267	-13.2413	0.0816002	down	no
238854	u	chr8	-	129624266	129664756	MSTRG.103309.9	4	1033	MSTRG.103309	.	3.20494	2.07637	0.035742	0.050897	0.018854	0.051612	43.8112	5.45323	0.0817496	up	no
215191	j	chr7	+	24215490	24217972	MSTRG.92802.1	6	1051	MSTRG.92802	RNF5	0.0001	0.0001	0.0001	0.0001	2.20657	1.32114	8.50384e-05	-13.5215	0.0818765	down	no
69003	u	chr13	+	157855731	157887652	MSTRG.29933.12	4	705	MSTRG.29933	.	0.0001	0.0001	0.005355	0.975814	1.62704	1.31089	0.00141936	-9.46054	0.0819004	down	no
45534	x	chr12	-	19681228	19702542	MSTRG.20160.1	2	422	MSTRG.20160	RF00004	0.02059	0.0001	0.0001	2.85561	2.43013	1.39688	0.00311106	-8.32838	0.0820495	down	no
40138	x	chr11	-	55082944	55388930	MSTRG.17723.2	3	1351	MSTRG.17723	ENSSSCG00000035248	0.0001	0.0001	0.0001	0.0001	2.08733	0.689965	0.000108015	-13.1765	0.0822226	down	no
68175	u	chr13	-	149265368	149508267	MSTRG.29666.2	4	1281	MSTRG.29666	.	0.0001	0.0001	0.0001	0.0001	1.54581	1.31371	0.000104909	-13.2186	0.0823675	down	no
191479	o	chr6	+	21172458	21517380	MSTRG.82672.11	5	527	MSTRG.82672	RF00026	29.1288	4.39821	0.0001	0.0001	0.0001	0.261728	128.001	7.00001	0.0823919	up	no
6096	u	chr1	+	65216874	65279971	MSTRG.2943.10	4	761	MSTRG.2943	.	0.0001	0.0001	0.0001	0.0001	1.90545	2.91839	6.21898e-05	-13.973	0.0824272	down	no
116651	u	chr17	-	56317268	56671039	MSTRG.51089.12	4	826	MSTRG.51089	.	0.0001	0.0001	0.0001	3.41433	0.0001	1.66214	5.90951e-05	-14.0466	0.0824659	down	no
42814	u	chr12	-	2620355	2621165	MSTRG.19004.1	1	811	MSTRG.19004	.	0.0001	0.0001	0.0001	0.0001	2.74368	1.7993	6.60345e-05	-13.8864	0.0825113	down	no
21188	x	chr1	-	221632254	221635671	MSTRG.9289.1	3	617	MSTRG.9289	PGM5	0.0001	0.0001	0.0001	0.0001	3.15167	2.77359	5.06298e-05	-14.2697	0.0827671	down	no
221149	x	chr7	+	68716200	68782898	MSTRG.95438.13	4	1028	MSTRG.95438	SCFD1	1.66682	1.8327	0.0001	0.0001	0.0001	0.0001	11665.4	13.51	0.0828942	up	no
87347	u	chr14	-	119718949	119764443	MSTRG.37935.10	5	1967	MSTRG.37935	.	0.0001	0.781445	0.231954	8.03727	8.0111	7.8783	0.0423585	-4.5612	0.0830113	down	no
244523	u	chr9	+	37278351	37279994	MSTRG.105793.1	2	1154	MSTRG.105793	.	0.0001	0.0001	0.0001	0.0001	1.66602	1.47166	9.5609e-05	-13.3525	0.0831313	down	no
155043	u	chr3	+	81498275	81587635	MSTRG.67115.24	5	684	MSTRG.67115	.	0.0001	0.0001	0.0001	2.79325	0.0001	3.00385	5.17491e-05	-14.2381	0.0832444	down	no
145532	u	chr3	-	8577924	8578639	MSTRG.62753.2	2	456	MSTRG.62753	.	0.0001	0.0001	0.0001	3.67425	0.0001	4.93229	3.48568e-05	-14.8082	0.0832815	down	no
16906	u	chr1	.	173705816	173706866	MSTRG.7539.1	1	1051	MSTRG.7539	.	3.93931	0.109289	1.70776	0.145681	0.026816	0.048255	26.0761	4.70466	0.0832878	up	no
36617	u	chr11	-	10929260	10952973	MSTRG.15923.15	2	685	MSTRG.15923	.	0.0001	0.0001	0.0001	4.44979	1.73157	0.0001	4.85322e-05	-14.3307	0.0833207	down	no
43146	i	chr12	-	4847684	4856791	MSTRG.19371.11	2	3591	MSTRG.19371	ENSSSCG00000037376	0.0001	0.0001	0.0001	0.589842	0.526461	0.0001	0.00026872	-11.8616	0.083371	down	no
188274	u	chr5	-	102698834	102909864	MSTRG.81412.42	2	1127	MSTRG.81412	.	0.0001	0.0001	0.0001	0.0001	2.26356	0.998279	9.197e-05	-13.4085	0.0834023	down	no
103214	u	chr16	-	16535850	16544698	MSTRG.45325.8	3	912	MSTRG.45325	.	0.0001	0.0001	0.0001	3.07079	1.48449	0.0001	6.58562e-05	-13.8903	0.083497	down	no
42837	i	chr12	+	2880677	2881821	MSTRG.19019.2	2	1125	MSTRG.19019	RBFOX3	0.0001	0.0001	0.0001	2.57047	0.0001	1.12044	8.12784e-05	-13.5868	0.0836802	down	no
78194	i	chr14	.	42934756	42935850	MSTRG.34254.1	1	1095	MSTRG.34254	SGSM1	0.0001	0.0001	0.0001	1.39747	0.0001	2.15924	8.43454e-05	-13.5333	0.0838023	down	no
244575	u	chr9	-	38052883	38058601	MSTRG.105824.15	2	1093	MSTRG.105824	.	0.0001	0.0001	0.0001	2.26956	1.44534	0.0001	8.07538e-05	-13.5961	0.0838031	down	no
10069	u	chr1	+	109763537	109778388	MSTRG.4818.2	3	1109	MSTRG.4818	.	1.53427	1.67778	0.0001	0.0001	0.0001	0.0001	10707.2	13.3863	0.0840286	up	no
220013	x	chr7	+	59414227	59423970	MSTRG.94908.3	5	1641	MSTRG.94908	PML	0.0001	0.0001	0.0001	0.0001	1.00338	1.16713	0.00013821	-12.8209	0.0844261	down	no
100646	u	chr15	+	121804103	121974551	MSTRG.43802.7	3	619	MSTRG.43802	.	0.0001	0.0001	0.0001	0.0001	2.17505	3.57503	5.21723e-05	-14.2264	0.08472	down	no
179980	x	chr5	-	26829422	26894032	MSTRG.78016.18	4	2633	MSTRG.78016	ENSSSCG00000032935	0.0001	0.0001	0.0001	0.0001	0.457848	0.898719	0.00022113	-12.1428	0.0847493	down	no
96590	u	chr15	-	81324574	81326973	MSTRG.42162.4	2	1786	MSTRG.42162	.	0.0001	0.0001	0.0001	0.0001	0.818401	1.16231	0.000151453	-12.6888	0.0848809	down	no
27206	x	chr10	+	806117	987799	MSTRG.11983.18	4	1401	MSTRG.11983	RGS2	0.0001	0.0001	0.0001	0.79367	0.0001	1.92549	0.000110324	-13.146	0.0848965	down	no
13664	u	chr1	.	137696163	137697191	MSTRG.5959.1	1	1029	MSTRG.5959	.	0.0001	0.0001	0.0001	3.1106	0.0001	0.966995	7.3571e-05	-13.7305	0.084905	down	no
5905	u	chr1	-	63086037	63104727	MSTRG.2819.12	3	1267	MSTRG.2819	.	1.53848	2.92008	0.911912	2.74801	0.249072	83.8403	0.0618451	-4.0152	0.0849425	down	no
170175	i	chr4	-	94586353	94587967	MSTRG.74115.1	2	726	MSTRG.74115	GBA	0.0001	0.0001	0.0001	0.0001	1.3954	3.5292	6.09175e-05	-14.0028	0.0849802	down	no
18352	x	chr1	+	186568487	186779025	MSTRG.8056.2	4	1364	MSTRG.8056	SLC35F4	3.05483	0.252761	5.09813	0.213689	0.166185	0.0001	22.1218	4.4674	0.085056	up	no
107440	u	chr16	-	54970852	54974084	MSTRG.47041.4	4	1412	MSTRG.47041	.	0.833254	1.65783	0.0001	0.0001	0.0001	0.0001	8303.93	13.0196	0.0850849	up	no
16743	u	chr1	+	170166850	170299792	MSTRG.7509.12	4	604	MSTRG.7509	.	0.901975	0.0001	0.276519	16.3769	5.39527	13.4483	0.0334633	-4.90127	0.0850886	down	no
138458	u	chr2	-	103664494	103712675	MSTRG.60348.5	8	2649	MSTRG.60348	.	0.0001	0.016604	0.0001	0.0001	1.20987	1.61904	0.0059399	-7.39535	0.0851399	down	no
141970	u	chr2	+	137281883	137442817	MSTRG.61356.4	3	899	MSTRG.61356	.	0.0001	0.0001	0.0001	0.0001	1.39305	2.54623	7.61541e-05	-13.6807	0.0851404	down	no
102687	i	chr16	+	5786475	5788916	MSTRG.45054.1	2	821	MSTRG.45054	RETREG1	0.0001	0.0001	0.0001	0.0001	1.10176	3.28598	6.83708e-05	-13.8363	0.0851935	down	no
58287	u	chr13	.	48078451	48079862	MSTRG.25416.1	1	1412	MSTRG.25416	.	0.0001	0.0001	0.0001	1.43552	0.0001	1.32332	0.000108737	-13.1669	0.0853983	down	no
13170	u	chr1	+	132503539	132587210	MSTRG.5838.13	5	1053	MSTRG.5838	.	0.0001	0.0001	0.0001	2.95392	0.989942	0.0001	7.60657e-05	-13.6824	0.0854427	down	no
241320	i	chr9	+	7921332	7922006	MSTRG.104595.2	1	675	MSTRG.104595	FAM168A	0.0001	0.014286	0.0001	1.85826	0.149401	2.34091	0.00333121	-8.22974	0.0859184	down	no
166113	x	chr4	-	61715749	61884797	MSTRG.72261.15	4	2016	MSTRG.72261	JPH1	0.05423	1.36397	0.750782	0.00267	0.0001	0.028088	70.2891	6.13523	0.0859388	up	no
119431	x	chr18	-	12297557	12324154	MSTRG.52290.1	4	856	MSTRG.52290	PTN	0.0001	0.0001	0.0001	3.78012	1.08213	0.0001	6.16986e-05	-13.9844	0.0859438	down	no
69121	u	chr13	.	158530286	158531383	MSTRG.29962.1	1	1098	MSTRG.29962	.	0.0001	1.89203	0.832869	0.0001	0.0001	0.0001	9083.33	13.149	0.0859685	up	no
255230	u	chr9	+	134861511	134863673	MSTRG.110260.1	2	1765	MSTRG.110260	.	0.63984	0.0001	0.936656	0.0001	0.0001	0.0001	5255.32	12.3596	0.0860535	up	no
192479	u	chr6	-	30372771	30387515	MSTRG.82930.2	3	1366	MSTRG.82930	.	0.683252	0.149339	2.22489	0.0001	0.042106	0.0001	72.2707	6.17534	0.0862122	up	no
137811	o	chr2	-	96801747	97423739	MSTRG.60032.14	8	1780	MSTRG.60032	ENSSSCG00000020650	0.0001	0.0001	0.0001	0.0001	1.05168	0.902017	0.000153547	-12.669	0.08629	down	no
69630	u	chr13	-	165489544	165747501	MSTRG.30205.9	5	928	MSTRG.30205	.	0.0001	0.0001	0.01397	5.01997	2.76584	0.0001	0.00181995	-9.10188	0.086318	down	no
17123	u	chr1	+	175902047	175928058	MSTRG.7618.12	4	1172	MSTRG.7618	.	0.0001	0.017853	0.0001	1.7911	1.51418	0.191896	0.00516216	-7.59781	0.086416	down	no
189834	u	chr6	+	11004416	11076338	MSTRG.82077.21	3	1139	MSTRG.82077	.	0.0001	0.0001	0.0001	0.0001	1.07516	1.9627	9.87505e-05	-13.3059	0.0868942	down	no
152476	o	chr3	+	57243222	57260074	MSTRG.65849.1	4	714	MSTRG.65849	ENSSSCG00000036224	0.0001	0.0001	0.0001	0.0001	1.89033	2.95689	6.18899e-05	-13.9799	0.0869117	down	no
4297	u	chr1	-	44148515	44150313	MSTRG.2124.1	2	1173	MSTRG.2124	.	0.0001	1.48644	0.924648	0.0001	0.0001	0.0001	8037.3	12.9725	0.0873109	up	no
164082	u	chr4	.	35935757	35936609	MSTRG.70994.1	1	853	MSTRG.70994	.	0.0001	0.0001	0.0001	3.54377	0.0001	1.18592	6.34277e-05	-13.9445	0.0873333	down	no
193175	u	chr6	+	38565128	38571673	MSTRG.83458.4	3	765	MSTRG.83458	.	0.0001	0.0001	0.0001	2.5228	2.46281	0.0001	6.0172e-05	-14.0205	0.0873467	down	no
207413	u	chr6	+	133323056	133331688	MSTRG.89570.3	4	744	MSTRG.89570	.	2.50888	4.30144	0.0001	0.0001	0.014187	0.0001	473.373	8.88683	0.0874152	up	no
141224	i	chr2	-	131286354	131287902	MSTRG.61111.5	2	846	MSTRG.61111	FBN2	0.0001	0.0001	0.0001	0.0001	1.96386	2.09694	7.38754e-05	-13.7245	0.0875656	down	no
104545	i	chr16	.	29692735	29693574	MSTRG.45976.1	1	840	MSTRG.45976	HCN1	0.0001	0.0001	0.0001	3.57792	0.0001	1.21126	6.26398e-05	-13.9626	0.087569	down	no
83587	i	chr14	.	86942279	86943163	MSTRG.36405.1	1	885	MSTRG.36405	GRID1	1.76446	0.0001	1.46894	0.0001	0.0001	0.0001	10778.3	13.3958	0.0877025	up	no
100653	x	chr15	+	121804140	122332743	MSTRG.43802.15	5	1097	MSTRG.43802	RF00026	0.0001	0.0001	0.0001	2.71759	0.95539	0.0001	8.16752e-05	-13.5797	0.0877518	down	no
219371	i	chr7	.	55586355	55587788	MSTRG.95029.1	1	1434	MSTRG.95029	ZNF710	1.02852	0.0001	0.954493	0.0001	0.0001	0.0001	6610.38	12.6905	0.0878274	up	no
34000	x	chr10	-	59885341	59893028	MSTRG.14972.5	3	857	MSTRG.14972	ENSSSCG00000011117	0.0001	0.0001	0.0001	0.0001	2.00136	1.96902	7.55576e-05	-13.6921	0.0880212	down	no
174665	i	chr4	-	124402863	124404376	MSTRG.75777.2	2	905	MSTRG.75777	EVI5	0.0001	0.028652	0.0001	1.60166	3.24807	0.061698	0.00587447	-7.41133	0.0880452	down	no
49399	u	chr12	+	44341355	44346177	MSTRG.21844.1	3	1599	MSTRG.21844	.	1.1e-05	0.033066	0.0001	1.77626	0.86211	0.444828	0.0107606	-6.5381	0.0881276	down	no
57181	i	chr13	-	36561610	36563647	MSTRG.24981.3	3	1631	MSTRG.24981	CACNA2D3	0.0001	0.0001	0.0001	0.0001	1.09406	0.99067	0.000143897	-12.7627	0.0882686	down	no
30958	i	chr10	-	32828410	32839087	MSTRG.13745.1	2	928	MSTRG.13745	UBAP2	1.13767	0.0001	1.77292	0.0001	0.0001	0.0001	9702.3	13.2441	0.0882862	up	no
225499	u	chr7	+	104352379	104359772	MSTRG.97266.15	3	995	MSTRG.97266	.	0.257354	0.0001	0.0001	4.92722	2.27873	4.97905	0.021137	-5.56409	0.0883279	down	no
163129	u	chr4	-	26136748	26140224	MSTRG.70688.1	2	1239	MSTRG.70688	.	0.0001	0.0001	0.0001	0.0001	0.993115	1.75842	0.000109026	-13.163	0.0883729	down	no
254328	u	chr9	+	128224987	128339438	MSTRG.109970.7	2	1791	MSTRG.109970	.	0.654338	1.22039	0.0001	0.0001	0.0001	0.0001	6249.44	12.6095	0.0884109	up	no
260263	u	chrX	.	48523496	48524015	MSTRG.112518.1	1	520	MSTRG.112518	.	0.0001	0.0001	0.0001	6.00204	1.75554	0.0001	3.86714e-05	-14.6584	0.0884916	down	no
264443	u	chrX	+	105908185	105917196	MSTRG.114855.2	3	1336	MSTRG.114855	.	0.0001	0.0001	0.0001	0.0001	1.51627	1.03309	0.000117672	-13.0529	0.0885755	down	no
23611	u	chr1	.	245569644	245571065	MSTRG.10172.1	1	1422	MSTRG.10172	.	0.0001	0.0001	0.0001	0.0001	1.70937	0.70225	0.000124393	-12.9728	0.0887478	down	no
233428	u	chr8	-	72135254	72135884	MSTRG.101251.1	2	522	MSTRG.101251	.	2.75928	0.0001	2.60167	0.0001	0.0001	0.0001	17870.1	14.1253	0.0889722	up	no
54917	u	chr13	-	24264100	24265707	MSTRG.24271.1	1	1608	MSTRG.24271	.	2.46078	0.95129	5.86644	0.0001	0.0001	0.270434	34.2843	5.09948	0.089003	up	no
93463	u	chr15	-	49531038	49535358	MSTRG.40806.2	3	1936	MSTRG.40806	.	0.0001	0.0001	0.0001	0.786171	1.11254	0.0001	0.000157994	-12.6278	0.0890955	down	no
102581	u	chr16	-	4045683	4049574	MSTRG.44966.6	3	1403	MSTRG.44966	.	0.0001	0.0001	0.0001	0.0001	0.736969	1.68718	0.00012375	-12.9803	0.0891013	down	no
215520	u	chr7	-	27341600	27364160	MSTRG.92972.8	9	2830	MSTRG.92972	.	0.0001	0.0001	0.300064	16.2414	1.23992	1.71416	0.0156424	-5.99839	0.0892198	down	no
136140	u	chr2	-	82315633	82334732	MSTRG.59438.3	3	1311	MSTRG.59438	.	1.50034	1.02648	0.0001	0.0001	0.0001	0.0001	8423.07	13.0401	0.0893001	up	no
225354	u	chr7	+	103141112	103142387	MSTRG.97505.1	2	249	MSTRG.97505	.	0.0001	0.0001	0.224548	18.8545	7.17095	2.17565	0.00796947	-6.9713	0.0893013	down	no
58407	j	chr13	-	50146938	50353410	MSTRG.25396.8	7	3085	MSTRG.25396	FAM19A4	0.0001	0.0001	0.0001	0.0001	0.608138	0.47599	0.000276695	-11.8194	0.0894196	down	no
90630	u	chr15	+	13988812	13994427	MSTRG.39506.7	3	594	MSTRG.39506	.	0.0001	0.0001	0.0001	4.2727	2.18693	0.0001	4.64415e-05	-14.3942	0.089433	down	no
53454	i	chr13	.	9113107	9113360	MSTRG.23659.1	1	254	MSTRG.23659	ENSSSCG00000036571	15.0848	0.239266	7.20707	0.0001	0.329852	0.0001	68.2654	6.09308	0.089483	up	no
40150	u	chr11	-	55340102	55388930	MSTRG.17723.10	3	2857	MSTRG.17723	.	0.277345	0.390675	0.003	2.55711	2.4816	6.41723	0.058574	-4.0936	0.0895393	down	no
89047	u	chr14	-	134907060	134956756	MSTRG.38828.13	5	791	MSTRG.38828	.	0.0001	0.0001	0.0001	0.0001	3.08611	1.21621	6.97282e-05	-13.8079	0.0896479	down	no
24948	u	chr1	+	257745704	257757583	MSTRG.10921.4	3	1172	MSTRG.10921	.	0.0001	0.0001	0.0001	0.0001	1.49859	1.33916	0.000105714	-13.2075	0.0899034	down	no
59098	u	chr13	-	58047325	58102757	MSTRG.25682.5	3	856	MSTRG.25682	.	0.0001	0.0001	0.0001	2.89492	1.52979	0.0001	6.77995e-05	-13.8484	0.0899617	down	no
4601	x	chr1	-	48714437	48803473	MSTRG.2274.5	3	2187	MSTRG.2274	RF00026	0.0001	0.0001	0.0001	0.0001	0.968442	0.554122	0.000197023	-12.3093	0.0900343	down	no
243757	u	chr9	+	30103792	30107680	MSTRG.105567.3	3	800	MSTRG.105567	.	0.0001	0.0001	0.0001	0.0001	1.22925	2.96642	7.15005e-05	-13.7717	0.0901947	down	no
256998	x	chrX	-	14356464	14633101	MSTRG.110988.2	5	1241	MSTRG.110988	ENSSSCG00000030745	0.0001	0.306051	0.0001	10.3415	3.03334	1.36972	0.0207705	-5.58932	0.0903505	down	no
145899	u	chr3	-	10287429	10292819	MSTRG.62955.1	3	2588	MSTRG.62955	.	0.0001	0.0001	0.017184	1.14515	0.919123	0.255727	0.00749309	-7.06022	0.0905865	down	no
208809	i	chr6	+	148416818	148418149	MSTRG.90130.2	2	1070	MSTRG.90130	ROR1	0.898986	2.16722	0.0001	0.0001	0.0001	0.0001	10221	13.3193	0.0906354	up	no
249011	u	chr9	+	77177196	77180046	MSTRG.107989.1	3	773	MSTRG.107989	.	0.0001	0.0001	0.0001	0.0001	2.76015	1.50984	7.0256e-05	-13.797	0.0908872	down	no
232147	u	chr8	-	59788095	59911714	MSTRG.100677.8	4	1154	MSTRG.100677	.	0.0001	0.0001	0.0001	2.48984	0.85723	0.0001	8.96279e-05	-13.4457	0.0908965	down	no
246592	j	chr9	-	52978492	53008856	MSTRG.106799.12	7	1103	MSTRG.106799	ENSSSCG00000033649	0.0001	0.0001	0.0001	0.0001	1.28369	1.68774	0.000100958	-13.274	0.0910831	down	no
129579	u	chr2	-	40037185	40086494	MSTRG.56558.9	3	896	MSTRG.56558	.	0.0001	0.0001	0.0001	0.0001	1.76779	1.86012	8.26901e-05	-13.5619	0.0911339	down	no
168037	o	chr4	+	79694443	79701932	MSTRG.73224.4	2	265	MSTRG.73224	PRKDC	3.49561	8.7673	0.0001	0.0001	0.0001	0.0001	40876.7	15.319	0.0912516	up	no
49899	u	chr12	-	46617754	46619389	MSTRG.22231.2	2	1284	MSTRG.22231	.	0.0001	0.0001	0.0001	0.0001	1.32081	1.21298	0.000118395	-13.0441	0.0913448	down	no
159067	o	chr3	-	116984318	117198979	MSTRG.68763.84	5	1783	MSTRG.68763	TDRD15	0.0001	0.0001	0.0001	0.0001	0.899107	0.918235	0.000165067	-12.5647	0.0913604	down	no
179925	u	chr5	+	26290332	26338346	MSTRG.78013.9	2	1194	MSTRG.78013	.	0.031011	0.0001	0.0001	1.19978	1.05746	0.794531	0.0102272	-6.61145	0.0913647	down	no
211799	u	chr6	+	170820940	170830938	MSTRG.91445.2	5	1358	MSTRG.91445	.	0.236239	0.142313	0.0001	0.572483	7.13124	2.86928	0.0358131	-4.80337	0.0914495	down	no
173378	u	chr4	-	111363298	111364951	MSTRG.75027.8	2	1168	MSTRG.75027	.	16.0125	1.68672	31.2311	0.42208	3.14885	2.04294	8.71598	3.12366	0.0915467	up	no
223243	u	chr7	+	86612879	86741660	MSTRG.96388.13	3	1902	MSTRG.96388	.	0.0001	0.0001	0.0001	0.96355	0.0001	0.908158	0.000160273	-12.6072	0.0916049	down	no
40974	i	chr11	-	66518339	66521958	MSTRG.18132.1	3	1932	MSTRG.18132	MBNL2	0.104926	0.134371	0.0001	0.470033	2.29193	3.87818	0.036053	-4.79374	0.0917206	down	no
103523	u	chr16	+	20199217	20200039	MSTRG.45467.3	2	662	MSTRG.45467	.	0.0001	0.0001	0.0001	0.0001	2.49293	2.38525	6.14971e-05	-13.9891	0.0918869	down	no
88216	u	chr14	-	127914679	127919811	MSTRG.38314.3	3	4144	MSTRG.38314	.	0.451488	0.337688	0.0001	21.8574	0.356561	0.092984	0.0353826	-4.82082	0.0919312	down	no
254660	u	chr9	-	130745693	130748659	MSTRG.110008.3	3	2422	MSTRG.110008	.	0.0001	0.051194	0.036865	0.115033	2.09654	1.61802	0.0230204	-5.44094	0.0919878	down	no
8032	u	chr1	+	86350867	86357397	MSTRG.3808.3	3	1577	MSTRG.3808	.	0.047491	0.0001	0.0001	2.57295	0.903657	0.700736	0.0114166	-6.45272	0.092178	down	no
234275	u	chr8	-	79944517	80045748	MSTRG.101679.26	4	933	MSTRG.101679	.	0.0001	0.0001	0.0001	1.56693	2.20083	0.0001	7.96209e-05	-13.6165	0.0923435	down	no
249742	x	chr9	-	85995958	85997189	MSTRG.108257.1	2	685	MSTRG.108257	TSPAN13	0.0001	0.0001	0.0001	4.17589	1.38353	0.0001	5.39615e-05	-14.1777	0.0923458	down	no
117638	x	chr17	-	63411533	63469582	MSTRG.51561.21	3	817	MSTRG.51561	ENSSSCG00000034911	0.104058	0.08587	0.35137	2.77943	2.89819	8.3236	0.0386608	-4.69299	0.09242	down	no
196142	u	chr6	+	52682515	52684311	MSTRG.84755.2	2	868	MSTRG.84755	.	0.0001	0.0001	0.0001	0.0001	1.81098	1.85788	8.17672e-05	-13.5781	0.0925494	down	no
5401	u	chr1	+	57064151	57078172	MSTRG.2648.2	4	1999	MSTRG.2648	.	0.0001	0.0001	0.0001	0.0001	0.681707	0.914522	0.000187931	-12.3775	0.0926379	down	no
3595	u	chr1	+	35830079	35830312	MSTRG.1754.1	1	234	MSTRG.1754	.	0.0001	0.0001	0.0001	4.00582	0.0001	10.6925	2.04103e-05	-15.5803	0.0927147	down	no
21622	i	chr1	.	227615448	227616926	MSTRG.9496.1	1	1479	MSTRG.9496	RORB	2.35963	1.13014	9.19974	0.6729	0.070389	0.419281	10.9151	3.44825	0.0927329	up	no
102520	u	chr16	-	2943307	2945766	MSTRG.44898.10	3	601	MSTRG.44898	.	1.59526	0.0001	2.61433	0.0001	0.0001	0.0001	14032.3	13.7765	0.0929232	up	no
127913	x	chr2	-	21614369	21647299	MSTRG.55906.8	4	549	MSTRG.55906	LRRC4C	2.40993	0.0001	2.35155	0.0001	0.0001	0.0001	15871.9	13.9542	0.0929988	up	no
257471	u	chrX	-	19732170	19799697	MSTRG.111240.33	4	1812	MSTRG.111240	.	0.107273	0.413566	0.0001	3.21347	8.46855	1.34025	0.0400037	-4.64372	0.0930069	down	no
210981	j	chr6	-	166626375	166645014	MSTRG.91239.14	3	732	MSTRG.91239	ARMH1	0.0001	0.0001	0.0001	3.71847	1.36691	0.0001	5.89916e-05	-14.0491	0.0932081	down	no
247418	x	chr9	-	63767134	63835194	MSTRG.107344.13	4	2083	MSTRG.107344	FMO3	0.0001	0.007668	4.7e-05	0.002828	1.42146	0.564534	0.00392947	-7.99145	0.0933746	down	no
70228	u	chr13	-	174484755	174488889	MSTRG.30406.5	3	1727	MSTRG.30406	.	0.0001	0.0001	0.0001	1.2525	0.0001	0.795495	0.000146477	-12.737	0.093435	down	no
253122	u	chr9	.	118133658	118134826	MSTRG.109421.1	1	1169	MSTRG.109421	.	0.0001	0.0001	0.0001	0.0001	1.32401	1.36104	0.000111726	-13.1278	0.0935624	down	no
238168	u	chr8	-	121516213	121522718	MSTRG.103082.2	2	1136	MSTRG.103082	.	1.59287	0.0001	0.841184	0.0001	0.0001	0.0001	8113.86	12.9862	0.09364	up	no
78787	u	chr14	.	47446828	47448001	MSTRG.34374.1	1	1174	MSTRG.34374	.	1.3976	1.23031	0.0001	0.0001	0.0001	0.0001	8760.04	13.0967	0.093676	up	no
853	i	chr1	-	8405437	8407261	MSTRG.500.1	2	1474	MSTRG.500	EZR	0.0001	0.037245	0.0001	2.88012	0.606642	0.413452	0.00960075	-6.70264	0.0937413	down	no
27279	u	chr10	+	1682154	1781365	MSTRG.11969.10	3	2192	MSTRG.11969	.	1.32561	1.40343	0.576464	0.0001	0.066474	0.0001	49.5771	5.6316	0.0938342	up	no
237406	o	chr8	-	114909877	115061346	MSTRG.102894.5	4	1335	MSTRG.102894	RF00020	0.0001	0.0001	0.0001	1.93511	0.795068	0.0001	0.000109879	-13.1518	0.0940111	down	no
255730	u	chrX	-	2617453	2638666	MSTRG.110612.4	3	1002	MSTRG.110612	.	0.0001	0.0001	0.0001	2.22844	1.3092	0.0001	8.48e-05	-13.5256	0.0940428	down	no
173779	x	chr4	-	115838554	115854723	MSTRG.75437.3	5	1001	MSTRG.75437	COL11A1	1.14878	0.0001	0.105172	14.0831	16.6008	1.69842	0.0387265	-4.69054	0.0941377	down	no
70003	u	chr13	+	170267457	170271833	MSTRG.30355.3	3	826	MSTRG.30355	.	0.0001	0.0001	0.0001	2.83656	0.0001	1.44759	7.00239e-05	-13.8018	0.0941798	down	no
40571	u	chr11	-	62027685	62206719	MSTRG.17958.1	2	609	MSTRG.17958	.	4.49739	5.63232	0.225383	0.0001	0.0001	0.139148	74.311	6.2155	0.0944234	up	no
69598	o	chr13	-	164929230	165073643	MSTRG.30154.17	4	1427	MSTRG.30154	ENSSSCG00000033076	0.0001	0.0001	0.0001	0.0001	0.961788	1.21255	0.000137967	-12.8234	0.0944562	down	no
108774	x	chr16	+	69193313	69370652	MSTRG.47468.1	7	2958	MSTRG.47468	GRIA1	0.0001	0.05515	0.019245	1.93317	1.28344	0.044835	0.0228411	-5.45222	0.0945633	down	no
230143	j	chr8	-	36447261	36474387	MSTRG.99803.3	4	1205	MSTRG.99803	GABRA2	0.0001	0.0001	0.005623	0.118117	0.9341	1.01556	0.00281606	-8.4721	0.0946073	down	no
215381	u	chr7	+	25581299	25582060	MSTRG.92877.1	2	676	MSTRG.92877	.	0.0001	0.0001	0.0001	3.59203	0.0001	1.65269	5.71993e-05	-14.0936	0.0947112	down	no
209569	u	chr6	+	155908521	155919434	MSTRG.90473.6	2	1274	MSTRG.90473	.	0.0001	0.0001	0.0001	0.0001	1.32435	1.1014	0.000123668	-12.9812	0.0947385	down	no
106034	u	chr16	.	43676370	43678367	MSTRG.46502.1	1	1998	MSTRG.46502	.	0.0001	0.394613	0.024281	6.97835	1.83383	2.823	0.0360109	-4.79542	0.0948512	down	no
21623	i	chr1	.	227619424	227620824	MSTRG.9497.1	1	1401	MSTRG.9497	RORB	3.52631	0.0001	3.87812	0.0001	0.0001	0.082571	89.4581	6.48314	0.0951481	up	no
97248	i	chr15	+	87561870	87568172	MSTRG.42447.1	2	833	MSTRG.42447	PPP1R1C	0.0001	0.0001	0.0001	0.0001	2.54497	1.19501	8.02121e-05	-13.6058	0.0952921	down	no
199201	j	chr6	+	62992463	62996550	MSTRG.86081.4	4	934	MSTRG.86081	ZNF584	0.0001	1.51639	1.13933	0.0001	0.0001	0.0001	8852.74	13.1119	0.0953438	up	no
2775	u	chr1	+	26414756	26435496	MSTRG.1290.1	4	1544	MSTRG.1290	.	0.0001	0.0001	0.0001	1.77343	0.580132	0.0001	0.000127461	-12.9377	0.0954372	down	no
48749	i	chr12	+	39999582	40000669	MSTRG.21614.1	1	1088	MSTRG.21614	UNC45B	0.0001	0.0001	0.0001	2.34423	0.0001	0.928425	9.16659e-05	-13.4133	0.0954454	down	no
101322	i	chr15	-	130970485	130974769	MSTRG.44286.2	2	700	MSTRG.44286	FBXO36	2.33974	1.99511	0.0001	0.0001	0.0001	0.0001	14449.9	13.8188	0.0954772	up	no
238339	u	chr8	.	123401151	123401950	MSTRG.103137.1	1	800	MSTRG.103137	.	2.91123	0.0001	3.04264	0.0001	0.035948	0.0001	164.711	7.36379	0.09552	up	no
58754	u	chr13	.	53580673	53581738	MSTRG.25523.1	1	1066	MSTRG.25523	.	0.0001	0.044659	0.0001	1.78383	1.42352	1.5474	0.00943457	-6.72783	0.0955313	down	no
247415	x	chr9	-	63767062	63834139	MSTRG.107344.10	4	1157	MSTRG.107344	FMO3	0.0001	0.0001	0.0001	0.0001	1.60981	1.0591	0.000112401	-13.1191	0.0956126	down	no
148108	x	chr3	+	24235630	24320643	MSTRG.64112.13	5	711	MSTRG.64112	ENSSSCG00000035000	0.01707	0.0001	0.0001	2.04449	1.83232	0.091126	0.00435239	-7.84398	0.0957287	down	no
155656	u	chr3	+	87704153	87946833	MSTRG.67367.16	4	1409	MSTRG.67367	.	0.230719	0.430387	0.195551	3.95421	3.34963	6.59422	0.0616386	-4.02002	0.0959575	down	no
75634	u	chr14	-	24249123	24249403	MSTRG.33119.1	1	281	MSTRG.33119	.	0.131768	0.0001	0.0001	27.7105	3.4046	0.0001	0.00424128	-7.88129	0.0959665	down	no
58038	u	chr13	.	45208159	45209457	MSTRG.25234.1	1	1299	MSTRG.25234	.	0.0001	0.0001	0.0001	1.77818	0.0001	0.876192	0.000113017	-13.1112	0.0963644	down	no
51195	j	chr12	-	52439690	52463319	MSTRG.22606.2	5	1181	MSTRG.22606	SLC16A11	0.0001	0.0001	0.0001	2.20495	0.800945	0.0001	9.98005e-05	-13.2906	0.0964384	down	no
66670	i	chr13	+	135683356	135685323	MSTRG.28952.1	2	1039	MSTRG.28952	ENSSSCG00000030362	0.0001	0.0001	0.0001	0.0001	1.86537	1.06802	0.000102267	-13.2554	0.0965003	down	no
138512	u	chr2	.	104105678	104106569	MSTRG.60173.1	1	892	MSTRG.60173	.	1.67617	1.68127	0.0001	0.0001	0.0001	0.0001	11191.8	13.4502	0.0965959	up	no
60162	u	chr13	+	69590366	69594223	MSTRG.26117.1	2	1366	MSTRG.26117	.	0.0001	0.069489	0.0001	2.82198	2.1276	0.251453	0.0133991	-6.22172	0.0967682	down	no
57694	u	chr13	+	40768705	40840265	MSTRG.25128.14	3	617	MSTRG.25128	.	0.0001	0.0001	0.0001	0.0001	2.63751	2.22582	6.16847e-05	-13.9847	0.0968543	down	no
233538	u	chr8	-	72823507	72825717	MSTRG.101320.4	2	2021	MSTRG.101320	.	0.687405	0.773329	0.0001	0.0001	0.0001	0.0001	4869.45	12.2495	0.0971247	up	no
197537	u	chr6	+	57258202	57264374	MSTRG.85375.1	2	1175	MSTRG.85375	.	0.0001	0.0001	0.0001	0.0001	1.09893	1.45557	0.000117435	-13.0559	0.0972	down	no
220875	x	chr7	+	65842093	66007090	MSTRG.95318.11	5	1542	MSTRG.95318	NPAS3	0.0001	0.0001	0.0001	1.07005	1.07465	0.0001	0.000139873	-12.8036	0.0972096	down	no
23572	u	chr1	.	244765710	244766207	MSTRG.10152.1	1	498	MSTRG.10152	.	5.2429	2.35732	1.17583	0.0001	0.115495	0.003787	73.5124	6.19992	0.0976965	up	no
221572	x	chr7	-	74539421	74638385	MSTRG.95628.2	4	2056	MSTRG.95628	STXBP6	0.72682	0.701852	0.0001	0.0001	0.0001	0.0001	4762.57	12.2175	0.0977982	up	no
104912	u	chr16	-	33883993	33942384	MSTRG.46102.2	3	975	MSTRG.46102	.	0.0001	0.0001	0.0001	0.0001	1.5558	1.48977	9.85005e-05	-13.3095	0.0978036	down	no
67526	u	chr13	+	141363284	141528356	MSTRG.29305.8	4	739	MSTRG.29305	.	1.93387	2.02233	0.0001	0.0001	0.0001	0.0001	13187.7	13.6869	0.0978038	up	no
39967	u	chr11	+	52241775	52324618	MSTRG.17849.16	5	1174	MSTRG.17849	.	0.805286	0.0001	1.201	0.0001	0.0001	0.0001	6687.96	12.7073	0.0981004	up	no
13472	x	chr1	-	135997425	136121124	MSTRG.6053.33	5	668	MSTRG.6053	AQR	0.0001	0.0001	0.0001	3.53708	1.57194	0.0001	5.87186e-05	-14.0558	0.0981128	down	no
143779	i	chr2	+	150679405	150681437	MSTRG.62075.1	1	2033	MSTRG.62075	ARHGEF37	0.03509	0.072343	0.045658	0.787536	0.678712	2.12003	0.042688	-4.55002	0.0982089	down	no
83208	x	chr14	+	81964128	81986515	MSTRG.36235.13	5	1349	MSTRG.36235	ENSSSCG00000035717	0.0001	0.0001	0.0001	0.0001	0.883071	1.30841	0.000136887	-12.8347	0.098409	down	no
210810	x	chr6	-	165751586	165769793	MSTRG.91141.2	3	1392	MSTRG.91141	ENSSSCG00000028097	1.72749	0.0001	5.06642	0.0001	0.0001	0.08036	84.3348	6.39806	0.0984097	up	no
62312	x	chr13	+	90918928	90951507	MSTRG.27110.8	4	559	MSTRG.27110	SIAH2	1.95321	3.24747	0.0001	0.0001	0.0001	0.0001	17335.9	14.0815	0.0986182	up	no
92550	u	chr15	+	39949745	40171787	MSTRG.40407.5	5	1383	MSTRG.40407	.	0.0001	0.0001	0.0001	1.7925	0.686411	0.0001	0.000121016	-13.0125	0.0987101	down	no
53139	u	chr13	+	3837958	3861673	MSTRG.23591.3	4	982	MSTRG.23591	.	0.0001	0.0001	0.0001	0.0001	1.29821	1.69398	0.000100257	-13.284	0.0988247	down	no
141370	u	chr2	+	132822448	133247017	MSTRG.61257.43	8	915	MSTRG.61257	.	0.0001	0.0001	0.068153	2.61899	2.65928	1.7094	0.00978194	-6.67566	0.0990436	down	no
51289	u	chr12	-	52641674	52642681	MSTRG.22637.1	1	1008	MSTRG.22637	.	0.073466	0.277742	0.0001	4.01082	3.07439	2.91506	0.0351298	-4.83116	0.0993431	down	no
216639	u	chr7	+	34122975	34130660	MSTRG.93452.8	5	724	MSTRG.93452	.	0.0001	0.0001	0.0001	3.42073	1.28303	0.0001	6.37774e-05	-13.9366	0.0993663	down	no
5980	u	chr1	-	63900025	63907926	MSTRG.2834.21	4	1736	MSTRG.2834	.	0.226426	0.406182	0.063344	0.415065	5.87961	5.22704	0.0604035	-4.04922	0.0993687	down	no
93522	x	chr15	+	49929274	50117729	MSTRG.40913.4	3	1206	MSTRG.40913	ENSSSCG00000036361	0.0001	0.113048	0.183168	6.67766	1.54347	2.45645	0.0277512	-5.1713	0.0994208	down	no
242251	u	chr9	+	16172862	16193488	MSTRG.104897.9	4	1273	MSTRG.104897	.	0.0001	0.0001	0.0001	0.0001	1.45	0.853579	0.000130226	-12.9067	0.0994439	down	no
174825	i	chr4	-	125119972	125123090	MSTRG.75836.7	3	1057	MSTRG.75836	TGFBR3	0.94412	0.0001	1.27315	0.0001	0.0001	0.0001	7391.24	12.8516	0.0999373	up	no
65767	u	chr13	+	129857518	129859158	MSTRG.28625.1	1	1641	MSTRG.28625	.	0.651786	1.07832	0.0001	0.0001	0.0001	0.0001	5767.36	12.4937	0.100046	up	no
40470	x	chr11	+	60098880	60407679	MSTRG.17871.11	4	734	MSTRG.17871	ENSSSCG00000038699	1.71306	2.16083	0.0001	0.0001	0.0001	0.0001	12913.3	13.6566	0.100048	up	no
162354	x	chr4	+	16203636	16228646	MSTRG.70439.5	4	1046	MSTRG.70439	TBC1D31	1.54191	1.1745	0.0001	0.0001	0.0001	0.0001	9055.03	13.1445	0.100117	up	no
5974	u	chr1	-	63852505	63856398	MSTRG.2834.16	2	875	MSTRG.2834	.	0.0001	0.0001	0.0001	2.68067	0.0001	1.10913	7.91578e-05	-13.6249	0.100503	down	no
185115	u	chr5	.	73840548	73841562	MSTRG.80180.1	1	1015	MSTRG.80180	.	0.036236	0.0001	0.0001	1.30323	0.528132	1.4515	0.0110988	-6.49345	0.100593	down	no
156116	u	chr3	+	93670793	93685033	MSTRG.67537.10	4	575	MSTRG.67537	.	0.0001	0.0001	0.0001	0.0001	2.52646	2.42158	6.06288e-05	-14.0096	0.100849	down	no
102800	u	chr16	+	7744358	7782651	MSTRG.45130.6	3	442	MSTRG.45130	.	0.0001	0.0001	0.0001	4.49114	2.79648	0.0001	4.11651e-05	-14.5682	0.100929	down	no
63279	u	chr13	-	102269149	102512116	MSTRG.27514.7	5	1766	MSTRG.27514	.	0.0001	0.0001	0.0001	0.0001	0.548696	1.06823	0.000185526	-12.3961	0.101039	down	no
122968	u	chr18	-	46356317	46357677	MSTRG.53815.1	2	906	MSTRG.53815	.	0.0001	0.308254	0.0001	7.5723	4.3801	1.63414	0.0227029	-5.46098	0.101127	down	no
97751	u	chr15	-	94180711	94228724	MSTRG.42658.1	4	739	MSTRG.42658	.	0.0001	0.0001	0.0001	0.0001	1.30054	2.56135	7.76802e-05	-13.6521	0.101375	down	no
71724	i	chr13	-	196836461	196839642	MSTRG.31180.2	3	1024	MSTRG.31180	IL10RB	1.05141	0.0001	1.18765	0.0001	0.0001	0.0001	7463.85	12.8657	0.101388	up	no
190617	u	chr6	+	15520528	15695346	MSTRG.82344.2	4	1039	MSTRG.82344	.	10.9152	1.18802	1.19678	0.185706	0.0001	0.36589	24.1074	4.5914	0.101391	up	no
91008	u	chr15	-	18181153	18209823	MSTRG.39584.6	3	716	MSTRG.39584	.	1.29817	2.59379	0.0001	0.0001	0.0001	0.0001	12973.5	13.6633	0.101405	up	no
201260	u	chr6	+	78179148	78181019	MSTRG.86610.1	2	968	MSTRG.86610	.	0.0001	0.0001	0.0001	0.0001	1.46524	1.44815	0.000102969	-13.2455	0.101473	down	no
63803	u	chr13	+	110052698	110081618	MSTRG.27828.3	5	1143	MSTRG.27828	.	0.225822	1.52902	0.0001	7.91504	15.8928	10.137	0.0516998	-4.2737	0.101489	down	no
87267	j	chr14	-	118608917	118629760	MSTRG.37770.4	6	1893	MSTRG.37770	ENSSSCG00000040730	0.0001	0.0001	0.0001	0.0001	0.991134	0.511217	0.000199674	-12.2901	0.101793	down	no
157878	x	chr3	+	108692684	108743442	MSTRG.68185.11	3	1319	MSTRG.68185	LCLAT1	0.0001	0.0001	0.0001	0.0001	0.75961	1.38104	0.000140138	-12.8009	0.101821	down	no
162741	u	chr4	-	19895297	19928884	MSTRG.70492.3	4	1370	MSTRG.70492	.	0.0001	0.074461	0.0001	2.81096	0.636776	1.35664	0.0155402	-6.00785	0.102008	down	no
112322	u	chr17	+	26950094	26951132	MSTRG.49195.1	1	1039	MSTRG.49195	.	0.0001	0.985989	1.10647	0.0001	0.0001	0.0001	6975.19	12.768	0.102051	up	no
242182	x	chr9	-	14757849	14954048	MSTRG.104832.19	3	701	MSTRG.104832	ENSSSCG00000014896	0.0001	0.0001	0.0001	3.34314	1.29931	0.0001	6.46196e-05	-13.9177	0.102174	down	no
19941	u	chr1	-	205908906	205925062	MSTRG.8777.2	3	2030	MSTRG.8777	.	0.0001	0.0001	0.0001	0.836777	0.700734	0.0001	0.000195108	-12.3234	0.102417	down	no
4624	u	chr1	.	49049475	49050046	MSTRG.2291.1	1	572	MSTRG.2291	.	0.0001	0.0001	0.0001	3.94245	1.696	0.0001	5.32052e-05	-14.1981	0.102716	down	no
29560	u	chr10	-	22356762	22472755	MSTRG.13015.2	6	1574	MSTRG.13015	.	0.015661	0.0001	0.0001	0.0001	1.66473	1.85935	0.00450063	-7.79566	0.102798	down	no
163880	u	chr4	+	34295725	34335699	MSTRG.70925.1	2	1062	MSTRG.70925	.	0.0001	0.0001	0.0001	0.0001	1.46209	1.16711	0.000114099	-13.0974	0.102803	down	no
213924	o	chr7	-	18463472	19035684	MSTRG.92350.18	5	1656	MSTRG.92350	RF00156	0.150195	0.0001	0.0001	2.4089	1.91358	2.0444	0.0236215	-5.40376	0.10287	down	no
89213	u	chr14	+	135954316	135959113	MSTRG.38744.2	3	1234	MSTRG.38744	.	0.0001	2.6094	1.71493	0.037889	0.0001	0.0001	113.535	6.82699	0.102876	up	no
246591	o	chr9	-	52978492	53008835	MSTRG.106799.13	5	977	MSTRG.106799	ENSSSCG00000033649	0.0001	0.0001	0.0001	0.0001	1.17044	1.66967	0.000105626	-13.2087	0.102937	down	no
230395	i	chr8	+	38673490	38688350	MSTRG.100031.1	2	440	MSTRG.100031	FRYL	0.0001	0.0001	0.00294	3.32039	0.170869	2.20015	0.000551708	-10.8238	0.102949	down	no
70421	u	chr13	.	178226739	178228540	MSTRG.30506.1	1	1802	MSTRG.30506	.	0.0001	0.0001	0.0001	0.724783	0.944033	0.0001	0.000179757	-12.4417	0.103159	down	no
96670	u	chr15	+	82006440	82028157	MSTRG.42248.3	4	1924	MSTRG.42248	.	0.0001	0.0001	0.0001	0.0001	0.493033	0.954918	0.000207175	-12.2369	0.103291	down	no
21626	i	chr1	.	227655266	227655565	MSTRG.9500.1	1	300	MSTRG.9500	RORB	3.33488	0.0001	4.0768	0.0001	0.0001	0.0001	24705.9	14.5926	0.103295	up	no
213294	u	chr7	-	12829223	12868636	MSTRG.92171.4	4	502	MSTRG.92171	.	0.0001	0.0001	0.022319	7.42337	2.90192	0.0001	0.00218094	-8.84084	0.103344	down	no
4189	u	chr1	.	43282349	43283300	MSTRG.2077.1	1	952	MSTRG.2077	.	0.964045	0.0001	1.35401	0.0001	0.0001	0.0001	7727.19	12.9157	0.103454	up	no
185646	o	chr5	+	78685354	78759935	MSTRG.80438.6	3	609	MSTRG.80438	H1FNT	0.0001	0.0001	0.0001	3.75011	1.49715	0.0001	5.71716e-05	-14.0943	0.103551	down	no
10801	u	chr1	-	116100011	116131053	MSTRG.5194.1	2	1045	MSTRG.5194	.	0.0001	0.0001	0.0001	0.0001	1.37636	1.23809	0.000114742	-13.0893	0.103594	down	no
211853	u	chr7	+	375474	377559	MSTRG.91524.3	3	1476	MSTRG.91524	.	0.0001	0.0001	0.0001	1.13264	0.934938	0.0001	0.00014509	-12.7508	0.103627	down	no
145794	x	chr3	-	9951191	10018546	MSTRG.62878.1	2	296	MSTRG.62878	SSC4D	7.99444	2.11891	34.6172	1.68915	1.38908	1.07248	10.7766	3.42984	0.10363	up	no
236776	x	chr8	-	109201269	109284940	MSTRG.102650.2	3	1692	MSTRG.102650	CAMK2D	20.1871	4.76011	135.093	15.9669	7.16343	4.45204	5.80227	2.53662	0.1039	up	no
28319	u	chr10	.	12771067	12771567	MSTRG.12407.1	1	501	MSTRG.12407	.	0.0001	0.0001	0.0001	3.47983	0.0001	2.59431	4.93889e-05	-14.3055	0.103929	down	no
245132	u	chr9	.	43768144	43768964	MSTRG.106165.1	1	821	MSTRG.106165	.	0.0001	0.0001	0.0001	0.0001	1.59309	1.73884	9.00352e-05	-13.4392	0.103945	down	no
48997	i	chr12	-	42135012	42135843	MSTRG.21761.1	1	832	MSTRG.21761	MYO1D	0.0001	0.0001	0.0001	0.0001	1.4287	1.8491	9.15221e-05	-13.4155	0.104116	down	no
31676	u	chr10	-	39927396	39931435	MSTRG.13949.1	2	3677	MSTRG.13949	.	0.184815	0.154355	0.0001	4.73089	1.49701	1.12451	0.0461441	-4.43771	0.104147	down	no
24154	u	chr1	+	250651556	250655020	MSTRG.10457.10	3	1323	MSTRG.10457	.	0.049526	0.019494	0.040969	2.16037	0.106415	1.98365	0.0258771	-5.27218	0.104152	down	no
246808	i	chr9	.	55397385	55398043	MSTRG.106934.1	1	659	MSTRG.106934	ETS1	0.0001	0.0001	0.0001	2.4302	2.13192	0.0001	6.57574e-05	-13.8925	0.104279	down	no
101072	u	chr15	+	127797450	127824208	MSTRG.44077.3	3	1445	MSTRG.44077	.	0.0001	0.021141	0.0001	2.57637	0.66814	0.105981	0.00636952	-7.2946	0.104385	down	no
139887	u	chr2	-	118949703	119297956	MSTRG.60772.3	4	1421	MSTRG.60772	.	0.0001	0.0001	0.0001	0.0001	0.857958	1.04768	0.000157419	-12.6331	0.104386	down	no
50403	o	chr12	-	49032317	49323934	MSTRG.22317.15	4	1217	MSTRG.22317	ENSSSCG00000034574	0.0001	0.0001	0.0001	1.08579	1.34366	0.0001	0.00012348	-12.9834	0.104548	down	no
114515	u	chr17	-	40771400	40772666	MSTRG.50019.1	2	801	MSTRG.50019	.	0.0001	0.0001	0.0001	2.27888	0.0001	1.50074	7.9371e-05	-13.621	0.104718	down	no
249739	u	chr9	+	85952844	85986083	MSTRG.108255.6	4	936	MSTRG.108255	.	0.0001	0.0001	0.0001	0.0001	1.24112	1.63675	0.00010424	-13.2278	0.104757	down	no
189043	u	chr6	-	4434339	4436582	MSTRG.81712.9	3	1542	MSTRG.81712	.	0.0001	0.0001	0.0001	0.0001	0.686289	1.04346	0.000173426	-12.4934	0.105555	down	no
96394	i	chr15	+	79591558	79592796	MSTRG.42033.1	2	792	MSTRG.42033	ENSSSCG00000031434	0.0001	0.0001	0.0001	0.0001	1.27904	2.08743	8.91115e-05	-13.454	0.105594	down	no
149024	u	chr3	.	31787776	31788200	MSTRG.64322.1	1	425	MSTRG.64322	.	0.0001	0.0001	0.0001	4.76879	2.42111	0.0001	4.17246e-05	-14.5487	0.105857	down	no
143549	i	chr2	+	149037224	149039829	MSTRG.61976.3	2	1487	MSTRG.61976	JAKMIP2	1.09324	0.68174	0.0001	0.0001	0.0001	0.0001	5916.93	12.5306	0.105943	up	no
241599	i	chr9	.	9523539	9524777	MSTRG.104507.1	1	1239	MSTRG.104507	ARRB1	0.801301	1.30507	0.0001	0.0001	0.0001	0.0001	7021.58	12.7776	0.105998	up	no
8985	u	chr1	-	99173862	99179147	MSTRG.4417.1	3	1063	MSTRG.4417	.	0.0001	0.0001	0.0001	0.0001	1.50857	0.998956	0.000119635	-13.0291	0.106065	down	no
51586	j	chr12	-	53384325	53397064	MSTRG.22958.3	3	878	MSTRG.22958	TMEM107	0.0001	0.0001	0.011648	0.0001	3.33325	1.6249	0.00238955	-8.70904	0.106109	down	no
242723	i	chr9	+	20390465	20393049	MSTRG.104968.2	2	1107	MSTRG.104968	ME3	0.0001	0.0001	0.0001	0.0001	1.28173	1.11449	0.000125192	-12.9636	0.106269	down	no
30606	x	chr10	-	31112217	31139666	MSTRG.13569.15	6	779	MSTRG.13569	KIF27	0.0001	0.0001	0.0001	0.0001	1.50144	1.88459	8.85968e-05	-13.4624	0.106331	down	no
80901	u	chr14	-	62480118	62525792	MSTRG.35410.12	3	1024	MSTRG.35410	.	0.0001	0.0001	0.0001	1.38952	0.0001	1.4282	0.000106465	-13.1973	0.10635	down	no
215543	u	chr7	-	27350634	27364106	MSTRG.92972.30	8	867	MSTRG.92972	.	0.059423	0.315711	0.0001	0.0001	16.6841	2.89079	0.019169	-5.70508	0.106399	down	no
40069	u	chr11	-	54393151	54394294	MSTRG.17688.1	2	1006	MSTRG.17688	.	0.0001	0.0001	0.0001	0.0001	1.23209	1.38241	0.00011474	-13.0893	0.106482	down	no
61568	u	chr13	+	82660462	82677872	MSTRG.26776.1	2	1109	MSTRG.26776	.	0.0001	0.0001	0.0001	0.0001	0.844822	1.53993	0.000125794	-12.9567	0.106496	down	no
43727	u	chr12	-	7161370	7162088	MSTRG.19319.2	2	636	MSTRG.19319	.	0.0001	0.0001	0.0001	0.0001	1.54306	2.61011	7.22323e-05	-13.757	0.106696	down	no
207074	u	chr6	+	128737987	128766645	MSTRG.89451.2	3	1014	MSTRG.89451	.	0.0001	0.0001	0.0001	0.0001	1.39948	1.20697	0.000115095	-13.0849	0.106817	down	no
80909	i	chr14	-	62550396	62557646	MSTRG.35415.1	2	2066	MSTRG.35415	PHYHIPL	0.0001	0.0001	0.0001	0.98607	0.476304	0.0001	0.000205132	-12.2512	0.106932	down	no
238518	u	chr8	-	125292844	125340131	MSTRG.103228.3	2	910	MSTRG.103228	.	1.00635	1.80841	0.0001	0.0001	0.0001	0.0001	9382.86	13.1958	0.106933	up	no
22273	u	chr1	-	235397636	235487301	MSTRG.9727.14	4	827	MSTRG.9727	.	0.0001	0.0001	0.0001	1.41881	2.03443	0.0001	8.68723e-05	-13.4907	0.106941	down	no
7404	i	chr1	+	77702606	77706202	MSTRG.3449.2	2	981	MSTRG.3449	FYN	0.0001	0.0001	0.0001	0.0001	1.15882	1.51709	0.000112107	-13.1228	0.106948	down	no
221779	u	chr7	.	75479424	75480515	MSTRG.95650.1	1	1092	MSTRG.95650	.	0.0001	0.0001	0.0001	1.9136	0.0001	0.840006	0.000108944	-13.1641	0.107332	down	no
204724	o	chr6	-	99286692	99312274	MSTRG.88096.6	4	1081	MSTRG.88096	RF00001	0.0001	0.0001	0.004906	0.0001	2.60005	1.34911	0.0012929	-9.59517	0.107562	down	no
74906	u	chr14	+	17277535	17280075	MSTRG.32887.9	4	1464	MSTRG.32887	.	0.0001	0.0001	0.0001	1.30931	0.698718	0.0001	0.000149393	-12.7086	0.107804	down	no
16467	u	chr1	-	168171013	168236836	MSTRG.7431.2	4	1270	MSTRG.7431	.	0.0001	0.0001	0.0001	0.0001	0.816021	1.22323	0.000147106	-12.7309	0.107842	down	no
57844	u	chr13	+	43180274	43190142	MSTRG.25148.1	2	1585	MSTRG.25148	.	0.903619	0.687363	0.0001	0.0001	0.0001	0.0001	5303.61	12.3728	0.108095	up	no
153193	u	chr3	+	65001813	65053503	MSTRG.66246.1	4	690	MSTRG.66246	.	0.0001	0.0001	0.0001	2.09214	0.0001	2.00154	7.32819e-05	-13.7362	0.108235	down	no
229631	u	chr8	+	30983444	30984389	MSTRG.99647.1	2	788	MSTRG.99647	.	0.0001	0.0001	0.0001	2.51748	0.0001	1.20317	8.06291e-05	-13.5983	0.108267	down	no
119506	u	chr18	+	13306704	13314792	MSTRG.52338.7	2	892	MSTRG.52338	.	0.0001	0.0001	0.0001	0.0001	1.09481	1.80862	0.000103323	-13.2406	0.108276	down	no
142829	u	chr2	+	142952641	142961553	MSTRG.61684.3	3	605	MSTRG.61684	.	0.0001	0.0001	0.0001	2.88036	1.89819	0.0001	6.27792e-05	-13.9594	0.108363	down	no
173721	x	chr4	+	115311693	115373290	MSTRG.75422.2	4	884	MSTRG.75422	RNPC3	0.0001	0.0001	0.0001	0.0001	1.75237	1.16125	0.000102961	-13.2456	0.108467	down	no
48635	j	chr12	-	39400787	39576007	MSTRG.21572.3	5	604	MSTRG.21572	ENSSSCG00000032343	0.05307	14.4275	0.56111	10.549	33.2675	150.063	0.0775827	-3.68812	0.108564	down	no
187174	x	chr5	+	90343547	90565737	MSTRG.80948.1	2	1301	MSTRG.80948	ENSSSCG00000031633	0.0001	0.0001	0.0001	0.0001	1.01851	0.940374	0.00015314	-12.6729	0.108641	down	no
69768	u	chr13	.	167704846	167705492	MSTRG.30251.1	1	647	MSTRG.30251	.	0.0001	0.0001	0.0001	0.0001	1.53051	2.4371	7.56103e-05	-13.6911	0.108653	down	no
154083	u	chr3	+	72755198	72756651	MSTRG.66745.1	2	807	MSTRG.66745	.	0.0001	0.0001	0.0001	1.69147	0.0001	1.75862	8.69517e-05	-13.4894	0.108733	down	no
160026	u	chr3	+	127203230	127221947	MSTRG.69124.7	3	874	MSTRG.69124	.	1.33056	0.0001	1.11486	0.0001	0.0001	0.0001	8151.73	12.9929	0.108761	up	no
154350	u	chr3	-	75976792	76277036	MSTRG.66872.22	5	784	MSTRG.66872	.	0.0001	0.0001	0.0001	0.0001	1.38513	1.86195	9.23877e-05	-13.4019	0.108852	down	no
51589	o	chr12	-	53392433	53402352	MSTRG.22958.6	3	1193	MSTRG.22958	TMEM107	0.0001	0.0001	0.0001	0.0001	0.87121	1.26184	0.000140637	-12.7957	0.108937	down	no
255141	u	chr9	-	133467489	133468438	MSTRG.110244.4	2	661	MSTRG.110244	.	0.0001	0.0001	0.0001	2.51865	1.79772	0.0001	6.95012e-05	-13.8126	0.108945	down	no
182406	u	chr5	+	52838645	52839557	MSTRG.79046.1	1	913	MSTRG.79046	.	0.0001	0.0001	0.0001	0.0001	1.31286	1.45299	0.000108462	-13.1705	0.108975	down	no
79797	u	chr14	+	52553805	52826832	MSTRG.34805.6	4	2846	MSTRG.34805	.	1.96093	1.25139	0.41193	0.0001	0.085323	0.081292	21.7392	4.44223	0.109091	up	no
73482	u	chr14	+	4529148	4547835	MSTRG.32156.1	2	1152	MSTRG.32156	.	0.0001	0.0001	0.0001	0.0001	1.29329	0.90668	0.000136359	-12.8403	0.109126	down	no
258292	u	chrX	-	30444861	30445940	MSTRG.111521.17	2	971	MSTRG.111521	.	2.36644	1.20953	0.841454	22.4294	15.0722	12.0136	0.0892135	-3.48659	0.109193	down	no
37874	x	chr11	-	20657621	20679122	MSTRG.16616.6	3	394	MSTRG.16616	ESD	0.0001	0.0001	0.0001	3.96981	3.14315	0.0001	4.21759e-05	-14.5332	0.109492	down	no
11736	u	chr1	+	123688690	123796574	MSTRG.5396.23	4	1832	MSTRG.5396	.	0.0001	0.0001	0.0001	0.539519	0.961817	0.0001	0.000199809	-12.2891	0.109645	down	no
199642	u	chr6	-	66288449	66290421	MSTRG.85763.1	3	1576	MSTRG.85763	.	0.0001	0.0001	0.0001	0.0001	1.00809	0.596396	0.000186964	-12.3849	0.109709	down	no
158203	x	chr3	-	111379990	111385314	MSTRG.68347.1	2	822	MSTRG.68347	RBKS	0.0001	0.0001	0.0001	1.697	1.67815	0.0001	8.88824e-05	-13.4577	0.109749	down	no
4187	u	chr1	.	43276685	43277778	MSTRG.2075.1	1	1094	MSTRG.2075	.	1.46077	2.47224	0.390389	0.0001	0.060986	0.0001	70.6599	6.14282	0.109833	up	no
70896	u	chr13	-	187048205	187057085	MSTRG.30652.4	4	1250	MSTRG.30652	.	0.03018	0.0001	0.0001	0.02678	1.02072	2.5225	0.00850979	-6.87666	0.110171	down	no
10208	u	chr1	.	110935323	110936060	MSTRG.4848.1	1	738	MSTRG.4848	.	1.57673	1.71122	0.0001	0.0001	0.0001	0.0001	10960.2	13.42	0.110294	up	no
143558	u	chr2	-	149063350	149069314	MSTRG.61978.1	2	1058	MSTRG.61978	.	0.0001	0.0001	0.0001	0.0001	1.10316	1.22949	0.000128603	-12.9248	0.110641	down	no
126629	u	chr2	+	12285215	12286180	MSTRG.55412.1	2	871	MSTRG.55412	.	0.0001	0.0001	0.0001	0.0001	1.25995	1.57288	0.000105897	-13.205	0.110642	down	no
108514	x	chr16	+	66312726	66482607	MSTRG.47389.8	6	931	MSTRG.47389	SGCD	0.0001	0.0001	0.0001	0.0001	1.00385	1.66743	0.000112301	-13.1203	0.110665	down	no
32546	u	chr10	-	47036492	47057763	MSTRG.14219.1	3	1018	MSTRG.14219	.	0.0001	0.0001	0.0001	0.0001	1.41729	1.01441	0.000123365	-12.9848	0.110761	down	no
43152	i	chr12	+	4852970	4857240	MSTRG.19373.1	1	4271	MSTRG.19373	ENSSSCG00000037376	0.0001	0.086584	0.0001	3.4352	0.000282	1.40569	0.0179263	-5.80178	0.110808	down	no
140830	u	chr2	-	127803294	128006135	MSTRG.61007.28	4	1175	MSTRG.61007	.	0.0001	0.0001	0.119737	4.13893	3.90453	0.395326	0.0142126	-6.13669	0.111022	down	no
232254	u	chr8	+	60964861	61217482	MSTRG.100781.22	4	621	MSTRG.100781	.	0.0001	0.0001	0.0001	2.55832	1.85557	0.0001	6.79658e-05	-13.8448	0.111075	down	no
68774	u	chr13	-	156283787	156323045	MSTRG.29856.27	2	2239	MSTRG.29856	.	0.0001	0.512727	0.021668	2.96764	2.82803	5.53445	0.0471747	-4.40584	0.111195	down	no
62060	u	chr13	.	88678843	88679505	MSTRG.27015.1	1	663	MSTRG.27015	.	1.36975	0.0001	1.6186	0.0001	0.0001	0.0001	9961.49	13.2821	0.111321	up	no
70791	j	chr13	+	184157270	184224258	MSTRG.30675.10	3	650	MSTRG.30675	ENSSSCG00000038421	2.02322	1.6149	0.0001	0.0001	0.0001	0.0001	12127.4	13.566	0.111348	up	no
186018	o	chr5	+	81098738	81137389	MSTRG.80563.41	3	869	MSTRG.80563	ENSSSCG00000034578	0.0001	0.0001	0.0001	1.67309	1.44709	0.0001	9.61452e-05	-13.3444	0.111398	down	no
170973	i	chr4	-	97933463	97938555	MSTRG.75080.3	3	783	MSTRG.75080	PI4KB	0.0001	0.0001	0.0001	2.38087	1.19662	0.0001	8.38553e-05	-13.5417	0.111461	down	no
128516	u	chr2	.	27688466	27689200	MSTRG.56276.1	1	735	MSTRG.56276	.	0.0001	0.0001	0.0001	0.0001	1.29301	2.04637	8.98343e-05	-13.4424	0.111491	down	no
250076	u	chr9	.	90135888	90136399	MSTRG.108310.1	1	512	MSTRG.108310	.	0.0001	0.0001	0.0001	3.64739	0.0001	1.78666	5.52064e-05	-14.1448	0.111499	down	no
154593	x	chr3	+	78268507	78309559	MSTRG.66956.2	3	680	MSTRG.66956	MDH1	0.0001	0.0001	0.0001	1.89731	2.0495	0.0001	7.60089e-05	-13.6835	0.111566	down	no
203709	u	chr6	-	92348720	92349985	MSTRG.88308.2	2	890	MSTRG.88308	.	0.0001	0.0001	0.0001	0.0001	1.15945	1.58746	0.00010921	-13.1606	0.111599	down	no
66965	o	chr13	-	137641433	137648664	MSTRG.29073.11	2	713	MSTRG.29073	SLC49A4	0.0001	0.0001	0.0001	0.0001	2.05043	1.38561	8.73072e-05	-13.4835	0.111647	down	no
34002	x	chr10	-	59887226	59889360	MSTRG.14972.6	2	1280	MSTRG.14972	ENSSSCG00000011117	0.0001	0.0001	0.0001	0.0001	0.791402	1.10036	0.000158574	-12.6226	0.11198	down	no
68395	x	chr13	-	151348762	151351142	MSTRG.29732.1	3	710	MSTRG.29732	IFT57	0.0001	0.0001	0.0001	0.0001	2.05601	1.3622	8.77625e-05	-13.476	0.11209	down	no
58044	u	chr13	+	45209924	45247121	MSTRG.25282.6	3	766	MSTRG.25282	.	0.0001	0.0001	0.0001	0.0001	1.17012	1.98186	9.51752e-05	-13.3591	0.112347	down	no
104933	x	chr16	+	34048816	34064977	MSTRG.46112.3	3	728	MSTRG.46112	ENSSSCG00000016898	0.0001	0.0001	0.0001	2.36549	0.0001	1.36372	8.0444e-05	-13.6017	0.11248	down	no
40584	u	chr11	-	62080416	62327306	MSTRG.17958.12	3	951	MSTRG.17958	.	0.0001	0.0001	0.0001	0.0001	1.22742	1.26097	0.000120555	-13.018	0.113093	down	no
216760	u	chr7	+	35358733	35366861	MSTRG.93472.4	2	976	MSTRG.93472	.	0.0001	0.0001	0.0001	1.29782	0.0001	1.3744	0.000112262	-13.1208	0.113106	down	no
90143	u	chr15	+	5116498	5312136	MSTRG.39230.19	4	712	MSTRG.39230	.	0.0001	0.0001	0.0001	1.25253	2.38603	0.0001	8.2448e-05	-13.5662	0.113109	down	no
30724	u	chr10	-	31804241	31808944	MSTRG.13637.42	4	1189	MSTRG.13637	.	0.0001	0.0001	0.0001	1.2927	0.927316	0.0001	0.000135128	-12.8534	0.113244	down	no
22160	u	chr1	-	233538698	233730785	MSTRG.9673.6	7	1039	MSTRG.9673	.	0.0001	0.0001	0.0001	0.0001	1.18471	1.09817	0.000131407	-12.8937	0.113318	down	no
103173	u	chr16	+	15871652	15908741	MSTRG.45345.7	3	428	MSTRG.45345	.	0.0001	0.287162	0.0001	22.6492	7.56359	0.0001	0.00951124	-6.71615	0.113352	down	no
117549	x	chr17	-	63304333	63485946	MSTRG.51556.2	2	519	MSTRG.51556	ENSSSCG00000033852	0.0001	0.025762	0.021344	0.0001	3.33254	3.95151	0.00648065	-7.26965	0.113427	down	no
75613	u	chr14	+	23967481	23974942	MSTRG.33099.1	3	666	MSTRG.33099	.	0.0001	0.0001	0.0001	2.25569	0.0001	1.67341	7.63515e-05	-13.677	0.113522	down	no
146611	u	chr3	+	16181382	16253011	MSTRG.63403.2	3	934	MSTRG.63403	.	0.0001	0.0001	0.0001	1.01909	0.0001	1.7201	0.000109518	-13.1565	0.113634	down	no
136296	u	chr2	.	83170108	83170718	MSTRG.59405.1	1	611	MSTRG.59405	.	0.0001	0.0001	0.0001	2.26071	2.01041	0.0001	7.02375e-05	-13.7974	0.11364	down	no
87885	u	chr14	-	124418946	124429258	MSTRG.38129.18	4	1078	MSTRG.38129	.	0.0001	0.000423	0.0001	2.66406	1.38465	0.0001	0.000153872	-12.666	0.11365	down	no
103559	u	chr16	.	20437738	20438745	MSTRG.45470.1	1	1008	MSTRG.45470	.	0.0001	0.0001	0.0001	0.0001	0.898695	1.43663	0.000128456	-12.9264	0.113701	down	no
58154	i	chr13	-	46191310	46192347	MSTRG.25329.1	2	652	MSTRG.25329	ADAMTS9	0.0001	0.0001	0.0001	0.0001	2.2048	1.39981	8.32244e-05	-13.5526	0.113849	down	no
193796	o	chr6	-	44300423	44341812	MSTRG.83840.15	2	1422	MSTRG.83840	ZNF599	0.0001	0.0001	0.0001	0.0001	0.838463	0.800273	0.000183057	-12.4154	0.113927	down	no
108510	u	chr16	+	66296573	66303104	MSTRG.47389.5	3	1191	MSTRG.47389	.	0.0001	0.0001	0.0001	0.0001	1.04333	0.921733	0.000152659	-12.6774	0.114041	down	no
53143	u	chr13	+	3838009	3859947	MSTRG.23591.8	4	1175	MSTRG.23591	.	0.0001	0.0001	0.0001	0.0001	0.835257	1.14498	0.000151489	-12.6885	0.114209	down	no
7049	o	chr1	+	75458170	75508060	MSTRG.3356.2	5	810	MSTRG.3356	ENSSSCG00000035239	0.0001	0.0001	0.0001	0.0001	1.41099	1.44601	0.000105001	-13.2173	0.114274	down	no
87210	u	chr14	-	117441657	117451240	MSTRG.37763.6	4	1430	MSTRG.37763	.	0.0001	0.0001	0.0001	0.0001	0.898218	0.723909	0.000184931	-12.4007	0.114336	down	no
253178	i	chr9	+	118876534	118877655	MSTRG.109487.1	1	1122	MSTRG.109487	ASTN1	0.0001	0.0001	0.0001	0.0001	0.809947	1.23314	0.00014683	-12.7336	0.114641	down	no
185330	u	chr5	-	76334027	76361971	MSTRG.80393.11	2	1013	MSTRG.80393	.	0.0001	0.0001	0.0001	0.0001	1.19649	1.07314	0.000132174	-12.8853	0.114659	down	no
232441	u	chr8	+	63711954	63800515	MSTRG.100771.5	4	740	MSTRG.100771	.	0.0001	0.0001	0.0001	0.0001	1.37224	1.72474	9.68654e-05	-13.3337	0.11472	down	no
90136	u	chr15	+	5116497	5119234	MSTRG.39230.12	2	551	MSTRG.39230	.	0.0001	0.0001	0.0001	0.0001	1.80549	2.36699	7.18981e-05	-13.7637	0.114799	down	no
57505	i	chr13	+	39532344	39542120	MSTRG.25058.1	2	668	MSTRG.25058	DENND6A	0.0001	0.0001	0.0001	2.24004	1.60926	0.0001	7.79342e-05	-13.6474	0.115032	down	no
6629	j	chr1	-	72084957	72134042	MSTRG.3188.4	6	1419	MSTRG.3188	ENSSSCG00000034393	0.806385	0.75725	0.0001	0.0001	0.0001	0.0001	5212.45	12.3477	0.115073	up	no
91065	o	chr15	-	19511333	19516933	MSTRG.39755.2	4	2028	MSTRG.39755	ENSSSCG00000032432	0.484792	0.211259	0.00044	8.83907	0.610846	2.78784	0.0569133	-4.13509	0.115194	down	no
161798	u	chr4	+	11097047	11180650	MSTRG.69989.6	4	2991	MSTRG.69989	.	0.0001	0.082091	0.0001	0.507729	1.58188	1.04317	0.0262677	-5.25057	0.115202	down	no
249740	u	chr9	+	85952856	85986540	MSTRG.108255.8	3	1198	MSTRG.108255	.	0.0001	0.0001	0.0001	0.0001	1.15634	0.75742	0.000156751	-12.6392	0.115237	down	no
157323	x	chr3	-	103169194	103202254	MSTRG.67951.2	2	477	MSTRG.67951	HEATR5B	0.0001	0.0001	0.0001	3.02309	0.0001	2.26898	5.66876e-05	-14.1066	0.115373	down	no
211808	x	chr7	-	32093	42941	MSTRG.91450.6	3	727	MSTRG.91450	DUSP22	0.0001	0.0001	0.0001	0.0001	1.84641	1.29009	9.56448e-05	-13.352	0.115515	down	no
211800	u	chr6	+	170820962	170830834	MSTRG.91445.4	4	1042	MSTRG.91445	.	0.167881	0.0001	0.06089	0.0001	7.39973	4.29348	0.0195728	-5.675	0.115534	down	no
237432	u	chr8	-	115029313	115061368	MSTRG.102894.28	3	1013	MSTRG.102894	.	0.0001	0.0001	0.0001	0.0001	1.09713	1.13014	0.000134688	-12.8581	0.115659	down	no
267163	u	chrY	-	5515565	5534841	MSTRG.115937.2	3	477	MSTRG.115937	.	2.21154	2.40582	0.0001	0.0001	0.0001	0.0001	15391.5	13.9099	0.11567	up	no
65946	u	chr13	-	131674966	131675707	MSTRG.28673.1	1	742	MSTRG.28673	.	0.0001	0.0001	0.0001	1.76908	0.0001	1.56895	8.98706e-05	-13.4418	0.115672	down	no
35365	u	chr11	-	1934331	1964490	MSTRG.15431.8	3	898	MSTRG.15431	.	0.0001	0.0001	0.0001	0.0001	1.38908	1.11367	0.000119863	-13.0263	0.11624	down	no
245276	u	chr9	+	44764411	44764661	MSTRG.106255.1	1	251	MSTRG.106255	.	0.0001	0.0001	0.0001	6.30949	0.0001	3.77476	2.97491e-05	-15.0368	0.116269	down	no
114269	u	chr17	-	39527425	39529348	MSTRG.50293.2	3	1156	MSTRG.50293	.	0.0001	0.214569	0.0001	6.33497	1.15932	1.60415	0.0236051	-5.40476	0.116338	down	no
56020	x	chr13	+	31053127	31087048	MSTRG.24558.7	4	786	MSTRG.24558	NME6	1.45245	1.30993	0.0001	0.0001	0.0001	0.0001	9208.28	13.1687	0.116382	up	no
236299	u	chr8	-	102621106	102736268	MSTRG.102478.1	3	1325	MSTRG.102478	.	1.37015	3.17324	1.3836	17.0279	15.1471	21.1457	0.111158	-3.16932	0.116603	down	no
165913	u	chr4	+	58624030	58624282	MSTRG.72026.1	1	253	MSTRG.72026	.	0.0001	0.0001	0.0001	3.61586	0.0001	5.89446	3.15443e-05	-14.9523	0.11662	down	no
135548	u	chr2	+	79611691	79613446	MSTRG.59168.2	2	1708	MSTRG.59168	.	13.0391	25.4239	403.89	25.3596	34.7136	20.4917	5.49065	2.45698	0.116812	up	no
56022	x	chr13	+	31053137	31066324	MSTRG.24558.8	4	725	MSTRG.24558	NME6	0.0001	0.0001	0.0001	1.70402	1.67254	0.0001	8.8845e-05	-13.4583	0.116957	down	no
263111	i	chrX	.	91786547	91787666	MSTRG.114270.1	1	1120	MSTRG.114270	TRPC5	0.846547	1.04636	0.0001	0.0001	0.0001	0.0001	6310.01	12.6234	0.117228	up	no
224177	u	chr7	+	94673255	94733007	MSTRG.96856.8	3	1274	MSTRG.96856	.	0.0001	0.0001	0.113352	3.44517	2.76182	0.840388	0.0161126	-5.95566	0.117353	down	no
255975	u	chrX	-	5779285	5786704	MSTRG.110685.1	2	1145	MSTRG.110685	.	0.0001	0.0001	0.0001	1.38255	0.808915	0.0001	0.000136888	-12.8347	0.117445	down	no
34188	u	chr10	-	61885213	61931021	MSTRG.14935.11	2	2342	MSTRG.14935	.	0.0001	0.043797	0.0001	2.22177	0.048003	0.655144	0.0150421	-6.05485	0.117514	down	no
128794	u	chr2	+	30311590	30376005	MSTRG.56251.9	6	775	MSTRG.56251	.	0.0001	0.0001	0.0001	1.71891	0.0001	1.41256	9.57985e-05	-13.3496	0.117561	down	no
141362	u	chr2	+	132822437	133247015	MSTRG.61257.37	8	932	MSTRG.61257	.	0.0001	0.0001	0.0001	0.0001	1.23586	1.1094	0.000127912	-12.9326	0.117575	down	no
164815	i	chr4	+	42163181	42164017	MSTRG.71395.1	2	269	MSTRG.71395	VIRMA	0.0001	0.0001	0.0001	0.0001	3.34204	4.76479	3.70054e-05	-14.7219	0.117844	down	no
226282	j	chr7	+	113835268	113936650	MSTRG.97738.2	3	1125	MSTRG.97738	SLC24A4	0.0001	0.0001	0.0001	1.19864	0.955583	0.0001	0.000139255	-12.81	0.11805	down	no
2855	i	chr1	+	27370794	27377020	MSTRG.1386.1	3	2611	MSTRG.1386	PEX7	0.079509	0.045475	0.0001	0.1252	0.656521	2.4304	0.0389413	-4.68256	0.118483	down	no
247307	x	chr9	+	61553310	61559770	MSTRG.107237.1	2	1382	MSTRG.107237	ENSSSCG00000036493	10.3815	11.7553	168.951	4.31557	11.7255	16.7634	5.82505	2.54227	0.118816	up	no
31310	u	chr10	-	36367095	36538950	MSTRG.13788.2	2	1177	MSTRG.13788	.	0.0001	0.0001	0.0001	1.15323	0.0001	0.870728	0.000148217	-12.72	0.118822	down	no
41648	u	chr11	-	73013060	73114462	MSTRG.18428.5	5	650	MSTRG.18428	.	1.68009	1.49992	0.0001	0.0001	0.0001	0.0001	10600.3	13.3718	0.118909	up	no
176312	u	chr5	-	6064124	6065810	MSTRG.76474.2	1	1687	MSTRG.76474	.	0.009039	0.0001	0.0001	1.32957	0.0001	1.12154	0.00376916	-8.05154	0.118944	down	no
77064	i	chr14	-	35134713	35135787	MSTRG.33695.1	2	608	MSTRG.33695	NOS1	0.0001	0.0001	0.0001	1.84243	0.0001	2.00746	7.79223e-05	-13.6476	0.118996	down	no
146406	x	chr3	-	13838508	13854577	MSTRG.63208.3	5	1498	MSTRG.63208	ENSSSCG00000035984	0.0001	0.0001	0.0001	0.0001	0.646241	0.768573	0.000212027	-12.2035	0.119223	down	no
253639	u	chr9	-	122641594	122644375	MSTRG.109722.1	2	2026	MSTRG.109722	.	0.06679	0.0001	0.0001	1.77998	1.64403	0.111784	0.0189462	-5.72195	0.119321	down	no
164087	u	chr4	-	35948603	35949847	MSTRG.71026.1	2	568	MSTRG.71026	.	1.68055	1.92093	0.0001	0.0001	0.0001	0.0001	12005.3	13.5514	0.1194	up	no
75939	x	chr14	-	28258702	28260764	MSTRG.33350.5	3	692	MSTRG.33350	UBC	2.64033	1.15727	16.1443	0.079669	0.541063	1.17378	11.1127	3.47414	0.119653	up	no
31442	x	chr10	-	38350115	38389323	MSTRG.13842.6	3	975	MSTRG.13842	C9orf72	0.0001	0.040422	0.0001	2.47754	1.27867	0.212462	0.0102357	-6.61025	0.119767	down	no
54346	x	chr13	+	19045570	19086396	MSTRG.24084.2	2	496	MSTRG.24084	SUSD5	1.90011	2.17813	0.0001	0.0001	0.0001	0.0001	13594.5	13.7307	0.119898	up	no
141373	u	chr2	+	132822450	133274606	MSTRG.61257.50	9	883	MSTRG.61257	.	0.0001	1.1347	0.0001	12.7876	15.3543	4.34387	0.0349353	-4.83917	0.119967	down	no
185323	x	chr5	-	76313905	76364218	MSTRG.80393.5	4	1793	MSTRG.80393	ANO6	0.0001	0.017358	0.0001	2.27359	1.29212	0.0001	0.00492399	-7.66596	0.120083	down	no
162838	u	chr4	+	20961243	21123925	MSTRG.70541.5	3	770	MSTRG.70541	.	0.0001	0.0001	0.0001	0.0001	1.38683	1.32528	0.000110611	-13.1422	0.120211	down	no
264186	i	chrX	-	101851484	101851759	MSTRG.114676.1	1	276	MSTRG.114676	TENM1	0.0001	0.0001	0.0001	4.51769	0.0001	3.86641	3.57816e-05	-14.7704	0.120242	down	no
79894	i	chr14	.	53968167	53968437	MSTRG.34862.1	1	271	MSTRG.34862	RYR2	4.05974	3.32835	0.0001	0.0001	0.0001	0.0001	24627.3	14.588	0.120253	up	no
69853	u	chr13	+	168204472	168350792	MSTRG.30271.19	4	519	MSTRG.30271	.	0.0001	0.0001	0.0001	2.66308	0.0001	1.81877	6.69352e-05	-13.8669	0.120265	down	no
232118	u	chr8	+	59270895	59432126	MSTRG.100667.6	7	1007	MSTRG.100667	.	1.06325	0.0001	0.0001	10.9192	12.8271	5.18151	0.0367624	-4.76563	0.120327	down	no
96521	x	chr15	+	80709502	80777004	MSTRG.42150.6	2	496	MSTRG.42150	ENSSSCG00000022345	0.0001	0.0001	0.0001	0.0001	1.99013	2.18232	7.18985e-05	-13.7637	0.120634	down	no
256637	u	chrX	-	11727567	11800094	MSTRG.110940.34	4	1161	MSTRG.110940	.	0.0001	0.0001	0.0001	0.0001	1.81766	1.3551	9.45521e-05	-13.3685	0.120905	down	no
71354	u	chr13	+	193781939	193788723	MSTRG.31016.8	4	1164	MSTRG.31016	.	0.0001	0.0001	0.003973	0.0001	1.86294	1.30839	0.00131581	-9.56983	0.121068	down	no
191108	u	chr6	.	19043519	19044490	MSTRG.82486.1	1	972	MSTRG.82486	.	0.0001	0.0001	0.0001	0.0001	1.13238	0.956863	0.000143586	-12.7658	0.121349	down	no
57077	u	chr13	.	35461890	35462516	MSTRG.24928.1	1	627	MSTRG.24928	.	1.6913	1.45165	0.0001	0.0001	0.0001	0.0001	10476.9	13.3549	0.121607	up	no
254324	u	chr9	-	128211448	128226206	MSTRG.109972.1	3	688	MSTRG.109972	.	0.0001	0.0001	0.0001	1.43823	0.0001	1.77495	9.33628e-05	-13.3868	0.121682	down	no
164962	u	chr4	.	43447141	43448014	MSTRG.71432.1	1	874	MSTRG.71432	.	0.0001	0.0001	0.0001	0.0001	1.22623	1.08621	0.000129727	-12.9122	0.121751	down	no
212738	o	chr7	-	8052805	8093535	MSTRG.91895.1	2	1198	MSTRG.91895	RF00003	0.0001	0.0001	0.0001	0.0001	0.772808	0.906678	0.000178615	-12.4509	0.121797	down	no
176864	u	chr5	+	9058092	9058702	MSTRG.76659.1	1	611	MSTRG.76659	.	1.59581	0.0001	0.0001	16.4	16.3255	10.8452	0.0366304	-4.77082	0.121971	down	no
63278	u	chr13	-	102269149	102512116	MSTRG.27514.6	8	2106	MSTRG.27514	.	0.158808	0.466952	0.016622	0.186652	1.90448	7.65311	0.0659243	-3.92305	0.122081	down	no
171536	u	chr4	-	99732414	99799968	MSTRG.74360.1	4	1499	MSTRG.74360	.	2.72523	0.0001	2.3362	26.501	15.992	32.394	0.0675889	-3.88707	0.122082	down	no
64242	u	chr13	+	115719945	115928680	MSTRG.27940.5	4	1230	MSTRG.27940	.	0.0001	0.0001	0.076781	3.51684	0.990693	1.00543	0.0139636	-6.16218	0.122168	down	no
110964	i	chr17	+	12837211	12837872	MSTRG.48617.1	1	662	MSTRG.48617	PSD3	0.137965	0.0001	0.0001	4.88556	2.39189	1.02379	0.0166439	-5.90886	0.122173	down	no
118068	u	chr18	.	4448823	4449861	MSTRG.51764.1	1	1039	MSTRG.51764	.	1.6987	0.173723	2.48111	0.0001	0.107947	0.0001	40.2557	5.33112	0.122216	up	no
220499	u	chr7	-	63546833	63549289	MSTRG.95186.1	2	717	MSTRG.95186	.	0.0001	0.0001	0.0001	0.0001	1.5307	1.26907	0.000107148	-13.1881	0.122238	down	no
223068	u	chr7	-	84524725	84532617	MSTRG.96234.13	3	1730	MSTRG.96234	.	1.51166	1.4887	0.236655	0.0001	0.073517	0.0001	43.9113	5.45652	0.122245	up	no
236603	u	chr8	-	105998151	106090808	MSTRG.102566.13	4	876	MSTRG.102566	.	0.0001	0.0001	0.013661	2.78029	1.89211	0.0001	0.00296651	-8.39702	0.122409	down	no
29405	i	chr10	+	20673033	20674748	MSTRG.12961.1	1	1716	MSTRG.12961	DENND1B	0.0001	0.0001	0.0001	0.0001	0.5936	0.564104	0.000259111	-11.9141	0.122632	down	no
52013	i	chr12	-	56046522	56050277	MSTRG.22834.2	3	1181	MSTRG.22834	DNAH9	0.0001	0.0001	0.0001	0.0001	0.803088	0.890272	0.000177152	-12.4627	0.122672	down	no
13117	u	chr1	+	131817961	131922686	MSTRG.5834.1	4	510	MSTRG.5834	.	0.0001	0.035541	0.0001	3.09129	0.13391	2.71832	0.00601344	-7.37759	0.122697	down	no
63518	u	chr13	+	106906539	106910936	MSTRG.27714.3	4	789	MSTRG.27714	.	0.0001	0.0001	0.0001	1.41665	1.37288	0.0001	0.000107541	-13.1828	0.122756	down	no
92046	u	chr15	+	34025540	34135794	MSTRG.40168.1	3	930	MSTRG.40168	.	0.984727	1.06713	0.0001	0.0001	0.0001	0.0001	6839.87	12.7398	0.122898	up	no
218520	u	chr7	+	49830598	49832356	MSTRG.94371.1	2	642	MSTRG.94371	.	0.0001	0.0001	0.0001	0.0001	1.41932	1.65567	9.75583e-05	-13.3234	0.123098	down	no
150733	u	chr3	+	42457117	42460721	MSTRG.65097.3	4	998	MSTRG.65097	.	0.050479	0.0001	0.0001	3.45707	0.022112	1.18965	0.0108547	-6.52553	0.123223	down	no
72300	u	chr13	.	201630941	201632700	MSTRG.31407.1	1	1760	MSTRG.31407	.	0.31571	0.8201	2.05756	0.16149	0.069281	0.035722	11.9829	3.58291	0.123298	up	no
114850	u	chr17	-	43802896	43809320	MSTRG.50300.20	4	906	MSTRG.50300	.	0.0001	0.0001	0.113423	3.75289	1.18128	2.63052	0.0150202	-6.05695	0.123367	down	no
157554	u	chr3	+	106239087	106292950	MSTRG.68105.1	2	607	MSTRG.68105	.	3.45116	2.48757	2.61283	0.0001	0.222172	0.0001	38.4561	5.26514	0.123388	up	no
73728	u	chr14	.	7186528	7187242	MSTRG.32267.1	1	715	MSTRG.32267	.	0.0001	0.0001	0.0001	1.38361	0.0001	1.58306	0.00010112	-13.2716	0.12369	down	no
83136	u	chr14	.	81478365	81479605	MSTRG.36180.1	1	1241	MSTRG.36180	.	0.0001	0.0001	0.0001	0.899977	0.0001	0.832538	0.000173149	-12.4957	0.123943	down	no
31335	u	chr10	-	36738023	36741638	MSTRG.13802.2	2	2856	MSTRG.13802	.	0.005744	0.0001	0.0001	0.0001	0.508657	0.737057	0.00477118	-7.71144	0.124146	down	no
244326	u	chr9	.	36071684	36072180	MSTRG.105726.1	1	497	MSTRG.105726	.	1.84215	1.87253	0.0001	0.0001	0.0001	0.0001	12382.6	13.596	0.124513	up	no
84048	o	chr14	-	90411898	90491628	MSTRG.36607.1	2	348	MSTRG.36607	PARG	4.21623	2.73249	10.069	0.0001	0.303816	0.588361	19.0722	4.2534	0.124555	up	no
255686	u	chrX	-	1445601	1480427	MSTRG.110596.12	3	1749	MSTRG.110596	.	0.078527	0.764579	0.027738	2.94265	4.73746	4.17289	0.0734703	-3.7667	0.124597	down	no
250696	u	chr9	-	95013671	95190456	MSTRG.108520.5	3	767	MSTRG.108520	.	0.34951	0.039618	0.0001	5.80568	2.77752	1.76755	0.0376038	-4.73298	0.125344	down	no
248920	u	chr9	+	76349291	76433020	MSTRG.107958.4	3	526	MSTRG.107958	.	0.1494	0.012801	0.064542	5.19826	0.450959	2.82104	0.0267693	-5.22328	0.125598	down	no
172514	x	chr4	-	106462185	106528250	MSTRG.74851.1	3	733	MSTRG.74851	SYT6	0.0001	0.0001	0.0001	1.23168	0.0001	1.58491	0.000106508	-13.1968	0.125695	down	no
232022	u	chr8	+	57795565	57870003	MSTRG.100625.2	3	1496	MSTRG.100625	.	0.0001	0.0001	0.01081	0.598927	0.392156	0.692089	0.00654122	-7.25622	0.125702	down	no
45530	x	chr12	+	19646596	19650126	MSTRG.20156.1	2	902	MSTRG.20156	ARL4D	0.0001	0.0001	0.0001	0.0001	1.05915	1.01439	0.000144673	-12.7549	0.125741	down	no
223857	u	chr7	-	92656408	92666300	MSTRG.96675.1	3	552	MSTRG.96675	.	0.0001	0.0001	0.0001	0.0001	1.73487	1.64353	8.87968e-05	-13.4591	0.126178	down	no
126612	o	chr2	+	12173428	12212662	MSTRG.55406.2	2	913	MSTRG.55406	ENSSSCG00000013144	0.0001	0.0001	0.0001	1.28835	0.990977	0.0001	0.000131612	-12.8914	0.126225	down	no
233014	x	chr8	+	68947322	68948023	MSTRG.101088.2	2	566	MSTRG.101088	ADAMTS3	0.096383	0.0001	0.0001	1.82591	2.85734	1.17682	0.0164815	-5.92301	0.12645	down	no
108712	x	chr16	-	68585127	68685661	MSTRG.47423.9	4	756	MSTRG.47423	HAND1	0.0001	0.0001	0.0001	1.50474	1.22918	0.0001	0.000109728	-13.1538	0.12662	down	no
251708	u	chr9	-	106270688	106451448	MSTRG.108927.4	4	768	MSTRG.108927	.	0.031944	0.0001	0.0001	0.085932	1.68081	1.91914	0.00872085	-6.84132	0.126649	down	no
162855	x	chr4	+	21180116	21254630	MSTRG.70541.20	3	979	MSTRG.70541	MED30	0.0001	0.0001	0.0001	0.920906	0.0001	1.12971	0.00014629	-12.7389	0.126941	down	no
225189	x	chr7	+	100964209	101082856	MSTRG.97202.1	3	432	MSTRG.97202	ENSSSCG00000033094	0.0001	0.0001	0.0001	0.0001	2.12935	2.11656	7.06546e-05	-13.7889	0.126962	down	no
80920	i	chr14	-	62722871	62723600	MSTRG.35419.1	1	730	MSTRG.35419	FAM13C	0.050722	0.069099	0.0001	2.4759	0.744587	1.86029	0.0236029	-5.40489	0.127434	down	no
6452	u	chr1	-	69832615	69871293	MSTRG.3108.1	4	2139	MSTRG.3108	.	0.0001	0.031763	0.0001	0.72643	1.06964	0.304313	0.0152177	-6.0381	0.127463	down	no
244373	u	chr9	-	36342205	36343787	MSTRG.105752.1	1	1583	MSTRG.105752	.	0.040699	0.0001	0.0001	1.40511	0.2742	1.2921	0.0137642	-6.18294	0.127498	down	no
182153	u	chr5	+	49159509	49183869	MSTRG.78906.1	3	2041	MSTRG.78906	.	0.0001	0.002253	0.02377	0.0001	1.8646	1.19617	0.00853451	-6.87248	0.127635	down	no
11663	x	chr1	-	123344108	123393706	MSTRG.5376.2	5	1804	MSTRG.5376	FBN1	10.1249	15.9734	0.713221	0.0001	0.0001	1.1079	24.1958	4.59669	0.127857	up	no
196414	j	chr6	-	53763068	53764792	MSTRG.84595.2	2	1311	MSTRG.84595	TMEM143	0.0001	0.0001	0.035278	2.91587	0.707074	0.294453	0.00905652	-6.78683	0.128286	down	no
63621	u	chr13	.	108493428	108494457	MSTRG.27754.1	1	1030	MSTRG.27754	.	3.81843	2.00494	3.00552	0.0001	0.458271	0.060429	17.0179	4.08898	0.129008	up	no
214294	u	chr7	-	20997194	20998144	MSTRG.92679.1	1	951	MSTRG.92679	.	0.049725	0.0001	0.0001	2.45709	1.24145	0.190618	0.0128369	-6.28355	0.129969	down	no
159039	u	chr3	-	116847928	117166798	MSTRG.68763.56	6	1521	MSTRG.68763	.	0.0001	0.127482	0.0001	0.585963	0.644977	3.65097	0.0261541	-5.25682	0.130599	down	no
139449	u	chr2	+	114930179	114991494	MSTRG.60559.24	2	3694	MSTRG.60559	.	8.62715	2.12974	3.35561	1.00089	0.123883	0.918056	6.90829	2.78833	0.13075	up	no
50398	o	chr12	-	49032316	49277160	MSTRG.22317.9	5	1235	MSTRG.22317	ENSSSCG00000034574	0.0001	0.142969	0.082453	1.75997	2.89588	1.39539	0.0372688	-4.74589	0.130998	down	no
7984	u	chr1	.	85701121	85702467	MSTRG.3778.1	1	1347	MSTRG.3778	.	0.709273	0.098206	2.07586	0.0001	0.0001	0.061766	46.531	5.54012	0.131154	up	no
2624	u	chr1	+	25358832	25361446	MSTRG.1195.1	2	667	MSTRG.1195	.	0.0001	0.0001	0.0001	1.3407	1.44007	0.0001	0.00010788	-13.1783	0.131303	down	no
181935	i	chr5	.	47574627	47574896	MSTRG.78708.1	1	270	MSTRG.78708	SSPN	0.0001	0.809566	0.0001	35.6566	0.193852	5.53652	0.0195657	-5.67553	0.131744	down	no
143403	o	chr2	+	147920117	147921263	MSTRG.61956.12	2	718	MSTRG.61956	ENSSSCG00000031406	0.0001	0.084079	0.0001	0.03983	3.92061	2.15291	0.0137861	-6.18064	0.131849	down	no
144017	i	chr3	-	116699	120309	MSTRG.62174.8	2	963	MSTRG.62174	ENSSSCG00000037652	0.172705	0.751289	0.09308	13.4859	3.83896	0.201086	0.0580325	-4.107	0.132179	down	no
187794	u	chr5	-	97685810	97918226	MSTRG.81194.8	3	968	MSTRG.81194	.	0.073359	0.448516	0.598127	10.9256	5.01756	2.67059	0.0601705	-4.0548	0.132182	down	no
4804	u	chr1	.	51141009	51142761	MSTRG.2341.1	1	1753	MSTRG.2341	.	0.0001	0.063674	0.0001	1.32757	0.436815	1.44332	0.0199127	-5.65017	0.132853	down	no
17436	o	chr1	-	179714885	179762363	MSTRG.7765.1	3	1975	MSTRG.7765	RF00026	0.271017	0.029541	0.0001	0.436743	1.94953	3.47208	0.0513213	-4.2843	0.132912	down	no
236338	u	chr8	-	103180724	103185114	MSTRG.102500.1	3	2971	MSTRG.102500	.	0.5611	1.52152	1.36264	16.41	8.98946	5.66395	0.110911	-3.17253	0.133349	down	no
55682	u	chr13	+	29408311	29411010	MSTRG.24528.1	4	1323	MSTRG.24528	.	0.171221	0.036302	0.0001	3.51001	1.6767	0.504594	0.0364807	-4.77672	0.133545	down	no
207776	x	chr6	-	137977873	138028235	MSTRG.89781.1	6	2483	MSTRG.89781	SLC44A5	1.65306	0.21837	4.16151	0.396993	0.259979	0.07562	8.23506	3.04178	0.133909	up	no
22390	u	chr1	-	236263343	236265893	MSTRG.9762.1	2	1906	MSTRG.9762	.	0.0001	0.0001	0.012727	0.0001	0.487106	2.33682	0.0045775	-7.77122	0.134035	down	no
258277	x	chrX	-	30328059	30445939	MSTRG.111521.7	4	1225	MSTRG.111521	ENSSSCG00000012213	0.474647	1.73697	0.800357	0.0001	0.0001	0.051839	57.8791	5.85497	0.134373	up	no
122356	u	chr18	+	41402943	41414317	MSTRG.53531.6	4	2179	MSTRG.53531	.	1.04234	0.0001	0.0001	0.0001	26.0963	11.0627	0.0280562	-5.15554	0.135291	down	no
98647	x	chr15	-	104495823	104531844	MSTRG.43067.1	2	694	MSTRG.43067	BZW1	0.020571	0.0001	0.0001	3.27127	0.0001	1.9128	0.00400662	-7.9634	0.135374	down	no
93879	u	chr15	.	54962749	54964918	MSTRG.41015.1	1	2170	MSTRG.41015	.	0.065522	0.182041	0.0001	0.513268	1.14079	3.12385	0.0518351	-4.26993	0.135517	down	no
240018	x	chr8	-	138312117	138509602	MSTRG.103843.23	3	609	MSTRG.103843	NAA11	0.936462	2.93028	1.3167	14.8605	28.2827	12.0141	0.0939756	-3.41157	0.135753	down	no
30456	u	chr10	+	29652134	29652344	MSTRG.13474.1	1	211	MSTRG.13474	.	9.74922	0.288027	16.3346	1.16874	0.262595	0.711147	12.309	3.62164	0.135881	up	no
198717	u	chr6	+	61705428	61720042	MSTRG.85592.2	2	1635	MSTRG.85592	.	2.67415	0.308847	2.83754	0.0001	0.0001	0.232898	24.9703	4.64214	0.136837	up	no
140701	u	chr2	+	126758723	126775817	MSTRG.60927.3	4	613	MSTRG.60927	.	0.0001	0.0001	1.02277	14.603	33.6299	0.1073	0.0211619	-5.56238	0.137012	down	no
15104	u	chr1	-	157361148	157386474	MSTRG.6828.10	3	2111	MSTRG.6828	.	0.084426	0.0001	0.0001	0.0001	2.39487	2.56932	0.017047	-5.87434	0.137122	down	no
64113	u	chr13	-	114217569	114228387	MSTRG.27984.15	4	1166	MSTRG.27984	.	0.139002	1.49482	1.52566	0.0566	0.049328	0.0001	29.7985	4.89717	0.137127	up	no
23302	j	chr1	-	242114487	242120675	MSTRG.10245.13	3	988	MSTRG.10245	TEX10	21.087	0.47923	13.9407	2.706	0.459705	0.0001	11.2158	3.48746	0.137432	up	no
247330	u	chr9	+	61795627	61813465	MSTRG.107251.3	6	2217	MSTRG.107251	.	0.0001	0.28649	0.0001	2.76711	1.72261	3.05682	0.0379896	-4.71825	0.137848	down	no
462	u	chr1	+	4619653	4623117	MSTRG.307.1	2	3231	MSTRG.307	.	0.587166	0.974061	0.0001	13.681	7.06862	0.731932	0.0726824	-3.78225	0.138009	down	no
103153	u	chr16	-	15517239	15518981	MSTRG.45336.1	3	1271	MSTRG.45336	.	0.911319	0.731215	0.0001	17.7044	4.69851	3.60288	0.0631641	-3.98475	0.138138	down	no
214080	j	chr7	-	19912439	19978442	MSTRG.92385.6	4	1235	MSTRG.92385	CMAH	1.56622	0.0001	1.81302	0.0001	0.029141	0.0001	115.175	6.84768	0.138181	up	no
92587	u	chr15	-	40514118	40548457	MSTRG.40413.16	7	2345	MSTRG.40413	.	0.221604	0.662303	2.27267	0.0001	0.129586	0.0001	24.3214	4.60416	0.138405	up	no
66070	u	chr13	+	132669670	132745250	MSTRG.28759.11	3	644	MSTRG.28759	.	0.0001	0.150351	0.0001	12.8095	0.0001	1.78073	0.0103186	-6.59862	0.138453	down	no
23508	u	chr1	+	243417344	243651610	MSTRG.10136.9	4	1025	MSTRG.10136	.	0.086861	0.227105	0.0001	4.54201	0.002078	4.65062	0.0341573	-4.87166	0.139126	down	no
109830	u	chr17	-	1924477	1933188	MSTRG.48046.3	3	2015	MSTRG.48046	.	1.66525	0.0001	16.6658	0.978706	0.0001	0.000115	18.7259	4.22696	0.139196	up	no
192644	u	chr6	-	32036673	32038287	MSTRG.83167.1	2	855	MSTRG.83167	.	0.097753	0.0001	0.0001	1.9894	1.96274	1.40179	0.0182956	-5.77236	0.139829	down	no
191715	u	chr6	-	24390600	24573876	MSTRG.82794.11	4	1431	MSTRG.82794	.	0.0001	1.04161	0.661756	0.010018	0.0001	0.0001	166.713	7.38122	0.140088	up	no
129231	u	chr2	-	36508041	36529288	MSTRG.56443.27	4	2131	MSTRG.56443	.	0.187451	0.0001	0.040216	2.41317	1.542	0.867938	0.0472241	-4.40433	0.140407	down	no
155249	u	chr3	+	84878390	84881142	MSTRG.67200.1	1	2753	MSTRG.67200	.	0.056153	0.103681	0.017622	0.44293	1.37158	0.788195	0.0681814	-3.87448	0.140451	down	no
231085	u	chr8	-	44175157	44197594	MSTRG.100281.7	2	1831	MSTRG.100281	.	0.024428	0.029808	49.8313	2.556	2.26181	1.10676	8.42011	3.07384	0.141052	up	no
217009	u	chr7	.	37176530	37178384	MSTRG.93604.1	1	1855	MSTRG.93604	.	0.072124	0.0001	0.0001	2.09705	0.118134	1.20183	0.0211658	-5.56212	0.14112	down	no
73727	u	chr14	.	7184791	7185329	MSTRG.32283.1	1	539	MSTRG.32283	.	0.0001	0.0001	0.089707	5.9176	0.554535	1.93551	0.0106935	-6.54712	0.141807	down	no
237625	u	chr8	-	116853364	117040686	MSTRG.102918.2	3	1725	MSTRG.102918	.	5.10897	0.0001	0.333354	21.6027	21.5767	19.4281	0.0869292	-3.52402	0.141825	down	no
62481	u	chr13	-	93013834	93228912	MSTRG.27222.14	3	1432	MSTRG.27222	.	1.17938	2.0037	0.02951	0.0001	0.073547	0.002202	42.3551	5.40446	0.141855	up	no
110878	u	chr17	+	11922871	11927954	MSTRG.48558.2	3	1070	MSTRG.48558	.	0.099842	0.0001	0.120425	4.38504	1.34185	0.894204	0.0332826	-4.90909	0.142208	down	no
188394	u	chr5	-	104224769	104253344	MSTRG.81351.13	5	1506	MSTRG.81351	.	3.51737	3.64201	0.0001	0.021035	0.241177	0.001309	27.1685	4.76386	0.14235	up	no
60558	u	chr13	+	72876567	72936213	MSTRG.26301.1	2	1273	MSTRG.26301	.	12.6396	4.69261	45.5347	6.984	2.94955	3.33485	4.73809	2.24431	0.14242	up	no
119895	u	chr18	+	15969227	15970878	MSTRG.52523.1	2	1626	MSTRG.52523	.	0.0001	0.220252	0.0001	3.62223	1.42512	1.49653	0.0336883	-4.89161	0.142555	down	no
7558	u	chr1	+	79710050	79787513	MSTRG.3561.1	4	2137	MSTRG.3561	.	0.0001	0.129435	0.0001	0.672415	3.53585	0.161517	0.0296662	-5.07503	0.142821	down	no
24947	u	chr1	+	257745659	257764276	MSTRG.10921.1	3	1637	MSTRG.10921	.	0.0001	0.066701	0.0001	0.0001	1.71843	3.13447	0.0137855	-6.1807	0.142872	down	no
248644	u	chr9	-	73918683	74068367	MSTRG.107790.3	2	1653	MSTRG.107790	.	1.50099	3.17565	1.42921	0.0001	0.02946	0.344165	16.3378	4.03014	0.143286	up	no
85154	u	chr14	+	102635630	102664123	MSTRG.37018.5	6	2725	MSTRG.37018	.	0.781156	0.723298	0.0001	0.007441	0.0001	0.0001	196.905	7.62136	0.143391	up	no
253217	u	chr9	-	119625915	119725519	MSTRG.109492.5	5	903	MSTRG.109492	.	0.0001	0.057543	0.0001	0.0001	4.86553	1.32962	0.00932052	-6.74537	0.144005	down	no
249723	i	chr9	-	85888744	85890806	MSTRG.108250.1	2	1042	MSTRG.108250	BZW2	0.002606	0.49729	0.045005	2.89555	1.16025	5.0351	0.0599391	-4.06036	0.144139	down	no
228319	j	chr8	-	12740093	12763991	MSTRG.98998.11	8	1625	MSTRG.98998	FAM184B	1.0651	0.98318	0.705758	0.027189	0.043064	0.120567	14.4327	3.85127	0.144729	up	no
242212	u	chr9	-	15510113	15923114	MSTRG.104883.9	5	1466	MSTRG.104883	.	10.2224	6.37207	0.0001	0.0001	0.138989	0.453522	28.0025	4.80748	0.145015	up	no
237421	u	chr8	-	114979169	115061348	MSTRG.102894.19	4	2393	MSTRG.102894	.	0.163497	0.323889	0.0001	2.79708	4.47241	0.700934	0.0611618	-4.03122	0.145326	down	no
82757	x	chr14	-	76778616	76782155	MSTRG.36001.1	2	878	MSTRG.36001	VCL	0.0001	0.038762	0.0001	1.15375	2.05212	0.16947	0.0115431	-6.43682	0.145335	down	no
234289	u	chr8	+	80099710	80115979	MSTRG.101676.1	2	683	MSTRG.101676	.	1.2486	4.53981	0.295299	25.8755	19.6422	12.752	0.104406	-3.25972	0.146132	down	no
179837	u	chr5	-	24564592	24701206	MSTRG.77861.8	3	1864	MSTRG.77861	.	0.0001	0.314015	0.0001	0.087251	1.06788	8.11725	0.0338872	-4.88312	0.146181	down	no
137952	u	chr2	+	98544030	98634673	MSTRG.60084.2	5	3880	MSTRG.60084	.	0.0001	0.41025	1.45148	20.6757	33.7564	0.0001	0.0342047	-4.86966	0.146391	down	no
120779	u	chr18	-	23338701	23481301	MSTRG.52799.10	3	1613	MSTRG.52799	.	0.0001	0.057873	0.0001	2.07324	0.830999	0.364792	0.0177646	-5.81485	0.146574	down	no
236339	u	chr8	-	103180768	103185114	MSTRG.102500.2	3	2922	MSTRG.102500	.	0.12179	0.418419	0.099408	4.19896	0.405448	3.05208	0.0835392	-3.5814	0.146721	down	no
247310	x	chr9	+	61554612	61560036	MSTRG.107238.1	2	346	MSTRG.107238	ENSSSCG00000036493	34.488	20.6111	394.073	6.53913	35.8801	43.0861	5.25315	2.39318	0.147155	up	no
241470	x	chr9	+	8761707	8808951	MSTRG.104667.4	3	2142	MSTRG.104667	PGM2L1	0.186132	0.005572	0.0001	1.41962	2.57842	0.279046	0.0448445	-4.47892	0.14742	down	no
87855	x	chr14	-	124227880	124287685	MSTRG.38123.2	6	1141	MSTRG.38123	NHLRC2	0.0001	0.596923	1.03362	0.0001	10.4189	35.5701	0.0354572	-4.81778	0.147555	down	no
140549	x	chr2	-	125309324	125507791	MSTRG.60906.20	6	1218	MSTRG.60906	SRFBP1	0.858408	2.05156	0.059506	0.0001	0.030986	0.041026	41.1787	5.36383	0.147577	up	no
156789	u	chr3	-	99559003	99638743	MSTRG.67791.8	4	873	MSTRG.67791	.	0.080868	0.0001	0.0001	3.00573	1.28459	0.479096	0.0169975	-5.87854	0.14764	down	no
20897	u	chr1	+	218661463	218662070	MSTRG.9209.1	1	608	MSTRG.9209	.	0.304497	0.0001	0.0001	9.74779	1.25786	1.55799	0.0242523	-5.36573	0.147739	down	no
17887	u	chr1	-	183170796	183268025	MSTRG.7874.2	2	627	MSTRG.7874	.	0.0001	0.771545	0.39891	2.73001	10.6703	7.86647	0.0550415	-4.18334	0.148043	down	no
232341	u	chr8	+	61542277	61604131	MSTRG.100793.46	3	605	MSTRG.100793	.	0.482524	0.0001	0.0001	12.4833	0.428621	3.4885	0.0294336	-5.08639	0.149209	down	no
69680	u	chr13	+	165996554	166025683	MSTRG.30233.3	3	1584	MSTRG.30233	.	0.0001	0.0001	0.000106	0.0001	1.01407	0.742058	0.000174237	-12.4867	0.149421	down	no
105148	u	chr16	-	35201987	35221592	MSTRG.46158.5	4	1261	MSTRG.46158	.	0.186742	0.135588	0.0001	3.60134	1.84038	1.01774	0.0499159	-4.32436	0.149732	down	no
24039	j	chr1	-	249898859	249904948	MSTRG.10497.5	4	1511	MSTRG.10497	ENSSSCG00000005440	1.46227	1.72344	1.61669	0.0001	0.283761	0.012145	16.224	4.02006	0.149745	up	no
252690	u	chr9	-	115023862	115027884	MSTRG.109291.9	2	913	MSTRG.109291	.	0.0001	0.468249	0.0001	8.76445	2.60521	2.01777	0.0349917	-4.83684	0.149848	down	no
204951	x	chr6	+	101794189	101810534	MSTRG.88395.3	4	1844	MSTRG.88395	ENSSSCG00000033827	14.7642	11.6011	2.7129	57.2926	50.3551	70.1607	0.163537	-2.61231	0.150016	down	no
188797	u	chr6	+	2450539	2460303	MSTRG.81557.3	6	1859	MSTRG.81557	.	0.040705	0.0001	0.026097	2.85093	0.0001	1.07369	0.0170463	-5.8744	0.150068	down	no
252691	u	chr9	-	115023931	115027883	MSTRG.109291.10	2	961	MSTRG.109291	.	0.851472	1.27774	1.06687	0.0001	0.068577	0.0001	46.4702	5.53823	0.150188	up	no
203778	o	chr6	-	92625063	92633710	MSTRG.87693.1	3	1448	MSTRG.87693	RF00001	0.049149	0.0001	0.013067	0.843636	0.145457	1.48881	0.0251486	-5.31338	0.150429	down	no
163117	u	chr4	+	25902410	25913222	MSTRG.70687.1	2	1113	MSTRG.70687	.	0.963973	5.32128	3.87288	17.7807	41.7434	21.3223	0.125647	-2.99255	0.150697	down	no
232043	u	chr8	.	58202871	58205898	MSTRG.100614.1	1	3028	MSTRG.100614	.	0.629301	0.262657	2.38704	0.0001	0.178225	0.084229	12.4888	3.64257	0.15073	up	no
265821	u	chrX	-	117781979	117915450	MSTRG.115260.16	3	445	MSTRG.115260	.	0.0001	0.120616	0.0001	2.03792	2.46487	2.48891	0.0172799	-5.85476	0.151171	down	no
239985	x	chr8	-	137975729	138509585	MSTRG.103843.1	5	950	MSTRG.103843	GK2	0.0001	0.0001	0.090437	4.7952	0.0001	4.6935	0.009552	-6.70998	0.151245	down	no
8363	u	chr1	.	91383119	91383938	MSTRG.3988.1	1	820	MSTRG.3988	.	2.82277	1.78714	0.17749	0.075117	0.104512	0.0001	26.6368	4.73535	0.15153	up	no
98451	u	chr15	+	102182001	102329022	MSTRG.42893.4	4	1550	MSTRG.42893	.	0.0001	0.054371	0.0001	0.0001	1.43967	2.63591	0.0133894	-6.22276	0.151581	down	no
75300	u	chr14	+	22134651	22137571	MSTRG.32974.1	4	1585	MSTRG.32974	.	2.45306	0.460577	0.0001	16.5231	15.2994	3.90214	0.0815611	-3.61598	0.151667	down	no
8767	u	chr1	+	97342323	97344405	MSTRG.4217.1	3	1390	MSTRG.4217	.	0.132023	0.0001	0.0001	1.33764	2.93182	0.256761	0.0292126	-5.09726	0.151681	down	no
115200	u	chr17	-	47090879	47099491	MSTRG.50467.9	4	1054	MSTRG.50467	.	0.0001	0.669028	0.204895	4.54713	4.42881	5.58622	0.0600202	-4.05841	0.151775	down	no
173752	u	chr4	+	115589755	115634323	MSTRG.75431.13	8	1831	MSTRG.75431	.	1.06708	0.0001	0.081973	23.8354	0.299067	0.295694	0.0470382	-4.41002	0.151979	down	no
173743	u	chr4	+	115589747	115620690	MSTRG.75431.4	4	2310	MSTRG.75431	.	8.49406	3.63775	4.14139	50.4948	52.7935	10.1735	0.143424	-2.80164	0.152228	down	no
95055	x	chr15	+	67197124	67198673	MSTRG.41560.2	3	479	MSTRG.41560	RBMS1	0.087222	0.052715	0.0001	3.59794	2.56101	0.180011	0.0220915	-5.50037	0.152261	down	no
229759	u	chr8	+	31742940	31745718	MSTRG.99591.4	3	1801	MSTRG.99591	.	0.0001	0.064926	0.017363	1.10665	0.069229	1.62757	0.0293884	-5.08861	0.152751	down	no
236925	i	chr8	+	110361750	110367774	MSTRG.102678.2	2	1593	MSTRG.102678	ENSSSCG00000031348	0.093794	0.1964	0.0001	1.11454	1.28594	2.82774	0.0555244	-4.17074	0.153251	down	no
63802	u	chr13	+	110052698	110081513	MSTRG.27828.4	5	1242	MSTRG.27828	.	0.0001	0.069959	0.0001	0.0001	2.21717	2.7786	0.0140434	-6.15397	0.153718	down	no
5977	u	chr1	-	63897217	63907921	MSTRG.2834.18	4	1426	MSTRG.2834	.	0.073297	0.104131	0.0001	6.00296	1.22747	0.0001	0.0245525	-5.34798	0.153776	down	no
253172	i	chr9	+	118813478	118815178	MSTRG.109484.1	2	1005	MSTRG.109484	ASTN1	0.0001	0.221124	0.0001	5.61371	1.75182	0.526114	0.0280454	-5.15609	0.153823	down	no
194771	x	chr6	+	47793512	47797907	MSTRG.84010.4	2	3066	MSTRG.84010	ENSSSCG00000002968	10.3373	1.12345	44.9473	1.84881	8.27913	0.657923	5.22981	2.38676	0.154457	up	no
232114	u	chr8	+	59270885	59437098	MSTRG.100667.4	5	1690	MSTRG.100667	.	0.602591	2.70047	0.485334	30.2373	3.21862	3.23679	0.103247	-3.27583	0.154503	down	no
148000	u	chr3	-	23794601	23796736	MSTRG.64077.1	2	1158	MSTRG.64077	.	1.03065	1.00579	0.429949	0.183132	2.96617	24.1435	0.0903679	-3.46805	0.154971	down	no
165176	x	chr4	+	46239239	46242106	MSTRG.71623.3	2	879	MSTRG.71623	NECAB1	0.055105	0.806436	0.750947	8.16759	7.08996	6.05865	0.0756461	-3.72459	0.154987	down	no
222745	x	chr7	+	79621930	79645238	MSTRG.96067.2	2	297	MSTRG.96067	ENSSSCG00000036821	0.097392	0.133783	0.0001	4.37947	0.051299	6.12001	0.0219202	-5.5116	0.155055	down	no
69816	u	chr13	-	167921530	167947353	MSTRG.30262.1	2	864	MSTRG.30262	.	0.0001	0.087496	0.0001	3.06224	1.36136	0.277997	0.0186524	-5.7445	0.155119	down	no
106370	u	chr16	-	46558156	46654989	MSTRG.46583.5	4	1267	MSTRG.46583	.	0.0001	0.0001	0.058642	5.15622	1.67573	0.0001	0.00861265	-6.85933	0.155755	down	no
141271	u	chr2	-	131961933	131963196	MSTRG.61152.1	2	1127	MSTRG.61152	.	0.026721	0.0001	0.063997	0.211008	1.95464	1.36509	0.0257221	-5.28085	0.15596	down	no
8210	u	chr1	+	89790765	89792126	MSTRG.3913.1	2	1135	MSTRG.3913	.	0.123749	0.0001	0.0001	0.0001	2.73529	4.22648	0.017804	-5.81165	0.15623	down	no
16562	i	chr1	-	169064133	169066417	MSTRG.7561.1	1	2285	MSTRG.7561	THSD4	2.14739	7.5659	47.0725	3.99726	3.87567	4.72018	4.50928	2.1729	0.156375	up	no
68676	u	chr13	-	154964744	155052339	MSTRG.29827.1	4	1461	MSTRG.29827	.	0.746085	0.993781	0.0001	0.0001	0.0001	1.1e-05	8246.28	13.0095	0.156434	up	no
22661	u	chr1	+	237243808	237244056	MSTRG.9889.1	1	249	MSTRG.9889	.	0.0001	0.0001	0.351353	0.0001	13.419	18.2334	0.0111066	-6.49243	0.156445	down	no
57210	u	chr13	-	37298875	37303834	MSTRG.24966.1	2	1941	MSTRG.24966	.	0.168276	0.185759	0.0001	5.08326	0.689419	0.650216	0.0551363	-4.18085	0.156664	down	no
263260	x	chrX	-	93688367	93982622	MSTRG.114203.4	5	1725	MSTRG.114203	ENSSSCG00000030951	0.0001	2.65294	0.0001	8.76459	21.304	12.1625	0.0628243	-3.99253	0.156921	down	no
40057	u	chr11	.	54233555	54234646	MSTRG.17668.1	1	1092	MSTRG.17668	.	0.995293	1.04944	0.158159	0.0001	0.0001	0.028787	75.9959	6.24785	0.156982	up	no
75241	u	chr14	+	21393248	21504789	MSTRG.32946.6	3	921	MSTRG.32946	.	0.119	1.90601	0.619527	11.004	4.96789	12.7432	0.0920958	-3.44072	0.157434	down	no
191841	o	chr6	-	26612707	26747383	MSTRG.82802.23	5	1223	MSTRG.82802	ENSSSCG00000034877	0.359837	1.355	1.35644	0.098877	0.070084	0.0001	18.1667	4.18322	0.15753	up	no
92651	u	chr15	+	42098950	42422445	MSTRG.40489.7	4	841	MSTRG.40489	.	0.6877	0.159263	0.03615	4.77175	3.53229	2.94132	0.0785313	-3.67059	0.157603	down	no
266359	u	chrX	+	123406811	123426531	MSTRG.115588.1	3	1802	MSTRG.115588	.	0.651187	0.21569	0.233627	3.01117	4.43232	3.5804	0.099829	-3.3244	0.157661	down	no
9491	u	chr1	-	105163847	105177185	MSTRG.4606.3	4	1582	MSTRG.4606	.	3.4069	1.66466	0.0001	0.0001	0.083555	0.0001	60.5535	5.92014	0.157683	up	no
10794	x	chr1	-	116070787	116074360	MSTRG.5193.8	3	1269	MSTRG.5193	NEDD4	2e-06	0.0001	0.0001	0.0001	0.862817	1.1192	0.000101911	-13.2604	0.158397	down	no
176887	u	chr5	+	9198335	9203691	MSTRG.76624.1	3	2023	MSTRG.76624	.	0.0001	0.0001	0.071944	2.47273	0.309522	0.959794	0.0192793	-5.69681	0.158462	down	no
200731	x	chr6	+	74491022	74501910	MSTRG.86450.10	3	2160	MSTRG.86450	ENSSSCG00000036006	0.0001	0.190762	0.0001	2.34856	0.757967	1.83645	0.038633	-4.69402	0.158675	down	no
13302	i	chr1	-	134309447	134315644	MSTRG.5911.1	2	1365	MSTRG.5911	C15orf41	0.026658	0.0001	0.0001	0.0001	2.09447	0.658067	0.00975718	-6.67932	0.158708	down	no
70353	o	chr13	+	176929041	177008377	MSTRG.30440.3	4	842	MSTRG.30440	ENSSSCG00000040693	13.7932	14.0972	4.64569	77.0047	76.8329	50.031	0.159593	-2.64753	0.158744	down	no
174295	u	chr4	-	122217474	122224545	MSTRG.75613.2	4	980	MSTRG.75613	.	2.08524	4.28797	0.0001	0.0001	0.0001	0.084036	75.6601	6.24146	0.15888	up	no
185325	x	chr5	-	76317643	76363588	MSTRG.80393.7	4	739	MSTRG.80393	ANO6	0.0001	0.076755	0.0001	2.00995	0.733068	1.384	0.0186466	-5.74494	0.158995	down	no
100228	i	chr15	+	118875310	118876925	MSTRG.43645.1	1	1616	MSTRG.43645	IGFBP5	0.0001	0.069449	0.02912	0.0001	1.25687	2.80011	0.0243202	-5.3617	0.159119	down	no
96577	u	chr15	-	81219962	81262121	MSTRG.42159.1	4	2393	MSTRG.42159	.	0.0001	0.357255	0.0001	1.9003	0.375752	5.96233	0.043389	-4.52653	0.159187	down	no
165641	u	chr4	.	55360221	55360856	MSTRG.71854.1	1	636	MSTRG.71854	.	1.94488	0.262461	1.87471	0.0001	0.0001	0.083037	49.0412	5.61592	0.159336	up	no
46943	u	chr12	+	25945644	25949021	MSTRG.20537.1	2	1194	MSTRG.20537	.	0.0001	1.35799	1.14527	0.0001	0.017663	0.015446	75.3819	6.23615	0.159859	up	no
204853	u	chr6	-	100853191	100855189	MSTRG.88179.1	2	1180	MSTRG.88179	.	0.250402	0.0001	0.0001	1.26753	1.71039	3.42718	0.0391254	-4.67575	0.159879	down	no
87090	x	chr14	+	116838097	116845674	MSTRG.37829.15	3	2831	MSTRG.37829	RF00026	0.349119	0.078799	0.422429	7.7616	3.23353	0.246942	0.0756397	-3.72471	0.160495	down	no
121767	u	chr18	-	35246076	35333393	MSTRG.53326.1	4	1603	MSTRG.53326	.	0.0001	0.026738	0.0001	0.03158	0.939075	0.666532	0.0164538	-5.92543	0.160566	down	no
70079	u	chr13	+	172174287	172262880	MSTRG.30368.3	4	1055	MSTRG.30368	.	0.227876	0.0001	0.0001	0.07961	3.009	3.80262	0.0330966	-4.91718	0.16068	down	no
84389	u	chr14	-	93466544	93519991	MSTRG.36712.7	2	1560	MSTRG.36712	.	0.0001	0.064199	0.0001	0.0001	2.02309	2.12003	0.0155432	-6.00757	0.160804	down	no
221249	u	chr7	+	69912619	69914640	MSTRG.95481.1	2	1880	MSTRG.95481	.	0.116201	0.186954	0.016898	1.36396	0.914451	1.76317	0.0791899	-3.65854	0.160895	down	no
125472	u	chr2	-	6750368	6757188	MSTRG.54982.4	2	6469	MSTRG.54982	.	7.61005	0.667635	2.44309	24.0473	27.437	17.7147	0.154927	-2.69034	0.160998	down	no
258507	u	chrX	-	33392817	33427218	MSTRG.111633.12	3	1110	MSTRG.111633	.	0.13343	0.0001	0.0001	2.9094	0.872354	1.35151	0.0260322	-5.26356	0.161072	down	no
105924	u	chr16	-	42076837	42272146	MSTRG.46453.24	4	3168	MSTRG.46453	.	0.0001	0.038997	0.181485	1.06197	1.01347	2.48003	0.0484214	-4.36821	0.161609	down	no
205628	u	chr6	.	108067089	108068425	MSTRG.88628.1	1	1337	MSTRG.88628	.	2.73967	1.15926	0.0001	0.0001	0.0001	0.042635	91.0244	6.50818	0.161908	up	no
5800	u	chr1	+	61828056	61831076	MSTRG.2780.6	3	1400	MSTRG.2780	.	0.0001	0.0001	0.057507	4.19043	0.0001	1.61997	0.00993152	-6.65377	0.162263	down	no
103116	u	chr16	-	14339759	14340259	MSTRG.45371.1	1	501	MSTRG.45371	.	0.0001	1.17746	0.0001	4.45154	17.5052	4.60677	0.0443339	-4.49545	0.162561	down	no
69597	o	chr13	-	164928748	165073643	MSTRG.30154.15	5	2024	MSTRG.30154	ENSSSCG00000033076	0.069577	0.007627	0.0001	0.0001	2.33174	0.80072	0.0246776	-5.34066	0.163207	down	no
232162	u	chr8	+	59943538	59959667	MSTRG.100681.1	2	522	MSTRG.100681	.	2.45485	4.22317	0.0001	0.0001	0.052588	0.0001	126.508	6.98309	0.163307	up	no
89224	u	chr14	+	136004106	136024453	MSTRG.38748.1	2	2195	MSTRG.38748	.	0.202087	0.0001	0.0001	2.13402	1.45715	1.12207	0.042919	-4.54224	0.1634	down	no
97819	u	chr15	+	94676343	94759403	MSTRG.42672.5	4	1730	MSTRG.42672	.	1.13618	1.29329	0.62665	11.3501	6.10146	7.61143	0.121937	-3.03579	0.163481	down	no
59289	u	chr13	+	61558487	61559691	MSTRG.25770.1	2	880	MSTRG.25770	.	0.370829	0.672885	0.464743	9.10694	3.00633	4.9387	0.0884623	-3.49879	0.163762	down	no
247308	x	chr9	+	61553310	61559770	MSTRG.107237.2	2	1382	MSTRG.107237	ENSSSCG00000036493	16.2463	9.6844	161.011	6.06894	18.0628	18.2079	4.41528	2.1425	0.164122	up	no
145915	o	chr3	-	10353411	10362959	MSTRG.62961.8	3	1363	MSTRG.62961	ENSSSCG00000038974	0.94756	1.21863	0.76606	0.09973	0.0001	0.0001	29.343	4.87494	0.164273	up	no
53396	u	chr13	.	7588853	7589497	MSTRG.23565.1	1	645	MSTRG.23565	.	3.48645	0.4061	3.66576	0.283424	0.171212	0.282675	10.2512	3.35772	0.164296	up	no
173742	u	chr4	+	115589747	115607410	MSTRG.75431.6	3	1134	MSTRG.75431	.	2.13968	5.48803	0.0001	18.0166	29.5351	23.9942	0.106614	-3.22953	0.164327	down	no
122881	j	chr18	+	45974697	45976096	MSTRG.53737.3	3	798	MSTRG.53737	ENSSSCG00000033943	0.444816	0.0001	0.220243	3.69869	3.31402	4.92121	0.0557368	-4.16523	0.16487	down	no
188247	j	chr5	-	102194464	102560961	MSTRG.81412.19	5	526	MSTRG.81412	SYT1	8.54021	9.99029	36.9769	1.52327	0.0001	4.88284	8.66462	3.11514	0.165067	up	no
70084	u	chr13	+	172174287	172385076	MSTRG.30368.6	5	1383	MSTRG.30368	.	0.013374	0.030821	0.0001	0.0001	1.43938	1.11721	0.0173251	-5.85099	0.165677	down	no
224646	i	chr7	-	97474232	97476406	MSTRG.97015.1	2	1891	MSTRG.97015	LIN52	0.166598	0.0001	0.0001	3.99268	1.57159	0.033589	0.0297967	-5.0687	0.165925	down	no
186903	u	chr5	+	88357288	88425323	MSTRG.80817.2	4	1851	MSTRG.80817	.	0.436763	0.0001	0.02621	2.21853	3.05693	1.78365	0.0655993	-3.93018	0.166494	down	no
224523	o	chr7	-	97049234	97051812	MSTRG.96900.1	2	1693	MSTRG.96900	PNMA1	3.07216	2.30256	2.96019	0.0001	0.422299	0.348086	10.8177	3.43533	0.16671	up	no
160414	u	chr4	+	23780	35088	MSTRG.69395.1	4	2356	MSTRG.69395	.	0.0001	0.0001	0.101473	1.09553	2.33577	0.407026	0.0264889	-5.23847	0.166974	down	no
239782	x	chr8	-	135842888	135846058	MSTRG.103712.3	3	747	MSTRG.103712	HNRNPD	14.2638	0.0001	1.91113	0.0001	0.375519	0.0001	43.0509	5.42797	0.167169	up	no
23618	u	chr1	-	245614425	245697998	MSTRG.10179.1	5	1013	MSTRG.10179	.	7.59616	2.61263	2.40484	0.0001	0.660933	0.0001	19.0788	4.2539	0.167233	up	no
239648	j	chr8	+	135267806	135279100	MSTRG.103695.4	4	771	MSTRG.103695	PLAC8	3.17604	0.0001	0.0001	42.0063	11.1741	7.01761	0.0527631	-4.24433	0.16724	down	no
244641	x	chr9	+	38462514	38483897	MSTRG.105878.1	5	879	MSTRG.105878	ARHGAP20	3.00076	2.7285	3.99767	29.9968	32.154	13.0487	0.129348	-2.95067	0.167306	down	no
2986	u	chr1	+	28429433	28430351	MSTRG.1566.1	1	919	MSTRG.1566	.	0.214613	0.859032	0.444492	7.8544	3.9715	4.91885	0.0906635	-3.46333	0.167497	down	no
149127	u	chr3	+	32503711	32504742	MSTRG.64359.2	3	740	MSTRG.64359	.	4.75381	0.429718	3.38584	0.0001	0.375391	0.0001	22.8157	4.51195	0.167666	up	no
187407	u	chr5	-	93247053	93251273	MSTRG.81028.10	6	2001	MSTRG.81028	.	0.647221	2.72942	0.0001	0.025042	0.009541	0.107645	23.7418	4.56936	0.167863	up	no
232019	u	chr8	+	57795565	57799820	MSTRG.100625.3	2	1965	MSTRG.100625	.	0.0001	0.0001	0.070257	1.91168	1.24061	0.272882	0.0205704	-5.60329	0.167899	down	no
253351	u	chr9	.	120771753	120773015	MSTRG.109547.1	1	1263	MSTRG.109547	.	0.017004	0.0001	0.0001	0.0001	0.986084	1.72401	0.00634788	-7.29951	0.168443	down	no
140193	u	chr2	-	122156178	122390779	MSTRG.60795.16	6	2385	MSTRG.60795	.	0.102878	0.130173	0.0001	0.062353	2.50354	1.30764	0.0601908	-4.05431	0.16887	down	no
141344	u	chr2	+	132822388	133188606	MSTRG.61257.22	5	685	MSTRG.61257	.	0.0001	0.126935	0.0001	1.84569	0.732747	2.89856	0.0232126	-5.42895	0.169202	down	no
231070	u	chr8	-	44161940	44197594	MSTRG.100281.2	3	1574	MSTRG.100281	.	2.28204	0.67143	35.2663	5.59069	1.07106	1.63629	4.60587	2.20347	0.169485	up	no
16901	u	chr1	.	173612992	173613754	MSTRG.7525.1	1	763	MSTRG.7525	.	0.163701	0.0001	0.179093	4.27662	1.23225	2.88124	0.0408689	-4.61285	0.169767	down	no
251715	u	chr9	-	106384133	106451452	MSTRG.108927.10	6	1044	MSTRG.108927	.	0.292755	0.018699	0.00317	4.63251	0.030712	1.95409	0.0475456	-4.39454	0.170038	down	no
32220	u	chr10	+	44321915	44383752	MSTRG.14241.2	3	707	MSTRG.14241	.	3.17131	0.0001	1.92861	0.0494	0.0001	0.0001	102.823	6.68402	0.170266	up	no
57943	u	chr13	-	43944102	43945907	MSTRG.25278.7	3	927	MSTRG.25278	.	0.0001	0.622964	0.0001	24.1821	0.0001	3.65479	0.0223862	-5.48125	0.170648	down	no
232156	u	chr8	+	59911223	59942435	MSTRG.100680.1	3	1869	MSTRG.100680	.	0.0001	0.0001	0.087046	2.71934	1.11078	0.210304	0.0215933	-5.53327	0.170666	down	no
226951	i	chr7	+	120921513	120922476	MSTRG.98245.1	1	964	MSTRG.98245	EVL	0.0001	0.0001	0.074818	3.29797	0.173226	1.49482	0.0151063	-6.04871	0.170975	down	no
247311	x	chr9	+	61554612	61560036	MSTRG.107238.2	2	346	MSTRG.107238	ENSSSCG00000036493	24.6765	20.3956	370.908	7.52737	35.0394	46.7293	4.65843	2.21984	0.170996	up	no
174253	u	chr4	-	121981487	121984555	MSTRG.75575.5	2	2091	MSTRG.75575	.	2.87644	1.07637	2.23019	0.0001	0.0001	0.356718	17.3233	4.11464	0.17168	up	no
194763	x	chr6	+	47786532	47797907	MSTRG.84010.2	2	1042	MSTRG.84010	ENSSSCG00000002968	12.8807	5.12422	109.09	13.4954	6.54337	10.959	4.10011	2.03566	0.172214	up	no
79828	u	chr14	-	53563872	53573869	MSTRG.34817.4	5	1152	MSTRG.34817	.	2.96368	24.3595	1.78575	2.0848	0.599087	1.51358	6.93487	2.79387	0.172405	up	no
83505	i	chr14	-	85580574	85581773	MSTRG.36357.1	2	786	MSTRG.36357	CCSER2	0.006595	0.0001	0.0001	0.0001	1.31668	1.37102	0.00252808	-8.62774	0.172699	down	no
24730	i	chr1	-	254871534	254873682	MSTRG.10729.1	2	1036	MSTRG.10729	COL27A1	0.320947	0.112826	0.0001	6.1248	2.19296	0.111363	0.0514731	-4.28004	0.172716	down	no
152293	u	chr3	.	56231027	56232215	MSTRG.65721.1	1	1189	MSTRG.65721	.	0.124565	0.146014	0.0001	3.06797	0.234452	2.2115	0.0490901	-4.34842	0.173775	down	no
43848	j	chr12	+	7737921	7745381	MSTRG.19493.6	2	2217	MSTRG.19493	FAM104A	0.754927	1.73239	0.399081	16.473	6.02656	1.52412	0.120148	-3.05711	0.174068	down	no
107312	i	chr16	+	52861303	52864361	MSTRG.46965.1	1	3059	MSTRG.46965	RANBP17	0.234418	0.238406	0.00793	0.427172	1.84671	2.44674	0.101841	-3.29561	0.174195	down	no
143804	j	chr2	+	150823284	150827492	MSTRG.62057.1	2	795	MSTRG.62057	PPARGC1B	6.40152	1.73402	23.3764	4.43902	0.922193	0.604721	5.28199	2.40108	0.174393	up	no
102561	i	chr16	-	3703136	3704784	MSTRG.44995.1	2	580	MSTRG.44995	TRIO	0.063839	0.0001	0.0001	2.76538	2.36148	0.00542	0.0124777	-6.32451	0.174453	down	no
226587	u	chr7	+	116443969	116448470	MSTRG.97948.6	3	3441	MSTRG.97948	.	0.0001	0.216348	0.0001	0.282883	3.47644	0.712213	0.0484281	-4.36801	0.174805	down	no
232311	u	chr8	+	61542226	61659597	MSTRG.100793.17	3	1293	MSTRG.100793	.	0.051888	2.8035	2.42538	0.0001	0.102159	0.265409	14.3629	3.84427	0.174829	up	no
65197	o	chr13	+	123650515	123749420	MSTRG.28317.2	4	1242	MSTRG.28317	ENSSSCG00000034464	0.53328	0.182934	0.874005	2.59333	6.65076	7.57136	0.094569	-3.40249	0.174999	down	no
229046	u	chr8	+	24229013	24268527	MSTRG.99331.2	4	577	MSTRG.99331	.	0.408791	0.134419	0.0001	3.2653	5.4002	1.5655	0.0531043	-4.23503	0.175027	down	no
100548	u	chr15	+	121318910	121319882	MSTRG.43727.1	1	973	MSTRG.43727	.	0.26638	0.204453	0.0001	4.34863	2.88528	0.868648	0.0581215	-4.10478	0.175603	down	no
191344	u	chr6	-	20033901	20040411	MSTRG.82752.2	2	987	MSTRG.82752	.	9.13638	23.924	3.33303	92.5701	94.2079	31.0795	0.167052	-2.58163	0.175651	down	no
94549	i	chr15	-	62314174	62320665	MSTRG.41295.8	3	751	MSTRG.41295	ENSSSCG00000036078	2.6108	0.0001	7.02734	0.0001	0.0001	0.288198	33.4199	5.06264	0.175986	up	no
238286	x	chr8	-	122550941	122706039	MSTRG.103206.1	4	764	MSTRG.103206	RF00191	0.0001	0.0001	0.177908	2.71607	0.150567	5.78557	0.0205853	-5.60224	0.176176	down	no
172239	u	chr4	+	104557993	104559967	MSTRG.74646.4	2	1847	MSTRG.74646	.	26.6406	44.08	14.7939	16.4835	1.15739	1.12807	4.55616	2.18782	0.176222	up	no
137197	u	chr2	+	89919376	89951513	MSTRG.59819.2	4	1104	MSTRG.59819	.	8.77645	1.75049	4.56366	9.32732	45.8655	43.6269	0.152708	-2.71115	0.17644	down	no
168804	u	chr4	-	86188416	86189932	MSTRG.73383.1	2	1274	MSTRG.73383	.	0.0001	0.238038	0.0001	1.58411	0.393526	3.89843	0.0405438	-4.62437	0.176566	down	no
212310	u	chr7	+	4471371	4475527	MSTRG.91686.1	2	1434	MSTRG.91686	.	2.69068	0.54685	1.19357	0.0001	0.0001	0.20314	21.7916	4.4457	0.176625	up	no
53752	i	chr13	.	12361289	12363192	MSTRG.23791.1	1	1904	MSTRG.23791	RARB	0.0001	0.32951	0.0001	5.00619	0.450506	2.11749	0.0435307	-4.52182	0.176961	down	no
96581	u	chr15	+	81249187	81275396	MSTRG.42160.1	3	12329	MSTRG.42160	.	0.188356	0.0001	0.133583	4.30853	0.728235	0.034054	0.0635083	-3.97691	0.17735	down	no
91165	o	chr15	+	20329638	20436535	MSTRG.39716.2	3	1392	MSTRG.39716	RF00015	0.267927	0.0001	0.0001	2.61743	2.1576	1.46037	0.0430007	-4.53949	0.177552	down	no
91430	u	chr15	+	25780901	25797829	MSTRG.39911.2	9	2681	MSTRG.39911	.	0.032739	0.0001	0.0001	0.693432	0.0001	1.49662	0.0150396	-6.05509	0.177695	down	no
168004	u	chr4	-	79586343	79615360	MSTRG.73124.3	3	672	MSTRG.73124	.	3.15913	5.42983	2.10998	0.0001	0.313174	0.494665	13.2423	3.72708	0.177819	up	no
188053	u	chr5	+	100431369	100447401	MSTRG.81303.35	6	813	MSTRG.81303	.	0.0001	0.411344	0.0001	1.09217	2.13692	6.51008	0.0422566	-4.56468	0.178211	down	no
244303	u	chr9	-	35953413	35965822	MSTRG.105770.1	5	1761	MSTRG.105770	.	0.0001	0.0001	0.093625	2.77862	0.437674	0.818664	0.023253	-5.42644	0.178511	down	no
250651	u	chr9	+	94106780	94240018	MSTRG.108580.11	3	2877	MSTRG.108580	.	2.00466	2.35179	1.03616	7.66498	13.9713	10.7284	0.16662	-2.58536	0.178539	down	no
80209	u	chr14	+	56616726	56617899	MSTRG.35036.3	2	822	MSTRG.35036	.	0.0001	0.162688	0.0001	2.4492	0.340074	3.2428	0.0270037	-5.2107	0.178697	down	no
233998	u	chr8	+	77129465	77140329	MSTRG.101618.26	3	1302	MSTRG.101618	.	0.295882	0.363874	0.0001	1.81035	4.18431	2.56372	0.0771006	-3.69711	0.1788	down	no
105722	u	chr16	+	40554933	40580184	MSTRG.46384.2	3	2768	MSTRG.46384	.	0.0001	0.237878	0.022848	0.384235	2.15502	1.31736	0.0676308	-3.88618	0.179005	down	no
237880	u	chr8	+	119759320	119791092	MSTRG.103039.4	3	744	MSTRG.103039	.	0.323297	0.0001	0.0001	5.40538	8.53333	0.0001	0.0232084	-5.42921	0.179218	down	no
112151	u	chr17	+	26216697	26217871	MSTRG.49164.1	2	1150	MSTRG.49164	.	0.24483	0.11676	0.039925	1.05971	1.86621	2.06424	0.0804614	-3.63556	0.180759	down	no
261018	u	chrX	-	59298362	59302254	MSTRG.113007.1	1	3893	MSTRG.113007	.	0.033289	0.0001	0.048684	0.363969	0.908523	0.388294	0.0494182	-4.33881	0.180845	down	no
164346	i	chr4	+	38004931	38006483	MSTRG.71296.1	1	1553	MSTRG.71296	STK3	0.08615	0.283584	0.062331	0.741551	1.63125	2.35317	0.0914234	-3.45129	0.181271	down	no
237695	u	chr8	-	117854499	117888962	MSTRG.102949.10	3	1300	MSTRG.102949	.	1.60881	0.347118	1.9869	0.0001	0.195469	0.0001	20.1505	4.33274	0.18134	up	no
68632	u	chr13	+	154054808	154299418	MSTRG.29802.7	7	1044	MSTRG.29802	.	0.094577	0.139981	0.0001	0.0001	3.00768	3.75134	0.0347172	-4.8482	0.181444	down	no
86803	j	chr14	-	114321622	114327621	MSTRG.37872.1	5	714	MSTRG.37872	ATP5MD	39.2877	23.2328	97.4604	6.48128	14.2808	18.1472	4.11164	2.03971	0.181928	up	no
31319	u	chr10	-	36433595	36538960	MSTRG.13788.10	4	2136	MSTRG.13788	.	0.141945	0.0001	0.0001	0.553502	2.29769	0.493905	0.0424935	-4.55661	0.181966	down	no
267512	u	chrY	+	20786073	20787116	MSTRG.116148.1	1	1044	MSTRG.116148	.	4.41486	0.049675	100.454	1.79422	0.585835	14.2663	6.30282	2.656	0.182239	up	no
40858	i	chr11	-	65032570	65060376	MSTRG.18027.3	2	863	MSTRG.18027	ENSSSCG00000009500	0.0001	0.0001	0.396435	4.33319	5.44199	2.56858	0.0321324	-4.95983	0.18227	down	no
137497	u	chr2	-	93176825	93249285	MSTRG.59875.14	3	850	MSTRG.59875	.	0.0001	0.071498	0.0001	1.10689	1.08733	0.713844	0.0246549	-5.34198	0.182332	down	no
255516	j	chr9	-	139128278	139135405	MSTRG.110511.2	5	559	MSTRG.110511	SEC61G	109.291	12.6637	45.9363	1.50701	11.9161	17.9469	5.35196	2.42007	0.182463	up	no
152587	u	chr3	-	57955763	57957410	MSTRG.65895.10	2	1487	MSTRG.65895	.	0.0001	0.033696	0.023958	0.074253	0.640173	1.14004	0.0311432	-5.00494	0.183569	down	no
163127	u	chr4	+	26079308	26148434	MSTRG.70687.11	5	2229	MSTRG.70687	.	2.96172	2.57271	0.021765	0.0001	0.243364	0.0001	22.812	4.51172	0.183645	up	no
24144	x	chr1	+	250568385	250654875	MSTRG.10457.2	3	1111	MSTRG.10457	PTPN3	0.15455	0.0001	0.0001	1.60966	2.43593	0.656472	0.0329111	-4.92528	0.183928	down	no
223233	u	chr7	+	86612772	86741384	MSTRG.96388.10	3	1721	MSTRG.96388	.	0.117703	0.586192	0.093892	3.85622	2.8658	1.1928	0.100797	-3.31048	0.184079	down	no
50490	o	chr12	-	49086302	49323953	MSTRG.22317.39	3	1222	MSTRG.22317	ENSSSCG00000034574	0.0001	0.54801	0.0001	3.63165	4.81675	2.29054	0.0510488	-4.29198	0.184084	down	no
179939	u	chr5	+	26290539	26319291	MSTRG.78013.26	2	820	MSTRG.78013	.	0.0001	0.0001	0.131566	3.30792	1.20297	1.74271	0.0210704	-5.56864	0.184312	down	no
88192	u	chr14	-	127563599	127609493	MSTRG.38303.2	4	564	MSTRG.38303	.	0.818206	0.931578	0.389585	8.14713	6.78834	5.55019	0.104432	-3.25936	0.184354	down	no
267241	u	chrY	+	7006244	7032910	MSTRG.116002.6	5	1231	MSTRG.116002	.	0.0001	0.134299	0.0001	1.48188	0.1409	2.72253	0.0309527	-5.01379	0.184406	down	no
246028	u	chr9	-	49947869	49974348	MSTRG.106573.17	4	1008	MSTRG.106573	.	0.241624	2.47468	0.0001	12.9209	3.65197	15.3504	0.0850917	-3.55484	0.184485	down	no
90024	u	chr15	.	4073914	4075342	MSTRG.39296.1	1	1429	MSTRG.39296	.	4.17754	0.74227	1.61974	0.0001	0.461527	0.087993	11.8983	3.57268	0.184506	up	no
106389	u	chr16	-	46566611	46654884	MSTRG.46583.24	5	2406	MSTRG.46583	.	1.10853	0.0001	0.386091	0.0001	0.015983	0.016104	46.4387	5.53725	0.184712	up	no
225828	u	chr7	+	110450439	110451646	MSTRG.97599.2	1	1208	MSTRG.97599	.	1.25599	0.0001	1.05527	13.9639	17.0602	0.961303	0.0722629	-3.7906	0.185134	down	no
267146	u	chrY	+	5129994	5134048	MSTRG.115909.1	2	1650	MSTRG.115909	.	2.70019	0.494538	0.518561	20.8259	8.14666	1.44946	0.122059	-3.03435	0.186181	down	no
116650	u	chr17	-	56317268	56671039	MSTRG.51089.11	5	1490	MSTRG.51089	.	0.0001	0.0001	0.085841	0.0001	1.0808	4.52219	0.015356	-6.02505	0.186315	down	no
7350	x	chr1	+	77400597	77426084	MSTRG.3543.2	5	2359	MSTRG.3543	REV3L	1.35087	0.482407	2.50517	0.0001	0.351073	0.092214	9.7848	3.29054	0.186485	up	no
166972	u	chr4	+	68288098	68393376	MSTRG.72505.1	4	1307	MSTRG.72505	.	0.983793	0.859597	5.19624	0.0001	0.609651	0.001764	11.5118	3.52504	0.186573	up	no
178198	x	chr5	-	16659935	16745896	MSTRG.77405.8	4	1342	MSTRG.77405	ATF1	0.47676	0.0001	0.0001	1.15828	3.46317	4.14935	0.0543805	-4.20077	0.187025	down	no
16401	u	chr1	-	167348513	167376844	MSTRG.7398.16	4	1184	MSTRG.7398	.	3.54886	0.396605	0.905763	0.0001	0.0001	0.205848	23.5441	4.5573	0.187201	up	no
63274	u	chr13	-	102269130	102512116	MSTRG.27514.2	6	1878	MSTRG.27514	.	0.0001	0.0001	0.016812	0.726259	0.581294	0.010848	0.0129035	-6.27609	0.187224	down	no
48497	i	chr12	+	38825057	38825708	MSTRG.21552.1	1	652	MSTRG.21552	ACACA	0.046189	0.0001	0.0001	3.41654	0.0001	1.66981	0.00912012	-6.77673	0.187264	down	no
82438	i	chr14	+	75101972	75106417	MSTRG.35832.3	2	1902	MSTRG.35832	ASCC1	0.0001	0.0001	0.048293	2.61636	0.486494	0.015867	0.015549	-6.00703	0.18755	down	no
177647	u	chr5	+	14182826	14196621	MSTRG.77067.1	1	13796	MSTRG.77067	.	0.18585	0.059852	0.38928	2.10052	2.35394	0.654318	0.124292	-3.00819	0.187605	down	no
155676	u	chr3	+	87704226	87788821	MSTRG.67367.38	5	1141	MSTRG.67367	.	1.32228	50.8247	0.312939	3.99017	1.40406	2.3071	6.8118	2.76804	0.187733	up	no
258797	u	chrX	+	36040220	36048930	MSTRG.111823.3	3	1579	MSTRG.111823	.	0.187596	1.67522	0.558221	13.0722	2.93058	5.63614	0.111883	-3.15994	0.187968	down	no
88957	i	chr14	+	134137867	134139564	MSTRG.38701.1	2	1288	MSTRG.38701	FAM53B	0.010713	0.101132	0.0001	1.12845	0.238461	1.51857	0.0387959	-4.68795	0.188286	down	no
233568	x	chr8	-	73013994	73123411	MSTRG.101374.3	5	1784	MSTRG.101374	ENSSSCG00000036445	0.0001	0.082036	0.200379	4.94384	0.814412	0.376792	0.0460494	-4.44067	0.188538	down	no
188288	u	chr5	-	102849335	102909589	MSTRG.81412.55	2	2337	MSTRG.81412	.	0.145486	0.0001	0.0001	3.99198	0.557448	0.006782	0.0319752	-4.9669	0.188778	down	no
81209	u	chr14	-	65115468	65141016	MSTRG.35444.7	2	1306	MSTRG.35444	.	0.113405	0.0001	0.0001	2.40673	0.49655	0.777141	0.0308674	-5.01777	0.189184	down	no
41649	u	chr11	-	73055482	73114518	MSTRG.18428.6	3	1315	MSTRG.18428	.	0.131173	0.0001	0.0001	2.92473	0.455356	0.83176	0.0311913	-5.00271	0.189517	down	no
205114	x	chr6	-	103588491	103605929	MSTRG.88486.2	3	1164	MSTRG.88486	LPIN2	0.118121	0.146539	0.160185	4.03157	1.25871	0.664358	0.0713469	-3.80901	0.189787	down	no
149904	j	chr3	+	39164713	39166041	MSTRG.64657.2	2	478	MSTRG.64657	HCFC1R1	7.02337	6.56487	14.9104	2.92789	1.32198	0.940971	5.49018	2.45685	0.190582	up	no
80651	x	chr14	+	60711261	60730731	MSTRG.35288.3	3	1205	MSTRG.35288	ENSSSCG00000010194	0.0001	0.189233	0.0001	3.90544	1.71689	0.145231	0.0328446	-4.9282	0.190627	down	no
198889	u	chr6	+	62140411	62173447	MSTRG.85490.10	6	3111	MSTRG.85490	.	0.0001	0.0001	0.035457	1.54253	0.0001	1.03278	0.0138452	-6.17447	0.191294	down	no
8323	j	chr1	+	90696751	90703409	MSTRG.3964.2	5	565	MSTRG.3964	COX7A2	0.431404	0.341997	0.889644	5.79532	0.200527	15.4096	0.0776924	-3.68608	0.191901	down	no
60553	u	chr13	-	72833262	72835008	MSTRG.26288.1	1	1747	MSTRG.26288	.	30.1106	0.0001	0.0001	0.0001	0.541938	0.0001	55.5409	5.79548	0.192219	up	no
245176	x	chr9	+	44150924	44151374	MSTRG.106197.8	2	334	MSTRG.106197	BUD13	0.24208	0.168464	0.0001	3.42111	3.49376	2.74135	0.0425264	-4.5555	0.192236	down	no
114844	x	chr17	-	43799694	43809917	MSTRG.50300.14	6	1808	MSTRG.50300	ENSSSCG00000007355	0.0001	0.0001	0.416105	12.9573	0.434017	0.630035	0.0296909	-5.07384	0.192246	down	no
57971	u	chr13	+	44703731	44715271	MSTRG.25252.1	5	1224	MSTRG.25252	.	1.61106	0.148955	2.13368	0.03717	0.270076	0.114908	9.22339	3.2053	0.19241	up	no
145729	u	chr3	-	9754460	9779419	MSTRG.62858.3	7	3401	MSTRG.62858	.	0.0001	0.02755	0.0001	0.021902	0.484045	0.598959	0.0251153	-5.31529	0.192656	down	no
99161	i	chr15	-	107139815	107145442	MSTRG.43135.11	2	2646	MSTRG.43135	CD28	42.8963	0.0001	0.0001	1.0614	0.0001	0.0001	40.4073	5.33654	0.192821	up	no
189733	u	chr6	-	10686828	10698019	MSTRG.82037.6	3	634	MSTRG.82037	.	0.0001	0.924391	0.0001	6.89181	7.76881	3.04994	0.0522056	-4.25965	0.192838	down	no
28594	i	chr10	.	14411481	14412681	MSTRG.12579.1	1	1201	MSTRG.12579	ITPKB	0.83652	1.00159	0.277512	0.0001	0.0001	0.052349	40.2601	5.33128	0.192852	up	no
141230	u	chr2	-	131383318	131386852	MSTRG.61117.1	2	2084	MSTRG.61117	.	0.0001	0.075257	0.0001	2.92274	0.0001	0.970114	0.019383	-5.68907	0.193138	down	no
95710	x	chr15	-	75188544	75269425	MSTRG.41948.6	3	783	MSTRG.41948	CERS6	0.0001	0.051841	0.0001	3.89289	1.28647	0.0001	0.0100476	-6.63701	0.193141	down	no
102497	u	chr16	.	2470961	2471753	MSTRG.44882.1	1	793	MSTRG.44882	.	4.85691	0.0001	1.15239	0.0001	0.116048	0.076375	31.2139	4.96412	0.193269	up	no
249631	u	chr9	+	85173799	85296862	MSTRG.108220.1	2	874	MSTRG.108220	.	2.93644	0.473379	1.99977	0.251062	0.192712	0.0001	12.1872	3.6073	0.193405	up	no
21943	o	chr1	+	231095363	231110789	MSTRG.9649.3	2	264	MSTRG.9649	CEP78	0.0001	0.0001	0.369727	14.9971	0.0001	12.8141	0.0133014	-6.23228	0.193607	down	no
140966	x	chr2	-	128995387	129401397	MSTRG.61054.52	4	1093	MSTRG.61054	RF00026	0.014686	0.109749	0.0001	0.520276	1.32279	0.996082	0.0438635	-4.51083	0.193897	down	no
5767	u	chr1	-	61021338	61196293	MSTRG.2793.1	3	707	MSTRG.2793	.	2.26668	3.02942	0.230888	0.0001	0.0001	0.164297	33.5994	5.07036	0.19432	up	no
62438	u	chr13	+	92405060	92406103	MSTRG.27203.1	1	1044	MSTRG.27203	.	1.88657	5.72761	2.03637	0.0001	0.341206	0.577521	10.5031	3.39275	0.194488	up	no
162202	i	chr4	-	15373682	15376890	MSTRG.70314.4	2	697	MSTRG.70314	TMEM65	0.612058	1.02103	0.0001	13.0455	6.45201	1.47103	0.0778877	-3.68246	0.194748	down	no
20463	u	chr1	+	212451915	212743614	MSTRG.9022.9	5	938	MSTRG.9022	.	0.0001	2.09587	2.82088	0.0001	0.122637	0.0001	40.0274	5.32292	0.194791	up	no
5778	u	chr1	-	61120762	61196286	MSTRG.2793.12	2	713	MSTRG.2793	.	0.207724	0.0001	0.0001	4.28236	1.78813	0.892609	0.0298608	-5.0656	0.195336	down	no
18360	u	chr1	+	186568519	186579194	MSTRG.8056.14	3	1480	MSTRG.8056	.	2.12995	1.03781	2.47992	0.076698	0.566968	0.144008	7.17006	2.84199	0.195557	up	no
175570	x	chr4	-	130227316	130298035	MSTRG.76091.4	5	694	MSTRG.76091	ENSSSCG00000031738	0.0001	0.619828	0.3389	7.50559	4.01481	3.11659	0.0655072	-3.9322	0.195843	down	no
184713	u	chr5	-	70273083	70298167	MSTRG.80173.4	2	2287	MSTRG.80173	.	0.289371	0.0001	0.0001	1.33502	0.94878	2.77771	0.0572104	-4.12758	0.195852	down	no
90626	x	chr15	+	13988753	14094319	MSTRG.39506.1	3	1159	MSTRG.39506	THSD7B	0.449938	0.0001	0.0001	3.04832	0.381061	5.59279	0.0498924	-4.32504	0.196157	down	no
64541	u	chr13	+	119115581	119150474	MSTRG.28142.1	4	1038	MSTRG.28142	.	0.0001	0.306737	0.0001	2.08432	1.15092	3.2443	0.0473702	-4.39988	0.1963	down	no
93052	i	chr15	+	46409955	46412042	MSTRG.40651.1	2	1287	MSTRG.40651	LRP2BP	0.917585	1.63618	3.39307	26.5467	16.7965	5.1237	0.122699	-3.02681	0.196305	down	no
160744	i	chr4	.	919207	920019	MSTRG.69496.1	1	813	MSTRG.69496	ENSSSCG00000037038	1.20144	0.083723	1.20042	0.0001	0.0001	0.076301	32.4908	5.02196	0.196329	up	no
6067	x	chr1	+	64494047	64862141	MSTRG.2911.2	5	727	MSTRG.2911	ENSSSCG00000037301	30.2123	14.9906	8.95078	88.7393	119.033	77.9063	0.189561	-2.39926	0.196346	down	no
67451	i	chr13	+	140811799	140813538	MSTRG.29276.5	2	224	MSTRG.29276	TMEM39A	0.797783	0.0001	0.0001	4.40821	29.1924	0.0001	0.023749	-5.39599	0.196377	down	no
61283	u	chr13	+	79932971	79982045	MSTRG.26712.1	3	2972	MSTRG.26712	.	0.0001	0.0001	13.8592	0.204961	0.560977	0.0001	18.0923	4.1773	0.196458	up	no
23501	u	chr1	+	243417344	243592374	MSTRG.10136.1	4	1639	MSTRG.10136	.	1.43726	2.94395	3.09665	0.0001	0.04747	0.692478	10.1046	3.33693	0.196488	up	no
93837	u	chr15	+	54843443	54846953	MSTRG.40991.2	2	1681	MSTRG.40991	.	0.385882	0.189146	0.289212	1.94711	3.91563	2.08715	0.108711	-3.20143	0.196728	down	no
161256	u	chr4	-	6225586	6241293	MSTRG.69818.11	4	1853	MSTRG.69818	.	0.366158	0.0001	0.0001	3.48002	1.7715	1.37819	0.0552601	-4.17762	0.19673	down	no
175581	u	chr4	-	130267506	130298017	MSTRG.76091.15	5	1226	MSTRG.76091	.	1.90852	6.86198	0.0001	0.0001	0.0001	0.248064	35.3277	5.14273	0.196897	up	no
246315	x	chr9	-	51776654	51813249	MSTRG.106642.2	9	2288	MSTRG.106642	ENSSSCG00000015193	0.525409	0.149757	3.63837	0.040336	0.422636	0.177208	6.738	2.75232	0.197201	up	no
162834	u	chr4	+	20961240	21033459	MSTRG.70541.3	3	1406	MSTRG.70541	.	2.71656	2.19166	0.10248	0.0001	0.040499	0.286631	15.3125	3.93663	0.197513	up	no
65196	o	chr13	+	123648675	123737918	MSTRG.28317.1	3	601	MSTRG.28317	ENSSSCG00000034464	6.49579	7.76037	0.0001	0.0001	0.363354	0.0001	39.2136	5.29328	0.197565	up	no
215532	u	chr7	-	27344563	27364106	MSTRG.92972.20	10	1152	MSTRG.92972	.	2.32362	0.0001	4.91069	17.8734	34.7454	23.2659	0.0953341	-3.39086	0.198177	down	no
234002	u	chr8	+	77129484	77155225	MSTRG.101618.32	5	861	MSTRG.101618	.	1.32515	0.164016	0.0001	7.25335	2.40932	7.95496	0.0845329	-3.56434	0.198267	down	no
78165	u	chr14	+	42757995	42758694	MSTRG.34227.1	1	700	MSTRG.34227	.	0.0001	0.0001	0.099723	2.23711	2.35902	0.596675	0.0192426	-5.69955	0.198292	down	no
218081	j	chr7	+	46511086	46517075	MSTRG.94072.7	5	635	MSTRG.94072	TMEM14A	44.9916	22.9828	1.35973	0.0001	5.75127	1.39829	9.69756	3.27762	0.198363	up	no
230518	o	chr8	+	39603095	39618201	MSTRG.99907.2	6	1740	MSTRG.99907	RF00568	1.70505	0.851555	20.0358	0.0001	0.239707	2.81482	7.39612	2.88677	0.198457	up	no
47678	i	chr12	+	34253892	34254144	MSTRG.21072.1	1	253	MSTRG.21072	VEZF1	0.9425	0.360318	1.08917	2.66331	10.8872	14.095	0.0865234	-3.53077	0.198509	down	no
47679	i	chr12	-	34253892	34254144	MSTRG.21073.1	1	253	MSTRG.21073	VEZF1	0.9425	0.360318	1.08917	2.66331	10.8872	14.095	0.0865234	-3.53077	0.198515	down	no
173748	u	chr4	+	115589755	115605059	MSTRG.75431.14	3	1225	MSTRG.75431	.	0.0001	0.209911	0.0001	3.03197	0.493767	1.55885	0.0413232	-4.59691	0.19872	down	no
133885	x	chr2	-	72012797	72050033	MSTRG.58486.3	2	749	MSTRG.58486	ENSSSCG00000013559	42.8025	23.245	240.48	25.0587	30.1021	31.7181	3.52821	1.81894	0.198893	up	no
43059	o	chr12	+	4526045	4529295	MSTRG.19146.4	2	760	MSTRG.19146	RF00424	1.05674	0.052247	19.2159	0.268188	0.625718	1.98241	7.06628	2.82095	0.19931	up	no
227908	u	chr8	.	6492538	6493265	MSTRG.98675.1	1	728	MSTRG.98675	.	0.784955	0.158334	0.115065	9.64949	1.85296	0.772069	0.0862237	-3.53577	0.199623	down	no
34956	i	chr10	+	68689053	68689766	MSTRG.15345.1	1	714	MSTRG.15345	LARP4B	0.437338	0.468145	0.0001	4.07314	0.098009	9.27243	0.0673617	-3.89193	0.19968	down	no
99590	x	chr15	+	110921617	110949925	MSTRG.43317.13	3	754	MSTRG.43317	PLEKHM3	0.186942	0.072487	0.0001	3.11862	1.54767	0.729553	0.0480979	-4.37788	0.199701	down	no
235013	j	chr8	-	87386192	87394731	MSTRG.102048.11	4	651	MSTRG.102048	MGST2	0.158128	0.369683	0.0001	7.70142	1.50231	0.474133	0.0545483	-4.19632	0.199945	down	no
250694	u	chr9	-	94948691	95190428	MSTRG.108520.3	4	986	MSTRG.108520	.	0.0001	7.82324	3.06955	0.0001	0.397848	0.0001	27.3658	4.7743	0.200011	up	no
6500	u	chr1	.	70922128	70922769	MSTRG.3133.1	1	642	MSTRG.3133	.	0.0001	0.282096	0.0001	1.98845	2.83133	2.82625	0.0369206	-4.75943	0.200156	down	no
13446	x	chr1	-	135997413	136121132	MSTRG.6053.12	3	348	MSTRG.6053	AQR	0.0001	0.14601	0.0001	4.81527	0.134296	2.60622	0.0193507	-5.69147	0.200194	down	no
105117	x	chr16	+	35078647	35105846	MSTRG.46152.2	4	1569	MSTRG.46152	IL6ST	0.0001	3.9199	0.0001	0.0001	4.31446	85.3358	0.0437265	-4.51535	0.200325	down	no
4590	u	chr1	+	48524546	48530632	MSTRG.2272.21	4	2057	MSTRG.2272	.	0.076877	0.00486	0.171775	1.51788	1.49324	0.687456	0.0685433	-3.86684	0.20119	down	no
110823	u	chr17	.	11615677	11616709	MSTRG.48526.1	1	1033	MSTRG.48526	.	0.035844	0.0001	0.0001	0.0001	1.37806	1.13529	0.0143405	-6.12376	0.201565	down	no
228538	u	chr8	+	16350182	16351944	MSTRG.99097.2	1	1763	MSTRG.99097	.	0.369078	0.860667	0.730199	5.71765	6.40747	3.83335	0.122815	-3.02544	0.2017	down	no
248813	i	chr9	.	75162075	75163306	MSTRG.107930.1	1	1232	MSTRG.107930	ASB4	1.74174	0.777265	0.653286	0.176953	0.046685	0.0001	14.1786	3.82564	0.202278	up	no
185977	u	chr5	+	80863154	81043752	MSTRG.80563.2	6	1381	MSTRG.80563	.	0.0001	0.015999	0.214151	3.02052	1.55676	0.737321	0.043324	-4.52869	0.202453	down	no
161258	u	chr4	-	6225797	6241242	MSTRG.69818.13	3	1709	MSTRG.69818	.	0.0001	0.103133	0.388652	4.86938	2.89394	0.689354	0.0581928	-4.10301	0.202475	down	no
114622	o	chr17	+	41490134	41496326	MSTRG.50117.4	8	1184	MSTRG.50117	RF00056	7.2091	2.19517	19.4837	0.0001	1.50287	2.66811	6.92578	2.79198	0.202489	up	no
75305	u	chr14	+	22138456	22167147	MSTRG.32975.1	4	2105	MSTRG.32975	.	0.169163	0.086132	0.0001	1.46184	0.084429	2.20164	0.0681433	-3.87528	0.202565	down	no
263422	x	chrX	+	94983088	95045106	MSTRG.114324.3	6	4565	MSTRG.114324	ENSSSCG00000030936	4.28327	0.876576	1.63229	11.6584	11.9646	13.615	0.182398	-2.45484	0.202616	down	no
205707	i	chr6	+	108483832	108487831	MSTRG.88748.1	3	2840	MSTRG.88748	ANKRD29	0.0001	0.0001	0.076963	1.70606	0.0001	2.38799	0.0188472	-5.72951	0.202745	down	no
162900	x	chr4	-	21792845	21918170	MSTRG.70560.1	4	640	MSTRG.70560	RAD21	1.62453	0.628504	0.030804	5.97012	7.03896	7.01154	0.114074	-3.13195	0.202991	down	no
231135	u	chr8	.	44960500	44962700	MSTRG.100153.1	1	2201	MSTRG.100153	.	1.10458	0.730242	0.81856	0.029385	0.208707	0.0001	11.1397	3.47763	0.203166	up	no
39920	u	chr11	+	51808467	51817200	MSTRG.17849.1	2	3134	MSTRG.17849	.	0.082049	0.423717	0.104653	0.384533	1.39343	3.38135	0.118314	-3.07931	0.203175	down	no
154411	x	chr3	-	76642717	76688578	MSTRG.66886.3	7	884	MSTRG.66886	SPRED2	0.070552	0.02938	0.147414	3.48769	1.67888	0.095711	0.0470035	-4.41109	0.203257	down	no
106994	u	chr16	-	50503752	50518832	MSTRG.46727.1	4	1647	MSTRG.46727	.	1.05341	0.223489	0.22524	7.32699	3.68775	1.62925	0.118802	-3.07337	0.203584	down	no
213921	o	chr7	-	18463435	19035684	MSTRG.92350.15	6	1786	MSTRG.92350	RF00156	3.29652	1.53106	0.0001	0.134672	0.025142	0.18462	14.0163	3.80903	0.203725	up	no
144854	u	chr3	+	5796937	5836307	MSTRG.62466.1	2	936	MSTRG.62466	.	0.061409	0.0001	0.0001	4.18186	1.43121	0.0001	0.0109758	-6.50953	0.203868	down	no
114263	u	chr17	+	39522884	39568291	MSTRG.50291.1	4	1335	MSTRG.50291	.	0.0001	0.098064	0.0001	2.78228	2.12098	0.0001	0.0200401	-5.64096	0.203943	down	no
21841	u	chr1	.	229697942	229700012	MSTRG.9592.1	1	2071	MSTRG.9592	.	0.214544	0.247868	0.0001	1.47607	2.13616	1.5101	0.0902935	-3.46923	0.203972	down	no
166446	u	chr4	-	64512778	64523669	MSTRG.72315.4	3	2507	MSTRG.72315	.	1.06979	0.716016	0.032271	5.3182	3.68806	4.12265	0.138479	-2.85226	0.204049	down	no
156740	u	chr3	+	98759293	99008299	MSTRG.67794.7	3	1215	MSTRG.67794	.	0.947442	0.259517	0.0001	7.82103	3.15906	2.65711	0.0885122	-3.49798	0.204239	down	no
236065	u	chr8	-	100450266	100851863	MSTRG.102412.15	8	1904	MSTRG.102412	.	0.0001	0.0001	0.135567	2.82302	0.639525	0.867609	0.0313538	-4.99521	0.204328	down	no
161257	u	chr4	-	6225797	6241242	MSTRG.69818.12	4	1779	MSTRG.69818	.	0.447825	0.010262	0.0001	5.19091	1.03277	0.579813	0.0673458	-3.89227	0.205326	down	no
168800	i	chr4	.	86163110	86164579	MSTRG.73425.1	1	1470	MSTRG.73425	PBX1	5.19635	15.61	1.62253	0.81395	2.31057	0.623434	5.9843	2.58118	0.205392	up	no
221264	u	chr7	+	70023040	70150196	MSTRG.95494.15	7	2366	MSTRG.95494	.	0.47871	0.000689	0.0001	7.00578	0.037406	1.20437	0.0581383	-4.10437	0.205395	down	no
169476	u	chr4	.	91217106	91217940	MSTRG.73725.1	1	835	MSTRG.73725	.	0.232064	0.0001	0.0001	4.25509	0.606621	1.75813	0.035086	-4.83296	0.205554	down	no
66834	u	chr13	+	137137251	137157938	MSTRG.29058.11	6	1566	MSTRG.29058	.	0.0001	0.202043	0.0001	3.18592	1.02483	0.389506	0.0439634	-4.50755	0.205627	down	no
192930	u	chr6	.	36113256	36113968	MSTRG.83318.1	1	713	MSTRG.83318	.	0.102823	0.0001	0.076661	2.4541	0.432382	1.65628	0.0395319	-4.66084	0.20574	down	no
112489	x	chr17	+	29274475	29276056	MSTRG.49384.1	2	338	MSTRG.49384	NKX2-2	125.741	10.7533	103.663	9.62882	6.73177	37.4933	4.45941	2.15685	0.205761	up	no
163037	x	chr4	-	24014640	24456879	MSTRG.70643.4	4	1956	MSTRG.70643	RF00026	0.0001	1.60846	0.0001	8.82481	3.26001	10.0812	0.0725733	-3.78442	0.206078	down	no
137399	o	chr2	+	91903073	92125243	MSTRG.60015.15	6	790	MSTRG.60015	RF00001	0.018861	0.25254	0.0001	3.81258	2.85139	0.045199	0.0404672	-4.6271	0.206703	down	no
177580	i	chr5	+	13826450	13829213	MSTRG.77081.2	3	1216	MSTRG.77081	POLR3B	0.0001	0.0001	0.094969	0.0001	2.82116	2.53898	0.0177546	-5.81566	0.207369	down	no
215535	u	chr7	-	27345945	27366796	MSTRG.92972.22	9	936	MSTRG.92972	.	0.767109	0.434018	0.211052	11.8612	0.781913	1.62073	0.0990041	-3.33637	0.207484	down	no
6922	x	chr1	-	74433607	74449777	MSTRG.3321.3	2	1297	MSTRG.3321	AFG1L	1.30565	1.26561	9.56665	0.0001	0.657554	0.922786	7.68008	2.94112	0.207681	up	no
155889	o	chr3	-	91796034	91834159	MSTRG.67415.43	4	1342	MSTRG.67415	ENSSSCG00000022243	0.0001	0.0001	0.38033	4.25072	3.283	2.06331	0.0396508	-4.65651	0.207689	down	no
212380	u	chr7	+	4803066	4811209	MSTRG.91783.6	4	1480	MSTRG.91783	.	0.163374	2.01702	3.68377	0.0001	0.418765	0.0001	13.9968	3.80702	0.20788	up	no
18446	i	chr1	.	187470733	187471580	MSTRG.8164.1	1	848	MSTRG.8164	ENSSSCG00000038332	1.89006	1.25298	0.0001	0.067449	0.016278	0.0001	37.4955	5.22865	0.20802	up	no
20344	u	chr1	+	210138075	210164858	MSTRG.8986.2	6	5288	MSTRG.8986	.	27.1105	10.8939	0.904171	4.01364	3.64353	0.15303	4.98177	2.31666	0.208086	up	no
14990	u	chr1	.	155201123	155202752	MSTRG.6748.1	1	1630	MSTRG.6748	.	1.49182	1.58621	2.30179	0.0001	0.48448	0.107228	9.09048	3.18436	0.208242	up	no
251681	o	chr9	+	106005676	106130747	MSTRG.108918.12	6	1755	MSTRG.108918	RF00026	0.0001	0.128365	0.046706	2.8418	0.135983	0.58843	0.0491196	-4.34756	0.208667	down	no
202384	u	chr6	-	84428496	84442478	MSTRG.87167.2	2	1164	MSTRG.87167	.	0.0001	1.97588	9.25012	0.0001	0.437848	0.453233	12.5969	3.65499	0.20868	up	no
255132	u	chr9	+	133425492	133468250	MSTRG.110243.1	3	1700	MSTRG.110243	.	0.0001	2.8314	4.42385	0.0001	0.342463	0.0001	21.1734	4.40418	0.209451	up	no
92645	u	chr15	+	42098950	42150213	MSTRG.40489.2	2	1994	MSTRG.40489	.	5.36305	0.859523	1.07032	9.3858	0.044993	42.4157	0.140663	-2.82968	0.209483	down	no
234003	u	chr8	+	77129484	77155229	MSTRG.101618.28	5	985	MSTRG.101618	.	1.30279	0.117825	0.051564	5.19535	4.01846	3.70449	0.113961	-3.13339	0.209832	down	no
240075	u	chr8	+	138945425	138947214	MSTRG.103820.5	3	914	MSTRG.103820	.	0.097284	0.0001	0.0001	2.68461	0.04311	1.19193	0.0248705	-5.32942	0.210005	down	no
64239	u	chr13	+	115719278	115809237	MSTRG.27940.3	5	1340	MSTRG.27940	.	0.0001	0.060693	0.0001	0.0001	1.36466	2.18268	0.0171653	-5.86436	0.210156	down	no
109708	x	chr17	-	356823	438607	MSTRG.48027.3	8	2368	MSTRG.48027	ENSSSCG00000033117	0.462032	0.0001	0.0001	1.84504	0.215365	5.55913	0.0606641	-4.04301	0.21018	down	no
246906	i	chr9	.	56589305	56591021	MSTRG.107027.1	1	1717	MSTRG.107027	TMEM45B	0.0001	0.078224	0.0001	1.9449	1.71723	0.0001	0.0214143	-5.54528	0.210546	down	no
134264	u	chr2	.	74130150	74131534	MSTRG.58628.1	1	1385	MSTRG.58628	.	0.076103	0.0001	0.0001	0.85072	1.17289	0.351805	0.0321219	-4.9603	0.210612	down	no
30976	i	chr10	-	32941629	32942692	MSTRG.13754.1	1	1064	MSTRG.13754	UBE2R2	6.54743	1.13284	1.58628	0.052722	0.536785	0.610589	7.72151	2.94888	0.210841	up	no
108844	u	chr16	+	69983315	70235945	MSTRG.47500.9	5	1745	MSTRG.47500	.	2.10051	0.743008	0.0001	0.0001	0.053884	0.0001	52.5778	5.71638	0.211603	up	no
92443	u	chr15	.	38864291	38866496	MSTRG.40342.1	1	2206	MSTRG.40342	.	0.030436	0.0001	0.0001	0.936887	1.16728	0.0001	0.014559	-6.10194	0.211681	down	no
233468	x	chr8	-	72435212	72468490	MSTRG.101340.5	4	1173	MSTRG.101340	SHROOM3	0.0001	0.501951	0.0001	3.1857	1.65916	3.73464	0.0585291	-4.0947	0.211727	down	no
104603	u	chr16	+	30498145	30515301	MSTRG.46005.1	3	2181	MSTRG.46005	.	0.381303	0.0001	21.023	0.623008	1.12032	1.65651	6.2957	2.65437	0.211843	up	no
213031	o	chr7	-	10733573	11130971	MSTRG.92103.2	6	2249	MSTRG.92103	ssc-mir-9807	0.801122	1.92143	0.0001	0.0001	0.064255	0.0001	42.2411	5.40058	0.211937	up	no
134252	x	chr2	+	74031604	74058607	MSTRG.58701.3	2	1400	MSTRG.58701	FEM1A	0.074759	0.015458	0.0001	0.211658	0.779378	0.964204	0.0461923	-4.4362	0.212029	down	no
267621	u	chrY	+	41483488	41495766	MSTRG.116207.20	6	530	MSTRG.116207	.	0.0001	0.942357	0.0001	26.6293	4.48775	0.0001	0.0302906	-5.04499	0.212285	down	no
240933	u	chr9	+	5545983	5564174	MSTRG.104185.6	2	18050	MSTRG.104185	.	102.12	38.3817	18.718	9.99984	20.9944	9.72701	3.90998	1.96716	0.212341	up	no
4650	u	chr1	-	49679097	49722399	MSTRG.2302.6	4	1264	MSTRG.2302	.	2.1231	0.0001	1.70396	0.0001	0.0001	0.100991	37.8211	5.24112	0.212687	up	no
24575	j	chr1	+	253793822	253805123	MSTRG.10759.1	4	1977	MSTRG.10759	SLC31A2	0.0001	0.222575	0.0001	3.70701	0.73583	0.254278	0.047428	-4.39812	0.212763	down	no
239649	j	chr8	+	135267806	135279100	MSTRG.103695.5	4	923	MSTRG.103695	PLAC8	2.70733	1.04991	0.0001	30.0523	14.3289	0.066153	0.0845346	-3.56431	0.212788	down	no
132504	x	chr2	-	65736101	65757976	MSTRG.57993.1	3	626	MSTRG.57993	CACNA1A	0.0001	0.0001	0.077498	0.090513	1.49365	2.55487	0.018772	-5.73527	0.21307	down	no
180488	u	chr5	.	32151375	32152159	MSTRG.78158.1	1	785	MSTRG.78158	.	0.188986	0.0001	0.0001	2.79285	2.20199	0.577184	0.0339528	-4.88032	0.213302	down	no
129202	o	chr2	-	36310852	36529330	MSTRG.56443.4	2	3245	MSTRG.56443	RF00001	1.41454	0.28535	0.169411	2.66466	5.78235	3.40447	0.157727	-2.6645	0.213308	down	no
26593	u	chr1	+	270643131	270649117	MSTRG.11604.1	2	1500	MSTRG.11604	.	0.0001	0.084529	0.228416	4.37406	0.470102	1.13866	0.0523239	-4.25639	0.213537	down	no
190352	u	chr6	-	14430612	14443888	MSTRG.82227.1	3	1351	MSTRG.82227	.	0.711119	0.0001	2.78839	0.0001	0.135306	0.065461	17.4225	4.12288	0.213552	up	no
164214	j	chr4	-	36798243	36852681	MSTRG.71133.1	5	572	MSTRG.71133	POLR2K	0.0001	125.667	1633.94	2.83248	123.47	134.862	6.73755	2.75222	0.213763	up	no
33291	x	chr10	-	53027458	53069702	MSTRG.14586.4	6	1068	MSTRG.14586	DNAJC1	0.0001	0.427666	0.0001	5.15739	1.19497	1.9668	0.0514314	-4.28121	0.213894	down	no
174184	x	chr4	+	120850203	120975926	MSTRG.75560.12	4	830	MSTRG.75560	PTBP2	0.0001	0.0001	0.026692	0.0001	1.68656	1.09211	0.00967767	-6.69112	0.213938	down	no
28458	j	chr10	+	13673127	13678151	MSTRG.12529.3	3	605	MSTRG.12529	ENSSSCG00000031664	1.40875	0.298297	0.0001	14.5763	4.95132	1.35209	0.0817609	-3.61245	0.21415	down	no
17148	u	chr1	+	176209641	176274895	MSTRG.7629.12	5	2283	MSTRG.7629	.	2.07563	0.091279	1.12083	0.0001	0.267181	0.01395	11.6905	3.54727	0.214228	up	no
225453	i	chr7	.	104064478	104065195	MSTRG.97256.1	1	718	MSTRG.97256	STON2	5.45122	3.98782	0.404959	0.0001	0.461414	0.342083	12.2499	3.6147	0.21449	up	no
208792	j	chr6	-	148269836	148313168	MSTRG.90123.12	7	2108	MSTRG.90123	UBE2U	0.05365	0.052655	0.0001	2.11505	1.00663	0.0001	0.0340846	-4.87473	0.214649	down	no
87295	o	chr14	+	118783098	118922106	MSTRG.37929.15	3	732	MSTRG.37929	RF00599	0.505396	0.894142	0.0001	5.33799	1.04601	9.15588	0.0900675	-3.47285	0.21472	down	no
20577	i	chr1	+	215379044	215381541	MSTRG.9079.1	2	1573	MSTRG.9079	KDM4C	0.248885	0.791127	1.84357	0.265718	0.128289	0.039702	6.64865	2.73306	0.214902	up	no
6301	u	chr1	-	67179369	67197214	MSTRG.3001.18	2	2304	MSTRG.3001	.	0.295792	0.052582	0.0001	1.77899	0.815285	1.45177	0.0861272	-3.53739	0.214996	down	no
54017	x	chr13	-	16462699	16548332	MSTRG.23935.2	3	615	MSTRG.23935	RBMS3	0.447046	4.61021	0.73291	10.5398	6.0154	26.4347	0.134687	-2.89232	0.215085	down	no
69734	i	chr13	-	167137828	167157251	MSTRG.30181.8	3	2108	MSTRG.30181	ENSSSCG00000039306	3.64581	0.0001	2.87731	0.0001	0.0001	0.285441	22.8371	4.51331	0.216125	up	no
200075	u	chr6	.	70328638	70328878	MSTRG.86230.1	1	241	MSTRG.86230	.	0.0001	0.0001	0.178489	15.5561	0.0001	4.6288	0.00885259	-6.81969	0.216195	down	no
204934	o	chr6	+	101695736	101737307	MSTRG.88207.2	4	1307	MSTRG.88207	ENSSSCG00000036800	1.74132	1.07695	0.0001	0.0001	0.0001	0.039637	70.7474	6.1446	0.216208	up	no
75551	i	chr14	.	23379537	23382839	MSTRG.33111.1	1	3303	MSTRG.33111	EP400	1.0379	0.0184	8.89576	0.0001	0.098734	1.15247	7.95332	2.99156	0.217104	up	no
32910	u	chr10	+	49818840	49828512	MSTRG.14362.3	4	2974	MSTRG.14362	.	0.0001	0.429764	0.116402	1.89173	4.01523	0.382668	0.0868519	-3.5253	0.217137	down	no
132904	u	chr2	.	67304459	67305808	MSTRG.58040.1	1	1350	MSTRG.58040	.	0.109709	0.352337	0.0001	1.68444	0.964431	2.88337	0.0835368	-3.58144	0.217501	down	no
188034	u	chr5	+	100430607	100458172	MSTRG.81303.18	6	998	MSTRG.81303	.	0.0001	0.435163	0.0001	0.0001	4.27391	7.40083	0.0372907	-4.74504	0.21815	down	no
138309	i	chr2	+	102560743	102561812	MSTRG.60315.1	1	1070	MSTRG.60315	ELL2	7.60076	2.05476	8.24996	0.0001	0.535029	1.80387	7.6552	2.93644	0.218252	up	no
77214	i	chr14	+	36173844	36187433	MSTRG.33946.2	2	1193	MSTRG.33946	MED13L	3.52597	0.0001	1.61758	0.0001	0.122007	0.148593	19.0013	4.24802	0.218832	up	no
21236	x	chr1	-	222339687	222526162	MSTRG.9333.1	4	1815	MSTRG.9333	PIP5K1B	0.452408	0.0001	0.0001	5.93596	1.73231	0.309875	0.056731	-4.13972	0.218949	down	no
188431	u	chr5	+	104421252	104423403	MSTRG.81368.1	3	1620	MSTRG.81368	.	0.326682	1.26562	1.469	0.0001	0.060486	0.228846	10.5769	3.40285	0.219079	up	no
180959	i	chr5	-	35672492	35675976	MSTRG.78415.1	2	3293	MSTRG.78415	THAP2	0.144652	0.230754	0.319899	0.914308	2.45477	2.30263	0.122592	-3.02806	0.219214	down	no
117613	x	chr17	-	63402089	63464241	MSTRG.51561.16	3	1208	MSTRG.51561	ssc-mir-9856	0.026968	0.07104	0.0001	2.29369	1.29018	0.0001	0.0273742	-5.19104	0.219264	down	no
246680	i	chr9	.	53377479	53378493	MSTRG.106882.1	1	1015	MSTRG.106882	TIRAP	4.8029	0.119751	1.05982	0.0001	0.0001	0.296908	20.1357	4.33168	0.219636	up	no
233483	u	chr8	-	72526667	72528715	MSTRG.101344.1	1	2049	MSTRG.101344	.	0.0001	0.067922	0.0001	1.33882	0.57582	0.181545	0.0324982	-4.9435	0.219671	down	no
143487	x	chr2	-	148520688	148574405	MSTRG.61935.2	2	1140	MSTRG.61935	STK32A	2.89906	2.42909	0.728958	22.5443	5.89413	10.3676	0.156087	-2.67958	0.219869	down	no
261480	u	chrX	-	66084027	66084292	MSTRG.113237.1	1	266	MSTRG.113237	.	2.44108	0.30463	0.234667	7.13715	3.38901	17.6909	0.105623	-3.243	0.220064	down	no
151261	o	chr3	+	46548424	46552633	MSTRG.65298.2	2	3170	MSTRG.65298	ENSSSCG00000032937	9.19844	1.15626	7.64992	3.65902	0.773556	0.107434	3.96577	1.9876	0.220121	up	no
262474	j	chrX	-	84815571	84818686	MSTRG.113875.1	4	740	MSTRG.113875	ENSSSCG00000012517	4.77407	5.58009	16.0057	0.0001	2.54332	0.0001	10.3635	3.37344	0.220252	up	no
188392	u	chr5	-	104220550	104253344	MSTRG.81351.11	5	1808	MSTRG.81351	.	22.6531	14.2614	1.59178	0.165536	5.86042	0.817985	5.62633	2.49219	0.220376	up	no
40155	u	chr11	-	55382880	55393501	MSTRG.17723.15	3	1227	MSTRG.17723	.	0.148067	0.0001	0.023064	0.0001	1.61527	2.87775	0.0381096	-4.7137	0.220464	down	no
6440	u	chr1	+	69619522	69638224	MSTRG.3082.1	4	2058	MSTRG.3082	.	2.86541	2.99606	0.0001	0.0001	0.241562	0.104785	16.9191	4.08058	0.220512	up	no
198895	u	chr6	-	62143740	62190593	MSTRG.85487.10	3	1066	MSTRG.85487	.	9.88598	2.97763	25.7564	4.317	3.68192	2.23223	3.77474	1.91638	0.220652	up	no
43189	o	chr12	-	4955320	4960276	MSTRG.19378.10	6	1148	MSTRG.19378	RF00213	3.03965	0.0001	4.12126	0.523533	0.0001	0.000247	13.6692	3.77285	0.22078	up	no
133468	i	chr2	-	70126052	70126664	MSTRG.58393.1	1	613	MSTRG.58393	ELAVL3	12.6411	0.382356	2.96862	0.0001	1.20975	0.292304	10.646	3.41224	0.220904	up	no
198892	u	chr6	+	62140429	62173565	MSTRG.85490.13	7	3566	MSTRG.85490	.	0.506789	0.0001	0.0001	2.99738	3.35745	0.710785	0.0717544	-3.80079	0.221037	down	no
31198	u	chr10	+	34436007	34558534	MSTRG.13722.20	3	1515	MSTRG.13722	.	1.028	1.73487	4.13882	0.0001	0.6074	0.0001	11.3589	3.50576	0.221295	up	no
127748	j	chr2	-	18618271	18623801	MSTRG.55795.2	3	736	MSTRG.55795	ENSSSCG00000038924	0.0001	0.0001	0.030541	0.0001	1.24451	1.65492	0.0106021	-6.55951	0.221432	down	no
7173	i	chr1	+	76164747	76165819	MSTRG.3375.1	1	1073	MSTRG.3375	ENSSSCG00000004404	2.15213	1.12221	0.0001	0.0001	0.0486	0.0001	67.0992	6.06822	0.221871	up	no
107560	x	chr16	+	55619896	55674702	MSTRG.47082.7	6	713	MSTRG.47082	ENSSSCG00000017018	5.08744	14.6695	0.0001	0.254799	0.886342	0.683268	10.8293	3.43686	0.22191	up	no
88450	i	chr14	-	129572086	129574111	MSTRG.38498.2	2	1580	MSTRG.38498	INPP5F	0.538725	0.029931	0.0001	1.75365	1.07585	3.50295	0.0898161	-3.47688	0.221978	down	no
52073	x	chr12	+	56558129	56681894	MSTRG.22870.2	3	1205	MSTRG.22870	RF00026	0.0001	0.0001	0.588517	12.6402	3.64347	0.101828	0.0359291	-4.7987	0.222009	down	no
266136	x	chrX	-	121399293	121500074	MSTRG.115491.3	4	2352	MSTRG.115491	RF00026	0.542928	7.56872	0.010805	0.412688	0.111011	0.487852	8.0297	3.00535	0.22208	up	no
50604	j	chr12	+	49759163	49783673	MSTRG.22362.1	5	787	MSTRG.22362	EMC6	2.02814	0.0001	8.47157	0.0001	0.442397	0.370982	12.9073	3.69011	0.222086	up	no
157451	u	chr3	+	104695868	104750282	MSTRG.68070.3	4	2074	MSTRG.68070	.	0.0001	0.369311	0.0001	0.0001	1.72786	7.19031	0.041433	-4.59307	0.222123	down	no
177308	u	chr5	+	11596566	11597500	MSTRG.76956.1	1	935	MSTRG.76956	.	0.071546	0.0001	0.0001	1.24792	0.214892	1.08371	0.0281741	-5.14949	0.222259	down	no
146036	j	chr3	+	10968920	10973089	MSTRG.63000.3	3	573	MSTRG.63000	BUD23	14.4462	2.67822	202.189	20.0844	9.37058	30.4109	3.66341	1.87319	0.222335	up	no
112248	x	chr17	-	26617182	26641522	MSTRG.49242.9	4	1185	MSTRG.49242	ZNF133	0.467261	0.756812	0.0001	9.0002	0.285875	4.62111	0.0880245	-3.50595	0.222397	down	no
191721	u	chr6	-	24448983	24573884	MSTRG.82794.16	3	940	MSTRG.82794	.	0.0001	0.610035	0.0001	5.28616	2.04544	2.91183	0.0595733	-4.06919	0.222435	down	no
31195	u	chr10	+	34435986	34725004	MSTRG.13722.11	5	1140	MSTRG.13722	.	1.11919	0.0001	0.566629	20.9843	0.39368	1.83968	0.0726134	-3.78362	0.222651	down	no
59359	u	chr13	+	62489029	62662103	MSTRG.25815.3	3	2022	MSTRG.25815	.	1.39407	2.19084	0.800356	0.17197	0.010027	0.425958	7.21315	2.85063	0.223263	up	no
185247	x	chr5	-	75396651	75451113	MSTRG.80287.6	5	1520	MSTRG.80287	TMEM117	0.0001	0.0001	0.367179	1.16399	3.37918	3.57931	0.0452299	-4.46658	0.22333	down	no
173635	u	chr4	+	114627026	114741941	MSTRG.75337.4	4	2547	MSTRG.75337	.	0.0001	1.46543	0.171079	0.783142	0.693382	14.3844	0.103185	-3.2767	0.223392	down	no
59484	u	chr13	-	64665509	64733093	MSTRG.25843.9	3	1082	MSTRG.25843	.	0.0001	0.245869	0.0001	2.53016	1.20137	1.44035	0.0475783	-4.39355	0.223441	down	no
264327	u	chrX	-	104760729	104762789	MSTRG.114707.1	1	2061	MSTRG.114707	.	4.23027	0.755469	3.54703	0.0001	0.027628	0.945759	8.76515	3.13178	0.223572	up	no
15097	u	chr1	-	157258371	157386399	MSTRG.6828.4	6	3255	MSTRG.6828	.	0.065845	0.0001	0.022357	1.22473	0.004207	0.68437	0.0461515	-4.43748	0.223583	down	no
136482	u	chr2	.	84366461	84367212	MSTRG.59613.1	1	752	MSTRG.59613	.	0.392261	0.0001	0.0001	5.98234	1.66252	0.733215	0.0468438	-4.416	0.223595	down	no
256820	u	chrX	-	12940287	13025764	MSTRG.111180.9	3	1547	MSTRG.111180	.	1.7463	0.1755	0.0001	4.46612	1.77416	11.4193	0.108831	-3.19984	0.223788	down	no
128878	u	chr2	-	31589763	31603680	MSTRG.56360.33	4	2335	MSTRG.56360	.	0.36727	0.0001	0.0001	0.0001	3.98176	4.46435	0.0435071	-4.52261	0.224187	down	no
155658	u	chr3	+	87704153	87946833	MSTRG.67367.9	4	1511	MSTRG.67367	.	0.204607	5.55399	0.510531	8.01588	7.81819	22.1887	0.164878	-2.60053	0.224429	down	no
114033	x	chr17	-	38591749	38620716	MSTRG.49885.6	3	1369	MSTRG.49885	MMP24	0.0001	0.171619	0.0001	1.82386	0.56507	1.54925	0.043629	-4.51857	0.224639	down	no
254730	u	chr9	+	131079298	131080266	MSTRG.110055.1	1	969	MSTRG.110055	.	0.0001	0.061882	0.0001	0.0001	1.70789	1.70921	0.0181675	-5.7825	0.224957	down	no
258747	u	chrX	-	35664532	35666323	MSTRG.111737.1	1	1792	MSTRG.111737	.	0.306766	5.6946	13.3211	2.96859	0.379913	1.32209	4.13706	2.0486	0.225192	up	no
39988	x	chr11	-	52335880	52953456	MSTRG.17866.1	5	1430	MSTRG.17866	RF00156	1.10343	1.19652	0.020147	3.81431	5.91929	6.43926	0.143456	-2.80132	0.225274	down	no
69487	i	chr13	.	162878632	162880179	MSTRG.30098.1	1	1548	MSTRG.30098	ENSSSCG00000033898	1.77225	0.902707	0.689581	0.0001	0.053256	0.235698	11.6398	3.541	0.225328	up	no
240383	i	chr9	+	2113605	2117435	MSTRG.104023.1	3	1113	MSTRG.104023	PPFIBP2	0.0001	0.067023	0.068256	2.2218	0.933489	0.206934	0.0402647	-4.63434	0.225491	down	no
79054	x	chr14	-	48555223	48566225	MSTRG.34652.1	2	974	MSTRG.34652	YWHAH	0.737034	0.01349	0.0001	6.4936	3.62646	0.369652	0.0715581	-3.80474	0.225492	down	no
124126	i	chr18	-	55326282	55330251	MSTRG.54321.3	2	2484	MSTRG.54321	VPS41	0.209118	0.057577	0.017029	0.108133	1.37138	1.16332	0.107356	-3.21952	0.225582	down	no
77843	u	chr14	-	40927407	40943903	MSTRG.34053.2	7	1307	MSTRG.34053	.	0.179135	0.449332	0.107764	1.00509	1.28968	3.82626	0.120279	-3.05554	0.226086	down	no
224267	u	chr7	-	95200981	95206790	MSTRG.96870.5	4	1654	MSTRG.96870	.	0.17398	0.414236	0.866937	3.59611	3.88072	5.01108	0.116525	-3.10129	0.226279	down	no
155001	x	chr3	+	81104898	81119428	MSTRG.67101.2	4	1275	MSTRG.67101	ENSSSCG00000021858	34.0014	18.0996	0.722076	39.8689	43.3771	171.951	0.206989	-2.27237	0.226311	down	no
228118	u	chr8	-	10616466	10620047	MSTRG.98787.1	1	3582	MSTRG.98787	.	0.12363	0.163108	0.067313	0.676744	0.530955	1.56652	0.127622	-2.97005	0.226443	down	no
108574	u	chr16	.	67116405	67117555	MSTRG.47345.1	1	1151	MSTRG.47345	.	0.8186	1.24258	0.274534	0.0001	0.094945	0.0001	24.549	4.61759	0.226746	up	no
221477	x	chr7	+	73163593	73326147	MSTRG.95594.26	4	875	MSTRG.95594	RF00001	0.0001	0.131966	0.0001	2.96048	1.77598	0.0001	0.0279034	-5.16341	0.227224	down	no
267630	u	chrY	+	41488058	41495757	MSTRG.116207.27	6	614	MSTRG.116207	.	4.68135	9.59684	0.0001	0.504759	0.649374	0.085477	11.5184	3.52587	0.227345	up	no
128950	u	chr2	+	32449879	32452442	MSTRG.56367.7	2	1161	MSTRG.56367	.	1.91906	0.983407	0.0001	0.0001	0.040293	0.0001	71.6806	6.16351	0.227602	up	no
82497	u	chr14	+	75445753	75449345	MSTRG.35849.1	3	458	MSTRG.35849	.	2.25618	1.20325	5.99293	0.0001	0.125582	0.770241	10.5504	3.39923	0.227667	up	no
253762	u	chr9	-	123692308	123714942	MSTRG.109675.13	5	1907	MSTRG.109675	.	0.0001	0.176773	0.0001	0.236811	1.56825	1.42131	0.0548519	-4.18831	0.227814	down	no
84815	o	chr14	-	99919290	99977596	MSTRG.36942.1	2	959	MSTRG.36942	KLLN	1.67691	2.24075	0.560792	0.0001	0.133106	0.196677	13.5759	3.76298	0.228	up	no
89620	u	chr14	-	141706680	141716303	MSTRG.39047.1	4	1713	MSTRG.39047	.	0.79281	1.8779	0.950615	4.09563	9.10096	9.23258	0.161456	-2.63079	0.2282	down	no
121065	u	chr18	-	26711827	26876043	MSTRG.52914.5	5	1880	MSTRG.52914	.	2.70064	12.3354	0.0001	0.0001	0.726925	0.340015	14.0915	3.81675	0.228387	up	no
34371	x	chr10	-	64439738	64444809	MSTRG.15047.1	2	1312	MSTRG.15047	PRKCQ	0.501431	0.0001	0.0001	4.60831	1.25437	2.06584	0.0632691	-3.98235	0.229268	down	no
209160	u	chr6	-	152281646	152296982	MSTRG.90392.11	4	1205	MSTRG.90392	.	0.0001	0.881924	0.0001	21.413	0.138475	0.002613	0.0409261	-4.61083	0.22942	down	no
95532	u	chr15	.	72937032	72938506	MSTRG.41737.1	1	1475	MSTRG.41737	.	0.200823	0.734091	1.09581	0.134229	0.0001	0.0001	15.1063	3.91708	0.22948	up	no
209662	u	chr6	.	157110445	157111177	MSTRG.90600.1	1	733	MSTRG.90600	.	0.791724	1.1392	0.0001	14.6728	2.66501	3.04548	0.0947356	-3.39995	0.229753	down	no
93513	u	chr15	-	49907482	49929213	MSTRG.40897.27	5	2378	MSTRG.40897	.	0.636667	0.0001	2.20878	0.138764	0.1142	0.0001	11.2444	3.49113	0.230282	up	no
140406	x	chr2	+	123549117	123703116	MSTRG.60844.37	5	1849	MSTRG.60844	ENSSSCG00000039450	0.0001	0.103114	0.0001	0.098007	0.791722	1.62508	0.0410822	-4.60534	0.230312	down	no
146251	u	chr3	+	12217903	12399226	MSTRG.63130.6	6	1076	MSTRG.63130	.	3.2833	3.60435	0.175691	0.0001	0.42242	0.0001	16.7132	4.06292	0.2305	up	no
265994	u	chrX	-	120032745	120036210	MSTRG.115323.10	2	1466	MSTRG.115323	.	0.815844	0.0001	1.53606	0.0001	0.059074	0.0001	39.6802	5.31035	0.230511	up	no
3122	u	chr1	.	29949039	29949294	MSTRG.1505.1	1	256	MSTRG.1505	.	0.0001	0.0001	0.094754	7.64539	0.0001	4.33302	0.00792703	-6.979	0.230729	down	no
231029	u	chr8	+	44031670	44089484	MSTRG.100233.2	2	3686	MSTRG.100233	.	3.7394	0.057755	59.2097	8.55686	5.18283	3.30205	3.69721	1.88644	0.230928	up	no
97593	j	chr15	+	92029512	92151332	MSTRG.42537.5	5	1330	MSTRG.42537	ENSSSCG00000038276	0.065556	0.202977	0.297172	3.39008	1.10655	1.53944	0.0937208	-3.41549	0.231383	down	no
265995	u	chrX	-	120032759	120036676	MSTRG.115323.11	3	2367	MSTRG.115323	.	0.0001	0.18007	0.0001	0.968145	1.57601	0.529547	0.0586492	-4.09174	0.231395	down	no
190967	u	chr6	-	18338260	18340075	MSTRG.82522.2	2	1348	MSTRG.82522	.	0.132762	0.0001	0.0001	0.308275	1.01209	1.61872	0.0452392	-4.46628	0.231556	down	no
131259	i	chr2	.	57901640	57902421	MSTRG.57437.1	1	782	MSTRG.57437	MGAT1	0.0001	0.105693	0.0001	0.0001	2.98346	2.32322	0.0199543	-5.64716	0.231982	down	no
188197	u	chr5	+	101820355	101858480	MSTRG.81408.6	4	871	MSTRG.81408	.	0.0001	0.387315	0.0001	1.681	1.70192	3.52275	0.0561156	-4.15545	0.232026	down	no
63854	i	chr13	-	110592797	110599623	MSTRG.27861.1	3	1036	MSTRG.27861	FNDC3B	2.09066	1.44954	0.354334	0.115939	0.146012	0.158593	9.26071	3.21112	0.232432	up	no
138747	u	chr2	-	107548095	107619745	MSTRG.60283.4	9	936	MSTRG.60283	.	0.833426	0.0001	0.0001	6.28518	4.64725	1.53954	0.06684	-3.90315	0.232734	down	no
224547	u	chr7	-	97138462	97152163	MSTRG.96994.1	4	1245	MSTRG.96994	.	0.93645	0.0001	0.0001	5.06885	5.14301	2.3876	0.0743405	-3.74971	0.233014	down	no
99907	x	chr15	+	113929479	114005634	MSTRG.43494.13	5	3512	MSTRG.43494	ERBB4	0.106206	0.002361	0.0001	0.0001	1.64834	0.589346	0.0485601	-4.36409	0.233072	down	no
233609	i	chr8	.	73324375	73325259	MSTRG.101480.1	1	885	MSTRG.101480	ENSSSCG00000008990	1.05767	0.0001	0.0001	1.84391	1.034	12.0892	0.0706796	-3.82256	0.233301	down	no
142140	x	chr2	+	138884031	139039875	MSTRG.61459.14	6	1496	MSTRG.61459	SPOCK1	0.0001	0.0001	0.131583	0.004788	0.856489	3.42084	0.0307752	-5.02209	0.233434	down	no
75935	x	chr14	-	28258245	28261788	MSTRG.33350.2	3	1492	MSTRG.33350	UBC	0.969839	0.257577	4.66203	0.08939	0.00201	0.797455	6.62588	2.72811	0.233648	up	no
70352	o	chr13	+	176929041	177008377	MSTRG.30440.1	3	800	MSTRG.30440	ENSSSCG00000040693	34.6523	32.1355	22.0328	68.6617	143.041	196.56	0.217557	-2.20053	0.233703	down	no
114068	u	chr17	-	38880904	38882428	MSTRG.50251.3	3	828	MSTRG.50251	.	3.21175	8.52783	0.200699	37.332	30.6789	4.48596	0.164701	-2.60208	0.233829	down	no
84715	x	chr14	-	98944828	98962214	MSTRG.36825.6	3	1925	MSTRG.36825	A1CF	0.645922	1.64054	0.0001	5.28597	3.88709	9.01518	0.125717	-2.99175	0.234581	down	no
105926	u	chr16	-	42091765	42271968	MSTRG.46453.26	5	1238	MSTRG.46453	.	0.0001	0.19587	0.0001	1.14516	1.88754	1.01655	0.0484214	-4.36821	0.234699	down	no
163095	i	chr4	-	25348057	25348332	MSTRG.70661.1	1	276	MSTRG.70661	CSMD3	0.0001	9.0933	4.52329	0.098834	0.675888	0.094154	15.6716	3.97008	0.235371	up	no
80080	x	chr14	-	55603458	55628722	MSTRG.34997.1	2	278	MSTRG.34997	LYST	84.9833	22.5394	18.0808	7.23423	1.80274	15.7646	5.06434	2.34037	0.235387	up	no
25176	u	chr1	.	260983226	260983829	MSTRG.11105.1	1	604	MSTRG.11105	.	0.0001	1.59682	0.0001	13.4953	3.13833	6.63614	0.0686306	-3.865	0.23553	down	no
215724	u	chr7	-	29315137	29334151	MSTRG.93180.3	3	532	MSTRG.93180	.	0.0001	0.456945	0.0001	0.0001	10.1844	2.79902	0.0352097	-4.82788	0.235538	down	no
90521	u	chr15	.	12099273	12100263	MSTRG.39409.1	1	991	MSTRG.39409	.	1.76827	0.090966	1.81165	0.0001	0.135617	0.151626	12.7753	3.67528	0.235707	up	no
44777	o	chr12	+	15852402	15929524	MSTRG.19765.4	3	3286	MSTRG.19765	ENSSSCG00000039015	1.18059	2.56441	0.60782	19.3129	3.11817	2.59066	0.173962	-2.52316	0.2358	down	no
207365	u	chr6	+	132593758	132640436	MSTRG.89622.12	5	1272	MSTRG.89622	.	0.164236	0.464755	0.0001	2.35908	2.91776	1.29296	0.095755	-3.38451	0.235833	down	no
140154	u	chr2	+	120979712	121569511	MSTRG.60737.6	5	1567	MSTRG.60737	.	2.287	1.36917	1.17243	6.15502	3.12076	19.2015	0.16956	-2.56013	0.235856	down	no
96666	u	chr15	-	82001094	82006311	MSTRG.42247.1	3	1256	MSTRG.42247	.	1.68782	0.261933	0.953157	0.0001	0.149177	0.063739	13.6277	3.76847	0.236019	up	no
74565	u	chr14	+	14417241	14423641	MSTRG.32641.2	5	1993	MSTRG.32641	.	0.017102	0.0001	0.330486	1.8357	0.227071	3.78064	0.0595009	-4.07095	0.236235	down	no
129138	u	chr2	+	34328958	34604434	MSTRG.56453.29	5	996	MSTRG.56453	.	1.98731	14.0804	4.84722	0.0001	1.50331	1.28619	7.49746	2.9064	0.236825	up	no
8066	u	chr1	-	86833280	86894682	MSTRG.3826.2	3	1260	MSTRG.3826	.	0.0001	0.113401	0.0001	1.99655	0.777967	0.31484	0.0367718	-4.76526	0.236998	down	no
255833	j	chrX	+	4332250	4414896	MSTRG.110646.13	3	2206	MSTRG.110646	ENSSSCG00000034434	0.0001	0.0001	0.02614	1.60475	0.0001	0.55562	0.0121918	-6.35795	0.237494	down	no
172002	u	chr4	.	102982104	102983796	MSTRG.74597.1	1	1693	MSTRG.74597	.	0.038638	0.092854	0.0001	2.0711	1.30683	0.0001	0.0389553	-4.68204	0.23808	down	no
146356	x	chr3	-	13416444	13473555	MSTRG.63175.6	5	1590	MSTRG.63175	RF00600	0.0001	0.185869	0.041197	0.150656	0.806083	2.28817	0.0700068	-3.83636	0.238345	down	no
66854	u	chr13	+	137137276	137157735	MSTRG.29058.40	6	2173	MSTRG.29058	.	0.0001	0.0001	0.103417	3.92841	0.0001	0.895972	0.0214773	-5.54104	0.238495	down	no
232548	u	chr8	.	65137477	65138901	MSTRG.100816.1	1	1425	MSTRG.100816	.	0.358229	0.0001	0.0001	0.0001	3.73164	4.38067	0.0441828	-4.50037	0.238835	down	no
99250	u	chr15	+	107882678	107884743	MSTRG.43163.1	2	943	MSTRG.43163	.	0.002803	0.127495	0.0001	0.121444	1.07653	1.43699	0.0494877	-4.33679	0.239755	down	no
256977	o	chrX	-	14133872	14225561	MSTRG.110981.2	3	1342	MSTRG.110981	RF00001	0.0001	0.130412	0.0001	3.48787	1.47665	0.0001	0.0263086	-5.24832	0.239846	down	no
18188	u	chr1	+	185315993	185369041	MSTRG.7980.5	5	1945	MSTRG.7980	.	0.254078	0.695699	0.210197	0.648839	6.03907	1.54784	0.140846	-2.82781	0.240153	down	no
66829	u	chr13	+	137137205	137158269	MSTRG.29058.2	3	2182	MSTRG.29058	.	0.0001	2.25017	0.233131	10.7396	7.15894	3.14491	0.118013	-3.08298	0.240211	down	no
223591	u	chr7	+	90197803	90201141	MSTRG.96606.1	3	1868	MSTRG.96606	.	2.21333	0.327169	0.098973	11.5852	6.44287	0.549273	0.14208	-2.81523	0.240305	down	no
162803	x	chr4	-	20325549	20332630	MSTRG.70524.2	3	1159	MSTRG.70524	SAMD12	0.0001	0.051912	0.0001	0.0001	1.48074	1.09522	0.0202293	-5.62741	0.240329	down	no
48561	x	chr12	+	39063141	39093234	MSTRG.21537.2	2	484	MSTRG.21537	SYNRG	0.014559	8.22216	18.4281	0.0001	0.0001	2.12987	12.5183	3.64597	0.240552	up	no
238754	u	chr8	-	128994274	128996884	MSTRG.103255.2	1	2611	MSTRG.103255	.	0.568567	0.000724	0.226684	3.19044	2.4984	1.16415	0.11615	-3.10594	0.240572	down	no
232459	u	chr8	+	63966402	64118733	MSTRG.100798.5	7	2331	MSTRG.100798	.	0.0001	0.352138	0.050505	2.77742	0.928004	0.867906	0.0880635	-3.50531	0.240617	down	no
50499	o	chr12	-	49086304	49324340	MSTRG.22317.48	3	1633	MSTRG.22317	ENSSSCG00000034574	0.435356	1.57318	0.005463	1.42377	7.25999	5.60251	0.140975	-2.82649	0.24073	down	no
93462	u	chr15	-	49504443	49535299	MSTRG.40806.1	5	1621	MSTRG.40806	.	0.12091	0.0001	0.0001	1.55915	0.609182	0.614845	0.0435151	-4.52234	0.24093	down	no
62400	u	chr13	-	91812553	91831607	MSTRG.27168.11	4	1008	MSTRG.27168	.	2.23732	3.07083	0.0001	19.8796	17.4448	4.34594	0.127387	-2.97271	0.241058	down	no
110395	u	chr17	+	7429228	7449553	MSTRG.48275.1	2	1178	MSTRG.48275	.	3.59518	0.947891	3.72086	0.0001	0.883597	0.191787	7.68392	2.94184	0.241193	up	no
213773	i	chr7	-	16584071	16587198	MSTRG.92301.2	2	2194	MSTRG.92301	CDKAL1	0.0001	0.0001	0.08469	1.22026	0.77615	0.487198	0.0341802	-4.8707	0.241393	down	no
97498	x	chr15	-	90971343	91018230	MSTRG.42507.12	6	851	MSTRG.42507	FSIP2	0.0001	8.98368	0.0001	40.683	27.0973	21.994	0.100072	-3.32089	0.24151	down	no
165441	j	chr4	+	51468221	51481113	MSTRG.71780.1	5	3573	MSTRG.71780	ENSSSCG00000038581	0.0001	0.217784	0.0001	0.0001	1.1604	3.46003	0.0471773	-4.40576	0.241711	down	no
27383	u	chr10	+	3522751	3590844	MSTRG.12036.1	3	978	MSTRG.12036	.	18.0663	9.39755	3.73895	0.0001	2.18457	2.1573	7.18632	2.84525	0.242137	up	no
118508	j	chr18	+	6475415	6484606	MSTRG.51912.8	6	2049	MSTRG.51912	TCAF1	0.08463	0.0001	0.0001	0.743641	0.034913	1.3042	0.0407297	-4.61778	0.242321	down	no
50493	o	chr12	-	49086302	49324348	MSTRG.22317.46	3	1643	MSTRG.22317	ENSSSCG00000034574	0.0001	0.158809	0.0001	0.669834	1.54368	0.824263	0.0523438	-4.25584	0.242538	down	no
23814	u	chr1	-	247556070	247737631	MSTRG.10361.1	4	2204	MSTRG.10361	.	0.232067	0.474496	0.0001	4.67425	1.57334	0.676346	0.102061	-3.2925	0.242649	down	no
158982	u	chr3	-	116432944	117173127	MSTRG.68763.3	10	1472	MSTRG.68763	.	0.618977	3.62348	0.0001	0.0001	0.0001	0.12951	32.708	5.03157	0.242677	up	no
7563	u	chr1	-	79722765	79777434	MSTRG.3557.20	6	3314	MSTRG.3557	.	0.017599	0.0001	0.089928	0.0001	0.523523	2.07408	0.0414316	-4.59313	0.242703	down	no
149762	j	chr3	+	38646893	38651189	MSTRG.64715.4	3	1599	MSTRG.64715	SLX4	0.0001	0.249201	0.0001	3.01763	1.13724	0.345777	0.0554145	-4.17359	0.242772	down	no
101933	j	chr15	-	136214007	136215957	MSTRG.44546.3	2	1592	MSTRG.44546	IQCA1	0.139548	0.0001	0.0001	1.16087	0.162578	1.79911	0.0447543	-4.48183	0.24296	down	no
110307	u	chr17	.	6696394	6698104	MSTRG.48192.1	1	1711	MSTRG.48192	.	5.05221	0.881829	2.68004	0.605188	0.93477	0.143429	5.11711	2.35533	0.2431	up	no
18349	x	chr1	+	186568487	186679264	MSTRG.8056.3	3	1115	MSTRG.8056	CCDC198	1.10278	0.961801	9.44154	1.19936	1.1622	0.018894	4.8336	2.2731	0.243411	up	no
20375	u	chr1	-	210956257	211013854	MSTRG.8984.1	6	2165	MSTRG.8984	.	0.151574	0.119567	0.0001	1.9727	0.638699	0.53407	0.0862322	-3.53563	0.243626	down	no
135729	j	chr2	+	80532659	80540392	MSTRG.59284.4	3	1145	MSTRG.59284	F12	0.960649	2.87308	0.0001	8.95047	7.48837	13.1322	0.129648	-2.94733	0.243641	down	no
85634	j	chr14	-	106696699	106736343	MSTRG.37128.11	7	1503	MSTRG.37128	ENSSSCG00000010491	0.0001	0.01299	0.075073	1.12718	1.25916	0.037881	0.0363675	-4.7812	0.244052	down	no
38326	x	chr11	-	23879882	23929771	MSTRG.16745.2	4	2765	MSTRG.16745	ENOX1	1.97107	3.39145	2.11379	0.437561	0.828311	0.350427	4.62557	2.20963	0.244117	up	no
77722	j	chr14	+	40411965	40426441	MSTRG.33990.5	3	2844	MSTRG.33990	COX6A1	10.1332	0.098949	0.920661	0.0001	1.13428	0.03844	9.50936	3.24935	0.244227	up	no
232763	i	chr8	.	66636717	66638014	MSTRG.100885.1	1	1298	MSTRG.100885	ENSSSCG00000034442	1.47518	1.91841	2.47466	0.0001	0.619477	0.143857	7.68666	2.94236	0.244538	up	no
193121	j	chr6	-	37916551	37943886	MSTRG.83421.1	6	1176	MSTRG.83421	ORC6	1.32838	0.159596	3.62297	0.372863	0.405971	0.173831	5.36489	2.42355	0.244779	up	no
205257	x	chr6	+	105418215	105422643	MSTRG.88511.3	5	970	MSTRG.88511	ADCYAP1	0.532785	3.01336	0.220175	5.45409	10.5623	7.67097	0.159002	-2.65289	0.245204	down	no
114073	u	chr17	-	38880931	38884307	MSTRG.50251.4	4	1223	MSTRG.50251	.	2.18542	4.12291	0.551267	32.2598	5.87123	4.06466	0.162566	-2.6209	0.24524	down	no
230435	x	chr8	-	38934028	38982422	MSTRG.99882.3	5	1318	MSTRG.99882	CWH43	0.0001	0.0001	0.146255	0.081307	2.43049	1.53587	0.0361826	-4.78856	0.245241	down	no
17443	u	chr1	-	179757371	179871931	MSTRG.7765.4	4	1035	MSTRG.7765	.	0.0001	0.076236	0.0001	0.0001	2.24292	1.44007	0.0207532	-5.59052	0.24544	down	no
164644	u	chr4	+	41488103	41489977	MSTRG.71320.4	2	1411	MSTRG.71320	.	0.0001	0.086143	0.000115	1.50171	1.37183	0.0001	0.0300518	-5.0564	0.245943	down	no
238690	u	chr8	+	127651837	127718432	MSTRG.103249.12	2	409	MSTRG.103249	.	0.0001	0.381501	0.0001	4.20826	4.66611	0.644446	0.0400996	-4.64027	0.246077	down	no
207945	u	chr6	-	139351307	139426048	MSTRG.89849.5	3	3086	MSTRG.89849	.	0.026756	0.299088	0.097534	1.93714	0.727956	0.810734	0.121806	-3.03734	0.24634	down	no
92648	u	chr15	+	42098950	42316586	MSTRG.40489.6	3	1340	MSTRG.40489	.	0.826622	1.50223	0.076914	9.0965	1.22833	6.09726	0.146496	-2.77107	0.246531	down	no
85031	u	chr14	+	101698991	101760680	MSTRG.37041.33	3	717	MSTRG.37041	.	3.36259	2.75607	0.0001	0.0001	0.0001	0.143831	42.4823	5.40879	0.246776	up	no
237613	u	chr8	-	116670718	116673984	MSTRG.102914.1	2	2291	MSTRG.102914	.	0.332016	0.864692	0.0001	2.49145	4.60462	2.57189	0.123791	-3.01402	0.247342	down	no
20037	u	chr1	-	206516765	206561092	MSTRG.8767.6	5	1219	MSTRG.8767	.	17.7182	0.594776	0.750428	1.75894	0.052146	1.19948	6.33217	2.6627	0.247576	up	no
238160	u	chr8	.	121491941	121492493	MSTRG.103076.1	1	553	MSTRG.103076	.	1.06059	2.43644	1.90869	0.4714	0.049577	0.0001	10.3741	3.37492	0.247938	up	no
187246	u	chr5	+	91421801	91510504	MSTRG.81036.3	5	1028	MSTRG.81036	.	0.0001	0.0001	0.095869	2.01919	1.40263	0.223503	0.0263541	-5.24583	0.248166	down	no
109844	u	chr17	-	2010391	2012229	MSTRG.48050.3	2	620	MSTRG.48050	.	5.88149	3.03734	0.0001	0.0001	0.261618	0.0001	34.0654	5.09023	0.24824	up	no
139145	u	chr2	+	112447379	112464300	MSTRG.60491.19	4	1608	MSTRG.60491	.	0.049046	0.0001	0.0001	0.0001	1.44539	0.919549	0.0208225	-5.58571	0.248311	down	no
232925	i	chr8	-	67832249	67832960	MSTRG.101119.1	2	512	MSTRG.101119	SLC4A4	7.6686	2.21333	4.58072	1.05611	1.06982	0.576317	5.35209	2.4201	0.248482	up	no
84712	x	chr14	-	98944619	98962262	MSTRG.36825.2	2	2045	MSTRG.36825	A1CF	4.81076	12.0002	0.21245	16.2727	33.7011	29.0979	0.215291	-2.21564	0.248827	down	no
253296	u	chr9	+	120394195	120495707	MSTRG.109526.1	6	1414	MSTRG.109526	.	0.255223	0.390655	0.048148	3.21416	0.30087	2.29978	0.119355	-3.06667	0.248882	down	no
191491	o	chr6	+	21172836	22003010	MSTRG.82672.23	7	712	MSTRG.82672	RF00026	42.2988	27.8316	8.35408	0.0001	9.07737	3.61725	6.18246	2.62818	0.24954	up	no
240003	u	chr8	+	138139086	138144955	MSTRG.103846.4	4	1097	MSTRG.103846	.	0.0001	0.0001	0.081995	1.95241	0.956018	0.235143	0.026147	-5.25721	0.249565	down	no
117664	x	chr17	-	63449519	63470550	MSTRG.51561.26	3	1808	MSTRG.51561	ssc-mir-9856	0.150501	0.390725	0.330311	0.632998	0.52042	5.75543	0.126148	-2.98681	0.249703	down	no
2542	u	chr1	.	24219558	24220315	MSTRG.1212.1	1	758	MSTRG.1212	.	2.67264	0.0001	1.71421	0.0001	0.132789	0.0001	32.9873	5.04384	0.249714	up	no
166505	o	chr4	+	64823720	64842649	MSTRG.72439.3	4	1266	MSTRG.72439	TRAM1	0.418215	0.567698	0.0001	7.66669	1.73428	0.691287	0.0976999	-3.3555	0.24981	down	no
57155	u	chr13	-	36135439	36178773	MSTRG.24971.21	6	920	MSTRG.24971	.	1.07768	2.37986	0.0001	0.0001	0.068141	0.040853	31.6941	4.98614	0.249811	up	no
149218	i	chr3	.	33634094	33635951	MSTRG.64400.1	1	1858	MSTRG.64400	C16orf72	18.016	6.09754	46.8846	10.0652	6.41442	7.47526	2.96384	1.56747	0.249996	up	no
174827	i	chr4	-	125119991	125122715	MSTRG.75836.8	3	1158	MSTRG.75836	TGFBR3	4.04458	0.0001	3.80628	0.0001	0.0001	0.408685	19.2009	4.2631	0.250081	up	no
70649	u	chr13	-	181952858	182108341	MSTRG.30752.5	3	1218	MSTRG.30752	.	0.0001	0.107477	0.0001	0.339362	1.28492	0.839086	0.0437114	-4.51585	0.250241	down	no
192534	u	chr6	.	31160057	31160980	MSTRG.82975.1	1	924	MSTRG.82975	.	1.59408	0.0001	1.10487	0.0001	0.0001	0.068042	39.5511	5.30564	0.250417	up	no
104263	o	chr16	-	27567236	27601774	MSTRG.45868.8	4	1087	MSTRG.45868	SELENOP	1.4817	1.41474	1.99899	0.0001	0.317626	0.268191	8.35516	3.06267	0.250448	up	no
41698	u	chr11	-	73722383	73857350	MSTRG.18458.2	2	1237	MSTRG.18458	.	0.910986	0.0001	0.0001	4.76384	1.02985	5.78006	0.0787287	-3.66697	0.250623	down	no
193155	u	chr6	-	38247735	38249984	MSTRG.83435.1	1	2250	MSTRG.83435	.	1.15897	0.137844	0.826751	0.068245	0.129859	0.130585	6.4607	2.69169	0.25082	up	no
237624	u	chr8	-	116853364	117040686	MSTRG.102918.1	3	1845	MSTRG.102918	.	10.0057	2.98672	2.57837	14.8301	29.9238	25.1462	0.222758	-2.16645	0.250869	down	no
140825	u	chr2	-	127732730	128006155	MSTRG.61007.23	6	940	MSTRG.61007	.	0.0001	0.0001	0.050269	2.43482	0.0001	1.51149	0.0127886	-6.289	0.251254	down	no
237958	j	chr8	+	120562511	120567333	MSTRG.103064.1	4	3405	MSTRG.103064	H2AFZ	100.853	171.367	561.128	106.234	72.6917	122.568	2.76407	1.46679	0.251701	up	no
21961	u	chr1	+	231208705	231309078	MSTRG.9659.5	3	586	MSTRG.9659	.	1.97479	5.32315	0.0001	0.0001	0.178621	0.0001	40.812	5.35092	0.251832	up	no
87894	u	chr14	-	124427248	124429286	MSTRG.38129.25	4	622	MSTRG.38129	.	0.0001	1.11212	0.0001	7.28086	5.62769	2.72915	0.0711309	-3.81338	0.252154	down	no
19267	u	chr1	+	197103013	197108460	MSTRG.8460.4	3	642	MSTRG.8460	.	7.44823	1.52178	19.3446	0.000343	0.740401	4.37077	5.53939	2.46973	0.252157	up	no
220310	o	chr7	+	61488285	61846484	MSTRG.95150.11	5	2764	MSTRG.95150	CLEC14A	0.0001	0.618708	0.390731	0.033694	0.0001	0.0001	29.7852	4.89652	0.252251	up	no
181800	i	chr5	+	46201338	46203003	MSTRG.78837.1	2	1363	MSTRG.78837	PPFIBP1	0.316389	0.665553	0.0001	4.12067	2.599	2.10462	0.111288	-3.16762	0.252269	down	no
103154	u	chr16	+	15517239	15651573	MSTRG.45337.1	2	1783	MSTRG.45337	.	0.0001	0.0001	0.142486	3.4836	0.512133	0.101416	0.0348257	-4.84371	0.252636	down	no
50391	o	chr12	-	49032302	49323934	MSTRG.22317.1	4	1232	MSTRG.22317	ENSSSCG00000034574	0.0001	0.0001	0.855756	1.53104	6.2327	7.05242	0.0577718	-4.11349	0.252656	down	no
180499	u	chr5	+	32218002	32228565	MSTRG.78220.1	3	9286	MSTRG.78220	.	5.56893	4.43849	0.204206	0.0001	0.66582	0.930118	6.39811	2.67765	0.253047	up	no
120770	u	chr18	-	23267517	23481301	MSTRG.52799.4	3	1652	MSTRG.52799	.	1.3796	2.51731	0.897109	0.0001	0.062862	0.489709	8.67428	3.11674	0.253098	up	no
488	u	chr1	+	4652762	4661715	MSTRG.313.10	3	2441	MSTRG.313	.	2.69161	3.81717	0.098446	0.413928	0.433819	0.0001	7.79294	2.96217	0.253242	up	no
145914	o	chr3	-	10352589	10363056	MSTRG.62961.7	3	2061	MSTRG.62961	ENSSSCG00000038974	1.02493	0.737674	0.0001	0.000739	0.0001	0.058845	29.534	4.8843	0.253446	up	no
237900	u	chr8	+	119771984	119791107	MSTRG.103039.24	4	1177	MSTRG.103039	.	0.049473	0.0001	0.0001	0.761075	1.04466	0.013687	0.0273016	-5.19487	0.253877	down	no
133761	x	chr2	+	71471444	71474880	MSTRG.58512.1	2	526	MSTRG.58512	ENSSSCG00000033183	0.206487	0.0001	0.0001	1.90836	2.38668	0.561376	0.0425596	-4.55437	0.254179	down	no
95260	u	chr15	+	70474947	70631434	MSTRG.41642.1	5	1152	MSTRG.41642	.	0.0001	0.238485	0.0001	1.97282	0.820324	1.65649	0.0536415	-4.22051	0.254292	down	no
46942	i	chr12	.	25942398	25944170	MSTRG.20536.1	1	1773	MSTRG.20536	FAM117A	0.832703	0.017139	0.038855	2.97559	1.66234	2.10598	0.131778	-2.92382	0.254739	down	no
99898	u	chr15	+	113929479	113931286	MSTRG.43494.9	2	751	MSTRG.43494	.	0.0001	0.176428	0.0001	0.543082	1.52669	1.80452	0.0455897	-4.45515	0.255391	down	no
40859	i	chr11	-	65032570	65063988	MSTRG.18027.2	5	2161	MSTRG.18027	ENSSSCG00000009500	0.0001	0.0001	0.136205	0.848875	1.20244	1.00188	0.0446762	-4.48435	0.255608	down	no
125992	o	chr2	+	8919297	8922583	MSTRG.55190.7	9	985	MSTRG.55190	RF00099	0.0001	0.082463	0.642327	6.80044	0.970203	3.02919	0.0671205	-3.8971	0.255614	down	no
127527	u	chr2	.	16553559	16554746	MSTRG.55642.1	1	1188	MSTRG.55642	.	0.085814	0.0001	0.020418	1.35955	0.069233	0.816581	0.0473563	-4.4003	0.255695	down	no
107420	u	chr16	-	54770205	54775221	MSTRG.47027.1	2	1121	MSTRG.47027	.	0.0001	0.479973	0.397864	5.02633	1.27843	3.46646	0.0898493	-3.47635	0.255722	down	no
114620	o	chr17	+	41490132	41496326	MSTRG.50117.2	6	1634	MSTRG.50117	RF00056	3.22655	0.000258	0.639328	0.012322	0.356234	0.000654	10.4714	3.38838	0.255775	up	no
183133	i	chr5	+	60469364	60478895	MSTRG.79401.13	3	2924	MSTRG.79401	ETV6	2.07613	2.42926	0.4551	8.41265	10.6761	4.09567	0.213958	-2.2246	0.255778	down	no
192684	u	chr6	-	32772328	32783407	MSTRG.83147.1	3	1166	MSTRG.83147	.	0.815902	2.05678	0.431943	12.6962	11.1697	0.104066	0.137865	-2.85867	0.255936	down	no
104574	u	chr16	.	30097272	30098156	MSTRG.45991.1	1	885	MSTRG.45991	.	8.38995	0.0001	6.5621	0.0001	0.366113	1.00191	10.929	3.45008	0.256097	up	no
189822	u	chr6	+	11004389	11211478	MSTRG.82077.2	6	931	MSTRG.82077	.	0.297791	0.0001	0.0001	0.0001	3.5132	3.63602	0.041681	-4.58447	0.256238	down	no
246131	x	chr9	+	50605658	50622091	MSTRG.106682.1	3	934	MSTRG.106682	OR6X1	0.0001	0.0001	0.093842	0.0001	2.4735	2.62742	0.0184359	-5.76134	0.256862	down	no
230908	i	chr8	.	43037284	43038312	MSTRG.100121.1	1	1029	MSTRG.100121	TLL1	0.918054	1.72615	0.0001	0.0001	0.04304	0.0001	61.1542	5.93438	0.257028	up	no
146404	x	chr3	-	13837864	13854568	MSTRG.63208.1	4	1975	MSTRG.63208	ENSSSCG00000035984	0.0001	0.0001	0.052813	1.81135	0.0001	1.02729	0.0186748	-5.74276	0.257955	down	no
53459	i	chr13	-	9217915	9221418	MSTRG.23663.1	3	2008	MSTRG.23663	ENSSSCG00000036571	0.0001	0.081739	0.0001	0.002965	1.26811	0.707504	0.041413	-4.59377	0.258366	down	no
223070	u	chr7	-	84524823	84531692	MSTRG.96234.14	2	1612	MSTRG.96234	.	0.0001	0.208676	0.0001	2.50667	2.81735	0.0001	0.039232	-4.67182	0.25849	down	no
137415	o	chr2	+	91938198	91975053	MSTRG.60015.32	3	1232	MSTRG.60015	RF00001	0.210376	0.349112	0.158433	6.27096	0.879016	0.055179	0.09964	-3.32713	0.258506	down	no
115544	i	chr17	-	48621221	48630681	MSTRG.50809.1	5	3014	MSTRG.50809	TP53RK	0.312977	0.0001	0.052111	1.51178	1.29349	0.649024	0.10572	-3.24168	0.258571	down	no
255731	u	chrX	-	2618221	2638666	MSTRG.110612.5	5	1338	MSTRG.110612	.	0.0001	0.839666	1.06559	0.0001	0.059179	0.0001	32.088	5.00396	0.25872	up	no
31313	u	chr10	-	36416909	36538948	MSTRG.13788.4	5	1329	MSTRG.13788	.	0.0001	0.066002	0.0001	0.0001	1.90864	0.772368	0.024692	-5.33981	0.258819	down	no
5281	u	chr1	.	55814679	55814974	MSTRG.2530.1	1	296	MSTRG.2530	.	0.0001	0.387364	0.0001	3.05974	3.20551	2.60759	0.0436798	-4.51689	0.259054	down	no
135558	u	chr2	-	79654361	79670418	MSTRG.59190.1	4	577	MSTRG.59190	.	0.0001	1.94539	0.095496	16.6454	3.31077	1.78734	0.0938665	-3.41325	0.25927	down	no
88440	i	chr14	-	129492000	129493623	MSTRG.38495.1	2	1105	MSTRG.38495	BAG3	0.0001	0.0001	0.087369	2.1698	2.54235	0.0001	0.0185833	-5.74985	0.259546	down	no
96310	x	chr15	-	79069120	79164382	MSTRG.42074.1	4	3597	MSTRG.42074	RAPGEF4	6.52816	2.81354	1.28087	0.919202	0.548774	1.04249	4.23131	2.0811	0.259628	up	no
4413	x	chr1	-	45135318	45167096	MSTRG.2260.1	2	1242	MSTRG.2260	PTP4A1	1.64404	3.51533	0.0001	0.0001	0.201447	0.0001	25.5866	4.67732	0.259781	up	no
50507	o	chr12	-	49169525	49277159	MSTRG.22317.54	3	1231	MSTRG.22317	ENSSSCG00000034574	1.77687	0.414004	0.701162	8.23909	6.04961	4.09281	0.157334	-2.6681	0.260026	down	no
115807	u	chr17	.	49972775	49974618	MSTRG.50573.1	1	1844	MSTRG.50573	.	0.595561	0.159624	0.0001	3.68	0.760233	2.27674	0.112444	-3.15272	0.260133	down	no
181824	x	chr5	+	46307295	46441429	MSTRG.78843.11	4	580	MSTRG.78843	ARNTL2	1.87972	1.32554	0.516703	2.47609	8.96471	11.473	0.162433	-2.62209	0.260605	down	no
143907	o	chr2	-	151611658	151651659	MSTRG.62132.1	3	699	MSTRG.62132	ENSSSCG00000031331	0.0001	10.5431	1.60972	0.0001	0.0001	0.563706	21.5513	4.4297	0.261055	up	no
151079	j	chr3	-	45274301	45276108	MSTRG.65186.3	2	1265	MSTRG.65186	ACOXL	0.0001	0.2258	0.0001	0.406758	1.64047	1.72224	0.0599553	-4.05997	0.261179	down	no
83337	u	chr14	-	82920992	82921357	MSTRG.36303.1	1	366	MSTRG.36303	.	7.09624	2.88878	0.718599	0.468223	0.247772	0.594926	8.16496	3.02945	0.26123	up	no
104306	u	chr16	-	27761997	27775423	MSTRG.45883.1	2	932	MSTRG.45883	.	41.8614	14.1788	83.9435	19.1877	18.0605	11.0469	2.89851	1.53531	0.261253	up	no
129901	x	chr2	-	42257621	42270496	MSTRG.56747.1	2	1682	MSTRG.56747	PLEKHA7	0.261668	0.403351	0.0001	3.38232	0.521935	2.19201	0.109103	-3.19624	0.261632	down	no
82959	i	chr14	.	78580573	78581173	MSTRG.35910.1	1	601	MSTRG.35910	LRMDA	8.35454	2.27421	0.080722	0.10981	0.665443	0.528632	8.21351	3.038	0.262244	up	no
84999	x	chr14	+	101621171	101677292	MSTRG.37041.8	4	621	MSTRG.37041	ENSSSCG00000005172	0.177806	0.024401	0.0001	0.0001	2.07806	2.84003	0.0411345	-4.60351	0.262305	down	no
9374	j	chr1	-	103735755	103751858	MSTRG.4504.6	3	813	MSTRG.4504	MBD2	5.36746	6.50676	2.32749	0.0001	1.35173	0.0001	10.5047	3.39297	0.262531	up	no
163725	u	chr4	+	32983850	32985433	MSTRG.70869.6	2	1015	MSTRG.70869	.	0.035264	0.0001	0.433461	6.62893	0.166077	1.6586	0.0554586	-4.17244	0.262552	down	no
21302	x	chr1	+	222991700	223040465	MSTRG.9358.1	4	609	MSTRG.9358	PTAR1	0.070083	0.0001	0.0001	0.0001	1.64828	1.75932	0.0206248	-5.59948	0.262557	down	no
209557	i	chr6	+	155848386	155852073	MSTRG.90493.1	1	3688	MSTRG.90493	ENSSSCG00000003839	0.009638	0.004883	0.060774	0.032211	0.747912	0.3405	0.0671903	-3.8956	0.262708	down	no
92675	u	chr15	+	42099055	42422380	MSTRG.40489.32	5	906	MSTRG.40489	.	0.076637	0.491113	0.0001	3.32198	2.06157	1.13268	0.087144	-3.52045	0.262742	down	no
114427	x	chr17	+	40278211	40283595	MSTRG.50092.3	5	927	MSTRG.50092	RBL1	2.28258	0.0001	13.3126	0.0001	0.0001	1.12257	13.8899	3.79597	0.263204	up	no
186587	u	chr5	+	85393635	85420632	MSTRG.80683.10	3	755	MSTRG.80683	.	0.0001	0.0001	0.874776	0.0001	9.75553	13.8988	0.03699	-4.75672	0.263294	down	no
89993	x	chr15	+	3678101	3747773	MSTRG.39282.1	2	1545	MSTRG.39282	MBD5	0.990235	0.503682	1.17868	0.0001	0.0001	0.197148	13.5426	3.75943	0.263382	up	no
189679	o	chr6	+	10300184	10434202	MSTRG.81986.6	4	922	MSTRG.81986	ENSSSCG00000034356	4.72246	1.69622	1.53172	0.0001	0.0001	0.653078	12.17	3.60526	0.263588	up	no
28414	u	chr10	-	13433325	13434531	MSTRG.12488.1	2	569	MSTRG.12488	.	0.0001	0.208111	0.0001	2.45387	0.548883	1.72076	0.0441009	-4.50305	0.264667	down	no
235371	u	chr8	+	91119696	91173821	MSTRG.102154.1	5	1095	MSTRG.102154	.	0.0001	0.891832	0.0001	0.0001	8.81615	7.12692	0.0559507	-4.1597	0.264701	down	no
40646	u	chr11	-	62768097	62788833	MSTRG.17982.1	6	898	MSTRG.17982	.	1.92313	4.73634	3.45512	0.036746	0.618644	1.17207	5.53479	2.46853	0.265416	up	no
146253	u	chr3	+	12217909	12399226	MSTRG.63130.7	6	1059	MSTRG.63130	.	0.964634	7.76375	0.0001	0.0001	0.406154	0.0001	21.48	4.42492	0.265684	up	no
259209	u	chrX	+	40941273	40945143	MSTRG.112151.2	3	1444	MSTRG.112151	.	0.0001	0.0001	0.048044	0.0001	1.69443	0.962101	0.0181599	-5.7831	0.265743	down	no
259475	u	chrX	.	42231092	42231647	MSTRG.112125.1	1	556	MSTRG.112125	.	0.0001	0.07032	0.209995	6.33292	0.0001	2.74853	0.0308774	-5.0173	0.265839	down	no
34001	x	chr10	+	59886947	59889392	MSTRG.14973.1	2	1866	MSTRG.14973	PROSER2	0.193129	0.0001	0.0001	0.073553	0.714344	2.24223	0.0638022	-3.97025	0.266012	down	no
232230	u	chr8	+	60927098	60933261	MSTRG.100779.1	3	1214	MSTRG.100779	.	0.0001	0.734382	0.0001	7.53773	1.04139	1.40786	0.0735539	-3.76505	0.266077	down	no
254343	x	chr9	+	128420308	128453279	MSTRG.109970.11	3	1374	MSTRG.109970	KCNK2	0.0001	0.591135	0.0001	4.58868	1.5073	1.58174	0.0770196	-3.69863	0.2661	down	no
140159	u	chr2	+	120979819	121045385	MSTRG.60737.19	3	1045	MSTRG.60737	.	0.0001	1.13677	0.0001	0.0001	0.274098	21.8182	0.0514644	-4.28028	0.266485	down	no
84710	x	chr14	-	98933424	98962262	MSTRG.36825.1	3	649	MSTRG.36825	A1CF	1.4872	0.391595	0.112128	4.89067	8.26069	1.00855	0.140603	-2.8303	0.266536	down	no
76475	x	chr14	+	30887063	30894862	MSTRG.33437.4	7	1115	MSTRG.33437	SETD1B	3.4641	0.0001	2.55857	0.0001	0.0001	0.312603	19.2542	4.2671	0.266616	up	no
155639	u	chr3	+	87704147	87725910	MSTRG.67367.3	3	2002	MSTRG.67367	.	7.28624	2.54111	0.636816	29.2996	9.24268	10.0285	0.215442	-2.21463	0.266645	down	no
122421	u	chr18	+	41972554	41977497	MSTRG.53509.1	3	1233	MSTRG.53509	.	0.390388	0.0001	0.0001	2.91103	0.98271	1.73486	0.0693935	-3.84906	0.266883	down	no
67314	u	chr13	-	140125704	140135878	MSTRG.29230.3	2	1086	MSTRG.29230	.	0.0001	0.0001	0.295879	3.88926	1.574	1.09609	0.0451385	-4.4695	0.26713	down	no
198339	j	chr6	+	60485628	60493591	MSTRG.85424.1	6	962	MSTRG.85424	GALP	0.0001	0.031587	16.2468	0.402013	0.0001	1.27419	9.71093	3.27961	0.267442	up	no
111082	u	chr17	-	14041169	14060954	MSTRG.48666.3	3	750	MSTRG.48666	.	1.48121	0.159632	3.11913	0.0001	0.0001	0.319182	14.9037	3.8976	0.267635	up	no
22527	x	chr1	+	236694093	236713252	MSTRG.9846.1	3	1445	MSTRG.9846	OR2S2	0.276676	0.202606	0.0001	3.55465	1.56746	0.120597	0.0914379	-3.45106	0.267893	down	no
165239	u	chr4	+	47113219	47114359	MSTRG.71552.1	1	1141	MSTRG.71552	.	4.05542	2.3701	0.506778	0.413174	0.608771	0.174672	5.79325	2.53437	0.267913	up	no
70973	i	chr13	-	189144124	189145265	MSTRG.30803.1	1	1142	MSTRG.30803	MRPL39	1.22493	0.979368	0.0001	0.0001	0.048014	0.0001	45.7212	5.51479	0.267918	up	no
106418	u	chr16	-	46680019	46939001	MSTRG.46544.1	5	2942	MSTRG.46544	.	0.652185	0.330692	0.419781	0.150094	0.021077	0.0001	8.1897	3.03381	0.268272	up	no
62068	j	chr13	+	88934985	88952856	MSTRG.27021.1	3	1238	MSTRG.27021	AGTR1	0.0001	0.293559	0.0001	1.77428	1.24112	1.42853	0.0661033	-3.91913	0.268467	down	no
100703	i	chr15	.	123452199	123453466	MSTRG.43835.1	1	1268	MSTRG.43835	EPHA4	0.0001	0.259135	0.0001	5.49394	1.24347	0.0001	0.0384912	-4.69933	0.268635	down	no
156848	u	chr3	-	100399212	100472778	MSTRG.67864.7	3	1435	MSTRG.67864	.	12.7076	27.3933	9.87932	51.4372	104.65	51.9903	0.2402	-2.05769	0.268757	down	no
81555	u	chr14	+	68848262	68919268	MSTRG.35593.7	4	2371	MSTRG.35593	.	2.17305	1.89609	0.383295	7.2081	7.5934	6.40044	0.210002	-2.25153	0.269144	down	no
220587	u	chr7	.	64135156	64136757	MSTRG.95269.1	1	1602	MSTRG.95269	.	0.0001	0.1783	0.0001	0.0001	1.1854	2.81611	0.0446071	-4.48658	0.269273	down	no
16184	j	chr1	+	165957108	165979716	MSTRG.7328.10	2	488	MSTRG.7328	PIAS1	9.37331	9.01914	7.02308	0.0001	2.04278	1.81448	6.58885	2.72003	0.269294	up	no
222467	u	chr7	.	78005163	78007739	MSTRG.95800.1	1	2577	MSTRG.95800	.	1.23906	0.534472	1.17926	0.024585	0.133171	0.38474	5.44299	2.4444	0.269372	up	no
46816	u	chr12	-	25243287	25245993	MSTRG.20647.1	1	2707	MSTRG.20647	.	0.816131	0.0001	12.4812	0.0001	0.058926	1.59713	8.02908	3.00523	0.269392	up	no
10495	x	chr1	+	113428380	113503674	MSTRG.4917.5	3	1178	MSTRG.4917	LIPC	0.0001	0.266996	0.0001	0.500984	1.12207	2.55423	0.063964	-3.9666	0.269564	down	no
55312	u	chr13	+	27077398	27081372	MSTRG.24407.3	3	2642	MSTRG.24407	.	1.22579	0.94007	1.60933	3.01735	14.9754	2.55401	0.183737	-2.44429	0.269926	down	no
223196	u	chr7	-	86187109	86187749	MSTRG.96357.1	1	641	MSTRG.96357	.	0.340423	0.0001	0.055755	3.07466	1.3935	1.06513	0.0716171	-3.80355	0.270227	down	no
263917	u	chrX	+	98992650	99149461	MSTRG.114537.8	3	1916	MSTRG.114537	.	0.001398	5.6024	1.58093	0.002187	71.2177	0.003077	0.100877	-3.30934	0.270378	down	no
155821	u	chr3	+	91003738	91012006	MSTRG.67412.29	3	2063	MSTRG.67412	.	0.0001	0.0001	0.132232	1.04706	2.24599	0.012778	0.0400602	-4.64169	0.270883	down	no
191838	o	chr6	-	26602168	26852807	MSTRG.82802.20	5	906	MSTRG.82802	RF00026	0.0001	0.707488	0.0001	7.41543	0.899497	1.84457	0.0696578	-3.84357	0.27091	down	no
62089	u	chr13	-	89152127	89154285	MSTRG.27013.19	2	1819	MSTRG.27013	.	0.0001	0.587766	1.63278	0.0001	0.0001	0.10666	20.7809	4.37719	0.271141	up	no
21418	i	chr1	+	223907404	223907969	MSTRG.9397.1	1	566	MSTRG.9397	ENSSSCG00000005257	0.016354	0.053687	0.470569	4.59134	0.476256	3.17798	0.0655636	-3.93096	0.271187	down	no
236465	j	chr8	+	104494257	104497289	MSTRG.102538.2	3	1509	MSTRG.102538	ENSSSCG00000031773	6.30706	34.0504	57.7066	0.0001	14.6597	0.0001	6.68928	2.74185	0.271239	up	no
97110	j	chr15	+	86469393	86562294	MSTRG.42395.2	6	1229	MSTRG.42395	ENSSSCG00000033987	0.0001	1.13366	15.7179	0.0001	0.0001	1.37164	12.284	3.61871	0.271391	up	no
251646	x	chr9	-	105836330	105843129	MSTRG.108897.3	3	772	MSTRG.108897	ENSSSCG00000022264	3.28157	2.83477	4.34709	10.8617	26.8967	19.2925	0.183405	-2.44689	0.271803	down	no
233565	x	chr8	-	72956666	73123124	MSTRG.101374.1	3	2556	MSTRG.101374	ENSSSCG00000036445	0.444531	0.103814	0.096133	3.50225	0.622957	0.560648	0.137537	-2.86211	0.271859	down	no
81445	o	chr14	+	66965587	66967774	MSTRG.35618.1	2	1197	MSTRG.35618	REEP3	0.0001	0.101543	0.0001	1.55755	1.0796	0.001576	0.0385577	-4.69684	0.271865	down	no
98562	u	chr15	+	103784876	103825825	MSTRG.42974.1	3	1090	MSTRG.42974	.	2.37357	0.271902	0.936603	0.0001	0.237453	0.0001	15.0727	3.91387	0.271884	up	no
81475	x	chr14	+	67182983	67386493	MSTRG.35574.1	3	1507	MSTRG.35574	ENSSSCG00000028393	1.11206	0.0001	2.94887	0.0001	0.33522	0.02086	11.4016	3.51117	0.271973	up	no
220345	u	chr7	-	62033788	62201345	MSTRG.95173.5	4	1173	MSTRG.95173	.	3.92512	1.97699	1.03472	0.392772	0.595687	0.0001	7.01711	2.81088	0.272349	up	no
58890	u	chr13	-	55016207	55174446	MSTRG.25595.4	5	786	MSTRG.25595	.	0.072254	0.0001	0.0001	0.0001	2.43227	1.27816	0.0195266	-5.67842	0.27238	down	no
223525	u	chr7	+	89363604	89364561	MSTRG.96500.1	1	958	MSTRG.96500	.	0.0001	0.244237	0.0001	1.13392	1.33085	1.91675	0.0557882	-4.1639	0.272555	down	no
196290	u	chr6	.	53197515	53198192	MSTRG.84519.1	1	678	MSTRG.84519	.	0.38738	0.0001	0.0001	2.89357	1.11838	2.82301	0.0567056	-4.14037	0.272671	down	no
261750	u	chrX	-	72868263	72875907	MSTRG.113422.1	3	918	MSTRG.113422	.	0.679497	0.129315	331.328	0.0001	0.0001	35.977	9.23186	3.20662	0.272976	up	no
171767	x	chr4	+	101215626	101262564	MSTRG.74510.1	2	2375	MSTRG.74510	ENSSSCG00000006711	0.801691	0.0001	1.98142	0.0001	0.0001	0.176464	15.7543	3.97767	0.272981	up	no
138066	j	chr2	-	100117711	100164329	MSTRG.60118.11	4	1120	MSTRG.60118	ENSSSCG00000036104	1.22939	6.91624	1.1935	0.029463	1.11098	0.408258	6.03028	2.59222	0.273187	up	no
202364	u	chr6	+	84310978	84327061	MSTRG.87123.1	2	804	MSTRG.87123	.	1.33002	1.69446	0.0001	0.0001	0.058184	0.0001	51.8049	5.69502	0.273238	up	no
215538	u	chr7	-	27346053	27364157	MSTRG.92972.26	10	1238	MSTRG.92972	.	5.05188	16.4347	0.0001	0.0001	1.31632	0.0001	16.3208	4.02864	0.273397	up	no
95586	u	chr15	+	73772614	73816088	MSTRG.41915.2	2	1685	MSTRG.41915	.	3.32956	1.66078	2.40863	0.0001	0.814733	0.0001	9.07923	3.18257	0.273606	up	no
137529	u	chr2	+	93905003	93915680	MSTRG.59889.4	4	2305	MSTRG.59889	.	0.0001	0.512269	0.021861	0.032209	0.126958	5.42588	0.0956536	-3.38604	0.273796	down	no
3832	j	chr1	-	38314129	38851364	MSTRG.1889.1	4	526	MSTRG.1889	ENSSSCG00000035858	0.607589	0.467567	0.0001	8.17161	2.06195	1.44785	0.0920484	-3.44146	0.273856	down	no
32367	u	chr10	-	45505282	45507165	MSTRG.14165.2	2	1318	MSTRG.14165	.	0.0001	0.207101	0.0001	0.750079	2.28205	0.410348	0.0602186	-4.05365	0.273911	down	no
266886	u	chrY	-	684601	686899	MSTRG.115776.1	2	1746	MSTRG.115776	.	0.0001	0.0001	0.069187	0.0001	2.33392	0.528606	0.0242389	-5.36653	0.27408	down	no
14469	x	chr1	+	147779581	147792393	MSTRG.6548.1	5	2070	MSTRG.6548	ZNF236	0.370582	0.696103	0.34154	4.86743	3.59965	0.677609	0.153994	-2.69906	0.274094	down	no
31877	u	chr10	+	41789393	41790977	MSTRG.14067.1	2	1128	MSTRG.14067	.	0.0001	0.676557	0.136418	0.163614	4.57601	3.07738	0.104014	-3.26516	0.274131	down	no
69839	u	chr13	+	168204411	168258928	MSTRG.30271.6	4	2696	MSTRG.30271	.	0.130637	0.225257	0.0001	0.361678	1.5189	1.10392	0.119281	-3.06756	0.274184	down	no
192372	u	chr6	-	29120329	29282631	MSTRG.82914.6	3	1108	MSTRG.82914	.	0.0001	1.55951	0.962238	0.0001	0.0001	0.078911	31.8773	4.99446	0.274269	up	no
19029	x	chr1	-	194346266	194353304	MSTRG.8422.5	4	1083	MSTRG.8422	SGPP1	4.05574	0.748775	0.949519	0.0001	0.348966	0.34381	8.30456	3.0539	0.274577	up	no
159278	u	chr3	.	118984571	118985490	MSTRG.68706.1	1	920	MSTRG.68706	.	4.12285	1.31676	1.38827	0.0001	0.596213	0.0001	11.4483	3.51706	0.274771	up	no
220490	o	chr7	+	63447698	63524502	MSTRG.95177.3	5	914	MSTRG.95177	NKX2-1	0.033939	0.355447	0.0001	3.29859	1.29876	0.657328	0.0741218	-3.75396	0.274866	down	no
246547	j	chr9	+	52857849	52861114	MSTRG.106771.9	3	1650	MSTRG.106771	ENSSSCG00000015217	0.0001	2.03365	0.0001	0.0001	9.7943	18.9892	0.07066	-3.82296	0.274883	down	no
54920	u	chr13	.	24296822	24297099	MSTRG.24274.1	1	278	MSTRG.24274	.	4.88718	1.92377	3.45066	0.229482	0.094482	0.980002	7.86954	2.97628	0.274885	up	no
219401	u	chr7	.	55724428	55725795	MSTRG.95040.1	1	1368	MSTRG.95040	.	0.442986	0.0001	0.0001	2.69033	0.479024	2.59618	0.0768681	-3.70147	0.274919	down	no
119887	u	chr18	-	15925655	15929911	MSTRG.52518.1	4	935	MSTRG.52518	.	0.0001	0.06819	0.0001	0.0001	1.69064	1.30516	0.0228279	-5.45306	0.275025	down	no
3946	i	chr1	.	39935337	39936274	MSTRG.1914.1	1	938	MSTRG.1914	PKIB	2.56688	2.76808	3.13341	1.32062	0.471742	0.032843	4.63967	2.21402	0.275034	up	no
128683	i	chr2	+	29036904	29040330	MSTRG.56317.2	3	1309	MSTRG.56317	ELP4	0.168586	0.084034	0.0001	0.644162	1.48427	0.718556	0.0887675	-3.49382	0.275536	down	no
189647	i	chr6	.	10109412	10110409	MSTRG.81968.1	1	998	MSTRG.81968	VAT1L	0.971057	0.318889	0.0001	7.84369	3.48269	0.381551	0.110186	-3.18199	0.275746	down	no
159123	x	chr3	-	117310382	117395549	MSTRG.68769.13	3	707	MSTRG.68769	APOB	0.719517	4.19436	1.3782	0.0001	0.343597	0.340925	9.19057	3.20015	0.275767	up	no
248613	u	chr9	-	73749018	73759490	MSTRG.107784.1	3	1276	MSTRG.107784	.	0.0001	0.106919	0.0001	0.0001	2.03498	1.29525	0.0321647	-4.95838	0.276213	down	no
90221	u	chr15	-	7054289	7081450	MSTRG.39262.10	3	1224	MSTRG.39262	.	0.755661	0.161368	0.116197	3.37233	2.25641	1.37964	0.147427	-2.76193	0.276235	down	no
78830	i	chr14	.	47599448	47600513	MSTRG.34438.1	1	1066	MSTRG.34438	OSBP2	0.0001	1.01137	1.63701	0.0001	0.107731	0.0001	24.5387	4.61699	0.276311	up	no
19273	u	chr1	+	197103022	197111868	MSTRG.8460.8	5	1677	MSTRG.8460	.	3.58957	3.34434	24.7015	0.0001	6.54982	0.179352	4.70117	2.23302	0.276357	up	no
92434	j	chr15	+	38790775	38800567	MSTRG.40367.8	3	1652	MSTRG.40367	SPCS3	1.94771	0.450277	3.06503	0.85298	0.0001	0.164629	5.36796	2.42437	0.276575	up	no
53158	x	chr13	-	4061263	4140360	MSTRG.23598.1	3	1969	MSTRG.23598	PLCL2	0.0001	0.0001	0.139487	2.50584	0.029211	0.94273	0.0401655	-4.6379	0.276655	down	no
187060	j	chr5	+	89673426	89710007	MSTRG.80979.2	4	2866	MSTRG.80979	ENSSSCG00000000908	34.6307	65.9746	167.469	66.7126	18.833	21.5975	2.50202	1.32309	0.2768	up	no
53938	i	chr13	-	14989407	14997328	MSTRG.23879.1	3	1192	MSTRG.23879	ENSSSCG00000033794	1.00189	3.62243	0.144803	9.64565	7.75789	8.36764	0.185056	-2.43396	0.276806	down	no
201282	u	chr6	.	78319805	78322154	MSTRG.86626.1	1	2350	MSTRG.86626	.	0.468586	0.012413	1.68574	0.0001	0.19058	0.0001	11.3573	3.50555	0.276808	up	no
6094	u	chr1	+	65216874	65237562	MSTRG.2943.8	6	2051	MSTRG.2943	.	0.071484	0.140233	0.0001	1.11962	0.365487	0.878311	0.0896232	-3.47998	0.276846	down	no
262750	x	chrX	-	88093803	88099226	MSTRG.113971.2	2	896	MSTRG.113971	PRPS1	1.95177	1.36492	5.5876	1.11071	0.562113	0.0001	5.3226	2.41213	0.27687	up	no
91378	u	chr15	-	25175613	25184101	MSTRG.39883.1	2	5109	MSTRG.39883	.	0.256593	0.224625	0.080113	1.01502	0.124258	2.27521	0.164397	-2.60475	0.276879	down	no
26000	u	chr1	.	267478546	267478940	MSTRG.11355.1	1	395	MSTRG.11355	.	0.675544	0.972379	0.0001	12.2148	3.88588	1.09772	0.0958241	-3.38347	0.276884	down	no
92269	u	chr15	-	37783247	37795672	MSTRG.40307.3	3	1191	MSTRG.40307	.	0.0001	0.0001	0.122066	2.80645	0.012717	1.22262	0.0302505	-5.0469	0.27697	down	no
92197	u	chr15	.	36698132	36699675	MSTRG.40277.1	1	1544	MSTRG.40277	.	0.619831	0.019681	1.13681	0.0001	0.108775	0.0001	16.3003	4.02683	0.27706	up	no
239564	i	chr8	.	134980635	134982326	MSTRG.103578.1	1	1692	MSTRG.103578	GPAT3	0.306368	0.0001	0.0001	0.720677	0.516357	2.74063	0.0770723	-3.69764	0.277061	down	no
77170	x	chr14	-	35845790	35855862	MSTRG.33932.2	5	1631	MSTRG.33932	RF00026	0.046161	0.135045	0.0001	0.0001	0.797685	2.3038	0.0584559	-4.09651	0.277141	down	no
145727	u	chr3	-	9754460	9779415	MSTRG.62858.5	7	3431	MSTRG.62858	.	2.26832	0.794138	0.738488	0.092585	0.0001	0.467144	6.78948	2.7633	0.277228	up	no
140162	u	chr2	+	120979846	121014142	MSTRG.60737.25	3	576	MSTRG.60737	.	9.24706	2.6829	0.0001	0.679437	0.2989	0.0001	12.193	3.60798	0.27723	up	no
140931	u	chr2	-	128599591	128646879	MSTRG.61054.22	3	637	MSTRG.61054	.	0.611639	0.0001	0.0001	3.65469	4.60664	0.823086	0.0673504	-3.89217	0.277405	down	no
75212	x	chr14	+	20999307	21013904	MSTRG.32943.3	4	2100	MSTRG.32943	PALLD	0.26323	0.180392	0.0001	0.237259	0.953312	2.49874	0.120272	-3.05562	0.2775	down	no
163378	u	chr4	.	29238951	29240019	MSTRG.70787.1	1	1069	MSTRG.70787	.	1.18827	0.250966	1.21474	0.019756	0.255569	0.064106	7.81892	2.96697	0.277604	up	no
43849	j	chr12	+	7737921	7745381	MSTRG.19493.7	2	1071	MSTRG.19493	FAM104A	0.77601	1.23615	0.0001	10.2065	5.21135	0.97553	0.122748	-3.02622	0.27766	down	no
243745	u	chr9	-	29940791	30104822	MSTRG.105562.2	4	1438	MSTRG.105562	.	0.15518	0.0001	0.073661	0.0001	2.34036	1.65079	0.0573608	-4.12379	0.277702	down	no
85063	u	chr14	+	101818987	101950117	MSTRG.37000.16	4	1143	MSTRG.37000	.	0.0001	0.777024	10.1969	0.0001	0.0001	0.8615	12.7353	3.67076	0.277905	up	no
80423	i	chr14	.	59126856	59127213	MSTRG.35201.1	1	358	MSTRG.35201	EGLN1	0.0001	0.16693	0.0001	3.28259	0.0001	3.60893	0.0242512	-5.3658	0.277951	down	no
242135	u	chr9	+	13713316	13714945	MSTRG.104825.1	1	1630	MSTRG.104825	.	0.606058	0.011885	0.0001	3.60184	0.785131	1.58335	0.103519	-3.27203	0.278543	down	no
161826	u	chr4	-	11629100	11629343	MSTRG.69997.1	1	244	MSTRG.69997	.	0.0001	0.700724	0.548766	6.42108	0.0001	18.114	0.0509305	-4.29533	0.278593	down	no
246540	j	chr9	+	52848501	52861114	MSTRG.106771.2	4	1398	MSTRG.106771	ENSSSCG00000015217	8.32915	0.990919	1.07474	0.0001	55.6569	10.8962	0.156188	-2.67865	0.278627	down	no
52128	u	chr12	.	57243219	57244349	MSTRG.22974.1	1	1131	MSTRG.22974	.	0.0001	0.0001	0.096227	0.38026	1.15898	0.963354	0.0385309	-4.69784	0.278938	down	no
45060	u	chr12	+	17455334	17457996	MSTRG.19993.12	3	2142	MSTRG.19993	.	0.188512	1.29267	0.228346	5.40021	2.75414	2.10332	0.166659	-2.58503	0.279547	down	no
[truncated: 138,020 more rows]
