# Supplementary material for: Transcriptome Analysis of mRNAs and Long Non-Coding RNAs During Subsequent Embryo Development of Porcine Cloned Zygotes After Vitrification
Source: Front Genet. 2021 Dec 17;12:753327. doi: 10.3389/fgene.2021.753327 (PMC8718616; doi:10.3389/fgene.2021.753327)
Supplement: Supplementary file 15 [file Table8.XLSX]

## Sheet: Known lncRNAs
t_id	class_code	chr	strand	start	end	t_name	num_exons	length	gene_id	gene_name	FPKM.VZ_B_1	FPKM.VZ_B_2	FPKM.VZ_B_3	FPKM.FZ_B_1	FPKM.FZ_B_2	FPKM.FZ_B_3	fc	log2(fc)	pval	regulation	significant
29949	0	chr10	-	24956426	24969507	ENSSSCT00000051485	7	1919	MSTRG.13214	ENSSSCG00000032301	0.875641	0.690419	0.161748	0.0001	0.207599	0.0001	8.3148	3.05568	0.183105	up	no
147729	0	chr3	+	21638532	21650281	ENSSSCT00000053319	5	5762	MSTRG.63711	ENSSSCG00000036379	0.172396	0.600528	1.26123	1.78236	1.40124	3.47326	0.305572	-1.71042	0.200246	down	no
34696	0	chr10	-	66433253	66436118	ENSSSCT00000050094	4	1079	MSTRG.15178	ENSSSCG00000038429	21.5114	17.2091	5.18074	0.0001	5.4764	0.0001	8.01616	3.00291	0.2046	up	no
27995	0	chr10	-	11007229	11313802	ENSSSCT00000054610	7	2531	MSTRG.12333	ENSSSCG00000037997	0.475442	1.5134	0.0001	0.171535	0.0001	0.13636	6.45769	2.69102	0.234463	up	no
135245	0	chr2	+	77977459	78009289	ENSSSCT00000047801	4	2219	MSTRG.59057	ENSSSCG00000039815	1.91398	0.369908	0.306325	0.0001	0.222728	0.475333	3.71005	1.89144	0.285462	up	no
213029	0	chr7	+	10678033	10689037	ENSSSCT00000054158	4	3644	MSTRG.92102	ENSSSCG00000037067	0.269577	0.170956	0.265901	0.856824	0.060676	0.364437	0.551068	-0.859699	0.472391	down	no
214320	0	chr7	-	21173453	21183389	ENSSSCT00000054465	6	5423	MSTRG.92697	ENSSSCG00000035331	0.206244	0.279341	0.152746	0.099408	0.085053	0.147424	1.92335	0.943621	0.550843	up	no
83841	0	chr14	-	88179705	88273474	ENSSSCT00000053770	6	3171	MSTRG.36461	ENSSSCG00000032998	0.025754	0.167893	0.456518	0.27293	0.658071	0.0001	0.698275	-0.518132	0.752631	down	no
123782	0	chr18	-	52351577	52390988	ENSSSCT00000041457	4	1662	MSTRG.54184	ENSSSCG00000037969	0.649548	0.376	0.308416	1.27694	0.0001	0.451767	0.771609	-0.374058	0.773138	down	no
95104	0	chr15	-	68057757	68107339	ENSSSCT00000045730	4	2123	MSTRG.41529	ENSSSCG00000034567	0.095639	0.317113	0.507896	0.521896	0.0001	0.141067	1.38848	0.473504	0.822382	up	no
83844	0	chr14	-	88182059	88273367	ENSSSCT00000046778	4	773	MSTRG.36461	ENSSSCG00000032998	0.223091	1.2891	1.88407	0.059419	1.19156	1.34526	1.30814	0.387519	0.881275	up	no
28731	0	chr10	-	15279669	15301326	ENSSSCT00000037412	8	2336	MSTRG.12627	ENSSSCG00000031683	0.40153	0.727954	0.286485	0.356726	0.359872	0.596315	1.07849	0.109018	0.944095	up	no
208006	0	chr6	-	140628921	140779649	ENSSSCT00000044275	4	1065	MSTRG.89828	ENSSSCG00000032901	0.0001	0.0001	0.0001	0.0001	0.0001	0.0001	1	0	1	no	no
6610	0	chr1	+	71831528	71837025	ENSSSCT00000043223	4	431	MSTRG.3182	ENSSSCG00000038975	0.0001	0.0001	0.0001	0.0001	0.0001	0.0001	1	0	1	no	no
59953	0	chr13	-	68229013	68259980	ENSSSCT00000037520	4	1145	MSTRG.26001	ENSSSCG00000039791	0.0001	0.0001	0.0001	0.0001	0.0001	0.0001	1	0	1	no	no
226403	0	chr7	+	114965386	115031820	ENSSSCT00000065663	16	6326	MSTRG.97781	ENSSSCG00000038851	0.0001	0.0001	0.061444	0.007641	0.0001	0.0001	7.86175	2.97485	1	up	no
14400	0	chr1	+	146279643	146315740	ENSSSCT00000060511	4	675	ENSSSCG00000039717	ENSSSCG00000039717	0.0001	0.0001	0.0001	0.0001	0.0001	0.0001	1	0	1	no	no
257873	0	chrX	-	23449534	23495041	ENSSSCT00000040513	4	744	MSTRG.111368	ENSSSCG00000035137	0.0001	0.0001	0.0001	0.0001	0.0001	0.0001	1	0	1	no	no
148174	0	chr3	-	24513403	24520855	ENSSSCT00000062085	4	733	MSTRG.64121	ENSSSCG00000031291	0.0001	0.0001	0.0001	0.0001	0.0001	0.0001	1	0	1	no	no
39089	0	chr11	+	38774470	39126333	ENSSSCT00000064424	5	1512	MSTRG.17215	ENSSSCG00000039187	0.0001	0.0001	0.0001	0.0001	0.0001	0.0001	1	0	1	no	no
223547	0	chr7	-	89744859	89765147	ENSSSCT00000044593	5	6507	MSTRG.96488	ENSSSCG00000032482	0.0001	0.035132	0.0001	0.0001	0.0001	0.0001	117.773	6.87987	1	up	no
193391	0	chr6	-	41667087	41683432	ENSSSCT00000045300	4	702	ENSSSCG00000039599	ENSSSCG00000039599	0.0001	0.0001	0.0001	0.0001	0.0001	0.0001	1	0	1	no	no
15253	0	chr1	+	159022355	159093270	ENSSSCT00000053201	5	1221	MSTRG.6901	ENSSSCG00000039179	0.212202	0.071517	0.0001	0.116854	0.385692	0.081509	0.485946	-1.04113	1	down	no
100245	0	chr15	-	119517275	119658752	ENSSSCT00000050859	4	1550	MSTRG.43666	ENSSSCG00000033265	0.0001	0.0001	0.0001	0.0001	0.0001	0.0001	1	0	1	no	no
165921	0	chr4	-	58821383	58865511	ENSSSCT00000053713	7	1939	MSTRG.72037	ENSSSCG00000033751	0.0001	0.0001	0.0001	0.0001	0.0001	0.0001	1	0	1	no	no
189393	0	chr6	+	7661357	7846787	ENSSSCT00000055972	4	794	MSTRG.81936	ENSSSCG00000033132	0.0001	0.0001	0.0001	0.851638	0.576005	0.0001	0.000210122	-12.2165	1	down	no
160109	0	chr3	+	127890721	127944756	ENSSSCT00000062548	5	5076	ENSSSCG00000031948	ENSSSCG00000031948	0.0001	0.0001	0.0001	0.0001	0.0001	0.0001	1	0	1	no	no
86330	0	chr14	-	111977882	111979967	ENSSSCT00000043519	4	604	MSTRG.37581	ENSSSCG00000038321	0.0001	0.0001	0.0001	0.0001	0.0001	0.0001	1	0	1	no	no
183967	0	chr5	-	65318233	65331050	ENSSSCT00000055207	4	821	ENSSSCG00000034889	ENSSSCG00000034889	0.0001	0.0001	0.0001	0.0001	0.0001	0.0001	1	0	1	no	no
13420	0	chr1	+	135887824	136014632	ENSSSCT00000063776	5	5453	MSTRG.6049	ENSSSCG00000033875	0.0001	0.003606	0.0001	0.0001	0.0001	0.0001	12.6867	3.66524	1	up	no
29951	0	chr10	-	24956426	24975458	ENSSSCT00000053796	6	1700	MSTRG.13214	ENSSSCG00000032301	0.0001	0.0001	0.0001	1.03488	0.067006	0.0001	0.000272236	-11.8429	1	down	no
160913	0	chr4	+	2008915	2012666	ENSSSCT00000056517	4	2533	ENSSSCG00000032079	ENSSSCG00000032079	0.133911	0.0001	0.0001	0.0001	0.0001	0.0001	447.037	8.80425	1	up	no
34536	0	chr10	-	65369172	65372497	ENSSSCT00000051403	4	460	MSTRG.15098	ENSSSCG00000031414	0.0001	0.0001	0.0001	0.0001	0.965879	0.077088	0.000287613	-11.7636	1	down	no
15254	0	chr1	+	159022355	159093304	ENSSSCT00000062385	4	1149	MSTRG.6901	ENSSSCG00000039179	0.0001	0.0001	0.0001	0.0001	0.0001	0.0001	1	0	1	no	no
166888	0	chr4	+	67844438	67847920	ENSSSCT00000037728	4	729	MSTRG.72731	ENSSSCG00000039639	0.047862	1.71921	0.190099	1.27314	0.0001	0.363216	1.19598	0.258196	1	up	no
211551	0	chr6	+	169363465	169408717	ENSSSCT00000058718	4	5885	MSTRG.91331	ENSSSCG00000033628	0.0001	0.0001	0.0001	0.0001	0.0001	0.011915	0.0247627	-5.33569	1	down	no
59330	0	chr13	+	61955128	61969856	ENSSSCT00000064913	4	469	MSTRG.25795	ENSSSCG00000035295	0.0001	0.0001	0.0001	0.0001	0.0001	0.0001	1	0	1	no	no
252061	0	chr9	-	109095821	109166758	ENSSSCT00000039038	4	1605	MSTRG.109175	ENSSSCG00000034881	0.0001	0.0001	0.028962	0.0001	0.0001	0.041967	0.691583	-0.532025	1	down	no
167142	0	chr4	-	69958889	69974965	ENSSSCT00000062694	4	2554	MSTRG.72541	ENSSSCG00000040677	0.0001	0.0001	0.0001	0.0001	0.0001	0.0001	1	0	1	no	no
42095	0	chr11	-	78263456	78268290	ENSSSCT00000051066	4	1506	MSTRG.18693	ENSSSCG00000031704	0.0001	0.0001	0.0001	0.0001	0.211003	0.424291	0.000472148	-11.0485	1	down	no
189770	0	chr6	+	10795751	10807448	ENSSSCT00000049505	5	636	MSTRG.82056	ENSSSCG00000032603	0.081043	0.0001	0.0001	0.0001	0.0001	0.0001	270.81	8.08114	1	up	no
123781	0	chr18	-	52291430	52309547	ENSSSCT00000053244	4	965	MSTRG.54183	ENSSSCG00000031565	0.0001	0.0001	0.0001	0.0001	0.0001	0.0001	1	0	1	no	no
167402	0	chr4	-	73763093	73809158	ENSSSCT00000047563	6	1882	MSTRG.72790	ENSSSCG00000033386	0.0001	0.0001	0.0001	0.0001	0.0001	0.0001	1	0	1	no	no
21425	0	chr1	-	224262223	224766969	ENSSSCT00000048723	4	3698	MSTRG.9377	ENSSSCG00000039920	0.0001	0.0001	0.0001	0.0001	0.0001	0.0001	1	0	1	no	no
70792	0	chr13	+	184157282	184415692	ENSSSCT00000051000	4	670	MSTRG.30675	ENSSSCG00000038421	0.0001	0.0001	0.0001	0.0001	0.0001	0.0001	1	0	1	no	no
13419	0	chr1	+	135887799	136019341	ENSSSCT00000047037	5	5112	MSTRG.6049	ENSSSCG00000033875	0.01956	0.0001	0.0001	0.0001	0.0001	0.0001	65.8667	6.04148	1	up	no
94581	0	chr15	-	63211607	63368797	ENSSSCT00000054503	4	551	MSTRG.41342	ENSSSCG00000040024	0.171058	0.0001	0.291915	0.177856	0.21458	0.131362	0.884068	-0.177771	1	down	no
117387	0	chr17	-	62508504	62514852	ENSSSCT00000041142	5	1244	MSTRG.51458	ENSSSCG00000034454	0.0001	0.0001	0.0001	0.0001	0.0001	0.0001	1	0	1	no	no
138966	0	chr2	+	109413790	109487261	ENSSSCT00000038599	4	1344	MSTRG.60385	ENSSSCG00000036121	0.0001	0.0001	0.0001	0.0001	0.0001	0.0001	1	0	1	no	no
176024	0	chr5	-	3409263	3436174	ENSSSCT00000043059	4	1718	MSTRG.76294	ENSSSCG00000035352	0.0001	0.0001	0.050221	0.0001	0.0001	0.0001	168.07	7.39292	1	up	no
151680	0	chr3	-	50474168	50657462	ENSSSCT00000064818	4	1938	MSTRG.65504	ENSSSCG00000036710	0.0001	0.039033	0.0001	0.0001	0.0001	0.0001	130.777	7.03096	1	up	no
14370	0	chr1	-	145861206	145880125	ENSSSCT00000046058	4	963	MSTRG.6430	ENSSSCG00000037335	0.0001	0.0001	0.0001	0.0001	0.0001	0.0001	1	0	1	no	no
96393	0	chr15	-	79542426	79600042	ENSSSCT00000061998	5	2243	MSTRG.42032	ENSSSCG00000031434	0.0001	0.0001	0.0001	0.104888	0.0001	0.0001	0.00285475	-8.45242	1	down	no
206870	0	chr6	-	125368572	125493965	ENSSSCT00000065623	5	3028	MSTRG.89346	ENSSSCG00000038382	0.0001	0.0001	0.0001	0.0001	0.0001	0.0001	1	0	1	no	no
255816	0	chrX	+	4206139	4375014	ENSSSCT00000044509	4	812	MSTRG.110646	ENSSSCG00000034434	0.0001	0.0001	0.114882	0.0001	0.0001	0.095638	1.2008	0.263992	1	up	no
106814	0	chr16	-	48644467	48693634	ENSSSCT00000041878	7	2223	MSTRG.46593	ENSSSCG00000039883	0.0001	0.0001	0.0001	0.0001	0.0001	0.0001	1	0	1	no	no
229269	0	chr8	+	28328962	28431393	ENSSSCT00000060528	5	1760	MSTRG.99490	ENSSSCG00000035159	0.0001	0.0001	0.0001	0.0001	0.0001	0.0001	1	0	1	no	no
44884	0	chr12	-	16445936	16477917	ENSSSCT00000060379	8	5175	MSTRG.19866	ENSSSCG00000031841	0.0001	0.013059	0.006621	0.016694	0.058086	0.044363	0.166019	-2.59058	1	down	no
5106	0	chr1	-	54017277	54180269	ENSSSCT00000044309	4	536	MSTRG.2486	ENSSSCG00000035731	0.0001	0.0001	0.0001	0.0001	0.0001	0.0001	1	0	1	no	no
34938	0	chr10	-	68578573	68621321	ENSSSCT00000039015	4	2586	MSTRG.15336	ENSSSCG00000040837	0.290695	0.098697	0.0001	0.096503	0.093911	0.257113	0.870321	-0.200381	1	down	no
223548	0	chr7	-	89744985	89765147	ENSSSCT00000045021	4	5846	MSTRG.96488	ENSSSCG00000032482	0.0001	0.0001	0.0001	0.0001	0.0001	0.0001	1	0	1	no	no
258409	0	chrX	+	31879137	31897766	ENSSSCT00000013365	5	1312	MSTRG.111541	ENSSSCG00000012219	0.0001	0.0001	0.0001	0.0001	0.0001	0.0001	1	0	1	no	no
162569	0	chr4	-	17809041	17820005	ENSSSCT00000048772	4	916	ENSSSCG00000033531	ENSSSCG00000033531	0.0001	0.0001	0.0001	0.0001	0.0001	0.0001	1	0	1	no	no
183591	0	chr5	-	63403709	63407269	ENSSSCT00000050280	5	887	MSTRG.79527	ENSSSCG00000033203	0.0001	0.0001	0.0001	0.0001	0.0001	0.0001	1	0	1	no	no
30381	0	chr10	-	28904324	28994671	ENSSSCT00000062510	6	1061	MSTRG.13458	ENSSSCG00000038150	0.0001	0.0001	0.0001	0.000206	0.0001	0.000267	0.52356	-0.933573	1	down	no
42957	0	chr12	+	3692186	3696820	ENSSSCT00000051636	4	3082	MSTRG.19068	ENSSSCG00000031092	0.018798	0.021296	0.0001	0.0001	0.022107	0.0001	1.80186	0.849484	1	up	no
137977	0	chr2	+	98865202	99031502	ENSSSCT00000054254	4	2608	MSTRG.60093	ENSSSCG00000040462	0.0001	0.166354	0.0001	0.0001	0.010922	0.027862	4.28336	2.09874	1	up	no
125958	0	chr2	+	8772327	8779651	ENSSSCT00000051047	4	556	ENSSSCG00000038346	ENSSSCG00000038346	0.0001	0.0001	0.0001	0.0001	0.0001	0.0001	1	0	1	no	no
160099	0	chr3	+	127680143	127790876	ENSSSCT00000037967	6	2448	MSTRG.69172	ENSSSCG00000037383	0.0001	0.0001	0.11497	0.0001	0.0001	0.0001	383.9	8.58459	1	up	no
165820	0	chr4	+	57020141	57032829	ENSSSCT00000049432	4	3069	MSTRG.71972	ENSSSCG00000031362	0.0001	0.0001	0.0001	0.0001	0.0001	0.0001	1	0	1	no	no
156539	0	chr3	-	97418218	97566627	ENSSSCT00000057013	6	3268	MSTRG.67806	ENSSSCG00000039062	0.0001	0.0001	0.0001	0.0001	0.0001	0.0001	1	0	1	no	no
223044	0	chr7	-	83910008	83946722	ENSSSCT00000053705	5	2034	MSTRG.96217	ENSSSCG00000034829	0.0001	0.0001	0.0001	0.0001	0.0001	0.0001	1	0	1	no	no
146292	0	chr3	-	12662043	12962229	ENSSSCT00000050894	4	1055	MSTRG.63132	ENSSSCG00000036217	0.0001	0.164508	0.122925	0.0001	0.05284	0.070483	2.32965	1.22012	1	up	no
128656	0	chr2	+	28814084	28817770	ENSSSCT00000051466	5	1336	ENSSSCG00000032287	ENSSSCG00000032287	0.0001	0.0001	0.0001	0.0001	0.0001	0.0001	1	0	1	no	no
214322	0	chr7	-	21173453	21183389	ENSSSCT00000059587	5	5123	MSTRG.92697	ENSSSCG00000035331	0.0001	0.0001	0.0001	0.0001	0.0001	0.0001	1	0	1	no	no
103310	0	chr16	-	17978557	17982517	ENSSSCT00000061838	5	975	MSTRG.45410	ENSSSCG00000040251	0.0001	0.0001	0.0001	0.0001	0.0001	0.0001	1	0	1	no	no
102720	0	chr16	+	6170630	6223645	ENSSSCT00000059556	4	1151	MSTRG.45121	ENSSSCG00000034022	0.0001	0.0001	0.0001	0.0001	0.0001	0.0001	1	0	1	no	no
230932	0	chr8	-	43301784	43389841	ENSSSCT00000058037	4	642	MSTRG.100097	ENSSSCG00000037230	0.0001	0.0001	0.0001	0.0001	0.0001	0.0001	1	0	1	no	no
27398	0	chr10	+	3699470	3713720	ENSSSCT00000043850	4	682	MSTRG.12036	ENSSSCG00000035395	0.0001	0.0001	0.0001	0.0001	0.0001	0.0001	1	0	1	no	no
116437	0	chr17	+	53705212	54557486	ENSSSCT00000055418	7	3618	MSTRG.50976	ENSSSCG00000040839	0.0001	0.0001	0.0001	0.005562	0.09528	0.056703	0.00190422	-9.03659	1	down	no
187195	0	chr5	-	90560762	90566176	ENSSSCT00000038359	4	1531	MSTRG.80951	ENSSSCG00000031633	0.0001	0.0001	0.0001	0.243775	0.0001	0.0001	0.00122963	-9.66756	1	down	no
185121	0	chr5	+	73898262	73947234	ENSSSCT00000037189	5	1829	MSTRG.80197	ENSSSCG00000039286	0.0001	0.0001	0.0001	0.0001	0.0001	0.144382	0.00207495	-8.91271	1	down	no
71978	0	chr13	+	199291488	199297652	ENSSSCT00000048494	4	1627	ENSSSCG00000036894	ENSSSCG00000036894	0.0001	0.0001	0.0001	0.0001	0.0001	0.0001	1	0	1	no	no
75833	0	chr14	-	26793994	27009881	ENSSSCT00000061177	4	1172	MSTRG.33274	ENSSSCG00000034043	0.0001	0.0001	0.0001	0.0001	0.0001	0.0001	1	0	1	no	no
181317	0	chr5	-	41172539	41424734	ENSSSCT00000047943	5	4666	MSTRG.78575	ENSSSCG00000037941	0.110722	0.078528	0.0001	0.045181	0.073455	0.101866	0.858722	-0.219736	1	down	no
243704	0	chr9	-	29035134	29088804	ENSSSCT00000065868	4	843	MSTRG.105478	ENSSSCG00000039906	0.0001	0.0001	0.0001	0.0001	0.0001	0.0001	1	0	1	no	no
211587	0	chr6	-	169884461	169999612	ENSSSCT00000037492	7	2416	MSTRG.91390	ENSSSCG00000037852	0.0001	0.0001	0.0001	0.0001	0.0001	0.0001	1	0	1	no	no
121861	0	chr18	-	36674593	36717073	ENSSSCT00000048127	4	2014	MSTRG.53322	ENSSSCG00000032793	0.0001	0.116684	0.0001	0.0001	0.0001	0.0001	389.613	8.6059	1	up	no
97588	0	chr15	+	92029322	92124435	ENSSSCT00000040227	4	1552	MSTRG.42537	ENSSSCG00000038276	0.0001	0.0001	0.0001	0.0001	0.0001	0.0001	1	0	1	no	no
61	0	chr1	+	352196	356072	ENSSSCT00000054059	7	1620	MSTRG.23	ENSSSCG00000033475	0.0001	0.0001	0.015956	0.022245	0.0001	0.0001	0.719804	-0.474324	1	down	no
223136	0	chr7	-	85679666	85715208	ENSSSCT00000054106	4	1167	MSTRG.96249	ENSSSCG00000034247	0.0001	0.0001	0.0001	0.0001	0.0001	0.0001	1	0	1	no	no
80184	0	chr14	-	56459354	56511246	ENSSSCT00000054955	8	1922	MSTRG.35019	ENSSSCG00000032590	0.0001	0.0001	0.308285	0.0001	0.0001	0.0001	1028.28	10.006	1	up	no
198006	0	chr6	-	59240298	59251300	ENSSSCT00000051515	4	2910	MSTRG.85223	ENSSSCG00000032594	0.0001	0.0001	0.0001	0.0001	0.0001	0.0001	1	0	1	no	no
68471	0	chr13	-	152169517	152295888	ENSSSCT00000040236	4	1312	MSTRG.29733	ENSSSCG00000039990	0.0001	1.1893	0.0001	0.0001	0.0001	0.0001	3964.99	11.9531	1	up	no
65859	0	chr13	-	131129559	131134676	ENSSSCT00000059401	7	1206	MSTRG.28659	ENSSSCG00000034990	0.513125	0.166471	0.0001	0.409781	2.77294	0.680254	0.175951	-2.50675	1	down	no
256953	0	chrX	+	13719535	13849268	ENSSSCT00000054186	4	2420	MSTRG.111231	ENSSSCG00000031237	0.0001	0.0001	0.0001	0.078449	0.080738	0.0001	0.00188339	-9.05245	1	down	no
30382	0	chr10	-	28904327	28995461	ENSSSCT00000041574	6	1616	MSTRG.13458	ENSSSCG00000038150	0.563547	0.41154	0.086884	0.187959	0.0001	0.115299	3.50072	1.80765	1	up	no
226800	0	chr7	+	118716776	118746214	ENSSSCT00000061525	5	3567	ENSSSCG00000040662	ENSSSCG00000040662	0.0001	0.0001	0.0001	0.0001	0.0001	0.0001	1	0	1	no	no
121613	0	chr18	+	33193085	33197711	ENSSSCT00000044651	5	2639	MSTRG.53204	ENSSSCG00000036020	0.0001	0.57909	0.0001	0.043135	0.097041	0.136656	2.09257	1.06528	1	up	no
124297	0	chr2	-	171583	192795	ENSSSCT00000049750	4	919	MSTRG.54451	ENSSSCG00000038005	0.0001	0.0001	0.0001	0.0001	0.0001	0.0001	1	0	1	no	no
123773	0	chr18	-	52135614	52203377	ENSSSCT00000053745	4	367	MSTRG.54155	ENSSSCG00000034431	0.302068	0.0001	0.0001	1.12326	0.0001	0.0001	0.26905	-1.89405	1	down	no
160584	0	chr4	-	432873	442004	ENSSSCT00000046804	4	2962	MSTRG.69440	ENSSSCG00000040582	0.067766	0.119713	0.0001	0.043862	0.132943	0.085909	0.714005	-0.485995	1	down	no
22138	0	chr1	+	233025365	233336379	ENSSSCT00000046143	6	1431	MSTRG.9689	ENSSSCG00000033972	0.0001	0.0001	0.0001	0.0001	0.0001	0.0001	1	0	1	no	no
183590	0	chr5	-	63403709	63407269	ENSSSCT00000039452	4	1295	MSTRG.79527	ENSSSCG00000033203	0.0001	0.0001	0.0001	0.0001	0.0001	0.0001	1	0	1	no	no
109528	0	chr16	-	78301444	78305338	ENSSSCT00000049294	4	934	MSTRG.47896	ENSSSCG00000038028	0.0001	0.0001	0.0001	0.0001	0.0001	0.0001	1	0	1	no	no
164958	0	chr4	+	43370599	43394583	ENSSSCT00000044594	4	702	MSTRG.71428	ENSSSCG00000036325	0.0001	0.0001	0.0001	0.0001	0.0001	0.0001	1	0	1	no	no
143241	0	chr2	-	146524651	146621874	ENSSSCT00000042955	5	754	MSTRG.61857	ENSSSCG00000039356	0.0001	0.0001	0.0001	0.0001	0.0001	0.0001	1	0	1	no	no
21186	0	chr1	+	221626463	221633076	ENSSSCT00000048765	4	2047	MSTRG.9287	ENSSSCG00000040620	0.0001	0.159366	0.0001	0.0001	0.0001	0.0001	531.887	9.05498	1	up	no
34360	0	chr10	-	64192432	64200473	ENSSSCT00000040989	4	4909	MSTRG.15001	ENSSSCG00000038601	0.0001	0.0001	0.0001	0.038851	0.0001	0.0001	0.00768226	-7.02425	1	down	no
259984	0	chrX	+	45772497	45798482	ENSSSCT00000042113	5	2760	MSTRG.112432	ENSSSCG00000034056	0.0001	0.0001	0.0001	0.0001	0.0001	0.0001	1	0	1	no	no
255246	0	chr9	+	134999255	135006940	ENSSSCT00000059380	10	1689	MSTRG.110315	ENSSSCG00000035996	0.0001	0.0001	0.0001	0.0001	0.0001	0.0001	1	0	1	no	no
168291	0	chr4	-	82041226	82159971	ENSSSCT00000049002	4	996	MSTRG.73189	ENSSSCG00000033890	0.0001	0.0001	0.0001	0.0001	0.0001	0.0001	1	0	1	no	no
223133	0	chr7	-	85614641	85629842	ENSSSCT00000052705	5	2060	ENSSSCG00000038216	ENSSSCG00000038216	0.0001	0.0001	0.0001	0.0001	0.0001	0.0001	1	0	1	no	no
198636	0	chr6	+	61308456	61489219	ENSSSCT00000053015	8	1749	MSTRG.85556	ENSSSCG00000035785	0.195817	0.179046	0.0001	0.174323	0.056525	0.199768	0.87076	-0.199654	1	down	no
255247	0	chr9	+	135001576	135002855	ENSSSCT00000056429	4	590	MSTRG.110315	ENSSSCG00000035996	0.0001	0.0001	0.0001	0.0001	0.0001	0.0001	1	0	1	no	no
228546	0	chr8	+	16430749	16498477	ENSSSCT00000045294	4	3192	MSTRG.99099	ENSSSCG00000037282	0.0001	0.0001	0.0001	0.0001	0.0001	0.0001	1	0	1	no	no
160111	0	chr3	+	127911446	127944756	ENSSSCT00000045283	6	5595	ENSSSCG00000031948	ENSSSCG00000031948	0.0001	0.0001	0.0001	0.0001	0.0001	0.0001	1	0	1	no	no
137714	0	chr2	+	95824295	95866305	ENSSSCT00000054370	5	595	MSTRG.59962	ENSSSCG00000038476	0.0001	0.0001	0.0001	0.0001	0.0001	0.0001	1	0	1	no	no
53795	0	chr13	+	12789980	12913826	ENSSSCT00000061673	4	2633	MSTRG.23816	ENSSSCG00000038210	0.0001	0.0001	0.0001	0.0001	0.0001	0.0001	1	0	1	no	no
181599	0	chr5	+	43223310	43352875	ENSSSCT00000045053	5	1605	MSTRG.78610	ENSSSCG00000031192	0.0001	0.0001	0.053417	0.0001	0.0001	0.0001	178.723	7.48158	1	up	no
266187	0	chrX	+	121776887	121792691	ENSSSCT00000046172	6	6164	MSTRG.115509	ENSSSCG00000031801	0.0001	0.108987	0.0001	0.0001	0.0001	0.001193	78.3826	6.29246	1	up	no
159659	0	chr3	-	124736030	124745986	ENSSSCT00000059753	4	2916	MSTRG.68932	ENSSSCG00000036761	0.0001	0.01892	0.0001	0.0001	0.028978	0.0001	0.655288	-0.609798	1	down	no
29955	0	chr10	-	24956906	24976482	ENSSSCT00000049660	10	1413	MSTRG.13214	ENSSSCG00000032301	0.063764	0.0001	0.0001	0.0001	0.0001	0.0001	213.213	7.73615	1	up	no
14488	0	chr1	-	147939952	147963552	ENSSSCT00000049397	4	1873	MSTRG.6493	ENSSSCG00000034069	0.0001	0.0001	0.0001	0.0001	0.0001	0.0001	1	0	1	no	no
151678	0	chr3	-	50474168	50490010	ENSSSCT00000066350	4	1527	MSTRG.65504	ENSSSCG00000036710	0.0001	0.0001	0.0001	0.0001	0.0001	0.0001	1	0	1	no	no
267273	0	chrY	-	7797524	7820118	ENSSSCT00000059046	4	2262	MSTRG.116030	ENSSSCG00000037794	0.0001	0.0001	0.0001	0.0001	0.0001	0.0001	1	0	1	no	no
106813	0	chr16	-	48644466	48693635	ENSSSCT00000043666	5	1267	MSTRG.46593	ENSSSCG00000039883	0.0001	0.0001	0.0001	0.0001	0.0001	0.0001	1	0	1	no	no
53936	0	chr13	+	14969863	15188311	ENSSSCT00000038635	5	1583	MSTRG.23878	ENSSSCG00000033794	0.0001	0.0001	0.0001	0.0001	0.0001	0.0001	1	0	1	no	no
205552	0	chr6	-	107278748	107282210	ENSSSCT00000039186	4	1217	MSTRG.88616	ENSSSCG00000039279	0.383243	0.408909	0.768142	0.0001	0.062642	0.0001	24.8288	4.63394	1	up	no
221393	0	chr7	+	71829202	72196763	ENSSSCT00000053429	4	4121	MSTRG.95552	ENSSSCG00000036697	0.0001	0.027804	0.0001	0.023883	0.0001	0.0001	1.16281	0.217618	1	up	no
213496	0	chr7	+	14264736	14633357	ENSSSCT00000059722	6	6111	MSTRG.92190	ENSSSCG00000037166	0.0118	0.050288	0.0001	0.033768	0.0001	0.0001	1.83078	0.87246	1	up	no
53951	0	chr13	+	15182036	15188309	ENSSSCT00000051710	4	1349	MSTRG.23878	ENSSSCG00000033794	0.0001	0.0001	0.0001	0.0001	0.0001	0.0001	1	0	1	no	no
59954	0	chr13	-	68229013	68260269	ENSSSCT00000043048	4	1240	MSTRG.26001	ENSSSCG00000039791	0.0001	0.0001	0.0001	0.0001	0.000269	0.0001	0.639659	-0.644625	1	down	no
223682	0	chr7	+	91231631	91245669	ENSSSCT00000043932	4	2470	MSTRG.96535	ENSSSCG00000036829	0.0001	0.0001	0.0001	0.0001	0.0001	0.0001	1	0	1	no	no
340	0	chr1	+	2677005	2679627	ENSSSCT00000053976	4	1415	MSTRG.169	ENSSSCG00000034946	0.0001	0.0001	0.0001	0.0001	0.0001	0.0001	1	0	1	no	no
211588	0	chr6	-	169884461	169999618	ENSSSCT00000062826	6	2120	MSTRG.91390	ENSSSCG00000037852	0.0001	0.0001	0.0001	0.0001	0.0001	0.0001	1	0	1	no	no
169835	0	chr4	+	93664692	93676153	ENSSSCT00000062444	4	5513	MSTRG.73900	ENSSSCG00000036884	0.0001	0.014983	0.034419	0.0001	0.0001	0.0001	165.007	7.36638	1	up	no
183291	0	chr5	+	61703680	61715518	ENSSSCT00000043491	4	3099	ENSSSCG00000037074	ENSSSCG00000037074	0.0001	0.0001	0.0001	0.0001	0.0001	0.0001	1	0	1	no	no
35871	0	chr11	-	5317557	5333839	ENSSSCT00000063168	4	1236	MSTRG.15620	ENSSSCG00000033434	0.0001	0.0001	0.0001	0.0001	0.0001	0.0001	1	0	1	no	no
257708	0	chrX	+	21287472	21377459	ENSSSCT00000056405	4	861	MSTRG.111478	ENSSSCG00000032104	0.0001	0.0001	0.0001	0.018442	0.0001	0.0001	0.0160927	-5.95745	1	down	no
156540	0	chr3	-	97418218	97567709	ENSSSCT00000063905	6	2828	MSTRG.67806	ENSSSCG00000039062	0.0001	0.0001	0.0001	0.0001	0.0001	0.0001	1	0	1	no	no
228548	0	chr8	+	16475829	16498477	ENSSSCT00000055122	4	3429	MSTRG.99099	ENSSSCG00000037282	0.0001	0.0001	0.0001	0.0001	0.0001	0.0001	1	0	1	no	no
83121	0	chr14	-	81095416	81114379	ENSSSCT00000046290	5	5873	ENSSSCG00000039704	ENSSSCG00000039704	0.0001	0.0001	0.0001	0.0001	0.0001	0.0001	1	0	1	no	no
44889	0	chr12	-	16459719	16483292	ENSSSCT00000046923	7	760	MSTRG.19866	ENSSSCG00000031841	0.0001	0.0001	0.0001	0.0001	0.056251	0.0001	0.00531434	-7.55589	1	down	no
61541	0	chr13	+	82485587	82547810	ENSSSCT00000042840	11	5748	MSTRG.26772	ENSSSCG00000040019	0.0001	0.0001	0.0001	0.0001	0.0001	0.0001	1	0	1	no	no
169646	0	chr4	+	92517843	92535863	ENSSSCT00000043006	5	1849	ENSSSCG00000035416	ENSSSCG00000035416	0.0001	0.0001	0.0001	0.0001	0.0001	0.0001	1	0	1	no	no
174809	0	chr4	+	125083059	125091752	ENSSSCT00000053688	4	1290	MSTRG.75833	ENSSSCG00000036648	0.624629	0.0001	0.0001	0.0001	0.388961	0.268946	0.949578	-0.0746415	1	down	no
266188	0	chrX	+	121776887	121794571	ENSSSCT00000044246	10	4943	MSTRG.115509	ENSSSCG00000031801	0.0001	0.0001	0.0001	0.0001	0.0001	0.0001	1	0	1	no	no
223132	0	chr7	-	85613437	85629935	ENSSSCT00000051468	4	3442	ENSSSCG00000038216	ENSSSCG00000038216	0.0001	0.0001	0.0001	0.0001	0.0001	0.0001	1	0	1	no	no
101595	0	chr15	+	133014497	133032001	ENSSSCT00000040493	6	3078	MSTRG.44355	ENSSSCG00000040169	0.0001	0.0001	0.0001	0.0001	0.0001	0.0001	1	0	1	no	no
183968	0	chr5	-	65325011	65331050	ENSSSCT00000047093	4	1147	ENSSSCG00000034889	ENSSSCG00000034889	0.0001	0.0001	0.0001	0.0001	0.0001	0.0001	1	0	1	no	no
255160	0	chr9	+	133527206	133559898	ENSSSCT00000039099	5	1403	MSTRG.110248	ENSSSCG00000035711	0.0001	0.0001	0.0001	0.179057	0.0001	0.0001	0.00167357	-9.22285	1	down	no
152090	0	chr3	-	55074775	55108182	ENSSSCT00000044138	5	1178	MSTRG.65674	ENSSSCG00000034497	0.0001	0.0001	0.0001	0.0001	0.0001	0.0001	1	0	1	no	no
206836	0	chr6	-	123634871	123714470	ENSSSCT00000044018	6	2686	MSTRG.89317	ENSSSCG00000033723	0.0001	0.0001	0.0001	0.0001	0.0001	0.0001	1	0	1	no	no
188902	0	chr6	-	3433377	3435745	ENSSSCT00000059713	4	770	MSTRG.81634	ENSSSCG00000040155	0.0001	0.0001	0.0001	0.0001	0.0001	0.0001	1	0	1	no	no
161205	0	chr4	-	5036956	5039933	ENSSSCT00000052974	4	561	MSTRG.69765	ENSSSCG00000033680	0.0001	0.0001	0.0001	0.0001	0.0001	0.0001	1	0	1	no	no
174693	0	chr4	-	124658018	124670507	ENSSSCT00000041947	4	3315	MSTRG.75803	ENSSSCG00000036107	0.0001	0.0001	0.0001	0.0001	0.100612	0.0001	0.00297584	-8.39249	1	down	no
168827	0	chr4	+	86919184	86929916	ENSSSCT00000044673	4	1514	MSTRG.73434	ENSSSCG00000033029	0.0001	0.0001	0.0001	0.0001	0.0001	0.0001	1	0	1	no	no
230933	0	chr8	-	43301784	43525690	ENSSSCT00000061406	4	1204	MSTRG.100097	ENSSSCG00000037230	0.0001	0.0001	0.0001	0.0001	0.0001	0.0001	1	0	1	no	no
12047	0	chr1	+	126891672	126894854	ENSSSCT00000052986	4	1419	MSTRG.5519	ENSSSCG00000037543	0.0001	0.0001	0.0001	0.0001	0.0001	0.0001	1	0	1	no	no
221516	0	chr7	+	73861910	73911853	ENSSSCT00000064079	4	4862	MSTRG.95607	ENSSSCG00000032058	0.0001	0.0001	0.0001	0.0001	0.0001	0.0001	1	0	1	no	no
13423	0	chr1	+	135902085	136015475	ENSSSCT00000051723	4	5179	MSTRG.6049	ENSSSCG00000033875	0.005656	0.0001	0.0001	0.0001	0.0001	0.0001	19.52	4.28688	1	up	no
90384	0	chr15	-	9974962	10585430	ENSSSCT00000037718	5	1465	MSTRG.39444	ENSSSCG00000031528	0.0001	0.0001	0.0001	0.0001	0.0001	0.0001	1	0	1	no	no
253744	0	chr9	+	123602691	123606243	ENSSSCT00000043947	4	654	MSTRG.109657	ENSSSCG00000038516	0.0001	0.0001	0.0001	0.0001	0.0001	0.0001	1	0	1	no	no
211651	0	chr6	-	170290225	170299234	ENSSSCT00000045208	4	3233	MSTRG.91372	ENSSSCG00000040760	0.054079	0.0001	0.0001	0.217247	0.131756	0.55847	0.0598133	-4.06339	1	down	no
31534	0	chr10	-	38949315	38970334	ENSSSCT00000065132	4	1973	MSTRG.13865	ENSSSCG00000036524	0.438597	0.391503	0.445533	0.365762	0.735361	0.30853	0.904927	-0.144127	1	down	no
98041	0	chr15	+	96548651	96589663	ENSSSCT00000047216	4	3206	MSTRG.42708	ENSSSCG00000038637	0.0001	0.018998	0.0001	0.0001	0.0001	0.0001	63.9933	5.99985	1	up	no
156541	0	chr3	-	97418264	97567710	ENSSSCT00000042440	6	3050	MSTRG.67806	ENSSSCG00000039062	0.0001	0.0001	0.0001	0.0001	0.204295	0.0001	0.00146703	-9.41289	1	down	no
6626	0	chr1	-	72084826	72094592	ENSSSCT00000047535	4	1348	MSTRG.3188	ENSSSCG00000034393	0.0001	0.0001	0.0001	0.0001	0.0001	0.0001	1	0	1	no	no
174843	0	chr4	-	125359489	125365843	ENSSSCT00000041318	4	1779	MSTRG.75684	ENSSSCG00000035043	0.0001	0.0001	0.0001	0.0001	0.0001	0.0001	1	0	1	no	no
69726	0	chr13	+	166979297	167254436	ENSSSCT00000038772	8	3026	MSTRG.30182	ENSSSCG00000039306	0.0001	0.02089	0.0001	0.0001	0.0001	0.0001	70.3	6.13545	1	up	no
208007	0	chr6	-	140638364	140910513	ENSSSCT00000050810	5	2475	MSTRG.89829	ENSSSCG00000036447	0.0001	0.0001	0.0001	0.0001	0.0001	0.0001	1	0	1	no	no
124013	0	chr18	+	54431140	54470801	ENSSSCT00000061547	4	1716	MSTRG.54383	ENSSSCG00000032309	0.0001	0.048621	0.0001	0.061357	0.0001	0.145157	0.236291	-2.08136	1	down	no
168111	0	chr4	-	80237048	80349289	ENSSSCT00000048162	4	700	MSTRG.73249	ENSSSCG00000036962	0.0001	0.0001	0.0001	0.0001	0.0001	0.0001	1	0	1	no	no
52105	0	chr12	+	56896838	56915518	ENSSSCT00000063152	4	1082	MSTRG.22862	ENSSSCG00000038836	0.0001	0.135092	0.0001	0.0001	0.0001	0.0001	450.973	8.8169	1	up	no
62036	0	chr13	+	88215539	88365668	ENSSSCT00000062050	5	2938	MSTRG.26932	ENSSSCG00000034422	0.0001	0.0001	0.0001	0.0001	0.0001	0.0001	1	0	1	no	no
198004	0	chr6	-	59239779	59254650	ENSSSCT00000041219	9	3686	MSTRG.85223	ENSSSCG00000032594	0.056351	0.0001	0.046297	0.032398	0.224952	0.237536	0.20762	-2.26799	1	down	no
93421	0	chr15	+	48784307	48835517	ENSSSCT00000051559	4	4257	MSTRG.40789	ENSSSCG00000040467	0.0001	0.0001	0.0001	0.0001	0.0001	0.0001	1	0	1	no	no
214084	0	chr7	+	19965697	19979151	ENSSSCT00000051473	4	2519	MSTRG.92401	ENSSSCG00000032382	0.0001	0.0001	0.0001	0.0001	0.0001	0.0001	1	0	1	no	no
134565	0	chr2	-	75547473	75550616	ENSSSCT00000039648	4	1198	MSTRG.58818	ENSSSCG00000033090	0.0001	0.0001	0.089139	0.0001	1.3719	0.0001	0.0651111	-3.94095	1	down	no
181316	0	chr5	-	41172539	41320586	ENSSSCT00000060645	4	4362	MSTRG.78575	ENSSSCG00000037941	0.0001	0.0001	0.0001	0.0001	0.0001	0.0001	1	0	1	no	no
69228	0	chr13	+	159540281	159671459	ENSSSCT00000052665	4	2830	MSTRG.29919	ENSSSCG00000039367	0.0001	0.0001	0.0001	0.0001	0.0001	0.0001	1	0	1	no	no
159283	0	chr3	+	119178316	119203329	ENSSSCT00000044944	5	1762	MSTRG.68737	ENSSSCG00000035476	0.0001	0.0001	0.0001	0.0001	0.0001	0.0001	1	0	1	no	no
140791	0	chr2	-	127279958	127644913	ENSSSCT00000041452	4	1059	MSTRG.61007	ENSSSCG00000040936	0.0001	0.0001	0.0001	0.0001	0.0001	0.0001	1	0	1	no	no
252295	0	chr9	+	111652683	112551233	ENSSSCT00000065923	4	1205	MSTRG.109207	ENSSSCG00000035172	0.0001	0.0001	0.0001	0.0001	0.0001	0.0001	1	0	1	no	no
227981	0	chr8	-	8565900	8586045	ENSSSCT00000054683	4	1472	MSTRG.98698	ENSSSCG00000035927	0.0001	0.0001	0.027629	0.0001	0.131601	0.0001	0.211144	-2.2437	1	down	no
87260	0	chr14	-	118157260	118629484	ENSSSCT00000057420	12	1605	MSTRG.37770	ENSSSCG00000040730	0.042857	0.0001	0.0001	0.0001	0.0001	0.030652	1.3956	0.480884	1	up	no
83424	0	chr14	-	84556677	84831020	ENSSSCT00000052342	5	784	MSTRG.36340	ENSSSCG00000031127	0.0001	0.0001	0.0001	0.0001	0.0001	0.0001	1	0	1	no	no
90168	0	chr15	-	6087526	6161651	ENSSSCT00000045762	4	4426	MSTRG.39234	ENSSSCG00000037285	0.0001	0.0001	0.0001	0.0001	0.043088	0.0001	0.00693033	-7.17286	1	down	no
42958	0	chr12	+	3698830	3707258	ENSSSCT00000047491	4	2491	MSTRG.19069	ENSSSCG00000033455	0.0001	0.0001	0.0001	0.0001	0.0001	0.031667	0.00941413	-6.73096	1	down	no
169830	0	chr4	+	93651708	93670067	ENSSSCT00000046414	5	3822	MSTRG.73900	ENSSSCG00000036884	0.0001	0.0001	0.0001	0.0001	0.0001	0.0001	1	0	1	no	no
173735	0	chr4	+	115541053	115583665	ENSSSCT00000050349	6	6390	MSTRG.75429	ENSSSCG00000034761	0.0001	0.0001	0.0001	0.100184	0.02634	0.086217	0.00141017	-9.46992	1	down	no
83122	0	chr14	-	81119486	81137601	ENSSSCT00000041096	4	857	MSTRG.36165	ENSSSCG00000036879	0.0001	0.0001	0.0001	0.0001	0.0001	0.0001	1	0	1	no	no
159627	0	chr3	-	124011485	124147604	ENSSSCT00000058055	4	4813	MSTRG.68922	ENSSSCG00000040277	0.0001	0.0001	0.0001	0.0001	0.0001	0.0001	1	0	1	no	no
186020	0	chr5	+	81118160	81194859	ENSSSCT00000040587	4	1027	MSTRG.80569	ENSSSCG00000034578	0.071777	0.0001	0.0001	0.0001	0.0001	0.0001	239.923	7.90643	1	up	no
38659	0	chr11	+	26723008	26935650	ENSSSCT00000064911	4	1061	MSTRG.16811	ENSSSCG00000036916	0.0001	0.0001	0.0001	0.0001	0.0001	0.0001	1	0	1	no	no
215504	0	chr7	-	27309814	27330013	ENSSSCT00000044123	5	1503	MSTRG.92967	ENSSSCG00000032093	0.0001	0.0001	0.0001	0.0001	0.0001	0.0001	1	0	1	no	no
74766	0	chr14	+	15958585	15994213	ENSSSCT00000050607	4	3323	MSTRG.32811	ENSSSCG00000038198	0.046061	0.0001	0.013892	0.0001	0.0001	0.05088	1.17567	0.233478	1	up	no
263440	0	chrX	-	95034874	95135641	ENSSSCT00000033169	5	546	MSTRG.114328	ENSSSCG00000030936	0.814116	0.513142	0.016716	0.01434	0.155129	0.440896	2.20192	1.13876	1	up	no
75835	0	chr14	-	26806815	27009881	ENSSSCT00000054184	4	1484	MSTRG.33274	ENSSSCG00000034043	0.0001	0.0001	0.000671	0.0001	0.0001	0.0001	2.90333	1.53771	1	up	no
249416	0	chr9	+	82064832	82080508	ENSSSCT00000040532	4	5560	MSTRG.108136	ENSSSCG00000039925	0.0001	0.0001	0.017179	0.032021	0.0001	0.082837	0.151177	-2.72569	1	down	no
53448	0	chr13	-	8917219	9582534	ENSSSCT00000046491	4	2269	MSTRG.23653	ENSSSCG00000036571	0.0001	0.0001	0.0001	0.0001	0.0001	0.0001	1	0	1	no	no
4477	0	chr1	-	45856974	46011800	ENSSSCT00000038411	4	2242	MSTRG.2183	ENSSSCG00000032037	0.0001	0.0001	0.0001	0.128382	0.0001	0.098932	0.00131918	-9.56614	1	down	no
117388	0	chr17	-	62508516	62514843	ENSSSCT00000040180	5	1274	MSTRG.51458	ENSSSCG00000034454	0.0001	0.0001	0.0001	0.0001	0.0001	0.0001	1	0	1	no	no
31263	0	chr10	+	35448134	35761269	ENSSSCT00000049859	4	1041	MSTRG.13792	ENSSSCG00000032000	0.0001	0.0001	0.0001	0.0001	0.0001	0.0001	1	0	1	no	no
74462	0	chr14	+	13229613	13260693	ENSSSCT00000046476	4	1570	MSTRG.32622	ENSSSCG00000031914	0.0001	0.041982	0.0001	0.0001	0.0001	0.0001	140.607	7.13552	1	up	no
207482	0	chr6	-	134898578	135056872	ENSSSCT00000062170	5	758	MSTRG.89630	ENSSSCG00000032520	0.0001	0.0001	0.0001	0.0001	0.0001	0.0001	1	0	1	no	no
229268	0	chr8	+	28328962	28431393	ENSSSCT00000040067	4	1165	MSTRG.99490	ENSSSCG00000035159	0.0001	0.0001	0.0001	0.0001	0.0001	0.0001	1	0	1	no	no
58583	0	chr13	+	52175665	52263769	ENSSSCT00000056244	4	664	MSTRG.25494	ENSSSCG00000036165	0.0001	0.0001	0.0001	0.0001	0.0001	0.0001	1	0	1	no	no
28733	0	chr10	-	15290389	15314943	ENSSSCT00000045351	7	4324	MSTRG.12627	ENSSSCG00000031683	0.0001	0.0001	0.0001	0.200204	0.103491	0.0001	0.000987508	-9.98392	1	down	no
14063	0	chr1	-	142234880	142243502	ENSSSCT00000050573	4	513	MSTRG.6217	ENSSSCG00000033031	0.0001	0.0001	0.0001	0.0001	0.0001	0.0001	1	0	1	no	no
70793	0	chr13	+	184157282	184446361	ENSSSCT00000037389	4	3625	MSTRG.30675	ENSSSCG00000038421	0.0001	0.0001	0.0001	0.0001	0.040024	0.0001	0.00745823	-7.06695	1	down	no
38974	0	chr11	+	34442968	34468728	ENSSSCT00000042739	4	1293	MSTRG.17077	ENSSSCG00000034523	0.0001	0.0001	0.0001	0.0001	0.0001	0.0001	1	0	1	no	no
336	0	chr1	+	2608627	2613747	ENSSSCT00000057225	5	1086	ENSSSCG00000036759	ENSSSCG00000036759	0.0001	0.0001	0.0001	0.0001	0.0001	0.0001	1	0	1	no	no
255161	0	chr9	+	133527371	133559892	ENSSSCT00000059159	4	1783	MSTRG.110248	ENSSSCG00000035711	0.0001	0.195135	0.178816	0.0001	0.0001	0.0001	1246.84	10.2841	1	up	no
247894	0	chr9	+	66696501	66723911	ENSSSCT00000048342	4	4741	MSTRG.107522	ENSSSCG00000032017	0.0001	0.0001	0.0001	0.0001	0.0001	0.0001	1	0	1	no	no
158228	0	chr3	+	111487814	111496506	ENSSSCT00000052332	4	2283	MSTRG.68362	ENSSSCG00000033248	0.0001	0.144232	0.0001	0.012359	0.0001	0.184775	0.732288	-0.449518	1	down	no
109398	0	chr16	+	75621410	75644555	ENSSSCT00000056083	4	882	MSTRG.47780	ENSSSCG00000033070	0.0001	0.0001	0.0001	0.0001	0.0001	0.0001	1	0	1	no	no
123784	0	chr18	-	52367618	52403124	ENSSSCT00000044706	6	3187	MSTRG.54184	ENSSSCG00000037969	0.013344	0.0001	0.0001	0.0001	0.0001	0.0001	45.1467	5.49655	1	up	no
228057	0	chr8	+	9305256	9487673	ENSSSCT00000039558	4	1873	MSTRG.98780	ENSSSCG00000036070	0.0001	0.020194	0.0001	0.0001	0.244477	0.0001	0.0833507	-3.58466	1	down	no
227502	0	chr8	-	2312523	2318635	ENSSSCT00000039809	4	3677	MSTRG.98372	ENSSSCG00000031374	0.165637	0.0001	0.0001	0.049835	0.0001	0.0001	3.31442	1.72876	1	up	no
184003	0	chr5	-	65662750	65676985	ENSSSCT00000040140	4	1010	MSTRG.79685	ENSSSCG00000039754	0.0001	0.0001	0.0001	0.0001	0.0001	0.0001	1	0	1	no	no
110522	0	chr17	-	8959711	8962539	ENSSSCT00000055564	4	311	MSTRG.48323	ENSSSCG00000038695	0.0001	0.0001	0.0001	0.0001	0.0001	0.0001	1	0	1	no	no
14145	0	chr1	+	143627202	143631234	ENSSSCT00000063177	4	2832	MSTRG.6303	ENSSSCG00000038208	0.0001	0.014043	0.0001	0.0001	0.0001	0.0001	47.4767	5.56915	1	up	no
70634	0	chr13	-	181322438	181928001	ENSSSCT00000061093	4	1590	MSTRG.30745	ENSSSCG00000034679	0.0001	0.0001	0.0001	0.0001	0.0001	0.0001	1	0	1	no	no
231209	0	chr8	+	46865920	46919752	ENSSSCT00000039323	4	1035	MSTRG.100315	ENSSSCG00000039268	0.0001	0.0001	0.0001	0.0001	0.0001	0.0001	1	0	1	no	no
123758	0	chr18	-	52016357	52024892	ENSSSCT00000061728	5	2509	ENSSSCG00000031164	ENSSSCG00000031164	0.0001	0.0001	0.0001	0.0001	0.0001	0.0001	1	0	1	no	no
213500	0	chr7	+	14318595	14633357	ENSSSCT00000050925	6	5352	MSTRG.92190	ENSSSCG00000037166	0.0001	0.0001	0.0001	0.0001	0.0001	0.0001	1	0	1	no	no
167168	0	chr4	+	70518311	70530223	ENSSSCT00000037195	5	1399	MSTRG.72605	ENSSSCG00000039702	0.0001	0.0001	0.041319	0.0001	0.0001	0.0001	138.397	7.11267	1	up	no
206843	0	chr6	+	124034968	124208825	ENSSSCT00000043114	6	2847	MSTRG.89321	ENSSSCG00000031460	0.0001	0.0001	0.0001	0.0001	0.0001	0.0001	1	0	1	no	no
155086	0	chr3	-	82585440	82771712	ENSSSCT00000043469	9	1531	MSTRG.67144	ENSSSCG00000038456	0.013991	0.0001	0.0001	0.0001	0.0001	0.0001	47.3033	5.56387	1	up	no
206869	0	chr6	-	125354757	125493965	ENSSSCT00000051432	5	1924	MSTRG.89346	ENSSSCG00000038382	0.0001	0.0001	0.0001	0.0001	0.0001	0.0001	1	0	1	no	no
213020	0	chr7	-	10448501	10453759	ENSSSCT00000057220	4	1931	MSTRG.92025	ENSSSCG00000036638	0.0001	0.0001	0.0001	0.0001	0.0001	0.039533	0.0075504	-7.04923	1	down	no
90176	0	chr15	-	6222423	6266771	ENSSSCT00000039872	4	528	MSTRG.39240	ENSSSCG00000036561	0.0001	0.0001	0.0001	0.0001	0.0001	0.0001	1	0	1	no	no
144006	0	chr3	-	72251	140482	ENSSSCT00000047046	14	1562	MSTRG.62174	ENSSSCG00000037652	0.0001	0.0001	0.036716	0.109987	0.0001	0.067914	0.207392	-2.26957	1	down	no
224952	0	chr7	-	99468560	99494406	ENSSSCT00000059372	4	644	MSTRG.97154	ENSSSCG00000035396	0.0001	0.0001	0.0001	0.0001	0.0001	0.0001	1	0	1	no	no
42959	0	chr12	+	3698864	3705678	ENSSSCT00000045534	4	1869	MSTRG.19069	ENSSSCG00000033455	0.0001	0.0001	0.0001	0.0001	0.235235	0.019968	0.00117507	-9.73303	1	down	no
137713	0	chr2	+	95824295	95866237	ENSSSCT00000051073	5	558	MSTRG.59962	ENSSSCG00000038476	0.0001	0.0001	0.0001	0.0001	0.0001	0.0001	1	0	1	no	no
27750	0	chr10	-	8559281	8946372	ENSSSCT00000049318	10	1820	MSTRG.12170	ENSSSCG00000038539	0.0001	0.0001	0.0001	0.0001	0.0001	0.04155	0.00718563	-7.12067	1	down	no
155784	0	chr3	-	90400265	90419486	ENSSSCT00000045746	4	426	MSTRG.67407	ENSSSCG00000039096	0.0001	0.0001	0.0001	0.0001	0.0001	0.0001	1	0	1	no	no
349	0	chr1	-	2774647	2782990	ENSSSCT00000047024	4	2957	MSTRG.177	ENSSSCG00000036448	0.272566	0.210675	0.229335	0.092605	0.355341	0.126117	1.24129	0.311835	1	up	no
217962	0	chr7	+	45015518	45275923	ENSSSCT00000042525	5	927	MSTRG.94003	ENSSSCG00000035274	0.0001	0.0001	0.0001	0.0001	0.0001	0.0001	1	0	1	no	no
222964	0	chr7	+	81682254	81888144	ENSSSCT00000065253	4	3261	MSTRG.96176	ENSSSCG00000038741	0.0001	0.0001	0.0001	0.0001	0.0001	0.0001	1	0	1	no	no
70530	0	chr13	-	179508931	179562929	ENSSSCT00000059094	8	1090	MSTRG.30511	ENSSSCG00000038495	0.0001	0.0001	0.0001	0.0001	0.0001	0.0001	1	0	1	no	no
176023	0	chr5	-	3405618	3436174	ENSSSCT00000059769	4	1649	MSTRG.76294	ENSSSCG00000035352	0.0001	0.0001	0.0001	0.0001	0.0001	0.0001	1	0	1	no	no
163901	0	chr4	+	34440317	34460644	ENSSSCT00000062152	4	1825	MSTRG.71072	ENSSSCG00000039382	0.0486	0.0001	0.0001	0.0001	0.167271	0.0001	0.291394	-1.77896	1	down	no
155825	0	chr3	-	91183454	91239012	ENSSSCT00000037231	4	4340	MSTRG.67414	ENSSSCG00000031079	0.0001	0.0001	0.0001	0.0001	0.0001	0.0001	1	0	1	no	no
36553	0	chr11	+	9913075	10135147	ENSSSCT00000040594	6	2009	MSTRG.15897	ENSSSCG00000038414	0.0001	0.0001	0.040966	0.149912	0.0001	0.0001	0.274235	-1.86651	1	down	no
135249	0	chr2	+	77977669	78009290	ENSSSCT00000038404	4	1872	MSTRG.59057	ENSSSCG00000039815	0.0001	0.0001	0.0001	0.0001	0.0001	0.0001	1	0	1	no	no
103309	0	chr16	-	17978551	17983966	ENSSSCT00000064785	4	2327	MSTRG.45410	ENSSSCG00000040251	0.0001	0.0001	0.0001	0.183188	0.0001	0.0001	0.00163588	-9.25572	1	down	no
5340	0	chr1	+	56184771	56274861	ENSSSCT00000043574	5	5005	MSTRG.2612	ENSSSCG00000038663	0.125732	0.0001	0.0001	0.0001	0.014681	0.0001	8.4626	3.0811	1	up	no
6277	0	chr1	-	67040173	67110910	ENSSSCT00000050522	4	429	MSTRG.3001	ENSSSCG00000031404	0.0001	0.0001	0.0001	0.0001	0.0001	0.0001	1	0	1	no	no
18500	0	chr1	+	187762655	187952751	ENSSSCT00000064312	4	1142	MSTRG.8118	ENSSSCG00000033445	0.0001	0.0001	0.0001	0.0001	0.0001	0.0001	1	0	1	no	no
44879	0	chr12	-	16418630	16442927	ENSSSCT00000038717	16	1497	MSTRG.19862	ENSSSCG00000038464	0.0001	0.0001	0.0001	0.0001	0.0001	0.0001	1	0	1	no	no
48939	0	chr12	-	41501986	41505636	ENSSSCT00000057567	4	1095	ENSSSCG00000038687	ENSSSCG00000038687	0.0001	0.0001	0.0001	0.0001	0.0001	0.0001	1	0	1	no	no
246789	0	chr9	-	55006008	55071508	ENSSSCT00000064541	5	856	MSTRG.106918	ENSSSCG00000035237	0.0001	0.0001	0.0001	0.0001	0.0001	0.0001	1	0	1	no	no
20165	0	chr1	+	207504016	207552227	ENSSSCT00000040410	6	1480	MSTRG.8859	ENSSSCG00000039753	0.0001	0.0001	0.0001	0.0001	0.0001	0.0001	1	0	1	no	no
211652	0	chr6	-	170291679	170299268	ENSSSCT00000053420	4	2765	MSTRG.91372	ENSSSCG00000040760	0.0001	0.154726	0.0001	0.0001	0.0001	0.0001	516.42	9.0124	1	up	no
167986	0	chr4	-	79322942	79328061	ENSSSCT00000039920	6	1297	ENSSSCG00000032052	ENSSSCG00000032052	0.0001	0.0001	0.0001	0.0001	0.0001	0.0001	1	0	1	no	no
258424	0	chrX	+	32219917	32331456	ENSSSCT00000054446	11	2664	MSTRG.111541	ENSSSCG00000032421	0.0001	0.0001	0.0001	0.0001	0.0001	0.0001	1	0	1	no	no
149941	0	chr3	-	39261903	39264019	ENSSSCT00000049770	4	1102	MSTRG.64685	ENSSSCG00000036096	0.046981	0.0001	0.0001	0.0001	0.104866	0.0001	0.449061	-1.15502	1	down	no
151492	0	chr3	-	48617909	48648331	ENSSSCT00000041579	7	4914	MSTRG.65383	ENSSSCG00000038228	0.0001	0.0001	0.0001	0.0001	0.0001	0.0001	1	0	1	no	no
100872	0	chr15	-	124946377	124959572	ENSSSCT00000053112	4	1825	ENSSSCG00000032296	ENSSSCG00000032296	0.0001	0.0001	0.0001	0.032957	0.0001	0.0001	0.00904786	-6.78821	1	down	no
168300	0	chr4	+	82125992	82145079	ENSSSCT00000053234	4	2198	MSTRG.73194	ENSSSCG00000036538	0.0001	0.0001	0.0001	0.0001	0.0001	0.0001	1	0	1	no	no
120709	0	chr18	-	22339155	22629103	ENSSSCT00000045050	4	4415	MSTRG.53054	ENSSSCG00000037665	0.0001	0.019783	0.006728	0.026117	0.0001	0.083374	0.242821	-2.04203	1	down	no
34728	0	chr10	+	66741325	66971746	ENSSSCT00000062744	9	2449	MSTRG.15210	ENSSSCG00000036117	0.0001	0.038549	0.0001	0.0001	0.0001	0.0001	129.163	7.01305	1	up	no
29572	0	chr10	-	22579841	22649479	ENSSSCT00000050323	10	2094	MSTRG.13022	ENSSSCG00000040123	0.0001	0.0001	0.0001	0.001045	0.220006	0.025924	0.0012147	-9.68519	1	down	no
15322	0	chr1	+	159665706	159792027	ENSSSCT00000042012	6	886	MSTRG.6916	ENSSSCG00000034988	0.030013	0.0001	0.0001	0.0001	0.0001	0.0001	100.71	6.65406	1	up	no
122878	0	chr18	+	45953756	45976219	ENSSSCT00000052811	4	1111	MSTRG.53737	ENSSSCG00000033943	0.0001	0.0001	0.0001	0.0001	0.0001	0.0001	1	0	1	no	no
136316	0	chr2	-	83380587	83621208	ENSSSCT00000041666	4	2454	MSTRG.59447	ENSSSCG00000040250	0.0001	0.002493	0.0001	0.025045	0.0001	0.0001	0.106675	-3.22871	1	down	no
123838	0	chr18	+	52995077	53002214	ENSSSCT00000051609	4	2569	MSTRG.54204	ENSSSCG00000034662	0.0001	0.0001	0.0001	0.0001	0.0001	0.0001	1	0	1	no	no
255167	0	chr9	+	133645033	133652286	ENSSSCT00000050966	4	1373	MSTRG.110222	ENSSSCG00000031285	0.0001	0.0001	0.0001	0.0001	0.0001	0.0001	1	0	1	no	no
245712	0	chr9	+	46682876	46685645	ENSSSCT00000044260	4	2012	MSTRG.106367	ENSSSCG00000036265	0.0001	0.0001	0.0001	0.0001	0.0001	0.10441	0.00286779	-8.44584	1	down	no
20200	0	chr1	-	208140159	208180014	ENSSSCT00000045941	4	1744	MSTRG.8888	ENSSSCG00000040228	0.0001	0.0001	0.0001	0.0001	0.0001	0.0001	1	0	1	no	no
62035	0	chr13	+	88215431	88365945	ENSSSCT00000043594	4	3263	MSTRG.26932	ENSSSCG00000034422	0.0001	0.167565	0.0001	0.0001	0.0001	0.0001	559.217	9.12726	1	up	no
16422	0	chr1	-	167575790	167781222	ENSSSCT00000046559	7	2641	MSTRG.7385	ENSSSCG00000037389	0.0001	0.0001	0.0001	0.0001	0.0001	0.0001	1	0	1	no	no
181240	0	chr5	-	39469512	39526428	ENSSSCT00000046536	4	1093	MSTRG.78498	ENSSSCG00000040544	0.0001	0.0001	0.0001	0.0001	0.0001	0.0001	1	0	1	no	no
32956	0	chr10	-	50260663	50268887	ENSSSCT00000053352	4	4653	MSTRG.14371	ENSSSCG00000031978	0.090825	0.0001	0.030569	0.050296	0.0001	0.0001	2.40601	1.26664	1	up	no
40474	0	chr11	-	60378058	60409823	ENSSSCT00000056207	4	1761	MSTRG.17874	ENSSSCG00000038699	0.0001	0.0001	0.0001	0.0001	0.0001	0.0001	1	0	1	no	no
148699	0	chr3	-	28896126	28914765	ENSSSCT00000051883	4	1007	MSTRG.64177	ENSSSCG00000036428	0.0001	0.0001	0.0001	0.0001	0.0001	0.0001	1	0	1	no	no
207481	0	chr6	-	134829131	135056872	ENSSSCT00000064429	4	4517	MSTRG.89630	ENSSSCG00000032520	0.0001	0.0001	0.0001	0.035832	0.0001	0.0001	0.00832593	-6.90817	1	down	no
807	0	chr1	-	8168887	8178575	ENSSSCT00000059927	4	940	MSTRG.473	ENSSSCG00000035342	0.0001	0.0001	0.0001	0.0001	0.0001	0.0001	1	0	1	no	no
257874	0	chrX	-	23449534	23506826	ENSSSCT00000063607	4	692	MSTRG.111368	ENSSSCG00000035137	0.0001	0.0001	0.0001	0.0001	0.0001	0.0001	1	0	1	no	no
43030	0	chr12	-	4238196	4249964	ENSSSCT00000047026	4	1697	ENSSSCG00000035507	ENSSSCG00000035507	0.0001	0.0001	0.0001	0.0001	0.0001	0.0001	1	0	1	no	no
43889	0	chr12	+	8402196	8540383	ENSSSCT00000036938	4	5851	MSTRG.19519	ENSSSCG00000033537	0.0001	0.0001	0.0001	0.0001	0.0001	0.014352	0.0206157	-5.60011	1	down	no
144516	0	chr3	+	3996877	4010579	ENSSSCT00000046823	5	1437	MSTRG.62417	ENSSSCG00000033217	0.0001	0.0001	0.0001	0.0001	0.116917	0.053689	0.00175741	-9.15234	1	down	no
216515	0	chr7	+	33125695	33128459	ENSSSCT00000037101	4	1559	MSTRG.93343	ENSSSCG00000040672	0.0001	0.0001	0.0001	0.0001	0.115901	0.257595	0.000803006	-10.2823	1	down	no
43062	0	chr12	+	4535650	4593526	ENSSSCT00000063435	4	1615	MSTRG.19148	ENSSSCG00000033293	0.0001	0.0001	0.0001	0.0001	0.061422	0.0001	0.00486839	-7.68234	1	down	no
189091	0	chr6	+	4660531	4668003	ENSSSCT00000062310	4	4887	ENSSSCG00000040925	ENSSSCG00000040925	0.048682	0.0001	0.0001	0.0001	0.071214	0.0001	0.684488	-0.546904	1	down	no
89415	0	chr14	+	139115259	139370367	ENSSSCT00000064750	4	1958	MSTRG.38922	ENSSSCG00000036631	0.0001	0.0001	0.0001	0.063322	0.047591	0.040149	0.00198594	-8.97596	1	down	no
205551	0	chr6	-	107278748	107282210	ENSSSCT00000038071	4	1176	MSTRG.88616	ENSSSCG00000039279	0.0001	0.0001	0.0001	0.0001	0.0001	0.0001	1	0	1	no	no
265384	0	chrX	+	112058421	112103410	ENSSSCT00000064117	4	3201	MSTRG.115067	ENSSSCG00000035272	0.0001	0.0001	0.0001	0.0001	0.0001	0.0001	1	0	1	no	no
138584	0	chr2	+	104927171	105003398	ENSSSCT00000042978	4	1393	MSTRG.60212	ENSSSCG00000035096	0.0001	0.0001	0.0001	0.0001	0.0001	0.0001	1	0	1	no	no
151679	0	chr3	-	50474168	50495558	ENSSSCT00000059428	4	1462	MSTRG.65504	ENSSSCG00000036710	0.0001	0.0001	0.0001	0.0001	0.0001	0.0001	1	0	1	no	no
39084	0	chr11	+	38626494	39222332	ENSSSCT00000056391	5	2758	MSTRG.17210	ENSSSCG00000031599	0.008375	0.0001	0.0001	0.0001	0.0001	0.0001	28.5833	4.8371	1	up	no
89418	0	chr14	+	139119942	139370367	ENSSSCT00000062751	4	1913	MSTRG.38922	ENSSSCG00000036631	0.0001	0.0001	0.0001	0.0001	0.0001	0.0001	1	0	1	no	no
210516	0	chr6	+	164027878	164034439	ENSSSCT00000066168	4	2513	MSTRG.90850	ENSSSCG00000035459	0.0001	0.0001	0.0001	0.0001	0.0001	0.0001	1	0	1	no	no
247893	0	chr9	+	66696501	66723911	ENSSSCT00000046899	6	4897	MSTRG.107522	ENSSSCG00000032017	0.0001	0.122993	0.0001	0.013265	0.0001	0.0001	9.14913	3.19363	1	up	no
228479	0	chr8	+	15482806	15987814	ENSSSCT00000066008	5	1195	MSTRG.99063	ENSSSCG00000031198	0.0001	0.0001	0.0001	0.0001	0.0001	0.0001	1	0	1	no	no
151493	0	chr3	-	48617911	48648340	ENSSSCT00000049656	8	5139	MSTRG.65383	ENSSSCG00000038228	0.0001	0.077225	0.0001	0.0001	0.0001	0.0001	258.083	8.01169	1	up	no
34727	0	chr10	+	66741291	66971746	ENSSSCT00000065146	8	2434	MSTRG.15210	ENSSSCG00000036117	0.0001	0.0001	0.0001	0.0001	0.0001	0.0001	1	0	1	no	no
214321	0	chr7	-	21173453	21183389	ENSSSCT00000057520	5	5137	MSTRG.92697	ENSSSCG00000035331	0.0001	0.0001	0.0001	0.049717	0.0001	0.0001	0.00600998	-7.37842	1	down	no
140790	0	chr2	-	127279958	127522152	ENSSSCT00000065694	4	1319	MSTRG.61007	ENSSSCG00000040936	0.0001	0.0001	0.0001	0.0001	0.0001	0.0001	1	0	1	no	no
216914	0	chr7	-	36630450	36635417	ENSSSCT00000053090	4	858	MSTRG.93569	ENSSSCG00000032274	0.0001	0.0001	0.0001	0.0001	0.0001	0.0001	1	0	1	no	no
243705	0	chr9	-	29035163	29088753	ENSSSCT00000059834	5	843	MSTRG.105478	ENSSSCG00000039906	0.0001	0.0001	0.0001	0.0001	0.0001	0.0001	1	0	1	no	no
99191	0	chr15	+	107416220	107434421	ENSSSCT00000060319	4	794	MSTRG.43056	ENSSSCG00000040137	0.0001	0.0001	0.0001	0.0001	0.0001	0.0001	1	0	1	no	no
255168	0	chr9	+	133654208	133660258	ENSSSCT00000054262	4	2606	MSTRG.110223	ENSSSCG00000033930	0.0001	0.0001	0.0001	0.0001	0.0001	0.0001	1	0	1	no	no
185139	0	chr5	+	73909240	73947405	ENSSSCT00000039862	4	2177	MSTRG.80197	ENSSSCG00000039286	0.0001	0.0001	0.0001	0.230131	0.0001	0.0001	0.00130247	-9.58453	1	down	no
16307	0	chr1	+	166925031	167002317	ENSSSCT00000043675	4	2073	MSTRG.7356	ENSSSCG00000040442	0.0001	0.0001	0.0001	0.0001	0.048335	0.0001	0.00618111	-7.33792	1	down	no
41381	0	chr11	+	69511284	69651155	ENSSSCT00000036943	4	837	MSTRG.18243	ENSSSCG00000036690	0.0001	0.0001	0.0001	0.0001	0.031125	0.268288	0.00100163	-9.96344	1	down	no
46910	0	chr12	-	25760427	25765682	ENSSSCT00000052248	4	539	MSTRG.20502	ENSSSCG00000036101	0.0001	0.0001	0.0001	0.0001	0.0001	0.0001	1	0	1	no	no
223831	0	chr7	-	92407506	92412117	ENSSSCT00000063347	4	485	ENSSSCG00000034839	ENSSSCG00000034839	0.0001	0.0001	0.0001	0.0001	0.0001	0.0001	1	0	1	no	no
211545	0	chr6	+	169221554	169402455	ENSSSCT00000065534	4	1060	MSTRG.91331	ENSSSCG00000033628	0.0001	0.0001	0.0001	0.0001	0.0001	0.0001	1	0	1	no	no
117389	0	chr17	-	62508516	62514847	ENSSSCT00000046210	4	1175	MSTRG.51458	ENSSSCG00000034454	0.0001	0.0001	0.0001	0.0001	0.0001	0.0001	1	0	1	no	no
93422	0	chr15	+	48796960	48835517	ENSSSCT00000064915	4	4312	MSTRG.40789	ENSSSCG00000040467	0.162091	0.054339	0.06084	0.177834	0.016576	0.084078	0.995626	-0.00632364	1	down	no
137768	0	chr2	+	96297437	96434978	ENSSSCT00000056775	4	1814	MSTRG.59916	ENSSSCG00000035571	0.178834	0.0001	0.208683	0.036171	0.099793	0.232466	1.05208	0.0732413	1	up	no
266189	0	chrX	+	121776899	121932076	ENSSSCT00000048121	10	5679	MSTRG.115509	ENSSSCG00000031801	0.0001	0.0001	0.0001	0.011554	0.0001	0.0001	0.0255232	-5.29205	1	down	no
350	0	chr1	-	2777467	2782990	ENSSSCT00000060513	4	3469	MSTRG.177	ENSSSCG00000036448	0.086586	0.0001	0.0001	0.0001	0.0001	0.0001	289.287	8.17636	1	up	no
75825	0	chr14	+	26611666	26621357	ENSSSCT00000055228	6	3002	MSTRG.33231	ENSSSCG00000040330	0.110389	0.0001	0.0001	0.0001	0.0001	0.0001	368.63	8.52603	1	up	no
253745	0	chr9	+	123602691	123611785	ENSSSCT00000053008	4	701	MSTRG.109657	ENSSSCG00000038516	0.0001	0.0001	0.0001	0.0001	0.0001	0.0001	1	0	1	no	no
161900	0	chr4	+	12596051	12631394	ENSSSCT00000046087	4	1575	MSTRG.70044	ENSSSCG00000033717	0.0001	0.0001	0.0001	0.0001	0.0001	0.0001	1	0	1	no	no
254470	0	chr9	+	129335939	129363763	ENSSSCT00000059597	4	766	MSTRG.109964	ENSSSCG00000040610	0.0001	0.0001	0.0001	0.0001	0.0001	0.0001	1	0	1	no	no
235829	0	chr8	+	97432154	97450700	ENSSSCT00000066266	4	1707	MSTRG.102329	ENSSSCG00000034939	0.0001	0.0001	0.0001	0.0001	0.0001	0.0001	1	0	1	no	no
64650	0	chr13	-	120073923	120091416	ENSSSCT00000059246	4	850	MSTRG.28116	ENSSSCG00000037596	0.0001	0.0001	0.0001	0.0001	0.0001	0.0001	1	0	1	no	no
246788	0	chr9	-	55005367	55061887	ENSSSCT00000041899	4	1356	MSTRG.106918	ENSSSCG00000035237	0.0001	0.0001	0.0001	0.0001	0.0001	0.0001	1	0	1	no	no
34361	0	chr10	-	64194825	64200487	ENSSSCT00000056553	4	1351	MSTRG.15001	ENSSSCG00000038601	0.0001	0.0001	0.0001	0.0001	0.0001	0.0001	1	0	1	no	no
6266	0	chr1	+	66896959	66971110	ENSSSCT00000041582	4	792	MSTRG.2992	ENSSSCG00000032685	0.0001	0.0001	0.0001	0.0001	0.0001	0.0001	1	0	1	no	no
136308	0	chr2	+	83262737	83425150	ENSSSCT00000060458	4	1809	MSTRG.59443	ENSSSCG00000033215	0.0001	0.060221	0.177829	0.0001	0.0001	0.053379	4.44484	2.15213	1	up	no
212120	0	chr7	-	2522668	2568459	ENSSSCT00000044552	4	3882	MSTRG.91600	ENSSSCG00000033701	0.0001	0.0001	0.0001	0.127098	0.07012	0.039038	0.00126981	-9.62117	1	down	no
173834	0	chr4	-	117112379	117268915	ENSSSCT00000057218	4	2784	MSTRG.75387	ENSSSCG00000040282	0.0001	0.0001	0.0001	0.023333	0.022954	0.082258	0.00233381	-8.7431	1	down	no
165000	0	chr4	-	43972838	44090927	ENSSSCT00000057142	4	611	MSTRG.71462	ENSSSCG00000035526	0.0001	0.0001	0.0001	0.0001	0.0001	0.0001	1	0	1	no	no
121863	0	chr18	-	36704947	36717073	ENSSSCT00000050464	4	2049	MSTRG.53322	ENSSSCG00000032793	0.0001	0.001796	0.0001	0.0001	0.0001	0.0001	6.65333	2.73408	1	up	no
207484	0	chr6	-	134946697	135056872	ENSSSCT00000053363	4	467	MSTRG.89630	ENSSSCG00000032520	0.0001	0.0001	0.0001	0.0001	0.0001	0.0001	1	0	1	no	no
210497	0	chr6	-	163619102	163624420	ENSSSCT00000038660	4	1695	ENSSSCG00000040219	ENSSSCG00000040219	0.0001	0.0001	0.0001	0.0001	0.282126	0.0001	0.0010626	-9.87818	1	down	no
121306	0	chr18	+	30192179	30233992	ENSSSCT00000052071	4	444	MSTRG.53125	ENSSSCG00000040829	0.0001	0.0001	0.0001	0.0001	0.0001	0.0001	1	0	1	no	no
31435	0	chr10	-	38241969	38299938	ENSSSCT00000058794	4	1422	MSTRG.13840	ENSSSCG00000032101	0.0001	0.0001	0.0001	0.0001	0.0001	0.0001	1	0	1	no	no
127751	0	chr2	-	18618271	18726355	ENSSSCT00000049986	4	698	MSTRG.55795	ENSSSCG00000038924	0.0001	0.0001	0.0001	0.0001	0.224764	0.0001	0.00133355	-9.55052	1	down	no
109884	0	chr17	+	2737649	3019300	ENSSSCT00000044136	4	2342	MSTRG.48099	ENSSSCG00000034065	0.0001	0.0001	0.0001	0.0001	0.0001	0.0001	1	0	1	no	no
4831	0	chr1	-	51369901	51429587	ENSSSCT00000044507	5	3343	MSTRG.2393	ENSSSCG00000035593	0.023294	0.011921	0.05089	0.054041	0.0001	0.030099	1.02214	0.0315916	1	up	no
100683	0	chr15	-	123222761	123234915	ENSSSCT00000064381	4	567	ENSSSCG00000033661	ENSSSCG00000033661	0.0001	0.0001	0.0001	0.0001	0.0001	0.0001	1	0	1	no	no
36135	0	chr11	-	6866623	6906338	ENSSSCT00000039623	5	2027	MSTRG.15651	ENSSSCG00000036846	0.0001	0.0001	0.0001	0.064741	0.0001	0.0001	0.00461958	-7.75802	1	down	no
250754	0	chr9	+	96415473	96463177	ENSSSCT00000055159	5	531	ENSSSCG00000040028	ENSSSCG00000040028	0.0001	0.0001	0.0001	0.0001	0.0001	0.0001	1	0	1	no	no
101594	0	chr15	+	133014490	133032001	ENSSSCT00000043729	5	4631	MSTRG.44355	ENSSSCG00000040169	0.024755	0.0001	0.0001	0.0001	0.0001	0.035533	0.698374	-0.517928	1	down	no
193641	0	chr6	-	43583375	43605028	ENSSSCT00000040900	5	1486	MSTRG.83685	ENSSSCG00000033874	0.325493	0.0001	0.0001	0.0001	0.13812	0.0001	2.35463	1.2355	1	up	no
155087	0	chr3	-	82585440	82946135	ENSSSCT00000037111	10	1395	MSTRG.67144	ENSSSCG00000038456	0.0001	0.0001	0.0001	0.0001	0.0001	0.0001	1	0	1	no	no
227222	0	chr8	+	527532	532400	ENSSSCT00000057445	4	1502	MSTRG.98214	ENSSSCG00000034251	0.041035	0.28066	0.0001	0.005594	0.0001	0.0001	55.5394	5.79544	1	up	no
83425	0	chr14	-	84556712	84793399	ENSSSCT00000058490	4	788	MSTRG.36340	ENSSSCG00000031127	0.0001	0.0001	0.118381	0.116298	0.0001	0.0001	1.01788	0.0255677	1	up	no
68155	0	chr13	-	148860405	148894721	ENSSSCT00000049171	4	360	MSTRG.29658	ENSSSCG00000037627	0.0001	0.0001	0.0001	0.128249	0.0001	0.0001	0.00233556	-8.74202	1	down	no
143159	0	chr2	-	145419449	145644372	ENSSSCT00000044976	5	713	MSTRG.61859	ENSSSCG00000036344	0.0001	0.0001	0.0001	0.0001	0.0001	0.0001	1	0	1	no	no
185950	0	chr5	+	80549280	80559675	ENSSSCT00000050497	4	2053	MSTRG.80534	ENSSSCG00000033064	0.0001	0.0001	0.0001	0.0001	0.0001	0.0001	1	0	1	no	no
138053	0	chr2	-	99884949	100444468	ENSSSCT00000058562	5	5355	MSTRG.60118	ENSSSCG00000036104	0.0001	0.04134	0.0001	0.0001	0.0001	0.0001	138.467	7.11339	1	up	no
107764	0	chr16	-	58719879	59407274	ENSSSCT00000056437	4	4317	MSTRG.47152	ENSSSCG00000036719	0.0001	0.0001	0.0001	0.0001	0.0001	0.0001	1	0	1	no	no
61542	0	chr13	+	82485587	82547810	ENSSSCT00000049792	10	6193	MSTRG.26772	ENSSSCG00000040019	0.0001	0.036644	0.000565	0.010595	0.012108	0.012418	1.0623	0.0871898	1	up	no
151050	0	chr3	+	44827899	45026074	ENSSSCT00000040867	6	2316	MSTRG.65163	ENSSSCG00000035273	0.0001	0.0001	0.0001	0.025597	0.20478	0.0001	0.00130165	-9.58544	1	down	no
226801	0	chr7	+	118716940	118749135	ENSSSCT00000058679	5	2557	ENSSSCG00000040662	ENSSSCG00000040662	0.0001	0.0001	0.0001	0.0001	0.0001	0.0001	1	0	1	no	no
169647	0	chr4	+	92517898	92535787	ENSSSCT00000050109	5	1822	ENSSSCG00000035416	ENSSSCG00000035416	0.0001	0.0001	0.0001	0.0001	0.0001	0.0001	1	0	1	no	no
122879	0	chr18	+	45954184	45981843	ENSSSCT00000057750	5	3688	MSTRG.53737	ENSSSCG00000033943	0.0001	0.0001	0.0001	0.0001	0.0001	0.0001	1	0	1	no	no
120510	0	chr18	-	20141472	20149094	ENSSSCT00000061011	5	2466	MSTRG.52760	ENSSSCG00000036149	0.0001	0.0001	0.0001	0.0001	0.108571	0.0001	0.00275809	-8.50212	1	down	no
160754	0	chr4	+	940773	944663	ENSSSCT00000037621	4	1095	MSTRG.69474	ENSSSCG00000032483	0.0001	0.0001	0.0001	0.0001	0.0001	0.0001	1	0	1	no	no
44873	0	chr12	-	16373726	16418238	ENSSSCT00000051832	14	1157	MSTRG.19857	ENSSSCG00000034856	0.0001	0.0001	0.0001	0.0001	0.086601	0.030183	0.00256665	-8.6059	1	down	no
198005	0	chr6	-	59240251	59254652	ENSSSCT00000046345	5	2854	MSTRG.85223	ENSSSCG00000032594	0.0001	0.0001	0.0001	0.0001	0.0001	0.0001	1	0	1	no	no
204802	0	chr6	+	100275793	100288065	ENSSSCT00000058797	4	2922	MSTRG.88113	ENSSSCG00000031587	0.0001	0.0001	0.0001	0.0001	0.0001	0.0001	1	0	1	no	no
137712	0	chr2	+	95824275	95866305	ENSSSCT00000051358	6	746	MSTRG.59962	ENSSSCG00000038476	0.0001	0.279646	0.0001	0.0001	0.0001	0.0001	932.82	9.86545	1	up	no
166890	0	chr4	+	67844514	67847924	ENSSSCT00000054682	5	681	MSTRG.72731	ENSSSCG00000039639	1.89312	0.03909	1.2465	1.30814	0.684171	1.29679	0.966438	-0.0492505	1	down	no
141394	0	chr2	+	133340409	133419728	ENSSSCT00000056706	4	864	MSTRG.61266	ENSSSCG00000034342	0.0001	0.0001	0.0001	0.0001	0.0001	0.0001	1	0	1	no	no
65856	0	chr13	-	131098272	131125504	ENSSSCT00000040987	4	2675	MSTRG.28650	ENSSSCG00000039561	0.0001	0.0001	0.0001	0.0001	0.0001	0.052531	0.00568925	-7.45755	1	down	no
70531	0	chr13	-	179508931	179578118	ENSSSCT00000037207	8	1260	MSTRG.30511	ENSSSCG00000038495	0.0001	0.0001	0.0001	0.0001	0.0001	0.0001	1	0	1	no	no
27996	0	chr10	-	11009040	11313886	ENSSSCT00000060605	7	3208	MSTRG.12333	ENSSSCG00000037997	0.0001	0.0001	0.0001	0.0001	0.125352	0.053158	0.00167964	-9.21763	1	down	no
233686	0	chr8	-	74174452	74217729	ENSSSCT00000043577	4	663	ENSSSCG00000035654	ENSSSCG00000035654	0.0001	0.0001	0.0001	0.0001	0.0001	0.0001	1	0	1	no	no
183290	0	chr5	+	61703680	61715518	ENSSSCT00000039041	5	2853	ENSSSCG00000037074	ENSSSCG00000037074	0.0001	0.0001	0.0001	0.0001	0.0001	0.0001	1	0	1	no	no
36578	0	chr11	-	10463672	10575390	ENSSSCT00000061435	6	2360	MSTRG.15905	ENSSSCG00000035092	0.0001	0.0001	0.0001	0.013809	0.115723	0.106026	0.00127357	-9.6169	1	down	no
105359	0	chr16	-	37101153	37176079	ENSSSCT00000040455	4	1556	MSTRG.46327	ENSSSCG00000035160	0.0001	0.0001	0.0001	0.0001	0.0001	0.0001	1	0	1	no	no
5331	0	chr1	+	56092544	56271772	ENSSSCT00000045603	4	2246	MSTRG.2612	ENSSSCG00000038663	0.0001	0.0001	0.0001	0.0001	0.0001	0.0001	1	0	1	no	no
52780	0	chr12	+	61545330	61552371	ENSSSCT00000065517	5	3605	MSTRG.23254	ENSSSCG00000033707	0.0001	0.0001	0.0001	0.0001	0.0001	0.0001	1	0	1	no	no
167137	0	chr4	-	69940392	69974892	ENSSSCT00000048229	4	2750	MSTRG.72541	ENSSSCG00000040677	0.0001	0.0001	0.0001	0.0001	0.097648	0.0001	0.00306598	-8.34944	1	down	no
47396	0	chr12	-	30975063	31085020	ENSSSCT00000051878	5	1298	MSTRG.20842	ENSSSCG00000034257	0.0001	0.0001	0.0001	0.0001	0.0001	0.0001	1	0	1	no	no
27997	0	chr10	+	11014225	11034053	ENSSSCT00000040543	5	2948	MSTRG.12334	ENSSSCG00000033745	0.0001	0.0001	0.0001	0.0001	0.0001	0.0001	1	0	1	no	no
121614	0	chr18	+	33193119	33196903	ENSSSCT00000047185	4	1688	MSTRG.53204	ENSSSCG00000036020	0.0001	0.0001	0.0001	0.0001	0.0001	0.0001	1	0	1	no	no
233287	0	chr8	-	71491306	71499725	ENSSSCT00000059583	6	1039	MSTRG.101290	ENSSSCG00000031708	0.0001	0.26853	0.0001	0.0001	0.0001	0.0001	895.767	9.80698	1	up	no
13687	0	chr1	-	137801653	137827081	ENSSSCT00000059679	4	1126	MSTRG.5972	ENSSSCG00000039118	0.0001	0.0001	0.0001	0.0001	0.0001	0.0001	1	0	1	no	no
122883	0	chr18	+	45975574	45981836	ENSSSCT00000054677	4	5148	MSTRG.53737	ENSSSCG00000033943	0.0001	0.024256	0.0001	0.0001	0.0001	0.0001	81.52	6.34908	1	up	no
255752	0	chrX	-	3104444	3239711	ENSSSCT00000059768	4	1004	MSTRG.110623	ENSSSCG00000037996	0.0001	0.0001	0.0001	0.0001	0.0001	0.0001	1	0	1	no	no
118	0	chr1	-	919554	924549	ENSSSCT00000051384	4	3135	ENSSSCG00000035661	ENSSSCG00000035661	0.065468	0.0001	0.0001	0.0001	0.0001	0.0001	218.893	7.77408	1	up	no
121113	0	chr18	+	27856577	28014521	ENSSSCT00000059256	4	345	MSTRG.52954	ENSSSCG00000035981	0.0001	0.0001	0.0001	0.0001	0.0001	0.0001	1	0	1	no	no
212666	0	chr7	+	7608189	7635391	ENSSSCT00000038143	8	2068	MSTRG.91868	ENSSSCG00000035032	0.0001	0.0001	0.0001	0.0001	0.0001	0.0001	1	0	1	no	no
144349	0	chr3	+	2360839	2366379	ENSSSCT00000049975	4	1278	ENSSSCG00000033282	ENSSSCG00000033282	0.0001	0.0001	0.0001	0.0001	0.0001	0.0001	1	0	1	no	no
223139	0	chr7	-	85697269	85715208	ENSSSCT00000040397	4	1925	MSTRG.96249	ENSSSCG00000034247	0.0001	0.0001	0.0001	0.0001	0.0001	0.0001	1	0	1	no	no
46563	0	chr12	-	23982233	23984582	ENSSSCT00000066044	4	1257	MSTRG.21189	ENSSSCG00000035536	0.0001	0.0001	0.0001	0.0001	0.0001	0.0001	1	0	1	no	no
98469	0	chr15	+	102526616	102561326	ENSSSCT00000048713	4	1822	MSTRG.42873	ENSSSCG00000040152	0.0001	0.045792	0.0001	0.0001	0.0001	0.0001	153.307	7.26028	1	up	no
65849	0	chr13	-	131036951	131067815	ENSSSCT00000046233	4	1843	MSTRG.28631	ENSSSCG00000038441	0.153279	0.232061	0.308186	0.251884	0.240966	0.201888	0.998255	-0.00251904	1	down	no
16421	0	chr1	-	167575417	167781197	ENSSSCT00000042394	10	3377	MSTRG.7385	ENSSSCG00000037389	0.0001	0.0001	0.0001	0.0001	0.0001	0.0001	1	0	1	no	no
28905	0	chr10	-	16943885	16965607	ENSSSCT00000046094	4	4489	MSTRG.12698	ENSSSCG00000035431	0.0001	0.0001	0.0001	0.0001	0.0001	0.0001	1	0	1	no	no
123200	0	chr18	+	47796172	47811834	ENSSSCT00000036872	4	1030	MSTRG.53836	ENSSSCG00000038124	0.0001	0.0001	0.0001	0.0001	0.0001	0.0001	1	0	1	no	no
160173	0	chr3	-	129586315	129612836	ENSSSCT00000042244	4	2981	MSTRG.69230	ENSSSCG00000033103	0.022306	0.0001	0.029442	0.0001	0.0001	0.0001	172.827	7.43318	1	up	no
84550	0	chr14	-	96622430	97038967	ENSSSCT00000046370	5	1875	MSTRG.36783	ENSSSCG00000036144	0.328369	0.0001	0.0001	0.0001	0.0001	0.0001	1095.23	10.097	1	up	no
169834	0	chr4	+	93660534	93670066	ENSSSCT00000037777	4	6267	MSTRG.73900	ENSSSCG00000036884	0.0001	0.0001	0.0001	0.0001	0.0001	0.0001	1	0	1	no	no
99493	0	chr15	-	110208531	110247424	ENSSSCT00000050233	4	925	MSTRG.43253	ENSSSCG00000039039	0.0001	0.0001	0.0001	0.0001	0.0001	0.0001	1	0	1	no	no
71	0	chr1	+	470506	475345	ENSSSCT00000052221	4	1876	ENSSSCG00000035944	ENSSSCG00000035944	0.0001	0.0001	0.0001	0.0001	0.0001	0.0001	1	0	1	no	no
174377	0	chr4	+	122648447	122792723	ENSSSCT00000043536	6	4926	MSTRG.75645	ENSSSCG00000039531	0.0001	0.0001	0.0001	0.0001	0.0001	0.0001	1	0	1	no	no
160110	0	chr3	+	127890856	127939869	ENSSSCT00000050593	7	5525	ENSSSCG00000031948	ENSSSCG00000031948	0.0001	0.0001	0.0001	0.0001	0.0001	0.0001	1	0	1	no	no
254689	0	chr9	+	130915700	130919520	ENSSSCT00000064854	4	2819	MSTRG.110036	ENSSSCG00000037796	0.0001	0.460721	0.0001	0.0001	0.0001	0.0001	1536.4	10.5853	1	up	no

## Sheet: Novel lncRNAs
t_id	class_code	chr	strand	start	end	t_name	num_exons	length	gene_id	gene_name	FPKM.VZ_B_1	FPKM.VZ_B_2	FPKM.VZ_B_3	FPKM.FZ_B_1	FPKM.FZ_B_2	FPKM.FZ_B_3	fc	log2(fc)	pval	regulation	significant
249263	u	chr9	+	80333765	80400312	MSTRG.108050.1	2	272	MSTRG.108050	.	156.902	371.282	209.091	0.0001	0.0001	0.0001	2.45758e+06	21.2288	7.23693e-10	up	yes
154772	o	chr3	+	79950647	79994186	MSTRG.67043.4	2	262	MSTRG.67043	FAM161A	0.0001	0.0001	0.0001	8.95608	9.31257	10.0914	1.05783e-05	-16.5285	4.2066e-06	down	yes
17412	o	chr1	+	179614690	179686627	MSTRG.7759.2	3	529	MSTRG.7759	KLHDC2	17.9797	658.248	0.10559	0.0001	0.0001	0.0001	2.25444e+06	21.1043	4.22894e-06	up	yes
94107	i	chr15	+	57437720	57441191	MSTRG.41174.2	2	243	MSTRG.41174	PLEKHB2	13.1989	13.8929	7.64514	0.0001	0.0001	0.0001	115790	16.8211	4.4939e-06	up	yes
64965	u	chr13	+	122179615	122186965	MSTRG.28283.2	2	225	MSTRG.28283	.	0.0001	0.0001	0.0001	14.645	52.1689	38.5499	2.84728e-06	-18.422	4.50479e-06	down	yes
94103	i	chr15	+	57432116	57441192	MSTRG.41174.1	2	241	MSTRG.41174	PLEKHB2	0.0001	0.0001	0.0001	10.7451	8.6806	15.4114	8.6115e-06	-16.8253	5.08027e-06	down	yes
41550	u	chr11	+	71227106	71243853	MSTRG.18400.1	2	460	MSTRG.18400	.	8.62194	6.79935	3.99564	0.0001	0.0001	0.0001	64723.1	15.982	5.09922e-06	up	yes
192623	x	chr6	+	31877757	31945487	MSTRG.83160.1	2	244	MSTRG.83160	CHD9	8.25984	10.5169	10.7302	0.0001	0.0001	0.0001	98356.5	16.5857	5.14033e-06	up	yes
6797	x	chr1	+	73296538	73320970	MSTRG.3255.7	2	260	MSTRG.3255	PDSS2	0.0001	0.0001	0.0001	22.7568	18.6385	18.5094	5.00796e-06	-17.6073	5.18655e-06	down	yes
51177	x	chr12	-	52403829	52416886	MSTRG.22597.2	4	1089	MSTRG.22597	ALOX15	0.0001	0.0001	0.0001	1.92172	2.6536	3.86132	3.55592e-05	-14.7794	5.18936e-06	down	yes
136040	i	chr2	+	81913235	81924504	MSTRG.59350.3	2	239	MSTRG.59350	HRH2	18.2942	19.4479	7.66637	0.0001	0.0001	0.0001	151362	17.2076	5.3396e-06	up	yes
113561	o	chr17	+	36362995	36405406	MSTRG.49828.1	2	278	MSTRG.49828	DNMT3B	39.6485	31.8827	11.1538	0.0001	0.0001	0.0001	275617	18.0723	6.10039e-06	up	yes
125792	o	chr2	+	8055037	8103282	MSTRG.55108.1	4	352	MSTRG.55108	MACROD1	3.54462	10.0347	8.60885	0.0001	0.0001	0.0001	73960.6	16.1745	6.34466e-06	up	yes
261430	i	chrX	+	64548866	64549448	MSTRG.113216.4	2	234	MSTRG.113216	ENSSSCG00000032946	76.0069	9.41096	36.2357	0.0001	0.0001	0.0001	405512	18.6294	6.77392e-06	up	yes
146435	i	chr3	-	14254948	14257970	MSTRG.63220.1	2	1507	MSTRG.63220	ENSSSCG00000035984	0.0001	0.0001	0.0001	2.43281	0.648705	1.81461	6.12729e-05	-13.9944	7.06398e-06	down	yes
51609	x	chr12	+	53417701	53447749	MSTRG.22963.1	2	214	MSTRG.22963	CTC1	0.0001	0.0001	0.0001	38.1311	11.4679	39.5076	3.36675e-06	-18.1802	7.46478e-06	down	yes
211021	i	chr6	+	166822661	166868155	MSTRG.91031.1	2	254	MSTRG.91031	ENSSSCG00000006963	0.0001	0.0001	0.0001	2.55695	68.5017	68.3844	2.15142e-06	-18.8263	7.52189e-06	down	yes
34949	i	chr10	-	68627529	68630391	MSTRG.15340.1	2	2722	MSTRG.15340	LARP4B	0.0001	0.0001	0.0001	0.416102	0.700748	1.34616	0.000121802	-13.0032	7.61617e-06	down	yes
85617	o	chr14	-	106626947	106698120	MSTRG.37124.1	2	251	MSTRG.37124	ENSSSCG00000010491	0.0001	0.0001	0.0001	5.38101	10.1391	7.96784	1.27725e-05	-16.2566	7.83494e-06	down	yes
271	x	chr1	-	2147553	2161564	MSTRG.183.2	2	277	MSTRG.183	ENSSSCG00000004024	0.0001	0.0001	0.0001	10.5984	5.11804	5.93826	1.38538e-05	-16.1394	7.90736e-06	down	yes
104165	o	chr16	+	26683244	26692284	MSTRG.45818.1	2	245	MSTRG.45818	C5orf51	0.0001	0.0001	0.0001	40.4566	11.682	16.3279	4.38171e-06	-17.8001	8.07948e-06	down	yes
71731	o	chr13	+	196870442	196898924	MSTRG.31182.2	2	270	MSTRG.31182	IL10RB	0.0001	0.0001	0.0001	6.03344	22.9916	75.3042	2.87551e-06	-18.4078	8.13162e-06	down	yes
189279	i	chr6	.	6863012	6864689	MSTRG.81766.1	1	1678	MSTRG.81766	CMIP	0.0001	0.0001	0.0001	0.553962	2.45957	1.53466	6.59604e-05	-13.888	8.91167e-06	down	yes
205825	u	chr6	+	109439184	109440210	MSTRG.88794.1	2	287	MSTRG.88794	.	28.2947	7.06192	6.84068	0.0001	0.0001	0.0001	140658	17.1018	1.02076e-05	up	yes
223861	u	chr7	-	92662682	92677564	MSTRG.96675.4	5	1272	MSTRG.96675	.	5.3184	1.13853	4.79869	0.0001	0.0001	0.0001	37518.8	15.1953	1.16475e-05	up	yes
223077	u	chr7	+	84673940	84674197	MSTRG.96231.1	1	258	MSTRG.96231	.	0.0001	0.0001	0.0001	23.0865	3.43521	7.52624	8.8111e-06	-16.7922	1.21609e-05	down	yes
177986	o	chr5	+	15557962	15620445	MSTRG.77218.4	2	242	MSTRG.77218	PRPF40B	21.6973	3.31417	6.60259	0.0001	0.0001	0.0001	105380	16.6852	1.48231e-05	up	yes
103714	o	chr16	+	21895702	21915035	MSTRG.45604.2	2	268	MSTRG.45604	SLC1A3	7.65867	42.563	4.58488	0.0001	0.0001	0.0001	182688	17.479	1.56634e-05	up	yes
242259	o	chr9	+	16231261	16324331	MSTRG.104900.1	2	250	MSTRG.104900	RF00026	0.0001	0.0001	0.0001	15.6724	1.63821	9.29157	1.12773e-05	-16.4362	1.72175e-05	down	yes
223864	u	chr7	-	92668059	92677564	MSTRG.96675.6	5	977	MSTRG.96675	.	7.9608	5.20253	8.19126	0.0001	0.0001	6e-06	103663	16.6615	1.73286e-05	up	yes
41549	u	chr11	-	71227106	71227370	MSTRG.18399.1	1	265	MSTRG.18399	.	0.0001	0.0001	0.0001	4.98414	7.32783	7.00321	1.55318e-05	-15.9744	1.86493e-05	down	yes
56491	o	chr13	+	32480654	32491542	MSTRG.24687.7	2	252	MSTRG.24687	ENSSSCG00000037003	0.070114	0.0001	0.0001	10.8529	11.4422	7.59527	0.00235239	-8.73165	2.00438e-05	down	yes
137548	j	chr2	+	94345447	94352651	MSTRG.59882.2	4	3230	MSTRG.59882	COX7C	25.2197	0.0001	22.5686	0.0001	0.0001	0.0001	159295	17.2813	2.01952e-05	up	yes
127578	u	chr2	.	16948272	16948514	MSTRG.55681.1	1	243	MSTRG.55681	.	0.0001	0.0001	0.0001	23.6727	1.48304	10.9685	8.30466e-06	-16.8776	2.22822e-05	down	yes
6373	u	chr1	+	68022240	68022491	MSTRG.3072.1	1	252	MSTRG.3072	.	0.0001	0.0001	0.0001	1.48068	12.4306	21.4969	8.47262e-06	-16.8488	2.2569e-05	down	yes
32234	x	chr10	-	44555829	44627942	MSTRG.14244.1	2	249	MSTRG.14244	CACNB2	0.0001	0.0001	0.0001	54.7378	1.62077	37.8346	3.18494e-06	-18.2603	2.26691e-05	down	yes
117694	u	chr18	+	248565	294860	MSTRG.51514.3	2	264	MSTRG.51514	.	7.67012	22.9735	6.92154	0.0001	0.0001	0.004335	8283.39	13.016	2.4339e-05	up	yes
178043	o	chr5	+	15884736	15929666	MSTRG.77232.1	2	244	MSTRG.77232	RACGAP1	0.0001	0.0001	0.0001	212.64	273.328	0.0001	6.17326e-07	-20.6275	2.65231e-05	down	yes
264417	u	chrX	+	105700662	105704668	MSTRG.114846.4	2	253	MSTRG.114846	.	0.0001	0.0001	0.0001	16.5744	17.4991	0.862913	8.58703e-06	-16.8294	2.97543e-05	down	yes
201795	o	chr6	+	81594198	81629502	MSTRG.86967.2	2	275	MSTRG.86967	LYPLA2	0.031378	0.064907	0.0001	13.3716	18.8632	7.3348	0.00243584	-8.68137	2.99082e-05	down	yes
171356	o	chr4	+	99031896	99072417	MSTRG.75188.1	2	233	MSTRG.75188	OTUD7B	0.0001	0.0001	0.0001	293.608	178.884	0.0001	6.3493e-07	-20.5869	3.05105e-05	down	yes
8412	u	chr1	.	92376532	92376783	MSTRG.4011.1	1	252	MSTRG.4011	.	0.0001	0.0001	0.0001	6.26468	1.12524	21.1042	1.05285e-05	-16.5353	3.10624e-05	down	yes
100921	x	chr15	+	125747069	125817012	MSTRG.43928.6	2	270	MSTRG.43928	WDFY1	5.27522	2.50959	32.0993	0.0001	0.0001	0.0001	132947	17.0205	3.65519e-05	up	yes
209227	i	chr6	-	152499224	152499472	MSTRG.90401.1	1	249	MSTRG.90401	CYP2J34	0.0001	0.0001	0.0001	0.778246	7.40687	21.648	1.00559e-05	-16.6016	4.27569e-05	down	yes
167269	o	chr4	-	71875429	71913621	MSTRG.72676.1	2	273	MSTRG.72676	ENSSSCG00000026032	2.0381	55.7513	5.92416	0.0001	0.0001	0.0001	212379	17.6963	4.32583e-05	up	yes
69145	o	chr13	+	158615023	158665049	MSTRG.29965.5	2	260	MSTRG.29965	TOMM70	0.101687	0.0001	0.0001	13.7696	5.76296	3.69838	0.00438582	-7.83294	4.75887e-05	down	yes
247910	u	chr9	+	66820624	66821797	MSTRG.107541.2	2	229	MSTRG.107541	.	0.0001	0.0001	0.0001	16.7295	0.511756	12.5229	1.00792e-05	-16.5983	4.76006e-05	down	yes
49021	i	chr12	-	42376571	42394587	MSTRG.21774.1	2	265	MSTRG.21774	MYO1D	0.0001	0.006297	0.0001	5.83711	6.20555	7.78201	0.000327723	-11.5752	4.81341e-05	down	yes
76393	o	chr14	+	30419109	30474177	MSTRG.33651.1	2	268	MSTRG.33651	CLIP1	12.1196	9.57783	1.02614	0.0001	0.0001	0.0001	75745.1	16.2089	4.83749e-05	up	yes
122276	j	chr18	+	40747033	40755898	MSTRG.53621.2	7	1259	MSTRG.53621	ENSSSCG00000026064	26.5905	26.6608	1e-05	0.0001	4e-06	0.0001	261036	17.9939	5.38468e-05	up	yes
32873	i	chr10	.	49192417	49192676	MSTRG.14340.1	1	260	MSTRG.14340	APBB1IP	0.0001	0.0001	0.0001	0.393691	13.9917	10.3177	1.21442e-05	-16.3294	5.59335e-05	down	yes
166349	i	chr4	-	63521055	63521304	MSTRG.72240.1	1	250	MSTRG.72240	TRPA1	13.7519	14.4061	0.346395	0.0001	0.0001	0.0001	95014.7	16.5359	6.72953e-05	up	yes
143292	i	chr2	-	147457595	147457887	MSTRG.61925.1	1	293	MSTRG.61925	PLAC8L1	240.216	510.285	19.5435	2.78521	0.139069	1.29016	182.716	7.51346	6.78492e-05	up	yes
8428	j	chr1	-	92423722	92425007	MSTRG.4061.3	3	645	MSTRG.4061	ENSSSCG00000037674	0.0001	36.5019	67.8089	0.0001	0.0001	0.0001	347703	18.4075	6.95949e-05	up	yes
13057	x	chr1	+	131275420	131276767	MSTRG.5848.3	2	252	MSTRG.5848	EIF2AK4	17.834	4.57218	1.01921	0.0001	0.0001	0.0001	78084.7	16.2528	7.88089e-05	up	yes
181485	u	chr5	+	42423897	42434267	MSTRG.78750.4	2	271	MSTRG.78750	.	128.476	98.9434	0.0001	0.0001	0.0001	0.0001	758065	19.532	7.95972e-05	up	yes
123209	o	chr18	-	47939419	48037087	MSTRG.53845.1	2	258	MSTRG.53845	NPY	29.4097	4.86839	0.505134	0.0001	0.0001	0.0001	115944	16.8231	8.25213e-05	up	yes
263868	x	chrX	+	98637200	98694942	MSTRG.114573.1	2	201	MSTRG.114573	CUL4B	521.869	20.7102	0.0001	0.0001	0.0001	0.0001	1.8086e+06	20.7864	8.4789e-05	up	yes
64647	u	chr13	.	120011429	120011673	MSTRG.28113.1	1	245	MSTRG.28113	.	0.880496	3.81521	19.4145	0.0001	0.0001	0.0001	80367.4	16.2943	8.52991e-05	up	yes
258929	u	chrX	+	36906629	36913024	MSTRG.112039.3	2	219	MSTRG.112039	.	0.0001	0.0001	0.0001	28.1605	32.8322	0.222889	4.90071e-06	-17.6386	9.33776e-05	down	yes
116173	x	chr17	-	52183714	52226601	MSTRG.50889.1	2	203	MSTRG.50889	PARD6B	0.0001	0.293922	0.0001	51.9814	24.1133	24.5116	0.00292349	-8.41809	9.65236e-05	down	yes
196678	o	chr6	+	54424972	54475158	MSTRG.84999.4	2	239	MSTRG.84999	CD37	0.0001	0.0001	0.0001	0.388522	10.1797	11.7857	1.34205e-05	-16.1852	9.74698e-05	down	yes
49811	o	chr12	+	46127736	46184232	MSTRG.22199.1	2	234	MSTRG.22199	EFCAB5	57.1074	0.0001	171.543	0.0001	0.0001	0.0001	762170	19.5398	9.84997e-05	up	yes
38533	x	chr11	+	25545773	25562979	MSTRG.16872.1	2	445	MSTRG.16872	NAA16	3.99491	4.1479	3.19358	0.0001	0.0001	0.0001	37787.9	15.2056	9.86508e-05	up	yes
7892	u	chr1	+	83928670	83968536	MSTRG.3762.1	2	240	MSTRG.3762	.	0.0001	0.0001	0.0001	0.0001	100.362	101.129	1.4889e-06	-19.3573	0.000103638	down	yes
24575	j	chr1	+	253793822	253805123	MSTRG.10759.1	4	1977	MSTRG.10759	SLC31A2	0.069351	1.34307	1.43898	0.0001	0.0001	0.0001	9504.68	13.2144	0.000109467	up	yes
211843	o	chr7	-	304303	377911	MSTRG.91520.1	2	294	MSTRG.91520	EXOC2	0.0001	0.0001	0.20241	42.6037	22.1525	25.4284	0.00224661	-8.79803	0.000111314	down	yes
125809	x	chr2	+	8101618	8103475	MSTRG.55108.4	3	450	MSTRG.55108	COX8A	0.0001	0.0001	0.0001	2.12603	7.70674	0.801822	2.82098e-05	-15.1134	0.000117776	down	yes
49426	i	chr12	+	44439713	44449697	MSTRG.21848.1	2	231	MSTRG.21848	NLK	0.0001	0.0001	0.0001	33.2519	10.6739	0.128195	6.80983e-06	-17.164	0.000130818	down	yes
8427	j	chr1	-	92423396	92425000	MSTRG.4061.2	5	600	MSTRG.4061	ENSSSCG00000037674	0.0001	0.0001	0.0001	45.3259	28.4794	0.0001	4.06475e-06	-17.9084	0.00013152	down	yes
62167	x	chr13	+	89859981	89896301	MSTRG.27041.1	2	226	MSTRG.27041	WWTR1	97.756	0.0001	104.795	0.0001	0.0001	0.0001	675171	19.3649	0.000132096	up	yes
129505	i	chr2	.	39322793	39323706	MSTRG.56526.1	1	914	MSTRG.56526	NAV2	0.0001	0.0001	0.0001	1.05673	2.00359	1.68961	6.31588e-05	-13.9507	0.000132193	down	yes
49799	i	chr12	+	46069527	46077167	MSTRG.22195.2	2	241	MSTRG.22195	EFCAB5	0.0001	0.0001	0.0001	27.3846	6.32508	0.090966	8.87557e-06	-16.7817	0.000140243	down	yes
260032	o	chrX	+	46129170	46215809	MSTRG.112549.5	2	259	MSTRG.112549	RIBC1	0.0001	0.0001	0.0001	3.66627	8.607	4.65996	1.77166e-05	-15.7845	0.000140543	down	yes
63839	u	chr13	-	110480649	110484770	MSTRG.27819.1	2	481	MSTRG.27819	.	2.31888	11.9685	0.103718	0.0001	0.0001	0.0001	47970.5	15.5499	0.000154708	up	yes
202433	o	chr6	+	84598067	84672007	MSTRG.87198.3	2	431	MSTRG.87198	ENSSSCG00000031504	0.0001	0.004163	0.423122	54.0937	34.5692	16.2233	0.00407475	-7.93907	0.000159451	down	yes
200571	u	chr6	+	73106493	73107166	MSTRG.86350.2	2	258	MSTRG.86350	.	18.8355	20.6672	0.340619	0.043235	0.0001	0.0001	917.309	9.84126	0.000165243	up	yes
262352	o	chrX	+	83876313	83894431	MSTRG.113756.3	3	218	MSTRG.113756	GPRASP2	17.0685	10.8914	0.153353	0.0001	0.0001	0.0001	93710.8	16.5159	0.00018188	up	yes
33245	u	chr10	+	52612149	52615962	MSTRG.14487.2	2	245	MSTRG.14487	.	10.6423	0.013622	19.8132	0.0001	0.0001	0.0001	101564	16.632	0.000196285	up	yes
177441	o	chr5	+	12635898	12697622	MSTRG.77021.3	2	248	MSTRG.77021	PRDM4	0.0001	0.0001	0.0001	6.59114	0.065134	16.9744	1.26954e-05	-16.2653	0.000205081	down	yes
93249	u	chr15	+	47870625	47903147	MSTRG.40655.1	2	224	MSTRG.40655	.	5.82651	8.29363	5.48394	0.0001	0.0001	0.0001	65346.9	15.9958	0.000208032	up	yes
153888	j	chr3	+	71729828	71750230	MSTRG.66629.1	2	601	MSTRG.66629	ADD2	0.0001	0.0001	0.0001	2.2403	3.23545	1.21798	4.4818e-05	-14.4456	0.000210746	down	yes
142549	j	chr2	+	141395911	141460557	MSTRG.61547.10	7	3915	MSTRG.61547	UBE2D2	0.0001	0.0001	0.0001	3.5157	0.0001	4.57936	3.70592e-05	-14.7198	0.000217983	down	yes
48565	x	chr12	+	39074171	39093219	MSTRG.21537.5	2	240	MSTRG.21537	DDX52	0.0001	0.0001	0.0001	72.2705	0.0001	55.9908	2.33897e-06	-18.7057	0.000227755	down	yes
30464	u	chr10	+	29881659	29881904	MSTRG.13479.1	1	246	MSTRG.13479	.	0.0001	0.0001	0.0001	4.94158	5.26515	5.39955	1.9223e-05	-15.6668	0.000235914	down	yes
252888	o	chr9	-	116145161	116149182	MSTRG.109329.3	13	594	MSTRG.109329	RF00309	0.0001	0.0001	0.0001	54.933	8.82669	0.0001	4.70516e-06	-17.6973	0.00024066	down	yes
157046	o	chr3	+	101533230	101696653	MSTRG.68014.1	2	262	MSTRG.68014	DHX57	0.0001	0.0001	0.0001	49.5422	64.3763	0.0001	2.63346e-06	-18.5346	0.00025842	down	yes
46879	x	chr12	+	25532997	25600810	MSTRG.20692.1	2	246	MSTRG.20692	PHB	0.0001	0.423223	0.0001	28.6827	43.9283	10.7185	0.00508131	-7.62058	0.000262334	down	yes
261152	u	chrX	-	60674898	60678838	MSTRG.112978.1	2	214	MSTRG.112978	.	8.10968	4.4543	6.72758	0.0001	0.0001	0.0001	64305.2	15.9726	0.000270087	up	yes
46710	u	chr12	+	24731600	24733604	MSTRG.21249.3	2	263	MSTRG.21249	.	0.0001	0.0001	0.0001	5.81388	5.05308	3.4412	2.09671e-05	-15.5415	0.000272544	down	yes
187059	j	chr5	+	89668192	89709500	MSTRG.80979.1	4	2330	MSTRG.80979	ENSSSCG00000000908	0.0001	0.0001	0.0001	0.0001	3.57041	9.54477	2.28741e-05	-15.4159	0.000275535	down	yes
133338	o	chr2	+	69548221	69563366	MSTRG.58345.9	2	632	MSTRG.58345	DNM2	0.0001	0.0001	0.0001	0.291046	2.68506	4.22757	4.16454e-05	-14.5515	0.000275618	down	yes
35480	x	chr11	+	2716146	2787823	MSTRG.15575.1	2	219	MSTRG.15575	MIPEP	0.0001	0.0001	0.0001	80.1742	0.0001	45.1401	2.39398e-06	-18.6722	0.000277532	down	yes
46160	x	chr12	+	22169354	22180628	MSTRG.20405.4	2	237	MSTRG.20405	RAPGEFL1	0.0001	0.0001	0.0001	5.56281	11.2519	1.05947	1.6784e-05	-15.8626	0.000330759	down	yes
11922	x	chr1	+	126394665	126439060	MSTRG.5484.2	2	253	MSTRG.5484	ENSSSCG00000037540	0.306928	0.089352	0.0001	5.86179	28.1568	17.9463	0.00762785	-7.03451	0.000351185	down	yes
141830	x	chr2	+	136347726	136396698	MSTRG.61328.1	2	226	MSTRG.61328	ENSSSCG00000014296	44.9732	65.5547	0.0001	0.0001	0.0001	0.0001	368427	18.491	0.000369104	up	yes
18491	i	chr1	-	187712043	187715319	MSTRG.8175.6	3	600	MSTRG.8175	KIAA0586	0.0001	0.0001	0.0001	1.17074	3.05733	1.75052	5.0179e-05	-14.2826	0.000386556	down	yes
215809	j	chr7	+	29718396	29721846	MSTRG.93042.7	2	3300	MSTRG.93042	PHF1	1.43528	2.60375	0.0001	0.0001	0.0001	0.0001	13463.8	13.7168	0.000407807	up	yes
166812	o	chr4	+	67486435	67582364	MSTRG.72710.1	2	254	MSTRG.72710	ARFGEF1	0.0001	0.0001	0.0001	19.5326	0.0001	13.6491	9.04112e-06	-16.7551	0.000411544	down	yes
171468	x	chr4	-	99436241	99457842	MSTRG.74388.1	2	250	MSTRG.74388	ITGA10	151.909	316.466	3.6945	0.861188	2.75745	0.517594	114.13	6.83454	0.000416557	up	yes
149944	o	chr3	+	39264794	39342658	MSTRG.64684.5	2	272	MSTRG.64684	SRRM2	17.8491	13.0359	0.0001	0.0001	0.0001	0.0001	102950	16.6516	0.000419428	up	yes
261013	o	chrX	-	59277372	59286736	MSTRG.113004.3	5	2437	MSTRG.113004	RF01881	0.0001	0.0001	0.0001	3.00489	0.0001	3.70106	4.47358e-05	-14.4482	0.000422124	down	yes
252991	i	chr9	+	116879206	116884465	MSTRG.109412.2	2	300	MSTRG.109412	ENSSSCG00000015499	46.4198	0.648288	10.3976	0.0001	0.035956	0.006041	1365.08	10.4148	0.00042397	up	yes
19453	u	chr1	+	200619078	200626243	MSTRG.8595.1	2	202	MSTRG.8595	.	0.0001	0.0001	0.0001	2.28678	10.0677	5.61552	1.66945e-05	-15.8703	0.000425341	down	yes
226348	o	chr7	+	114564793	114579472	MSTRG.97746.1	2	276	MSTRG.97746	TMEM251	0.0001	0.0001	0.0001	17.0239	16.8546	0.0001	8.85517e-06	-16.785	0.00042677	down	yes
192820	o	chr6	+	34732168	34796914	MSTRG.83300.5	2	281	MSTRG.83300	ENSSSCG00000039775	21.3388	37.6362	0.0001	0.0001	0.0001	0.0001	196583	17.5848	0.00042784	up	yes
203863	x	chr6	+	93557243	93602198	MSTRG.87746.3	2	231	MSTRG.87746	MEAF6	0.0001	0.0001	0.0001	14.3264	0.0001	14.6537	1.03519e-05	-16.5597	0.000429405	down	yes
82475	x	chr14	+	75307687	75385800	MSTRG.35844.3	2	262	MSTRG.35844	MICU1	12.0877	26.3547	0.0001	0.0001	0.0001	0.0001	128142	16.9674	0.000431023	up	yes
83303	o	chr14	+	82410488	82485799	MSTRG.36251.1	2	259	MSTRG.36251	SH2D4B	0.0001	0.0001	0.0001	9.62824	0.0001	17.4011	1.1099e-05	-16.4592	0.000431465	down	yes
150045	o	chr3	+	39615887	39684532	MSTRG.64892.1	2	224	MSTRG.64892	ENSSSCG00000031982	0.0001	0.0001	0.0001	19.4874	80.9022	0.0001	2.98835e-06	-18.3522	0.000433198	down	yes
100426	o	chr15	+	120735964	120802837	MSTRG.43960.2	3	305	MSTRG.43960	STK36	0.0001	0.036474	0.0001	89.6598	0.0001	29.1832	0.000308592	-11.662	0.000434898	down	yes
113763	u	chr17	+	37395904	37446707	MSTRG.49947.7	2	281	MSTRG.49947	.	11.0845	17.5119	0.0001	0.0001	0.0001	0.0001	95321.7	16.5405	0.000438377	up	yes
260732	x	chrX	+	56943505	57036947	MSTRG.112923.2	2	247	MSTRG.112923	ENSSSCG00000030084	12.2397	20.0276	0.0001	0.0001	0.0001	0.0001	107558	16.7148	0.000441074	up	yes
66282	o	chr13	+	133758173	133804522	MSTRG.28806.1	2	275	MSTRG.28806	PCYT1A	0.0001	0.0001	0.0001	4.61497	4.30869	3.42195	2.43001e-05	-15.3287	0.000441939	down	yes
211844	o	chr7	-	304314	329517	MSTRG.91520.2	2	267	MSTRG.91520	EXOC2	22.7798	0.0001	20.0304	0.0001	0.0001	0.0001	142701	17.1226	0.000443919	up	yes
29281	x	chr10	+	19672723	19754080	MSTRG.12914.1	2	223	MSTRG.12914	CAPN8	20.1561	0.0001	20.8787	0.0001	0.0001	0.0001	136783	17.0615	0.000444749	up	yes
98731	j	chr15	+	104747692	104759137	MSTRG.43087.3	5	941	MSTRG.43087	ENSSSCG00000016100	6.56203	3.37236	0.0001	0.0001	0.0001	0.0001	33115	15.0152	0.000445509	up	yes
168063	i	chr4	+	79905216	79953440	MSTRG.73236.1	2	220	MSTRG.73236	SPIDR	15.5736	18.7746	0.0001	0.0001	0.0001	0.0001	114494	16.8049	0.000445803	up	yes
20600	x	chr1	-	215591953	215608702	MSTRG.9094.4	3	628	MSTRG.9094	GLDC	0.0001	0.0001	0.0001	12.3186	9.45994	0.0001	1.37749e-05	-16.1476	0.000446537	down	yes
262006	u	chrX	+	78544218	78571379	MSTRG.113613.6	2	299	MSTRG.113613	.	14.7616	10.6318	0.0001	0.0001	0.0001	0.0001	84645.1	16.3691	0.000451391	up	yes
243102	u	chr9	+	23341234	23362677	MSTRG.105308.12	5	857	MSTRG.105308	.	4.99564	0.0001	5.8493	0.0001	0.0001	0.0001	36150.1	15.1417	0.000451801	up	yes
211192	x	chr6	+	167608760	167648388	MSTRG.91082.2	2	228	MSTRG.91082	ENSSSCG00000026449	18.9018	0.0001	14.1957	0.0001	0.0001	0.0001	110325	16.7514	0.00045415	up	yes
2047	o	chr1	+	20004678	20046949	MSTRG.1055.5	2	268	MSTRG.1055	FBXO30	0.0001	0.0001	0.0001	11.3867	13.7782	0.0001	1.19213e-05	-16.3561	0.000457173	down	yes
150857	u	chr3	+	43471362	43513230	MSTRG.65054.1	2	279	MSTRG.65054	.	16.4778	0.0001	10.5369	0.0001	0.0001	0.0001	90049.3	16.4584	0.000459181	up	yes
47540	x	chr12	+	33188140	33245196	MSTRG.21029.2	2	233	MSTRG.21029	TRIM25	9.33019	29.2055	0.0001	0.0001	0.0001	0.0001	128453	16.9709	0.000459265	up	yes
21465	i	chr1	+	225094154	225109104	MSTRG.9417.2	2	232	MSTRG.9417	CEMIP2	0.0001	0.0001	0.0001	0.0001	21.3367	23.8222	6.64319e-06	-17.1997	0.000459312	down	yes
167548	j	chr4	-	74405902	74412634	MSTRG.72814.3	3	5223	MSTRG.72814	UBXN2B	0.0001	0.0001	0.0001	0.0001	0.654746	0.823037	0.000202993	-12.2663	0.000459435	down	yes
112920	o	chr17	+	32498275	32541336	MSTRG.49479.1	2	203	MSTRG.49479	UBOX5	6.03767	14.2034	8.15869	0.222828	0.0001	0.0001	127.337	6.99251	0.0004596	up	yes
115905	o	chr17	+	50735605	50795681	MSTRG.50687.1	2	272	MSTRG.50687	CSE1L	45.5819	0.0001	26.1114	0.0001	0.0001	0.0001	238978	17.8665	0.000460228	up	yes
33731	o	chr10	-	57737924	57860427	MSTRG.14804.4	3	232	MSTRG.14804	CUL2	0.0001	0.014385	0.0001	0.073235	12.1761	12.2358	0.000595668	-10.7132	0.000463176	down	yes
3626	u	chr1	-	36127082	36186380	MSTRG.1763.2	2	226	MSTRG.1763	.	0.0001	0.0001	0.0001	0.0001	21.4469	15.0213	8.22634e-06	-16.8913	0.000463654	down	yes
194473	u	chr6	+	46737978	46738893	MSTRG.84246.6	2	250	MSTRG.84246	.	0.0001	32.8209	16.8959	0.0001	0.0001	0.0001	165723	17.3384	0.000465546	up	yes
225716	u	chr7	.	109058159	109058390	MSTRG.97391.1	1	232	MSTRG.97391	.	0.0001	17.7559	20.1387	0.0001	0.0001	0.0001	126316	16.9467	0.000467007	up	yes
89950	u	chr15	+	3383738	3404369	MSTRG.39186.1	2	250	MSTRG.39186	.	0.0001	0.0001	0.0001	18.7002	0.0001	8.01834	1.12281e-05	-16.4425	0.000468031	down	yes
201414	i	chr6	+	79207694	79284230	MSTRG.86837.1	2	294	MSTRG.86837	EIF4G3	16.8294	0.0001	8.54789	0.0001	0.0001	0.0001	84591.4	16.3682	0.000468136	up	yes
107064	x	chr16	-	50841363	50990934	MSTRG.46749.7	6	1482	MSTRG.46749	STC2	0.0001	0.0001	0.0001	1.29722	0.0001	3.8126	5.87093e-05	-14.0561	0.000470088	down	yes
30192	u	chr10	.	26763191	26763434	MSTRG.13315.1	1	244	MSTRG.13315	.	0.0001	0.0001	0.0001	0.0001	11.3051	16.8494	1.06554e-05	-16.518	0.00047065	down	yes
83869	u	chr14	+	88338826	88385025	MSTRG.36444.1	2	226	MSTRG.36444	.	0.0001	0.0001	0.0001	0.0001	28.7433	50.1304	3.80355e-06	-18.0042	0.000472117	down	yes
220022	x	chr7	+	59416729	59426203	MSTRG.94908.10	4	923	MSTRG.94908	PML	0.0001	0.0001	0.0001	0.0001	3.2129	6.60764	3.05479e-05	-14.9986	0.000472539	down	yes
232801	o	chr8	+	66949247	66995440	MSTRG.100902.2	2	246	MSTRG.100902	ENSSSCG00000009263	7.95155	30.1723	0.0001	0.0001	0.0001	0.0001	127080	16.9554	0.000476637	up	yes
124710	x	chr2	-	2360701	2361483	MSTRG.54644.1	2	558	MSTRG.54644	DHCR7	0.0001	0.0001	0.0001	2.51451	1.70588	1.75273	5.0225e-05	-14.2812	0.000477655	down	yes
138037	u	chr2	+	99530613	99530837	MSTRG.60109.1	1	225	MSTRG.60109	.	0.0001	0.0001	0.0001	31.9998	11.4062	0.0001	6.91147e-06	-17.1426	0.000479146	down	yes
162632	j	chr4	+	18610497	18671424	MSTRG.70423.6	5	624	MSTRG.70423	MRPL13	0.0001	0.0001	0.0001	0.0001	5.48377	10.4573	1.88193e-05	-15.6974	0.000484959	down	yes
118134	o	chr18	+	4938405	4998265	MSTRG.51966.7	2	232	MSTRG.51966	KMT2C	21.4433	6.29822	5.89822	0.073006	0.049063	0.287666	82.1012	6.35933	0.000488625	up	yes
214350	i	chr7	+	21373545	21378297	MSTRG.92709.2	2	254	MSTRG.92709	PRSS16	23.734	14.5062	11.2322	0.359936	0.164367	0.339058	57.3021	5.84052	0.000493495	up	yes
219333	x	chr7	+	55437926	55482127	MSTRG.95007.1	2	231	MSTRG.95007	AP3S2	0.0001	0.0001	0.0001	0.0001	63.8639	18.4966	3.64252e-06	-18.0666	0.000506168	down	yes
38499	o	chr11	+	25296270	25374113	MSTRG.16928.2	3	243	MSTRG.16928	VWA8	0.0001	0.0001	0.0001	0.994634	7.609	6.72742	1.95681e-05	-15.6411	0.000507545	down	yes
139570	i	chr2	-	116065815	116126021	MSTRG.60620.1	2	243	MSTRG.60620	CAMK4	7.05452	38.3029	0.0001	0.0001	0.0001	0.0001	151192	17.206	0.00051669	up	yes
116183	u	chr17	-	52225798	52226603	MSTRG.50889.2	2	218	MSTRG.50889	.	20.6971	133.064	14.5512	0.625049	0.291095	0.681163	105.372	6.71935	0.000516955	up	yes
200912	i	chr6	+	75415108	75434630	MSTRG.86753.9	2	1104	MSTRG.86753	FBXO42	0.0001	0.0001	0.0001	0.959828	1.73241	0.451312	9.54335e-05	-13.3551	0.000519699	down	yes
74811	x	chr14	-	16627163	16634822	MSTRG.32816.3	5	3791	MSTRG.32816	SCRG1	0.0001	0.0001	0.0001	0.0001	0.650441	2.23324	0.00010403	-13.2307	0.000522997	down	yes
168474	i	chr4	+	83296113	83301857	MSTRG.73483.5	2	252	MSTRG.73483	MPZL1	0.0001	0.0001	0.0001	6.47488	20.548	0.0001	1.11017e-05	-16.4589	0.000524645	down	yes
82649	x	chr14	+	76321843	76404009	MSTRG.35971.1	2	264	MSTRG.35971	USP54	0.0001	28.5191	6.24371	0.0001	0.0001	0.0001	115876	16.8222	0.000535106	up	yes
134320	o	chr2	+	74399751	74407793	MSTRG.58768.2	2	249	MSTRG.58768	UBXN6	0.0001	0.0001	0.0001	22.8286	0.0001	5.00866	1.07769e-05	-16.5017	0.000538391	down	yes
180013	u	chr5	+	27095321	27099168	MSTRG.78035.4	2	237	MSTRG.78035	.	0.0001	0.0001	0.0001	30.5621	6.8537	0.0001	8.01797e-06	-16.9283	0.000540568	down	yes
218568	u	chr7	-	50503124	50547014	MSTRG.94436.2	2	215	MSTRG.94436	.	0.0001	0.0001	0.0001	27.5116	0.0001	5.37631	9.12188e-06	-16.7422	0.00054237	down	yes
225709	u	chr7	+	108697637	108713824	MSTRG.97397.2	2	247	MSTRG.97397	.	26.225	5.99661	0.0001	0.0001	0.0001	0.0001	107406	16.7127	0.000551881	up	yes
86907	u	chr14	-	115038828	115046126	MSTRG.37722.1	2	241	MSTRG.37722	.	0.0001	0.0001	0.0001	17.6139	7.95719	0.0001	1.1732e-05	-16.3792	0.000553855	down	yes
201780	u	chr6	+	81552491	81554337	MSTRG.86963.6	2	249	MSTRG.86963	.	0.0001	0.0001	0.0001	7.94964	9.77133	0.228344	1.67137e-05	-15.8686	0.000559949	down	yes
60553	u	chr13	-	72833262	72835008	MSTRG.26288.1	1	1747	MSTRG.26288	.	0.0001	0.0001	0.0001	0.0001	2.94648	0.842056	7.91841e-05	-13.6244	0.00056627	down	yes
34286	i	chr10	+	63503817	63511778	MSTRG.15016.1	2	977	MSTRG.15016	TAF3	0.0001	0.0001	0.0001	0.696864	1.36435	1.24146	9.08357e-05	-13.4264	0.000567364	down	yes
184751	x	chr5	+	70585000	70594620	MSTRG.79977.6	2	247	MSTRG.79977	CPNE8	15.8051	11.2504	0.0001	0.0001	0.0001	0.0001	90185.2	16.4606	0.000568297	up	yes
150954	o	chr3	-	44120899	44152087	MSTRG.65140.1	2	267	MSTRG.65140	ZC3H6	15.1928	9.8192	0.0001	0.0001	0.0001	0.0001	83373.6	16.3473	0.000575966	up	yes
172236	u	chr4	-	104545497	104559912	MSTRG.74645.3	3	2797	MSTRG.74645	.	0.0001	0.0001	0.0001	0.0001	1.07752	0.978909	0.000145877	-12.743	0.000579053	down	yes
107464	o	chr16	+	55208281	55285563	MSTRG.47055.1	2	251	MSTRG.47055	SLIT3	10.9258	0.0001	12.7836	0.0001	0.0001	0.0001	79031.5	16.2701	0.000584891	up	yes
210765	u	chr6	+	165521071	165521321	MSTRG.91128.1	1	251	MSTRG.91128	.	0.0001	0.0001	0.0001	16.0108	7.71378	0.0001	1.26451e-05	-16.2711	0.000588888	down	yes
95731	o	chr15	+	75301314	75349125	MSTRG.41957.2	2	264	MSTRG.41957	NOSTRIN	0.0001	0.0001	0.0001	34.927	5.8215	0.0001	7.36221e-06	-17.0514	0.000589007	down	yes
141711	x	chr2	+	135240509	135290108	MSTRG.61179.2	2	242	MSTRG.61179	AFF4	0.0001	0.0001	0.0001	0.0001	5.70387	21.0669	1.12062e-05	-16.4453	0.000590951	down	yes
263366	x	chrX	+	94497584	94604238	MSTRG.114290.3	3	249	MSTRG.114290	LRCH2	0.081855	0.0001	0.014065	73.5995	87.4786	0.0001	0.000596108	-10.7121	0.000594241	down	yes
170877	x	chr4	+	97719726	97748735	MSTRG.74348.2	2	263	MSTRG.74348	ENSSSCG00000006621	14.0791	26.1752	2.03129	0.280224	0.0001	0.0001	150.792	7.23641	0.000602252	up	yes
186221	o	chr5	-	82751909	82795587	MSTRG.80626.6	4	543	MSTRG.80626	ENSSSCG00000035440	4.03476	2.94706	0.500071	0.0001	0.0001	0.0001	24939.6	14.6062	0.000602368	up	yes
215488	o	chr7	+	27195493	27218947	MSTRG.92946.2	2	403	MSTRG.92946	GCLC	11.8249	4.67167	0.0001	0.0001	0.0001	0.0001	54989.1	15.7469	0.000610837	up	yes
126151	o	chr2	+	9272595	9300248	MSTRG.55310.2	2	235	MSTRG.55310	ENSSSCG00000036669	0.637496	26.6881	3.90201	0.1303	0.0001	0.0001	239.292	7.90263	0.000612314	up	yes
39879	u	chr11	+	51422859	51480527	MSTRG.17828.2	2	236	MSTRG.17828	.	0.0001	0.221198	0.236484	0.313906	32.932	108.813	0.00322248	-8.27761	0.000615829	down	yes
49338	i	chr12	.	44007722	44008815	MSTRG.21795.1	1	1094	MSTRG.21795	KSR1	0.0001	0.038132	0.06548	0.71233	2.8017	2.00732	0.0187838	-5.73436	0.000618779	down	yes
190020	i	chr6	+	12517113	12520181	MSTRG.82154.3	2	252	MSTRG.82154	ZFP1	0.0001	0.0001	0.0001	12.8132	0.0001	9.22699	1.36114e-05	-16.1648	0.000618873	down	yes
126788	x	chr2	+	13230519	13231245	MSTRG.55552.1	3	425	MSTRG.55552	TMX2	9.20723	6.08157	0.0001	0.0001	0.0001	0.0001	50963	15.6372	0.000625622	up	yes
173507	i	chr4	.	112354604	112355381	MSTRG.75232.1	1	778	MSTRG.75232	NTNG1	0.0001	0.0001	0.0001	1.25945	2.08338	0.796965	7.24674e-05	-13.7523	0.000626782	down	yes
84239	o	chr14	+	92187282	92250096	MSTRG.36655.3	3	525	MSTRG.36655	ZNF239	0.0001	4.39842	7.50378	0.0001	0.0001	0.0001	39674.3	15.2759	0.000627069	up	yes
183896	x	chr5	+	64394638	64420636	MSTRG.79599.1	2	373	MSTRG.79599	CD9	0.0001	0.146138	0.0001	6.25208	1.44843	6.14367	0.0105704	-6.56383	0.000629431	down	yes
91179	u	chr15	+	20598135	20605532	MSTRG.39718.4	2	243	MSTRG.39718	.	1.19607	17.9496	57.7921	0.0001	0.108556	0.0001	707.435	9.46645	0.000629972	up	yes
239154	o	chr8	+	131653893	131717872	MSTRG.103525.1	2	242	MSTRG.103525	KLHL8	0.0001	0.0001	0.0001	18.5292	6.10034	0.0001	1.21804e-05	-16.3251	0.000637351	down	yes
57345	x	chr13	+	38577713	38598388	MSTRG.25032.2	2	251	MSTRG.25032	ARHGEF3	0.0001	0.0001	0.0001	10.4838	0.0001	11.2484	1.38044e-05	-16.1445	0.000637482	down	yes
151976	o	chr3	+	53753384	53838149	MSTRG.65632.1	2	248	MSTRG.65632	CHST10	0.0001	0.0001	0.192567	27.7975	39.9637	2.19761	0.00275544	-8.5035	0.000639621	down	yes
85693	x	chr14	+	107137703	107149005	MSTRG.37161.2	2	255	MSTRG.37161	SORBS1	0.0001	5.2317	25.1016	0.0001	0.0001	0.0001	101111	16.6256	0.000645037	up	yes
254608	x	chr9	+	130529761	130554581	MSTRG.110126.1	2	247	MSTRG.110126	FLVCR1	0.0001	0.0001	0.0001	0.0001	3.99029	22.7695	1.12108e-05	-16.4447	0.000656237	down	yes
36021	u	chr11	-	5927805	5953792	MSTRG.15805.27	4	1548	MSTRG.15805	.	1.30417	0.0001	2.39338	0.0001	0.0001	0.0001	12325.5	13.5894	0.000656354	up	yes
1750	o	chr1	+	16348819	16413580	MSTRG.916.1	2	245	MSTRG.916	PPIL4	0.0001	0.0001	0.0001	0.0001	3.8347	26.8833	9.76622e-06	-16.6438	0.000661056	down	yes
78913	i	chr14	.	48030117	48030588	MSTRG.34421.1	1	472	MSTRG.34421	LIMK2	0.0001	0.0001	0.0001	2.11303	3.38027	1.2783	4.43027e-05	-14.4622	0.000663028	down	yes
168490	o	chr4	+	83423382	83506219	MSTRG.73492.1	2	239	MSTRG.73492	CD247	4.45434	5.91298	3.94691	0.0001	0.0001	0.0001	47714.1	15.5421	0.000678748	up	yes
46849	u	chr12	+	25355913	25357102	MSTRG.20666.2	2	222	MSTRG.20666	.	23.6736	6.10521	0.0001	0.0001	0.0001	0.0001	99263.2	16.599	0.000683842	up	yes
98038	u	chr15	.	96494199	96494448	MSTRG.42713.1	1	250	MSTRG.42713	.	4.86914	4.27621	4.21277	0.0001	0.0001	0.0001	44527.1	15.4424	0.000686453	up	yes
148473	o	chr3	+	26507800	26578234	MSTRG.63952.5	2	251	MSTRG.63952	SYT17	37.8767	0.065218	12.1214	0.005228	0.0001	0.061367	750.631	9.55196	0.000689483	up	yes
82635	x	chr14	+	76305025	76309254	MSTRG.35967.2	3	1038	MSTRG.35967	USP54	0.805813	1.52424	0.999914	0.0001	0.0001	0.0001	11099.9	13.4383	0.000690832	up	yes
259737	j	chrX	+	43215538	43218316	MSTRG.112396.1	5	931	MSTRG.112396	PLP2	0.061114	9.43208	22.8772	0.0001	0.03364	0.037586	453.837	8.82603	0.000701456	up	yes
258948	u	chrX	-	37035759	37035993	MSTRG.112047.1	1	235	MSTRG.112047	.	0.0001	0.0001	0.0001	7.54434	15.655	0.0001	1.29313e-05	-16.2388	0.000711533	down	yes
154385	o	chr3	+	76491618	76564992	MSTRG.66881.1	2	247	MSTRG.66881	SPRED2	0.168129	0.0001	0.0001	5.41334	1.26944	13.2456	0.00844668	-6.8874	0.000712815	down	yes
201778	o	chr6	+	81552445	81599363	MSTRG.86963.3	2	296	MSTRG.86963	ENSSSCG00000025440	0.0001	0.0001	0.0001	4.59685	2.13325	3.52252	2.92608e-05	-15.0607	0.000737955	down	yes
39124	u	chr11	.	39771352	39771605	MSTRG.17232.1	1	254	MSTRG.17232	.	0.0001	0.0001	0.0001	0.0001	3.93165	18.4735	1.33897e-05	-16.1885	0.000773544	down	yes
125912	o	chr2	+	8435940	8491474	MSTRG.55165.3	2	241	MSTRG.55165	PLA2G16	9.17597	17.0431	0.0001	0.0001	0.0001	0.0001	87397.2	16.4153	0.000780072	up	yes
118148	o	chr18	-	4971271	5013193	MSTRG.51975.4	2	280	MSTRG.51975	CCT8L2	0.0001	0.0001	0.0001	7.66896	0.608066	4.40972	2.36467e-05	-15.368	0.000805535	down	yes
205593	u	chr6	.	107756432	107756683	MSTRG.88658.1	1	252	MSTRG.88658	.	0.0001	0.0001	0.0001	4.78487	0.0001	16.3526	1.41927e-05	-16.1045	0.000806701	down	yes
189301	o	chr6	+	6992445	7092935	MSTRG.81830.1	2	259	MSTRG.81830	ENSSSCG00000039200	4.162	8.0179	1.79236	0.0001	0.0001	0.0001	46574.2	15.5072	0.000811305	up	yes
147899	i	chr3	-	22985641	22985882	MSTRG.63760.1	1	242	MSTRG.63760	SCNN1G	0.0001	0.0001	0.0001	8.61402	0.0001	12.6507	1.41078e-05	-16.1131	0.000818666	down	yes
130268	o	chr2	+	45704338	45759115	MSTRG.57004.1	2	234	MSTRG.57004	PTH	12.6315	13.2127	0.0001	0.0001	0.0001	0.0001	86147.7	16.3945	0.000835957	up	yes
25077	u	chr1	+	260425777	260441228	MSTRG.10987.1	2	607	MSTRG.10987	.	0.0001	0.0001	0.0001	1.66501	0.494193	3.18934	5.609e-05	-14.1219	0.000838742	down	yes
55690	o	chr13	-	29415406	29510952	MSTRG.24527.2	2	276	MSTRG.24527	LTF	0.0001	7.71069	12.5598	0.0001	0.0001	0.0001	67568.5	16.0441	0.000845321	up	yes
16029	x	chr1	+	164761443	164851297	MSTRG.7169.2	4	754	MSTRG.7169	ENSSSCG00000004949	0.0001	0.0001	0.0001	1.55919	1.78984	0.636086	7.52802e-05	-13.6974	0.000852417	down	yes
236424	u	chr8	-	104207560	104207800	MSTRG.102530.1	1	241	MSTRG.102530	.	0.0001	0.0001	0.0001	15.1323	0.0001	6.57095	1.38227e-05	-16.1426	0.00086908	down	yes
158120	x	chr3	+	110552876	110623806	MSTRG.68314.17	4	898	MSTRG.68314	PLB1	1.52306	0.0001	4.41793	0.0001	0.0001	0.0001	19803.6	14.2735	0.000871656	up	yes
247587	x	chr9	+	64973437	65042721	MSTRG.107443.6	2	242	MSTRG.107443	RF00026	4.73799	22.1926	0.0001	0.0001	0.0001	0.0001	89768.9	16.4539	0.000914741	up	yes
248627	j	chr9	-	73783110	73792644	MSTRG.107784.15	4	409	MSTRG.107784	BET1	0.0001	6.77795	6.94941	0.0001	0.0001	0.0001	45758.2	15.4817	0.000925894	up	yes
101565	i	chr15	+	132609079	132619601	MSTRG.44359.2	2	254	MSTRG.44359	DIS3L2	0.0001	0.0001	0.0001	4.32838	3.00857	3.58427	2.74695e-05	-15.1518	0.000933474	down	yes
140991	u	chr2	-	129358399	129370885	MSTRG.61067.1	2	243	MSTRG.61067	.	0.0001	0.0001	0.0001	11.127	7.32386	0.040723	1.62236e-05	-15.9115	0.000940071	down	yes
36000	u	chr11	-	5921029	5949707	MSTRG.15805.6	4	988	MSTRG.15805	.	0.0001	0.0001	0.0001	0.404846	1.08354	1.48878	0.000100767	-13.2767	0.000941406	down	yes
171472	o	chr4	-	99457540	99505087	MSTRG.74388.3	3	374	MSTRG.74388	POLR3C	59.0976	135.22	1.25236	1.47591	0.279214	0.597373	83.1328	6.37735	0.000942624	up	yes
214506	o	chr7	-	22158632	22211905	MSTRG.92471.1	2	247	MSTRG.92471	ZSCAN31	11.0469	12.9786	0.0001	0.0001	0.0001	0.0001	80085.3	16.2892	0.000949677	up	yes
238139	u	chr8	-	121365871	121377766	MSTRG.103124.2	2	288	MSTRG.103124	.	32.7701	44.8476	0.0001	0.0001	0.029572	0.0001	2607.08	11.3482	0.00098251	up	yes
231403	i	chr8	.	50363012	50363238	MSTRG.100410.1	1	227	MSTRG.100410	FSTL5	4.44476	2.42703	6.56951	0.0001	0.0001	0.0001	44804.3	15.4514	0.000990196	up	yes
116285	o	chr17	-	52710624	53014893	MSTRG.50928.1	2	249	MSTRG.50928	ATP9A	0.0001	0.0001	0.0001	3.89056	4.06002	2.87883	2.77023e-05	-15.1396	0.00100809	down	yes
199043	o	chr6	+	62538606	62605365	MSTRG.86035.2	2	228	MSTRG.86035	ENSSSCG00000036554	0.0001	0.0001	0.0001	15.6593	4.57761	0.047123	1.47899e-05	-16.045	0.00101979	down	yes
176128	u	chr5	+	4219512	4222651	MSTRG.76361.2	3	946	MSTRG.76361	.	0.0001	0.0001	0.0001	0.586318	1.04259	1.24322	0.000104452	-13.2249	0.00103475	down	yes
147885	o	chr3	-	22819594	22888119	MSTRG.63790.1	2	244	MSTRG.63790	SCNN1B	0.673926	0.0001	0.381806	12.4956	28.2825	40.2167	0.0130358	-6.26138	0.00103717	down	yes
207451	i	chr6	+	134307969	134308234	MSTRG.89607.1	1	266	MSTRG.89607	IFI44L	0.0001	20.3982	3.57516	0.0001	0.0001	0.0001	79911.5	16.2861	0.00104425	up	yes
262860	i	chrX	+	89000747	89008033	MSTRG.114039.3	2	241	MSTRG.114039	COL4A5	0.0001	14.7675	8.85692	0.0001	0.0001	0.0001	78748.4	16.265	0.00105678	up	yes
183837	o	chr5	+	64178704	64192214	MSTRG.79640.1	2	232	MSTRG.79640	VAMP1	8.79446	0.0001	13.0535	0.0001	0.0001	0.0001	72826.8	16.1522	0.00106503	up	yes
241844	u	chr9	-	11164500	11165444	MSTRG.104720.1	1	945	MSTRG.104720	.	0.0001	2.44354	3.25351	0.0001	0.0001	0.0001	18990.5	14.213	0.00109732	up	yes
113563	o	chr17	+	36364099	36405407	MSTRG.49828.2	2	251	MSTRG.49828	DNMT3B	1.03852	0.0001	0.0001	62.8665	30.1226	34.2785	0.00816173	-6.93691	0.00111837	down	yes
258344	o	chrX	+	31210337	31300369	MSTRG.111553.2	2	232	MSTRG.111553	RF00100	16.9269	7.49406	0.0001	0.0001	0.0001	0.0001	81403.4	16.3128	0.00113616	up	yes
223838	u	chr7	+	92504331	92547403	MSTRG.96630.3	2	251	MSTRG.96630	.	1.13645	7.91566	4.37343	0.0001	0.0001	0.0001	44751.8	15.4497	0.00113751	up	yes
238253	o	chr8	+	122134787	122200439	MSTRG.103193.2	2	257	MSTRG.103193	STPG2	0.0001	19.5341	10.5067	0.005715	0.0001	0.0001	5078.76	12.3103	0.00115084	up	yes
215987	j	chr7	+	30708302	30723475	MSTRG.93074.2	6	975	MSTRG.93074	SNRPC	4.60655	0.0001	66.8685	0.083019	0.0001	0.0001	858.88	9.74631	0.00115447	up	yes
27413	u	chr10	+	4024429	4024672	MSTRG.12017.1	1	244	MSTRG.12017	.	0.126301	0.0001	0.0001	12.8873	0.0001	32.0557	0.00281469	-8.47281	0.00115666	down	yes
261209	o	chrX	+	61557534	61603562	MSTRG.113157.2	2	242	MSTRG.113157	FGF16	0.0001	5.51197	16.0219	0.0001	0.0001	0.0001	71780	16.1313	0.00116002	up	yes
197587	i	chr6	+	57396064	57396593	MSTRG.85384.6	2	229	MSTRG.85384	ENSSSCG00000032023	21.3285	11.7215	0.0001	0.0001	0.0001	0.088895	370.954	8.53509	0.00121927	up	yes
125152	o	chr2	-	5375665	5460418	MSTRG.54841.1	2	224	MSTRG.54841	SYT12	8.74521	0.0001	13.3267	0.0001	0.0001	0.0001	73573.2	16.1669	0.00122556	up	yes
189237	u	chr6	.	6623188	6623405	MSTRG.81821.1	1	218	MSTRG.81821	.	0.0001	0.0001	0.0001	14.2708	8.31153	0.0001	1.32847e-05	-16.1999	0.00127524	down	yes
76305	o	chr14	-	30082833	30110955	MSTRG.33625.2	2	245	MSTRG.33625	ENSSSCG00000009788	0.0001	0.133947	0.0001	11.9285	7.2067	0.542476	0.00681721	-7.1966	0.00127883	down	yes
204284	i	chr6	+	95968731	95969976	MSTRG.87961.2	2	447	MSTRG.87961	RLF	0.0001	0.0001	0.076082	0.462564	8.17388	2.87372	0.00662736	-7.23735	0.00129204	down	yes
125808	x	chr2	+	8101618	8103475	MSTRG.55108.3	3	474	MSTRG.55108	COX8A	0.0001	0.0001	0.0001	0.0001	7.73941	2.42261	2.95214e-05	-15.0479	0.00133515	down	yes
161569	u	chr4	-	9922100	10036860	MSTRG.70177.4	4	1600	MSTRG.70177	.	0.0001	0.082564	0.0001	5.4411	0.617117	1.64202	0.0107482	-6.53976	0.00133553	down	yes
188991	i	chr6	-	4101807	4102980	MSTRG.81688.1	2	492	MSTRG.81688	COTL1	0.0001	0.0001	0.0001	0.576512	1.91555	2.98788	5.47451e-05	-14.1569	0.00133906	down	yes
146454	u	chr3	.	14525711	14526914	MSTRG.63235.1	1	1204	MSTRG.63235	.	0.0001	0.0001	0.0001	0.80602	0.877425	0.353184	0.000147302	-12.7289	0.00138294	down	yes
201266	u	chr6	+	78234995	78235236	MSTRG.86606.1	1	242	MSTRG.86606	.	0.0001	11.6749	10.417	0.0001	0.0001	0.0001	73639.8	16.1682	0.00138296	up	yes
256443	u	chrX	+	10285710	10285940	MSTRG.110888.1	1	231	MSTRG.110888	.	13.0287	11.193	0.0001	0.0001	0.0001	0.0001	80739.3	16.301	0.00142719	up	yes
83297	i	chr14	.	82313706	82313977	MSTRG.36247.1	1	272	MSTRG.36247	TSPAN14	0.0001	0.119628	0.303161	2.18395	3.68866	26.9908	0.0128681	-6.28006	0.00143178	down	yes
189746	x	chr6	+	10723701	10731075	MSTRG.82036.3	2	232	MSTRG.82036	MON1B	0.0001	0.02877	0.0001	7.65751	0.0001	17.0049	0.00117466	-9.73354	0.00145379	down	yes
116330	o	chr17	+	53079010	53146278	MSTRG.50934.6	2	250	MSTRG.50934	RF00001	0.332802	1.05892	0.731612	20.6732	33.0716	19.0599	0.0291647	-5.09963	0.00145822	down	yes
113747	u	chr17	+	37369154	37377955	MSTRG.49951.2	3	1329	MSTRG.49951	.	0.0001	0.0001	0.056057	0.445004	2.09053	1.80151	0.0129713	-6.26854	0.00148459	down	yes
263347	x	chrX	+	94389979	94406436	MSTRG.114209.2	3	177	MSTRG.114209	IL13RA2	0.564257	2.78112	0.144273	46.2306	61.9607	27.2913	0.0257572	-5.27888	0.00151182	down	yes
187955	u	chr5	+	99810562	99810812	MSTRG.81294.1	1	251	MSTRG.81294	.	6.5048	4.61374	46.0899	0.261415	0.341977	0.0001	94.7957	6.56675	0.00151406	up	yes
230461	u	chr8	+	39077346	39099536	MSTRG.99891.6	2	257	MSTRG.99891	.	7.72423	9.40425	0.048729	0.0001	0.0001	0.0001	57257.4	15.8052	0.00151675	up	yes
166512	u	chr4	+	64852782	64853009	MSTRG.72442.1	1	228	MSTRG.72442	.	4.87942	6.38798	1.29446	0.0001	0.0001	0.0001	41872.8	15.3537	0.00155572	up	yes
163298	o	chr4	+	28227090	28324950	MSTRG.70757.2	2	235	MSTRG.70757	NUDCD1	10.4741	5.05078	0.224119	0.0001	0.0001	0.0001	52496.8	15.6799	0.00160967	up	yes
63173	u	chr13	.	100864444	100864672	MSTRG.27586.1	1	229	MSTRG.27586	.	0.317594	0.17731	0.0001	0.713457	15.4089	6.92146	0.021481	-5.5408	0.0017331	down	yes
11315	i	chr1	-	120349169	120358517	MSTRG.5185.1	2	255	MSTRG.5185	GLDN	4.34508	0.191491	8.59452	0.0001	0.0001	0.0001	43770.3	15.4177	0.00176483	up	yes
129517	i	chr2	.	39395841	39396762	MSTRG.56538.1	1	922	MSTRG.56538	NAV2	0.049691	0.0001	0.0001	0.778082	1.28671	2.20331	0.0116893	-6.41867	0.00183635	down	yes
90542	u	chr15	+	12841353	12851196	MSTRG.39421.4	2	250	MSTRG.39421	.	12.1174	9.59478	0.0001	0.0001	0.0001	0.0001	72374.2	16.1432	0.00187948	up	yes
98734	j	chr15	+	104747957	104759132	MSTRG.43087.7	5	896	MSTRG.43087	ENSSSCG00000016100	0.0001	0.231826	0.0001	6.44454	1.79508	7.05157	0.0151738	-6.04227	0.00189548	down	yes
255978	u	chrX	-	5814236	5861683	MSTRG.110687.2	3	1004	MSTRG.110687	.	0.293423	1.29653	0.927548	0.0001	0.0001	0.0001	8391.66	13.0347	0.00190379	up	yes
121604	x	chr18	+	33157916	33183555	MSTRG.53215.1	2	242	MSTRG.53215	LSMEM1	0.272984	0.763796	0.0001	8.1661	14.7684	5.2353	0.0368082	-4.76383	0.00191075	down	yes
73391	u	chr14	+	3920704	3934881	MSTRG.32135.5	2	256	MSTRG.32135	.	9.23872	36.8005	8.78835	0.0001	0.0001	0.514912	106.438	6.73387	0.00191432	up	yes
226973	u	chr7	-	121124974	121125227	MSTRG.98258.1	1	254	MSTRG.98258	.	0.0001	0.0001	0.0001	3.65103	1.01907	4.2555	3.36112e-05	-14.8607	0.0019266	down	yes
168892	u	chr4	.	87749803	87751301	MSTRG.73525.1	1	1499	MSTRG.73525	.	0.0001	0.0001	0.0001	0.129859	0.705196	0.755595	0.000188602	-12.3724	0.00195607	down	yes
100940	u	chr15	+	125848726	125848975	MSTRG.43882.1	1	250	MSTRG.43882	.	0.32954	0.271435	1.04428	13.333	34.1982	11.1952	0.0280156	-5.15763	0.00196316	down	yes
22563	o	chr1	+	236845165	236924411	MSTRG.9863.1	2	247	MSTRG.9863	RECK	0.0001	0.603706	0.0001	18.4645	5.76835	5.29528	0.0204519	-5.61162	0.00197972	down	yes
231890	i	chr8	+	56177750	56183922	MSTRG.101051.1	2	224	MSTRG.101051	REST	14.1232	0.0001	7.6284	0.0001	0.0001	0.0001	72505.7	16.1458	0.00198605	up	yes
148469	o	chr3	+	26488629	26578214	MSTRG.63952.1	2	228	MSTRG.63952	SYT17	0.0001	0.122912	0.0001	42.5515	23.4782	0.0001	0.00186449	-9.067	0.00199658	down	yes
233303	u	chr8	.	71558948	71559726	MSTRG.101236.1	1	779	MSTRG.101236	.	0.0001	0.0001	0.0001	0.165652	1.66396	1.44489	9.16169e-05	-13.414	0.00202913	down	yes
4955	u	chr1	+	52964883	52966159	MSTRG.2465.1	2	506	MSTRG.2465	.	3.20881	0.0001	6.07583	0.0001	0.0001	0.0001	30949.1	14.9176	0.00203618	up	yes
215399	i	chr7	.	25884171	25884419	MSTRG.92872.1	1	249	MSTRG.92872	HCRTR2	0.0001	0.0001	0.0001	7.87294	0.0001	10.1592	1.66369e-05	-15.8753	0.00203743	down	yes
194061	o	chr6	-	45226784	45266331	MSTRG.83894.3	2	252	MSTRG.83894	NPHS1	0.0001	0.0001	0.0001	9.58038	8.61064	0.0001	1.64916e-05	-15.8879	0.00205596	down	yes
264980	i	chrX	+	109789525	109876375	MSTRG.114984.2	2	245	MSTRG.114984	GPC3	0.0001	0.0001	0.0001	0.242821	4.64687	6.91261	2.54188e-05	-15.2637	0.00206726	down	yes
171240	i	chr4	+	98662227	98665820	MSTRG.75150.2	2	228	MSTRG.75150	RPRD2	0.055867	0.0001	0.0001	2.22243	5.15221	5.86784	0.00423387	-7.88381	0.0021068	down	yes
35617	x	chr11	+	3998693	4036278	MSTRG.15599.2	2	261	MSTRG.15599	RNF6	5.03424	16.4809	0.0001	0.0001	0.0001	0.0001	71717.4	16.13	0.00212725	up	yes
151093	o	chr3	+	45592556	45665568	MSTRG.65198.1	2	227	MSTRG.65198	BUB1	7.7588	16.0052	0.0001	0.0001	0.0001	0.0001	79213.8	16.2735	0.0021332	up	yes
237981	u	chr8	+	120706754	120755237	MSTRG.103020.2	2	226	MSTRG.103020	.	0.0001	0.009845	0.0001	17.2363	0.0001	5.97672	0.000432729	-11.1742	0.0021452	down	yes
120766	u	chr18	-	23177714	23480181	MSTRG.52799.1	3	667	MSTRG.52799	.	0.0001	0.0001	0.0001	0.108867	2.20175	1.72036	7.44236e-05	-13.7139	0.00215618	down	yes
184162	x	chr5	+	66680418	66694221	MSTRG.79832.3	2	244	MSTRG.79832	PRMT8	0.190474	0.152155	0.131625	5.92753	5.39586	6.80179	0.0261655	-5.25619	0.00216868	down	yes
130189	u	chr2	+	44967891	44968378	MSTRG.56978.1	1	488	MSTRG.56978	.	0.0001	0.0001	0.195724	1.70268	5.94891	2.7445	0.0188459	-5.7296	0.00222547	down	yes
228415	u	chr8	.	13996476	13996742	MSTRG.98944.1	1	267	MSTRG.98944	.	24.4892	72.9538	96.7182	0.851932	0.656728	4.13725	34.3897	5.1039	0.0022746	up	yes
34251	u	chr10	+	63142372	63185484	MSTRG.14890.1	2	215	MSTRG.14890	.	0.168745	5.98228	9.04281	0.0001	0.0001	0.0001	50646.1	15.6282	0.00229642	up	yes
44668	o	chr12	+	15150045	15199607	MSTRG.19757.2	2	257	MSTRG.19757	STRADA	0.0001	0.0001	0.0001	8.7897	0.0001	7.45118	1.84718e-05	-15.7243	0.00246086	down	yes
102495	u	chr16	.	2372380	2372619	MSTRG.44874.1	1	240	MSTRG.44874	.	4.87257	0.0001	13.7685	0.0001	0.0001	0.0001	62137.2	15.9232	0.00247588	up	yes
235443	u	chr8	-	92697244	92715765	MSTRG.102162.1	2	282	MSTRG.102162	.	6.00233	11.9454	0.0001	0.0001	0.0001	0.0001	59826.2	15.8685	0.00248225	up	yes
89288	u	chr14	-	136970978	136979670	MSTRG.38772.3	2	1698	MSTRG.38772	.	0.141565	0.626811	0.535279	0.0001	0.0001	0.0001	4345.52	12.0853	0.0024971	up	yes
109087	x	chr16	+	72056604	72089072	MSTRG.47579.1	2	240	MSTRG.47579	MARCH6	0.0001	0.0001	0.0001	8.10498	0.0001	8.92638	1.76145e-05	-15.7929	0.00255374	down	yes
33186	o	chr10	+	52197133	52247330	MSTRG.14546.1	2	242	MSTRG.14546	PIP4K2A	0.0001	0.0001	0.63772	14.7639	8.14189	31.2816	0.0117725	-6.40844	0.00255899	down	yes
205115	i	chr6	.	103621245	103621483	MSTRG.88487.1	1	239	MSTRG.88487	LPIN2	0.0001	0.0001	0.0001	4.45213	0.399674	4.9875	3.049e-05	-15.0013	0.00261041	down	yes
166928	i	chr4	+	67998199	68070939	MSTRG.72741.2	2	384	MSTRG.72741	SGK3	0.0001	0.0001	0.0001	5.42995	5.23667	0.0001	2.81249e-05	-15.1178	0.00268774	down	yes
94258	x	chr15	-	59496914	59541379	MSTRG.41249.2	2	256	MSTRG.41249	WDR33	0.0001	0.0001	0.0001	11.1474	5.32897	0.0001	1.82078e-05	-15.7451	0.0026937	down	yes
93253	u	chr15	+	47917459	47966347	MSTRG.40665.2	2	257	MSTRG.40665	.	8.89505	9.45977	0.0001	0.0001	0.0001	0.0001	61183.1	15.9008	0.00273804	up	yes
13479	x	chr1	-	136090877	136109861	MSTRG.6058.1	2	246	MSTRG.6058	ENSSSCG00000030003	0.0001	0.0001	0.0001	8.45109	0.0001	7.79385	1.84672e-05	-15.7247	0.00276717	down	yes
84973	o	chr14	-	101447109	101524106	MSTRG.37036.1	2	258	MSTRG.37036	PANK1	0.0001	0.0001	0.0001	0.0001	6.33954	9.25477	1.92377e-05	-15.6657	0.00277565	down	yes
167455	o	chr4	+	74259393	74311939	MSTRG.72897.13	2	233	MSTRG.72897	NSMAF	5.36991	15.947	0.0001	0.0001	0.0001	0.0001	71056.6	16.1167	0.00279682	up	yes
43888	o	chr12	+	8368755	8415360	MSTRG.19518.1	2	249	MSTRG.19518	ENSSSCG00000033537	0.0001	4.30571	13.5368	0.0001	0.0001	0.0001	59475.4	15.86	0.00282568	up	yes
219468	u	chr7	+	55946771	56030091	MSTRG.95047.12	2	250	MSTRG.95047	.	11.6305	13.25	2.59885	0.155057	0.657753	0.073843	30.9922	4.95383	0.00283412	up	yes
120905	o	chr18	+	24568255	24647521	MSTRG.52982.1	2	236	MSTRG.52982	CADPS2	0.0001	0.0001	0.0001	13.2861	0.0001	4.18712	1.7169e-05	-15.8298	0.0028646	down	yes
129514	i	chr2	.	39385341	39386314	MSTRG.56535.1	1	974	MSTRG.56535	NAV2	0.0001	0.0001	0.0001	0.066244	1.14806	1.22906	0.000122782	-12.9916	0.00293444	down	yes
161037	o	chr4	+	3083267	3085721	MSTRG.69671.5	2	233	MSTRG.69671	ENSSSCG00000005934	0.0001	0.0001	0.0001	5.05346	0.0001	11.8444	1.77536e-05	-15.7815	0.00298027	down	yes
201779	u	chr6	+	81552490	81562615	MSTRG.86963.5	2	383	MSTRG.86963	.	23.0898	0.680522	11.7304	0.270266	0.338281	0.038056	54.9033	5.77882	0.00298541	up	yes
76520	u	chr14	-	31036726	31038283	MSTRG.33474.2	2	220	MSTRG.33474	.	0.0001	0.0001	0.652674	15.0379	15.2028	7.63377	0.0172378	-5.85828	0.00300745	down	yes
255750	u	chrX	-	3023234	3082497	MSTRG.110618.1	2	253	MSTRG.110618	.	0.0001	0.0001	0.0001	12.7537	3.68475	0.0001	1.82497e-05	-15.7418	0.00302069	down	yes
33709	u	chr10	+	57666017	57676862	MSTRG.14801.1	3	857	MSTRG.14801	.	0.0001	0.016807	0.0001	1.70325	0.066884	2.24935	0.00423114	-7.88474	0.00308966	down	yes
264870	u	chrX	+	108895056	108901023	MSTRG.114890.3	2	248	MSTRG.114890	.	0.492672	0.0001	0.0001	13.2861	4.51811	3.47774	0.0231592	-5.43227	0.00315944	down	yes
119915	o	chr18	+	16168846	16235282	MSTRG.52399.1	2	225	MSTRG.52399	CHCHD3	0.0001	0.11308	0.0001	5.31662	7.22613	2.59046	0.00748553	-7.06168	0.00319165	down	yes
203210	o	chr6	-	89094179	89151487	MSTRG.87592.2	2	266	MSTRG.87592	YARS	9.1522	7.60539	0.0001	0.0001	0.0001	0.0001	55859	15.7695	0.00322381	up	yes
229608	u	chr8	+	30872913	30873155	MSTRG.99640.1	1	243	MSTRG.99640	.	0.0001	15.2399	4.30792	0.0001	0.0001	0.0001	65159.9	15.9917	0.00328266	up	yes
161034	o	chr4	+	3077045	3085721	MSTRG.69671.3	2	240	MSTRG.69671	ENSSSCG00000005934	0.0001	0.0001	0.0001	11.6792	4.69976	0.0001	1.83161e-05	-15.7365	0.0033471	down	yes
12605	u	chr1	+	129770466	129775282	MSTRG.5728.11	2	254	MSTRG.5728	.	0.0001	0.0001	0.0001	0.0001	4.22997	10.9876	1.97139e-05	-15.6304	0.00338077	down	yes
110356	o	chr17	-	7276694	7383184	MSTRG.48268.3	3	289	MSTRG.48268	TRIML1	8.69976	6.19892	0.0001	0.0001	0.0001	0.0001	49662.6	15.5999	0.00350333	up	yes
137154	i	chr2	.	89548256	89548980	MSTRG.59794.1	1	725	MSTRG.59794	RASGRF2	0.209416	0.0001	0.106272	1.34639	3.62602	2.90028	0.0401119	-4.63983	0.00351435	down	yes
43161	u	chr12	+	4873997	4879462	MSTRG.19370.3	2	245	MSTRG.19370	.	0.0001	0.251044	0.0001	5.59077	5.10092	4.66331	0.0163624	-5.93348	0.00354737	down	yes
46639	u	chr12	-	24276711	24276953	MSTRG.21225.1	1	243	MSTRG.21225	.	0.0001	0.0001	0.0001	8.60917	6.70323	0.0001	1.95918e-05	-15.6394	0.00361691	down	yes
263392	u	chrX	+	94753662	94780944	MSTRG.114303.3	2	205	MSTRG.114303	.	0.0001	0.99315	0.0001	150.831	0.0001	81.4075	0.00427728	-7.86909	0.00363014	down	yes
263429	u	chrX	+	94998753	95006773	MSTRG.114327.1	2	269	MSTRG.114327	.	19.3052	39.016	0.647476	0.569245	0.251212	0.0001	71.8642	6.1672	0.00372344	up	yes
62893	u	chr13	+	97786979	97822035	MSTRG.27392.1	2	238	MSTRG.27392	.	4.19618	14.9915	0.0001	0.0001	0.0001	0.0001	63959.2	15.9649	0.0037726	up	yes
116777	o	chr17	+	57195488	57439229	MSTRG.51146.16	6	798	MSTRG.51146	RF00026	0.0001	0.0001	0.0001	0.0001	3.49019	1.14893	6.46661e-05	-13.9166	0.00383868	down	yes
64919	o	chr13	+	122049770	122073389	MSTRG.28250.11	3	311	MSTRG.28250	EIF2B5	0.178546	0.0001	0.0001	11.4741	30.2306	0.0001	0.00428599	-7.86616	0.00384191	down	yes
190448	o	chr6	-	14785356	14831191	MSTRG.82396.3	2	260	MSTRG.82396	AP1G1	10.341	14.4463	0.652465	0.23222	0.0001	0.350397	43.6572	5.44815	0.00385701	up	yes
57354	o	chr13	-	38598128	38618646	MSTRG.25035.2	2	255	MSTRG.25035	ARHGEF3	11.384	0.78789	6.08824	0.154388	0.0001	0.0001	118.121	6.88412	0.0038732	up	yes
224049	u	chr7	.	93899220	93899456	MSTRG.96731.1	1	237	MSTRG.96731	.	0.22452	4.2045	5.07658	0.0001	0.0001	0.0001	31685.3	14.9515	0.00389909	up	yes
192640	o	chr6	-	31972522	31992008	MSTRG.83163.2	2	248	MSTRG.83163	CHD9	0.0001	0.0001	0.737429	8.5734	8.70736	17.2681	0.0213503	-5.5496	0.00393044	down	yes
48067	o	chr12	+	36088738	36123495	MSTRG.21378.2	2	231	MSTRG.21378	ENSSSCG00000017670	0.215232	0.0001	0.0001	12.6342	25.4275	0.0001	0.00566007	-7.46497	0.0041018	down	yes
81934	u	chr14	-	71813036	71815627	MSTRG.36123.2	1	2592	MSTRG.36123	.	0.139645	0.017288	0.0001	0.0001	30.3462	2.02612	0.00485083	-7.68755	0.00414045	down	yes
161688	i	chr4	-	10530562	10568616	MSTRG.70205.1	2	243	MSTRG.70205	FAM49B	12.4822	4.29084	0.0001	0.0001	0.0001	0.0001	55910.3	15.7708	0.00416275	up	yes
144550	x	chr3	+	4087062	4088508	MSTRG.62371.5	2	420	MSTRG.62371	ACTB	0.0001	0.0001	0.0001	2.20839	6.34318	0.0001	3.50809e-05	-14.799	0.004175	down	yes
58211	i	chr13	+	46962495	46963821	MSTRG.25372.1	1	1327	MSTRG.25372	MAGI1	0.128502	0.0001	0.0001	1.27753	1.46585	1.71601	0.0288609	-5.11474	0.00420344	down	yes
165654	o	chr4	+	55496401	55520901	MSTRG.71873.2	2	227	MSTRG.71873	PAG1	0.0001	0.0001	0.0001	0.0001	4.40941	11.1535	1.92765e-05	-15.6628	0.00430062	down	yes
200828	x	chr6	-	74983098	75038231	MSTRG.86736.2	2	233	MSTRG.86736	SPEN	8.35013	8.78468	0.0001	0.0001	0.0001	0.0001	57116.4	15.8016	0.00430887	up	yes
15939	o	chr1	+	164303377	164355357	MSTRG.7216.11	2	238	MSTRG.7216	DIS3L	0.0001	8.03885	8.09081	0.0001	0.0001	0.0001	53765.9	15.7144	0.00440729	up	yes
168013	o	chr4	+	79644525	79701927	MSTRG.73224.3	2	260	MSTRG.73224	PRKDC	0.0001	0.0001	0.0001	3.70505	9.81438	0.0001	2.21901e-05	-15.4597	0.0044257	down	yes
30513	i	chr10	-	30684096	30684717	MSTRG.13544.1	1	622	MSTRG.13544	SLC28A3	0.0001	0.0001	0.153558	0.682875	3.23845	3.63601	0.0203455	-5.61914	0.00444727	down	yes
167903	u	chr4	-	78017239	78098993	MSTRG.73080.2	3	2045	MSTRG.73080	.	1.0119	0.901649	0.0001	0.0001	0.0001	0.0001	6378.83	12.6391	0.00450044	up	yes
10547	i	chr1	.	113952159	113952409	MSTRG.4936.1	1	251	MSTRG.4936	ALDH1A2	3.01216	8.12501	38.7346	0.425235	0.65468	0.626673	29.2231	4.86904	0.00454335	up	yes
13058	x	chr1	+	131275420	131299156	MSTRG.5848.1	2	251	MSTRG.5848	EIF2AK4	95.7389	71.327	45.0879	3.0569	3.37531	4.74656	18.9783	4.24628	0.00463089	up	yes
116329	o	chr17	+	53079008	53163720	MSTRG.50934.5	2	242	MSTRG.50934	RF00001	36.0294	46.336	20.3914	1.04143	0.924868	2.13107	25.0787	4.64839	0.00463759	up	yes
23080	x	chr1	+	240050045	240143963	MSTRG.10056.10	8	923	MSTRG.10056	GABBR2	0.0001	0.0001	0.0001	1.42382	0.0001	2.12304	8.45795e-05	-13.5293	0.00465132	down	yes
775	u	chr1	+	7740154	7752909	MSTRG.441.2	2	249	MSTRG.441	.	7.05039	3.7267	3.00403	0.0001	0.0001	0.09311	147.692	7.20645	0.00467313	up	yes
255960	u	chrX	+	5583991	5631105	MSTRG.110668.2	2	258	MSTRG.110668	.	0.0001	6.3632	7.98536	0.0001	0.0001	0.0001	47828.9	15.5456	0.00469965	up	yes
63798	i	chr13	.	109967510	109967745	MSTRG.27826.1	1	236	MSTRG.27826	TNIK	7.21509	0.0001	7.4306	0.0001	0.0001	0.0001	48819.3	15.5752	0.00474352	up	yes
154762	o	chr3	+	79921446	79926823	MSTRG.67041.2	2	273	MSTRG.67041	CCT4	90.1041	34.0857	81.2441	4.34858	0.0001	0.34032	43.8119	5.45325	0.004745	up	yes
230667	o	chr8	+	40862027	40904437	MSTRG.100052.2	2	215	MSTRG.100052	GSX2	0.0001	0.0001	0.0001	0.0001	10.2738	5.17032	1.94248e-05	-15.6517	0.00482744	down	yes
16889	u	chr1	-	173181735	173182059	MSTRG.7531.1	1	325	MSTRG.7531	.	187.402	141.018	44.9368	2.19323	1.09961	12.7866	23.2196	4.53727	0.00485402	up	yes
16888	u	chr1	+	173181735	173182059	MSTRG.7530.1	1	325	MSTRG.7530	.	187.197	141.171	44.9368	2.24505	1.09961	12.7866	23.1417	4.53242	0.00486471	up	yes
178407	x	chr5	+	18172536	18180283	MSTRG.77300.9	2	285	MSTRG.77300	KRT8	0.0001	0.0001	0.0001	0.0001	6.26954	5.0899	2.64095e-05	-15.2086	0.00493905	down	yes
150508	u	chr3	-	41439819	41440042	MSTRG.64870.1	1	224	MSTRG.64870	.	0.0001	0.0001	0.0001	8.62565	6.0745	0.0001	2.04078e-05	-15.5805	0.00494515	down	yes
56217	x	chr13	+	31668533	31716238	MSTRG.24765.1	2	661	MSTRG.24765	QRICH1	0.0001	0.0001	0.0001	2.17322	0.0001	2.68847	6.17056e-05	-13.9842	0.00494781	down	yes
97343	j	chr15	+	88549265	88569762	MSTRG.42512.2	3	1418	MSTRG.42512	DUSP19	0.0001	0.0001	0.0001	0.0001	1.4043	0.885303	0.000131022	-12.8979	0.00499428	down	yes
258022	u	chrX	+	25872052	25890778	MSTRG.111373.1	2	225	MSTRG.111373	.	0.483413	10.8166	12.2823	0.286762	0.0001	0.19018	49.4346	5.62745	0.00503882	up	yes
158780	o	chr3	+	114443640	114447923	MSTRG.68642.2	2	224	MSTRG.68642	ITSN2	6.46796	10.5711	0.0001	0.0001	0.0001	0.0001	56797	15.7935	0.00505651	up	yes
66903	x	chr13	+	137226735	137244930	MSTRG.29059.4	2	251	MSTRG.29059	SEC22A	0.0001	0.0001	0.0001	6.74528	6.12263	0.0001	2.33136e-05	-15.3885	0.00510343	down	yes
258983	x	chrX	+	37492027	37564016	MSTRG.112068.2	2	251	MSTRG.112068	ENSSSCG00000012253	0.0001	0.0001	0.0001	7.83867	0.0001	4.81596	2.37066e-05	-15.3644	0.00512596	down	yes
197179	i	chr6	+	55933454	55935876	MSTRG.85032.2	2	235	MSTRG.85032	TSEN34	3.14354	15.4609	19.6746	0.773979	0.0001	0.0001	49.4446	5.62774	0.00514422	up	yes
220731	o	chr7	+	64894540	64986059	MSTRG.95350.2	2	216	MSTRG.95350	BAZ1A	0.0001	9.2759	7.43365	0.0001	0.0001	0.0001	55698.9	15.7654	0.0052011	up	yes
46454	o	chr12	+	23331446	23423919	MSTRG.21142.3	2	454	MSTRG.21142	PIP4K2B	0.214187	0.0001	0.0001	4.26245	4.09677	1.7617	0.0211826	-5.56098	0.00525591	down	yes
239256	u	chr8	+	132249638	132256854	MSTRG.103547.2	3	650	MSTRG.103547	.	0.0001	0.0001	0.0001	0.0001	2.57703	2.30097	6.14994e-05	-13.9891	0.00525617	down	yes
144840	u	chr3	+	5573648	5621655	MSTRG.62455.1	2	230	MSTRG.62455	.	0.0001	0.0001	0.0001	6.07403	7.68366	0.0001	2.18058e-05	-15.4849	0.00532987	down	yes
70940	u	chr13	.	188450104	188450348	MSTRG.30717.1	1	245	MSTRG.30717	.	4.48466	11.0949	0.0001	0.0001	0.0001	0.0001	51932.1	15.6643	0.00533099	up	yes
104737	u	chr16	.	32297515	32297753	MSTRG.46012.1	1	239	MSTRG.46012	.	6.22107	9.28002	0.0001	0.0001	0.0001	0.0001	51670.6	15.6571	0.00533175	up	yes
19823	o	chr1	-	203731964	203822124	MSTRG.8801.11	2	263	MSTRG.8801	RRAGA	9.09986	4.54769	0.0001	0.0001	0.0001	0.0001	45492.2	15.4733	0.00539274	up	yes
106173	u	chr16	+	44626555	44627070	MSTRG.46468.1	1	516	MSTRG.46468	.	0.0001	0.0001	0.0001	0.0001	4.13025	2.00874	4.88672e-05	-14.3208	0.00543041	down	yes
93636	o	chr15	-	52338805	52388176	MSTRG.40855.2	3	940	MSTRG.40855	RF00026	1.76469	0.410012	1.22035	0.020977	0.0001	0.0001	160.318	7.32479	0.00543364	up	yes
253429	u	chr9	-	121201147	121201400	MSTRG.109598.1	1	254	MSTRG.109598	.	0.0001	0.0001	0.0001	0.0001	4.03948	8.452	2.40162e-05	-15.3456	0.00545095	down	yes
101831	i	chr15	.	135007217	135008128	MSTRG.44487.1	1	912	MSTRG.44487	SH3BP4	0.0001	0.08264	0.0001	0.887818	1.12576	1.87405	0.0213086	-5.55242	0.00546947	down	yes
8169	o	chr1	-	88378584	88417030	MSTRG.3875.1	2	251	MSTRG.3875	MEI4	0.0001	0.070912	0.0001	10.8647	0.0001	5.84117	0.00425668	-7.87605	0.00552306	down	yes
177433	o	chr5	+	12584207	12669272	MSTRG.77021.1	2	239	MSTRG.77021	PRDM4	0.0001	0.0001	0.0001	0.018303	3.83324	4.79702	3.46878e-05	-14.8152	0.00555824	down	yes
264347	u	chrX	+	105259775	105260528	MSTRG.114828.3	2	220	MSTRG.114828	.	14.264	8.09021	0.0001	0.0001	0.0001	0.017838	1239.29	10.2753	0.00555898	up	yes
40410	u	chr11	+	58941385	59180267	MSTRG.17796.29	7	979	MSTRG.17796	.	1.6711	1.97502	0.0001	0.0001	0.0001	0.0001	12154.1	13.5692	0.00556634	up	yes
87995	u	chr14	+	125136775	125145465	MSTRG.38228.3	2	201	MSTRG.38228	.	6.24923	0.0001	24.0709	0.166008	0.0001	0.0001	182.424	7.51115	0.00558226	up	yes
102535	x	chr16	+	3306005	3354854	MSTRG.44953.1	2	243	MSTRG.44953	DNAH5	0.0001	0.0001	0.0001	7.69337	0.0001	4.87424	2.38707e-05	-15.3544	0.00558508	down	yes
46326	x	chr12	-	22839032	22887721	MSTRG.20447.5	2	277	MSTRG.20447	MED1	0.062302	0.0001	0.0001	3.51415	0.887521	3.76787	0.00765061	-7.03021	0.00563228	down	yes
239360	u	chr8	+	133531503	133578009	MSTRG.103634.1	2	230	MSTRG.103634	.	0.0001	0.0001	0.0001	0.0001	8.13644	5.23229	2.24403e-05	-15.4436	0.00573799	down	yes
19715	u	chr1	+	202991305	203000221	MSTRG.8712.1	2	1966	MSTRG.8712	.	0.92422	0.139523	0.593862	0.014672	0.0001	0.0001	111.458	6.80036	0.00576127	up	yes
5166	u	chr1	+	54607233	54611771	MSTRG.2555.5	2	201	MSTRG.2555	.	0.0001	9.30204	7.75277	0.0001	0.0001	0.0001	56849.7	15.7949	0.00581948	up	yes
83954	i	chr14	.	89159617	89159829	MSTRG.36513.1	1	213	MSTRG.36513	MAPK8	9.94354	6.17586	0.0001	0.0001	0.0001	0.0001	53731.7	15.7135	0.00585194	up	yes
3479	i	chr1	.	33750283	33751181	MSTRG.1702.1	1	899	MSTRG.1702	ENSSSCG00000004207	0.238129	0.0001	0.101286	1.60571	1.51021	3.40886	0.0520347	-4.26438	0.00587215	down	yes
157322	x	chr3	-	103169194	103184399	MSTRG.67951.1	2	250	MSTRG.67951	HEATR5B	0.010683	0.015574	0.0001	6.28811	0.144478	6.40491	0.00205313	-8.92796	0.00594702	down	yes
217765	x	chr7	-	42256330	42329125	MSTRG.93898.2	2	265	MSTRG.93898	ENSSSCG00000030197	4.0956	9.51676	0.0001	0.0001	0.0001	0.0001	45374.9	15.4696	0.00595349	up	yes
80065	i	chr14	-	55442270	55442514	MSTRG.34990.1	1	245	MSTRG.34990	LYST	0.127462	1.18509	0.0001	5.40811	2.91733	24.8334	0.0395867	-4.65884	0.00599098	down	yes
242807	u	chr9	-	21373837	21412663	MSTRG.104986.1	2	243	MSTRG.104986	.	6.10971	7.86954	0.0001	0.0001	0.0001	0.0001	46597.9	15.508	0.00611647	up	yes
127100	x	chr2	-	14903009	14934937	MSTRG.55605.2	2	279	MSTRG.55605	NUP160	0.259485	0.0001	0.554805	16.2781	0.95209	7.28064	0.0332257	-4.91156	0.00616172	down	yes
154926	o	chr3	-	80651047	80694095	MSTRG.67181.1	2	275	MSTRG.67181	KIAA1841	3.63884	14.7428	4.72084	0.372002	0.0001	0.504629	26.3508	4.71977	0.00629127	up	yes
185304	u	chr5	-	76117024	76118575	MSTRG.80386.1	2	555	MSTRG.80386	.	0.113864	0.0001	0.0001	0.590712	4.14087	2.64586	0.0154612	-6.01521	0.00631456	down	yes
95311	o	chr15	+	71021637	71096039	MSTRG.41690.1	2	260	MSTRG.41690	RF00402	34.6843	1.79443	186.956	1.23718	1.38181	4.58644	31.0092	4.95462	0.0063203	up	yes
79233	o	chr14	-	49592084	49649575	MSTRG.34608.1	2	245	MSTRG.34608	CABIN1	6.9773	6.40672	0.0001	0.0001	0.0001	0.0001	44613.7	15.4452	0.0063327	up	yes
48745	o	chr12	+	39991518	40035027	MSTRG.21612.1	2	239	MSTRG.21612	SLFN11	9.57386	4.21926	0.0001	0.0001	0.0001	0.0001	45977.4	15.4886	0.00637009	up	yes
214021	u	chr7	-	19543571	19572882	MSTRG.92383.4	2	263	MSTRG.92383	.	0.0001	0.0001	0.635799	16.5374	1.1693	21.7484	0.0161196	-5.95504	0.00639705	down	yes
70608	i	chr13	.	180651235	180651499	MSTRG.30584.1	1	265	MSTRG.30584	USP25	0.0001	0.0001	0.0001	7.01545	4.02934	0.0001	2.71619e-05	-15.1681	0.00640064	down	yes
42635	x	chr12	-	1320415	1321967	MSTRG.18916.1	3	361	MSTRG.18916	ACTG1	0.205536	0.001893	0.0001	13.0212	0.0001	2.86796	0.0130609	-6.2586	0.00641203	down	yes
89202	u	chr14	-	135854952	135860758	MSTRG.38736.2	2	633	MSTRG.38736	.	2.2244	1.7791	4.45336	0.254997	0.0001	0.0001	33.1386	5.05044	0.00642503	up	yes
208817	x	chr6	+	148482830	148543673	MSTRG.90132.1	2	239	MSTRG.90132	ROR1	7.87775	9.85348	17.7732	0.420962	0.327006	1.29385	17.3886	4.12007	0.00666467	up	yes
242848	o	chr9	+	21687712	21736570	MSTRG.105129.1	3	2927	MSTRG.105129	ENSSSCG00000038831	1.2562	0.874925	1.35624	0.087554	0.0001	0.054377	24.5535	4.61786	0.00669583	up	yes
125457	o	chr2	+	6644594	6757188	MSTRG.54981.1	3	731	MSTRG.54981	LTBP3	3.65	0.0001	0.0001	30.0433	0.803439	566.849	0.00610711	-7.35529	0.00673135	down	yes
220016	x	chr7	+	59416717	59423578	MSTRG.94908.8	4	578	MSTRG.94908	PML	0.0001	0.0001	0.0001	1.82827	2.96226	0.0001	6.26222e-05	-13.963	0.00682452	down	yes
188944	j	chr6	+	3786466	3805311	MSTRG.81659.3	4	618	MSTRG.81659	ZDHHC7	1.6045	3.72073	0.0001	0.0001	0.0001	0.0001	17751.1	14.1156	0.00685061	up	yes
222525	o	chr7	+	78228761	78233985	MSTRG.96087.2	3	769	MSTRG.96087	ENSSSCG00000040831	1.5083	2.6485	0.0001	0.0001	0.0001	0.0001	13856.3	13.7583	0.00694235	up	yes
3705	i	chr1	+	37074741	37078098	MSTRG.1873.2	2	1435	MSTRG.1873	NCOA7	0.029441	0.006783	0.034558	1.03801	1.39232	0.230888	0.0265976	-5.23256	0.00696674	down	yes
33155	o	chr10	-	51888560	51892444	MSTRG.14526.5	2	218	MSTRG.14526	ENSSSCG00000011077	0.0001	0.0001	0.0001	5.99598	0.0001	6.08866	2.48247e-05	-15.2979	0.00697053	down	yes
32990	x	chr10	-	50465349	50562351	MSTRG.14387.1	2	243	MSTRG.14387	ARHGAP21	0.0001	4.85732	7.51387	0.0001	0.0001	0.0001	41237.6	15.3317	0.00704209	up	yes
255803	i	chrX	+	3939472	3967437	MSTRG.110637.4	2	277	MSTRG.110637	ENSSSCG00000026520	0.0001	0.0001	0.0001	0.0001	6.13933	3.73748	3.03739e-05	-15.0068	0.00707578	down	yes
127447	x	chr2	-	15952752	16018087	MSTRG.56042.1	2	269	MSTRG.56042	AMBRA1	5.49221	5.84804	0.0001	0.0001	0.0001	0.0001	37801.2	15.2061	0.0071714	up	yes
135725	i	chr2	.	80512488	80513897	MSTRG.59283.1	1	1410	MSTRG.59283	GRK6	0.107679	0.123275	0.13548	1.02363	2.3434	1.06036	0.0827653	-3.59483	0.00721912	down	yes
65475	u	chr13	.	125736706	125736946	MSTRG.28464.1	1	241	MSTRG.28464	.	3.98793	9.20647	0.0001	0.0001	0.0001	0.0001	43981.7	15.4246	0.00723451	up	yes
93727	i	chr15	+	54067600	54088471	MSTRG.40944.4	2	223	MSTRG.40944	WRN	8.4323	0.0001	4.30654	0.0001	0.0001	0.0001	42463.1	15.3739	0.00726204	up	yes
78725	i	chr14	+	47109193	47137826	MSTRG.34394.5	2	242	MSTRG.34394	HORMAD2	6.05739	6.20701	0.0001	0.0001	0.0001	0.0001	40881.7	15.3192	0.00736935	up	yes
101305	o	chr15	+	130917971	130976899	MSTRG.44281.1	2	244	MSTRG.44281	FBXO36	0.0001	0.023276	0.0001	0.161384	6.02136	3.82086	0.00234675	-8.73512	0.00747874	down	yes
225626	u	chr7	+	106936098	106937858	MSTRG.97334.1	2	247	MSTRG.97334	.	0.0001	0.0001	0.0001	6.33106	0.0001	3.82087	2.95507e-05	-15.0464	0.00758805	down	yes
222787	x	chr7	+	80050388	80078196	MSTRG.96120.2	3	254	MSTRG.96120	ENSSSCG00000033361	8.69583	5.78225	0.026322	0.038821	0.0001	0.031086	207.185	7.69478	0.0075912	up	yes
18178	u	chr1	-	185230615	185277632	MSTRG.7975.1	2	285	MSTRG.7975	.	5.77348	4.44779	0.0001	0.0001	0.0001	0.0001	34071.2	15.0563	0.00763961	up	yes
255037	x	chr9	+	132946709	132977261	MSTRG.110292.3	2	225	MSTRG.110292	SYT14	1.22388	1.15456	0.984819	61.9412	0.932086	25.5912	0.0380182	-4.71716	0.00769933	down	yes
193090	o	chr6	+	37669839	37695919	MSTRG.83412.2	2	424	MSTRG.83412	DNAJA2	0.104178	0.095764	0.0001	0.791536	2.87518	3.69824	0.0271613	-5.2023	0.00770764	down	yes
196072	o	chr6	+	52447123	52491598	MSTRG.84501.1	2	268	MSTRG.84501	PNMA8C	15.9824	0.129869	4.6748	0.326591	0.0001	0.0001	63.6098	5.99118	0.00773012	up	yes
219477	u	chr7	-	55985908	56047011	MSTRG.95059.2	3	1583	MSTRG.95059	.	0.0001	0.585835	1.20199	0.0001	0.0001	0.0001	5959.77	12.541	0.0077332	up	yes
125793	o	chr2	+	8055038	8103480	MSTRG.55108.2	3	578	MSTRG.55108	MACROD1	0.320026	0.657693	0.978023	16.2915	11.8783	6.14923	0.0569871	-4.13322	0.00773861	down	yes
17424	x	chr1	+	179671811	179686697	MSTRG.7759.4	2	294	MSTRG.7759	RF00017	9.17865	1193.77	212.238	18.0877	19.3816	23.518	23.2047	4.53634	0.00778307	up	yes
78385	x	chr14	+	45249983	45333934	MSTRG.34335.7	4	792	MSTRG.34335	TTC28	0.0001	0.0001	0.0001	1.17559	0.0001	1.87465	9.83499e-05	-13.3117	0.00786891	down	yes
54262	o	chr13	+	18595166	18660345	MSTRG.24051.1	2	227	MSTRG.24051	CNOT10	0.0001	0.0001	0.0001	5.3464	0.0001	5.19937	2.84472e-05	-15.1014	0.00797666	down	yes
94324	u	chr15	+	59914586	59937053	MSTRG.41231.1	3	983	MSTRG.41231	.	0.0001	0.0001	0.0001	1.44714	1.07061	0.0001	0.000119149	-13.0349	0.00799781	down	yes
208080	u	chr6	+	141742455	141743472	MSTRG.89883.2	2	247	MSTRG.89883	.	0.0001	0.0001	0.0001	3.7046	6.35992	0.0001	2.98074e-05	-15.034	0.00810454	down	yes
1817	x	chr1	+	16820662	16841112	MSTRG.948.5	4	716	MSTRG.948	UST	0.0001	1.94443	1.89958	0.0001	0.0001	0.0001	12813.7	13.6454	0.0081843	up	yes
125730	j	chr2	+	7830946	7842864	MSTRG.55045.3	4	1315	MSTRG.55045	BAD	0.020266	0.023561	0.0028	0.883699	1.91363	0.004646	0.0166408	-5.90913	0.00819619	down	yes
222959	u	chr7	+	81565271	81565512	MSTRG.96180.1	1	242	MSTRG.96180	.	0.0001	0.0001	0.0001	0.0001	5.2252	4.79598	2.99363e-05	-15.0277	0.00822256	down	yes
249826	o	chr9	+	87109993	87114617	MSTRG.108368.4	2	241	MSTRG.108368	ENSSSCG00000015367	0.055694	0.075803	0.0001	3.93073	13.016	0.0001	0.00776527	-7.00875	0.00825529	down	yes
171341	x	chr4	+	98937469	98950796	MSTRG.75177.2	2	236	MSTRG.75177	VPS45	16.4257	0.0001	23.4216	0.394837	0.0001	0.0001	100.87	6.65636	0.00829138	up	yes
242885	u	chr9	+	21864432	21883470	MSTRG.105140.1	2	226	MSTRG.105140	.	0.0001	0.0001	0.0001	4.90095	0.0001	5.29197	2.94319e-05	-15.0523	0.00831306	down	yes
57550	o	chr13	+	39852665	39900073	MSTRG.25215.1	2	223	MSTRG.25215	FLNB	6.98128	0.0001	4.4687	0.0001	0.0001	0.0001	38166.9	15.22	0.00833898	up	yes
50944	o	chr12	+	51570324	51651395	MSTRG.22490.1	3	592	MSTRG.22490	NUP88	0.018393	0.094895	0.077443	0.737738	2.29839	2.42617	0.0349177	-4.8399	0.00834631	down	yes
219694	i	chr7	+	57768544	57782233	MSTRG.94810.2	2	262	MSTRG.94810	LINGO1	4.93309	5.44839	0.0001	0.0001	0.0001	0.0001	34605.3	15.0787	0.00837285	up	yes
199398	u	chr6	.	63755298	63757463	MSTRG.85636.1	1	2166	MSTRG.85636	.	0.01207	0.059705	0.102451	0.747132	0.790728	0.849642	0.0729742	-3.77647	0.00841217	down	yes
211747	u	chr6	-	170608009	170615219	MSTRG.91453.3	5	2013	MSTRG.91453	.	0.641082	0.873625	0.001928	0.0001	0.0001	0.00172	789.914	9.62555	0.00861813	up	yes
42640	x	chr12	-	1320997	1322246	MSTRG.18917.3	2	298	MSTRG.18917	ACTG1	0.0001	0.134025	0.550758	54.3216	22.9552	0.0001	0.00886271	-6.81804	0.00864971	down	yes
211910	i	chr7	.	1093652	1094001	MSTRG.91509.1	1	350	MSTRG.91509	GMDS	12.9492	12.8697	1.77655	0.576163	0.751007	0.178527	18.3273	4.19593	0.00865586	up	yes
192833	x	chr6	-	34796369	34814583	MSTRG.83306.1	2	510	MSTRG.83306	ENSSSCG00000036632	0.348458	0.926939	0.443334	24.9754	0.333624	16.6855	0.0409275	-4.61079	0.00888295	down	yes
88559	o	chr14	+	130323157	130332717	MSTRG.38458.1	2	219	MSTRG.38458	PLPP4	1.17359	1.49341	0.345999	31.8563	1.16516	21.901	0.0548592	-4.18812	0.00893704	down	yes
247581	x	chr9	+	64950206	65042721	MSTRG.107443.2	2	262	MSTRG.107443	RF00026	7.39917	41.0324	0.0001	0.323103	0.135534	0.0001	105.576	6.72214	0.00895564	up	yes
152888	u	chr3	-	59551218	59552124	MSTRG.66040.1	1	907	MSTRG.66040	.	0.0001	0.07727	0.0001	0.908387	1.09772	1.30738	0.0233802	-5.41857	0.0089673	down	yes
134205	u	chr2	+	73735722	73739292	MSTRG.58612.2	2	204	MSTRG.58612	.	2.69641	21.9509	7.49512	0.640626	0.849192	0.525423	15.9497	3.99546	0.00898035	up	yes
39324	u	chr11	+	45516087	45542703	MSTRG.17357.1	2	252	MSTRG.17357	.	83.6722	16.1854	0.0001	0.539334	0.0001	0.0001	185.081	7.53202	0.00904076	up	yes
78711	i	chr14	-	46926958	46950738	MSTRG.34384.8	2	220	MSTRG.34384	MTMR3	11.0313	21.0372	15.435	1.8089	0.630063	0.714119	15.0657	3.9132	0.00909972	up	yes
12368	j	chr1	+	128653715	128655552	MSTRG.5622.3	4	1073	MSTRG.5622	CDAN1	1.31847	0.972217	0.0001	0.0001	0.0001	0.0001	7635.97	12.8986	0.00927702	up	yes
38323	i	chr11	+	23863537	23866573	MSTRG.16744.1	2	246	MSTRG.16744	ENOX1	115.718	21.8814	9.68658	2.2064	0.837347	3.44786	22.6887	4.5039	0.0093251	up	yes
14243	u	chr1	.	144670465	144671449	MSTRG.6362.1	1	985	MSTRG.6362	.	0.057985	0.0001	0.0001	1.09092	1.3397	0.576091	0.0193517	-5.6914	0.00933502	down	yes
265396	u	chrX	+	112192455	112296264	MSTRG.115058.2	2	241	MSTRG.115058	.	4.6131	5.58527	0.0001	0.0001	0.0001	0.0001	33994.9	15.053	0.00934897	up	yes
224983	x	chr7	-	99692243	99829279	MSTRG.97160.5	4	1275	MSTRG.97160	ESRRB	0.113118	0.056494	0.120981	0.521147	1.35978	1.90985	0.076658	-3.70542	0.00943474	down	yes
211947	u	chr7	-	1653278	1656439	MSTRG.91537.3	2	1387	MSTRG.91537	.	1.65885	1.211	0.0001	0.0001	0.0001	0.012639	223.534	7.80435	0.00948533	up	yes
113352	u	chr17	+	35077303	35090914	MSTRG.49693.1	2	227	MSTRG.49693	.	0.0001	0.0001	0.0001	5.14033	4.24452	0.0001	3.19661e-05	-14.9331	0.00960406	down	yes
146115	j	chr3	+	11363548	11372097	MSTRG.62922.7	4	1639	MSTRG.62922	LAT2	8.59558	1.57937	0.0001	0.068191	0.0001	0.0001	148.778	7.21701	0.00964974	up	yes
144700	x	chr3	-	4811210	4832518	MSTRG.62503.2	2	228	MSTRG.62503	ENSSSCG00000032626	4.25132	0.0001	5.46096	0.0001	0.0001	0.0001	32374.6	14.9826	0.00967239	up	yes
192468	u	chr6	-	30220925	30242491	MSTRG.82905.3	2	214	MSTRG.82905	.	6.20683	4.87165	0.0001	0.0001	0.0001	0.0001	36928.6	15.1725	0.00972926	up	yes
189988	o	chr6	+	12336209	12424573	MSTRG.82126.2	2	437	MSTRG.82126	CFDP1	0.691063	0.234132	0.089054	8.34398	1.58234	2.90439	0.0790486	-3.66112	0.0098306	down	yes
23977	u	chr1	.	248688243	248688488	MSTRG.10389.1	1	246	MSTRG.10389	.	0.416744	0.0001	0.0001	0.796628	12.9035	4.5456	0.0228515	-5.45156	0.00989599	down	yes
211514	o	chr6	+	168986700	169011809	MSTRG.91315.1	2	245	MSTRG.91315	FOXJ3	0.42804	34.1213	17.6582	0.0001	0.0001	0.857504	60.8689	5.92763	0.00993458	up	yes
203833	u	chr6	.	93204736	93204990	MSTRG.87712.1	1	255	MSTRG.87712	.	20.5264	9.66949	1.95396	0.0001	0.0001	0.857076	37.5023	5.22891	0.0100655	up	yes
5116	u	chr1	.	54236860	54237099	MSTRG.2489.1	1	240	MSTRG.2489	.	3.95404	5.58768	0.0001	0.0001	0.0001	0.0001	31806.1	14.957	0.0101385	up	yes
175571	x	chr4	-	130227316	130298035	MSTRG.76091.5	4	656	MSTRG.76091	ENSSSCG00000031738	0.0001	1.84274	1.64952	0.0001	0.0001	0.0001	11641.2	13.5069	0.0101569	up	yes
145164	x	chr3	+	7155016	7176502	MSTRG.62612.2	2	209	MSTRG.62612	NDE1	0.0001	28.4458	7.3147	0.0001	0.3336	0.30203	56.2513	5.81381	0.0101986	up	yes
48742	u	chr12	-	39974671	39983312	MSTRG.21610.3	2	759	MSTRG.21610	.	3.87642	0.626214	2.53695	0.122499	0.055005	0.271746	15.6696	3.9699	0.01036	up	yes
252995	o	chr9	+	116903609	116951402	MSTRG.109412.5	2	260	MSTRG.109412	ENSSSCG00000015499	1.1544	1.31425	0.478056	5.87424	9.32625	16.1812	0.0938993	-3.41274	0.0103914	down	yes
8098	u	chr1	-	87099081	87099356	MSTRG.3815.1	1	276	MSTRG.3815	.	7.14829	7.99162	5.37204	0.711623	0.462266	0.470201	12.4762	3.6411	0.0104416	up	yes
120147	u	chr18	+	18371554	18384606	MSTRG.52596.2	2	223	MSTRG.52596	.	4.45207	5.41538	0.0001	0.0001	0.0001	0.0001	32891.8	15.0054	0.010563	up	yes
34734	i	chr10	-	66773442	66776505	MSTRG.15215.2	3	717	MSTRG.15215	ENSSSCG00000036117	0.0001	0.0001	0.0001	1.26239	0.0001	1.2995	0.000117097	-13.06	0.0105876	down	yes
55702	u	chr13	+	29561055	29561296	MSTRG.24537.1	1	242	MSTRG.24537	.	0.281856	1.58247	0.499931	6.00297	27.1018	1.82259	0.0676907	-3.8849	0.0105893	down	yes
2703	i	chr1	.	25821942	25823366	MSTRG.1352.1	1	1425	MSTRG.1352	NHSL1	0.0001	0.0001	0.103892	0.170369	1.78997	1.7474	0.0280742	-5.15461	0.0106464	down	yes
123495	o	chr18	+	50458420	50463105	MSTRG.54056.3	3	515	MSTRG.54056	RF00411	0.0001	2.36604	1.83315	0.0001	0.0001	0.0001	13997.6	13.7729	0.0108533	up	yes
226643	j	chr7	+	116786261	116797477	MSTRG.97916.1	2	1607	MSTRG.97916	GLRX5	0.693046	1.24445	86.1995	1.65859	0.496925	1.15103	26.6553	4.73635	0.0108657	up	yes
144331	i	chr3	.	2073308	2073712	MSTRG.62317.1	1	405	MSTRG.62317	GNA12	0.0001	2.44256	2.73883	0.0001	0.0001	0.0001	17271.6	14.0761	0.0109525	up	yes
226289	u	chr7	+	114021267	114021569	MSTRG.97787.1	1	303	MSTRG.97787	.	13.7182	17.6191	2.70884	0.298841	0.69885	1.11974	16.079	4.0071	0.0109851	up	yes
105968	o	chr16	+	42695635	42778836	MSTRG.46423.1	2	261	MSTRG.46423	RNF180	6.06165	12.8535	1.24023	0.431423	0.0001	0.0001	46.6968	5.54525	0.0110606	up	yes
185055	o	chr5	-	73541751	73562361	MSTRG.80252.1	2	225	MSTRG.80252	ZCRB1	0.065744	0.0001	0.0001	5.06114	8.92667	0.0001	0.00471435	-7.72872	0.0112895	down	yes
122273	o	chr18	-	40723509	40799100	MSTRG.53620.2	2	251	MSTRG.53620	AVL9	17.0159	0.0001	20.055	0.307208	0.410873	0.307534	36.1451	5.17573	0.0113284	up	yes
118306	o	chr18	+	5861559	5898532	MSTRG.51789.5	2	342	MSTRG.51789	WDR86	5.96551	43.2662	1.83894	0.0001	0.791632	0.0001	64.4968	6.01116	0.0115549	up	yes
55102	o	chr13	+	25763567	25844805	MSTRG.24365.2	2	244	MSTRG.24365	TRAK1	16.2468	26.6334	23.0086	2.193	1.27164	0.877964	15.1727	3.9234	0.0116031	up	yes
249264	u	chr9	+	80377908	80400273	MSTRG.108050.2	2	207	MSTRG.108050	.	5.7063	3.40383	15.8679	584.236	460.249	0.0001	0.0239142	-5.38599	0.0118486	down	yes
181477	u	chr5	+	42406195	42411407	MSTRG.78754.2	2	464	MSTRG.78754	.	1.59847	4.0027	3.18	0.277006	0.032392	0.070384	23.1216	4.53117	0.0119202	up	yes
117024	x	chr17	+	59449928	59490850	MSTRG.51233.6	4	1720	MSTRG.51233	ENSSSCG00000039806	0.088749	0.0001	0.120132	1.40634	2.37679	0.192161	0.05257	-4.24962	0.0120399	down	yes
115940	o	chr17	+	50898395	50919660	MSTRG.50826.1	3	254	MSTRG.50826	DDX27	269.239	29.0985	4.22621	8.06108	1.98186	4.4592	20.8634	4.3829	0.0123021	up	yes
222657	u	chr7	-	78737272	78740074	MSTRG.96027.2	3	317	MSTRG.96027	.	11.0536	5.39915	2.76362	0.719934	0.0001	0.0001	26.6844	4.73793	0.0123682	up	yes
191162	x	chr6	+	19236648	19272922	MSTRG.82592.2	2	279	MSTRG.82592	PLLP	0.478671	2.14515	0.0001	21.8999	19.0392	6.7813	0.0549854	-4.18481	0.0123714	down	yes
152526	x	chr3	-	57534551	57592516	MSTRG.65872.2	2	2159	MSTRG.65872	FOXI3	0.077874	0.0001	0.0001	2.69291	5.62881	0.0001	0.00938184	-6.73591	0.0124068	down	yes
218569	u	chr7	-	50540729	50547013	MSTRG.94436.3	2	218	MSTRG.94436	.	4.4164	12.2776	0.0001	0.038125	0.0001	0.0001	435.594	8.76684	0.0124343	up	yes
190444	o	chr6	+	14764652	14831191	MSTRG.82395.4	2	262	MSTRG.82395	RF00026	13.3004	19.1874	35.4283	1.66364	0.0001	0.0001	40.8188	5.35116	0.0125397	up	yes
171631	o	chr4	-	100362783	100428829	MSTRG.74436.3	2	260	MSTRG.74436	ENSSSCG00000037980	6.69759	12.75	0.348728	0.092534	0.0001	0.360215	43.7151	5.45006	0.0125445	up	yes
33195	i	chr10	-	52307205	52307519	MSTRG.14553.1	1	315	MSTRG.14553	PIP4K2A	0.0001	0.240145	0.0001	1.82959	2.94974	3.52477	0.028943	-5.11064	0.012578	down	yes
220729	o	chr7	+	64881970	64986059	MSTRG.95350.1	2	215	MSTRG.95350	BAZ1A	0.146542	11.9485	9.27036	0.275268	0.171398	0.0001	47.8224	5.57961	0.0126659	up	yes
9030	o	chr1	+	99561823	99621369	MSTRG.4430.3	2	259	MSTRG.4430	RF00026	36.0416	69.421	14.2984	1.07755	0.162543	4.06027	22.5949	4.49793	0.0128154	up	yes
202431	o	chr6	+	84595614	84685718	MSTRG.87198.2	3	230	MSTRG.87198	ENSSSCG00000031504	1.64003	17.9029	19.0154	1.40311	0.464555	0.702894	15	3.90689	0.0129102	up	yes
256886	u	chrX	+	13333761	13400559	MSTRG.111210.1	2	265	MSTRG.111210	.	3.96138	5.70473	9.03166	0.77194	0.115328	0.0001	21.071	4.39719	0.0129732	up	yes
86438	i	chr14	-	112418058	112418441	MSTRG.37637.1	1	384	MSTRG.37637	BTRC	0.210799	0.659062	0.974202	3.94887	5.75182	10.417	0.0916637	-3.44751	0.0130997	down	yes
201331	u	chr6	+	78806843	78812476	MSTRG.86651.5	2	267	MSTRG.86651	.	13.0453	1.67728	0.133977	26.6326	85.1948	134.244	0.0603751	-4.0499	0.0131888	down	yes
219191	o	chr7	+	54750421	54786165	MSTRG.94738.3	2	259	MSTRG.94738	ABHD2	0.735001	1.18707	1.31564	2.48351	21.5342	16.7472	0.079424	-3.65428	0.0132172	down	yes
236850	x	chr8	+	110057548	110078664	MSTRG.102734.6	3	744	MSTRG.102734	LARP7	7.41678	0.07968	7.85788	0.298075	0.0001	0.0001	51.4771	5.68586	0.013237	up	yes
182729	x	chr5	+	56655604	56689942	MSTRG.79191.1	2	266	MSTRG.79191	DERA	0.139026	14.4011	10.4281	0.740806	0.251123	0.187073	21.1774	4.40445	0.0132725	up	yes
3096	i	chr1	-	29655003	29655272	MSTRG.1464.1	1	270	MSTRG.1464	SGK1	16.8147	97.6167	12.1579	2.27506	1.43394	2.98966	18.8977	4.24014	0.0133652	up	yes
46814	i	chr12	-	25215467	25216681	MSTRG.20645.1	1	1215	MSTRG.20645	ENSSSCG00000023128	0.148465	0.05402	0.225354	0.676493	3.18489	1.0481	0.0871454	-3.52043	0.0134127	down	yes
38101	o	chr11	+	22220098	22268527	MSTRG.16483.9	2	285	MSTRG.16483	NUFIP1	20.3217	0.0001	5.59268	0.351835	0.0001	0.0001	73.6132	6.20189	0.0135576	up	yes
66916	i	chr13	+	137356552	137357097	MSTRG.29005.1	1	546	MSTRG.29005	PDIA5	0.0001	0.37285	0.018659	1.0319	3.62927	3.38454	0.0486731	-4.36073	0.0138638	down	yes
184213	o	chr5	+	67223283	67267242	MSTRG.79919.2	2	257	MSTRG.79919	FOXM1	10.5102	16.2553	11.3758	1.48244	1.08406	0.625608	11.9486	3.57877	0.0139344	up	yes
107054	u	chr16	-	50831612	50834654	MSTRG.46744.1	1	3043	MSTRG.46744	.	0.0001	0.0001	0.080248	0.184001	0.749207	1.38385	0.0347199	-4.84809	0.01396	down	yes
125118	x	chr2	+	5268097	5344496	MSTRG.54830.6	2	253	MSTRG.54830	KDM2A	1.67776	22.1235	5.27334	0.86901	0.0001	0.518572	20.9519	4.38901	0.0140196	up	yes
222642	u	chr7	+	78604653	78623519	MSTRG.96017.4	2	246	MSTRG.96017	.	0.382734	0.452794	0.568552	2.40618	8.23916	6.98704	0.0796308	-3.65053	0.0140684	down	yes
20605	o	chr1	-	215628157	215674505	MSTRG.9098.1	2	596	MSTRG.9098	ENSSSCG00000040762	0.370941	0.0001	0.0001	2.7076	2.30329	3.1146	0.0456761	-4.45242	0.0141718	down	yes
150858	u	chr3	+	43471364	43493330	MSTRG.65054.3	2	227	MSTRG.65054	.	0.050409	0.918254	0.0001	13.3478	0.066802	9.90961	0.0415346	-4.58954	0.0141915	down	yes
256801	u	chrX	-	12859294	12881293	MSTRG.111171.3	4	2013	MSTRG.111171	.	0.0001	0.0001	0.039698	0.612872	0.757284	0.341284	0.0233125	-5.42275	0.0142574	down	yes
135840	x	chr2	+	80876247	80893721	MSTRG.59305.2	3	223	MSTRG.59305	ZNF346	58.657	60.4157	0.0001	0.0001	0.0001	0.890939	133.619	7.06198	0.0143451	up	yes
181122	i	chr5	.	38490615	38490853	MSTRG.78468.1	1	239	MSTRG.78468	KCNC2	0.227799	0.627201	0.0001	0.0001	8.01304	22.8187	0.0277343	-5.17219	0.0144315	down	yes
233504	i	chr8	-	72619482	72620662	MSTRG.101353.1	1	1181	MSTRG.101353	SEPT11	0.0001	0.070646	0.048795	0.0001	1.27347	3.00786	0.0279208	-5.16252	0.0145165	down	yes
16269	u	chr1	+	166643024	166661267	MSTRG.7308.1	2	244	MSTRG.7308	.	66.0441	82.1522	44.211	0.982781	0.571464	9.26063	17.791	4.15308	0.0145328	up	yes
249238	i	chr9	-	79624845	79631843	MSTRG.108040.3	4	737	MSTRG.108040	NXPH1	1.34265	0.088351	1.92666	0.0001	0.0001	0.055434	60.3527	5.91535	0.0145616	up	yes
193557	o	chr6	+	42913531	42971230	MSTRG.83772.1	2	217	MSTRG.83772	GPATCH1	0.959585	0.0001	1.15806	5.03949	14.2966	13.1499	0.0651894	-3.93922	0.0145877	down	yes
15025	i	chr1	+	155738483	155750323	MSTRG.6773.2	2	249	MSTRG.6773	CDH19	1.23109	0.025689	0.027651	10.8937	0.0001	65.0497	0.016913	-5.88573	0.0147477	down	yes
120909	o	chr18	+	24694319	24728153	MSTRG.52983.4	2	208	MSTRG.52983	CADPS2	12.7963	0.161785	5.017	0.077813	0.202323	0.164476	40.4287	5.33731	0.0148597	up	yes
48873	u	chr12	+	40839940	40863650	MSTRG.21657.3	2	252	MSTRG.21657	.	0.128505	0.0001	0.0001	4.78288	5.29331	0.108829	0.0126367	-6.30624	0.0148904	down	yes
164884	u	chr4	+	42659841	42672597	MSTRG.71418.3	2	258	MSTRG.71418	.	1.79022	3.31482	0.0001	91.0896	1.4007	41.2222	0.03818	-4.71104	0.0151324	down	yes
182267	i	chr5	.	51320275	51320523	MSTRG.78967.1	1	249	MSTRG.78967	ST8SIA1	1.08748	0.0001	0.0001	0.685138	14.3604	15.1099	0.0360691	-4.79309	0.0151733	down	yes
6909	i	chr1	+	74344182	74344759	MSTRG.3317.1	1	578	MSTRG.3317	SNX3	0.429737	0.406098	0.463795	1.30549	4.4049	7.39661	0.0991554	-3.33416	0.0152209	down	yes
59257	i	chr13	+	61002943	61010874	MSTRG.25758.1	2	216	MSTRG.25758	SUMF1	0.093213	0.221458	0.334641	13.2121	9.40284	0.0001	0.0287115	-5.12223	0.0152421	down	yes
26492	x	chr1	+	269912125	269912700	MSTRG.11554.5	2	352	MSTRG.11554	PTGES	0.281336	0.0001	0.129809	1.98745	3.52758	4.33325	0.041758	-4.5818	0.0153414	down	yes
147528	x	chr3	+	19572304	19591778	MSTRG.63515.3	2	253	MSTRG.63515	IL4R	28.1775	51.8128	1.06423	1.03001	0.0001	1.42294	33.0424	5.04625	0.0154267	up	yes
28464	j	chr10	+	13711513	13723796	MSTRG.12529.7	2	1428	MSTRG.12529	ENSSSCG00000031664	0.815768	36.4297	3.63241	0.895208	0.604386	0.579212	19.6641	4.2975	0.015463	up	yes
228022	x	chr8	+	9052291	9116079	MSTRG.98744.1	2	250	MSTRG.98744	RAB28	29.3424	21.8135	71.6988	1.98346	4.72178	1.97194	14.1584	3.82358	0.0156909	up	yes
15593	u	chr1	.	162164593	162165125	MSTRG.7015.1	1	533	MSTRG.7015	.	1.13787	2.07878	12.2471	0.0001	0.557073	0.151711	21.8142	4.44719	0.0160087	up	yes
202733	x	chr6	-	85938080	85973952	MSTRG.87373.2	2	260	MSTRG.87373	EPB41	16.5997	1.58277	6.03425	1.30952	0.057807	0.254908	14.928	3.89995	0.0161752	up	yes
241969	i	chr9	-	12221748	12223857	MSTRG.104862.2	2	242	MSTRG.104862	RSF1	15.6015	13.2182	18.4016	2.09424	0.0001	0.058558	21.9338	4.45508	0.0163976	up	yes
265025	u	chrX	+	110217816	110236292	MSTRG.114950.1	3	235	MSTRG.114950	.	7.85577	6.85668	0.250454	0.132785	0.173392	0.020453	45.81	5.51759	0.0164137	up	yes
261300	o	chrX	+	62090373	62125284	MSTRG.113191.1	2	222	MSTRG.113191	ATP7A	16.6648	16.6482	2.9009	0.478813	0.0001	1.44782	18.7956	4.23232	0.0164176	up	yes
152678	i	chr3	+	58480536	58480842	MSTRG.65993.1	1	307	MSTRG.65993	REEP1	0.188719	0.0001	0.0001	0.421761	3.88498	4.29537	0.0219619	-5.50885	0.0165599	down	yes
171361	o	chr4	+	99048172	99060287	MSTRG.75190.1	2	236	MSTRG.75190	OTUD7B	6.0272	1.55938	12.9387	0.0001	0.66812	0.0001	30.7118	4.94072	0.0166896	up	yes
122089	i	chr18	.	39197690	39197986	MSTRG.53447.1	1	297	MSTRG.53447	NPSR1	0.0001	0.0001	0.648546	8.12861	7.93037	1.45366	0.0370444	-4.7546	0.0168998	down	yes
149545	o	chr3	+	37546895	37574563	MSTRG.64608.1	2	509	MSTRG.64608	GLYR1	0.0001	0.0001	0.127601	0.181685	3.11191	3.17008	0.0197722	-5.66038	0.0171168	down	yes
151562	u	chr3	+	49200810	49297099	MSTRG.65430.1	3	258	MSTRG.65430	.	0.0001	0.830855	0.0001	27.7639	0.0001	16.9404	0.01859	-5.74933	0.0171173	down	yes
206846	u	chr6	-	124403222	124403464	MSTRG.89324.1	1	243	MSTRG.89324	.	14.5361	20.6602	13.3522	1.57152	1.89538	0.753961	11.502	3.52382	0.0172127	up	yes
215913	j	chr7	+	30320408	30329407	MSTRG.93078.6	7	1679	MSTRG.93078	HMGA1	3.81939	0.0001	6.02034	0.115985	0.0001	0.0001	84.6911	6.40414	0.0173316	up	yes
132376	x	chr2	-	65070047	65073279	MSTRG.57902.1	2	243	MSTRG.57902	ASF1B	21.3715	11.0614	10.2169	0.166655	1.26175	1.71154	13.583	3.76373	0.0173845	up	yes
217529	i	chr7	+	40090280	40092755	MSTRG.93769.4	2	638	MSTRG.93769	SUPT3H	0.621202	0.351778	0.31688	1.59111	1.83591	9.65995	0.0985606	-3.34285	0.0176004	down	yes
103717	i	chr16	-	21925031	21931289	MSTRG.45609.1	2	898	MSTRG.45609	SLC1A3	0.163273	0.439372	0.0001	0.877045	1.48477	4.48252	0.0880648	-3.50529	0.017711	down	yes
2694	i	chr1	.	25783155	25785925	MSTRG.1343.1	1	2771	MSTRG.1343	NHSL1	0.020241	0.084105	0.150859	0.154546	2.02867	1.02687	0.0795011	-3.65288	0.0183318	down	yes
10418	o	chr1	+	113047708	113142313	MSTRG.4999.1	2	234	MSTRG.4999	SLTM	4.42981	9.75352	0.0001	0.036723	0.004567	0.0001	342.678	8.42071	0.0184867	up	yes
266115	i	chrX	-	120931342	120931942	MSTRG.115489.1	1	601	MSTRG.115489	AFF2	0.0001	0.252659	0.158924	0.0001	5.1794	6.60312	0.0349399	-4.83898	0.0185802	down	yes
119256	u	chr18	+	10590968	10591215	MSTRG.52283.1	1	248	MSTRG.52283	.	16.2595	0.562948	8.62315	0.0001	0.0001	0.92801	27.4136	4.77682	0.018716	up	yes
8020	i	chr1	+	86178940	86179234	MSTRG.3800.1	1	295	MSTRG.3800	ELOVL4	6.87593	3.18459	1.69981	0.0001	0.0001	0.231939	50.6607	5.6628	0.0193351	up	yes
46459	o	chr12	+	23355261	23423715	MSTRG.21142.7	2	250	MSTRG.21142	PCGF2	6.27615	14.9484	10.0868	1.75735	0.0001	0.042976	17.391	4.12027	0.0193403	up	yes
131585	x	chr2	+	59379446	59392562	MSTRG.57566.14	2	255	MSTRG.57566	SSBP4	0.0001	1.55211	0.117416	5.85012	0.283348	32.9675	0.0427005	-4.5496	0.019363	down	yes
44844	x	chr12	+	16286060	16321784	MSTRG.19887.7	2	231	MSTRG.19887	ENSSSCG00000033421	4.10895	13.7934	0.0001	0.168827	0.0001	0.0001	105.915	6.72676	0.0195988	up	yes
135796	x	chr2	+	80724708	80744571	MSTRG.59332.3	2	283	MSTRG.59332	NSD1	7.62302	14.137	8.75441	1.10745	1.25706	0.617292	10.2336	3.35524	0.0196129	up	yes
166936	o	chr4	+	68050098	68080774	MSTRG.72739.3	2	267	MSTRG.72739	VCPIP1	0.162169	4.95206	9.85908	0.06881	0.36283	0.092559	28.5642	4.83613	0.0196655	up	yes
11294	o	chr1	-	120155838	120237882	MSTRG.5277.2	2	270	MSTRG.5277	ENSSSCG00000039810	0.108051	0.204977	0.0001	0.336986	4.89932	3.60548	0.0354146	-4.81951	0.0198994	down	yes
249243	o	chr9	+	79809683	79878763	MSTRG.108042.1	2	252	MSTRG.108042	NXPH1	35.5956	167.463	16.7712	6.84706	1.02132	6.88868	14.8966	3.89691	0.0199121	up	yes
226244	x	chr7	+	113609116	113646870	MSTRG.97727.10	2	261	MSTRG.97727	ATXN3L	25.4268	0.05652	5.90539	0.014162	0.846281	0.0001	36.4755	5.18886	0.0199511	up	yes
71192	i	chr13	+	192299118	192300402	MSTRG.30980.1	2	362	MSTRG.30980	LTN1	0.172219	0.0001	0.0001	1.62074	2.61259	2.69577	0.0248833	-5.32868	0.019979	down	yes
161535	u	chr4	+	9561325	9561597	MSTRG.69978.1	1	273	MSTRG.69978	.	3.12413	34.0852	5.64799	0.797957	0.0001	1.20516	21.3942	4.41915	0.0200145	up	yes
167268	o	chr4	+	71863786	71913621	MSTRG.72675.2	2	243	MSTRG.72675	ASPH	22.7489	126.706	100.141	6.11941	7.96389	9.12902	10.7527	3.42663	0.0200813	up	yes
126156	o	chr2	+	9294740	9300249	MSTRG.55310.4	2	250	MSTRG.55310	ENSSSCG00000037683	161.542	243.678	86.9715	32.6184	4.30718	9.68123	10.5605	3.40061	0.0201527	up	yes
204949	x	chr6	+	101794189	101810534	MSTRG.88395.1	4	1397	MSTRG.88395	ENSSSCG00000033827	0.134376	0.0001	0.0001	0.045498	2.60995	0.891867	0.0379374	-4.72024	0.0203122	down	yes
15012	u	chr1	-	155573204	155601809	MSTRG.6763.1	2	296	MSTRG.6763	.	3.90145	10.1045	3.00996	0.572445	0.0001	0.0001	29.7146	4.8931	0.0203641	up	yes
77236	o	chr14	+	36347779	36368795	MSTRG.33954.2	2	241	MSTRG.33954	MED13L	0.543795	0.0001	0.177731	1.31857	8.23688	5.32216	0.0485042	-4.36575	0.0203722	down	yes
230923	u	chr8	+	43163390	43163689	MSTRG.100136.1	1	300	MSTRG.100136	.	2.18392	15.6103	4.08266	0.468783	1.14263	0.141368	12.4813	3.64169	0.0207774	up	yes
207490	u	chr6	.	135078875	135079164	MSTRG.89595.1	1	290	MSTRG.89595	.	5.79414	8.21526	5.81167	0.708191	0.570092	0.918402	9.02317	3.17363	0.0208027	up	yes
14869	i	chr1	+	152972369	152972610	MSTRG.6669.1	1	242	MSTRG.6669	CD226	4.21476	15.628	11.7725	1.28609	1.06823	0.913632	9.67433	3.27416	0.0209006	up	yes
135805	i	chr2	+	80768755	80779169	MSTRG.59334.1	2	1332	MSTRG.59334	NSD1	0.222646	0.055106	0.256506	0.634431	3.8407	1.01625	0.0972903	-3.36156	0.0210894	down	yes
69157	u	chr13	+	158664067	158665060	MSTRG.29965.8	2	236	MSTRG.29965	.	22.8236	16.5559	2.6596	0.563852	1.33404	1.53258	12.2546	3.61525	0.0212985	up	yes
103874	u	chr16	+	23179672	23242417	MSTRG.45646.1	2	266	MSTRG.45646	.	8.58611	22.3044	6.23813	0.814943	0.0001	1.43537	16.4986	4.04427	0.021331	up	yes
84323	u	chr14	+	92578140	92578394	MSTRG.36624.1	1	255	MSTRG.36624	.	4.74104	15.0652	44.3412	1.01553	1.45211	2.29958	13.4559	3.75017	0.0215113	up	yes
83301	i	chr14	.	82351281	82351545	MSTRG.36249.1	1	265	MSTRG.36249	TSPAN14	0.0001	0.265516	0.583892	6.28915	7.26971	1.85858	0.0551005	-4.18179	0.0216657	down	yes
2321	o	chr1	-	21375454	21433357	MSTRG.1078.1	2	326	MSTRG.1078	ENSSSCG00000004130	1.00456	0.16147	0.0001	3.27009	13.0015	1.06069	0.0672808	-3.89366	0.0216782	down	yes
34692	j	chr10	-	66433251	66436274	MSTRG.15178.3	4	1206	MSTRG.15178	ENSSSCG00000038429	0.0001	0.0001	0.29883	0.745712	0.844145	10.8723	0.023995	-5.38113	0.0217534	down	yes
164774	i	chr4	+	42002640	42003377	MSTRG.71377.1	1	738	MSTRG.71377	ESRP1	0.159237	0.0001	0.092321	0.987487	1.38983	2.33199	0.0534384	-4.22598	0.0219123	down	yes
239611	x	chr8	-	135124900	135130441	MSTRG.103589.2	3	1282	MSTRG.103589	COQ2	0.992149	0.659942	0.808262	0.0001	0.062656	0.0001	39.1427	5.29067	0.0221111	up	yes
94000	u	chr15	+	56190220	56190464	MSTRG.41077.1	1	245	MSTRG.41077	.	0.229768	2.38039	0.662745	5.97321	16.4461	4.38528	0.122102	-3.03384	0.0222734	down	yes
155791	i	chr3	+	90762895	90763441	MSTRG.67411.2	2	269	MSTRG.67411	ENSSSCG00000026180	7.78829	82.2711	0.0001	0.0001	0.0001	0.80098	112.409	6.81261	0.022334	up	yes
107043	u	chr16	.	50787568	50788643	MSTRG.46711.1	1	1076	MSTRG.46711	.	0.0001	0.0001	0.080482	0.368933	1.33318	1.06183	0.0291909	-5.09834	0.0224898	down	yes
30514	i	chr10	-	30703618	30704028	MSTRG.13545.1	1	411	MSTRG.13545	SLC28A3	0.544865	0.462839	1.13407	2.23507	7.57214	9.03377	0.113677	-3.13699	0.0226374	down	yes
221883	x	chr7	-	75839240	75892889	MSTRG.95814.4	3	275	MSTRG.95814	SLC7A8	4.28793	2.11817	4.54919	0.0001	0.0001	0.277957	39.3853	5.29958	0.0227925	up	yes
192950	x	chr6	-	36186243	36214813	MSTRG.83325.3	2	259	MSTRG.83325	ENSSSCG00000002841	5.79662	8.7158	4.09957	0.633628	0.0001	0.393758	18.1141	4.17904	0.0230497	up	yes
164463	i	chr4	-	38959688	38959935	MSTRG.71178.1	1	248	MSTRG.71178	LAPTM4B	2.61533	0.260167	0.688106	2.97737	4.78499	42.9799	0.0702296	-3.83178	0.0230541	down	yes
154826	u	chr3	+	80227842	80229795	MSTRG.67065.2	2	291	MSTRG.67065	.	49.9541	12.5377	29.0172	2.97053	1.62265	0.0001	19.9224	4.31632	0.0231404	up	yes
197787	x	chr6	-	58259536	58296266	MSTRG.85187.5	8	1440	MSTRG.85187	ENSSSCG00000003240	0.017263	0.0001	0.063437	0.308533	0.78104	0.921047	0.0401866	-4.63714	0.0231513	down	yes
144049	i	chr3	+	381165	381406	MSTRG.62177.1	1	242	MSTRG.62177	PRKAR1B	0.0001	0.0001	0.577552	10.5138	0.0001	14.2933	0.0232897	-5.42416	0.0232531	down	yes
228149	u	chr8	+	10991043	11002197	MSTRG.98832.2	3	1246	MSTRG.98832	.	4.10122	0.009821	2.89976	0.250213	0.045145	0.091674	18.1143	4.17905	0.0232744	up	yes
189281	i	chr6	.	6875994	6877029	MSTRG.81768.1	1	1036	MSTRG.81768	CMIP	0.462062	0.362402	0.178857	1.14953	3.78676	2.93106	0.12753	-2.97109	0.0232782	down	yes
161957	u	chr4	+	13805481	13818692	MSTRG.70124.4	2	274	MSTRG.70124	.	0.227012	0.0001	0.0001	3.44569	1.69224	3.38863	0.0266475	-5.22985	0.0233574	down	yes
29512	u	chr10	-	21644259	21644508	MSTRG.12987.1	1	250	MSTRG.12987	.	0.940135	38.8586	7.41692	1.38229	0.0001	0.0001	34.1526	5.09392	0.0237191	up	yes
178651	x	chr5	+	18826971	18851268	MSTRG.77551.1	2	219	MSTRG.77551	ENSSSCG00000000278	8.748	15.7202	0.431772	0.740448	0.663228	0.096397	16.5992	4.05304	0.0238779	up	yes
175972	i	chr5	-	2987590	2998669	MSTRG.76276.3	2	265	MSTRG.76276	CELSR1	1.14897	0.0001	0.0001	5.86265	0.525678	19.4884	0.0444092	-4.493	0.0239417	down	yes
30038	u	chr10	-	25407295	25407516	MSTRG.13326.1	1	222	MSTRG.13326	.	0.928223	0.0001	0.0001	12.1743	0.0001	26.1747	0.0242098	-5.36826	0.0241845	down	yes
1559	i	chr1	+	14701054	14702473	MSTRG.811.4	2	254	MSTRG.811	CCDC170	4.22337	21.504	2.12722	0.951389	0.0001	0.814494	15.7729	3.97937	0.024194	up	yes
193627	u	chr6	+	43511713	43523528	MSTRG.83681.7	5	988	MSTRG.83681	.	0.260554	0.606133	0.863537	3.39152	6.33814	7.4356	0.100798	-3.31046	0.0242316	down	yes
53374	u	chr13	-	7217959	7218205	MSTRG.23554.1	1	247	MSTRG.23554	.	0.12144	1.00998	0.0001	0.0001	6.96923	20.0605	0.0418618	-4.57822	0.0242709	down	yes
188421	i	chr5	.	104307136	104307374	MSTRG.81362.1	1	239	MSTRG.81362	ZDHHC17	0.417775	1.25324	1.12431	8.42473	8.77745	3.7773	0.133241	-2.90789	0.0243036	down	yes
199977	x	chr6	+	69501003	69564261	MSTRG.85981.1	2	778	MSTRG.85981	SLC2A7	12.3593	1.83317	7.35339	0.444563	0.652735	0.0001	19.6336	4.29525	0.0243713	up	yes
17425	x	chr1	+	179671811	179686697	MSTRG.7759.5	2	296	MSTRG.7759	RF00017	1.63226	0.074251	0.0001	0.333457	12.0596	26.7002	0.0436548	-4.51772	0.0244441	down	yes
29664	x	chr10	+	23187918	23201169	MSTRG.13115.5	2	244	MSTRG.13115	DDX59	0.0001	0.0001	1.35053	26.3072	5.54797	2.04019	0.03985	-4.64928	0.0245272	down	yes
5691	u	chr1	.	60608313	60608566	MSTRG.2757.1	1	254	MSTRG.2757	.	34.3877	2.53145	47.1938	0.0001	2.60094	0.877147	24.183	4.59592	0.024663	up	yes
18108	i	chr1	+	184733103	184733787	MSTRG.8027.2	2	304	MSTRG.8027	ATG14	0.070442	0.137048	0.009241	3.36711	0.0001	5.68134	0.023952	-5.38371	0.0247313	down	yes
95777	x	chr15	+	75693607	75749275	MSTRG.41962.7	2	776	MSTRG.41962	LRP2	0.079426	0.077412	0.519415	0.567086	3.85082	2.54498	0.0971225	-3.36405	0.0247813	down	yes
12891	u	chr1	+	130782267	130786275	MSTRG.5721.2	2	233	MSTRG.5721	.	0.402329	0.240388	0.036894	9.4452	5.35508	0.133101	0.0455095	-4.45769	0.0248036	down	yes
47739	o	chr12	+	34495344	34544984	MSTRG.21094.3	2	228	MSTRG.21094	LPO	1.05162	6.19281	6.76122	0.247776	0.263799	0.0001	27.3722	4.77464	0.0248632	up	yes
89379	u	chr14	.	138791935	138792639	MSTRG.38885.1	1	705	MSTRG.38885	.	0.0001	0.0001	0.129157	0.491726	2.27684	1.3058	0.031749	-4.97714	0.0249773	down	yes
56141	x	chr13	+	31528478	31539752	MSTRG.24750.2	3	233	MSTRG.24750	SLC25A20	14.9358	0.648866	29.9717	1.95122	0.030819	0.0001	22.9834	4.52252	0.0250523	up	yes
146812	j	chr3	+	17112927	17135106	MSTRG.63473.2	5	2478	MSTRG.63473	COX6A2	0.011891	0.161331	0.0001	0.425373	1.90444	0.065309	0.0723645	-3.78857	0.0251744	down	yes
7444	i	chr1	.	78134243	78134494	MSTRG.3463.1	1	252	MSTRG.3463	LAMA4	0.678308	0.632368	1.39353	4.83434	23.3159	0.880743	0.093149	-3.42432	0.0251907	down	yes
21611	u	chr1	+	227403853	227471463	MSTRG.9476.1	2	262	MSTRG.9476	.	0.142437	0.0001	0.0001	6.967	4.12269	0.0001	0.012862	-6.28074	0.0251946	down	yes
231062	u	chr8	+	44137631	44147498	MSTRG.100278.1	2	2981	MSTRG.100278	.	0.577644	0.073997	0.603122	1.72485	9.01946	2.91183	0.0918827	-3.44406	0.0252512	down	yes
123538	i	chr18	-	50634139	50634800	MSTRG.54045.1	2	565	MSTRG.54045	OGDH	0.16145	0.0001	0.692541	2.14492	3.07173	5.26038	0.0815204	-3.6167	0.0254241	down	yes
197180	i	chr6	-	55935624	55936687	MSTRG.85033.1	2	252	MSTRG.85033	TSEN34	1.49141	15.5605	4.99484	0.889623	0.487736	0.0001	16.0054	4.00049	0.0254576	up	yes
210711	x	chr6	+	165200698	165212654	MSTRG.91106.3	2	822	MSTRG.91106	LURAP1	0.403752	0.564448	42.8073	0.200237	0.645493	1.16084	21.8161	4.44732	0.0254756	up	yes
193560	o	chr6	+	42935011	42971227	MSTRG.83772.3	2	251	MSTRG.83772	WDR88	9.84524	32.5609	10.4586	3.32995	0.269423	0.278356	13.6329	3.76902	0.0254949	up	yes
47084	x	chr12	+	26680924	26706675	MSTRG.20605.1	3	265	MSTRG.20605	LRRC59	15.4684	66.3212	9.34239	3.59655	2.09131	0.418083	14.9251	3.89967	0.0255193	up	yes
167719	i	chr4	+	75999343	75999593	MSTRG.72971.1	1	251	MSTRG.72971	TMEM68	1.96036	6.50178	12.2582	0.230045	0.0001	1.11179	15.4406	3.94866	0.0255498	up	yes
251793	x	chr9	+	107030997	107035845	MSTRG.108960.2	2	247	MSTRG.108960	COG5	75.3438	5.50698	43.8759	3.22055	4.32742	2.59761	12.2937	3.61985	0.0259154	up	yes
205945	i	chr6	-	110891848	110892096	MSTRG.88900.1	1	249	MSTRG.88900	TAF4B	4.74633	31.2312	0.288969	0.899401	0.767246	0.0001	21.7588	4.44353	0.0259523	up	yes
146659	x	chr3	+	16510006	16608205	MSTRG.63418.1	2	251	MSTRG.63418	ENSSSCG00000032119	1.42372	7.18476	1.46554	50.8597	41.9869	7.24379	0.100649	-3.31259	0.0259745	down	yes
59021	x	chr13	-	56944348	56981515	MSTRG.25703.3	2	254	MSTRG.25703	CHL1	16.3069	10.1231	59.6828	2.98194	2.26009	2.3187	11.3895	3.50963	0.0260225	up	yes
174759	i	chr4	+	124837249	124841155	MSTRG.75810.5	2	246	MSTRG.75810	BTBD8	29.946	38.7665	0.0001	0.0001	0.955184	0.0001	71.9215	6.16835	0.0260928	up	yes
169675	u	chr4	-	92864304	92901044	MSTRG.73910.2	2	222	MSTRG.73910	.	13.3876	21.0359	0.0001	0.366499	0.734183	0.0001	31.2719	4.9668	0.0260985	up	yes
65653	o	chr13	+	128514294	128536481	MSTRG.28562.2	2	257	MSTRG.28562	OSTN	43.5165	0.0001	11.2918	0.912158	0.0001	0.0001	60.0733	5.90865	0.0261383	up	yes
259833	o	chrX	-	43829212	43921944	MSTRG.112277.1	2	268	MSTRG.112277	AKAP4	14.5165	5.13886	6.00386	0.0001	1.28363	0.0001	19.9864	4.32095	0.0261517	up	yes
245004	i	chr9	.	41872097	41872339	MSTRG.106056.1	1	243	MSTRG.106056	ENSSSCG00000038372	0.0001	12.4234	4.93157	0.0001	0.0001	0.174528	99.3261	6.6341	0.0262533	up	yes
48876	o	chr12	+	40881574	40914480	MSTRG.21680.1	2	278	MSTRG.21680	ENSSSCG00000017724	6.79386	4.64124	0.0001	0.0001	0.0001	0.086956	131.204	7.03567	0.0262591	up	yes
165679	i	chr4	+	55807706	55807946	MSTRG.71903.1	1	241	MSTRG.71903	ZNF704	0.0001	5.15484	29.4057	0.0001	0.415759	0.621783	33.3069	5.05775	0.0262849	up	yes
17907	u	chr1	+	183364805	183379474	MSTRG.7885.6	2	9803	MSTRG.7885	.	0.0001	0.008511	0.017992	0.0001	0.334266	0.432395	0.0346953	-4.84912	0.0262957	down	yes
164207	i	chr4	+	36752658	36752933	MSTRG.71131.1	1	276	MSTRG.71131	SPAG1	0.221825	0.838359	0.639062	2.55328	7.02717	5.877	0.109931	-3.18534	0.026337	down	yes
88614	i	chr14	.	131232220	131232465	MSTRG.38515.1	1	246	MSTRG.38515	FGFR2	0.0001	1.60196	0.0001	7.95294	1.6048	13.3736	0.0698675	-3.83923	0.0263657	down	yes
11989	o	chr1	-	126677226	126727855	MSTRG.5504.2	2	223	MSTRG.5504	SORD	11.6853	17.4055	0.0001	0.676097	0.0001	0.0001	43.015	5.42677	0.0263777	up	yes
198814	i	chr6	+	61990810	61991054	MSTRG.85469.1	1	245	MSTRG.85469	ZNF550	0.425992	0.0001	1.25532	6.59097	6.4522	6.51099	0.0859872	-3.53973	0.0264356	down	yes
132193	i	chr2	.	62921996	62922246	MSTRG.57801.1	1	251	MSTRG.57801	ENSSSCG00000031543	2.25503	15.1254	26.3277	2.03468	0.609438	1.26273	11.1875	3.48382	0.0267746	up	yes
105780	o	chr16	+	41083904	41118299	MSTRG.46403.1	2	214	MSTRG.46403	KIF2A	0.660871	2.5911	0.0001	25.1412	0.352956	25.9298	0.0632404	-3.98301	0.0270621	down	yes
137175	i	chr2	.	89767097	89767746	MSTRG.59803.1	1	650	MSTRG.59803	RASGRF2	0.18206	0.0001	0.0001	0.331441	3.26337	1.43238	0.0362548	-4.78568	0.0271002	down	yes
44843	u	chr12	+	16286058	16289442	MSTRG.19887.6	2	226	MSTRG.19887	.	0.009504	5.06549	4.69912	0.211037	0.0001	0.0001	46.2709	5.53203	0.0271686	up	yes
266831	x	chrX	+	125667498	125711141	MSTRG.115843.1	2	257	MSTRG.115843	TMLHE	0.91024	2.436	1.39701	13.6107	10.0169	10.8404	0.137613	-2.86131	0.0274108	down	yes
126768	i	chr2	+	13187594	13187858	MSTRG.55545.1	1	265	MSTRG.55545	CTNND1	0.16746	1.42833	1.75768	5.39777	17.4004	6.72033	0.113606	-3.13789	0.0274426	down	yes
202601	o	chr6	+	85434067	85456164	MSTRG.87398.2	2	233	MSTRG.87398	PHACTR4	0.081122	1.02812	0.0001	0.0001	14.4631	10.0867	0.0451873	-4.46794	0.0277323	down	yes
105664	u	chr16	+	39958605	39986034	MSTRG.46255.2	4	1416	MSTRG.46255	.	2.35793	3.02267	1.04002	0.092986	0.393099	0.151913	10.0637	3.33109	0.0277336	up	yes
92595	u	chr15	.	40549064	40549343	MSTRG.40416.1	1	280	MSTRG.40416	.	4.41789	3.48134	15.0695	1.52399	0.697807	0.275667	9.19682	3.20113	0.0278447	up	yes
29934	x	chr10	+	24902165	24909307	MSTRG.13257.1	2	539	MSTRG.13257	ENSSSCG00000010931	0.261349	1.67319	1.7596	0.076688	0.0001	0.008393	43.3682	5.43856	0.0279054	up	yes
245677	i	chr9	+	46489320	46491989	MSTRG.106477.5	2	237	MSTRG.106477	CBL	44.5234	17.2127	87.5889	0.0001	5.95754	1.79587	19.259	4.26746	0.0279193	up	yes
23744	i	chr1	+	246835891	246836158	MSTRG.10332.1	1	268	MSTRG.10332	FSD1L	0.862426	1.37083	1.16422	8.58791	17.9428	1.39785	0.121649	-3.03921	0.0280733	down	yes
157319	o	chr3	+	103142473	103146003	MSTRG.67947.5	2	242	MSTRG.67947	HEATR5B	16.7184	13.1314	6.89125	0.0001	1.73261	0.0001	21.2032	4.40621	0.0280913	up	yes
41724	u	chr11	-	74025114	74040566	MSTRG.18475.3	7	808	MSTRG.18475	.	0.0001	5.89438	2.94366	0.21622	0.110448	0.0001	27.0471	4.7574	0.0281422	up	yes
76474	x	chr14	+	30886334	30894865	MSTRG.33437.3	5	1833	MSTRG.33437	SETD1B	0.421795	0.074596	0.0001	1.80675	2.07926	2.52735	0.077415	-3.69124	0.0281502	down	yes
178886	u	chr5	-	20181300	20181515	MSTRG.77566.1	1	216	MSTRG.77566	.	1.48665	2.64462	0.397972	4.83101	11.7702	13.4849	0.150543	-2.73176	0.0281715	down	yes
246514	x	chr9	-	52744355	52787917	MSTRG.106776.1	2	279	MSTRG.106776	STT3A	1.763	1.10594	0.217532	4.31999	17.7535	2.71421	0.124517	-3.00559	0.0281768	down	yes
103201	u	chr16	.	16417387	16417639	MSTRG.45328.1	1	253	MSTRG.45328	.	0.932642	1.43397	1.26344	3.76185	18.9822	4.55841	0.132957	-2.91097	0.0282561	down	yes
262617	u	chrX	+	86973390	86973637	MSTRG.113905.1	1	248	MSTRG.113905	.	0.897183	1.84472	0.332499	8.17455	6.13713	5.5806	0.154552	-2.69383	0.0282861	down	yes
225761	u	chr7	.	109883774	109884579	MSTRG.97440.1	1	806	MSTRG.97440	.	0.428486	0.0001	0.109023	1.16577	2.92141	1.82866	0.0908763	-3.45995	0.0283091	down	yes
220135	x	chr7	+	60107819	60199193	MSTRG.94992.1	3	247	MSTRG.94992	NEO1	9.77514	16.8709	16.4768	1.74811	1.89811	1.14421	9.00187	3.17023	0.0283173	up	yes
267471	i	chrY	.	9899145	9900846	MSTRG.116120.1	1	1702	MSTRG.116120	ZFY	0.036213	0.130394	0.291067	0.693675	2.11248	0.901696	0.123434	-3.01819	0.0284894	down	yes
146721	x	chr3	-	16789647	16812391	MSTRG.63437.13	5	829	MSTRG.63437	NUPR2	3.16807	0.0001	2.4445	0.11368	0.0001	0.0001	49.2859	5.6231	0.0284898	up	yes
233676	u	chr8	-	74070752	74071002	MSTRG.101386.1	1	251	MSTRG.101386	.	7.69902	11.1776	4.69575	1.6199	0.709237	0.42354	8.56342	3.09819	0.028766	up	yes
98064	u	chr15	-	97229794	97346039	MSTRG.42723.3	4	923	MSTRG.42723	.	0.0001	0.086005	0.185856	4.14956	0.0001	2.53982	0.040655	-4.62042	0.0287988	down	yes
259965	u	chrX	.	45591182	45591425	MSTRG.112371.1	1	244	MSTRG.112371	.	2.5016	8.91888	7.86027	0.51273	0.0001	0.659329	16.4489	4.03992	0.0288053	up	yes
8430	j	chr1	-	92423745	92425000	MSTRG.4061.4	3	892	MSTRG.4061	ENSSSCG00000037674	3.52194	4.41484	0.001111	0.87135	123.026	5.61387	0.0612909	-4.02818	0.0288275	down	yes
29915	o	chr10	+	24836562	24844554	MSTRG.13250.2	2	527	MSTRG.13250	ENSSSCG00000021179	4.84755	11.334	0.37999	0.793131	0.338973	0.237582	12.0915	3.59592	0.0288886	up	yes
100965	x	chr15	+	126173569	126221234	MSTRG.44008.4	2	250	MSTRG.44008	CUL3	0.0001	0.933119	0.0001	14.7014	0.0001	11.2999	0.0358949	-4.80008	0.0290019	down	yes
254781	o	chr9	+	131443307	131492327	MSTRG.110067.1	2	218	MSTRG.110067	LPGAT1	0.0001	0.650198	0.0001	8.35331	4.74769	1.22204	0.0454092	-4.46087	0.0291865	down	yes
95754	o	chr15	+	75441702	75514533	MSTRG.41959.2	2	254	MSTRG.41959	DHRS9	4.52651	9.0974	0.46526	0.233948	0.293754	0.158093	20.5443	4.36067	0.0293421	up	yes
120289	i	chr18	+	19095391	19098817	MSTRG.52684.2	2	288	MSTRG.52684	NRF1	0.274378	0.714051	0.0001	2.62848	5.05745	4.72894	0.0796246	-3.65064	0.0296534	down	yes
96846	i	chr15	+	83593100	83594756	MSTRG.42341.2	2	250	MSTRG.42341	ENSSSCG00000038903	7.88577	1.94229	18.9133	1.70009	0.0001	0.53217	12.8748	3.68648	0.0297987	up	yes
138150	i	chr2	+	100856877	100857128	MSTRG.60155.1	1	252	MSTRG.60155	FAM172A	0.823427	1.9865	0.344909	12.1744	4.0437	4.57201	0.151747	-2.72026	0.0299006	down	yes
123047	o	chr18	+	47038139	47076367	MSTRG.53920.1	2	242	MSTRG.53920	NPVF	11.8881	15.7599	0.394683	1.3546	0.001572	0.690117	13.7041	3.77654	0.0299588	up	yes
99650	i	chr15	+	111297193	111297457	MSTRG.43333.1	1	265	MSTRG.43333	C2orf80	3.63374	1.76731	16.868	0.619011	0.310047	1.34859	9.77719	3.28942	0.0299645	up	yes
67057	o	chr13	-	138178139	138211463	MSTRG.29105.2	2	258	MSTRG.29105	CSTA	0.51978	0.0001	0.102023	0.045524	6.0847	9.71788	0.0392415	-4.67148	0.0302614	down	yes
229742	i	chr8	+	31574650	31575645	MSTRG.99584.1	1	996	MSTRG.99584	RBM47	0.574886	0.0001	0.26915	2.1472	3.74233	4.10789	0.0844353	-3.56601	0.0304359	down	yes
248483	u	chr9	+	72473450	72473891	MSTRG.107882.1	1	442	MSTRG.107882	.	0.0001	0.074876	0.275519	2.90666	4.45601	0.339026	0.0455088	-4.45771	0.0304634	down	yes
146280	u	chr3	+	12538677	12595063	MSTRG.63134.1	2	587	MSTRG.63134	.	0.0001	0.212728	0.05695	0.690803	2.12686	1.83805	0.0579456	-4.10916	0.0309519	down	yes
93012	u	chr15	+	46141093	46185512	MSTRG.40635.4	2	256	MSTRG.40635	.	0.849005	1.06333	0.55568	11.0439	7.70089	0.782643	0.126387	-2.98407	0.0310694	down	yes
170104	x	chr4	-	94450716	94467414	MSTRG.74095.7	2	248	MSTRG.74095	ASH1L	1.65767	8.33985	20.6288	1.89337	0.0001	0.329433	13.7776	3.78426	0.0310752	up	yes
3253	x	chr1	+	31727785	31733258	MSTRG.1598.1	2	972	MSTRG.1598	ENPP1	0.239479	6.62313	1.44744	0.116109	0.0001	0.381925	16.6824	4.06025	0.0312196	up	yes
184203	i	chr5	+	67191831	67192290	MSTRG.79921.1	1	460	MSTRG.79921	TEAD4	8.92364	2.2811	9.30562	1.28377	0.220726	0.0001	13.6318	3.7689	0.0312296	up	yes
205758	x	chr6	+	109003519	109029634	MSTRG.88802.2	2	240	MSTRG.88802	OSBPL1A	0.0001	0.0001	0.228497	9.05063	6.85649	0.0001	0.0143769	-6.1201	0.0312835	down	yes
151419	x	chr3	+	47618421	47626747	MSTRG.65396.1	2	266	MSTRG.65396	ENSSSCG00000008137	2.01411	1.17951	0.684279	14.3794	11.9322	2.41032	0.135015	-2.88881	0.0313421	down	yes
103021	u	chr16	-	12646854	12667813	MSTRG.45279.1	2	250	MSTRG.45279	.	26.5958	12.1423	7.3023	2.23102	1.53637	1.2241	9.22378	3.20536	0.0314037	up	yes
142466	i	chr2	+	141139111	141176054	MSTRG.61522.3	2	286	MSTRG.61522	SIL1	8.47843	8.91514	2.97015	11.2242	0.463949	261.464	0.0745508	-3.74563	0.0314245	down	yes
206290	o	chr6	+	115932249	116013596	MSTRG.89108.3	2	230	MSTRG.89108	RNF138	19.6976	0.0001	7.02646	0.0001	0.701359	0.0001	38.0926	5.25144	0.0316045	up	yes
64255	u	chr13	+	116257895	116258167	MSTRG.27946.1	1	273	MSTRG.27946	.	6.55782	2.92372	4.47361	0.480697	0.0001	0.453619	14.9346	3.90059	0.0316064	up	yes
38789	u	chr11	.	30272693	30272974	MSTRG.16983.1	1	282	MSTRG.16983	.	14.8958	23.9677	2.99297	2.46251	0.174103	0.915882	11.7823	3.55855	0.0316096	up	yes
21695	i	chr1	.	228090335	228090576	MSTRG.9552.1	1	242	MSTRG.9552	CARNMT1	0.0001	0.0001	1.29588	1.72533	17.5733	5.76453	0.0517124	-4.27335	0.0316451	down	yes
91826	o	chr15	+	32039488	32105209	MSTRG.40213.1	3	261	MSTRG.40213	TUBGCP5	17.554	26.2261	2.64288	1.94964	0.0001	0.0001	23.8086	4.57341	0.0317392	up	yes
133809	o	chr2	+	71608263	71691792	MSTRG.58533.2	2	278	MSTRG.58533	PEX11G	24.2136	4.80651	26.9035	3.16125	0.628802	1.4521	10.6681	3.41523	0.0317916	up	yes
163163	u	chr4	.	26622593	26622836	MSTRG.70700.1	1	244	MSTRG.70700	.	0.338486	0.0001	0.0001	9.75084	0.0001	5.61878	0.0220359	-5.504	0.031869	down	yes
220375	u	chr7	.	62332194	62332497	MSTRG.95207.1	1	304	MSTRG.95207	.	3.67646	0.479373	5.56532	0.0001	0.287849	0.0001	33.7483	5.07674	0.0320569	up	yes
39576	u	chr11	+	48510185	48572477	MSTRG.17488.8	4	1126	MSTRG.17488	.	0.083314	0.0001	0.322153	0.174498	3.15949	2.36192	0.0712033	-3.81191	0.0322115	down	yes
141583	o	chr2	+	134553025	134589299	MSTRG.61208.2	2	251	MSTRG.61208	PDLIM4	5.33651	4.22715	0.51729	55.5122	3.74453	44.5305	0.097131	-3.36392	0.0323016	down	yes
201988	i	chr6	+	82846521	82846749	MSTRG.87039.1	1	229	MSTRG.87039	ENSSSCG00000031093	0.0001	1.18166	0.0001	4.52334	7.82915	5.42383	0.0664852	-3.91082	0.032351	down	yes
44869	i	chr12	-	16323699	16323985	MSTRG.19895.1	1	287	MSTRG.19895	EFCAB3	10.579	22.7347	4.28645	1.81604	0.799489	1.3723	9.42874	3.23706	0.032352	up	yes
130842	u	chr2	-	51791237	51857533	MSTRG.57192.1	2	277	MSTRG.57192	.	51.8831	73.1246	20.9474	6.82208	0.257765	0.0001	20.6153	4.36564	0.0324225	up	yes
121723	u	chr18	-	34715644	34797725	MSTRG.53309.1	2	237	MSTRG.53309	.	12.3204	97.5562	17.0766	5.77143	2.06717	2.56159	12.2068	3.60962	0.0325517	up	yes
91103	u	chr15	+	19846825	19868594	MSTRG.39766.2	2	274	MSTRG.39766	.	146.935	16.6173	14.0692	10.798	1.73746	2.98024	11.4478	3.517	0.0326383	up	yes
181007	u	chr5	+	36062367	36062609	MSTRG.78334.1	1	243	MSTRG.78334	.	4.23834	10.2798	0.0001	0.135011	0.059102	0.0001	74.754	6.22408	0.032867	up	yes
24830	o	chr1	+	255643971	255905760	MSTRG.10819.2	5	2381	MSTRG.10819	ENSSSCG00000040472	2.85832	1.50959	0.250035	0.0001	0.0001	0.191001	24.1523	4.59409	0.0330515	up	yes
48500	o	chr12	+	38858880	38879062	MSTRG.21555.1	2	252	MSTRG.21555	TADA2A	3.08497	80.4997	6.50518	2.61165	1.65335	1.71233	15.0719	3.91379	0.0330721	up	yes
97282	u	chr15	+	87966658	88014678	MSTRG.42457.8	3	673	MSTRG.42457	.	0.162505	3.00548	1.88362	0.126741	0.066501	0.0001	26.1278	4.70752	0.0331712	up	yes
185492	x	chr5	+	77960739	77973201	MSTRG.80351.3	2	239	MSTRG.80351	RPAP3	18.5887	3.88882	5.35113	0.0001	0.0001	1.54067	18.0604	4.17476	0.0336597	up	yes
91121	u	chr15	-	19900434	19909503	MSTRG.39770.2	2	271	MSTRG.39770	.	106.503	1.09183	31.4286	3.96852	2.89603	3.75973	13.0854	3.70989	0.0336812	up	yes
182596	i	chr5	-	54532944	54545623	MSTRG.79095.1	2	243	MSTRG.79095	PIK3C2G	36.2177	70.9976	67.9347	4.85574	2.64178	11.4298	9.2538	3.21005	0.033691	up	yes
10663	u	chr1	+	115067150	115159916	MSTRG.5079.1	2	335	MSTRG.5079	.	0.0001	0.0001	0.283226	3.49354	0.42183	4.0724	0.0354825	-4.81675	0.033848	down	yes
15665	i	chr1	+	162705618	162706702	MSTRG.7103.1	1	1085	MSTRG.7103	NEDD4L	0.0001	0.290157	0.262331	0.580961	2.36443	2.14566	0.108541	-3.20369	0.0338546	down	yes
119360	o	chr18	-	11568698	11610537	MSTRG.52204.1	2	266	MSTRG.52204	ENSSSCG00000033603	2.29734	3.50449	2.29922	1.97996	1.7881	104.938	0.0745225	-3.74618	0.0338983	down	yes
158174	i	chr3	-	110934344	110934594	MSTRG.68329.1	1	251	MSTRG.68329	BABAM2	1.68861	5.40486	82.3803	2.05298	2.7438	1.64122	13.8978	3.79678	0.034172	up	yes
225760	u	chr7	.	109881150	109882531	MSTRG.97439.1	1	1382	MSTRG.97439	.	0.063627	0.387381	0.0001	0.968717	1.22915	1.44559	0.123813	-3.01377	0.034368	down	yes
95260	u	chr15	+	70474947	70631434	MSTRG.41642.1	5	1152	MSTRG.41642	.	0.990068	0.481271	0.984681	0.0001	0.0001	0.083937	29.1907	4.86744	0.034673	up	yes
82393	i	chr14	+	74760917	74792306	MSTRG.35817.3	2	522	MSTRG.35817	PSAP	0.210959	0.0001	1.16494	3.73068	6.34887	7.31933	0.0790857	-3.66044	0.0348418	down	yes
246581	o	chr9	-	52945396	53022883	MSTRG.106801.5	2	525	MSTRG.106801	PUS3	0.091718	0.232601	0.0001	2.77837	0.346017	2.06216	0.0625502	-3.99884	0.0348952	down	yes
9516	u	chr1	.	105815639	105816356	MSTRG.4589.1	1	718	MSTRG.4589	.	2.26166	1.5939	6.77417	0.641529	0.0001	0.28431	11.4799	3.52104	0.0349247	up	yes
208681	i	chr6	-	147381660	147384302	MSTRG.90195.5	2	220	MSTRG.90195	JAK1	17.1611	37.2666	1.58294	2.68102	0.0001	0.651847	16.805	4.07082	0.0350209	up	yes
59087	u	chr13	.	57777080	57777318	MSTRG.25666.1	1	239	MSTRG.25666	.	1.53012	14.1964	3.84717	0.0001	0.375917	0.622254	19.6076	4.29334	0.0350504	up	yes
234962	i	chr8	.	87155654	87156523	MSTRG.102020.1	1	870	MSTRG.102020	MAML3	0.139091	0.0001	0.0001	1.13808	1.1851	0.664265	0.0466254	-4.42274	0.0351825	down	yes
193091	i	chr6	+	37675350	37687272	MSTRG.83411.3	2	229	MSTRG.83411	DNAJA2	3.39208	0.562659	3.42427	16.3418	20.036	29.591	0.111856	-3.16028	0.0352231	down	yes
261901	u	chrX	.	76693393	76693636	MSTRG.113518.1	1	244	MSTRG.113518	.	5.45114	4.60249	1.00994	0.354071	0.0001	0.0001	31.2291	4.96482	0.0353558	up	yes
36371	x	chr11	-	8514995	8589954	MSTRG.16016.2	2	323	MSTRG.16016	FRY	0.0001	0.114311	0.0001	3.51437	0.0001	2.81485	0.0180921	-5.78849	0.0354073	down	yes
180701	x	chr5	-	33610957	33652353	MSTRG.78305.1	2	275	MSTRG.78305	YEATS4	11.3483	13.8801	0.431578	0.620545	0.275388	1.32519	11.5527	3.53016	0.0355339	up	yes
233544	u	chr8	+	72828600	72841379	MSTRG.101321.1	1	12780	MSTRG.101321	.	0.0001	0.009988	0.020727	0.010268	0.324716	0.074954	0.0751699	-3.7337	0.0355931	down	yes
60546	u	chr13	-	72734119	72736536	MSTRG.26277.1	2	248	MSTRG.26277	.	2.85957	0.957443	0.423341	34.972	6.34766	1.32463	0.0994353	-3.3301	0.0356782	down	yes
113869	u	chr17	+	37808344	37808657	MSTRG.49984.1	1	314	MSTRG.49984	.	0.196289	0.0001	2.0583	5.86426	12.479	12.5943	0.0728786	-3.77836	0.0357761	down	yes
91359	u	chr15	.	25022447	25022736	MSTRG.39844.1	1	290	MSTRG.39844	.	4.79122	0.0001	13.4564	0.0001	0.0001	0.529397	34.4558	5.10668	0.0358869	up	yes
18443	i	chr1	-	187428484	187428744	MSTRG.8161.1	1	261	MSTRG.8161	ARID4A	0.508506	0.639333	0.0001	6.73665	9.22384	0.300068	0.0705965	-3.82426	0.0358976	down	yes
196518	o	chr6	+	54062816	54107578	MSTRG.84958.2	2	274	MSTRG.84958	FGF21	0.0001	0.501272	0.0001	8.64194	0.129606	3.58215	0.0405929	-4.62263	0.0360024	down	yes
208232	i	chr6	-	142791511	142791745	MSTRG.89918.1	1	235	MSTRG.89918	ENSSSCG00000003793	0.0001	0.0001	0.569015	4.23685	10.5712	0.680971	0.0367495	-4.76613	0.0360376	down	yes
238984	x	chr8	+	130581838	130632882	MSTRG.103431.4	3	475	MSTRG.103431	HERC5	1.6279	4.33705	3.30303	0.229389	0.512399	0.004764	12.4144	3.63394	0.0362129	up	yes
225576	x	chr7	+	105537785	105922987	MSTRG.97299.4	6	573	MSTRG.97299	ENSSSCG00000032618	1.64495	2.22239	1.1061	0.182319	0.0001	0.0001	27.2489	4.76813	0.0363578	up	yes
15868	i	chr1	-	163693873	163694165	MSTRG.7199.1	1	293	MSTRG.7199	DENND4A	9.02434	1.68147	23.5205	0.948023	0.767158	1.92414	9.40459	3.23336	0.0363921	up	yes
84256	u	chr14	+	92227723	92250096	MSTRG.36655.8	4	523	MSTRG.36655	.	0.0001	0.269294	0.363433	3.44526	0.727622	3.64172	0.08098	-3.62629	0.0363925	down	yes
119916	o	chr18	+	16193626	16235281	MSTRG.52399.2	2	244	MSTRG.52399	CHCHD3	7.34955	27.0837	3.38794	0.0001	0.0001	1.79194	21.1039	4.39944	0.0365148	up	yes
107168	u	chr16	+	51685208	51720546	MSTRG.46797.1	2	258	MSTRG.46797	.	0.440348	2.14044	1.19527	11.503	1.76983	12.2519	0.147937	-2.75694	0.036897	down	yes
77587	o	chr14	+	39650623	39703106	MSTRG.34137.2	2	240	MSTRG.34137	NAA25	1.46873	0.0001	0.0001	19.1742	1.03409	3.74506	0.0613245	-4.02739	0.037186	down	yes
173679	u	chr4	-	115051902	115052147	MSTRG.75275.1	1	246	MSTRG.75275	.	3.24626	3.66291	7.07678	0.0001	0.601459	0.0001	23.2456	4.53889	0.0375952	up	yes
215311	o	chr7	-	25084861	25173227	MSTRG.92927.1	2	253	MSTRG.92927	SLA-DMB	10.9002	17.495	0.281883	1.42804	0.374459	0.0001	15.9088	3.99175	0.0376742	up	yes
47390	u	chr12	+	30876741	30929893	MSTRG.20836.1	2	207	MSTRG.20836	.	6.25149	21.4715	2.13102	0.8424	0.778713	1.57512	9.34038	3.22348	0.0377458	up	yes
150640	o	chr3	+	42016721	42071472	MSTRG.65071.1	2	207	MSTRG.65071	ENSSSCG00000008070	6.29297	17.4545	5.07219	0.228284	0.0001	1.991	12.9854	3.69882	0.0377614	up	yes
192114	i	chr6	+	28150042	28150282	MSTRG.83011.1	1	241	MSTRG.83011	RIPOR1	1.32306	5.37756	9.28711	0.743275	0.0001	0.0001	21.504	4.42654	0.0379429	up	yes
261736	u	chrX	+	72428566	72457069	MSTRG.113411.1	2	238	MSTRG.113411	.	8.15409	9.7469	34.5339	2.6817	0.0001	1.38401	12.8966	3.68891	0.0379912	up	yes
161871	u	chr4	-	12313996	12316365	MSTRG.70091.1	3	1018	MSTRG.70091	.	0.0001	0.402958	0.0001	1.23964	0.615793	2.91734	0.0844704	-3.56541	0.038036	down	yes
97886	u	chr15	+	95166880	95196218	MSTRG.42788.2	2	331	MSTRG.42788	.	1.9783	2.31565	1.19304	23.7698	8.05211	7.36528	0.14002	-2.8363	0.0381821	down	yes
7222	u	chr1	+	76559803	76560072	MSTRG.3397.1	1	270	MSTRG.3397	.	16.6595	21.3732	2.08125	2.2617	0.445324	1.35818	9.86766	3.30271	0.0382155	up	yes
123204	u	chr18	.	47842393	47842636	MSTRG.53840.1	1	244	MSTRG.53840	.	6.03886	22.6887	0.0001	0.259951	0.918481	0.0001	24.3758	4.60738	0.0386927	up	yes
101013	u	chr15	-	126758349	126758602	MSTRG.44037.1	1	254	MSTRG.44037	.	9.69574	15.6289	6.34248	1.90129	0.778441	1.5172	7.54531	2.91558	0.039037	up	yes
169219	i	chr4	-	89520799	89527032	MSTRG.73637.7	3	873	MSTRG.73637	ITLN2	2.55885	2.34182	4.364	0.239653	0.70261	0.278849	7.58708	2.92354	0.0395361	up	yes
266314	x	chrX	+	122962778	123016117	MSTRG.115562.1	2	276	MSTRG.115562	RF00026	23.6505	45.3812	2.54877	0.311064	0.0001	3.23763	20.1704	4.33417	0.0398384	up	yes
164105	i	chr4	-	35987978	35988560	MSTRG.71033.1	1	583	MSTRG.71033	YWHAZ	0.256195	0.598675	1.12115	3.25337	5.24478	4.51552	0.151842	-2.71936	0.0398792	down	yes
142542	j	chr2	+	141380215	141459822	MSTRG.61547.4	9	1777	MSTRG.61547	UBE2D2	6.61009	1.95361	0.0001	0.079349	0.177957	0.159354	20.5535	4.36131	0.0400158	up	yes
6832	u	chr1	+	73750095	73750348	MSTRG.3269.1	1	254	MSTRG.3269	.	1.88868	10.5704	32.7565	0.763788	1.95531	1.87785	9.836	3.29807	0.0401333	up	yes
30106	u	chr10	-	25808170	25808404	MSTRG.13351.1	1	235	MSTRG.13351	.	3.16129	13.483	6.47593	0.217786	1.65433	0.721877	8.91298	3.15591	0.0401406	up	yes
263313	o	chrX	+	94178279	94212227	MSTRG.114230.2	3	219	MSTRG.114230	HTR2C	22.3892	23.0858	14.068	0.0001	0.0001	2.97473	20.0149	4.323	0.0401508	up	yes
49384	x	chr12	+	44259411	44276315	MSTRG.21831.2	2	217	MSTRG.21831	ENSSSCG00000032450	16.0519	0.231271	0.544725	0.0001	1.93792	612.79	0.0273746	-5.19102	0.0402895	down	yes
251424	i	chr9	-	104165233	104165583	MSTRG.108886.1	1	351	MSTRG.108886	ORC5	10.7671	22.8137	7.26463	1.32103	0.486241	2.49065	9.50354	3.24846	0.0404222	up	yes
231697	i	chr8	-	55267764	55268008	MSTRG.100990.1	1	245	MSTRG.100990	CEP135	8.77284	7.41815	4.59893	21.9931	87.0015	33.6295	0.145767	-2.77826	0.0404337	down	yes
180303	u	chr5	+	30346788	30358577	MSTRG.78077.1	2	251	MSTRG.78077	.	0.737491	1.26771	0.914723	8.70848	6.26061	2.97996	0.162678	-2.6199	0.0404857	down	yes
16136	i	chr1	+	165679394	165679647	MSTRG.7301.1	1	254	MSTRG.7301	MAP2K5	0.792678	0.418259	0.525197	5.9553	8.81269	1.00773	0.110051	-3.18376	0.040636	down	yes
65711	u	chr13	.	129153916	129154161	MSTRG.28612.1	1	246	MSTRG.28612	.	0.227163	0.0001	0.161777	5.53283	0.0001	7.66833	0.0294699	-5.08461	0.0407207	down	yes
108998	x	chr16	+	71564658	71605807	MSTRG.47549.4	3	286	MSTRG.47549	SLC36A1	3.00079	35.2229	4.55388	1.30182	1.39939	1.51981	10.1344	3.34119	0.0407425	up	yes
67373	x	chr13	+	140492507	140513343	MSTRG.29254.1	2	247	MSTRG.29254	ENSSSCG00000011892	3.8118	77.1405	4.17715	1.66562	3.08493	1.33271	13.9941	3.80674	0.0408232	up	yes
136635	i	chr2	-	85358740	85359446	MSTRG.59626.1	1	707	MSTRG.59626	IQGAP2	0.645407	0.350095	0.0001	1.71571	2.75178	3.08649	0.131798	-2.9236	0.0409573	down	yes
7448	u	chr1	.	78252966	78253211	MSTRG.3453.1	1	246	MSTRG.3453	.	18.3251	85.2915	0.705348	1.65994	1.87226	3.5273	14.7775	3.88533	0.0409922	up	yes
216789	u	chr7	+	35533865	35587146	MSTRG.93538.2	2	219	MSTRG.93538	.	1.07644	3.19254	0.0001	5.54396	17.6839	10.585	0.126256	-2.98558	0.0410784	down	yes
237758	u	chr8	.	118167847	118169244	MSTRG.102987.1	1	1398	MSTRG.102987	.	0.0001	0.052121	0.068321	0.281141	0.861263	0.683783	0.0660075	-3.92123	0.0411839	down	yes
261905	u	chrX	.	76843366	76843619	MSTRG.113511.1	1	254	MSTRG.113511	.	6.77092	21.8743	2.57585	2.29309	0.38659	0.893844	8.73679	3.1271	0.0413402	up	yes
35659	o	chr11	+	4085583	4134702	MSTRG.15609.1	2	354	MSTRG.15609	CDK8	0.682509	0.0001	0.336365	3.24554	6.19574	1.99273	0.0891179	-3.48814	0.041417	down	yes
7876	u	chr1	.	83777893	83778201	MSTRG.3692.1	1	309	MSTRG.3692	.	7.61115	8.66595	2.62326	0.598818	0.693928	1.25538	7.41735	2.8909	0.0415497	up	yes
1846	x	chr1	+	17065240	17160759	MSTRG.964.3	2	243	MSTRG.964	UST	0.399242	0.0001	0.0001	0.0001	6.60754	8.52677	0.026393	-5.2437	0.0417959	down	yes
198871	u	chr6	-	62124108	62161131	MSTRG.85487.4	2	271	MSTRG.85487	.	0.534493	13.405	19.6561	0.0001	1.54845	0.0001	21.6935	4.43919	0.0418786	up	yes
39649	u	chr11	+	49153105	49161065	MSTRG.17516.2	2	253	MSTRG.17516	.	1.16773	1.52703	1.02952	3.77723	2.31618	16.8055	0.16264	-2.62024	0.0419076	down	yes
92817	o	chr15	+	44859235	44936811	MSTRG.40575.1	2	251	MSTRG.40575	CDKN2AIP	0.0001	0.900998	0.0001	16.4875	3.95829	0.0001	0.0440773	-4.50382	0.0419504	down	yes
58418	i	chr13	+	50332719	50332996	MSTRG.25397.1	1	278	MSTRG.25397	FAM19A4	7.18702	5.75677	0.422594	0.322568	0.360424	0.124078	16.5616	4.04977	0.0419681	up	yes
17769	o	chr1	+	182173357	182242403	MSTRG.7922.3	2	268	MSTRG.7922	GPR137C	13.1785	31.631	0.0001	1.16835	0.0001	0.0001	38.3462	5.26101	0.0419801	up	yes
89345	u	chr14	+	138307148	138364421	MSTRG.38877.1	2	258	MSTRG.38877	.	0.0001	0.76404	0.0001	14.9177	0.0001	3.83008	0.0407641	-4.61656	0.0420624	down	yes
94125	u	chr15	.	57836675	57837014	MSTRG.41111.1	1	340	MSTRG.41111	.	15.745	9.1933	2.47398	1.95323	0.79569	0.561534	8.28051	3.04972	0.0420828	up	yes
94093	o	chr15	+	57396233	57413224	MSTRG.41168.7	2	239	MSTRG.41168	ENSSSCG00000034781	0.484068	0.835519	1.67365	12.0084	0.557783	10.402	0.130321	-2.93986	0.0423861	down	yes
58228	i	chr13	+	47393470	47394197	MSTRG.25382.1	1	728	MSTRG.25382	ENSSSCG00000036148	0.822361	0.0001	0.124202	2.31696	2.7793	3.15126	0.114782	-3.12304	0.0427283	down	yes
24100	x	chr1	+	250165623	250214827	MSTRG.10516.2	2	255	MSTRG.10516	TMEM245	8.80533	82.5158	15.8042	0.174316	2.70031	4.95262	13.6862	3.77465	0.0428003	up	yes
70018	u	chr13	.	170596184	170596447	MSTRG.30297.1	1	264	MSTRG.30297	.	4.37202	17.1184	6.85235	1.70997	0.441529	1.56147	7.63344	2.93233	0.0429322	up	yes
154979	u	chr3	+	80973467	80981428	MSTRG.67090.1	2	244	MSTRG.67090	.	15.3899	4.79568	4.31114	1.05958	0.0001	1.43684	9.81233	3.2946	0.0432067	up	yes
253408	i	chr9	-	121083413	121084230	MSTRG.109588.1	1	818	MSTRG.109588	SOAT1	0.129096	0.194473	0.953186	1.67032	4.58077	3.4858	0.131125	-2.93098	0.0433536	down	yes
87357	u	chr14	+	119968655	119973503	MSTRG.37941.1	2	229	MSTRG.37941	.	1.64857	6.26397	0.679936	1.67753	35.407	37.5693	0.115097	-3.11907	0.0436735	down	yes
109457	x	chr16	+	76331508	76335139	MSTRG.47814.1	2	221	MSTRG.47814	ADAMTS16	1.38588	5.58107	8.56594	0.565101	0.453384	0.0001	15.2495	3.93069	0.043849	up	yes
84815	o	chr14	-	99919290	99977596	MSTRG.36942.1	2	959	MSTRG.36942	KLLN	1.08304	0.465359	0.3786	0.780893	0.457482	20.4373	0.0889015	-3.49165	0.0438918	down	yes
196197	u	chr6	+	52855153	52855388	MSTRG.84775.1	1	236	MSTRG.84775	.	0.929744	0.0001	0.0001	0.0001	19.7084	4.17035	0.0389442	-4.68245	0.0441828	down	yes
250089	u	chr9	.	90233976	90234229	MSTRG.108316.1	1	254	MSTRG.108316	.	0.0001	3.61323	13.0998	0.420212	0.0001	0.0001	39.7543	5.31304	0.0442006	up	yes
70222	u	chr13	+	174451172	174451424	MSTRG.30404.1	1	253	MSTRG.30404	.	2.42641	6.24079	8.97203	0.918669	0.413201	0.603094	9.11606	3.18841	0.0442831	up	yes
34660	u	chr10	+	66019524	66019839	MSTRG.15153.1	1	316	MSTRG.15153	.	0.0001	0.461169	0.0001	5.57313	0.0001	6.79101	0.0373148	-4.74411	0.0444178	down	yes
43994	u	chr12	+	9759334	9766409	MSTRG.19546.3	2	209	MSTRG.19546	.	0.0001	2.38333	1.0281	5.76232	14.8466	4.95836	0.133433	-2.90581	0.0447888	down	yes
13409	i	chr1	-	135652933	135653188	MSTRG.6041.1	1	256	MSTRG.6041	DPH6	0.300148	3.60782	7.6765	0.211882	0.352259	0.152412	16.1669	4.01497	0.0448298	up	yes
30363	u	chr10	+	28345385	28345609	MSTRG.13429.1	1	225	MSTRG.13429	.	0.0001	0.0001	0.63251	9.01406	5.46858	0.481278	0.0422824	-4.5638	0.0448933	down	yes
43638	u	chr12	+	6528450	6531274	MSTRG.19224.1	2	270	MSTRG.19224	.	4.92814	6.82818	3.34797	0.0001	0.724459	0.0001	20.8433	4.38151	0.0450638	up	yes
183523	o	chr5	+	63107889	63158935	MSTRG.79741.1	2	224	MSTRG.79741	NECAP1	3.55158	6.99688	6.1444	0.0001	0.0001	0.830648	20.0914	4.3285	0.0450952	up	yes
195631	u	chr6	+	50944917	50948258	MSTRG.84299.6	2	243	MSTRG.84299	.	2.91801	15.0689	4.53824	0.354107	1.5016	0.831783	8.38151	3.06721	0.0451353	up	yes
204105	i	chr6	-	95244510	95245067	MSTRG.87923.1	1	558	MSTRG.87923	MACF1	0.493004	0.13756	0.787385	1.21353	5.4247	2.82938	0.149769	-2.73919	0.0451614	down	yes
19045	i	chr1	-	194451178	194451887	MSTRG.8370.1	1	710	MSTRG.8370	WDR89	0.15944	0.03447	0.264119	0.51075	2.52471	1.70239	0.0966746	-3.37072	0.0452493	down	yes
213882	u	chr7	+	17821772	17821999	MSTRG.92338.1	1	228	MSTRG.92338	.	1.87833	2.62728	0.829457	19.0774	1.97466	11.6703	0.163041	-2.6167	0.0453141	down	yes
3672	x	chr1	+	36910158	36992494	MSTRG.1862.2	2	269	MSTRG.1862	TRMT11	0.0001	30.0998	23.4061	1.37645	0.0001	0.0001	38.8668	5.28047	0.045346	up	yes
187122	u	chr5	+	90078312	90107318	MSTRG.81007.2	2	208	MSTRG.81007	.	2.20519	1.69846	1.02401	7.6195	19.1717	2.18489	0.17006	-2.55589	0.0454662	down	yes
199582	o	chr6	+	65192764	65251484	MSTRG.85787.1	2	242	MSTRG.85787	TP73	6.35052	52.5891	0.095648	0.143734	0.0001	2.04027	27.0296	4.75647	0.0456708	up	yes
215911	j	chr7	+	30320361	30329413	MSTRG.93078.3	6	1926	MSTRG.93078	HMGA1	0.625802	2.88332	1.08935	0.164153	0.336144	0.070751	8.05268	3.00947	0.0457042	up	yes
182263	i	chr5	+	51260828	51261071	MSTRG.78963.1	1	244	MSTRG.78963	ST8SIA1	0.252601	0.153872	0.250526	7.24545	0.0001	5.95135	0.0497844	-4.32816	0.0460386	down	yes
172808	u	chr4	-	108136960	108138056	MSTRG.74818.1	2	1008	MSTRG.74818	.	0.0001	0.0001	0.091597	0.058151	1.07503	1.22605	0.0389097	-4.68372	0.0460481	down	yes
121679	u	chr18	+	33944158	34002580	MSTRG.53278.1	2	253	MSTRG.53278	.	39.9388	46.7367	0.0001	2.4192	0.0001	0.35118	31.2854	4.96742	0.0465587	up	yes
98400	u	chr15	-	101659682	101659931	MSTRG.42941.1	1	250	MSTRG.42941	.	4.33826	14.7187	10.2403	2.06381	0.68669	1.48719	6.91349	2.78941	0.0469731	up	yes
20857	i	chr1	+	217686206	217755914	MSTRG.9170.1	2	236	MSTRG.9170	GLIS3	0.0001	3.31943	5.30057	48.5984	22.6486	29.9893	0.0851482	-3.55388	0.0470764	down	yes
217549	i	chr7	-	40229008	40229283	MSTRG.93778.1	1	276	MSTRG.93778	RUNX2	9.55413	3.20229	9.12566	1.71645	0.0001	0.726302	8.95759	3.16311	0.0471352	up	yes
170529	u	chr4	+	95879851	95880083	MSTRG.74292.1	1	233	MSTRG.74292	.	0.0001	0.0001	2.41721	8.29248	4.83788	28.5842	0.0579512	-4.10902	0.0471464	down	yes
201007	u	chr6	-	75798546	75798785	MSTRG.86794.1	1	240	MSTRG.86794	.	0.512767	0.0001	0.0001	4.38528	0.814108	4.83477	0.0511221	-4.28991	0.0475782	down	yes
233447	u	chr8	+	72264958	72265432	MSTRG.101332.1	1	475	MSTRG.101332	.	0.455016	0.552706	0.0001	0.658914	4.49379	3.84579	0.111999	-3.15844	0.04763	down	yes
180808	u	chr5	.	34279112	34279350	MSTRG.78362.1	1	239	MSTRG.78362	.	1.4476	1.5488	0.199818	10.061	0.356353	12.4983	0.139478	-2.8419	0.0478568	down	yes
125147	x	chr2	+	5349682	5382822	MSTRG.54830.14	2	241	MSTRG.54830	KDM2A	1.54533	5.02489	8.23169	0.068516	0.551522	0.595228	12.18	3.60644	0.0482101	up	yes
105065	o	chr16	+	34603757	34663746	MSTRG.46225.2	2	244	MSTRG.46225	MTREX	0.0001	0.956837	1.71012	1.86107	6.04884	16.952	0.107275	-3.22062	0.048264	down	yes
267637	u	chrY	-	42310520	42312027	MSTRG.116197.1	1	1508	MSTRG.116197	.	0.708309	2.14106	0.126042	0.041336	0.057807	0.136493	12.6271	3.65846	0.0483416	up	yes
48562	x	chr12	+	39067262	39126468	MSTRG.21537.3	3	239	MSTRG.21537	SYNRG	46.0174	109.192	0.0001	3.09443	0.0001	0.0001	50.1546	5.64831	0.04837	up	yes
5077	i	chr1	+	53395099	53396144	MSTRG.2518.1	1	1046	MSTRG.2518	CEP162	0.246303	0.079764	0.213368	1.19207	0.842646	1.8886	0.137495	-2.86255	0.0484131	down	yes
43441	i	chr12	+	5948636	5950175	MSTRG.19180.1	2	614	MSTRG.19180	GRB2	0.275717	0.0001	0.0001	0.629612	2.14049	1.89488	0.0591464	-4.07957	0.0484638	down	yes
99445	o	chr15	-	109844970	109919029	MSTRG.43223.1	2	278	MSTRG.43223	DYTN	16.3036	8.72586	1.4614	1.9932	0.284811	1.04868	7.96313	2.99334	0.0487051	up	yes
47096	o	chr12	+	26712523	26733264	MSTRG.20605.6	2	245	MSTRG.20605	ACSF2	0.918912	1.83583	0.122097	15.2895	0.0001	16.1428	0.0915246	-3.4497	0.0488017	down	yes
182539	i	chr5	+	53871910	53927343	MSTRG.79167.1	2	1010	MSTRG.79167	PLEKHA5	0.632805	0.092058	0.037512	1.11262	1.04666	2.98776	0.148119	-2.75517	0.0490956	down	yes
64911	o	chr13	+	122021792	122073389	MSTRG.28250.4	2	309	MSTRG.28250	EIF2B5	0.0001	0.0001	1.65943	6.84392	11.6041	5.28092	0.0699413	-3.83771	0.049229	down	yes
61866	u	chr13	+	85497274	85497524	MSTRG.26850.1	1	251	MSTRG.26850	.	13.2498	5.69294	4.19789	0.971592	0.524276	1.87326	6.86844	2.77998	0.0493971	up	yes
184949	x	chr5	-	72906653	72954623	MSTRG.80129.4	3	923	MSTRG.80129	PDZRN4	3.31631	5.33383	4.01837	0.464484	0.598146	0.667078	7.32407	2.87265	0.0494302	up	yes
184845	o	chr5	-	71400275	71455998	MSTRG.80052.1	2	397	MSTRG.80052	SLC2A13	3.40492	0.838744	24.3178	1.00047	0.0001	1.16029	13.2176	3.72439	0.0496327	up	yes
8971	i	chr1	+	99088735	99088998	MSTRG.4373.1	1	264	MSTRG.4373	LIPG	5.30316	2.79584	14.0641	0.454004	1.82684	0.805367	7.18132	2.84425	0.0499134	up	yes
113634	u	chr17	-	36769416	36775454	MSTRG.49810.1	3	1470	MSTRG.49810	.	0.0001	0.0001	0.364844	0.685264	3.49443	1.43787	0.0649826	-3.9438	0.0500287	down	no
140098	u	chr2	+	120446088	120501791	MSTRG.60752.1	2	226	MSTRG.60752	.	15.3752	34.6942	3.93703	0.0001	0.0001	2.75905	19.5729	4.29079	0.0500489	up	no
172372	i	chr4	+	105618262	105619158	MSTRG.74707.1	2	239	MSTRG.74707	SYCP1	4.93809	3.10734	1.52891	20.693	13.7384	26.9202	0.156057	-2.67986	0.0501549	down	no
259604	x	chrX	-	42795975	42845170	MSTRG.112260.1	2	217	MSTRG.112260	SUV39H1	4.79894	5.391	3.45703	56.9312	11.7474	24.308	0.146763	-2.76844	0.0504632	down	no
74122	u	chr14	+	10894171	10915415	MSTRG.32459.2	2	261	MSTRG.32459	.	103.965	59.2758	19.2539	12.0257	1.6303	8.60782	8.19689	3.03508	0.0505543	up	no
214027	o	chr7	+	19549591	19876340	MSTRG.92384.2	3	2189	MSTRG.92384	GMNN	1.30362	5.21673	0.864892	0.291348	0.266632	0.285822	8.75235	3.12967	0.050622	up	no
81718	x	chr14	+	70969951	71052924	MSTRG.36068.1	2	223	MSTRG.36068	DNAJC12	1.05811	24.821	5.07808	0.720883	0.304787	2.25491	9.43649	3.23825	0.0506843	up	no
202587	i	chr6	.	85408954	85409224	MSTRG.87395.1	1	271	MSTRG.87395	PHACTR4	2.96954	1.14117	0.319552	8.81567	16.0169	3.04019	0.158946	-2.65339	0.0507487	down	no
13478	x	chr1	-	136090877	136098549	MSTRG.6058.2	2	261	MSTRG.6058	ENSSSCG00000030003	35.6566	19.7891	8.98487	0.0001	3.11846	0.0001	20.6597	4.36875	0.0508937	up	no
122761	x	chr18	+	45118484	45130682	MSTRG.53782.1	4	2413	MSTRG.53782	ENSSSCG00000040788	0.0001	0.090244	0.155692	0.025561	0.789116	1.88513	0.0911309	-3.45592	0.0509075	down	no
27456	u	chr10	+	4964661	4964913	MSTRG.12057.1	1	253	MSTRG.12057	.	4.49863	0.871703	2.60616	2.29264	3.34785	79.0078	0.0942311	-3.40765	0.0509932	down	no
231342	i	chr8	-	48172727	48174827	MSTRG.100489.1	2	1799	MSTRG.100489	RAPGEF2	0.152688	0.04174	0.381319	0.938575	1.61835	1.15826	0.154971	-2.68993	0.0510687	down	no
34261	u	chr10	-	63325351	63334065	MSTRG.14895.2	3	530	MSTRG.14895	.	12.9059	34.7565	0.278148	0.062152	0.0001	1.99418	23.3125	4.54303	0.0510823	up	no
217548	i	chr7	+	40229008	40229274	MSTRG.93777.1	1	267	MSTRG.93777	RUNX2	10.0532	3.02483	9.43327	1.81609	0.0001	0.750784	8.76957	3.13251	0.0512984	up	no
139937	i	chr2	-	119336209	119336632	MSTRG.60783.1	1	424	MSTRG.60783	TRIM36	0.521376	0.336486	1.71285	3.53558	6.39865	6.3262	0.158096	-2.66113	0.051381	down	no
122768	u	chr18	+	45133638	45153098	MSTRG.53784.1	2	251	MSTRG.53784	.	4.4715	12.864	5.67498	1.23831	1.2152	0.0001	9.37821	3.22931	0.0514097	up	no
189147	i	chr6	+	5554059	5603580	MSTRG.81788.2	2	276	MSTRG.81788	CDH13	0.406684	0.518491	0.53228	0.280374	4.07809	9.58859	0.104499	-3.25844	0.0514195	down	no
61717	x	chr13	+	83526800	83632486	MSTRG.27011.1	2	230	MSTRG.27011	PCOLCE2	28.4637	55.3015	8.9564	4.42024	0.0001	0.0001	20.9757	4.39064	0.0518031	up	no
222781	i	chr7	.	79995444	79995698	MSTRG.96118.1	1	255	MSTRG.96118	LPCAT4	0.0001	0.196313	0.248459	6.5272	0.0001	4.69341	0.0396474	-4.65663	0.0518196	down	no
86829	u	chr14	+	114424782	114426846	MSTRG.37875.4	2	264	MSTRG.37875	.	2.61421	1.13357	0.0001	5.05488	3.97207	23.8228	0.114092	-3.13173	0.0520286	down	no
267358	i	chrY	.	8964691	8967224	MSTRG.116080.1	1	2534	MSTRG.116080	ENSSSCG00000025253	0.048808	0.0001	0.0001	0.09995	0.375301	0.5166	0.0494106	-4.33903	0.052149	down	no
233937	u	chr8	-	76702798	76712395	MSTRG.101609.5	4	1090	MSTRG.101609	.	0.0001	2.59739	1.28812	0.094976	0.0001	0.0001	40.8256	5.3514	0.0521589	up	no
71828	o	chr13	+	197367164	197406685	MSTRG.31336.1	2	254	MSTRG.31336	ITSN1	0.0001	0.881651	0.445967	4.21848	5.62266	3.3316	0.100793	-3.31054	0.0522577	down	no
9518	u	chr1	+	105909609	105909874	MSTRG.4595.1	1	266	MSTRG.4595	.	0.678523	1.16681	0.0001	5.18507	8.40759	1.89518	0.119153	-3.06911	0.0524714	down	no
18056	x	chr1	-	184487696	184488050	MSTRG.7961.1	2	328	MSTRG.7961	LGALS3	12.2794	0.251066	8.00857	0.133402	0.0001	1.44298	13.0284	3.70359	0.052549	up	no
209001	i	chr6	+	150253343	150254965	MSTRG.90323.1	1	1623	MSTRG.90323	PATJ	0.378239	0.351107	0.250308	1.62306	2.39187	1.24992	0.186074	-2.42605	0.0525536	down	no
88383	i	chr14	.	129180540	129181053	MSTRG.38405.1	1	514	MSTRG.38405	GRK5	0.0001	0.0001	0.407573	0.99912	4.01701	2.11391	0.0571908	-4.12807	0.0525977	down	no
14608	x	chr1	+	149550094	149554434	MSTRG.6626.5	2	470	MSTRG.6626	CNDP1	2.12684	4.94889	0.0981	0.194745	0.0001	0.136414	21.6563	4.43671	0.0527453	up	no
67374	x	chr13	+	140502956	140513343	MSTRG.29254.2	2	247	MSTRG.29254	ENSSSCG00000011892	4.84035	61.6689	3.70494	1.96047	3.47279	0.619352	11.6006	3.53613	0.05276	up	no
216299	o	chr7	-	32103594	32113331	MSTRG.93319.1	2	249	MSTRG.93319	ETV7	5.63941	3.89267	3.6948	11.9801	86.6176	4.87122	0.127834	-2.96765	0.0528438	down	no
147002	u	chr3	.	17712111	17712343	MSTRG.63272.1	1	233	MSTRG.63272	.	0.0001	1.33087	0.0001	9.46209	2.66908	4.46916	0.0801832	-3.64056	0.0529801	down	no
200609	u	chr6	-	73135478	73136012	MSTRG.86425.1	1	535	MSTRG.86425	.	0.187208	0.184478	0.209772	0.190304	2.41131	3.05671	0.102762	-3.28263	0.0530114	down	no
7844	i	chr1	.	83144656	83144898	MSTRG.3706.1	1	243	MSTRG.3706	UBE3D	11.3842	22.6207	3.82315	2.48419	1.33185	1.39739	7.2559	2.85915	0.0530165	up	no
147664	u	chr3	+	20960632	21012650	MSTRG.63666.1	2	250	MSTRG.63666	.	6.72147	6.04581	4.03066	0.668258	0.0001	0.828532	11.2219	3.48824	0.053191	up	no
185485	u	chr5	.	77885701	77885949	MSTRG.80306.1	1	249	MSTRG.80306	.	0.669979	0.0001	0.0001	5.78502	6.01322	0.500748	0.0544906	-4.19785	0.0535162	down	no
40164	u	chr11	-	55599336	55696416	MSTRG.17702.1	4	747	MSTRG.17702	.	0.0001	0.287672	0.0001	0.805676	1.39908	1.71192	0.073499	-3.76613	0.0535249	down	no
247702	o	chr9	+	65720791	65764494	MSTRG.107481.4	2	264	MSTRG.107481	CNTN2	9.03383	5.16705	30.9743	2.39305	0.0001	1.78107	10.8224	3.43595	0.0537309	up	no
57499	x	chr13	+	39517174	39570809	MSTRG.25054.3	2	272	MSTRG.25054	DENND6A	0.059759	0.324231	0.0001	5.60523	0.0001	4.63191	0.0375189	-4.73624	0.0537634	down	no
144909	i	chr3	-	6080753	6120830	MSTRG.62477.1	2	860	MSTRG.62477	SMURF1	0.393943	0.28393	0.429451	0.680204	2.14921	3.0995	0.186767	-2.42069	0.0537643	down	no
75923	o	chr14	+	28215845	28271505	MSTRG.33349.1	2	267	MSTRG.33349	DHX37	1.5468	13.5096	5.51391	1.27791	0.680206	0.0001	10.5046	3.39295	0.0539443	up	no
207670	i	chr6	+	136861157	136863340	MSTRG.89718.1	2	375	MSTRG.89718	ST6GALNAC3	0.0001	0.0001	1.07229	0.523755	7.27393	7.5004	0.0701065	-3.83431	0.0539905	down	no
223468	o	chr7	+	88939409	88986087	MSTRG.96518.1	2	234	MSTRG.96518	CHURC1	0.5476	3.3492	0.0001	3.54153	13.7258	9.82686	0.143828	-2.79759	0.0541307	down	no
161174	x	chr4	+	4409855	4430839	MSTRG.69758.1	2	272	MSTRG.69758	RF00001	39.3008	12.1006	6.00137	2.02555	2.89641	2.04136	8.24359	3.04327	0.0542198	up	no
181927	o	chr5	+	47374004	47432996	MSTRG.78793.1	2	256	MSTRG.78793	ITPR2	22.5026	0.526738	4.35815	0.212693	0.566564	1.99247	9.88099	3.30466	0.0542731	up	no
258031	u	chrX	.	26042904	26043161	MSTRG.111332.1	1	258	MSTRG.111332	.	39.2667	152.577	46.8996	16.5001	2.76645	12.5171	7.51151	2.9091	0.0543904	up	no
103250	u	chr16	-	17532145	17548991	MSTRG.45388.5	2	1675	MSTRG.45388	.	0.984316	0.621305	0.732553	0.023243	0.0001	0.155969	13.0397	3.70484	0.0544053	up	no
71817	i	chr13	+	197254686	197258892	MSTRG.31330.1	2	1362	MSTRG.31330	ITSN1	0.039974	0.297099	1.43178	3.13015	7.24363	5.79645	0.109389	-3.19246	0.0544834	down	no
228073	u	chr8	.	9649061	9649298	MSTRG.98760.1	1	238	MSTRG.98760	.	0.0001	4.59231	9.657	0.366673	0.0001	0.0001	38.8402	5.27948	0.0545762	up	no
225459	x	chr7	+	104108541	104181460	MSTRG.97258.2	2	244	MSTRG.97258	STON2	0.0001	0.0001	0.766275	6.30507	4.79374	2.14842	0.0578593	-4.11131	0.0549909	down	no
192818	o	chr6	+	34721810	34797065	MSTRG.83300.4	2	437	MSTRG.83300	ENSSSCG00000039775	20.9797	69.7436	17.8216	4.89968	0.0001	3.72722	12.582	3.65329	0.0550259	up	no
258024	u	chrX	.	25893116	25893400	MSTRG.111375.1	1	285	MSTRG.111375	.	31.5713	66.0792	0.723331	3.87347	1.47543	3.22487	11.4738	3.52027	0.0551897	up	no
91586	u	chr15	-	29756280	29762436	MSTRG.40026.8	2	236	MSTRG.40026	.	0.645946	3.25991	1.83664	3.53794	26.8179	5.07406	0.16208	-2.62522	0.055383	down	no
118301	u	chr18	+	5850537	5852141	MSTRG.51792.2	3	973	MSTRG.51792	.	2.6809	3.94748	1.3415	0.0001	0.0001	0.567929	14.0283	3.81027	0.0558475	up	no
110623	u	chr17	+	10292239	10292481	MSTRG.48433.1	1	243	MSTRG.48433	.	1.30202	67.6323	39.9623	2.07016	4.63605	3.80355	10.3615	3.37316	0.0558781	up	no
135749	u	chr2	.	80617160	80618360	MSTRG.59278.1	1	1201	MSTRG.59278	.	0.103666	0.0001	0.0001	0.040793	0.926894	1.4085	0.0437113	-4.51585	0.0559217	down	no
224462	o	chr7	-	96677697	96738527	MSTRG.96967.1	2	268	MSTRG.96967	NUMB	14.37	7.70025	1.03799	1.28275	1.27011	0.652613	7.209	2.8498	0.055993	up	no
210374	i	chr6	+	162053203	162067109	MSTRG.90797.2	2	272	MSTRG.90797	ENSSSCG00000038101	2.05033	0.0001	0.0001	12.8064	7.49552	2.59863	0.0895407	-3.48131	0.0560038	down	no
210187	u	chr6	+	160256799	160281035	MSTRG.90768.3	2	235	MSTRG.90768	.	0.577057	0.0001	0.0001	7.23904	9.19844	0.0001	0.0351181	-4.83164	0.0560767	down	no
181500	o	chr5	+	42525417	42623562	MSTRG.78761.1	2	390	MSTRG.78761	AMN1	11.8936	0.0001	5.41552	0.565215	0.759086	0.098064	12.1694	3.60518	0.056115	up	no
193516	x	chr6	+	42679244	42700358	MSTRG.83756.4	3	254	MSTRG.83756	SLC7A9	6.35528	7.62549	1.11776	36.1416	36.8725	19.5344	0.163142	-2.6158	0.056225	down	no
190432	x	chr6	+	14735685	14761908	MSTRG.82389.2	3	216	MSTRG.82389	AP1G1	11.1903	11.6481	0.125472	0.528001	0.863914	0.0001	16.4969	4.04412	0.0565002	up	no
146243	u	chr3	.	12148469	12148710	MSTRG.62932.1	1	242	MSTRG.62932	.	10.6256	4.46699	0.785419	0.365131	0.557575	0.484856	11.2805	3.49576	0.0567452	up	no
54381	x	chr13	+	19218733	19268615	MSTRG.24089.5	3	220	MSTRG.24089	UBP1	4.92642	11.6324	5.06742	0.383752	1.42568	0.0001	11.9513	3.5791	0.0570335	up	no
107781	i	chr16	+	59262107	59262332	MSTRG.47181.1	1	226	MSTRG.47181	ENSSSCG00000036719	0.0001	0.310104	0.0001	4.4866	4.61383	0.0001	0.0340973	-4.8742	0.0570666	down	no
221385	u	chr7	.	71768757	71769006	MSTRG.95550.1	1	250	MSTRG.95550	.	3.76383	13.7464	0.351489	0.569539	0.0001	0.58922	15.4132	3.94609	0.0572073	up	no
1472	i	chr1	+	13858678	13859516	MSTRG.732.1	1	839	MSTRG.732	ENSSSCG00000004081	0.560761	0.193914	0.0001	0.584697	3.41398	1.61048	0.134561	-2.89366	0.057298	down	no
94359	i	chr15	-	60101699	60102354	MSTRG.41322.1	1	656	MSTRG.41322	FMNL2	0.093955	0.0001	0.860493	1.26029	4.20648	3.13293	0.110998	-3.1714	0.0574135	down	no
46942	i	chr12	.	25942398	25944170	MSTRG.20536.1	1	1773	MSTRG.20536	FAM117A	0.0001	0.0001	0.224822	1.10395	0.622211	0.998105	0.0825992	-3.59773	0.057512	down	no
125175	u	chr2	+	5480808	5493559	MSTRG.54853.6	3	827	MSTRG.54853	.	0.362703	0.0001	0.469028	1.00947	2.34097	3.13334	0.128294	-2.96247	0.0578284	down	no
67665	i	chr13	-	144043425	144043677	MSTRG.29408.1	1	253	MSTRG.29408	LSAMP	4.21374	64.6039	5.90068	3.30583	2.35379	1.81487	9.99644	3.32141	0.057835	up	no
129769	i	chr2	+	41022241	41022466	MSTRG.56727.1	1	226	MSTRG.56727	ENSSSCG00000037358	3.45082	1.1385	2.4949	4.03465	24.5973	15.5342	0.160399	-2.64026	0.0578758	down	no
229373	u	chr8	-	29285722	29285984	MSTRG.99526.1	1	263	MSTRG.99526	.	7.06026	19.5792	7.80448	2.29445	0.331453	2.24146	7.07652	2.82304	0.0578958	up	no
260048	x	chrX	+	46211155	46215816	MSTRG.112549.8	2	245	MSTRG.112549	SMC1A	11.0479	13.2515	5.06718	2.92774	1.12461	0.298476	6.74968	2.75482	0.0580214	up	no
125478	u	chr2	+	6793894	6795296	MSTRG.54961.1	2	713	MSTRG.54961	.	3.31372	6.28685	1.39531	0.658404	0.763672	0.160798	6.94678	2.79634	0.0581159	up	no
18990	i	chr1	-	193851345	193851603	MSTRG.8349.1	1	259	MSTRG.8349	ESR2	36.5929	112.908	58.2317	18.8595	0.604799	6.27039	8.0721	3.01294	0.0582437	up	no
72716	x	chr13	-	205962212	206001007	MSTRG.31716.1	2	257	MSTRG.31716	PDE9A	0.839851	9.45854	36.7554	2.75237	0.256343	1.89909	9.58754	3.26116	0.0582664	up	no
267105	u	chrY	-	4377297	4408161	MSTRG.115914.10	4	2393	MSTRG.115914	.	1.3168	1.02155	0.655695	0.293171	0.0001	0.048113	8.77033	3.13263	0.058278	up	no
158216	j	chr3	-	111433604	111438555	MSTRG.68357.3	4	951	MSTRG.68357	ENSSSCG00000034129	3.03473	1.10603	0.0001	0.099616	0.0001	0.075354	23.6526	4.56392	0.0584007	up	no
47679	i	chr12	-	34253892	34254144	MSTRG.21073.1	1	253	MSTRG.21073	VEZF1	0.401154	5.52592	1.19297	5.02963	37.4746	6.08607	0.146532	-2.77071	0.0584886	down	no
222603	i	chr7	-	78505965	78506282	MSTRG.96008.1	1	318	MSTRG.96008	TEP1	7.80771	1.71938	14.5843	1.10528	0.442173	1.9507	6.89262	2.78505	0.058634	up	no
29872	i	chr10	-	24477919	24478321	MSTRG.13199.1	1	403	MSTRG.13199	PPP1R12B	1.32242	2.45261	0.923926	1.81595	1.5672	33.1608	0.128584	-2.95922	0.058692	down	no
106915	u	chr16	-	49796514	49821554	MSTRG.46677.1	2	258	MSTRG.46677	.	6.43032	24.1735	15.5737	3.79638	0.106454	1.70404	8.23588	3.04192	0.0588097	up	no
133032	j	chr2	+	68378781	68380723	MSTRG.58155.1	2	841	MSTRG.58155	ENSSSCG00000022738	0.087212	0.0001	0.0001	1.15973	1.83878	0.0001	0.0291509	-5.10032	0.0589942	down	no
19816	o	chr1	-	203727182	203809450	MSTRG.8801.7	2	285	MSTRG.8801	RRAGA	0.0001	0.0001	0.589603	2.93268	3.53145	4.16026	0.055514	-4.171	0.0590447	down	no
97884	o	chr15	+	95130950	95624646	MSTRG.42788.1	3	275	MSTRG.42788	GLS	15.4515	26.8825	11.8603	2.25366	1.78214	3.41755	7.27113	2.86218	0.059203	up	no
114989	i	chr17	+	45507508	45507758	MSTRG.50372.1	1	251	MSTRG.50372	ENSSSCG00000027279	4.18347	17.8594	6.54703	1.34019	0.598127	2.30581	6.73634	2.75197	0.0592168	up	no
253407	i	chr9	+	121082522	121083260	MSTRG.109587.1	2	686	MSTRG.109587	SOAT1	0.567399	0.067883	1.26822	2.10755	6.36534	5.23926	0.138818	-2.84873	0.0592605	down	no
46429	i	chr12	+	23230919	23231269	MSTRG.21133.1	1	351	MSTRG.21133	LASP1	0.731071	2.14961	1.4141	10.4336	7.71324	3.66428	0.196908	-2.34441	0.0598114	down	no
85687	i	chr14	+	106989642	106990399	MSTRG.37158.1	1	758	MSTRG.37158	SORBS1	0.053937	0.0001	0.851387	1.32009	5.16852	2.80908	0.0973816	-3.36021	0.0599914	down	no
47678	i	chr12	+	34253892	34254144	MSTRG.21072.1	1	253	MSTRG.21072	VEZF1	0.445004	5.73367	1.19297	5.35295	37.4746	6.22129	0.150292	-2.73416	0.0601131	down	no
101916	i	chr15	-	135880351	135880912	MSTRG.44608.1	1	562	MSTRG.44608	AGAP1	0.290992	0.245944	0.0001	1.75674	2.37242	1.0102	0.104495	-3.2585	0.060212	down	no
107172	j	chr16	+	51733158	51768803	MSTRG.46799.2	3	647	MSTRG.46799	SH3PXD2B	2.51207	1.59816	0.592959	0.257158	0.0001	0.090458	13.526	3.75766	0.0602829	up	no
58022	o	chr13	-	45066925	45146447	MSTRG.25240.2	2	241	MSTRG.25240	ENSSSCG00000031151	7.47042	12.5802	5.27139	2.32542	0.602762	0.0001	8.64741	3.11227	0.0603381	up	no
8287	i	chr1	+	90252545	90253510	MSTRG.3946.1	1	966	MSTRG.3946	SENP6	0.911547	0.489821	0.17435	1.32634	4.88923	2.38686	0.183171	-2.44874	0.0604591	down	no
182503	i	chr5	+	53652642	53656700	MSTRG.79152.8	2	287	MSTRG.79152	AEBP2	0.174544	1.30471	0.0001	1.5451	5.82665	5.19271	0.117741	-3.08631	0.0604885	down	no
161862	u	chr4	+	12253245	12253693	MSTRG.70087.1	1	449	MSTRG.70087	.	0.700083	0.0001	0.0001	1.19929	4.24	3.45327	0.0787493	-3.66659	0.0606895	down	no
243513	o	chr9	+	27071927	27091313	MSTRG.105415.1	2	240	MSTRG.105415	ENSSSCG00000034794	5.43741	10.8012	3.56332	0.943857	0.816892	1.03556	7.08146	2.82405	0.0607956	up	no
204797	u	chr6	-	100152958	100153202	MSTRG.88107.1	1	245	MSTRG.88107	.	7.3056	26.5203	19.4054	4.0976	0.61073	2.34036	7.55195	2.91685	0.0608453	up	no
90715	u	chr15	+	15753114	15794126	MSTRG.39542.1	2	316	MSTRG.39542	.	26.2876	36.969	5.14577	1.55535	0.4492	5.17464	9.52788	3.25216	0.0608868	up	no
245845	o	chr9	+	48334330	48383269	MSTRG.106511.1	2	247	MSTRG.106511	SC5D	0.0001	0.0001	1.43592	27.8329	9.82061	0.0001	0.0381404	-4.71254	0.0609275	down	no
58775	i	chr13	.	53769140	53769507	MSTRG.25557.1	1	368	MSTRG.25557	RYBP	0.21494	0.590983	0.806325	1.1346	7.36963	2.64296	0.144633	-2.78953	0.0609577	down	no
263872	o	chrX	+	98659575	98760916	MSTRG.114573.2	4	209	MSTRG.114573	MCTS1	31.1043	5.70716	1.31409	2.97278	0.838506	1.04754	7.84664	2.97208	0.061045	up	no
234824	u	chr8	-	84902638	84903007	MSTRG.101907.1	1	370	MSTRG.101907	.	0.410898	1.41911	0.242655	6.79737	0.0001	10.9999	0.116459	-3.10211	0.0611175	down	no
74023	u	chr14	+	10077105	10088606	MSTRG.32527.3	2	280	MSTRG.32527	.	18.8162	28.0324	5.214	3.2042	0.785987	2.68887	7.7949	2.96253	0.0611472	up	no
194786	u	chr6	+	47826882	47836314	MSTRG.84011.3	2	252	MSTRG.84011	.	1.7498	13.2961	4.53468	1.18295	0.466364	0.0001	11.8712	3.5694	0.0611908	up	no
107150	x	chr16	+	51492877	51549953	MSTRG.46792.1	2	246	MSTRG.46792	NEURL1B	1.89613	0.0001	0.0001	1.17991	12.1867	7.86029	0.0893364	-3.48461	0.0612448	down	no
210898	x	chr6	-	166111585	166154870	MSTRG.91206.6	2	213	MSTRG.91206	ZSWIM5	10.9218	8.78081	0.0001	0.571102	0.0001	0.0001	34.4874	5.108	0.0613448	up	no
158363	i	chr3	-	111962021	111962261	MSTRG.68457.1	1	241	MSTRG.68457	SLC5A6	4.82592	27.5249	47.1899	4.1344	2.03861	3.92662	7.87561	2.97739	0.0613715	up	no
40488	u	chr11	-	60626787	60654522	MSTRG.17886.1	4	1339	MSTRG.17886	.	0.276796	0.0001	0.352155	0.294018	5.26445	0.674628	0.100921	-3.3087	0.0615321	down	no
65015	u	chr13	.	122328508	122328734	MSTRG.28266.1	1	227	MSTRG.28266	.	5.15523	4.84303	6.19644	0.989526	0.338407	0.615292	8.33393	3.059	0.0618551	up	no
242283	u	chr9	+	16766596	16785772	MSTRG.104919.1	2	249	MSTRG.104919	.	3.72292	67.2024	28.7959	2.55486	0.0001	4.84942	13.4679	3.75145	0.0619271	up	no
174277	u	chr4	.	122162811	122163075	MSTRG.75609.1	1	265	MSTRG.75609	.	1.88626	1.40944	1.32157	3.35834	16.5182	3.81959	0.194853	-2.35954	0.061997	down	no
93592	u	chr15	+	51229838	51234084	MSTRG.40831.1	3	1248	MSTRG.40831	.	0.336383	0.424933	0.0001	1.61275	0.781459	2.28381	0.162765	-2.61914	0.0619996	down	no
100792	i	chr15	.	124388331	124389008	MSTRG.43896.1	1	678	MSTRG.43896	SGPP2	0.0001	0.369172	0.0001	1.78232	1.13794	1.70976	0.0797777	-3.64787	0.0622771	down	no
103488	i	chr16	+	19784947	19785200	MSTRG.45573.1	1	254	MSTRG.45573	ADAMTS12	0.627671	1.2493	2.90927	5.18807	9.96588	10.9243	0.183534	-2.44588	0.0623851	down	no
68433	u	chr13	+	151631719	151715116	MSTRG.29696.1	2	271	MSTRG.29696	.	7.35821	9.39238	4.63492	0.0001	1.75534	0.0001	12.1817	3.60665	0.0624741	up	no
219464	u	chr7	+	55933924	55999904	MSTRG.95057.3	7	1389	MSTRG.95057	.	3.80568	1.07293	0.492136	0.484784	0.0001	0.07055	9.66947	3.27344	0.0625858	up	no
199576	i	chr6	.	65165355	65165747	MSTRG.85781.1	1	393	MSTRG.85781	WRAP73	0.078416	1.05158	0.0001	4.90193	0.0001	8.27127	0.0857869	-3.5431	0.0625895	down	no
41926	u	chr11	-	76900917	76901785	MSTRG.18617.1	1	869	MSTRG.18617	.	2.24067	3.9289	0.457965	0.45027	0.280185	0.265166	6.65668	2.7348	0.0628419	up	no
44955	i	chr12	+	16956040	16959030	MSTRG.19944.1	2	2021	MSTRG.19944	KANSL1	0.150656	0.316365	0.301521	0.504315	1.74219	1.74486	0.192551	-2.37668	0.0629622	down	no
147734	u	chr3	+	21654788	21656829	MSTRG.63706.6	2	224	MSTRG.63706	.	13.9858	0.0001	12.4625	1.74876	0.475775	0.221001	10.815	3.43496	0.0631192	up	no
91682	u	chr15	+	30959716	30987175	MSTRG.40014.1	2	336	MSTRG.40014	.	57.7453	10.5427	7.53853	0.823291	1.42527	6.05318	9.1338	3.19122	0.0631394	up	no
3715	i	chr1	-	37138687	37138938	MSTRG.1877.1	1	252	MSTRG.1877	NCOA7	3.1494	18.7334	4.95506	1.32098	1.33067	1.49895	6.46602	2.69288	0.0631819	up	no
90716	u	chr15	+	15753150	15792728	MSTRG.39542.2	2	286	MSTRG.39542	.	1.40595	2.51194	0.452494	18.0624	14.1442	0.102813	0.135266	-2.88613	0.0632642	down	no
227814	u	chr8	-	5784799	5785037	MSTRG.98596.1	1	239	MSTRG.98596	.	6.87911	3.68641	9.97893	2.13958	0.364737	0.852938	6.11941	2.61339	0.0634304	up	no
111081	u	chr17	-	14040656	14068847	MSTRG.48666.2	5	1553	MSTRG.48666	.	1.61309	0.633199	1.00301	0.096693	0.339405	0.058444	6.57033	2.71597	0.0634463	up	no
71329	u	chr13	-	193564315	193565356	MSTRG.31000.1	1	1042	MSTRG.31000	.	1.02735	0.62673	0.827967	7.24451	1.50489	6.87254	0.158882	-2.65397	0.0634575	down	no
33085	i	chr10	-	51059736	51059986	MSTRG.14412.1	1	251	MSTRG.14412	KIAA1217	10.0384	9.06903	0.261298	0.100209	0.0001	1.11292	15.9646	3.9968	0.0635265	up	no
26496	x	chr1	+	269912137	269912964	MSTRG.11554.9	3	583	MSTRG.11554	PTGES	2.3295	0.873717	1.18033	32.0702	1.68302	2.10741	0.122238	-3.03223	0.0635829	down	no
123399	u	chr18	+	49719482	49831707	MSTRG.53994.2	3	247	MSTRG.53994	.	57.2877	42.8658	12.4335	0.069068	0.0001	7.10123	15.7017	3.97284	0.0636084	up	no
75063	u	chr14	.	19685684	19685939	MSTRG.32857.1	1	256	MSTRG.32857	.	48.0269	26.2955	14.1469	3.03043	0.410185	6.92094	8.53823	3.09394	0.0636206	up	no
261786	u	chrX	+	73954572	73954822	MSTRG.113439.1	1	251	MSTRG.113439	.	7.45592	4.2769	0.525132	0.0001	0.0001	0.530551	23.0955	4.52954	0.0636599	up	no
80704	i	chr14	-	60960229	60960445	MSTRG.35330.1	1	217	MSTRG.35330	ZNF25	14.3758	9.18146	7.12168	0.274152	0.0001	3.0508	9.22658	3.2058	0.0640763	up	no
234966	i	chr8	+	87170380	87171020	MSTRG.102024.1	1	641	MSTRG.102024	MAML3	0.446796	0.0001	0.0001	2.39326	2.01803	1.27915	0.0785521	-3.67021	0.0642247	down	no
252946	o	chr9	+	116309196	116369137	MSTRG.109389.6	3	244	MSTRG.109389	ENSSSCG00000036198	24.718	13.0733	35.6195	7.52402	0.841625	0.362876	8.41046	3.07218	0.0642839	up	no
164724	x	chr4	+	41862286	41870446	MSTRG.71366.5	2	224	MSTRG.71366	INTS8	8.62255	10.1368	4.97254	1.04873	1.68857	0.0001	8.6695	3.11595	0.064329	up	no
46502	i	chr12	+	23567962	23568248	MSTRG.21165.1	1	287	MSTRG.21165	SRCIN1	42.7604	44.073	2.13167	6.29698	1.7741	1.61399	9.1858	3.1994	0.0644249	up	no
56456	o	chr13	-	32434760	32459108	MSTRG.24688.2	2	280	MSTRG.24688	MON1A	5.11332	1.10339	3.33062	0.319144	0.400727	0.205088	10.3219	3.36764	0.0644932	up	no
251378	i	chr9	-	103489726	103489974	MSTRG.108852.1	1	249	MSTRG.108852	RELN	0.0001	0.453464	0.0001	5.45124	5.99846	0.0001	0.039622	-4.65755	0.0645248	down	no
219173	u	chr7	-	54642546	54645876	MSTRG.94697.1	2	271	MSTRG.94697	.	7.42732	5.15465	3.07303	1.04359	0.0001	0.0001	14.9982	3.90671	0.0647168	up	no
263871	x	chrX	+	98659575	98694935	MSTRG.114573.3	3	279	MSTRG.114573	CUL4B	186.31	4.47049	0.271553	6.47619	3.34326	6.05735	12.0334	3.58897	0.0649642	up	no
28058	o	chr10	+	11443995	11470802	MSTRG.12419.3	2	236	MSTRG.12419	BROX	2.08479	0.732731	0.636035	5.6818	7.66256	4.53104	0.193202	-2.37182	0.0650703	down	no
122335	i	chr18	+	41175236	41188077	MSTRG.53528.6	2	245	MSTRG.53528	PDE1C	0.016021	1.10608	2.18049	5.3282	9.56527	6.00753	0.158011	-2.6619	0.0651997	down	no
234957	i	chr8	.	87134256	87135516	MSTRG.102015.1	1	1261	MSTRG.102015	MAML3	0.126593	0.192096	0.0001	1.30797	0.720959	0.60426	0.121066	-3.04614	0.0657479	down	no
139289	u	chr2	.	113582380	113583196	MSTRG.60524.1	1	817	MSTRG.60524	.	0.781813	0.73391	0.116907	1.52138	5.29279	1.37526	0.199358	-2.32657	0.0657553	down	no
127321	o	chr2	+	15474837	15485899	MSTRG.56012.6	2	257	MSTRG.56012	RF00026	65.8171	24.3166	2.60911	4.62969	0.0001	2.48545	13.0344	3.70425	0.0657724	up	no
263696	o	chrX	+	97520650	97549942	MSTRG.114408.1	2	217	MSTRG.114408	LONRF3	0.0001	6.82371	10.7158	0.542818	0.0001	0.0001	32.3002	5.01347	0.0658085	up	no
184226	o	chr5	+	67268719	67283987	MSTRG.79927.1	2	267	MSTRG.79927	NRIP2	6.97181	12.3318	0.0001	0.149587	0.674855	0.0001	23.4114	4.54914	0.0658144	up	no
187675	u	chr5	+	95648639	95739755	MSTRG.81170.2	2	248	MSTRG.81170	.	43.9674	28.1745	1.69783	0.036007	0.0001	4.25978	17.1885	4.10337	0.0660054	up	no
10503	i	chr1	-	113462211	113462864	MSTRG.4919.1	1	654	MSTRG.4919	LIPC	0.471528	0.519223	0.211278	4.0553	0.0001	6.07535	0.118652	-3.0752	0.066095	down	no
161301	u	chr4	-	6727713	6727937	MSTRG.69793.1	1	225	MSTRG.69793	.	4.32794	25.4014	1.55178	1.59809	0.54478	1.94731	7.64784	2.93505	0.0661322	up	no
122160	x	chr18	+	40018536	40079373	MSTRG.53579.1	3	208	MSTRG.53579	BBS9	7.85576	8.7594	1.19177	3.11985	0.944267	165.902	0.104768	-3.25474	0.0662214	down	no
32857	i	chr10	+	49088128	49090922	MSTRG.14466.1	2	694	MSTRG.14466	PDSS1	0.785976	0.155235	0.849675	1.57023	4.74896	3.60179	0.180515	-2.46981	0.0667104	down	no
16763	u	chr1	+	170979897	170980160	MSTRG.7518.1	1	264	MSTRG.7518	.	0.0001	2.16378	0.397067	4.69662	11.8315	1.43767	0.142546	-2.8105	0.0667777	down	no
53530	u	chr13	+	10269340	10285592	MSTRG.23752.3	3	211	MSTRG.23752	.	0.0001	3.32743	0.0001	26.2482	0.0001	45.5427	0.0463517	-4.43124	0.0670898	down	no
132797	i	chr2	-	66755588	66778041	MSTRG.58076.2	2	278	MSTRG.58076	ENSSSCG00000036608	0.0001	4.98504	0.0001	41.4199	7.1892	14.6529	0.0788031	-3.6656	0.0671506	down	no
228490	i	chr8	.	15700194	15700438	MSTRG.99074.1	1	245	MSTRG.99074	ENSSSCG00000031198	1.69475	0.569841	0.0001	19.3569	8.26122	0.0001	0.0819997	-3.60824	0.0671677	down	no
230251	x	chr8	+	37604667	37608116	MSTRG.99872.2	2	274	MSTRG.99872	CORIN	19.0708	8.0421	7.96197	0.456052	0.589555	3.80301	7.234	2.85479	0.067257	up	no
69795	x	chr13	+	167803570	167875747	MSTRG.30252.10	4	505	MSTRG.30252	ZNF654	0.0001	0.622001	0.0001	4.07851	0.505073	2.91916	0.0829298	-3.59196	0.0672572	down	no
177007	o	chr5	+	9699962	9719237	MSTRG.76865.1	3	258	MSTRG.76865	PLA2G6	46.2495	4.9267	3.76383	1.53003	3.0068	2.20906	8.14424	3.02578	0.0673628	up	no
25981	x	chr1	-	267338198	267444870	MSTRG.11385.4	3	208	MSTRG.11385	ZBTB43	5.61629	18.5318	0.656508	1.83016	0.028903	0.061169	12.9175	3.69126	0.0674859	up	no
9191	u	chr1	+	100702130	100702401	MSTRG.4437.1	1	272	MSTRG.4437	.	1.32628	2.28766	0.552478	2.27442	11.4472	5.33351	0.21865	-2.1933	0.0676658	down	no
104556	u	chr16	+	29854860	29908926	MSTRG.45984.1	2	229	MSTRG.45984	.	1.51341	0.0001	1.40976	9.64553	1.22029	11.7272	0.129388	-2.95023	0.067801	down	no
261428	x	chrX	+	64547304	64549448	MSTRG.113216.3	2	262	MSTRG.113216	ENSSSCG00000032946	0.0001	3.65669	0.0001	51.587	0.0001	35.2538	0.0421102	-4.56968	0.0678436	down	no
36894	u	chr11	.	13747958	13748345	MSTRG.16085.1	1	388	MSTRG.16085	.	0.28011	0.792756	0.0001	0.737324	3.88827	4.37219	0.119248	-3.06797	0.0683647	down	no
74719	x	chr14	-	15566136	15599872	MSTRG.32763.1	2	272	MSTRG.32763	GLRA3	37.4224	15.2196	10.9246	6.17934	0.930297	1.24414	7.60932	2.92777	0.0684399	up	no
223429	o	chr7	+	88630355	88676481	MSTRG.96475.2	2	383	MSTRG.96475	PPP1R36	0.587917	0.000726	0.0001	8.09683	3.25101	0.0001	0.0518811	-4.26865	0.0684931	down	no
169673	u	chr4	-	92856011	92864624	MSTRG.73910.1	2	289	MSTRG.73910	.	17.25	13.7451	1.27242	1.15001	1.01155	2.31752	7.20404	2.84881	0.0686191	up	no
12604	u	chr1	+	129769117	129775292	MSTRG.5728.10	2	284	MSTRG.5728	.	27.0106	73.3919	0.976132	1.82718	0.0001	4.7266	15.4685	3.95126	0.068804	up	no
43012	u	chr12	-	4044064	4076574	MSTRG.19103.1	2	240	MSTRG.19103	.	1.0263	3.01201	0.892956	11.0051	3.11062	7.54073	0.227705	-2.13476	0.0688259	down	no
33882	u	chr10	-	58627611	58627922	MSTRG.14815.1	1	312	MSTRG.14815	.	13.8636	91.4502	19.7896	4.15434	0.095631	8.43501	9.86233	3.30193	0.0693099	up	no
207685	i	chr6	+	137169848	137177318	MSTRG.89726.1	2	979	MSTRG.89726	ST6GALNAC3	0.132242	0.323562	0.047805	0.130843	1.16087	2.34434	0.138504	-2.852	0.0694785	down	no
194503	u	chr6	+	46822989	46823259	MSTRG.84259.1	1	271	MSTRG.84259	.	9.51474	18.3886	3.5072	2.63296	0.611294	1.58721	6.50125	2.70072	0.0695336	up	no
45051	x	chr12	+	17426465	17457155	MSTRG.19993.8	3	952	MSTRG.19993	ENSSSCG00000031893	0.702249	0.180379	0.001383	1.6943	1.12163	2.20537	0.176052	-2.50593	0.0696148	down	no
234937	i	chr8	-	86885365	86889981	MSTRG.102001.1	2	1888	MSTRG.102001	MAML3	0.139847	0.040556	0.183194	0.583813	0.788202	0.785429	0.168531	-2.56891	0.0698113	down	no
18512	u	chr1	+	187956811	187972299	MSTRG.8124.1	2	261	MSTRG.8124	.	1.45566	0.0001	0.0001	8.37703	3.81893	4.1652	0.0889829	-3.49033	0.0698182	down	no
12060	i	chr1	+	127007476	127008213	MSTRG.5523.1	1	738	MSTRG.5523	EIF3J	0.450708	0.434122	0.470232	0.897392	1.66137	3.83915	0.211798	-2.23924	0.0698422	down	no
157340	u	chr3	+	103358074	103358627	MSTRG.67915.1	1	554	MSTRG.67915	.	0.0001	0.281122	0.218956	1.68183	1.61269	1.81226	0.0979438	-3.3519	0.0698466	down	no
18297	u	chr1	+	186215001	186215268	MSTRG.8091.1	1	268	MSTRG.8091	.	11.2874	27.565	7.61373	1.05768	0.0001	3.53841	10.1097	3.33767	0.0698926	up	no
191941	o	chr6	+	27507021	27557136	MSTRG.82842.2	3	271	MSTRG.82842	CA7	3.43579	34.7735	3.16588	0.765101	2.45188	1.7917	8.26068	3.04626	0.0699598	up	no
203803	x	chr6	+	92799655	92888016	MSTRG.87718.5	8	1694	MSTRG.87718	GRIK3	3.3684	0.10133	1.2134	0.100458	0.311319	0.215306	7.46813	2.90075	0.0702326	up	no
118886	i	chr18	+	8055259	8055502	MSTRG.52019.1	1	244	MSTRG.52019	ENSSSCG00000026854	13.7912	7.93296	5.42024	3.44928	0.205324	0.447278	6.61756	2.7263	0.0702802	up	no
55101	o	chr13	+	25763567	25793718	MSTRG.24365.1	2	279	MSTRG.24365	TRAK1	4.77019	0.383185	0.0001	26.1889	14.0056	7.33182	0.108434	-3.20511	0.0704222	down	no
86410	u	chr14	.	112385909	112386158	MSTRG.37605.1	1	250	MSTRG.37605	.	5.73943	8.86079	1.1296	0.39544	0.814943	0.410532	9.70429	3.27862	0.0705323	up	no
38898	i	chr11	+	32938604	32938904	MSTRG.17121.1	1	301	MSTRG.17121	DIAPH3	0.899608	11.2038	4.77566	1.68071	0.322897	0.255495	7.47162	2.90142	0.0705402	up	no
183739	i	chr5	+	63964559	63967465	MSTRG.79763.4	2	280	MSTRG.79763	COPS7A	1.74563	4.11612	7.83649	0.990433	0.0001	0.0001	13.8278	3.7895	0.0706962	up	no
115306	i	chr17	.	47665035	47666441	MSTRG.50506.1	1	1407	MSTRG.50506	SDC4	0.179312	0.108318	0.057928	0.165553	1.27449	0.933609	0.145581	-2.78011	0.070769	down	no
177903	i	chr5	+	15202092	15245938	MSTRG.77172.4	2	267	MSTRG.77172	ENSSSCG00000000194	0.389419	0.672986	0.841743	6.74135	2.50307	3.41788	0.150379	-2.73332	0.0710655	down	no
101620	i	chr15	+	133109553	133109821	MSTRG.44397.1	1	269	MSTRG.44397	KCNJ13	4.12578	7.44744	17.6211	1.21636	2.16289	1.67013	5.78177	2.53151	0.0713853	up	no
103719	i	chr16	-	21947473	21948629	MSTRG.45611.1	1	1157	MSTRG.45611	SLC1A3	0.276832	0.596121	0.624647	1.42762	2.29869	3.64379	0.203199	-2.29903	0.0714839	down	no
1028	i	chr1	+	9520649	9576325	MSTRG.517.4	2	255	MSTRG.517	ZDHHC14	2.74644	0.0001	0.0001	12.5103	12.4902	2.88018	0.0985141	-3.34353	0.0715798	down	no
134499	o	chr2	-	75162434	75188847	MSTRG.58791.2	2	269	MSTRG.58791	FZR1	20.9969	21.7355	3.72069	1.95595	0.753348	3.6925	7.25625	2.85923	0.0716134	up	no
204495	u	chr6	+	97512644	97535574	MSTRG.88033.1	2	250	MSTRG.88033	.	0.0001	0.0001	2.12931	19.7668	1.34723	6.45912	0.0772313	-3.69467	0.0716832	down	no
243078	u	chr9	-	23290211	23290469	MSTRG.105306.1	1	259	MSTRG.105306	.	17.0198	36.5812	45.2657	8.08385	0.0001	1.084	10.7839	3.43081	0.0718953	up	no
162811	u	chr4	+	20641257	20641510	MSTRG.70526.1	1	254	MSTRG.70526	.	6.27105	5.23043	2.25998	0.984227	0.19198	0.0001	11.6989	3.5483	0.0720227	up	no
80673	x	chr14	+	60804354	60826201	MSTRG.35294.1	2	218	MSTRG.35294	ENSSSCG00000031589	13.6743	1.51067	4.83753	0.574783	1.16099	0.863661	7.70263	2.94535	0.0722494	up	no
181458	u	chr5	-	42338171	42338408	MSTRG.78746.1	1	238	MSTRG.78746	.	4.02093	5.6323	1.77649	0.494411	0.30312	0.394404	9.58922	3.26141	0.072256	up	no
170107	x	chr4	-	94459918	94467414	MSTRG.74095.10	2	250	MSTRG.74095	ASH1L	1.50076	12.5127	5.27141	1.27463	0.0001	0.0001	15.1274	3.91909	0.0726422	up	no
106882	u	chr16	+	49354423	49354692	MSTRG.46618.1	1	270	MSTRG.46618	.	5.1211	34.8398	5.8265	2.90015	2.59224	0.59898	7.51677	2.91011	0.0726688	up	no
54311	o	chr13	+	18818461	18846353	MSTRG.24066.7	2	363	MSTRG.24066	TRIM71	6.65484	5.08089	0.648595	0.447788	0.0001	0.661481	11.1634	3.4807	0.0727185	up	no
226824	u	chr7	-	119419003	119449115	MSTRG.98024.1	4	1213	MSTRG.98024	.	0.14608	0.755688	1.0918	1.84025	7.84007	2.88035	0.158715	-2.65549	0.0727905	down	no
210745	i	chr6	+	165345263	165346804	MSTRG.91120.2	2	218	MSTRG.91120	PIK3R3	4.9467	8.5665	0.792546	0.771022	0.0001	0.0001	18.5495	4.2133	0.072862	up	no
189271	i	chr6	.	6828255	6828949	MSTRG.81759.1	1	695	MSTRG.81759	CMIP	0.0001	0.670664	0.0001	1.51749	3.10061	1.49504	0.109741	-3.18782	0.0729369	down	no
6868	o	chr1	-	74008269	74076050	MSTRG.3300.1	2	269	MSTRG.3300	SEC63	5.9424	1.79262	76.5948	4.10477	3.39664	2.57294	8.37074	3.06536	0.0730441	up	no
19782	x	chr1	+	203572202	203604438	MSTRG.8799.1	2	213	MSTRG.8799	DENND4C	6.19646	3.32561	2.83516	4.19918	0.22423	117.52	0.101336	-3.30278	0.0730859	down	no
222654	o	chr7	-	78711416	78740074	MSTRG.96027.1	3	247	MSTRG.96027	ENSSSCG00000032306	12.5704	14.1992	4.23598	3.1051	0.251509	1.53495	6.33859	2.66416	0.0731042	up	no
166138	u	chr4	+	61866415	61887744	MSTRG.72269.2	2	241	MSTRG.72269	.	0.376799	6.00936	6.62714	0.0001	0.0001	0.661671	19.6614	4.29729	0.0732458	up	no
221038	x	chr7	-	68083326	68106487	MSTRG.95373.1	4	1002	MSTRG.95373	DTD2	0.10293	0.448691	0.0001	1.15914	1.33097	1.37304	0.142816	-2.80777	0.0734748	down	no
213761	i	chr7	-	16158784	16159032	MSTRG.92293.1	1	249	MSTRG.92293	CDKAL1	2.35978	1.52011	0.893758	4.7134	3.87647	13.3544	0.217535	-2.20068	0.073569	down	no
70707	u	chr13	-	182456021	182458802	MSTRG.30772.1	2	220	MSTRG.30772	.	0.294306	2.10685	0.0001	6.33484	5.99594	5.18305	0.137107	-2.86663	0.0735946	down	no
111087	u	chr17	+	14048144	14053794	MSTRG.48664.2	2	364	MSTRG.48664	.	0.0001	5.88291	3.26271	0.082981	0.0001	0.294055	24.2504	4.59994	0.0737214	up	no
93635	o	chr15	-	52338805	52388176	MSTRG.40855.1	4	1083	MSTRG.40855	RF00026	5.31241	2.07881	1.70253	0.97405	0.142376	0.308179	6.38334	2.67431	0.0739626	up	no
234969	i	chr8	+	87184472	87185667	MSTRG.102027.1	1	1196	MSTRG.102027	MAML3	0.239805	0.054878	0.079861	1.26476	0.759304	0.514881	0.14752	-2.76102	0.0739748	down	no
177899	x	chr5	+	15180662	15221562	MSTRG.77173.1	2	241	MSTRG.77173	TUBA1B	0.0001	5.23144	0.0001	34.6208	6.67049	15.0811	0.092805	-3.42965	0.0742006	down	no
256362	x	chrX	-	9650538	9651659	MSTRG.110872.1	3	539	MSTRG.110872	TMSB4X	37.5407	4.79588	0.596538	0.373206	2.94177	0.872483	10.2528	3.35795	0.0742505	up	no
158540	i	chr3	-	113068953	113069593	MSTRG.68540.1	1	641	MSTRG.68540	ASXL2	0.54295	0.0001	0.0001	1.86984	1.63662	2.52962	0.0899839	-3.47419	0.074482	down	no
192633	i	chr6	+	31937783	31945487	MSTRG.83160.2	2	235	MSTRG.83160	CHD9	4.28582	0.0001	0.0001	11.5543	16.3912	18.18	0.0929206	-3.42786	0.0745129	down	no
184800	u	chr5	-	71099478	71099760	MSTRG.79988.1	1	283	MSTRG.79988	.	25.9669	8.89931	3.8509	1.11832	2.03405	2.70747	6.60721	2.72404	0.0745314	up	no
222956	u	chr7	+	81325169	81370762	MSTRG.96177.2	2	244	MSTRG.96177	.	0.586596	0.242787	0.886382	7.00694	6.82233	0.475678	0.119942	-3.05959	0.074538	down	no
196111	i	chr6	-	52564538	52565271	MSTRG.84740.1	2	332	MSTRG.84740	PRKD2	1.20559	0.502608	0.0001	1.61664	4.4908	6.41911	0.136374	-2.87436	0.0746181	down	no
14686	u	chr1	+	150372485	150372742	MSTRG.6579.1	1	258	MSTRG.6579	.	0.026809	18.0319	3.89087	1.25805	0.375419	0.62136	9.73447	3.2831	0.0748531	up	no
16063	o	chr1	+	165081732	165140791	MSTRG.7269.1	2	286	MSTRG.7269	SMAD3	14.0435	0.0001	220.025	8.14731	3.77458	0.0001	19.6333	4.29523	0.0749445	up	no
251931	x	chr9	+	107683874	107697730	MSTRG.109051.1	2	238	MSTRG.109051	LAMB1	3.71449	0.646196	2.23843	23.933	6.23491	7.09547	0.177094	-2.49741	0.0749498	down	no
233990	u	chr8	+	77114814	77156956	MSTRG.101618.16	7	2405	MSTRG.101618	.	2.01394	3.39823	0.0001	0.218932	0.0001	0.0001	24.6987	4.62636	0.0751762	up	no
254709	i	chr9	-	130996347	130996600	MSTRG.110023.1	1	254	MSTRG.110023	TMEM206	0.0001	0.734691	0.31587	4.94783	1.43854	3.59096	0.105305	-3.24736	0.0753315	down	no
257697	u	chrX	+	21130625	21132765	MSTRG.111473.1	2	202	MSTRG.111473	.	3.64052	1.25391	0.532218	9.7675	46.3903	0.0001	0.0966318	-3.37136	0.0754511	down	no
205280	j	chr6	+	105613243	105614982	MSTRG.88535.1	2	531	MSTRG.88535	ENOSF1	0.335701	1.06006	0.0001	2.20362	3.1875	2.7258	0.17197	-2.53977	0.0755068	down	no
110453	u	chr17	+	8223886	8224124	MSTRG.48220.1	1	239	MSTRG.48220	.	5.67521	26.3808	1.35877	0.0001	0.385699	2.71142	10.7887	3.43144	0.0755187	up	no
40444	u	chr11	+	59714469	59755954	MSTRG.17813.2	2	266	MSTRG.17813	.	0.0001	0.874116	0.0001	4.61282	0.590748	5.59995	0.0809288	-3.6272	0.0756193	down	no
70487	u	chr13	+	179007047	179007297	MSTRG.30564.1	1	251	MSTRG.30564	.	4.97416	21.5507	3.17616	0.130707	0.862261	2.93662	7.55832	2.91806	0.0756501	up	no
190191	i	chr6	-	13334389	13334669	MSTRG.82201.1	1	281	MSTRG.82201	ENSSSCG00000002722	14.6139	10.5226	1.94765	0.509821	1.81735	1.86947	6.45378	2.69014	0.0757224	up	no
15896	i	chr1	-	163868736	163868976	MSTRG.7206.1	1	241	MSTRG.7206	RAB11A	1.77488	9.51054	6.06238	1.38763	0.259157	0.57251	7.81681	2.96658	0.0757401	up	no
200550	u	chr6	.	73014268	73014510	MSTRG.86318.1	1	243	MSTRG.86318	.	4.8437	0.389125	3.88735	0.270021	0.309253	0.173365	12.1176	3.59903	0.0758097	up	no
83165	u	chr14	-	81806143	81825633	MSTRG.36200.1	2	205	MSTRG.36200	.	0.597299	0.0001	0.0001	6.95734	0.0001	6.99115	0.0428358	-4.54504	0.0758571	down	no
99754	x	chr15	-	112565039	112585760	MSTRG.43394.1	2	258	MSTRG.43394	UNC80	17.235	10.0969	0.0001	1.46108	0.0001	0.0001	18.7041	4.22529	0.0760021	up	no
63406	x	chr13	+	104956782	104967552	MSTRG.27634.1	2	240	MSTRG.27634	ENSSSCG00000033350	20.7221	33.4341	0.0001	0.0001	0.0001	2.11427	25.6123	4.67876	0.0761849	up	no
33695	u	chr10	.	57588709	57588962	MSTRG.14740.1	1	254	MSTRG.14740	.	1.3613	0.0001	0.0001	6.68637	15.2848	0.0001	0.0619675	-4.01235	0.076266	down	no
49973	o	chr12	-	47031481	47138992	MSTRG.22088.1	2	253	MSTRG.22088	FAM57A	2.76747	19.4864	5.78365	0.936005	1.59769	2.0102	6.17036	2.62536	0.0762989	up	no
240136	u	chr9	-	219352	223780	MSTRG.103941.5	2	602	MSTRG.103941	.	0.837832	0.379444	0.0001	1.75675	1.72072	3.8372	0.166429	-2.58702	0.0764116	down	no
263000	x	chrX	+	90798159	90847269	MSTRG.114138.5	2	213	MSTRG.114138	CHRDL1	7.57151	13.7995	0.13901	1.177	0.0001	0.0001	18.2723	4.19159	0.0765949	up	no
18690	i	chr1	+	189884178	189885913	MSTRG.8214.1	2	305	MSTRG.8214	MNAT1	0.440313	0.771711	0.240491	3.23008	2.8603	3.21819	0.156041	-2.68001	0.0766453	down	no
86569	u	chr14	+	113204407	113210429	MSTRG.37661.3	2	243	MSTRG.37661	.	0.0001	1.43209	0.0001	13.8595	0.0001	6.03004	0.0720119	-3.79562	0.077011	down	no
158509	x	chr3	+	112899133	112910951	MSTRG.68475.1	2	1075	MSTRG.68475	RAB10	0.249605	0.222229	0.236012	0.206899	2.44078	1.22239	0.182903	-2.45085	0.0770653	down	no
108562	u	chr16	+	66938334	66971606	MSTRG.47400.1	2	253	MSTRG.47400	.	3.13417	3.94058	2.23023	14.9967	14.0029	14.0985	0.215903	-2.21155	0.0770874	down	no
129174	u	chr2	.	35525443	35525677	MSTRG.56473.1	1	235	MSTRG.56473	.	0.378551	0.0001	0.199155	0.0001	4.36465	6.01685	0.0556567	-4.1673	0.0774338	down	no
181393	o	chr5	-	41775925	41819395	MSTRG.78603.1	2	1188	MSTRG.78603	FGD4	0.514435	0.437829	0.120061	0.938187	1.15002	2.38974	0.239468	-2.06209	0.0775809	down	no
252572	x	chr9	+	114090608	114129327	MSTRG.109300.1	2	247	MSTRG.109300	MYOC	4.36272	35.8875	0.0001	0.0001	0.0001	1.56601	25.6992	4.68365	0.0775897	up	no
141478	i	chr2	+	133904452	133924670	MSTRG.61287.10	2	257	MSTRG.61287	ENSSSCG00000014267	0.059956	0.068175	2.32734	4.74328	4.01703	9.93133	0.131367	-2.92832	0.0776878	down	no
199970	o	chr6	+	69446508	69490528	MSTRG.85977.1	2	261	MSTRG.85977	CA6	4.23638	7.60266	0.0001	122.848	5.37748	1.45608	0.0912939	-3.45334	0.0777799	down	no
251377	i	chr9	+	103489726	103489972	MSTRG.108853.1	1	247	MSTRG.108853	RELN	0.0001	0.585494	0.0001	5.63086	5.9321	0.0001	0.0506522	-4.30323	0.0777918	down	no
165708	u	chr4	-	56022682	56023250	MSTRG.71928.1	1	569	MSTRG.71928	.	1.9156	1.85317	6.28642	0.946365	0.243011	0.672304	5.40113	2.43326	0.0781888	up	no
133676	j	chr2	-	70953708	70954776	MSTRG.58434.1	4	329	MSTRG.58434	RPS28	40.8365	36.8832	992.874	68.2423	53.5596	54.2338	6.08169	2.60447	0.0785479	up	no
3543	x	chr1	+	34756592	34801643	MSTRG.1734.1	3	216	MSTRG.1734	ENSSSCG00000033619	7.66249	7.46584	0.095473	0.008101	0.788595	0.0001	19.1063	4.25598	0.0786184	up	no
229969	x	chr8	+	33422468	33431264	MSTRG.99713.1	2	583	MSTRG.99713	ATP8A1	0.368178	0.249011	0.121781	1.71951	0.929386	1.98467	0.159482	-2.64854	0.0786554	down	no
245759	u	chr9	-	47464222	47464473	MSTRG.106416.1	1	252	MSTRG.106416	.	0.0001	3.04044	2.2855	15.5732	7.31737	12.3809	0.151002	-2.72737	0.0787793	down	no
241975	o	chr9	+	12265025	12381945	MSTRG.104865.1	3	254	MSTRG.104865	ENSSSCG00000037251	1.95719	0.566059	79.8643	1.7385	0.013149	5.01633	12.1731	3.60563	0.0790781	up	no
147742	u	chr3	-	21751469	21751915	MSTRG.63696.1	1	447	MSTRG.63696	.	8.2028	4.68991	14.0642	2.25959	0.676953	1.59078	5.95426	2.57392	0.0792301	up	no
89630	o	chr14	+	141714697	141741455	MSTRG.39048.6	5	1747	MSTRG.39048	ENSSSCG00000038841	0.343176	1.42421	0.255134	3.41748	4.91556	1.9762	0.196185	-2.34972	0.0793153	down	no
43785	i	chr12	-	7581929	7586232	MSTRG.19348.4	1	4304	MSTRG.19348	ENSSSCG00000017244	0.0337	0.181443	0.011537	0.0001	0.569977	1.28176	0.122408	-3.03023	0.0794273	down	no
178392	x	chr5	+	18092812	18180322	MSTRG.77300.3	3	296	MSTRG.77300	KRT8	227.508	153.356	1.06182	32.6738	0.315414	1.64959	11.0259	3.46283	0.0795147	up	no
84300	i	chr14	.	92404712	92405062	MSTRG.36671.1	1	351	MSTRG.36671	IPMK	0.0001	0.0001	0.760114	2.23266	5.54086	2.70492	0.0725599	-3.78468	0.0796505	down	no
251796	x	chr9	+	107061573	107076940	MSTRG.108961.1	2	247	MSTRG.108961	COG5	2.4909	2.26235	1.45044	12.6466	3.15874	11.7176	0.225401	-2.14944	0.0798775	down	no
224136	i	chr7	.	94355856	94356669	MSTRG.96799.1	1	814	MSTRG.96799	MAP3K9	0.0001	0.0001	0.356708	0.329957	2.51398	2.11565	0.0719633	-3.7966	0.0798826	down	no
15236	u	chr1	-	158903083	158955645	MSTRG.6883.1	2	253	MSTRG.6883	.	2.24173	3.79383	0.0001	7.09742	19.8645	10.0524	0.163063	-2.6165	0.0800048	down	no
263677	u	chrX	+	97377758	97405014	MSTRG.114381.3	2	251	MSTRG.114381	.	1.52736	15.4796	6.49629	1.29958	1.54489	1.04272	6.04634	2.59606	0.080085	up	no
165870	j	chr4	-	57872114	57977625	MSTRG.72045.1	4	3912	MSTRG.72045	PKIA	5.80267	1.63879	2.56056	0.778995	0.44747	0.476469	5.87341	2.5542	0.0801136	up	no
167249	u	chr4	.	71332195	71332445	MSTRG.72666.1	1	251	MSTRG.72666	.	5.92692	12.7659	3.21422	0.46619	1.02859	2.06419	6.15543	2.62186	0.0801558	up	no
231217	i	chr8	.	47083747	47083990	MSTRG.100333.1	1	244	MSTRG.100333	GASK1B	2.92597	10.7471	4.23416	0.661529	0.506465	1.38239	7.02139	2.81176	0.0807226	up	no
237477	x	chr8	-	115526759	115579614	MSTRG.102870.1	2	260	MSTRG.102870	TBCK	17.2476	76.1534	13.1288	2.70577	1.81407	9.26185	7.72981	2.95043	0.0811323	up	no
131870	x	chr2	-	60550655	60571957	MSTRG.57681.2	2	234	MSTRG.57681	HAUS8	12.1121	14.0275	11.3704	0.142073	1.92615	3.80132	6.39063	2.67596	0.0812181	up	no
68672	u	chr13	+	154838677	154887192	MSTRG.29823.2	3	299	MSTRG.29823	.	5.36782	9.58789	1.87285	0.410491	1.381	0.853356	6.36277	2.66966	0.0812261	up	no
1624	i	chr1	+	15164795	15166975	MSTRG.851.1	2	1228	MSTRG.851	MTHFD1L	0.387643	0.499033	0.249413	1.00578	1.50404	1.95958	0.254193	-1.976	0.0812311	down	no
81371	u	chr14	+	66447405	66504547	MSTRG.35529.5	2	236	MSTRG.35529	.	0.412814	0.0001	0.0001	5.26281	4.69823	0.0001	0.0414625	-4.59205	0.0814652	down	no
131098	u	chr2	-	56198376	56234026	MSTRG.57345.1	2	201	MSTRG.57345	.	2.02025	0.0001	0.86643	11.041	22.0455	0.0001	0.0872491	-3.51872	0.0814804	down	no
165691	i	chr4	.	55902812	55903059	MSTRG.71915.1	1	248	MSTRG.71915	ZNF704	0.711616	0.0001	0.985943	0.515925	8.70672	6.85747	0.105575	-3.24366	0.0816824	down	no
264677	o	chrX	-	107579406	107601773	MSTRG.114814.3	2	249	MSTRG.114814	RF00026	4.57515	9.88273	1.12913	1.03429	0.0001	0.0001	15.0673	3.91335	0.0817191	up	no
176239	o	chr5	+	5554441	5575503	MSTRG.76422.2	2	231	MSTRG.76422	SCUBE1	0.0001	0.0001	0.483199	0.0001	6.06754	6.22507	0.039324	-4.66845	0.0819111	down	no
6493	u	chr1	.	70679613	70679858	MSTRG.3115.1	1	246	MSTRG.3115	.	0.908653	0.0001	0.0001	3.89156	6.97856	0.864297	0.0774519	-3.69056	0.0820319	down	no
121797	u	chr18	+	35707726	35751055	MSTRG.53339.1	2	258	MSTRG.53339	.	68.1693	228.269	7.83891	13.9497	6.26823	22.292	7.15779	2.83951	0.0823524	up	no
70032	u	chr13	+	170968241	170968516	MSTRG.30310.1	1	276	MSTRG.30310	.	0.44514	5.09364	0.0001	15.9798	7.19296	11.6837	0.158905	-2.65376	0.0824404	down	no
180951	i	chr5	+	35627088	35627856	MSTRG.78412.1	1	769	MSTRG.78412	ZFC3H1	0.0001	0.166721	0.567614	1.31998	3.0928	1.19161	0.131046	-2.93185	0.0824593	down	no
30981	i	chr10	.	32974837	32975925	MSTRG.13758.1	1	1089	MSTRG.13758	UBE2R2	0.150361	0.0001	0.325979	1.16428	1.64022	0.970491	0.12621	-2.98611	0.082539	down	no
59865	o	chr13	+	67393024	67416187	MSTRG.25985.2	2	227	MSTRG.25985	HRH1	2.0588	3.13032	0.269796	7.47037	7.83825	7.22407	0.242267	-2.04533	0.0827006	down	no
104757	x	chr16	+	32451421	32666514	MSTRG.46039.1	3	264	MSTRG.46039	MOCS2	7.98326	14.8032	5.84968	3.06709	1.10382	1.07973	5.45383	2.44727	0.08273	up	no
34904	i	chr10	-	68473997	68481583	MSTRG.15308.1	2	966	MSTRG.15308	WDR37	0.118038	0.178497	0.310308	1.12635	1.27685	1.11796	0.172342	-2.53666	0.0828699	down	no
154760	o	chr3	+	79887991	79926821	MSTRG.67041.1	2	271	MSTRG.67041	CCT4	1.56332	57.2347	7.30495	117.708	105.506	88.443	0.212102	-2.23717	0.0830019	down	no
149252	u	chr3	+	33746383	33747192	MSTRG.64403.5	2	242	MSTRG.64403	.	0.0001	43.6568	20.7328	2.57633	0.0001	0.0001	24.9909	4.64333	0.0831493	up	no
172815	u	chr4	+	108313570	108314760	MSTRG.74786.1	2	276	MSTRG.74786	.	13.4264	8.74995	4.86741	0.0001	0.0001	2.48684	10.8739	3.44279	0.0832637	up	no
259412	u	chrX	.	41886495	41886747	MSTRG.112089.1	1	253	MSTRG.112089	.	3.55922	3.83088	24.208	0.389022	0.0001	3.25201	8.67809	3.11738	0.0832743	up	no
44256	o	chr12	-	12392869	12401949	MSTRG.19679.6	2	242	MSTRG.19679	CEP112	0.0001	16.2613	4.84933	0.398232	0.783211	0.0001	17.8671	4.15923	0.0834972	up	no
107543	i	chr16	.	55585248	55585868	MSTRG.47076.1	1	621	MSTRG.47076	WWC1	0.0001	0.798502	0.213277	0.60156	3.64166	2.45265	0.15112	-2.72623	0.0836194	down	no
100313	u	chr15	+	120335140	120335665	MSTRG.43721.3	2	265	MSTRG.43721	.	10.565	5.44742	1.39891	0.927256	1.06721	0.662561	6.55293	2.71214	0.0837327	up	no
146269	u	chr3	-	12463130	12549478	MSTRG.63132.1	3	622	MSTRG.63132	.	0.0001	1.52617	0.0001	7.65573	1.72678	2.97515	0.123516	-3.01723	0.0839258	down	no
202436	o	chr6	+	84620019	84671814	MSTRG.87198.4	2	272	MSTRG.87198	ENSSSCG00000031504	1.25561	3.30635	1.4709	25.1103	2.95427	2.74119	0.195836	-2.35229	0.0839452	down	no
153557	o	chr3	-	69108883	69143355	MSTRG.66470.2	2	273	MSTRG.66470	ACTG2	4.91619	5.90742	0.0001	0.134256	0.361907	0.0001	21.8104	4.44695	0.0840436	up	no
71324	u	chr13	.	193560542	193561186	MSTRG.30996.1	1	645	MSTRG.30996	.	2.40073	6.3866	1.85301	0.08647	1.10192	0.526019	6.20642	2.63376	0.0846866	up	no
67334	o	chr13	+	140194505	140269231	MSTRG.29239.1	2	254	MSTRG.29239	GSK3B	18.5836	3.70246	2.71037	1.45345	1.21375	1.81029	5.58269	2.48096	0.0847725	up	no
38589	i	chr11	-	25815064	25816484	MSTRG.16892.1	1	1421	MSTRG.16892	ELF1	0.075471	0.544476	0.303142	0.426506	2.38332	1.42621	0.217914	-2.19817	0.0849055	down	no
41186	u	chr11	+	68369280	68402923	MSTRG.18180.3	2	264	MSTRG.18180	.	4.03642	1.47941	0.365709	22.232	2.97113	6.08608	0.187974	-2.4114	0.0850212	down	no
217739	u	chr7	+	42131794	42132440	MSTRG.93893.1	1	647	MSTRG.93893	.	3.21415	1.68198	3.32795	0.869797	0.0001	0.0001	9.45301	3.24077	0.0851183	up	no
172524	x	chr4	+	106537014	106593128	MSTRG.74853.1	2	283	MSTRG.74853	HIPK1	0.773882	0.013758	0.0001	1.7165	3.54566	3.15983	0.0935337	-3.41837	0.0851594	down	no
144050	i	chr3	.	387478	387768	MSTRG.62178.1	1	291	MSTRG.62178	PRKAR1B	6.07381	14.0595	5.0273	166.266	2.25072	3.34036	0.146404	-2.77197	0.0852207	down	no
41750	i	chr11	.	74263382	74263776	MSTRG.18495.1	1	395	MSTRG.18495	ARGLU1	1.98584	8.21233	42.5949	1.98728	3.35262	2.26475	6.94221	2.7954	0.0853695	up	no
112797	x	chr17	+	31909073	31923104	MSTRG.49463.9	2	237	MSTRG.49463	CDC25B	0.0001	4.72914	0.0001	35.6941	2.24783	9.10383	0.100526	-3.31435	0.0854361	down	no
76186	x	chr14	+	29646324	29654663	MSTRG.33589.6	2	286	MSTRG.33589	C12orf65	5.66496	5.35635	8.03558	2.0181	0.0001	0.0001	9.44205	3.2391	0.0854875	up	no
89399	j	chr14	-	139013745	139050113	MSTRG.38910.2	5	1094	MSTRG.38910	ENSSSCG00000040426	0.843985	0.968623	0.199417	5.87469	1.15219	2.60464	0.2089	-2.25912	0.0856442	down	no
142539	j	chr2	+	141376265	141460524	MSTRG.61547.2	10	2369	MSTRG.61547	UBE2D2	1.39591	6.39173	0.0001	0.310178	0.0001	0.10979	18.5392	4.21251	0.0857305	up	no
26715	i	chr1	.	271365426	271366262	MSTRG.11796.1	1	837	MSTRG.11796	PRRC2B	0.0001	0.0001	0.392932	0.898386	2.04027	1.65723	0.08554	-3.54726	0.0857767	down	no
125475	u	chr2	-	6755018	6757206	MSTRG.54982.7	2	577	MSTRG.54982	.	14.0082	0.0001	28.6775	0.0001	1.55918	0.0001	27.3735	4.77471	0.0858076	up	no
170618	u	chr4	-	96112716	96112956	MSTRG.74181.1	1	241	MSTRG.74181	.	0.0001	4.08509	24.1082	0.770501	1.52584	0.841167	8.98592	3.16767	0.0859987	up	no
70907	u	chr13	.	187511660	187511939	MSTRG.30660.1	1	280	MSTRG.30660	.	2.55931	10.0755	12.8693	1.64506	0.0001	1.87918	7.23655	2.8553	0.0860278	up	no
77728	x	chr14	+	40431261	40453732	MSTRG.33994.1	2	264	MSTRG.33994	SRSF9	4.91658	0.0001	16.9571	1.38762	0.0001	0.0001	15.7612	3.97831	0.0860789	up	no
177457	o	chr5	+	12662339	12669272	MSTRG.77021.5	2	247	MSTRG.77021	PRDM4	8.49015	3.67303	15.2259	1.91858	0.0001	2.10334	6.80978	2.76761	0.0860988	up	no
92009	i	chr15	.	33446126	33446342	MSTRG.40128.1	1	217	MSTRG.40128	ARHGEF10	0.0001	3.2271	0.198069	35.5884	0.0001	4.27881	0.0859167	-3.54092	0.0862287	down	no
179154	x	chr5	-	21375899	21395265	MSTRG.77711.1	2	405	MSTRG.77711	ENSSSCG00000037597	0.124791	1.17317	0.269244	1.08324	5.09755	2.66718	0.177126	-2.49715	0.0863078	down	no
185035	i	chr5	+	73454069	73483417	MSTRG.80248.2	2	359	MSTRG.80248	YAF2	1.6502	84.447	3.99295	5.7281	2.3577	1.12077	9.78542	3.29063	0.0863512	up	no
202214	o	chr6	+	83723043	83730945	MSTRG.87150.1	2	2827	MSTRG.87150	CD52	0.595883	0.021826	0.299466	1.08729	2.60255	2.16484	0.156657	-2.67432	0.0863804	down	no
123989	o	chr18	-	54352088	54408135	MSTRG.54378.1	2	245	MSTRG.54378	CDK13	0.0001	0.510168	0.0001	5.1764	3.93136	0.0001	0.056036	-4.1575	0.0864596	down	no
202796	u	chr6	+	86719879	86720133	MSTRG.87308.1	1	255	MSTRG.87308	.	14.5555	16.9156	1.60687	2.87163	0.0001	0.0001	11.5181	3.52583	0.086814	up	no
146438	i	chr3	+	14308215	14310263	MSTRG.63222.1	1	2049	MSTRG.63222	ENSSSCG00000035984	0.210262	0.716787	0.251874	0.961757	2.10747	2.13535	0.226517	-2.14231	0.0869091	down	no
120000	u	chr18	-	17395504	17395751	MSTRG.52539.1	1	248	MSTRG.52539	.	6.2778	17.9796	7.13671	17.0648	74.9099	51.4061	0.218956	-2.19129	0.087089	down	no
139606	u	chr2	+	116370071	116370341	MSTRG.60614.1	1	271	MSTRG.60614	.	0.31108	0.0001	1.13723	0.219524	5.52629	8.83469	0.0993388	-3.3315	0.0871867	down	no
212181	i	chr7	+	3012375	3017767	MSTRG.91699.3	2	249	MSTRG.91699	PPP1R3G	0.135403	1.9085	2.18868	3.8826	5.49169	10.4839	0.213141	-2.23012	0.0872538	down	no
127917	x	chr2	-	21617874	21647355	MSTRG.55906.12	4	1461	MSTRG.55906	LRRC4C	0.0001	12.7212	9.48318	0.0001	0.0001	0.753766	29.4502	4.8802	0.0872604	up	no
51506	i	chr12	-	53120369	53134357	MSTRG.22932.1	2	2035	MSTRG.22932	CHD3	0.523163	0.135574	0.210426	1.37588	0.940787	1.62973	0.220242	-2.18284	0.0872951	down	no
42749	i	chr12	.	2123327	2123752	MSTRG.18990.1	1	426	MSTRG.18990	ENSSSCG00000017146	0.0001	0.195852	0.291472	2.28421	2.91578	0.172562	0.090725	-3.46236	0.0874301	down	no
116006	i	chr17	-	51303279	51309144	MSTRG.50849.1	2	1447	MSTRG.50849	B4GALT5	0.294915	1.16298	0.290337	2.21173	2.96862	2.47675	0.228315	-2.1309	0.0875825	down	no
214418	o	chr7	+	21819818	21877727	MSTRG.92745.1	3	229	MSTRG.92745	ENSSSCG00000037411	0.884316	2.21832	2.95884	14.9559	6.6084	5.42774	0.224566	-2.15479	0.0876488	down	no
182360	i	chr5	-	52160539	52160806	MSTRG.79024.1	1	268	MSTRG.79024	ENSSSCG00000021998	23.1258	13.9304	5.17244	1.63467	1.85067	3.6673	5.90394	2.56168	0.0877703	up	no
239062	i	chr8	+	131042085	131043487	MSTRG.103454.5	2	232	MSTRG.103454	PKD2	8.03857	95.5197	31.407	7.9829	0.0001	4.84655	10.5199	3.39505	0.0877991	up	no
256009	i	chrX	.	6085168	6085954	MSTRG.110701.1	1	787	MSTRG.110701	ENSSSCG00000012102	0.0001	0.13075	0.407782	0.65893	2.23822	1.53798	0.121447	-3.0416	0.0878246	down	no
233159	u	chr8	.	70343849	70344697	MSTRG.101176.1	1	849	MSTRG.101176	.	0.052028	0.165097	0.277502	0.373287	1.77972	1.18156	0.148333	-2.75309	0.0878582	down	no
51819	i	chr12	+	54763179	54764106	MSTRG.22740.1	1	928	MSTRG.22740	GAS7	0.0001	0.584989	0.218541	0.714601	2.52582	1.47766	0.17033	-2.5536	0.0878742	down	no
30437	u	chr10	-	29428409	29428651	MSTRG.13506.1	1	243	MSTRG.13506	.	7.52926	20.7362	6.13966	2.14427	0.0001	2.41469	7.54655	2.91582	0.0879726	up	no
48570	u	chr12	+	39100321	39109791	MSTRG.21540.6	2	262	MSTRG.21540	.	10.8331	29.3491	3.31187	3.92836	0.775493	0.0001	9.24627	3.20887	0.0880226	up	no
80784	i	chr14	-	61522867	61523100	MSTRG.35358.1	1	234	MSTRG.35358	RASGEF1A	6.93874	0.0001	3.95114	0.406589	0.0001	0.222322	17.3129	4.11377	0.0880758	up	no
207384	u	chr6	+	132682492	132723402	MSTRG.89624.2	2	257	MSTRG.89624	.	0.009593	9.70949	4.21943	0.086807	0.09357	0.830784	13.7847	3.78499	0.0882696	up	no
153254	u	chr3	-	66959860	66960109	MSTRG.66298.1	1	250	MSTRG.66298	.	2.13996	9.40567	2.66291	29.658	8.61302	32.1357	0.201806	-2.30896	0.0884977	down	no
21469	j	chr1	-	225104011	225132190	MSTRG.9415.11	3	497	MSTRG.9415	CEMIP2	3.14669	17.0163	10.6601	0.0001	1.82399	1.43716	9.45128	3.24051	0.0886367	up	no
110310	u	chr17	+	6848988	6849234	MSTRG.48177.1	1	247	MSTRG.48177	.	3.08922	5.96932	4.24357	0.505617	0.796896	0.530792	7.25581	2.85914	0.0887532	up	no
78473	o	chr14	+	45958396	46000830	MSTRG.34475.6	2	255	MSTRG.34475	HSCB	2.44964	0.206529	0.0001	0.0001	15.0272	15.6366	0.0866254	-3.52907	0.088754	down	no
61416	u	chr13	-	81098256	81098512	MSTRG.26698.1	1	257	MSTRG.26698	.	13.1778	5.06329	5.99084	0.609344	1.25553	2.73087	5.27268	2.39854	0.0888562	up	no
201221	i	chr6	+	77888832	77889103	MSTRG.86588.1	1	272	MSTRG.86588	CAPZB	14.9123	26.7311	3.33438	2.32762	1.76079	3.03923	6.31032	2.65771	0.0889091	up	no
22997	u	chr1	+	239673138	239673413	MSTRG.9984.1	1	276	MSTRG.9984	.	4.05427	6.74617	2.6145	0.0001	0.80352	0.612081	9.47583	3.24425	0.0889516	up	no
144712	x	chr3	-	4846134	4886903	MSTRG.62507.2	2	245	MSTRG.62507	ENSSSCG00000032626	7.2503	6.36511	2.91629	1.35377	0.0001	0.0001	12.2098	3.60996	0.0891431	up	no
1560	o	chr1	-	14701054	14810830	MSTRG.812.1	2	262	MSTRG.812	CCDC170	11.8392	15.7403	3.60666	1.46371	2.932	1.18112	5.59209	2.48339	0.0892217	up	no
61128	x	chr13	+	78849598	78909997	MSTRG.26547.1	2	246	MSTRG.26547	DZIP1L	0.719727	2.64874	0.0001	21.7293	10.9073	0.0001	0.103214	-3.27629	0.0893639	down	no
236170	u	chr8	+	101716498	101728604	MSTRG.102486.1	2	230	MSTRG.102486	.	1.04626	0.0001	0.0001	4.00379	3.45126	4.39511	0.0883076	-3.50132	0.0895101	down	no
184157	x	chr5	+	66659063	66766916	MSTRG.79832.1	3	243	MSTRG.79832	PRMT8	5.77846	8.39921	2.61964	0.681996	1.11672	0.0001	9.33796	3.22311	0.0898721	up	no
3411	i	chr1	+	33221036	33221323	MSTRG.1662.1	1	288	MSTRG.1662	L3MBTL3	8.20929	14.337	0.308612	1.35736	0.723652	1.34708	6.66695	2.73703	0.0899134	up	no
104041	u	chr16	+	25438705	25511545	MSTRG.45762.4	2	227	MSTRG.45762	.	8.48644	15.9551	5.20208	0.985725	3.01207	0.0001	7.41482	2.89041	0.0900054	up	no
186923	u	chr5	-	88495988	88554860	MSTRG.80819.1	2	249	MSTRG.80819	.	1.61064	0.411636	0.545569	8.18807	1.68561	5.10513	0.171432	-2.54429	0.0901295	down	no
214081	i	chr7	.	19943478	19943749	MSTRG.92399.1	1	272	MSTRG.92399	CMAH	3.93337	5.95891	2.98479	0.0001	0.0001	0.867956	14.8327	3.89071	0.090167	up	no
156533	u	chr3	-	97325510	97325760	MSTRG.67704.1	1	251	MSTRG.67704	.	1.52492	13.0854	0.610118	33.0916	3.49929	51.9419	0.171919	-2.5402	0.0901742	down	no
171239	i	chr4	+	98660522	98665819	MSTRG.75150.1	2	241	MSTRG.75150	RPRD2	18.1292	11.5553	3.3065	3.17016	0.0001	0.0001	10.4061	3.37936	0.0903242	up	no
264161	u	chrX	-	101661226	101719410	MSTRG.114665.2	2	243	MSTRG.114665	.	8.80239	4.6189	0.911435	0.086257	1.06201	0.0001	12.4809	3.64165	0.0904649	up	no
148550	u	chr3	.	27025779	27026033	MSTRG.64000.1	1	255	MSTRG.64000	.	1.55497	0.163594	0.0001	0.470885	11.3911	3.52255	0.111713	-3.16213	0.0905423	down	no
84751	u	chr14	-	99400407	99400662	MSTRG.36879.1	1	256	MSTRG.36879	.	0.0001	1.03965	2.59677	15.329	9.34268	0.932143	0.14203	-2.81573	0.0905634	down	no
172157	u	chr4	+	103935265	103944304	MSTRG.74678.1	2	243	MSTRG.74678	.	2.72105	4.12399	0.984749	16.9195	3.79563	13.3719	0.2297	-2.12218	0.0906731	down	no
16031	u	chr1	+	164774928	164778846	MSTRG.7170.1	2	226	MSTRG.7170	.	93.0842	11.9637	1.32741	7.40718	2.88593	2.53399	8.29302	3.0519	0.0908497	up	no
63359	u	chr13	+	103841720	103880325	MSTRG.27623.2	2	254	MSTRG.27623	.	6.90487	2.59213	0.388552	2.72436	31.6177	23.3312	0.171406	-2.54451	0.0909257	down	no
222121	j	chr7	+	76431964	76457404	MSTRG.95756.1	3	567	MSTRG.95756	DAD1	46.2863	18.791	38.0642	118.303	248.652	56.6699	0.243474	-2.03816	0.090943	down	no
100427	o	chr15	+	120735964	120802840	MSTRG.43960.1	2	308	MSTRG.43960	STK36	156.435	179.736	0.0001	1.08373	0.0001	15.7818	19.9323	4.31704	0.090969	up	no
24838	o	chr1	+	255643986	255888118	MSTRG.10819.10	4	780	MSTRG.10819	ENSSSCG00000040472	3.83516	3.16348	5.00367	1.19698	0.0001	0.0001	10.0255	3.3256	0.0909703	up	no
77487	i	chr14	+	38848648	38849013	MSTRG.33868.1	1	366	MSTRG.33868	OAS2	4.35045	5.79471	2.32128	0.519901	0.70677	0.879878	5.91795	2.5651	0.0910245	up	no
209626	u	chr6	+	156785965	156809476	MSTRG.90514.2	2	320	MSTRG.90514	.	0.727352	2.91581	9.57787	1.25776	0.516941	0.282065	6.42808	2.68439	0.091136	up	no
229743	i	chr8	+	31597223	31599396	MSTRG.99585.1	1	2174	MSTRG.99585	RBM47	0.0001	0.029167	0.366559	0.63764	1.81853	0.572754	0.130682	-2.93587	0.0911604	down	no
197410	o	chr6	+	56643854	56676159	MSTRG.85332.1	2	223	MSTRG.85332	ENSSSCG00000039638	7.54564	10.2961	2.22601	3.33237	2.33852	129.578	0.148377	-2.75266	0.0914108	down	no
51291	u	chr12	-	52655593	52655849	MSTRG.22639.1	1	257	MSTRG.22639	.	2.90107	1.66	2.62383	8.79847	15.6691	7.02658	0.228134	-2.13204	0.0917412	down	no
165561	u	chr4	-	54198431	54198685	MSTRG.71821.1	1	255	MSTRG.71821	.	6.87852	10.9063	2.3922	0.355093	0.854411	2.18316	5.94724	2.57222	0.0917682	up	no
112485	o	chr17	+	29267053	29297519	MSTRG.49382.2	2	259	MSTRG.49382	KIZ	0.452506	10.9022	25.1039	2.88889	0.0001	1.17017	8.9818	3.167	0.0918053	up	no
212785	u	chr7	+	8878924	8879185	MSTRG.91940.1	1	262	MSTRG.91940	.	6.00037	4.21304	3.89101	4.84141	3.69177	77.9594	0.163071	-2.61643	0.0918351	down	no
154724	u	chr3	.	79578107	79578370	MSTRG.66979.1	1	264	MSTRG.66979	.	0.0001	4.25381	5.92616	0.420865	0.0001	0.0001	24.177	4.59556	0.0918872	up	no
189022	j	chr6	-	4333729	4334599	MSTRG.81700.1	2	719	MSTRG.81700	WFDC1	15.1522	4.09506	30.5454	6.11343	1.47951	0.610454	6.06977	2.60164	0.092087	up	no
39479	o	chr11	+	47768286	47869295	MSTRG.17540.1	2	233	MSTRG.17540	UCHL3	2.03913	5.8516	0.0001	28.5103	19.2425	3.24735	0.154722	-2.69225	0.0922513	down	no
105314	u	chr16	.	36864467	36864720	MSTRG.46320.1	1	254	MSTRG.46320	.	4.43171	30.1727	10.2307	1.01695	4.98886	0.627806	6.75878	2.75676	0.0923783	up	no
175359	u	chr4	-	128803778	128848940	MSTRG.75936.1	2	253	MSTRG.75936	.	1.62679	1.28245	55.5185	3.93391	2.147	1.48124	7.72634	2.94978	0.0924503	up	no
210865	i	chr6	+	165877951	165878204	MSTRG.91194.1	1	254	MSTRG.91194	TESK2	3.24674	3.17746	1.1983	6.67518	15.9291	8.19042	0.247526	-2.01435	0.0926216	down	no
34698	j	chr10	-	66433253	66436714	MSTRG.15178.6	5	1366	MSTRG.15178	ENSSSCG00000038429	8.89562	19.2818	42.5034	0.0001	4.83808	0.0001	14.6087	3.86875	0.0927012	up	no
46452	o	chr12	+	23331446	23346430	MSTRG.21142.5	2	252	MSTRG.21142	PIP4K2B	5.73528	4.02333	5.7583	0.251036	0.0001	1.43498	9.20277	3.20207	0.092804	up	no
128375	o	chr2	+	26615665	26686327	MSTRG.56127.3	2	462	MSTRG.56127	RF00425	4.97836	13.457	3.77386	2.60121	0.529282	0.643822	5.8843	2.55687	0.0932339	up	no
70709	u	chr13	+	182461264	182523422	MSTRG.30774.1	2	201	MSTRG.30774	.	0.077156	2.12721	0.108007	5.59524	0.865724	9.2965	0.146748	-2.76859	0.0932642	down	no
25172	i	chr1	.	260955998	260956228	MSTRG.11002.1	1	231	MSTRG.11002	TRAF1	5.24473	21.1797	2.82129	38.052	130.278	1.15542	0.172556	-2.53486	0.0933994	down	no
205976	u	chr6	+	111340720	111342077	MSTRG.88830.1	1	1358	MSTRG.88830	.	0.363394	0.210528	0.135275	0.131907	2.0197	1.13594	0.215722	-2.21275	0.0935742	down	no
112892	i	chr17	+	32385728	32387224	MSTRG.49520.1	2	649	MSTRG.49520	C20orf194	0.197988	0.116557	0.241849	0.406314	1.6569	1.73782	0.14638	-2.77221	0.0936339	down	no
106489	u	chr16	-	47282385	47282664	MSTRG.46814.1	1	280	MSTRG.46814	.	49.241	34.6439	53.758	3.16528	1.92285	17.6035	6.06581	2.6007	0.0936734	up	no
243100	u	chr9	+	23341184	23362681	MSTRG.105308.9	2	542	MSTRG.105308	.	2.44832	7.9516	1.11286	0.533283	0.84191	0.692765	5.56722	2.47696	0.0937532	up	no
149703	i	chr3	-	38256769	38258317	MSTRG.64598.1	2	989	MSTRG.64598	ADCY9	0.157243	0.835893	0.344172	2.8232	0.141837	3.41226	0.209698	-2.25361	0.0938396	down	no
166436	u	chr4	-	64363241	64410711	MSTRG.72343.3	4	2903	MSTRG.72343	.	0.0001	0.0001	0.051005	0.0001	0.384619	0.809169	0.0428893	-4.54324	0.0938788	down	no
3716	i	chr1	-	37160246	37160496	MSTRG.1878.1	1	251	MSTRG.1878	NCOA7	2.83291	1.82489	0.865073	19.0833	1.37722	5.43437	0.21328	-2.22918	0.0938921	down	no
224317	i	chr7	.	95771089	95771354	MSTRG.96846.1	1	266	MSTRG.96846	RGS6	3.85333	3.48055	1.31899	0.466213	0.33776	0.0001	10.7613	3.42778	0.0942752	up	no
177810	o	chr5	-	14948189	14966737	MSTRG.77145.1	2	255	MSTRG.77145	FKBP11	7.0519	43.5915	0.0001	2.31079	0.0001	0.0001	21.9142	4.4538	0.0943034	up	no
57484	x	chr13	+	39480597	39517441	MSTRG.25054.1	2	268	MSTRG.25054	DENND6A	5.66173	2.04871	3.56039	0.900984	0.003739	0.46894	8.20495	3.03649	0.0944078	up	no
7909	u	chr1	+	84088030	84114237	MSTRG.3770.2	2	313	MSTRG.3770	.	9.35041	57.2738	30.4598	6.95207	4.35816	4.5458	6.12285	2.6142	0.0944335	up	no
4530	u	chr1	+	47421071	47421323	MSTRG.2224.1	1	253	MSTRG.2224	.	3.68266	6.17997	2.11664	2.469	10.0515	52.2781	0.184869	-2.43542	0.0945052	down	no
114501	j	chr17	+	40627090	40629518	MSTRG.50023.1	2	1181	MSTRG.50023	NNAT	10.7204	98.1208	6.86918	8.13028	6.167	4.42888	6.17907	2.62739	0.0945317	up	no
30380	o	chr10	-	28895886	28965886	MSTRG.13454.2	2	227	MSTRG.13454	ENSSSCG00000038150	0.0001	881.12	0.0001	11.846	0.0001	0.0001	74.38	6.21684	0.0946086	up	no
132798	i	chr2	-	66755588	66778041	MSTRG.58076.3	2	279	MSTRG.58076	ENSSSCG00000036608	6.73146	1.62842	22.3243	3.30979	1.11458	1.01423	5.64193	2.49619	0.0951122	up	no
43540	o	chr12	+	6229607	6296551	MSTRG.19209.1	3	205	MSTRG.19209	HID1	2.39719	1.22102	5.13321	4.83888	4.15694	42.1688	0.171044	-2.54756	0.0952832	down	no
220756	o	chr7	+	64982171	64986092	MSTRG.95350.8	3	529	MSTRG.95350	BAZ1A	1.49049	0.0001	0.012639	1.90274	2.11039	6.2242	0.146838	-2.7677	0.0954874	down	no
246534	u	chr9	-	52813086	52813940	MSTRG.106784.3	2	241	MSTRG.106784	.	0.0001	1.29811	0.0001	2.18429	3.74627	5.73342	0.111309	-3.16735	0.0955973	down	no
82797	i	chr14	-	76922495	76923007	MSTRG.36008.1	1	513	MSTRG.36008	ADK	0.0001	0.0001	0.798426	3.21936	3.96556	1.21582	0.0950662	-3.39492	0.0956472	down	no
108670	x	chr16	-	68363326	68379150	MSTRG.47428.2	2	1103	MSTRG.47428	FAXDC2	0.606064	0.559962	0.477422	1.73991	1.77782	2.99428	0.252372	-1.98638	0.0956602	down	no
155509	i	chr3	+	86484320	86531107	MSTRG.67258.1	2	245	MSTRG.67258	EML6	18.9682	22.0873	83.3119	10.4627	6.10859	5.96283	5.51907	2.46442	0.0956784	up	no
74553	u	chr14	+	14332114	14366384	MSTRG.32644.1	2	1266	MSTRG.32644	.	0.16374	0.456692	0.125948	1.25667	1.2013	0.691081	0.237017	-2.07693	0.0957528	down	no
125215	o	chr2	+	5646131	5744239	MSTRG.54865.1	2	317	MSTRG.54865	SPTBN2	1.03417	5.37146	11.2698	1.3989	0.046359	1.51647	5.96794	2.57723	0.0957626	up	no
99088	x	chr15	-	106737878	106833129	MSTRG.43478.2	2	251	MSTRG.43478	CYP20A1	17.3145	30.8507	19.7109	2.79488	6.34508	2.28949	5.9387	2.57015	0.095976	up	no
221111	o	chr7	+	68504998	68523563	MSTRG.95531.2	2	243	MSTRG.95531	STRN3	4.67805	16.841	2.83361	0.028334	0.0001	2.52587	9.53399	3.25308	0.0960545	up	no
36886	u	chr11	.	13601543	13601794	MSTRG.16064.1	1	252	MSTRG.16064	.	13.0566	3.05921	4.13006	1.53883	1.82238	0.164929	5.74165	2.52147	0.0960808	up	no
83344	u	chr14	+	83006441	83006687	MSTRG.36310.1	1	247	MSTRG.36310	.	5.19778	14.2202	1.95151	0.70751	0.486792	2.32598	6.07038	2.60179	0.0962546	up	no
242694	o	chr9	-	20193074	20211190	MSTRG.105019.3	2	257	MSTRG.105019	ENSSSCG00000034897	5.93883	3.9251	2.6541	0.023287	0.6238	0.784646	8.74327	3.12817	0.0964925	up	no
51292	u	chr12	+	52655593	52655849	MSTRG.22640.1	1	257	MSTRG.22640	.	2.90107	1.80609	2.62383	8.79847	15.2675	7.14649	0.234874	-2.09004	0.0965579	down	no
25580	i	chr1	+	264070013	264070268	MSTRG.11149.1	1	256	MSTRG.11149	STRBP	7.20978	54.1827	2.20812	3.66636	1.66931	2.99596	7.63362	2.93237	0.096618	up	no
17524	i	chr1	-	180289615	180295833	MSTRG.7844.2	2	437	MSTRG.7844	MAP4K5	1.45588	1.05224	0.44821	2.18426	6.43126	2.92484	0.256173	-1.96481	0.0966253	down	no
13964	u	chr1	+	141000605	141007093	MSTRG.6157.1	3	736	MSTRG.6157	.	2.40761	1.65014	11.2949	4.68805	38.1826	39.4381	0.186525	-2.42256	0.0967484	down	no
188062	i	chr5	.	100637560	100637796	MSTRG.81279.1	1	237	MSTRG.81279	LIN7A	16.2036	14.7926	17.6639	1.73036	3.00171	4.43191	5.30994	2.40869	0.0968692	up	no
37861	x	chr11	-	20650877	20663105	MSTRG.16618.1	2	288	MSTRG.16618	ESD	0.288388	6.0278	4.59905	0.741787	0.0001	0.217373	11.3788	3.50828	0.0970867	up	no
5705	x	chr1	+	60831056	60902616	MSTRG.2787.3	2	265	MSTRG.2787	EPHA7	2.5915	2.31147	0.0001	9.28092	8.18157	6.76836	0.202348	-2.30509	0.0971218	down	no
16618	i	chr1	+	169581854	169583073	MSTRG.7580.2	2	269	MSTRG.7580	MYO9A	13.2412	3.78468	4.41212	1.97905	1.85519	0.323727	5.15589	2.36622	0.0972129	up	no
81178	u	chr14	-	64533472	64533719	MSTRG.35468.1	1	248	MSTRG.35468	.	1.1197	5.1854	19.1835	0.959533	2.2962	1.48436	5.37724	2.42686	0.0972836	up	no
46614	i	chr12	-	24181526	24181738	MSTRG.21210.1	1	213	MSTRG.21210	SP2	0.0001	1.12811	0.775765	4.55917	3.10316	5.83125	0.141102	-2.82519	0.0972916	down	no
109324	u	chr16	-	74794786	74814636	MSTRG.47725.1	2	220	MSTRG.47725	.	1.15141	0.495408	1.36768	7.08096	3.90436	4.93122	0.189393	-2.40054	0.0975116	down	no
142151	i	chr2	.	139037541	139037786	MSTRG.61464.1	1	246	MSTRG.61464	SPOCK1	4.03465	1.86333	1.44745	3.49414	1.04543	36.8668	0.177399	-2.49493	0.0975197	down	no
194466	o	chr6	-	46729738	46793385	MSTRG.84251.1	2	264	MSTRG.84251	ZFP30	1.11067	0.079705	0.75022	4.6184	8.81535	0.439416	0.139881	-2.83773	0.097706	down	no
63008	u	chr13	+	99660543	99723543	MSTRG.27436.1	2	244	MSTRG.27436	.	15.4979	5.63221	0.0001	0.906001	0.996504	0.403163	9.16448	3.19605	0.0977993	up	no
222623	x	chr7	-	78553112	78604899	MSTRG.96013.2	2	216	MSTRG.96013	TTC5	5.82291	0.0001	13.6875	0.873638	0.582178	0.0001	13.4008	3.74425	0.0979673	up	no
223791	i	chr7	-	91729641	91761224	MSTRG.96643.1	2	647	MSTRG.96643	RAD51B	0.781091	0.330432	0.990024	3.90143	2.39448	2.42329	0.241025	-2.05274	0.0981349	down	no
234965	i	chr8	.	87168418	87169033	MSTRG.102023.1	1	616	MSTRG.102023	MAML3	0.091718	0.0001	0.355074	0.572002	1.75563	1.9998	0.103269	-3.27551	0.0984306	down	no
79000	x	chr14	+	48323518	48351066	MSTRG.34634.6	2	261	MSTRG.34634	PISD	9.27088	7.08302	3.34756	2.2262	0.449333	1.27542	4.98651	2.31803	0.0984351	up	no
218432	o	chr7	+	48988538	49045284	MSTRG.94405.3	2	266	MSTRG.94405	ZFAND6	0.627933	10.3461	16.8745	0.716175	2.38943	1.5864	5.93532	2.56932	0.0986523	up	no
58236	i	chr13	+	47551032	47551723	MSTRG.25389.1	1	692	MSTRG.25389	ENSSSCG00000036148	1.27129	0.694872	1.4419	4.16226	5.11753	5.92845	0.224093	-2.15783	0.0986984	down	no
224224	o	chr7	+	94943593	94980934	MSTRG.96865.1	3	249	MSTRG.96865	SIPA1L1	10.069	4.48729	0.409959	2.05126	2.14503	106.958	0.134643	-2.89279	0.098706	down	no
103826	o	chr16	+	22600617	22636224	MSTRG.45651.1	2	259	MSTRG.45651	WDR70	2.90237	0.423417	0.097508	1.09232	8.49824	8.2687	0.191682	-2.38321	0.0987889	down	no
195803	i	chr6	-	51511456	51512826	MSTRG.84368.1	2	1044	MSTRG.84368	GEMIN7	0.279639	0.0001	0.128693	0.591766	1.61222	0.860122	0.133296	-2.9073	0.0990073	down	no
233065	i	chr8	-	69526138	69529629	MSTRG.101225.1	1	3492	MSTRG.101225	ANKRD17	0.0001	0.0001	0.156545	0.29845	0.614329	0.456085	0.114507	-3.12649	0.0992348	down	no
8128	u	chr1	+	87364332	87411966	MSTRG.3854.1	2	259	MSTRG.3854	.	0.047383	5.80127	0.0001	76.33	0.002078	2.06441	0.0746048	-3.74459	0.0992592	down	no
236851	x	chr8	+	110057567	110078650	MSTRG.102734.7	3	682	MSTRG.102734	LARP7	0.624923	0.0001	0.0001	1.54991	1.30384	2.76547	0.111247	-3.16816	0.0993328	down	no
180145	u	chr5	.	28685367	28685603	MSTRG.78095.1	1	237	MSTRG.78095	.	0.520124	14.5826	6.90892	0.0001	1.77707	0.0001	12.3851	3.63053	0.0993932	up	no
28166	u	chr10	+	11912103	11915041	MSTRG.12379.1	2	258	MSTRG.12379	.	2.77834	18.1919	9.18599	1.00952	1.39843	3.117	5.45819	2.44842	0.0994596	up	no
66100	i	chr13	-	132862192	132863370	MSTRG.28835.1	2	959	MSTRG.28835	DLG1	0.584212	0.561029	1.35086	2.53871	3.75716	5.43517	0.212778	-2.23258	0.0996734	down	no
100990	u	chr15	-	126396607	126396840	MSTRG.44038.1	1	234	MSTRG.44038	.	4.6349	19.1194	7.33356	1.95864	1.1076	2.95966	5.15905	2.36711	0.0999397	up	no
223511	x	chr7	+	89157426	89169308	MSTRG.96531.4	2	287	MSTRG.96531	MAX	0.0001	6.24612	6.36941	0.580146	0.194193	0.0001	16.29	4.02592	0.100342	up	no
140655	x	chr2	-	126283359	126302051	MSTRG.60935.3	2	540	MSTRG.60935	SNX2	0.174967	0.218236	0.560878	1.28842	2.02784	2.25159	0.171355	-2.54494	0.10037	down	no
158367	u	chr3	.	111985914	111986155	MSTRG.68370.1	1	242	MSTRG.68370	.	0.0001	10.097	12.2273	1.10895	0.938493	0.0001	10.903	3.44665	0.100471	up	no
168401	x	chr4	+	83031091	83037647	MSTRG.73469.1	2	226	MSTRG.73469	DCAF6	1.42133	7.38057	0.0001	78.8072	0.821682	2.42452	0.107272	-3.22066	0.100477	down	no
215916	j	chr7	+	30320414	30329409	MSTRG.93078.8	6	805	MSTRG.93078	HMGA1	0.769543	0.0001	1.55546	6.44662	6.37865	4.18891	0.136657	-2.87137	0.100651	down	no
172702	o	chr4	+	107578819	107610454	MSTRG.74845.1	2	248	MSTRG.74845	SLC16A1	0.675583	0.304076	1.41509	5.60639	5.1412	2.84117	0.17623	-2.50447	0.100676	down	no
231648	u	chr8	+	54990306	54995870	MSTRG.100588.6	2	276	MSTRG.100588	.	0.363202	2.90491	0.008003	1.62249	8.30329	5.44173	0.213185	-2.22982	0.100709	down	no
181106	u	chr5	+	38106147	38138189	MSTRG.78459.1	2	236	MSTRG.78459	.	4.29627	4.80282	2.95109	0.0001	0.0001	0.960905	12.5378	3.64822	0.100896	up	no
111352	u	chr17	+	16743023	16743274	MSTRG.48771.1	1	252	MSTRG.48771	.	7.71277	38.3644	3.82558	3.33977	0.198805	3.39058	7.20185	2.84837	0.101041	up	no
57376	i	chr13	-	38899310	38899557	MSTRG.25044.1	1	248	MSTRG.25044	ARHGEF3	0.0001	2.73624	2.31594	12.6089	7.85692	6.87001	0.184823	-2.43579	0.101061	down	no
80925	u	chr14	+	62831563	62831808	MSTRG.35424.1	1	246	MSTRG.35424	.	13.0247	5.01445	8.41371	2.91267	0.184647	1.99409	5.19559	2.37729	0.101243	up	no
147059	i	chr3	+	17906922	17907150	MSTRG.63105.1	1	229	MSTRG.63105	ZNF771	10.0482	5.17842	2.02705	0.416422	0.0001	1.48158	9.08993	3.18427	0.101274	up	no
147566	u	chr3	-	19853870	19854101	MSTRG.63545.1	1	232	MSTRG.63545	.	0.870502	5.88585	10.8097	0.695747	0.184272	1.70616	6.79229	2.7639	0.101281	up	no
49490	o	chr12	-	44786084	44837575	MSTRG.21876.1	2	234	MSTRG.21876	ALDOC	5.64139	2.02923	2.17242	28.2797	5.38722	12.3294	0.213997	-2.22434	0.101427	down	no
26912	u	chr1	+	272732110	272732683	MSTRG.11837.4	2	232	MSTRG.11837	.	1.3304	10.1511	18.5911	2.09871	2.44926	1.25231	5.18469	2.37426	0.101427	up	no
257542	o	chrX	-	20107277	20218375	MSTRG.111423.2	2	275	MSTRG.111423	KLHL15	1.56642	12.3109	3.82068	0.659678	0.0001	1.43684	8.44121	3.07745	0.101607	up	no
64311	u	chr13	-	117066879	117096213	MSTRG.27977.1	2	437	MSTRG.27977	.	4.45056	8.8778	4.55796	0.496162	0.185649	2.4533	5.70517	2.51227	0.101842	up	no
191020	x	chr6	-	18645803	18667643	MSTRG.82541.1	3	217	MSTRG.82541	ENSSSCG00000024911	0.098464	0.0001	1.51473	4.15955	16.7653	0.0001	0.077099	-3.69714	0.101871	down	no
32760	x	chr10	+	48649455	48702003	MSTRG.14438.1	2	828	MSTRG.14438	ENSSSCG00000011068	0.464645	1.28639	0.187061	0.322511	9.96373	0.31277	0.182856	-2.45122	0.101893	down	no
62171	u	chr13	+	89895995	89910402	MSTRG.27041.3	2	308	MSTRG.27041	.	5.57558	10.7626	1.19527	1.42151	0.58503	1.20368	5.46175	2.44936	0.101914	up	no
210761	u	chr6	+	165464375	165494380	MSTRG.91126.1	2	236	MSTRG.91126	.	0.0001	0.90857	0.512979	6.4781	0.0001	9.72655	0.0877303	-3.51078	0.102013	down	no
237228	o	chr8	+	113361761	113391295	MSTRG.102826.1	2	217	MSTRG.102826	ETNPPL	1.22978	3.09589	2.84947	13.3021	7.62413	6.63537	0.260331	-1.94158	0.102371	down	no
168464	x	chr4	+	83258517	83337819	MSTRG.73478.2	2	251	MSTRG.73478	RCSD1	2.90821	0.0001	0.0001	21.1612	0.0001	23.0093	0.065845	-3.92478	0.102687	down	no
253958	o	chr9	+	125001227	125415823	MSTRG.109880.1	2	249	MSTRG.109880	RGL1	0.686753	8.67624	6.32009	9.30645	69.3143	8.1891	0.18066	-2.46865	0.102714	down	no
110431	u	chr17	.	7790055	7790509	MSTRG.48309.1	1	455	MSTRG.48309	.	6.31022	51.3011	0.49331	1.8877	2.75856	0.0001	12.5054	3.64448	0.102866	up	no
3105	u	chr1	+	29763720	29770618	MSTRG.1454.1	2	246	MSTRG.1454	.	0.952916	3.785	1.4713	4.00803	8.954	10.0394	0.269949	-1.88924	0.103247	down	no
218675	i	chr7	+	51811308	51811581	MSTRG.94495.1	1	274	MSTRG.94495	HDGFL3	0.687517	0.0001	1.30604	5.78722	2.70486	5.52314	0.14225	-2.8135	0.103469	down	no
73085	i	chr14	+	229895	241652	MSTRG.31936.1	2	839	MSTRG.31936	SPIN1	0.165716	0.352692	0.836199	1.29829	2.21693	2.24495	0.235168	-2.08824	0.103486	down	no
48183	i	chr12	.	37086821	37087096	MSTRG.21430.1	1	276	MSTRG.21430	BCAS3	16.197	13.7221	4.24618	2.41223	0.30253	3.2617	5.71664	2.51517	0.103523	up	no
14907	u	chr1	+	153481928	153482250	MSTRG.6671.1	1	323	MSTRG.6671	.	5.68649	6.91756	8.45031	2.34565	0.450839	1.65897	4.72552	2.24047	0.103578	up	no
74983	u	chr14	.	18148957	18149271	MSTRG.32833.1	1	315	MSTRG.32833	.	15.1617	95.5758	20.2315	4.37584	0.0001	9.51015	9.43167	3.23751	0.103614	up	no
238217	x	chr8	+	121875323	121966468	MSTRG.103183.1	3	254	MSTRG.103183	RAP1GDS1	11.0599	10.5134	8.4558	2.60826	0.0001	2.15379	6.30578	2.65667	0.103633	up	no
260143	i	chrX	-	47008819	47009088	MSTRG.112647.1	1	270	MSTRG.112647	WNK3	7.00262	18.0638	3.5729	3.18625	0.181841	1.53829	5.83717	2.54527	0.103719	up	no
114729	u	chr17	-	42464887	42465142	MSTRG.50160.1	1	256	MSTRG.50160	.	6.64941	16.6631	3.59854	0.752182	0.664725	3.40751	5.57809	2.47977	0.103953	up	no
182127	i	chr5	+	48825890	48829090	MSTRG.78985.5	2	554	MSTRG.78985	BCAT1	0.487521	0.0001	0.0001	1.80713	0.666781	2.491	0.0982336	-3.34764	0.104285	down	no
140184	u	chr2	+	121910209	121910461	MSTRG.60797.1	1	253	MSTRG.60797	.	1.63385	0.0001	1.40061	10.7776	2.48185	4.52265	0.170652	-2.55087	0.104295	down	no
129100	u	chr2	.	33998173	33998421	MSTRG.56427.1	1	249	MSTRG.56427	.	3.72531	6.71484	1.3042	18.0376	32.2552	3.80841	0.217081	-2.20369	0.104297	down	no
122665	u	chr18	+	44289212	44324616	MSTRG.53677.1	4	1108	MSTRG.53677	.	0.974115	1.10368	0.154878	0.076985	0.0001	0.120279	11.3125	3.49984	0.10436	up	no
151518	x	chr3	+	48946431	49013300	MSTRG.65413.1	2	422	MSTRG.65413	C2orf40	0.0001	0.757653	0.645711	4.47593	3.05406	1.53066	0.154897	-2.69062	0.104389	down	no
204546	x	chr6	+	98247558	98317410	MSTRG.88073.3	2	233	MSTRG.88073	RAB31	17.4436	0.303786	4.87837	0.936431	0.635536	2.12872	6.11393	2.6121	0.104541	up	no
91201	u	chr15	.	21474245	21474463	MSTRG.39671.1	1	219	MSTRG.39671	.	0.0001	0.0001	0.689091	4.33539	0.867773	4.25523	0.0728761	-3.77841	0.104591	down	no
158529	o	chr3	+	113035915	113077236	MSTRG.68536.1	2	251	MSTRG.68536	ASXL2	0.666277	0.0001	0.0001	0.0001	4.68035	6.75371	0.0582882	-4.10065	0.104839	down	no
68521	u	chr13	+	152642085	152698424	MSTRG.29755.1	2	247	MSTRG.29755	.	0.685779	4.12125	1.02298	13.1094	9.03607	1.40749	0.247527	-2.01434	0.104912	down	no
102745	u	chr16	+	6394376	6395909	MSTRG.45072.1	2	846	MSTRG.45072	.	0.575942	0.72486	0.156931	1.40642	1.78406	2.12887	0.274044	-1.86752	0.105023	down	no
3237	u	chr1	+	31649439	31649709	MSTRG.1590.1	1	271	MSTRG.1590	.	4.72786	7.19904	0.740139	0.714261	0.0001	0.557124	9.96239	3.31649	0.105186	up	no
58235	i	chr13	-	47534149	47539356	MSTRG.25388.1	2	1278	MSTRG.25388	ENSSSCG00000036148	1.32677	0.47736	1.05072	3.16387	5.25069	5.10773	0.211122	-2.24385	0.105232	down	no
182439	u	chr5	+	53334869	53335119	MSTRG.79142.1	1	251	MSTRG.79142	.	23.0131	7.9495	1.08832	1.8421	2.06217	1.74682	5.67163	2.50376	0.105286	up	no
19865	i	chr1	+	204362941	204363864	MSTRG.8828.1	2	218	MSTRG.8828	ADAMTSL1	9.67873	10.8437	8.13506	3.31286	0.564345	2.23568	4.68805	2.22899	0.105661	up	no
70343	u	chr13	-	176813495	176839210	MSTRG.30427.1	2	284	MSTRG.30427	.	3.25297	45.0797	1.48707	3.56046	1.08157	1.99199	7.50975	2.90876	0.105854	up	no
69504	i	chr13	+	163265488	163265784	MSTRG.30115.1	1	297	MSTRG.30115	ENSSSCG00000033898	5.75534	5.11647	0.608883	0.110463	1.0717	0.101861	8.94117	3.16046	0.105969	up	no
157099	x	chr3	-	101708712	101763740	MSTRG.68022.11	2	278	MSTRG.68022	HNRNPLL	0.0001	1.42553	0.0001	4.19456	1.91955	5.22043	0.125787	-2.99095	0.105981	down	no
101665	i	chr15	+	133360385	133362629	MSTRG.44380.1	1	2245	MSTRG.44380	NGEF	0.027454	0.526488	0.496073	1.11161	2.52392	1.54176	0.202812	-2.30179	0.10605	down	no
217234	j	chr7	+	38132804	38133814	MSTRG.94292.8	2	491	MSTRG.94292	KLC4	0.260418	0.306997	0.421645	1.87186	1.59742	2.0031	0.180737	-2.46804	0.106093	down	no
153798	u	chr3	.	71277920	71281461	MSTRG.66650.1	1	3542	MSTRG.66650	.	0.124998	0.021985	0.610868	1.22153	1.8082	1.64141	0.162241	-2.62379	0.106124	down	no
146383	i	chr3	.	13643134	13644031	MSTRG.63199.1	1	898	MSTRG.63199	ENSSSCG00000035984	0.228556	0.0001	0.374749	1.37952	1.04252	1.84817	0.141306	-2.82311	0.106301	down	no
32046	x	chr10	+	42826695	42906622	MSTRG.14099.2	2	252	MSTRG.14099	EPC1	0.004259	3.68817	0.445852	5.88051	1.55255	11.9542	0.213453	-2.22801	0.106391	down	no
184967	x	chr5	-	72927433	72954623	MSTRG.80129.22	3	1716	MSTRG.80129	PDZRN4	0.166792	0.147333	0.0001	0.727372	1.00705	0.254197	0.158012	-2.6619	0.106413	down	no
239270	u	chr8	+	132378795	132407112	MSTRG.103555.5	2	238	MSTRG.103555	.	14.4337	13.7658	39.5416	4.57115	4.36221	3.87149	5.29027	2.40334	0.106473	up	no
190065	x	chr6	-	12716655	12755149	MSTRG.82165.2	2	258	MSTRG.82165	WDR59	0.811153	57.1226	2.01062	1.63569	0.739349	4.23482	9.06894	3.18093	0.106588	up	no
29328	o	chr10	+	19947497	20022198	MSTRG.12933.2	2	313	MSTRG.12933	ENSSSCG00000024618	48.1318	73.3587	0.0001	5.16745	0.0001	0.0001	23.5098	4.55519	0.106813	up	no
104290	u	chr16	-	27678960	27693284	MSTRG.45879.3	2	998	MSTRG.45879	.	0.286314	0.966921	0.0001	0.0001	11.8498	1.28862	0.0953941	-3.38996	0.106968	down	no
68435	u	chr13	+	151681468	151715113	MSTRG.29696.3	2	268	MSTRG.29696	.	2.7563	3.1688	0.0001	14.1384	4.28532	11.7295	0.196503	-2.34737	0.10702	down	no
147572	u	chr3	-	19955353	20001582	MSTRG.63560.1	2	261	MSTRG.63560	.	4.80711	18.9877	2.72759	2.71089	0.047092	1.47903	6.2597	2.64609	0.107081	up	no
116008	i	chr17	+	51310806	51311751	MSTRG.50851.1	1	946	MSTRG.50851	B4GALT5	0.562488	2.42743	1.67131	3.4155	10.9762	6.80238	0.219931	-2.18488	0.107277	down	no
144643	u	chr3	-	4577616	4577884	MSTRG.62379.1	1	269	MSTRG.62379	.	4.58556	3.6392	5.11929	0.560208	0.715168	1.01322	5.83067	2.54366	0.107366	up	no
82894	o	chr14	+	77706731	77752863	MSTRG.35897.1	2	201	MSTRG.35897	SAMD8	8.33652	0.0001	11.997	1.27045	0.0001	0.0001	16.0025	4.00022	0.107433	up	no
159193	i	chr3	-	117940538	117941703	MSTRG.68689.1	1	1166	MSTRG.68689	PUM2	0.298483	0.392836	0.910898	1.66139	2.85871	2.24224	0.236933	-2.07745	0.107454	down	no
113806	i	chr17	+	37457112	37465072	MSTRG.49947.14	2	250	MSTRG.49947	RALY	0.300331	14.6403	4.22551	1.40166	0.457751	0.0001	10.3071	3.36557	0.107622	up	no
184406	o	chr5	-	68218800	68233745	MSTRG.80012.1	2	410	MSTRG.80012	RAD52	2.46611	4.10653	2.24109	0.0001	0.82781	0.139682	9.10893	3.18728	0.107768	up	no
229591	x	chr8	+	30764226	30814428	MSTRG.99630.6	2	266	MSTRG.99630	SMIM14	0.795489	4.76968	9.22926	0.380699	0.0001	1.34543	8.57035	3.09935	0.10779	up	no
253847	o	chr9	-	124212397	124292200	MSTRG.109761.2	2	265	MSTRG.109761	SHCBP1L	3.83858	6.96078	0.0001	0.468079	0.0001	0.0001	23.062	4.52745	0.108022	up	no
166820	o	chr4	+	67573225	67582365	MSTRG.72710.5	2	283	MSTRG.72710	ARFGEF1	22.8092	28.2853	8.33141	0.0001	4.76835	0.0001	12.462	3.63947	0.108155	up	no
104604	u	chr16	+	30498185	30677298	MSTRG.46005.4	4	1777	MSTRG.46005	.	1.18351	0.803334	1.73446	0.522924	0.0001	0.073948	6.23363	2.64007	0.108487	up	no
262785	o	chrX	+	88326006	88416430	MSTRG.114050.1	2	244	MSTRG.114050	ENSSSCG00000012566	14.7656	11.6849	1.63447	3.41595	0.6654	1.2282	5.28953	2.40314	0.108638	up	no
16139	i	chr1	+	165705203	165727699	MSTRG.7303.1	2	248	MSTRG.7303	MAP2K5	15.1435	10.5445	2.29735	2.28254	1.44064	1.94693	4.93559	2.30322	0.108752	up	no
125480	u	chr2	.	6801269	6805137	MSTRG.54962.1	1	3869	MSTRG.54962	.	0.320254	0.305281	0.328581	1.28794	1.30438	1.57773	0.228802	-2.12783	0.108774	down	no
68431	u	chr13	+	151521144	151613401	MSTRG.29694.1	2	369	MSTRG.29694	.	20.6895	47.0205	24.8262	3.42657	0.312135	10.5222	6.48879	2.69795	0.108894	up	no
185034	i	chr5	+	73453998	73472553	MSTRG.80248.1	2	305	MSTRG.80248	YAF2	1.2865	13.6056	3.94724	0.895238	2.05582	0.331421	5.73938	2.52089	0.109088	up	no
155334	o	chr3	-	85593522	85649854	MSTRG.67303.2	5	984	MSTRG.67303	ENSSSCG00000040771	0.0001	0.0001	0.360034	0.404782	2.30907	0.997201	0.0970705	-3.36482	0.109393	down	no
257831	u	chrX	-	22775476	22775716	MSTRG.111348.1	1	241	MSTRG.111348	.	0.0001	6.82349	6.89465	0.0001	0.152445	0.619437	17.7702	4.15139	0.109427	up	no
24804	u	chr1	+	255478545	255492926	MSTRG.10809.1	2	240	MSTRG.10809	.	4.80163	14.001	0.0001	0.905403	0.0001	0.0001	20.7627	4.37592	0.10949	up	no
196418	o	chr6	+	53776178	53830058	MSTRG.84593.4	2	342	MSTRG.84593	GRIN2D	2.24763	0.28108	0.0001	7.74919	0.020509	10.8311	0.135951	-2.87884	0.109559	down	no
256888	u	chrX	+	13341092	13400559	MSTRG.111210.2	2	266	MSTRG.111210	.	10.1887	15.4316	11.0096	2.94449	0.556231	3.59243	5.16414	2.36853	0.109579	up	no
73432	o	chr14	+	4119175	4133296	MSTRG.32152.2	2	256	MSTRG.32152	LPL	14.7863	33.5719	33.31	7.80915	2.67959	4.78274	5.34777	2.41894	0.10964	up	no
147875	x	chr3	-	22754121	22758996	MSTRG.63784.4	2	238	MSTRG.63784	COG7	5.33623	3.56156	9.8802	1.69056	1.34155	0.0001	6.19285	2.6306	0.109974	up	no
53702	u	chr13	+	11618196	11641701	MSTRG.23703.1	2	286	MSTRG.23703	.	17.6247	24.83	2.6717	3.53771	3.06616	0.964859	5.96221	2.57585	0.110034	up	no
263326	o	chrX	+	94225802	94332819	MSTRG.114230.11	2	259	MSTRG.114230	HTR2C	6.91898	14.7446	1.81848	2.99195	0.849017	0.492449	5.41883	2.43798	0.110082	up	no
64622	u	chr13	.	119709889	119710145	MSTRG.28089.1	1	257	MSTRG.28089	.	4.60062	9.03477	0.0001	0.127656	0.0001	0.596274	18.8328	4.23517	0.110189	up	no
243788	u	chr9	+	30588669	30588915	MSTRG.105585.1	1	247	MSTRG.105585	.	5.39491	7.30404	0.0001	0.461343	0.355628	0.0001	15.5422	3.95811	0.110515	up	no
48108	u	chr12	+	36234550	36294204	MSTRG.21393.1	2	256	MSTRG.21393	.	0.7991	0.0001	1.95541	1.11785	4.77574	11.6352	0.157147	-2.66981	0.110537	down	no
168485	i	chr4	+	83370192	83374205	MSTRG.73489.1	2	255	MSTRG.73489	RCSD1	0.849249	3.17917	1.51448	9.14912	9.13963	2.24932	0.269884	-1.88959	0.110548	down	no
205540	u	chr6	.	107275849	107276666	MSTRG.88612.1	1	818	MSTRG.88612	.	0.384526	0.0001	0.187991	1.76257	0.800277	1.38948	0.144881	-2.78706	0.110567	down	no
260920	o	chrX	+	58113669	58118861	MSTRG.112873.2	2	250	MSTRG.112873	RF00026	13.0532	17.9287	0.0001	0.0001	217.531	105.54	0.0958983	-3.38235	0.110957	down	no
146273	o	chr3	-	12502130	12751657	MSTRG.63132.6	7	1076	MSTRG.63132	ENSSSCG00000036217	0.198725	2.63188	4.55996	0.08266	0.832746	0.0001	8.07266	3.01304	0.111339	up	no
120370	o	chr18	+	19582028	19633067	MSTRG.52655.6	2	284	MSTRG.52655	TNPO3	1.50462	2.41703	0.558121	9.14592	6.56216	1.18759	0.265143	-1.91516	0.111452	down	no
10274	u	chr1	+	111685290	111767110	MSTRG.4900.1	2	267	MSTRG.4900	.	4.17503	8.94475	0.078924	1.01111	0.00437	0.004779	12.9366	3.69339	0.111502	up	no
264566	i	chrX	.	106655945	106656814	MSTRG.114772.1	1	870	MSTRG.114772	ELF4	0.066122	0.482376	0.048305	1.1044	1.73984	0.412078	0.183276	-2.44791	0.111634	down	no
206908	o	chr6	-	126039270	126089716	MSTRG.89409.4	2	243	MSTRG.89409	ENSSSCG00000037233	2.26133	1.14371	1.15956	7.32346	1.01312	10.591	0.241161	-2.05193	0.111636	down	no
107062	x	chr16	-	50841335	50990902	MSTRG.46749.4	6	1483	MSTRG.46749	STC2	0.0001	0.521478	0.0001	2.2681	1.44288	0.059385	0.138363	-2.85347	0.111941	down	no
104271	u	chr16	+	27614818	27616650	MSTRG.45873.5	2	1030	MSTRG.45873	.	1.45161	0.0001	2.87754	0.0001	0.0001	0.283526	15.2585	3.93155	0.112005	up	no
135377	i	chr2	-	78872742	78875925	MSTRG.59214.1	2	2383	MSTRG.59214	MAML1	0.0001	0.0001	0.115968	0.128954	0.553338	0.641405	0.0877603	-3.51029	0.112217	down	no
8864	i	chr1	.	98262709	98263809	MSTRG.4315.1	1	1101	MSTRG.4315	CTIF	0.317784	0.0001	0.0001	0.946582	0.71804	1.19874	0.111053	-3.17068	0.112325	down	no
265487	u	chrX	+	113545375	113545633	MSTRG.115341.1	1	259	MSTRG.115341	.	2.40431	1.0974	0.491703	8.1584	0.0001	16.6383	0.161046	-2.63446	0.112327	down	no
233301	u	chr8	+	71552065	71552328	MSTRG.101295.1	1	264	MSTRG.101295	.	4.57669	11.433	7.52015	0.0001	1.52954	2.23297	6.25362	2.64469	0.112454	up	no
20388	u	chr1	.	211097614	211097911	MSTRG.8981.1	1	298	MSTRG.8981	.	11.2473	61.8682	3.37288	6.1116	1.46486	3.44406	6.94054	2.79505	0.112557	up	no
42120	i	chr11	-	78423381	78423626	MSTRG.18727.1	1	246	MSTRG.18727	MCF2L	0.724083	2.78562	5.1704	34.343	7.36143	3.63763	0.191436	-2.38507	0.112585	down	no
200822	o	chr6	+	74950821	74969762	MSTRG.86732.4	2	221	MSTRG.86732	FBLIM1	25.6267	12.7574	6.23747	0.0001	0.084632	4.99588	8.78272	3.13467	0.112589	up	no
33320	x	chr10	+	53122639	53191925	MSTRG.14592.1	2	906	MSTRG.14592	MLLT10	0.590685	0.0001	0.663606	2.36895	2.11286	2.14	0.189433	-2.40024	0.11287	down	no
65709	u	chr13	.	129023756	129023997	MSTRG.28610.1	1	242	MSTRG.28610	.	1.97724	15.7017	9.29346	2.9102	1.15518	1.45807	4.88325	2.28784	0.11305	up	no
254573	o	chr9	+	130428603	130480828	MSTRG.110120.1	2	246	MSTRG.110120	ANGEL2	0.77651	1.53519	2.4348	4.97448	6.14611	7.10656	0.260409	-1.94115	0.113407	down	no
204196	x	chr6	+	95611108	95684193	MSTRG.87902.3	2	247	MSTRG.87902	ENSSSCG00000003667	0.715696	66.4035	4.20526	1.0583	1.80607	5.32808	8.70612	3.12203	0.113427	up	no
242152	u	chr9	-	13976821	13977064	MSTRG.104813.1	1	244	MSTRG.104813	.	1.94587	12.6631	24.365	5.37799	0.643347	1.00174	5.54942	2.47234	0.113641	up	no
248202	u	chr9	+	69464499	69486046	MSTRG.107666.1	2	276	MSTRG.107666	.	8.16958	5.95719	2.30761	0.984526	0.0001	1.23495	7.4043	2.88836	0.113658	up	no
174326	i	chr4	+	122303911	122305402	MSTRG.75617.1	2	647	MSTRG.75617	ENSSSCG00000039854	0.0001	0.0001	0.483225	0.437772	1.41547	3.54402	0.0895685	-3.48086	0.113848	down	no
116785	u	chr17	+	57277107	57298342	MSTRG.51150.4	2	275	MSTRG.51150	.	1.97959	25.4521	4.36782	2.4258	1.20039	1.96334	5.68911	2.5082	0.113918	up	no
148359	x	chr3	+	26009780	26017313	MSTRG.63963.3	2	222	MSTRG.63963	ENSSSCG00000036042	16.8881	12.0642	0.0001	2.30027	0.375182	0.0001	10.8211	3.43578	0.113979	up	no
255163	o	chr9	+	133575795	133686539	MSTRG.110218.1	3	264	MSTRG.110218	ENSSSCG00000033930	0.594832	41.4427	3.75259	0.693391	4.28974	0.09647	9.01452	3.17225	0.113996	up	no
847	x	chr1	-	8396705	8445152	MSTRG.496.1	2	245	MSTRG.496	EZR	0.0001	3.0592	0.0001	0.0001	17.7	13.9975	0.0965185	-3.37305	0.114107	down	no
46554	x	chr12	-	23882581	23915699	MSTRG.21183.2	3	952	MSTRG.21183	NPEPPS	0.271415	0.079655	0.334644	0.457707	1.89441	1.25306	0.190203	-2.39439	0.114255	down	no
109156	u	chr16	+	72627736	72669811	MSTRG.47601.1	2	252	MSTRG.47601	.	0.798969	5.83706	13.2768	2.3078	0.786607	0.0001	6.43489	2.68592	0.114351	up	no
114493	u	chr17	+	40600357	40603171	MSTRG.50022.1	2	535	MSTRG.50022	.	3.20085	48.3939	1.81431	3.45065	1.83717	1.95253	7.37658	2.88295	0.114374	up	no
82447	i	chr14	.	75154060	75154289	MSTRG.35836.1	1	230	MSTRG.35836	ASCC1	2.11345	19.1279	14.5402	0.0001	3.51564	0.0001	10.1772	3.34727	0.114462	up	no
122015	o	chr18	-	38152930	38207427	MSTRG.53388.2	2	229	MSTRG.53388	SEPT7	6.72323	15.5008	11.8243	4.3408	2.16845	0.548465	4.82426	2.27031	0.114483	up	no
233581	u	chr8	+	73137474	73138142	MSTRG.101371.1	2	476	MSTRG.101371	.	134.182	403.274	334.145	1554.93	1156.63	325.685	0.286971	-1.80102	0.114508	down	no
101556	o	chr15	+	132542173	132619601	MSTRG.44359.1	2	272	MSTRG.44359	DIS3L2	3.53966	9.84557	3.44254	1.65154	0.0001	0.0001	10.1879	3.34878	0.114608	up	no
189958	o	chr6	+	12210959	12244564	MSTRG.82113.4	2	255	MSTRG.82113	CFDP1	0.0001	3.63109	0.0001	1.51504	27.4788	0.685135	0.122352	-3.03089	0.114703	down	no
263314	o	chrX	+	94180636	94221034	MSTRG.114230.3	3	208	MSTRG.114230	HTR2C	1.49402	3.99241	1.66038	16.4816	4.9553	4.56871	0.274818	-1.86345	0.114771	down	no
35251	u	chr11	-	1270934	1271508	MSTRG.15366.1	1	575	MSTRG.15366	.	0.27691	1.3533	0.795667	4.58659	0.91427	3.81422	0.260425	-1.94106	0.11479	down	no
118300	u	chr18	+	5850537	5852141	MSTRG.51792.1	3	517	MSTRG.51792	.	0.0001	7.5351	2.86869	0.684895	0.0001	0.0001	15.186	3.92467	0.114902	up	no
189360	i	chr6	-	7274937	7275424	MSTRG.81876.1	1	488	MSTRG.81876	ENSSSCG00000032060	1.02514	0.844587	1.07191	4.75127	2.6156	3.11936	0.280524	-1.8338	0.114987	down	no
159097	o	chr3	-	117188900	117234384	MSTRG.68773.1	2	289	MSTRG.68773	TDRD15	3.79066	7.72734	2.60486	0.0001	0.0001	1.286	10.9803	3.45684	0.11507	up	no
99442	o	chr15	+	109799410	109845325	MSTRG.43221.1	2	281	MSTRG.43221	ADAM23	71.2923	38.5858	5.83675	0.0001	2.7908	9.78816	9.199	3.20148	0.115165	up	no
260857	x	chrX	-	57457062	57510363	MSTRG.112896.1	2	259	MSTRG.112896	ENSSSCG00000027115	13.6332	5.61451	2.92408	2.65015	0.0001	0.0001	8.36561	3.06447	0.115166	up	no
184577	i	chr5	.	69543248	69543477	MSTRG.79908.1	1	230	MSTRG.79908	ADA2	0.0001	0.0001	0.766874	7.13398	0.0001	6.81269	0.0550001	-4.18442	0.115187	down	no
92281	i	chr15	+	37890576	37895142	MSTRG.40313.1	2	257	MSTRG.40313	XKR5	0.896615	1.00161	0.301818	6.21939	4.00792	1.10784	0.19409	-2.3652	0.115227	down	no
185036	o	chr5	-	73454169	73490244	MSTRG.80249.1	2	287	MSTRG.80249	YAF2	46.8008	199.709	43.0745	21.6722	17.2541	19.3995	4.96494	2.31178	0.115295	up	no
97704	i	chr15	.	93838800	93839064	MSTRG.42639.1	1	265	MSTRG.42639	COL5A2	3.78336	13.9223	2.00037	0.908707	0.0001	1.9002	7.01531	2.81051	0.115327	up	no
253520	o	chr9	+	121836965	122202755	MSTRG.109619.1	2	217	MSTRG.109619	LHX4	1.09993	5.1367	12.7615	0.912161	1.52683	0.835177	5.80244	2.53666	0.115334	up	no
141872	j	chr2	+	136652779	136667182	MSTRG.61406.1	6	1764	MSTRG.61406	UBE2B	1.29512	0.675742	2.6067	0.143454	0.31277	0.506911	4.75278	2.24877	0.115498	up	no
260922	u	chrX	+	58118614	58122555	MSTRG.112873.3	2	238	MSTRG.112873	.	18.2548	38.2903	1.00172	3.03109	0.098233	4.30921	7.73632	2.95165	0.115503	up	no
229271	u	chr8	.	28447281	28447515	MSTRG.99492.1	1	235	MSTRG.99492	.	0.0001	0.0001	0.913133	5.09564	5.82001	0.360939	0.0809937	-3.62605	0.115532	down	no
166549	i	chr4	-	64960827	64979556	MSTRG.72453.1	2	270	MSTRG.72453	NCOA2	9.27022	8.52045	0.604269	2.4276	0.147543	0.37698	6.23109	2.63949	0.115772	up	no
147596	u	chr3	-	20391916	20392167	MSTRG.63607.1	1	252	MSTRG.63607	.	5.91074	4.42327	0.859114	0.236076	0.198805	0.998549	7.80863	2.96507	0.115915	up	no
165652	x	chr4	-	55454292	55520901	MSTRG.71874.1	2	285	MSTRG.71874	PAG1	1.01365	1.56802	0.262218	3.00589	5.92926	3.47589	0.229142	-2.12569	0.115924	down	no
250466	i	chr9	.	92682230	92683636	MSTRG.108785.1	1	1407	MSTRG.108785	RUNDC3B	1.37419	2.74038	0.0001	0.0001	0.0001	0.26043	15.7874	3.9807	0.115949	up	no
250926	u	chr9	-	98637205	98691969	MSTRG.108617.2	2	273	MSTRG.108617	.	13.4986	15.3229	1.29152	1.69125	0.0001	2.55523	7.09111	2.82601	0.116151	up	no
116847	i	chr17	-	57878293	57878545	MSTRG.51185.1	1	253	MSTRG.51185	CTCFL	0.0001	4.62233	0.0001	1.01059	16.2337	16.5447	0.136806	-2.8698	0.116217	down	no
101315	j	chr15	+	130940111	131029072	MSTRG.44284.6	3	679	MSTRG.44284	FBXO36	0.243671	0.0001	0.0001	0.0001	2.52232	1.32482	0.0633885	-3.97963	0.116402	down	no
56700	o	chr13	+	33766743	33779095	MSTRG.24887.2	2	249	MSTRG.24887	RAD54L2	11.8638	11.7101	4.56966	2.2297	1.26399	2.72191	4.52789	2.17884	0.116473	up	no
136065	i	chr2	-	82055300	82056081	MSTRG.59424.1	1	782	MSTRG.59424	SFXN1	1.24058	4.6859	1.83047	6.67269	21.1916	4.68357	0.238324	-2.069	0.116597	down	no
201165	u	chr6	-	77502354	77510890	MSTRG.86572.1	2	687	MSTRG.86572	.	1.28054	2.46372	6.52512	1.32918	0.097718	0.657246	4.92739	2.30082	0.116704	up	no
59076	u	chr13	.	57466017	57466275	MSTRG.25657.1	1	259	MSTRG.25657	.	24.2017	11.5222	3.72219	3.11186	3.28706	1.38202	5.06959	2.34187	0.116785	up	no
8406	i	chr1	.	92328403	92328664	MSTRG.4031.1	1	262	MSTRG.4031	SLC17A5	4.72141	4.50707	6.42223	0.910765	0.0001	1.35325	6.91252	2.78921	0.116814	up	no
110365	x	chr17	-	7297186	7357750	MSTRG.48268.9	2	276	MSTRG.48268	TRIML2	4.21926	5.52516	0.0001	0.0001	0.41075	0.0001	23.7122	4.56756	0.116941	up	no
116480	x	chr17	+	54589279	54646863	MSTRG.51000.5	2	254	MSTRG.51000	ZNF217	24.005	23.6791	3.2691	4.8761	1.5727	2.76788	5.52837	2.46685	0.11697	up	no
142461	x	chr2	+	141056489	141075803	MSTRG.61520.2	2	249	MSTRG.61520	SIL1	1.01858	12.0599	4.92916	0.808874	0.192318	1.62207	6.86462	2.77918	0.117108	up	no
24829	o	chr1	+	255643971	255890526	MSTRG.10819.3	4	3206	MSTRG.10819	ENSSSCG00000040472	1.34546	0.416573	0.65259	0.308303	0.101051	0.120604	4.55624	2.18785	0.117187	up	no
136034	x	chr2	+	81837515	81924505	MSTRG.59350.2	2	266	MSTRG.59350	HRH2	4.79553	0.0001	0.0001	10.0598	18.7571	9.32203	0.125744	-2.99144	0.117305	down	no
118245	o	chr18	-	5422956	5485611	MSTRG.52002.1	2	266	MSTRG.52002	GALNTL5	1.31343	1.19941	1.78029	4.90106	4.92146	5.75271	0.275639	-1.85915	0.117503	down	no
44585	o	chr12	-	14867635	14879538	MSTRG.19720.3	4	919	MSTRG.19720	RF00407	0.276384	0.747806	0.171232	1.26192	2.59857	0.576717	0.269409	-1.89213	0.117531	down	no
119326	i	chr18	-	11164265	11171454	MSTRG.52215.1	2	278	MSTRG.52215	TRIM24	4.52339	84.6167	6.35039	4.56355	5.88909	3.08213	7.05519	2.81869	0.117573	up	no
81416	i	chr14	+	66711595	66711815	MSTRG.35607.1	1	221	MSTRG.35607	JMJD1C	4.01044	6.80415	5.49597	1.05301	0.422403	1.2512	5.98199	2.58063	0.117646	up	no
26465	u	chr1	.	269779589	269779840	MSTRG.11541.1	1	252	MSTRG.11541	.	0.0001	3.44657	0.0001	5.0114	9.42736	5.18572	0.175636	-2.50934	0.1177	down	no
209025	i	chr6	+	150602377	150604454	MSTRG.90337.1	1	2078	MSTRG.90337	PATJ	0.138812	0.856947	0.370776	1.82636	2.07082	1.50048	0.253171	-1.98181	0.11789	down	no
249957	u	chr9	+	88669563	88675237	MSTRG.108290.1	2	238	MSTRG.108290	.	6.11663	68.3669	6.13296	5.38797	1.70693	4.85708	6.74503	2.75382	0.117914	up	no
77714	u	chr14	-	40405432	40405677	MSTRG.33884.1	1	246	MSTRG.33884	.	2.03946	2.68387	0.582398	6.1952	7.06952	4.75478	0.294444	-1.76394	0.118009	down	no
87670	u	chr14	-	122623115	122624355	MSTRG.38031.1	1	1241	MSTRG.38031	.	0.699123	0.045717	0.486417	0.828516	2.89102	1.8584	0.220737	-2.1796	0.118022	down	no
182544	i	chr5	-	53972072	53973203	MSTRG.79169.1	2	816	MSTRG.79169	PLEKHA5	0.373515	0.284284	0.234725	0.928284	1.654	1.42356	0.222805	-2.16614	0.118128	down	no
71818	i	chr13	+	197258949	197264032	MSTRG.31331.1	2	766	MSTRG.31331	ITSN1	0.368356	1.08108	0.373042	1.2372	2.8699	1.98488	0.299161	-1.74101	0.118233	down	no
186532	x	chr5	+	85215497	85238931	MSTRG.80745.1	3	258	MSTRG.80745	APAF1	3.57665	52.7235	4.8824	2.76855	3.54706	2.97986	6.58197	2.71852	0.118377	up	no
130090	u	chr2	-	44275475	44282033	MSTRG.56818.3	2	244	MSTRG.56818	.	12.0135	16.1085	0.0001	1.79276	1.5016	0.220163	8.00167	3.0003	0.118509	up	no
147246	o	chr3	+	18352853	18394134	MSTRG.63335.1	2	252	MSTRG.63335	SULT1A3	0.684117	9.48576	1.00984	80.2604	0.0001	10.594	0.123051	-3.02267	0.118546	down	no
125474	u	chr2	-	6752976	6758725	MSTRG.54982.6	5	3168	MSTRG.54982	.	0.0001	0.0001	1281	0.0001	11.6009	0.0001	110.42	6.78686	0.118782	up	no
99155	x	chr15	-	107106841	107145478	MSTRG.43135.8	4	6056	MSTRG.43135	CD28	0.0001	0.151913	0.12018	0.031521	0.757481	0.967818	0.154935	-2.69026	0.119055	down	no
153919	u	chr3	+	72104350	72107826	MSTRG.66643.1	2	240	MSTRG.66643	.	0.725064	0.332573	0.0001	0.0001	5.64727	5.54158	0.0945341	-3.40302	0.11914	down	no
144549	x	chr3	+	4087010	4089285	MSTRG.62371.4	3	517	MSTRG.62371	ACTB	0.0001	4.20557	25.839	0.848924	1.56636	0.0001	12.4389	3.63679	0.11922	up	no
219024	x	chr7	+	53521146	53526388	MSTRG.94651.1	3	232	MSTRG.94651	HDDC3	2.19226	2.8301	0.0001	22.6423	5.12196	0.476449	0.177845	-2.49131	0.119474	down	no
178224	i	chr5	-	16946320	16961892	MSTRG.77317.2	2	274	MSTRG.77317	SLC4A8	13.8974	20.0967	2.69859	3.96912	0.613265	2.20126	5.40899	2.43536	0.119605	up	no
64032	u	chr13	+	113159323	113183827	MSTRG.27923.1	2	303	MSTRG.27923	.	2.91338	20.7238	7.27797	2.83155	1.48207	1.81189	5.04695	2.33541	0.119775	up	no
31504	u	chr10	-	38823822	38825083	MSTRG.13879.1	1	1262	MSTRG.13879	.	1.36032	4.67909	0.787702	0.109185	0.944814	0.050633	6.18044	2.62771	0.119898	up	no
11541	i	chr1	-	122161042	122161378	MSTRG.5344.1	1	337	MSTRG.5344	FAM227B	5.42154	9.9517	3.52293	2.09436	1.4103	0.703902	4.48993	2.16669	0.12002	up	no
121897	i	chr18	+	37550071	37550316	MSTRG.53406.1	1	246	MSTRG.53406	AOAH	1.78223	1.43012	0.087144	8.21611	5.2122	2.14523	0.211865	-2.23878	0.120069	down	no
32754	o	chr10	-	48617056	48704146	MSTRG.14436.1	2	265	MSTRG.14436	ENSSSCG00000011068	0.0001	3.0678	1.08831	3.38906	10.537	5.01971	0.219374	-2.18853	0.120116	down	no
58233	i	chr13	+	47527855	47529354	MSTRG.25386.1	1	1500	MSTRG.25386	ENSSSCG00000036148	0.905962	1.16695	0.81021	4.30722	3.23498	4.07079	0.248267	-2.01004	0.120262	down	no
101156	u	chr15	.	129033014	129033254	MSTRG.44124.1	1	241	MSTRG.44124	.	0.179875	5.05906	0.0001	9.7497	21.1926	0.488041	0.166687	-2.58479	0.120489	down	no
33185	u	chr10	+	52197133	52208276	MSTRG.14546.2	2	253	MSTRG.14546	.	0.487928	3.55563	0.0001	0.0001	22.2224	9.38308	0.127941	-2.96645	0.120502	down	no
128347	x	chr2	+	26305236	26345401	MSTRG.56111.2	2	243	MSTRG.56111	EHF	3.93374	3.27322	1.5122	14.4491	7.42141	9.78164	0.275469	-1.86004	0.12077	down	no
21478	i	chr1	+	225160232	225172817	MSTRG.9425.1	2	205	MSTRG.9425	ABHD17B	2.56821	0.0001	0.0001	1.0388	8.55743	11.1883	0.123574	-3.01656	0.120824	down	no
223812	u	chr7	.	92227433	92227909	MSTRG.96656.1	1	477	MSTRG.96656	.	0.117153	1.27044	1.02121	3.69022	5.92015	0.665643	0.23441	-2.09289	0.120979	down	no
59866	o	chr13	+	67415942	67418926	MSTRG.25985.3	2	231	MSTRG.25985	ATG7	0.0001	1.02205	0.435077	2.07721	4.05596	3.99134	0.143931	-2.79655	0.121056	down	no
24059	u	chr1	+	249998742	250003298	MSTRG.10505.1	3	1595	MSTRG.10505	.	1.9705	1.70556	0.0995	0.0001	0.0001	0.38406	9.82555	3.29654	0.121086	up	no
238981	i	chr8	-	130567838	130568079	MSTRG.103435.1	1	242	MSTRG.103435	HERC5	2.4968	8.12609	5.9676	0.0001	0.0001	1.638	10.1273	3.34018	0.121136	up	no
184102	i	chr5	-	66056491	66057404	MSTRG.79810.1	1	914	MSTRG.79810	TIGAR	0.90519	1.26975	1.10004	2.24819	5.22659	5.50189	0.252374	-1.98636	0.121416	down	no
25018	u	chr1	-	259053412	259058979	MSTRG.10942.1	2	255	MSTRG.10942	.	25.1179	37.3413	7.228	7.13018	1.69409	3.57951	5.61822	2.49011	0.121435	up	no
62335	u	chr13	.	91236323	91236573	MSTRG.27106.1	1	251	MSTRG.27106	.	1.78929	2.57944	1.44728	3.84105	14.6358	2.72597	0.274303	-1.86616	0.121488	down	no
150479	o	chr3	+	41302892	41318505	MSTRG.64859.4	2	216	MSTRG.64859	TMEM8A	15.0931	29.9858	4.43597	5.05551	0.151225	3.21046	5.88259	2.55645	0.121537	up	no
47256	i	chr12	+	27456840	27457088	MSTRG.20866.1	1	249	MSTRG.20866	MBTD1	0.80612	0.0001	1.6865	0.845882	8.99032	6.59489	0.151708	-2.72063	0.121539	down	no
118246	i	chr18	+	5422964	5427808	MSTRG.52000.2	2	259	MSTRG.52000	GALNTL5	20.5473	12.2933	0.300085	3.73651	0.0001	0.375254	8.05976	3.01074	0.121614	up	no
125473	u	chr2	-	6751391	6757188	MSTRG.54982.5	3	4916	MSTRG.54982	.	0.0001	0.0001	22.3598	0.556227	0.0001	0.0001	40.1849	5.32858	0.121663	up	no
194401	x	chr6	+	46348066	46411323	MSTRG.84226.3	5	1413	MSTRG.84226	ZNF569	1.11852	1.4039	0.020893	0.225097	0.027478	0.030356	8.98916	3.16819	0.122052	up	no
233448	u	chr8	+	72267836	72268421	MSTRG.101333.1	1	586	MSTRG.101333	.	0.0001	0.0001	0.638928	0.692355	2.43598	3.14338	0.101906	-3.29468	0.122074	down	no
3222	i	chr1	+	31324421	31324681	MSTRG.1574.1	1	261	MSTRG.1574	MOXD1	0.0001	0.0001	0.548927	5.70927	0.0001	5.11559	0.0507278	-4.30108	0.122086	down	no
220342	u	chr7	-	62014321	62201343	MSTRG.95173.2	5	873	MSTRG.95173	.	1.59522	1.22788	0.528501	0.095287	0.0001	0.2732	9.09312	3.18477	0.122171	up	no
189723	u	chr6	+	10660065	10660314	MSTRG.82033.1	1	250	MSTRG.82033	.	0.925353	0.853982	1.01117	6.07552	2.01242	4.91281	0.214642	-2.22	0.12223	down	no
118008	i	chr18	-	3292330	3292582	MSTRG.51696.1	1	253	MSTRG.51696	DPP6	10.5599	8.16686	0.49833	0.563002	0.262706	2.26524	6.21982	2.63687	0.122274	up	no
242854	o	chr9	+	21689358	21774956	MSTRG.105129.7	3	837	MSTRG.105129	ENSSSCG00000038831	0.435756	0.0001	0.0001	1.09324	0.839734	1.83876	0.115585	-3.11297	0.122359	down	no
85682	i	chr14	+	106944441	106945143	MSTRG.37157.1	1	703	MSTRG.37157	SORBS1	0.523121	0.0001	1.50448	2.03845	7.44097	2.92549	0.16346	-2.61299	0.122467	down	no
257528	o	chrX	-	20046936	20103476	MSTRG.111421.1	2	282	MSTRG.111421	KLHL15	29.5048	109.816	30.5301	3.12931	4.42384	22.6636	5.62108	2.49085	0.122564	up	no
215715	i	chr7	-	29162795	29163143	MSTRG.93174.1	1	349	MSTRG.93174	DST	9.7032	61.2893	0.0001	2.87152	3.0892	0.43423	11.1014	3.47266	0.122767	up	no
43542	i	chr12	-	6234483	6234726	MSTRG.19210.1	1	244	MSTRG.19210	KCTD2	1.39268	4.34603	17.3881	1.24687	2.55012	0.0001	6.09067	2.6066	0.122929	up	no
46888	x	chr12	+	25586806	25600810	MSTRG.20692.5	2	255	MSTRG.20692	PHB	0.053981	21.4988	39.5015	0.061755	5.38499	0.017371	11.1737	3.48203	0.123018	up	no
16572	o	chr1	+	169334213	169381112	MSTRG.7568.2	3	252	MSTRG.7568	NR2E3	0.850837	4.24624	9.14569	0.991607	0.785061	0.703218	5.74331	2.52188	0.123287	up	no
124072	x	chr18	+	54858915	54928075	MSTRG.54275.1	2	238	MSTRG.54275	POU6F2	8.13442	25.622	6.30467	2.56786	1.22469	4.18656	5.02075	2.3279	0.123381	up	no
7667	u	chr1	-	80919369	80974176	MSTRG.3617.1	2	255	MSTRG.3617	.	10.7647	9.58163	0.0001	0.825648	0.0001	1.14267	10.3364	3.36967	0.123468	up	no
222866	x	chr7	+	80504207	80525526	MSTRG.96308.1	2	292	MSTRG.96308	ENSSSCG00000037092	1.45872	3.60918	1.1592	9.37569	1.33959	12.7683	0.265169	-1.91502	0.12371	down	no
181792	i	chr5	+	46102297	46109686	MSTRG.78833.2	2	236	MSTRG.78833	PPFIBP1	0.826351	0.0001	0.0001	0.0001	6.55036	6.09686	0.0653538	-3.93558	0.123752	down	no
135326	o	chr2	+	78480105	78540612	MSTRG.59119.1	2	223	MSTRG.59119	RASGEF1C	1.60591	2.98188	0.467715	2.09037	11.9579	4.55789	0.271711	-1.87985	0.124001	down	no
190817	u	chr6	+	17603055	17603299	MSTRG.82367.1	1	245	MSTRG.82367	.	46.338	11.9315	22.5853	6.92797	5.4584	3.68594	5.03068	2.33075	0.124056	up	no
185320	x	chr5	-	76312866	76363588	MSTRG.80393.2	2	1851	MSTRG.80393	ANO6	0.0001	0.51239	0.043861	0.389579	0.736012	1.42281	0.218314	-2.19553	0.124164	down	no
84369	u	chr14	-	93001561	93001830	MSTRG.36698.1	1	270	MSTRG.36698	.	4.28628	8.86655	19.4346	1.69141	3.43271	0.0001	6.35949	2.66891	0.124197	up	no
228518	u	chr8	-	15992765	15993017	MSTRG.99086.1	1	253	MSTRG.99086	.	0.0001	0.0001	1.92159	0.0001	19.5921	5.648	0.0761401	-3.7152	0.124224	down	no
63403	x	chr13	+	104940761	104956646	MSTRG.27632.1	2	252	MSTRG.27632	ENSSSCG00000033350	9.44821	22.3801	2.01116	3.38246	1.47779	1.77233	5.10201	2.35107	0.124397	up	no
54175	u	chr13	+	18112662	18112901	MSTRG.23959.1	1	240	MSTRG.23959	.	2.91139	7.356	7.41023	1.3205	1.05347	1.25228	4.87489	2.28537	0.124592	up	no
92997	o	chr15	+	46074599	46143305	MSTRG.40635.1	3	253	MSTRG.40635	HELT	7.80728	9.28087	0.880518	2.18223	0.376029	0.165692	6.59655	2.72171	0.124732	up	no
94361	i	chr15	+	60159596	60162507	MSTRG.41324.1	2	1245	MSTRG.41324	FMNL2	0.0001	0.043113	0.791831	0.473127	2.81708	2.37254	0.147463	-2.76158	0.124789	down	no
215489	o	chr7	+	27195641	27250148	MSTRG.92946.5	2	318	MSTRG.92946	GCLC	1.11104	0.0001	0.0001	11.0188	0.0001	3.07659	0.0788369	-3.66498	0.125103	down	no
125134	x	chr2	+	5322571	5375933	MSTRG.54838.2	2	242	MSTRG.54838	KDM2A	3.01607	4.86253	45.1854	4.74535	2.09375	3.10981	5.33365	2.41512	0.125129	up	no
256012	i	chrX	.	6115156	6115935	MSTRG.110704.1	1	780	MSTRG.110704	ENSSSCG00000012102	0.579208	0.0001	0.417564	0.577637	3.28769	1.52713	0.184864	-2.43546	0.125225	down	no
154422	i	chr3	+	76719702	76720459	MSTRG.66900.1	1	758	MSTRG.66900	ACTR2	0.269686	0.0001	0.743861	1.6649	1.91143	1.99104	0.182069	-2.45744	0.125246	down	no
159379	u	chr3	+	120344755	120347802	MSTRG.68844.2	2	277	MSTRG.68844	.	1.07227	5.73443	1.94015	22.6574	1.96664	11.8497	0.239812	-2.06002	0.125318	down	no
77684	u	chr14	+	40260243	40260909	MSTRG.34178.1	1	667	MSTRG.34178	.	1.54626	1.6624	2.71552	5.10231	12.4584	7.49884	0.236404	-2.08067	0.125421	down	no
6579	i	chr1	+	71530416	71530665	MSTRG.3168.1	1	250	MSTRG.3168	PREP	5.79613	0.0001	0.269984	4.28248	40.8821	1.32094	0.130497	-2.93791	0.125442	down	no
229934	x	chr8	-	33094943	33097272	MSTRG.99681.1	2	277	MSTRG.99681	SLC30A9	0.097903	15.8429	7.90799	2.78169	0.57801	0.042447	7.00991	2.8094	0.125707	up	no
35482	x	chr11	+	2781133	2787818	MSTRG.15575.2	2	461	MSTRG.15575	MIPEP	35.4393	36.7588	25.0152	0.687629	14.8234	0.765856	5.97248	2.57833	0.125738	up	no
84377	u	chr14	+	93286796	93287063	MSTRG.36711.1	1	268	MSTRG.36711	.	4.95608	8.85488	0.0001	0.571276	0.460695	0.0001	13.3819	3.74221	0.125823	up	no
79927	u	chr14	-	54536566	54538863	MSTRG.34834.1	1	2298	MSTRG.34834	.	0.096645	0.407604	0.05902	0.4381	1.00721	0.458307	0.295894	-1.75685	0.125898	down	no
178151	o	chr5	+	16306486	16343495	MSTRG.77392.3	2	259	MSTRG.77392	LARP4	83.6456	1.08123	0.0001	1.74706	0.0001	3.78224	15.323	3.93762	0.126082	up	no
17882	u	chr1	.	182978882	182979085	MSTRG.7871.1	1	204	MSTRG.7871	.	28.7805	49.5894	13.936	0.931692	9.00145	5.80855	5.86379	2.55183	0.126299	up	no
238221	i	chr8	-	121955529	121963953	MSTRG.103184.1	2	265	MSTRG.103184	RAP1GDS1	3.23152	4.43443	7.63325	0.198083	0.0001	1.88135	7.35705	2.87913	0.126307	up	no
13263	u	chr1	+	133522425	133530748	MSTRG.5892.1	2	258	MSTRG.5892	.	73.2069	64.9189	5.93542	9.55801	9.62029	7.15076	5.47157	2.45195	0.126326	up	no
114214	u	chr17	+	39310827	39328174	MSTRG.50279.2	2	237	MSTRG.50279	.	0.0001	1.36048	0.0001	0.677607	5.83196	4.74759	0.120872	-3.04845	0.126351	down	no
259986	o	chrX	+	45796567	45840557	MSTRG.112434.1	3	764	MSTRG.112434	ENSSSCG00000034056	0.420922	0.0001	0.985366	0.836799	2.75594	3.97612	0.185812	-2.42808	0.126374	down	no
29831	u	chr10	+	24264310	24306024	MSTRG.13170.1	2	543	MSTRG.13170	.	0.461633	0.0001	0.31955	0.686361	2.67318	2.11869	0.142616	-2.80979	0.126557	down	no
192732	u	chr6	-	34038894	34040063	MSTRG.83217.3	2	283	MSTRG.83217	.	20.2259	17.0761	7.68209	3.81369	2.17028	3.34718	4.82085	2.26929	0.126593	up	no
33134	o	chr10	-	51862245	51892446	MSTRG.14526.1	2	206	MSTRG.14526	ENSSSCG00000011077	8.68614	33.7731	15.2715	0.0001	0.0001	5.82202	9.91559	3.3097	0.126606	up	no
107544	i	chr16	.	55592983	55594266	MSTRG.47077.1	1	1284	MSTRG.47077	WWC1	0.0001	0.221361	0.578485	0.136272	2.25836	2.29425	0.170605	-2.55127	0.126667	down	no
46851	u	chr12	.	25364296	25364551	MSTRG.20672.1	1	256	MSTRG.20672	.	1.7399	0.864747	3.0706	5.03818	7.45614	8.12201	0.275279	-1.86103	0.126697	down	no
189856	u	chr6	+	11303131	11303388	MSTRG.82081.1	1	258	MSTRG.82081	.	8.85183	13.6403	0.281357	1.4454	1.65573	1.00382	5.54782	2.47192	0.126728	up	no
111872	o	chr17	+	22610119	22642262	MSTRG.49042.1	2	209	MSTRG.49042	ENSSSCG00000030112	0.602321	6.93544	18.3767	3.45343	1.23932	0.264978	5.2271	2.38601	0.126891	up	no
101474	u	chr15	-	132153985	132154266	MSTRG.44270.1	1	282	MSTRG.44270	.	4.73626	16.7527	1.49028	0.485865	1.03751	2.77421	5.34699	2.41873	0.126903	up	no
76484	u	chr14	+	30890044	30894865	MSTRG.33437.13	5	873	MSTRG.33437	.	0.783249	1.57892	0.868755	3.22136	2.67529	6.02004	0.271126	-1.88296	0.126946	down	no
168444	x	chr4	-	83139722	83184569	MSTRG.73475.9	3	259	MSTRG.73475	ADCY10	0.271061	0.86407	0.447757	4.53547	3.67178	0.42101	0.183454	-2.44651	0.127033	down	no
41518	o	chr11	+	71038879	71113849	MSTRG.18371.1	2	207	MSTRG.18371	ENSSSCG00000009534	0.446761	0.656933	3.83752	10.4974	7.68446	3.98669	0.222894	-2.16557	0.127065	down	no
126586	u	chr2	-	11913018	11913270	MSTRG.55472.1	1	253	MSTRG.55472	.	0.90219	10.0427	5.58482	1.65724	0.487128	0.0001	7.7081	2.94637	0.127229	up	no
169271	x	chr4	-	90000861	90008926	MSTRG.73616.2	2	265	MSTRG.73616	ENSSSCG00000006382	2.1918	3.82007	1.71438	9.54577	9.22199	6.99167	0.299939	-1.73726	0.127299	down	no
112080	i	chr17	+	25726044	25727896	MSTRG.49108.2	2	253	MSTRG.49108	PCSK2	10.8893	179.882	0.636435	0.15241	16.1474	0.262163	11.5571	3.5307	0.127302	up	no
194620	x	chr6	+	47384505	47436481	MSTRG.83950.2	2	243	MSTRG.83950	ENSSSCG00000034389	4.46294	4.35705	0.0001	0.907721	12.9932	40.141	0.163208	-2.61522	0.127358	down	no
187244	u	chr5	+	91415075	91477408	MSTRG.81036.1	2	240	MSTRG.81036	.	7.02334	6.11698	0.0001	0.332988	0.0001	0.703893	12.6718	3.66355	0.12786	up	no
188976	u	chr6	.	4064497	4065377	MSTRG.81676.1	1	881	MSTRG.81676	.	0.389677	0.260747	0.145998	1.37635	1.37995	0.833122	0.22188	-2.17215	0.127904	down	no
149237	x	chr3	+	33690802	33747192	MSTRG.64403.2	2	264	MSTRG.64403	RF00026	13.6071	1.12697	0.0001	52.7326	26.9484	18.3002	0.150377	-2.73334	0.127916	down	no
111429	i	chr17	-	17970678	18012532	MSTRG.48842.1	2	670	MSTRG.48842	PLCB4	7.03253	1.92745	0.584179	0.37314	0.961601	0.621745	4.87821	2.28635	0.128015	up	no
257497	o	chrX	+	19902682	19966803	MSTRG.111410.1	2	268	MSTRG.111410	SAT1	11.5779	16.7771	2.08998	3.04087	0.751764	2.30738	4.99098	2.31932	0.128074	up	no
78295	i	chr14	-	44077494	44077738	MSTRG.34327.1	1	245	MSTRG.34327	ASPHD2	1.14968	1.58806	0.719923	9.20486	0.530299	5.92475	0.220797	-2.17921	0.128323	down	no
174818	i	chr4	.	125113354	125113786	MSTRG.75838.1	1	433	MSTRG.75838	TGFBR3	0.0001	1.98723	0.604402	2.36952	10.8259	0.299712	0.19205	-2.38044	0.128403	down	no
247350	i	chr9	.	62375601	62375857	MSTRG.107271.1	1	257	MSTRG.107271	GUCY1A2	1.27746	12.3494	9.1103	0.75317	2.8019	0.0001	6.3955	2.67706	0.12864	up	no
197794	o	chr6	+	58279987	58316888	MSTRG.85193.1	2	843	MSTRG.85193	ENSSSCG00000003240	0.281842	0.57255	1.04861	2.06939	2.9441	1.96419	0.272728	-1.87447	0.128696	down	no
3085	u	chr1	-	29559852	29560304	MSTRG.1451.1	1	453	MSTRG.1451	.	1.10888	6.01957	0.860954	14.5831	12.0651	4.90012	0.253244	-1.9814	0.128732	down	no
172370	x	chr4	+	105602699	105700807	MSTRG.74706.2	2	248	MSTRG.74706	SYCP1	0.0001	0.302151	0.626035	0.0001	5.39257	5.02301	0.0891239	-3.48804	0.128764	down	no
70294	u	chr13	+	175487671	175529273	MSTRG.30452.2	2	263	MSTRG.30452	.	8.07153	9.76038	0.826006	1.20048	0.781322	1.62373	5.1748	2.3715	0.12887	up	no
71825	i	chr13	-	197318462	197319186	MSTRG.31334.1	1	725	MSTRG.31334	ITSN1	0.0001	0.0001	0.57791	1.78141	2.11084	1.24832	0.11246	-3.15251	0.128936	down	no
60609	x	chr13	-	73443180	73505571	MSTRG.26455.2	2	250	MSTRG.26455	ACPP	7.00568	6.43669	2.09984	1.7362	0.472346	0.51687	5.70269	2.51164	0.12896	up	no
189725	o	chr6	-	10672668	10731079	MSTRG.82035.1	2	221	MSTRG.82035	ENSSSCG00000002700	4.69015	21.4465	1.3155	3.28644	0.0001	0.614629	7.03691	2.81494	0.129004	up	no
25707	i	chr1	+	265413519	265418809	MSTRG.11280.14	2	259	MSTRG.11280	NR6A1	6.71999	18.9994	5.19744	2.54708	1.91857	2.36855	4.52384	2.17755	0.129011	up	no
74753	o	chr14	+	15889647	15976748	MSTRG.32808.1	2	412	MSTRG.32808	FBXO8	5.32205	4.59109	1.64401	0.0001	1.15682	0.0001	9.98869	3.3203	0.129098	up	no
262407	u	chrX	+	84256436	84256689	MSTRG.113847.1	1	254	MSTRG.113847	.	1.02442	0.0001	1.82733	7.4226	3.38385	5.24956	0.177618	-2.49315	0.129185	down	no
228310	x	chr8	+	12717795	12751298	MSTRG.99004.1	2	258	MSTRG.99004	FAM184B	9.87323	36.8241	2.05855	5.98191	0.736852	1.24961	6.11867	2.61322	0.129236	up	no
47093	o	chr12	+	26706408	26733251	MSTRG.20605.5	3	242	MSTRG.20605	ACSF2	7.59654	14.2143	0.0001	1.48991	0.0001	0.0001	14.6371	3.87156	0.129305	up	no
20579	o	chr1	-	215384299	215442147	MSTRG.9080.1	2	286	MSTRG.9080	KDM4C	0.364107	4.64035	5.0509	0.511144	0.0001	0.595128	9.08858	3.18405	0.129476	up	no
9092	u	chr1	+	100073888	100082948	MSTRG.4386.1	2	254	MSTRG.4386	.	5.51293	4.69759	2.16555	0.0001	0.0001	1.16863	10.5884	3.40442	0.129541	up	no
50985	i	chr12	-	51757405	51757632	MSTRG.22505.1	1	228	MSTRG.22505	RABEP1	0.483887	6.25259	26.9096	0.597635	3.93174	0.0001	7.42825	2.89302	0.129632	up	no
94216	i	chr15	+	59375764	59376907	MSTRG.41241.1	2	458	MSTRG.41241	SAP130	1.26854	0.388853	1.06943	1.74305	3.4938	4.79786	0.271739	-1.8797	0.129658	down	no
94358	i	chr15	-	60091835	60093840	MSTRG.41321.1	2	373	MSTRG.41321	FMNL2	0.0001	1.02573	0.0001	1.9615	2.93878	2.5431	0.137831	-2.85903	0.129672	down	no
95824	o	chr15	+	75934477	76018818	MSTRG.41793.1	3	276	MSTRG.41793	PPIG	3.91735	7.20667	1.48087	0.159849	0.094257	1.44632	7.41276	2.89001	0.12992	up	no
211452	x	chr6	+	168717725	168736452	MSTRG.91257.1	2	304	MSTRG.91257	ENSSSCG00000028485	33.2949	13.1966	0.0001	0.0001	1.88494	2.049	11.8178	3.56288	0.129998	up	no
227139	u	chr8	+	15341	16200	MSTRG.98156.1	2	533	MSTRG.98156	.	0.0001	4.98145	3.35252	0.0001	0.0001	0.501762	16.603	4.05337	0.130013	up	no
67347	i	chr13	-	140325630	140326275	MSTRG.29242.1	1	646	MSTRG.29242	GSK3B	0.286229	0.242808	0.137011	0.459441	1.48849	1.44431	0.196344	-2.34854	0.130038	down	no
101755	x	chr15	+	133922956	133963062	MSTRG.44464.1	2	222	MSTRG.44464	USP40	9.36752	8.09223	2.53841	0.861075	0.0001	1.9833	7.03052	2.81363	0.130186	up	no
180228	u	chr5	.	29360448	29361639	MSTRG.77956.1	1	1192	MSTRG.77956	.	1.6421	1.2011	0.118857	0.0001	0.118803	0.204461	9.16012	3.19537	0.130271	up	no
32100	u	chr10	-	43039143	43039481	MSTRG.14124.1	1	339	MSTRG.14124	.	1.38542	10.0612	12.7263	2.31879	1.55962	1.34195	4.63051	2.21117	0.130376	up	no
76400	i	chr14	-	30473914	30474177	MSTRG.33654.1	1	264	MSTRG.33654	ENSSSCG00000028005	0.835023	3.00438	2.8599	10.5756	9.3866	4.03754	0.279141	-1.84094	0.130403	down	no
200833	x	chr6	-	74995697	75004540	MSTRG.86736.3	2	246	MSTRG.86736	SPEN	5.94284	3.89425	4.67547	1.59557	0.0001	0.0001	9.09439	3.18498	0.130446	up	no
203108	i	chr6	+	88755917	88757769	MSTRG.87499.2	2	255	MSTRG.87499	HDAC1	0.425437	3.4047	1.09471	3.62156	4.41146	8.92931	0.29034	-1.78418	0.130468	down	no
188188	o	chr5	+	101782683	101833817	MSTRG.81408.1	2	328	MSTRG.81408	PAWR	6.30217	0.0001	0.0001	1.42539	17.0614	44.311	0.10036	-3.31675	0.130517	down	no
109181	i	chr16	+	72874978	72875454	MSTRG.47644.1	1	477	MSTRG.47644	SEMA5A	1.32874	20.0711	2.53567	0.0001	0.726803	2.20557	8.16223	3.02896	0.130776	up	no
102744	u	chr16	-	6389388	6394552	MSTRG.45071.1	3	4985	MSTRG.45071	.	0.43507	0.866467	0.794752	1.78447	2.84272	2.9825	0.275476	-1.86	0.130867	down	no
110631	x	chr17	+	10365406	10446565	MSTRG.48441.3	2	242	MSTRG.48441	SFRP1	5.77214	2.96024	1.09084	7.80276	2.7818	30.8386	0.237143	-2.07617	0.131107	down	no
242972	u	chr9	+	22886168	22887737	MSTRG.105161.2	2	252	MSTRG.105161	.	9.37461	12.0997	2.41373	1.52696	0.0001	2.44037	6.02103	2.59001	0.131333	up	no
131033	u	chr2	.	55231719	55232025	MSTRG.57300.1	1	307	MSTRG.57300	.	98.0815	141.213	33.0547	29.9767	15.4007	15.7204	4.45759	2.15627	0.13146	up	no
46897	u	chr12	+	25664863	25667420	MSTRG.20695.3	2	251	MSTRG.20695	.	3.63422	0.865692	0.0001	8.05288	6.28333	6.07993	0.220415	-2.18171	0.131466	down	no
190043	i	chr6	+	12612525	12630449	MSTRG.82158.6	2	240	MSTRG.82158	ZNRF1	4.26291	5.73147	8.83409	2.25487	1.0081	1.3182	4.10997	2.03913	0.131473	up	no
112217	o	chr17	+	26514569	26534405	MSTRG.49234.1	2	501	MSTRG.49234	KAT14	2.35241	18.9692	0.0001	1.25977	0.726652	0.498408	8.58075	3.1011	0.131546	up	no
246072	o	chr9	+	50327622	50362290	MSTRG.106661.1	3	260	MSTRG.106661	GRAMD1B	3.48925	0.0001	0.0001	9.5617	4.44012	7.88274	0.159448	-2.64884	0.131676	down	no
24832	o	chr1	+	255643982	255889204	MSTRG.10819.5	5	2029	MSTRG.10819	ENSSSCG00000040472	0.835539	0.563577	0.532302	0.231083	0.0001	0.057699	6.68584	2.74111	0.131711	up	no
48015	x	chr12	-	35894173	35916740	MSTRG.21366.1	2	420	MSTRG.21366	CLTC	26.341	33.9148	4.35018	8.85882	0.299762	0.917543	6.41179	2.68073	0.131754	up	no
135594	u	chr2	-	79959591	79965999	MSTRG.59186.1	2	270	MSTRG.59186	.	0.998378	1.54726	0.0001	3.81368	1.95305	7.42861	0.192927	-2.37387	0.131818	down	no
129367	i	chr2	+	37955665	37955927	MSTRG.56583.1	1	263	MSTRG.56583	NELL1	10.3959	0.0001	0.273587	4.95648	42.012	30.0301	0.138568	-2.85133	0.131906	down	no
208484	x	chr6	+	145388999	145440068	MSTRG.90026.10	3	210	MSTRG.90026	IL23R	4.70032	11.3862	2.21168	1.79144	0.470589	0.892731	5.80019	2.5361	0.132095	up	no
212435	u	chr7	+	5254552	5260794	MSTRG.91748.2	2	262	MSTRG.91748	.	7.76094	11.6035	0.299453	1.81984	0.658067	1.06937	5.54339	2.47077	0.132294	up	no
99931	u	chr15	.	114808311	114808559	MSTRG.43506.1	1	249	MSTRG.43506	.	7.66498	5.28542	0.3015	0.959632	0.390866	0.523003	7.07334	2.82239	0.132299	up	no
140836	u	chr2	+	127845255	127845541	MSTRG.61013.1	1	287	MSTRG.61013	.	8.11774	7.61749	1.89362	1.18961	0.718027	1.95353	4.56568	2.19083	0.132386	up	no
248769	i	chr9	-	74662521	74662906	MSTRG.107909.1	1	386	MSTRG.107909	PPP1R9A	0.0001	2.79118	0.979876	2.19794	8.99186	5.55168	0.225258	-2.15035	0.132421	down	no
3586	i	chr1	+	35719640	35719891	MSTRG.1746.1	1	252	MSTRG.1746	ENSSSCG00000038602	7.91794	7.28382	3.9734	0.0001	0.291581	2.68935	6.43239	2.68536	0.13274	up	no
86815	o	chr14	+	114356545	114426846	MSTRG.37875.2	3	260	MSTRG.37875	PDCD11	9.78798	8.36987	10.7775	2.83196	2.54362	1.72762	4.07356	2.02629	0.132816	up	no
255998	i	chrX	.	6006937	6007446	MSTRG.110694.1	1	510	MSTRG.110694	ENSSSCG00000012102	0.468505	0.469514	0.913306	1.2068	3.27837	3.01806	0.246737	-2.01895	0.132864	down	no
28525	u	chr10	+	13962614	13962933	MSTRG.12523.1	1	320	MSTRG.12523	.	5.5452	19.0989	4.64831	2.26304	2.62392	1.2243	4.79318	2.26098	0.132943	up	no
47214	o	chr12	-	27327080	27331750	MSTRG.20853.1	2	300	MSTRG.20853	SPAG9	1.44908	0.0001	1.17605	7.49858	2.60737	3.79852	0.188804	-2.40504	0.133315	down	no
14973	u	chr1	-	154386502	154386756	MSTRG.6714.1	1	255	MSTRG.6714	.	44.104	57.1818	33.4793	13.7954	1.14095	11.4521	5.10697	2.35247	0.133447	up	no
44265	i	chr12	+	12507706	12542128	MSTRG.19682.4	2	274	MSTRG.19682	CEP112	5.46383	12.7648	8.66656	0.499592	4.4448	0.192355	5.23585	2.38842	0.133492	up	no
159843	u	chr3	+	126370958	126371220	MSTRG.69080.1	1	263	MSTRG.69080	.	0.0001	0.0001	1.22025	3.64501	4.35207	3.49173	0.106229	-3.23475	0.133638	down	no
180792	i	chr5	-	34129542	34129795	MSTRG.78352.1	1	254	MSTRG.78352	MYRFL	6.23223	8.75717	5.0063	3.42025	0.68771	0.333939	4.50161	2.17044	0.133701	up	no
118229	x	chr18	+	5312624	5406788	MSTRG.51966.12	2	987	MSTRG.51966	GALNT11	1.24575	0.14624	1.13225	3.25767	3.48688	4.11377	0.232471	-2.10488	0.13376	down	no
224733	u	chr7	-	97960217	97961050	MSTRG.97023.1	1	834	MSTRG.97023	.	0.361384	0.44851	0.309979	2.05972	0.983558	1.31672	0.256852	-1.96099	0.133997	down	no
192681	u	chr6	+	32655753	32664331	MSTRG.83142.1	2	240	MSTRG.83142	.	58.1375	15.0683	6.5802	9.19335	0.702493	0.0001	8.06249	3.01123	0.134025	up	no
109003	x	chr16	+	71588658	71593280	MSTRG.47550.1	5	744	MSTRG.47550	SLC36A1	2.59765	1.22714	2.03958	0.54948	0.0001	0.459248	5.81305	2.5393	0.134276	up	no
126155	o	chr2	+	9289701	9300249	MSTRG.55310.3	2	248	MSTRG.55310	ENSSSCG00000037683	1.85186	7.48716	0.315387	7.63109	0.0001	59.7295	0.143324	-2.80265	0.134374	down	no
174530	o	chr4	-	123763690	123787235	MSTRG.75736.1	2	283	MSTRG.75736	FNBP1L	0.0001	1.66049	0.0001	7.58317	8.06149	0.0001	0.10615	-3.23582	0.134396	down	no
8182	u	chr1	+	88799012	88803350	MSTRG.3887.1	2	224	MSTRG.3887	.	21.2551	11.9548	2.91723	1.42361	1.67999	4.44742	4.7844	2.25834	0.134414	up	no
99427	u	chr15	-	109664987	109678403	MSTRG.43216.8	2	264	MSTRG.43216	.	0.0001	1.9027	0.339414	7.83895	4.36656	0.750683	0.173061	-2.53064	0.134453	down	no
56686	o	chr13	-	33716130	33736723	MSTRG.24883.2	2	272	MSTRG.24883	DCAF1	5.36491	5.12639	1.72117	0.6386	0.27317	1.11127	6.03669	2.59376	0.134546	up	no
21262	i	chr1	-	222531490	222531809	MSTRG.9341.1	1	320	MSTRG.9341	ENSSSCG00000005247	3.77641	0.978598	1.5501	3.03607	4.45568	17.6859	0.250425	-1.99755	0.134651	down	no
5345	i	chr1	-	56241362	56241629	MSTRG.2621.1	1	268	MSTRG.2621	ENSSSCG00000038663	3.50108	30.3038	6.29538	1.97009	0.587494	4.65986	5.55603	2.47405	0.134705	up	no
189945	i	chr6	-	12180932	12181182	MSTRG.82117.1	1	251	MSTRG.82117	ENSSSCG00000002709	0.0001	19.8721	0.347551	7.71348	5.52752	126.85	0.144333	-2.79253	0.134853	down	no
117984	i	chr18	-	3083234	3084026	MSTRG.51737.1	1	793	MSTRG.51737	PAXIP1	0.0001	0.887285	0.345678	1.42097	2.30973	1.58018	0.232177	-2.10671	0.135046	down	no
194271	o	chr6	+	45984622	46035800	MSTRG.84197.2	2	255	MSTRG.84197	ZFP14	7.28057	7.36606	0.402066	0.853486	0.885401	0.0001	8.65372	3.11332	0.135083	up	no
7341	x	chr1	+	77367930	77407162	MSTRG.3542.2	2	271	MSTRG.3542	REV3L	5.04589	5.93629	4.72254	2.03269	0.059455	0.759016	5.50819	2.46158	0.135177	up	no
25706	i	chr1	+	265399841	265418811	MSTRG.11280.13	2	227	MSTRG.11280	NR6A1	0.0001	2.27817	0.0001	1.9325	9.21426	3.9467	0.150951	-2.72785	0.13522	down	no
48041	o	chr12	+	35990352	36036771	MSTRG.21372.1	2	242	MSTRG.21372	VMP1	0.37694	3.62383	1.87482	4.65707	11.1674	4.8437	0.284282	-1.8146	0.135241	down	no
8551	u	chr1	.	95399797	95400896	MSTRG.4121.1	1	1100	MSTRG.4121	.	0.438914	1.06743	0.179015	1.22044	2.62989	1.58062	0.310326	-1.68815	0.135283	down	no
61538	x	chr13	-	82442912	82548421	MSTRG.26770.1	3	660	MSTRG.26770	ENSSSCG00000040019	3.09307	1.84801	0.868399	0.0001	0.581075	0.0001	9.99436	3.32111	0.135461	up	no
253389	i	chr9	.	120969487	120970815	MSTRG.109576.1	1	1329	MSTRG.109576	ABL2	0.426512	0.111746	0.787439	0.303143	3.4108	2.14828	0.226142	-2.1447	0.135479	down	no
113311	u	chr17	.	34852175	34852437	MSTRG.49731.1	1	263	MSTRG.49731	.	6.02755	8.3232	0.656124	1.48195	44.623	22.3984	0.219067	-2.19055	0.135715	down	no
169674	u	chr4	+	92856013	92864625	MSTRG.73911.1	2	288	MSTRG.73911	.	87.5699	98.4394	4.03519	0.451298	0.0001	19.497	9.52681	3.25199	0.135726	up	no
57137	u	chr13	-	36112068	36132230	MSTRG.24971.3	2	212	MSTRG.24971	.	1.52219	3.84158	0.687215	2.4279	4.55062	13.626	0.293673	-1.76772	0.135861	down	no
10054	u	chr1	+	109637877	109642384	MSTRG.4808.5	2	270	MSTRG.4808	.	0.380665	46.0604	4.92687	4.72105	0.056699	0.0001	10.7513	3.42643	0.135892	up	no
22569	o	chr1	+	236884285	236924406	MSTRG.9863.3	2	245	MSTRG.9863	RECK	11.821	34.7369	87.2351	18.4745	5.67418	3.97115	4.75796	2.25034	0.136219	up	no
150939	x	chr3	+	44030726	44093151	MSTRG.65137.1	3	243	MSTRG.65137	ZC3H6	3.85247	2.23461	5.88703	0.595841	0.570249	1.00338	5.51938	2.46451	0.136342	up	no
167304	i	chr4	-	72198281	72235813	MSTRG.72691.1	2	291	MSTRG.72691	CLVS1	10.195	18.7799	14.0111	2.85228	3.25328	3.36918	4.5369	2.18171	0.13657	up	no
105239	u	chr16	-	36118234	36145118	MSTRG.46186.1	2	252	MSTRG.46186	.	4.27483	2.18184	6.78321	0.0001	1.37831	0.0001	9.60447	3.26371	0.136603	up	no
148561	o	chr3	-	27151914	27214245	MSTRG.64019.1	2	254	MSTRG.64019	XYLT1	0.0001	3.41871	2.37493	6.68551	8.43091	10.391	0.22714	-2.13835	0.136704	down	no
46001	o	chr12	+	21198969	21201346	MSTRG.20315.1	2	267	MSTRG.20315	ENSSSCG00000034177	19.0773	9.73523	2.08209	2.952	2.77077	0.669105	4.83342	2.27304	0.136813	up	no
156417	i	chr3	+	96263225	96263829	MSTRG.67651.1	1	605	MSTRG.67651	PPM1B	0.066559	0.100212	1.09248	1.10299	3.54585	1.92681	0.191503	-2.38456	0.136819	down	no
188151	i	chr5	-	101544408	101545119	MSTRG.81392.1	1	712	MSTRG.81392	PPP1R12A	0.0001	0.735506	0.688178	0.905587	2.94402	2.56924	0.221813	-2.17258	0.13701	down	no
126729	x	chr2	+	12976485	13044888	MSTRG.55528.1	2	259	MSTRG.55528	LDHB	22.6966	31.1203	0.0001	3.09111	2.56526	1.09082	7.97621	2.9957	0.137173	up	no
102736	u	chr16	+	6367822	6370427	MSTRG.45067.2	2	257	MSTRG.45067	.	0.844779	2.77677	1.13816	0.0001	9.03207	14.9817	0.198207	-2.33492	0.137382	down	no
159865	x	chr3	+	126495300	126550842	MSTRG.69111.1	2	425	MSTRG.69111	GRHL1	0.0001	26.0348	17.5128	120.017	50.6679	60.8452	0.188087	-2.41053	0.137401	down	no
96565	u	chr15	-	81102313	81102552	MSTRG.42104.1	1	240	MSTRG.42104	.	3.96495	23.3369	0.155209	1.08721	2.0297	1.39601	6.0841	2.60504	0.137514	up	no
144642	u	chr3	+	4577616	4577884	MSTRG.62378.1	1	269	MSTRG.62378	.	4.74519	3.70149	5.1903	0.80535	0.804564	1.13935	4.96023	2.31041	0.137624	up	no
129708	u	chr2	+	40845804	40846849	MSTRG.56570.1	1	1046	MSTRG.56570	.	1.01369	0.39842	0.338466	2.33647	2.46472	1.17365	0.292992	-1.77107	0.13763	down	no
148965	x	chr3	-	31352429	31393323	MSTRG.64296.2	2	326	MSTRG.64296	ZC3H7A	0.525537	0.0001	0.0001	0.0001	4.12502	3.4791	0.0691375	-3.85439	0.137653	down	no
29355	o	chr10	+	20112548	20205752	MSTRG.12875.1	2	242	MSTRG.12875	CRB1	2.59104	41.0834	3.89219	3.58706	1.91703	2.96989	5.61325	2.48884	0.137663	up	no
21258	i	chr1	-	222506701	222525824	MSTRG.9333.8	3	1130	MSTRG.9333	ENSSSCG00000005247	0.117985	0.0001	0.288835	0.249646	1.07458	1.42417	0.148057	-2.75577	0.137697	down	no
239296	i	chr8	+	132600499	132601181	MSTRG.103476.1	2	251	MSTRG.103476	MAPK10	3.03744	15.4024	20.8768	5.86626	1.05287	1.51607	4.66101	2.22064	0.138123	up	no
214086	o	chr7	+	19996071	20080349	MSTRG.92403.1	2	243	MSTRG.92403	CARMIL1	11.2541	12.0331	4.40388	3.72359	0.0001	1.23464	5.58475	2.48149	0.138149	up	no
216204	i	chr7	+	31686098	31694689	MSTRG.93292.1	2	552	MSTRG.93292	SRPK1	0.757035	0.782564	0.0001	2.14647	3.53718	1.47309	0.21514	-2.21665	0.13833	down	no
267294	u	chrY	+	8135848	8146411	MSTRG.116043.1	2	250	MSTRG.116043	.	6.78953	4.55229	7.50628	36.7871	12.1072	27.6008	0.246396	-2.02095	0.138336	down	no
35103	x	chr11	-	477014	478081	MSTRG.15451.1	2	562	MSTRG.15451	MPHOSPH8	0.374707	1.26117	1.11942	1.97477	4.79655	2.39319	0.300648	-1.73385	0.1385	down	no
160700	x	chr4	-	791552	798760	MSTRG.69483.5	4	952	MSTRG.69483	EPPK1	0.722058	0.876442	0.242977	2.29303	1.16718	2.39877	0.3143	-1.66979	0.13854	down	no
41384	i	chr11	-	69515029	69515293	MSTRG.18250.1	1	265	MSTRG.18250	ENSSSCG00000036690	4.61912	10.5802	5.00273	2.23669	0.0001	1.47449	5.44342	2.44451	0.138765	up	no
246791	u	chr9	-	55081997	55082235	MSTRG.106920.1	1	239	MSTRG.106920	.	2.97171	4.83492	10.3979	1.34159	1.97601	1.12621	4.0966	2.03443	0.138811	up	no
133401	x	chr2	+	69884027	69940830	MSTRG.58287.2	2	270	MSTRG.58287	DOCK6	66.1338	6.70729	0.0001	2.66053	2.99751	2.75034	8.66293	3.11486	0.138955	up	no
169626	i	chr4	.	92285435	92286934	MSTRG.73849.1	1	1500	MSTRG.73849	KIRREL1	0.0001	0.0001	0.23942	0.885367	0.908907	0.44446	0.107034	-3.22386	0.139253	down	no
134590	o	chr2	+	75582806	75661274	MSTRG.58827.1	2	437	MSTRG.58827	ENSSSCG00000036792	2.33869	0.585748	0.197438	13.3012	0.139864	1.97591	0.202496	-2.30404	0.139378	down	no
35028	x	chr10	+	69287664	69300074	MSTRG.15328.5	2	243	MSTRG.15328	ZMYND11	3.24933	20.3439	3.0991	0.866377	0.104459	3.81474	5.57766	2.47966	0.139418	up	no
165937	u	chr4	-	59118524	59118914	MSTRG.72074.1	1	391	MSTRG.72074	.	5.29754	5.06572	5.33913	5.55575	2.88635	62.8475	0.220262	-2.18271	0.13943	down	no
118150	o	chr18	-	4971279	4981956	MSTRG.51975.6	2	446	MSTRG.51975	CCT8L2	3.13057	6.49791	3.12349	1.14406	0.447177	1.49168	4.13633	2.04835	0.139566	up	no
112889	o	chr17	+	32356076	32418779	MSTRG.49517.1	2	233	MSTRG.49517	C20orf194	2.74224	48.3418	2.32131	1.69374	4.24417	2.56949	6.27752	2.6502	0.139674	up	no
57497	x	chr13	+	39512748	39570786	MSTRG.25054.2	2	249	MSTRG.25054	DENND6A	0.812558	1.7085	0.477529	6.29682	0.701219	6.05228	0.229771	-2.12173	0.139771	down	no
9205	u	chr1	+	100870042	100913988	MSTRG.4446.1	2	258	MSTRG.4446	.	3.67755	4.25094	1.75031	11.1164	3.91585	18.8756	0.285444	-1.80872	0.139776	down	no
15588	i	chr1	+	162096674	162096912	MSTRG.7066.1	1	239	MSTRG.7066	MALT1	2.75508	2.4064	6.11045	16.8238	6.27041	22.7359	0.24595	-2.02356	0.140015	down	no
24063	u	chr1	-	250001984	250003905	MSTRG.10506.1	2	1644	MSTRG.10506	.	2.89939	2.16728	1.68854	0.515906	0.561468	0.478954	4.34048	2.11786	0.140081	up	no
154720	u	chr3	+	79522895	79540500	MSTRG.66976.1	2	250	MSTRG.66976	.	0.0001	0.0001	4.25989	3.08512	4.45106	30.0745	0.113268	-3.14219	0.140099	down	no
182587	u	chr5	-	54311885	54312139	MSTRG.79063.1	1	255	MSTRG.79063	.	6.58565	0.0001	11.092	1.30887	0.0001	0.902535	7.99354	2.99884	0.140155	up	no
95733	o	chr15	+	75308275	75365392	MSTRG.41957.4	2	474	MSTRG.41957	NOSTRIN	0.367921	1.06836	0.214051	2.30157	1.7822	2.51728	0.25001	-1.99994	0.140235	down	no
172647	u	chr4	-	107248321	107322685	MSTRG.74755.1	2	206	MSTRG.74755	.	2.28556	3.21609	2.79934	18.3637	2.51272	8.31817	0.284333	-1.81435	0.140286	down	no
25704	o	chr1	-	265388249	265449798	MSTRG.11285.2	2	253	MSTRG.11285	NR6A1	0.184089	18.4284	8.10173	2.3463	0.595934	1.8832	5.53613	2.46888	0.140354	up	no
149310	x	chr3	+	33996513	34067346	MSTRG.64454.1	2	263	MSTRG.64454	ABAT	3.61746	4.1213	2.18167	14.2576	5.24272	14.7433	0.289702	-1.78736	0.140359	down	no
229739	o	chr8	-	31553910	31579945	MSTRG.99583.1	2	685	MSTRG.99583	RBM47	4.73695	0.477407	1.14398	19.058	2.10398	8.7624	0.21248	-2.2346	0.140416	down	no
169640	x	chr4	-	92436802	92507175	MSTRG.73865.1	2	219	MSTRG.73865	FCRL3	8.5252	9.43625	1.43016	1.09229	0.505976	1.87905	5.5766	2.47939	0.140485	up	no
180281	u	chr5	+	30097167	30160800	MSTRG.78063.1	2	741	MSTRG.78063	.	56.3394	23.4348	14.9154	9.50706	0.0001	5.15351	6.45875	2.69125	0.140716	up	no
244407	o	chr9	+	36441925	36498172	MSTRG.105787.1	3	241	MSTRG.105787	CUL5	10.5517	39.0629	17.1391	2.37791	7.61455	3.12623	5.08845	2.34723	0.14079	up	no
36182	u	chr11	+	7088025	7126722	MSTRG.15763.3	2	267	MSTRG.15763	.	5.55444	7.79045	3.11533	1.9276	0.0001	0.0001	8.53835	3.09396	0.140802	up	no
195960	o	chr6	+	52038614	52059877	MSTRG.84449.1	2	390	MSTRG.84449	QPCTL	1.45486	14.4055	10.0937	1.47685	0.0001	2.55465	6.43765	2.68653	0.140812	up	no
178408	x	chr5	+	18173275	18180283	MSTRG.77300.10	2	229	MSTRG.77300	KRT8	109.062	57.2243	8.8614	13.2704	2.01424	17.5279	5.33784	2.41626	0.140825	up	no
151287	u	chr3	.	46756503	46756758	MSTRG.65281.1	1	256	MSTRG.65281	.	4.32406	4.62792	0.550942	1.49086	15.5215	19.8224	0.257988	-1.95463	0.14093	down	no
72207	x	chr13	-	200792259	200862829	MSTRG.31453.2	2	253	MSTRG.31453	TTC3	38.1238	0.410019	0.242409	0.251568	0.0001	3.57112	10.1434	3.34247	0.140977	up	no
244815	o	chr9	-	39852034	39929709	MSTRG.105945.1	2	229	MSTRG.105945	IL18	0.578812	6.15891	0.808565	8.59542	7.80299	7.6556	0.313723	-1.67244	0.141054	down	no
10651	i	chr1	+	114958832	114995807	MSTRG.5074.3	2	305	MSTRG.5074	TCF12	3.33866	6.31021	0.448691	0.723748	0.345814	0.390492	6.91588	2.78991	0.141084	up	no
97089	u	chr15	.	86281440	86281691	MSTRG.42387.1	1	252	MSTRG.42387	.	5.39712	6.4197	4.25514	1.3557	0.392309	1.527	4.90746	2.29498	0.141102	up	no
22788	i	chr1	-	238395063	238395316	MSTRG.9931.1	1	254	MSTRG.9931	FRMPD1	5.40234	9.38237	26.6008	1.82896	5.03357	2.17506	4.57927	2.19512	0.141177	up	no
42090	i	chr11	.	78212780	78213509	MSTRG.18707.1	1	730	MSTRG.18707	TUBGCP3	0.539796	0.208392	0.12299	1.61761	1.45493	0.846269	0.222307	-2.16937	0.141268	down	no
153227	u	chr3	.	66253682	66253968	MSTRG.66270.1	1	287	MSTRG.66270	.	2.58594	2.68516	1.97572	3.22512	4.59677	17.3266	0.28816	-1.79506	0.141418	down	no
19061	i	chr1	-	194536876	194537134	MSTRG.8389.1	1	259	MSTRG.8389	PPP2R5E	4.53892	9.43532	0.24831	0.780288	0.294017	0.827465	7.47859	2.90277	0.141423	up	no
229971	o	chr8	-	33422478	33444646	MSTRG.99707.6	2	230	MSTRG.99707	ATP8A1	3.08927	1.55566	1.28211	10.7287	6.58456	3.02161	0.291472	-1.77857	0.141464	down	no
107538	i	chr16	.	55579362	55580137	MSTRG.47071.1	1	776	MSTRG.47071	WWC1	0.133966	0.686673	1.32356	1.74494	2.03753	4.53834	0.257692	-1.95628	0.141555	down	no
223175	o	chr7	-	86009858	86085644	MSTRG.96368.2	2	480	MSTRG.96368	CHD2	3.46662	0.835408	2.468	0.47465	0.266786	0.542735	5.27191	2.39832	0.141721	up	no
94276	i	chr15	-	59528268	59541379	MSTRG.41249.4	2	250	MSTRG.41249	WDR33	3.90139	0.327057	11.0979	1.58631	0.0001	0.530411	7.24025	2.85604	0.14209	up	no
194308	o	chr6	+	46081656	46164919	MSTRG.84197.8	3	1109	MSTRG.84197	ZNF383	1.91092	6.34063	2.10683	0.000167	0.0001	1.26361	8.1957	3.03487	0.142207	up	no
244544	u	chr9	.	37449373	37449805	MSTRG.105816.1	1	433	MSTRG.105816	.	4.57018	9.28231	0.220585	1.69266	0.507546	0.515845	5.18145	2.37336	0.142785	up	no
30040	o	chr10	+	25420656	25491987	MSTRG.13318.16	3	242	MSTRG.13318	ENSSSCG00000027557	5.81794	12.4079	0.901709	0.868146	0.908475	1.75687	5.41322	2.43649	0.142807	up	no
199131	o	chr6	+	62831303	62847693	MSTRG.86066.1	2	247	MSTRG.86066	ZNF274	7.48379	4.76782	7.93454	1.50066	0.0001	2.43469	5.12931	2.35877	0.143036	up	no
45521	o	chr12	+	19603519	19697895	MSTRG.20153.1	2	224	MSTRG.20153	RF00004	49.2732	121.091	45.0358	20.1917	2.65096	22.6038	4.73964	2.24478	0.143053	up	no
134690	u	chr2	+	75928111	75948782	MSTRG.58839.1	2	249	MSTRG.58839	.	0.07434	41.3479	4.54953	3.2588	1.3925	2.00209	6.90952	2.78859	0.143129	up	no
83057	i	chr14	+	80330534	80370365	MSTRG.36206.1	2	255	MSTRG.36206	DLG5	1.3806	7.79663	25.3591	4.26721	2.13048	1.07035	4.62454	2.20931	0.143242	up	no
169712	i	chr4	-	93097972	93098214	MSTRG.73936.1	1	243	MSTRG.73936	ARHGEF11	1.09827	2.3027	0.773015	7.43998	3.04442	4.67153	0.275402	-1.86039	0.143405	down	no
152041	i	chr3	.	54714354	54714599	MSTRG.65693.1	1	246	MSTRG.65693	REV1	8.63026	105.143	6.32096	6.81268	8.25072	4.57319	6.11584	2.61255	0.143416	up	no
249827	o	chr9	+	87112466	87114617	MSTRG.108368.5	2	284	MSTRG.108368	ENSSSCG00000015367	0.0001	3.5541	12.7279	1.39426	0.0001	0.548637	8.37986	3.06693	0.143555	up	no
15293	o	chr1	+	159332010	159363943	MSTRG.6939.1	2	322	MSTRG.6939	PIGN	20.9861	15.9537	5.66356	6.00295	1.09983	1.6547	4.8648	2.28238	0.143598	up	no
256372	u	chrX	-	9663694	9692699	MSTRG.110861.1	2	258	MSTRG.110861	.	13.7842	20.6588	8.69861	0.822219	3.2707	4.95409	4.7686	2.25357	0.143679	up	no
245667	i	chr9	-	46436702	46436951	MSTRG.106475.1	1	250	MSTRG.106475	CBL	0.117517	4.32516	1.81348	16.8587	5.30782	2.28563	0.255853	-1.96661	0.143682	down	no
135821	i	chr2	+	80800191	80800645	MSTRG.59338.1	1	455	MSTRG.59338	NSD1	0.949581	0.132637	1.46803	2.56788	2.87234	4.38582	0.25954	-1.94597	0.143704	down	no
245989	i	chr9	+	49652233	49652663	MSTRG.106572.1	1	431	MSTRG.106572	UBASH3B	1.95057	0.446524	3.13936	1.64793	10.2975	12.3708	0.227685	-2.13489	0.14377	down	no
250895	o	chr9	+	97966530	98051146	MSTRG.108644.1	2	244	MSTRG.108644	CACNA2D1	7.57228	29.3153	6.49863	5.38708	1.4875	2.23059	4.765	2.25248	0.143823	up	no
56985	i	chr13	+	35132396	35173401	MSTRG.25018.12	3	227	MSTRG.25018	SFMBT1	7.6647	5.33472	2.75182	1.06774	0.583982	1.40331	5.15583	2.36621	0.144084	up	no
139279	i	chr2	+	113418917	113420513	MSTRG.60518.1	2	902	MSTRG.60518	FBXL17	0.064231	0.0001	0.417694	0.473806	1.34815	1.48608	0.145713	-2.7788	0.144182	down	no
123259	i	chr18	+	48425261	48425665	MSTRG.53863.1	1	405	MSTRG.53863	UPP1	2.65004	1.11862	2.21528	5.37558	10.6705	5.36499	0.279479	-1.83919	0.144231	down	no
262488	i	chrX	-	84903297	84923282	MSTRG.113880.2	3	635	MSTRG.113880	FAM199X	3.14371	2.8778	2.36211	0.0001	0.0001	1.14568	7.31633	2.87112	0.144248	up	no
141613	i	chr2	+	134716314	134721108	MSTRG.61224.1	2	255	MSTRG.61224	ENSSSCG00000014280	24.7368	41.8444	23.7201	102.298	128.664	54.9196	0.315869	-1.6626	0.144671	down	no
45703	u	chr12	-	20104275	20108024	MSTRG.20213.1	2	408	MSTRG.20213	.	1.2473	0.0001	0.797504	3.94441	3.5233	2.53145	0.204507	-2.28978	0.144777	down	no
98988	i	chr15	.	106090287	106090894	MSTRG.43449.1	1	608	MSTRG.43449	BMPR2	0.0001	0.096972	0.584914	0.482401	2.138	2.12609	0.143682	-2.79905	0.144842	down	no
112441	u	chr17	-	28780658	28785153	MSTRG.49273.3	2	267	MSTRG.49273	.	11.7688	6.34628	4.30881	3.077	0.0001	1.24838	5.18415	2.37411	0.144856	up	no
246954	i	chr9	+	56864848	56865098	MSTRG.107040.1	1	251	MSTRG.107040	APLP2	1.49299	5.90567	3.04932	20.5568	8.55621	7.61696	0.284454	-1.81373	0.14509	down	no
164687	u	chr4	-	41729303	41734039	MSTRG.71361.3	2	306	MSTRG.71361	.	23.3828	5.01282	0.665921	2.87648	1.708	1.15831	5.06052	2.33929	0.14521	up	no
181615	u	chr5	+	43592434	43628963	MSTRG.78625.1	2	248	MSTRG.78625	.	5.31987	7.59775	4.4418	10.9284	5.96022	52.7238	0.249372	-2.00363	0.145444	down	no
79296	o	chr14	+	49852431	49891614	MSTRG.34680.1	2	257	MSTRG.34680	DERL3	7.50764	2.40134	0.579189	50.0719	2.31745	2.23716	0.191998	-2.38084	0.14548	down	no
261017	u	chrX	-	59293977	59297734	MSTRG.113006.1	1	3758	MSTRG.113006	.	0.0001	0.28107	0.105307	1.23734	0.0001	1.59515	0.13644	-2.87366	0.145518	down	no
34335	u	chr10	+	63835847	63836105	MSTRG.14997.1	1	259	MSTRG.14997	.	10.6945	12.7122	3.21819	0.879935	1.65191	3.47142	4.43507	2.14896	0.145757	up	no
46355	o	chr12	+	22900343	22956557	MSTRG.20448.3	2	249	MSTRG.20448	FBXL20	5.97777	6.36512	0.32975	1.24003	0.282553	0.358196	6.73796	2.75231	0.145797	up	no
201355	x	chr6	+	78894008	78978702	MSTRG.86823.1	3	241	MSTRG.86823	KIF17	1.91786	2.97393	1.71837	6.89312	9.0946	4.156	0.328149	-1.60757	0.145848	down	no
24495	i	chr1	+	253415148	253418874	MSTRG.10652.1	2	255	MSTRG.10652	SNX30	14.5835	10.9677	16.8759	5.44521	0.0001	2.11938	5.60857	2.48763	0.145952	up	no
38961	u	chr11	-	34260814	34261072	MSTRG.17065.1	1	259	MSTRG.17065	.	13.048	5.8156	2.0799	0.8318	0.0001	2.83499	5.71151	2.51387	0.1464	up	no
29138	i	chr10	+	18611768	18643207	MSTRG.12840.1	2	241	MSTRG.12840	SMYD3	15.4855	29.0669	1.63817	3.43975	1.58066	3.97411	5.1354	2.36048	0.146616	up	no
253494	u	chr9	+	121599274	121603461	MSTRG.109615.4	2	248	MSTRG.109615	.	3.49957	1.47088	4.0793	15.0092	6.59958	11.6472	0.272124	-1.87766	0.146832	down	no
85717	i	chr14	-	107304823	107310349	MSTRG.37174.1	2	266	MSTRG.37174	ENTPD1	3.72827	9.0579	0.906063	1.13262	0.359232	0.861295	5.81869	2.5407	0.147014	up	no
4035	i	chr1	-	41186611	41199646	MSTRG.2009.1	2	272	MSTRG.2009	TBC1D32	0.810284	1.07571	2.54115	13.0784	0.511279	4.64597	0.242774	-2.04231	0.14728	down	no
207226	u	chr6	+	129946897	129947148	MSTRG.89488.1	1	252	MSTRG.89488	.	1.55391	2.02255	0.970293	3.75985	5.22593	6.10461	0.301301	-1.73072	0.147358	down	no
130241	i	chr2	.	45547701	45548152	MSTRG.56991.1	1	452	MSTRG.56991	FAR1	1.07133	2.20211	4.98204	7.36235	14.1696	12.4253	0.243114	-2.04029	0.147502	down	no
121768	u	chr18	-	35246127	35333079	MSTRG.53326.2	3	1544	MSTRG.53326	.	1.94212	0.184538	1.5193	0.35419	0.0001	0.334119	5.29622	2.40496	0.147699	up	no
152982	u	chr3	+	60280683	60280943	MSTRG.66194.1	1	261	MSTRG.66194	.	9.51127	8.48661	53.3045	1.70365	5.79249	7.19272	4.85418	2.27923	0.147725	up	no
110311	u	chr17	+	6858332	6915277	MSTRG.48178.1	2	247	MSTRG.48178	.	1.33999	5.86732	4.21882	1.45841	0.248805	0.129349	6.22148	2.63726	0.147933	up	no
121266	i	chr18	-	29445480	29445747	MSTRG.53108.1	1	268	MSTRG.53108	MET	3.27779	3.46392	2.12588	3.01552	3.46393	26.4389	0.269381	-1.89228	0.14802	down	no
105647	j	chr16	+	39770413	39951170	MSTRG.46359.9	5	1281	MSTRG.46359	NDUFAF2	0.852849	0.564604	0.976275	0.0001	0.254374	0.066452	7.45882	2.89895	0.148146	up	no
79950	x	chr14	+	54706325	54740966	MSTRG.34852.1	2	265	MSTRG.34852	ACTN2	1.37728	1.64452	1.72404	3.42437	7.01134	4.81184	0.311253	-1.68384	0.148157	down	no
42824	i	chr12	.	2757445	2757684	MSTRG.19009.1	1	240	MSTRG.19009	RBFOX3	3.8068	3.95263	1.40617	0.359061	0.626237	0.52306	6.07654	2.60325	0.148238	up	no
227911	u	chr8	+	6540846	6552600	MSTRG.98627.1	2	213	MSTRG.98627	.	8.67203	9.45703	3.0816	1.8776	0.0001	1.54045	6.20531	2.6335	0.148452	up	no
3077	u	chr1	+	29408112	29410973	MSTRG.1442.1	2	219	MSTRG.1442	.	2.2393	28.677	4.66571	4.4842	1.4229	1.17742	5.02251	2.32841	0.148473	up	no
34663	u	chr10	.	66110597	66110885	MSTRG.15156.1	1	289	MSTRG.15156	.	5.2489	4.83276	1.11597	0.113521	1.1996	0.477748	6.25262	2.64446	0.148518	up	no
258072	o	chrX	+	26436360	26519596	MSTRG.111489.7	2	233	MSTRG.111489	ENSSSCG00000012202	0.660722	0.0001	1.84451	1.0177	8.10693	6.12497	0.164288	-2.6057	0.148633	down	no
233666	o	chr8	+	73892640	73924814	MSTRG.101507.1	2	237	MSTRG.101507	FRAS1	39.2692	53.2623	1.4782	6.27612	7.71158	0.231437	6.61149	2.72498	0.14866	up	no
107057	u	chr16	+	50839910	50841312	MSTRG.46750.1	2	781	MSTRG.46750	.	1.16272	3.15585	1.5053	0.0001	0.0001	0.66843	8.71016	3.1227	0.148843	up	no
5812	u	chr1	.	61927440	61927687	MSTRG.2783.1	1	248	MSTRG.2783	.	8.71875	4.56507	1.23885	1.0195	0.495603	1.1469	5.45553	2.44772	0.148916	up	no
123353	i	chr18	-	49002408	49002649	MSTRG.53969.1	1	242	MSTRG.53969	TNS3	7.45588	8.71012	6.07899	2.31822	2.06331	1.55972	3.74416	1.90464	0.149088	up	no
63795	i	chr13	-	109870207	109932543	MSTRG.27824.1	2	264	MSTRG.27824	TNIK	1.41594	6.03446	0.0001	31.1621	4.01413	1.94445	0.20071	-2.31681	0.149116	down	no
47139	i	chr12	.	26902103	26902349	MSTRG.20713.1	1	247	MSTRG.20713	CACNA1G	0.0001	1.54818	0.51688	4.52487	3.94707	2.79187	0.183345	-2.44737	0.149176	down	no
105786	u	chr16	+	41115188	41118304	MSTRG.46403.4	2	277	MSTRG.46403	.	59.477	73.2305	52.1078	9.08283	25.9619	9.27436	4.1701	2.06008	0.149248	up	no
30084	x	chr10	+	25627867	25631966	MSTRG.13339.2	2	284	MSTRG.13339	HABP4	13.8644	22.4095	8.19723	1.72414	0.762996	6.51875	4.93801	2.30393	0.149259	up	no
226349	x	chr7	-	114564793	114579477	MSTRG.97745.2	2	281	MSTRG.97745	TMEM251	8.95042	1.77823	8.90467	2.58726	0.991296	1.4203	3.92757	1.97364	0.149357	up	no
242846	u	chr9	+	21667386	21672258	MSTRG.105126.11	2	250	MSTRG.105126	.	2.75881	0.238471	0.45392	7.35574	0.0001	11.9393	0.178863	-2.48307	0.149378	down	no
54294	x	chr13	-	18740657	18796591	MSTRG.24057.7	2	231	MSTRG.24057	TRIM71	4.64692	1.22885	4.61675	0.130792	0.0001	1.19598	7.90771	2.98326	0.149466	up	no
126161	o	chr2	-	9298538	9300249	MSTRG.55315.2	2	251	MSTRG.55315	SCGB1A1	34.7691	10.0034	14.9079	8.18238	0.704028	3.40993	4.85351	2.27903	0.149865	up	no
124079	u	chr18	+	55043414	55107393	MSTRG.54303.1	2	246	MSTRG.54303	.	0.195106	3.98882	0.0001	0.191961	0.827252	22.805	0.175621	-2.50946	0.150127	down	no
230918	u	chr8	-	43104067	43104302	MSTRG.100131.1	1	236	MSTRG.100131	.	0.912333	1.97151	0.395273	0.496284	5.00424	8.2113	0.239145	-2.06404	0.150179	down	no
111979	u	chr17	+	24740578	24823605	MSTRG.49069.1	2	219	MSTRG.49069	.	0.0001	5.3484	0.0001	1.06935	63.7219	0.0001	0.082551	-3.59857	0.15018	down	no
48055	u	chr12	-	36067042	36067733	MSTRG.21379.1	1	692	MSTRG.21379	.	0.0001	0.361703	0.936269	4.72454	0.204643	2.05678	0.185812	-2.42809	0.150216	down	no
12767	o	chr1	-	130410693	130421508	MSTRG.5683.3	2	280	MSTRG.5683	VPS18	31.1647	29.6066	5.74258	5.7225	3.15435	4.70161	4.89848	2.29234	0.150322	up	no
41383	i	chr11	+	69515028	69515293	MSTRG.18249.1	1	266	MSTRG.18249	ENSSSCG00000036690	4.66895	10.2122	4.50037	2.24226	0.0001	1.46895	5.22228	2.38468	0.150872	up	no
114445	i	chr17	.	40328228	40328481	MSTRG.50096.1	1	254	MSTRG.50096	RPN2	8.97263	93.7744	11.4428	4.07382	6.35376	9.92802	5.60975	2.48794	0.151043	up	no
167389	u	chr4	.	73407234	73407494	MSTRG.72773.1	1	261	MSTRG.72773	.	14.3295	27.3293	10.766	2.8136	0.0001	5.59614	6.23375	2.6401	0.151266	up	no
7893	u	chr1	+	83962170	83968537	MSTRG.3762.2	2	267	MSTRG.3762	.	93.5464	155.268	80.5802	60.9123	2.13179	1.55021	5.09944	2.35034	0.15137	up	no
91142	u	chr15	.	20064345	20064588	MSTRG.39617.1	1	244	MSTRG.39617	.	0.614663	1.67436	0.193114	5.42311	5.39454	0.536502	0.21861	-2.19357	0.151381	down	no
231641	u	chr8	+	54986543	54995870	MSTRG.100588.2	3	287	MSTRG.100588	.	1.34078	5.13743	4.63913	0.356335	0.280451	1.30253	5.73261	2.51919	0.151477	up	no
61089	u	chr13	-	78340879	78341387	MSTRG.26516.1	1	509	MSTRG.26516	.	0.860949	5.33435	15.7813	1.80517	2.19228	0.667122	4.71138	2.23615	0.15172	up	no
3760	o	chr1	+	37647686	37698348	MSTRG.1835.1	2	292	MSTRG.1835	HDDC2	3.45573	3.61919	0.605912	0.545374	0.129519	0.481539	6.64184	2.73158	0.151818	up	no
169980	u	chr4	+	94091442	94091729	MSTRG.73980.1	1	288	MSTRG.73980	.	1.0943	12.5265	3.89128	1.93124	1.0159	0.874712	4.5821	2.19601	0.151829	up	no
22911	i	chr1	-	239331022	239331268	MSTRG.9963.1	1	247	MSTRG.9963	TDRD7	2.35643	8.29712	1.99663	17.3672	8.45395	16.3437	0.300017	-1.73688	0.151883	down	no
18235	u	chr1	+	185795263	185804843	MSTRG.8003.1	1	9581	MSTRG.8003	.	0.0001	0.007692	0.017313	0.0001	0.137488	0.097619	0.106736	-3.22788	0.151982	down	no
104903	i	chr16	-	33790285	33791452	MSTRG.46097.1	1	1168	MSTRG.46097	SNX18	1.44975	0.116673	0.818023	0.664952	5.77539	4.05609	0.227168	-2.13817	0.152085	down	no
73766	u	chr14	-	7365801	7371134	MSTRG.32293.3	2	964	MSTRG.32293	.	1.21239	2.39785	0.0001	0.233679	0.0001	0.0001	15.4368	3.9483	0.152216	up	no
148039	i	chr3	-	23901499	23901905	MSTRG.64092.1	1	407	MSTRG.64092	EEF2K	2.19886	2.7893	1.56529	4.50922	16.7029	2.15073	0.280507	-1.83389	0.15235	down	no
97668	o	chr15	+	93217753	93231173	MSTRG.42618.1	2	317	MSTRG.42618	GULP1	64.1601	40.3084	61.0591	6.05003	0.70816	28.0318	4.75791	2.25033	0.152358	up	no
39428	u	chr11	+	46881471	46891353	MSTRG.17389.2	2	258	MSTRG.17389	.	4.92788	4.18478	2.61136	1.26669	0.0001	0.498098	6.64293	2.73182	0.152361	up	no
222542	o	chr7	+	78257389	78261460	MSTRG.96094.1	3	612	MSTRG.96094	ENSSSCG00000040831	0.626013	1.71761	0.691782	1.1943	4.62281	3.48802	0.326207	-1.61614	0.152365	down	no
107780	i	chr16	+	59135305	59135549	MSTRG.47180.1	1	245	MSTRG.47180	ENSSSCG00000036719	8.25104	10.6996	27.1816	4.32956	3.87023	2.90583	4.15396	2.05449	0.152492	up	no
135208	o	chr2	+	77818421	77837134	MSTRG.59040.2	2	287	MSTRG.59040	ENSSSCG00000040083	3.38851	8.05484	93.4191	14.6813	0.830672	4.28011	5.29821	2.4055	0.152519	up	no
88677	x	chr14	+	131579775	131601681	MSTRG.38553.1	3	403	MSTRG.38553	ATE1	0.653053	0.0001	0.0001	0.20135	2.26254	3.22094	0.114912	-3.1214	0.152702	down	no
19131	u	chr1	+	195774078	195872973	MSTRG.8441.1	2	230	MSTRG.8441	.	16.9682	11.8867	4.04016	2.31841	0.0001	3.7702	5.40264	2.43366	0.153022	up	no
125426	o	chr2	+	6513104	6543261	MSTRG.54956.1	2	482	MSTRG.54956	ENSSSCG00000012977	0.461962	3.36599	0.975668	2.05303	1.96392	13.095	0.280718	-1.83281	0.153026	down	no
190603	o	chr6	+	15345107	15404538	MSTRG.82339.4	2	284	MSTRG.82339	ENSSSCG00000039142	3.19126	3.5025	0.0001	97.9413	0.0001	0.0001	0.0683455	-3.87101	0.15306	down	no
225337	i	chr7	-	102729891	102730130	MSTRG.97492.1	1	240	MSTRG.97492	ENSSSCG00000021315	6.82177	13.2148	67.24	4.40077	0.32286	11.4908	5.38264	2.42831	0.153244	up	no
37466	o	chr11	+	17817102	17857735	MSTRG.16317.1	3	236	MSTRG.16317	SPRYD7	1.09824	0.722543	0.76787	4.76777	6.16176	0.796306	0.220765	-2.17942	0.153291	down	no
219480	u	chr7	-	56017820	56024666	MSTRG.95060.2	2	1305	MSTRG.95060	.	0.263424	1.06882	0.254458	1.52768	1.27453	1.96254	0.333009	-1.58637	0.153313	down	no
38648	u	chr11	+	26377609	26390903	MSTRG.16796.2	2	258	MSTRG.16796	.	0.099789	0.0001	0.838518	6.12807	0.0001	4.4556	0.0886647	-3.4955	0.153386	down	no
161584	u	chr4	-	9989363	10036855	MSTRG.70177.14	2	539	MSTRG.70177	.	0.88261	0.428275	0.20638	1.80774	1.27215	2.83935	0.256328	-1.96394	0.153507	down	no
148708	u	chr3	.	28944542	28944790	MSTRG.64182.1	1	249	MSTRG.64182	.	1.26405	4.55809	12.8502	0.780881	1.07978	2.58549	4.19966	2.07027	0.153541	up	no
83530	u	chr14	-	85872136	85872381	MSTRG.36375.1	1	246	MSTRG.36375	.	3.78536	3.70134	0.766176	0.774401	0.203654	0.341351	6.255	2.64501	0.153864	up	no
196186	o	chr6	+	52805052	52852276	MSTRG.84764.3	2	312	MSTRG.84764	ARHGAP35	0.0001	4.02898	0.0001	7.00273	2.99898	10.6804	0.194815	-2.35982	0.153882	down	no
77685	o	chr14	-	40284037	40310603	MSTRG.33872.1	3	3094	MSTRG.33872	RF00015	0.523714	0.750326	0.417388	0.187247	0.143634	0.118628	3.76283	1.91182	0.153918	up	no
33579	i	chr10	+	56125596	56132443	MSTRG.14676.1	2	260	MSTRG.14676	ITGB1	37.449	36.3759	40.0138	13.6362	5.03135	8.02252	4.2652	2.09261	0.153951	up	no
250147	u	chr9	+	90862139	90877494	MSTRG.108473.1	2	246	MSTRG.108473	.	8.08371	10.5296	3.23548	3.77404	0.639401	0.712482	4.26242	2.09167	0.153979	up	no
54377	x	chr13	+	19216199	19233307	MSTRG.24089.4	2	217	MSTRG.24089	UBP1	7.16479	25.7295	9.80828	1.4492	2.25067	5.73729	4.52494	2.1779	0.153981	up	no
76960	u	chr14	+	34121173	34121426	MSTRG.33552.1	1	254	MSTRG.33552	.	2.48642	18.0629	2.55392	46.4158	17.896	19.7742	0.274757	-1.86377	0.154109	down	no
159430	u	chr3	+	121596518	121615961	MSTRG.68828.1	2	349	MSTRG.68828	.	0.585277	0.374645	0.0001	5.13385	0.0001	2.85821	0.12012	-3.05745	0.154239	down	no
103967	i	chr16	+	24225052	24299003	MSTRG.45710.1	3	288	MSTRG.45710	RICTOR	5.2446	8.19949	4.69212	1.83287	1.56678	1.35232	3.81656	1.93227	0.154567	up	no
249808	u	chr9	+	86913012	86931878	MSTRG.108360.2	2	269	MSTRG.108360	.	0.237377	1.91265	0.96105	8.85763	3.36104	0.924933	0.236699	-2.07888	0.1547	down	no
93833	u	chr15	+	54817887	54818118	MSTRG.40988.1	1	232	MSTRG.40988	.	9.99838	16.9401	5.0762	5.07433	1.63038	0.785443	4.27424	2.09567	0.154743	up	no
109340	u	chr16	+	75134253	75134760	MSTRG.47750.1	1	508	MSTRG.47750	.	3.63135	3.29845	0.150415	0.382324	0.323474	0.489221	5.92477	2.56676	0.154945	up	no
36183	u	chr11	+	7088025	7128912	MSTRG.15763.2	2	219	MSTRG.15763	.	0.178244	0.0001	2.70315	4.40434	6.95057	6.57779	0.160684	-2.6377	0.154979	down	no
262007	u	chrX	-	78544222	78571359	MSTRG.113615.1	2	274	MSTRG.113615	.	22.2734	48.1517	45.959	11.4084	0.847027	12.2445	4.75038	2.24804	0.154987	up	no
204760	i	chr6	+	99517460	99527688	MSTRG.88123.1	2	223	MSTRG.88123	PTPRM	0.733045	1.63124	0.780617	10.1159	7.78519	0.0001	0.175681	-2.50897	0.155045	down	no
7889	u	chr1	+	83904636	83904938	MSTRG.3759.1	1	303	MSTRG.3759	.	9.76833	6.43828	1.59504	0.804128	0.803127	2.53902	4.29341	2.10212	0.155119	up	no
30384	i	chr10	-	28939560	28965886	MSTRG.13454.3	2	299	MSTRG.13454	ENSSSCG00000038150	0.878457	25.2584	8.73056	210.055	1.00095	0.483439	0.164827	-2.60098	0.155297	down	no
207093	i	chr6	.	128928398	128928655	MSTRG.89458.1	1	258	MSTRG.89458	LPAR3	1.13873	4.05415	3.29607	11.8294	15.0129	2.57421	0.288578	-1.79297	0.1553	down	no
134321	o	chr2	+	74407542	74495163	MSTRG.58768.3	3	258	MSTRG.58768	STAP2	3.96557	0.829524	0.555187	7.34683	3.20173	7.63836	0.294183	-1.76521	0.155475	down	no
252821	u	chr9	+	115837982	115843495	MSTRG.109344.3	2	253	MSTRG.109344	.	7.37016	7.64132	7.66671	3.59516	0.787009	1.6404	3.76553	1.91285	0.155475	up	no
259211	u	chrX	-	40946502	40953294	MSTRG.112150.2	2	1003	MSTRG.112150	.	2.85437	2.08017	0.521847	0.78981	0.0001	0.230868	5.34532	2.41828	0.15568	up	no
162560	i	chr4	+	17625305	17626738	MSTRG.70384.7	2	254	MSTRG.70384	SHAS2	7.54469	55.7995	5.50575	3.71909	0.0001	5.65184	7.3471	2.87717	0.155688	up	no
223093	i	chr7	+	84781773	84782014	MSTRG.96272.1	1	242	MSTRG.96272	MCTP2	4.67948	7.71812	0.968288	0.135568	0.067627	1.59477	7.43391	2.89412	0.155776	up	no
39452	u	chr11	+	47474755	47475005	MSTRG.17523.1	1	251	MSTRG.17523	.	6.02231	4.80348	4.67554	1.71395	0.710545	0.979774	4.55349	2.18697	0.155792	up	no
208644	x	chr6	+	147099255	147162084	MSTRG.90183.1	2	244	MSTRG.90183	DNAJC6	8.21604	3.32706	4.84154	1.23428	1.17582	1.30304	4.41261	2.14163	0.155888	up	no
264488	o	chrX	+	106175747	106207292	MSTRG.114865.2	2	248	MSTRG.114865	OCRL	7.87666	10.8798	2.97867	1.57976	0.0001	2.48589	5.3459	2.41843	0.155965	up	no
187012	x	chr5	+	89455200	89480717	MSTRG.80930.2	2	271	MSTRG.80930	CRADD	16.5984	0.0001	4.72071	0.0001	0.0001	1.99813	10.6685	3.41529	0.156028	up	no
131799	o	chr2	+	60321500	60345239	MSTRG.57646.11	3	227	MSTRG.57646	PLVAP	8.96719	7.8582	0.0001	1.13251	0.0001	0.516842	10.2006	3.35059	0.156086	up	no
237195	u	chr8	+	112786711	112825929	MSTRG.102797.2	2	230	MSTRG.102797	.	4.79683	0.0001	4.86425	0.376574	0.486913	0.0001	11.1873	3.48379	0.156217	up	no
148000	u	chr3	-	23794601	23796736	MSTRG.64077.1	2	1158	MSTRG.64077	.	7.07968	9.0271	3.47789	1.60568	1.16247	1.55747	4.52759	2.17874	0.156231	up	no
65444	o	chr13	+	125076601	125113144	MSTRG.28420.1	2	255	MSTRG.28420	ENSSSCG00000034802	20.208	6.8702	2.72527	2.00319	2.02361	3.05909	4.20603	2.07246	0.156282	up	no
150911	u	chr3	-	43901080	43907837	MSTRG.65125.1	2	243	MSTRG.65125	.	8.50789	17.103	5.15453	3.23673	2.54779	0.0001	5.31849	2.41102	0.156416	up	no
141525	x	chr2	+	134186742	134195119	MSTRG.61304.5	2	215	MSTRG.61304	MEIKIN	10.3002	10.8533	1.48785	2.85073	0.0001	0.0001	7.94173	2.98945	0.156619	up	no
64722	i	chr13	+	120784276	120785007	MSTRG.28209.1	1	732	MSTRG.28209	ATP11B	0.0001	0.427422	1.0269	1.30304	3.48046	1.68985	0.224678	-2.15407	0.156688	down	no
154423	o	chr3	-	76726516	76786927	MSTRG.66901.1	2	243	MSTRG.66901	ACTR2	23.6004	66.5707	65.6074	22.8611	1.81806	9.85236	4.51119	2.17351	0.156784	up	no
252944	o	chr9	+	116309196	116348497	MSTRG.109389.7	2	277	MSTRG.109389	ENSSSCG00000036198	19.049	17.8961	34.3377	6.74709	0.508687	7.80866	4.73186	2.24241	0.156823	up	no
77226	i	chr14	+	36286145	36288048	MSTRG.33951.1	2	1283	MSTRG.33951	MED13L	0.0001	0.0001	0.730579	1.09614	2.11616	1.68209	0.14931	-2.74362	0.156963	down	no
65498	i	chr13	+	125829801	125841635	MSTRG.28489.1	2	244	MSTRG.28489	LPP	1.90618	1.19368	0.628108	2.37021	6.83728	4.8515	0.265167	-1.91503	0.157054	down	no
196118	x	chr6	+	52588273	52622446	MSTRG.84742.1	2	644	MSTRG.84742	PRKD2	0.569571	1.57648	0.89809	7.76777	0.547106	2.39019	0.284365	-1.81418	0.157324	down	no
180912	u	chr5	-	35294697	35332854	MSTRG.78280.1	2	248	MSTRG.78280	.	5.53097	6.96059	1.37108	0.914731	0.0001	1.18452	6.60328	2.72318	0.157397	up	no
147989	i	chr3	+	23720295	23721389	MSTRG.64072.4	2	509	MSTRG.64072	ENSSSCG00000030373	0.007265	0.247272	1.73417	1.55201	2.77703	4.75386	0.218951	-2.19132	0.157434	down	no
265834	u	chrX	.	118061945	118062224	MSTRG.115245.1	1	280	MSTRG.115245	.	4.68204	6.72032	1.07339	0.707706	0.0001	1.05824	7.06423	2.82053	0.157847	up	no
135290	j	chr2	-	78198970	78202466	MSTRG.59089.12	2	1404	MSTRG.59089	CNOT6	0.196274	0.0001	0.260179	0.414645	1.37985	0.684243	0.184188	-2.44075	0.157913	down	no
117272	i	chr17	.	61711067	61711608	MSTRG.51415.1	1	542	MSTRG.51415	LAMA5	0.0001	0.992369	0.0001	2.21542	1.57445	2.02923	0.170571	-2.55156	0.157942	down	no
68721	u	chr13	-	155874964	155943132	MSTRG.29821.1	2	255	MSTRG.29821	.	7.49382	8.07324	2.28607	2.05053	0.0001	1.08794	5.68829	2.508	0.157967	up	no
100498	o	chr15	+	121228640	121302487	MSTRG.43995.1	2	270	MSTRG.43995	ENSSSCG00000016212	7.81957	1.37961	1.11668	9.23722	4.01896	27.7575	0.251523	-1.99124	0.157977	down	no
113383	i	chr17	+	35324761	35325024	MSTRG.49753.1	1	264	MSTRG.49753	BCL2L1	18.1348	17.7794	3.84585	5.68581	0.862816	0.0001	6.0714	2.60203	0.158	up	no
84472	u	chr14	+	94924626	95061938	MSTRG.36725.1	4	1557	MSTRG.36725	.	0.0001	5.21942	2.08609	0.0001	0.314939	0.439767	9.67879	3.27483	0.158003	up	no
249766	u	chr9	+	86314456	86314684	MSTRG.108246.1	1	229	MSTRG.108246	.	8.60374	12.7068	29.7009	1.51096	3.73226	6.39303	4.38383	2.13219	0.158184	up	no
2605	o	chr1	+	25187303	25276788	MSTRG.1225.2	2	267	MSTRG.1225	TXLNB	0.0001	11.4138	6.38117	0.0001	1.23291	0.0001	14.4311	3.85111	0.15819	up	no
168051	o	chr4	+	79812632	79880961	MSTRG.73233.1	2	272	MSTRG.73233	PRKDC	44.5245	23.06	14.8408	6.96875	1.47691	9.1758	4.67756	2.22576	0.15828	up	no
229677	u	chr8	-	31225193	31228624	MSTRG.99664.1	2	273	MSTRG.99664	.	7.46905	12.8337	0.981806	1.57587	0.30025	2.58475	4.7714	2.25441	0.158287	up	no
196533	u	chr6	+	54100141	54107578	MSTRG.84958.5	2	262	MSTRG.84958	.	17.8236	2.5373	4.41387	29.0553	39.8238	26.1701	0.260652	-1.9398	0.158304	down	no
101431	u	chr15	+	131805400	131806959	MSTRG.44255.6	2	287	MSTRG.44255	.	8.83718	25.4951	0.756562	4.46286	0.0001	0.664778	6.84295	2.77462	0.158441	up	no
206262	o	chr6	+	115763296	115899448	MSTRG.89106.4	3	737	MSTRG.89106	RNF125	5.82947	25.3207	1.3476	2.40789	1.41506	2.18414	5.40991	2.4356	0.158521	up	no
55420	o	chr13	+	27843748	27872117	MSTRG.24451.7	2	253	MSTRG.24451	ZKSCAN7	298.996	380.574	82.9415	96.3618	0.0001	22.8422	6.39669	2.67732	0.158584	up	no
63742	u	chr13	+	109354520	109415710	MSTRG.27786.1	2	218	MSTRG.27786	.	3.3367	31.0696	31.1596	1.91258	0.0001	7.99051	6.62069	2.72698	0.158646	up	no
190589	x	chr6	-	15307159	15520495	MSTRG.82334.6	8	2054	MSTRG.82334	ENSSSCG00000037474	0.098165	0.347569	0.008916	0.252326	0.543588	0.971844	0.25719	-1.95909	0.158819	down	no
64229	u	chr13	+	115527133	115527420	MSTRG.27931.1	1	288	MSTRG.27931	.	12.7707	22.2031	4.70933	2.98989	0.810629	4.71814	4.65836	2.21982	0.158944	up	no
173350	x	chr4	+	111283799	111335718	MSTRG.75019.1	2	234	MSTRG.75019	STXBP3	0.0001	0.903853	0.0001	4.3417	4.97494	0.0001	0.0970353	-3.36535	0.158986	down	no
248059	o	chr9	+	67910525	67973416	MSTRG.107657.1	2	289	MSTRG.107657	ENSSSCG00000015664	1.10402	3.2569	2.90235	7.2748	7.7918	7.98801	0.315047	-1.66636	0.1592	down	no
113780	u	chr17	+	37446377	37446707	MSTRG.49947.11	2	296	MSTRG.49947	.	0.418134	0.338348	5.41255	11.7106	7.51149	8.72445	0.220744	-2.17956	0.159249	down	no
123527	x	chr18	+	50586408	50630068	MSTRG.54042.1	2	249	MSTRG.54042	OGDH	5.64878	5.94178	7.07998	1.74648	2.09221	0.0001	4.86365	2.28204	0.159411	up	no
254601	o	chr9	-	130478567	130530987	MSTRG.110119.3	2	231	MSTRG.110119	VASH2	12.0112	15.5262	10.229	6.10195	0.020724	0.0001	6.16818	2.62485	0.159626	up	no
146442	i	chr3	-	14338610	14341928	MSTRG.63226.1	2	2676	MSTRG.63226	ENSSSCG00000035984	0.022725	0.618042	0.343957	0.898734	0.861568	1.8717	0.271125	-1.88297	0.159759	down	no
239422	i	chr8	-	133992746	133994655	MSTRG.103495.2	1	1910	MSTRG.103495	CDS1	0.055719	0.0001	0.741769	1.36142	1.26952	1.84059	0.17837	-2.48705	0.159762	down	no
151806	u	chr3	.	52418486	52418796	MSTRG.65549.1	1	311	MSTRG.65549	.	3.9838	22.7571	7.28992	1.99834	2.76538	2.83917	4.47604	2.16222	0.159776	up	no
234941	i	chr8	.	86918617	86920162	MSTRG.102004.1	1	1546	MSTRG.102004	MAML3	0.190432	0.960431	0.411049	2.161	1.5721	1.21744	0.315503	-1.66427	0.159892	down	no
116860	u	chr17	-	58186653	58186922	MSTRG.51195.1	1	270	MSTRG.51195	.	5.9839	4.2834	1.4952	11.3457	9.76126	17.9828	0.300909	-1.7326	0.159922	down	no
10324	j	chr1	+	112371216	112399622	MSTRG.4963.1	4	825	MSTRG.4963	ENSSSCG00000004583	16.5676	8.60294	2.9976	2.95173	1.36906	0.0001	6.51904	2.70466	0.159926	up	no
83871	u	chr14	+	88355431	88385025	MSTRG.36444.2	2	268	MSTRG.36444	.	48.3978	108.107	25.9051	28.7157	0.154328	3.75089	5.59181	2.48332	0.160043	up	no
27154	u	chr10	-	670262	670516	MSTRG.11958.1	1	255	MSTRG.11958	.	5.77433	11.1037	4.97043	3.18469	0.702041	1.71193	3.90243	1.96437	0.16035	up	no
225097	o	chr7	+	100452114	100468095	MSTRG.97213.3	2	505	MSTRG.97213	SAMD15	4.04024	4.28417	0.98035	1.36585	0.0001	0.214431	5.88767	2.5577	0.160498	up	no
114436	u	chr17	+	40280807	40283598	MSTRG.50092.10	4	1027	MSTRG.50092	.	2.62997	0.0001	2.76144	0.390965	0.330081	0.313987	5.20901	2.38101	0.160716	up	no
228947	u	chr8	+	22248860	22450883	MSTRG.99297.1	3	262	MSTRG.99297	.	10.0633	7.94007	0.581297	0.643999	0.0001	2.29874	6.31522	2.65883	0.160775	up	no
261824	i	chrX	-	74869737	74870019	MSTRG.113481.1	1	283	MSTRG.113481	ENSSSCG00000029771	15.5234	3.78937	0.0001	0.950608	0.0001	1.46663	7.98932	2.99807	0.160806	up	no
92409	o	chr15	+	38602148	38651640	MSTRG.40394.1	3	214	MSTRG.40394	WDR17	1.41612	5.07431	2.77072	12.6685	11.2397	4.58522	0.325027	-1.62137	0.160899	down	no
67902	o	chr13	+	146578770	146608507	MSTRG.29479.2	2	257	MSTRG.29479	ENSSSCG00000021271	3.99382	53.3393	0.727807	5.26817	1.72353	0.0001	8.30415	3.05383	0.161088	up	no
246990	i	chr9	+	56990309	56993643	MSTRG.107094.1	1	3335	MSTRG.107094	ZBTB44	0.679861	0.252008	0.097375	1.16114	1.94397	0.649291	0.274144	-1.867	0.161159	down	no
160220	x	chr3	+	131067498	131120662	MSTRG.69279.1	2	276	MSTRG.69279	ENSSSCG00000008651	1.85103	12.1079	5.29447	0.0001	0.0001	2.58209	7.45591	2.89838	0.161175	up	no
222085	u	chr7	+	76283381	76284257	MSTRG.95764.1	2	209	MSTRG.95764	.	0.936346	6.89839	12.1191	0.823158	1.88493	1.7964	4.42976	2.14723	0.161262	up	no
254612	o	chr9	-	130530730	130577477	MSTRG.110119.6	2	249	MSTRG.110119	FLVCR1	4.1754	1.8359	3.82204	0.806967	0.257537	0.749621	5.42043	2.43841	0.161341	up	no
92615	u	chr15	.	41202964	41203201	MSTRG.40461.1	1	238	MSTRG.40461	.	1.99924	1.79252	2.91891	24.6875	0.0001	10.536	0.190516	-2.39201	0.161484	down	no
216209	x	chr7	+	31686118	31721987	MSTRG.93292.2	2	731	MSTRG.93292	SRPK1	2.60871	4.80005	1.43762	1.48087	0.0001	0.207903	5.23803	2.38902	0.161497	up	no
232048	u	chr8	.	58262267	58262522	MSTRG.100631.1	1	256	MSTRG.100631	.	10.25	5.39109	4.42619	2.69723	1.75086	0.990678	3.68968	1.88349	0.161523	up	no
246245	u	chr9	+	51302272	51302881	MSTRG.106565.1	1	610	MSTRG.106565	.	6.23555	18.8998	3.80565	0.904807	3.67584	1.14346	5.05599	2.33799	0.161554	up	no
246244	u	chr9	-	51302272	51302881	MSTRG.106564.1	1	610	MSTRG.106564	.	6.23555	18.8998	3.80565	0.904807	3.67584	1.14346	5.05599	2.33799	0.161557	up	no
221898	i	chr7	-	75886298	75893953	MSTRG.95814.7	2	281	MSTRG.95814	SLC7A8	9.07809	12.6103	6.14463	0.248785	1.01	4.8052	4.58989	2.19846	0.161685	up	no
24496	o	chr1	+	253415148	253459632	MSTRG.10652.2	2	255	MSTRG.10652	SNX30	1.18294	0.925743	2.5577	6.20216	7.51046	2.43111	0.289052	-1.7906	0.161694	down	no
213093	u	chr7	+	11283038	11294104	MSTRG.92123.2	2	244	MSTRG.92123	.	82.7848	95.5244	57.0297	17.3909	1.18282	33.8272	4.49111	2.16707	0.161966	up	no
239643	u	chr8	+	135239928	135250058	MSTRG.103693.1	2	238	MSTRG.103693	.	2.33376	4.23007	4.33956	0.0001	0.0001	1.18796	9.17668	3.19797	0.162107	up	no
205690	o	chr6	+	108371656	108446340	MSTRG.88722.8	2	255	MSTRG.88722	RMC1	1.5033	15.925	4.21341	0.0001	0.0001	2.69147	8.04026	3.00724	0.162682	up	no
17527	o	chr1	+	180295405	180323025	MSTRG.7845.1	2	255	MSTRG.7845	ATL1	0.297873	0.212385	3.38685	0.493857	11.1001	7.04971	0.209031	-2.25821	0.162776	down	no
263393	u	chrX	+	94753662	94802587	MSTRG.114303.4	3	252	MSTRG.114303	.	5.8331	0.0001	0.0001	0.0001	45.8551	22.6091	0.0852022	-3.55297	0.1629	down	no
119350	u	chr18	+	11478171	11478442	MSTRG.52229.1	1	272	MSTRG.52229	.	2.11601	1.95086	2.54	3.33108	2.06261	16.8551	0.296954	-1.75169	0.163137	down	no
39498	x	chr11	+	47864977	47869305	MSTRG.17540.2	2	211	MSTRG.17540	ENSSSCG00000033017	19.4369	20.6514	16.2372	0.382726	0.57381	9.94873	5.16499	2.36877	0.163216	up	no
218978	o	chr7	+	53350744	53408447	MSTRG.94592.4	2	244	MSTRG.94592	BLM	5.62523	4.37499	2.09134	21.0411	7.3705	11.7782	0.300862	-1.73283	0.163253	down	no
150438	u	chr3	+	41130196	41131066	MSTRG.64792.1	2	695	MSTRG.64792	.	0.0001	0.574626	1.62075	4.88982	4.62016	1.17244	0.205522	-2.28263	0.163282	down	no
88580	u	chr14	.	130761656	130761892	MSTRG.38466.1	1	237	MSTRG.38466	.	0.372756	5.65959	5.26733	1.11666	0.318492	0.273192	6.61442	2.72561	0.163294	up	no
62096	u	chr13	+	89193145	89194328	MSTRG.27027.1	2	248	MSTRG.27027	.	2.10961	2.4577	0.903648	2.09954	6.2978	8.2073	0.329483	-1.60172	0.163304	down	no
66042	u	chr13	+	132572121	132573690	MSTRG.28743.1	1	1570	MSTRG.28743	.	0.0001	3.02803	1.28628	0.198099	0.105516	0.398351	6.14619	2.61969	0.163406	up	no
230951	i	chr8	.	43634372	43634667	MSTRG.100108.1	1	296	MSTRG.100108	CPE	8.05485	4.33513	1.39935	1.24284	0.667986	1.06885	4.62778	2.21032	0.163553	up	no
216524	u	chr7	-	33183996	33192236	MSTRG.93347.2	2	567	MSTRG.93347	.	0.0001	0.889141	0.38632	0.591823	3.57555	2.04534	0.205315	-2.28409	0.163577	down	no
110363	x	chr17	-	7295966	7357750	MSTRG.48268.8	2	276	MSTRG.48268	TRIML2	4.77811	5.4551	0.0001	0.682117	0.193619	0.0001	11.6841	3.54647	0.163684	up	no
12114	u	chr1	+	127499048	127499302	MSTRG.5558.1	1	255	MSTRG.5558	.	12.5211	5.2001	0.745378	0.663871	1.07926	2.24747	4.62753	2.21024	0.163761	up	no
14433	u	chr1	.	147335080	147335319	MSTRG.6482.1	1	240	MSTRG.6482	.	4.81008	4.58649	9.0512	0.930459	3.21329	0.174353	4.27219	2.09498	0.16382	up	no
210235	i	chr6	+	160559828	160561388	MSTRG.90784.1	2	1145	MSTRG.90784	OSBPL9	0.0001	0.0001	0.278059	0.272502	1.23123	0.854432	0.117998	-3.08317	0.164167	down	no
249305	i	chr9	-	80741591	80741857	MSTRG.108111.1	1	267	MSTRG.108111	PHF14	11.1154	11.5478	4.35563	3.23274	1.5676	2.17558	3.87316	1.95351	0.164245	up	no
13826	u	chr1	-	139143717	139143961	MSTRG.6038.1	1	245	MSTRG.6038	.	12.7437	8.17415	5.51508	0.323166	0.0001	4.47703	5.50653	2.46114	0.164273	up	no
50196	i	chr12	+	48109390	48109650	MSTRG.22156.1	1	261	MSTRG.22156	RTN4RL1	4.63402	2.85675	3.07521	3.53802	24.3751	8.84387	0.287455	-1.79859	0.164442	down	no
183522	u	chr5	-	63101665	63119376	MSTRG.79740.1	2	291	MSTRG.79740	.	2.38197	0.0001	2.79099	7.95242	4.39226	10.942	0.222147	-2.17042	0.164648	down	no
157329	o	chr3	+	103227920	103237902	MSTRG.67956.1	2	361	MSTRG.67956	HEATR5B	2.32226	32.5969	6.25665	2.09607	1.9429	4.0405	5.09635	2.34947	0.164677	up	no
48720	o	chr12	+	39921111	39963086	MSTRG.21607.4	3	264	MSTRG.21607	SLFN14	4.09789	10.6806	2.65219	0.538116	0.282123	2.76179	4.86616	2.28278	0.164872	up	no
188483	x	chr6	+	147967	204838	MSTRG.81483.3	2	237	MSTRG.81483	TCF25	18.6964	31.4185	7.47009	5.09851	2.73189	5.27058	4.39547	2.13602	0.16508	up	no
98439	u	chr15	+	101977123	101984029	MSTRG.42885.1	2	251	MSTRG.42885	.	3.85319	8.86959	4.55937	32.3096	12.7385	14.3497	0.290957	-1.78112	0.165104	down	no
64143	u	chr13	+	114710827	114714253	MSTRG.27995.1	2	714	MSTRG.27995	.	0.004892	0.0001	1.07686	1.96907	3.63276	0.887408	0.166716	-2.58454	0.165184	down	no
21927	u	chr1	+	230965099	230965388	MSTRG.9629.1	1	290	MSTRG.9629	.	6.26797	4.91103	2.55114	1.54269	0.484866	0.993473	4.54486	2.18424	0.165211	up	no
258605	i	chrX	-	34152267	34163016	MSTRG.111673.2	2	269	MSTRG.111673	SRPX	3.16651	6.33453	8.95216	1.75776	1.9962	1.26555	3.6763	1.87825	0.165243	up	no
152902	u	chr3	+	59585862	59586108	MSTRG.66061.1	1	247	MSTRG.66061	.	3.85945	6.77371	2.0701	1.43716	0.0001	0.495645	6.57212	2.71636	0.165518	up	no
248623	j	chr9	-	73783030	73792693	MSTRG.107784.11	4	858	MSTRG.107784	BET1	3.16471	1.69219	1.67519	4.74085	16.5301	2.91449	0.270084	-1.88852	0.165666	down	no
80909	i	chr14	-	62550396	62557646	MSTRG.35415.1	2	2066	MSTRG.35415	PHYHIPL	101.839	21.4811	0.346578	0.327335	0.498693	17.8059	6.63736	2.73061	0.165667	up	no
156612	i	chr3	+	97856657	97875897	MSTRG.67835.1	2	229	MSTRG.67835	KCNG3	23.5674	66.7442	9.27882	2.54438	0.926138	14.3726	5.58145	2.48064	0.165696	up	no
80247	u	chr14	+	56913688	56972609	MSTRG.35058.1	2	206	MSTRG.35058	.	35.6325	7.24165	6.79411	3.18626	5.76381	2.62285	4.29176	2.10157	0.165813	up	no
15230	u	chr1	.	158886339	158886576	MSTRG.6878.1	1	238	MSTRG.6878	.	0.453197	4.42521	0.0001	17.2805	3.57429	0.622493	0.227148	-2.1383	0.165932	down	no
61484	u	chr13	.	81932325	81932574	MSTRG.26750.1	1	250	MSTRG.26750	.	3.34964	0.0001	0.616379	4.66567	12.3497	1.26552	0.216954	-2.20454	0.165947	down	no
264727	i	chrX	.	108202315	108202580	MSTRG.114908.1	1	266	MSTRG.114908	STK26	1.839	6.01281	16.351	4.64979	0.693099	0.429418	4.19291	2.06795	0.165961	up	no
86565	u	chr14	-	113182039	113210429	MSTRG.37660.3	2	248	MSTRG.37660	.	0.051184	5.73478	0.256756	11.0723	9.60833	1.86049	0.268075	-1.89929	0.166296	down	no
46483	u	chr12	+	23446224	23449203	MSTRG.21142.11	2	354	MSTRG.21142	.	0.207981	1.80504	1.0803	3.07099	2.87862	4.74244	0.28931	-1.78931	0.166308	down	no
179896	u	chr5	.	25847494	25847762	MSTRG.78001.1	1	269	MSTRG.78001	.	12.1878	16.1979	6.51056	2.31382	3.47361	2.88215	4.02514	2.00904	0.166311	up	no
109182	i	chr16	-	72875058	72875512	MSTRG.47645.1	1	455	MSTRG.47645	SEMA5A	1.42008	21.0416	2.93117	2.18957	0.761945	2.13698	4.99024	2.31911	0.166352	up	no
205946	o	chr6	+	110900688	110960560	MSTRG.88901.1	2	250	MSTRG.88901	TAF4B	5.93255	10.0933	0.940994	0.675822	2.09198	0.303092	5.52505	2.46599	0.166444	up	no
236531	o	chr8	+	105043764	105130920	MSTRG.102580.1	2	241	MSTRG.102580	PRSS12	0.0001	55.9478	2.79704	3.97398	0.0001	0.0001	14.7817	3.88574	0.166522	up	no
91326	j	chr15	-	24835544	24847080	MSTRG.39835.4	4	383	MSTRG.39835	C2orf76	0.635286	4.50032	3.05967	0.581368	0.645378	0.0001	6.67995	2.73984	0.166685	up	no
115743	i	chr17	-	49553580	49553832	MSTRG.50597.1	1	253	MSTRG.50597	NCOA3	1.60786	3.17474	4.27733	10.0982	15.8997	4.29269	0.299101	-1.74129	0.166695	down	no
121681	u	chr18	+	33980242	34002585	MSTRG.53278.2	2	260	MSTRG.53278	.	0.761846	2.76613	20.7257	25.5982	51.7343	33.8406	0.218161	-2.19653	0.166746	down	no
40705	x	chr11	+	63670697	63704157	MSTRG.17993.5	2	248	MSTRG.17993	TGDS	104.92	141.775	51.2395	0.0001	0.0001	32.1478	9.26758	3.21219	0.166809	up	no
94415	u	chr15	-	60700147	60706722	MSTRG.41356.1	2	286	MSTRG.41356	.	3.21314	32.7787	7.08668	2.8044	4.08504	2.17018	4.755	2.24945	0.167165	up	no
236830	u	chr8	-	109981421	109981673	MSTRG.102726.1	1	253	MSTRG.102726	.	0.372407	4.66949	0.892212	11.0907	1.13531	7.20359	0.305415	-1.71116	0.167269	down	no
19290	u	chr1	-	197238381	197241009	MSTRG.8475.1	2	919	MSTRG.8475	.	5.79863	6.39168	7.58909	2.89901	1.17352	0.564855	4.2652	2.09261	0.167299	up	no
119352	u	chr18	-	11508746	11509133	MSTRG.52199.1	1	388	MSTRG.52199	.	0.0001	2.69508	0.907539	0.321311	3.64035	12.1941	0.223	-2.16489	0.167381	down	no
142482	i	chr2	.	141193349	141194502	MSTRG.61529.1	1	1154	MSTRG.61529	ENSSSCG00000014343	0.147589	0.0001	0.809462	1.02441	1.59645	1.90883	0.211306	-2.24259	0.167509	down	no
145898	o	chr3	-	10282708	10312189	MSTRG.62954.1	2	289	MSTRG.62954	RHBDD2	5.6933	63.0938	8.43751	6.29625	0.0001	4.59869	7.08805	2.82539	0.167535	up	no
100721	u	chr15	.	123815780	123816035	MSTRG.43814.1	1	256	MSTRG.43814	.	5.48292	8.75285	12.4553	26.4246	30.7509	36.4209	0.285172	-1.8101	0.1676	down	no
104126	x	chr16	+	26476674	26519513	MSTRG.45806.1	2	565	MSTRG.45806	OXCT1	1.42413	0.345545	2.08833	2.53596	5.17064	6.21617	0.277101	-1.85152	0.167635	down	no
51797	i	chr12	-	54613804	54615355	MSTRG.22731.1	1	1552	MSTRG.22731	USP43	0.07294	0.523964	0.481874	0.835127	1.75691	0.809585	0.317137	-1.65682	0.167637	down	no
38498	o	chr11	+	25295899	25362942	MSTRG.16928.1	2	614	MSTRG.16928	VWA8	0.82704	1.02368	1.57259	1.18727	2.29653	8.22529	0.292364	-1.77416	0.167641	down	no
113828	o	chr17	+	37614938	37654078	MSTRG.49964.3	2	295	MSTRG.49964	ASIP	7.51642	21.9736	3.22458	1.71261	4.08027	1.38421	4.5582	2.18846	0.167676	up	no
132731	i	chr2	+	66437310	66443499	MSTRG.58131.2	2	244	MSTRG.58131	ENSSSCG00000029347	53.6062	147.251	70.4802	0.0001	14.9575	29.3768	6.12025	2.61359	0.167983	up	no
85929	o	chr14	+	108878853	108899464	MSTRG.37223.1	2	518	MSTRG.37223	UBTD1	0.209124	0.373221	0.0001	2.32862	2.16399	0.0001	0.129642	-2.94739	0.168155	down	no
10061	u	chr1	+	109702602	109708997	MSTRG.4816.1	2	251	MSTRG.4816	.	2.19977	3.14726	0.0001	25.7653	6.31593	0.0001	0.166674	-2.5849	0.168178	down	no
142651	o	chr2	+	142164184	142189361	MSTRG.61716.1	2	252	MSTRG.61716	ANKHD1	53.021	28.6165	22.145	7.34667	1.654	13.9982	4.5125	2.17393	0.168248	up	no
239019	i	chr8	+	130778495	130778856	MSTRG.103447.1	1	362	MSTRG.103447	ABCG2	3.45311	9.63703	1.34915	1.731	0.698433	1.03058	4.17319	2.06115	0.16832	up	no
249441	i	chr9	-	82332111	82332480	MSTRG.108148.1	1	370	MSTRG.108148	SCIN	1.291	1.39167	3.08826	2.68904	13.7286	3.7344	0.286369	-1.80405	0.168336	down	no
131416	j	chr2	+	58675988	58678018	MSTRG.57513.1	6	1244	MSTRG.57513	NR2C2AP	1.3244	1.0094	1.83002	0.3512	0.634708	0.01095	4.17694	2.06245	0.168419	up	no
255656	u	chrX	+	758897	759925	MSTRG.110585.1	2	281	MSTRG.110585	.	5.49046	10.9789	3.64908	1.53102	1.20325	2.49079	3.85038	1.945	0.16844	up	no
92572	u	chr15	.	40423636	40423871	MSTRG.40414.1	1	236	MSTRG.40414	.	2.57682	3.42311	1.99121	13.2565	7.84389	2.86449	0.333452	-1.58445	0.168449	down	no
28546	i	chr10	+	14061030	14061283	MSTRG.12553.1	1	254	MSTRG.12553	ACBD3	2.22354	4.64301	1.67461	3.39786	8.78047	13.0949	0.337953	-1.5651	0.168478	down	no
21499	u	chr1	+	225329319	225329524	MSTRG.9435.1	1	206	MSTRG.9435	.	6.79495	9.91159	11.1074	4.63924	0.914428	1.99882	3.68275	1.88078	0.168515	up	no
210899	o	chr6	+	166133277	166158373	MSTRG.91205.3	2	272	MSTRG.91205	ZSWIM5	7.93989	34.3681	12.8197	8.97736	0.073383	0.337763	5.87183	2.55381	0.168587	up	no
75287	i	chr14	-	21951244	21951496	MSTRG.32965.1	1	253	MSTRG.32965	SPOCK3	6.01667	11.6352	12.5765	56.5185	35.4154	15.0867	0.282454	-1.82391	0.168616	down	no
112100	i	chr17	.	25950182	25950448	MSTRG.49098.1	1	267	MSTRG.49098	BFSP1	0.0001	8.01726	8.53418	1.33442	0.0001	0.701014	8.1313	3.02349	0.168682	up	no
210060	u	chr6	+	159490949	159492624	MSTRG.90725.5	2	249	MSTRG.90725	.	10.2416	13.6382	0.0001	2.32335	0.0001	0.0001	10.2773	3.36139	0.168777	up	no
236408	u	chr8	+	104098019	104153293	MSTRG.102526.1	2	252	MSTRG.102526	.	2.24194	3.1718	2.05198	10.5879	5.51678	5.49237	0.345682	-1.53248	0.168826	down	no
174013	i	chr4	-	118315621	118319585	MSTRG.75479.1	2	278	MSTRG.75479	FRRS1	12.6786	11.4162	1.90702	6.91688	1.29873	104.142	0.231421	-2.11141	0.168963	down	no
49205	o	chr12	+	43012033	43076152	MSTRG.21993.3	2	252	MSTRG.21993	UTP6	4.678	7.71929	2.06187	1.01416	1.25225	0.0001	6.37948	2.67344	0.169001	up	no
210484	o	chr6	-	163398953	163484960	MSTRG.90874.1	2	293	MSTRG.90874	SLC5A9	2.54114	27.5122	4.32787	1.11532	1.04796	4.7765	4.95422	2.30866	0.169239	up	no
203110	j	chr6	-	88786170	88787769	MSTRG.87503.1	2	805	MSTRG.87503	MARCKSL1	10.3788	11.1495	5.72791	2.99506	1.39249	2.02853	4.24811	2.08682	0.169511	up	no
243096	u	chr9	+	23341175	23362685	MSTRG.105308.2	4	774	MSTRG.105308	.	0.0001	1.00992	0.222844	0.0001	3.92522	2.93932	0.179596	-2.47717	0.169697	down	no
53718	u	chr13	+	11809489	11809740	MSTRG.23710.1	1	252	MSTRG.23710	.	24.8838	27.4186	15.8879	12.19	0.595091	1.03782	4.93314	2.30251	0.169719	up	no
66291	x	chr13	-	133788063	133795340	MSTRG.28807.2	2	258	MSTRG.28807	ENSSSCG00000032918	47.6805	12.0032	0.0001	1.56495	5.42643	1.30852	7.19091	2.84617	0.169742	up	no
8605	i	chr1	-	95820039	95820301	MSTRG.4161.1	1	263	MSTRG.4161	C18orf25	3.05674	2.56929	1.29252	6.38992	9.51258	4.18764	0.344375	-1.53795	0.16982	down	no
112776	o	chr17	+	31784552	31872264	MSTRG.49463.2	2	250	MSTRG.49463	RNF24	7.70294	0.548174	4.87775	0.475317	0.475418	1.55427	5.24105	2.38986	0.16988	up	no
260364	u	chrX	.	50884371	50884617	MSTRG.112609.1	1	247	MSTRG.112609	.	0.0001	0.168892	42.8301	4.59483	0.221761	0.268999	8.45509	3.07982	0.169934	up	no
62153	o	chr13	+	89684585	89710758	MSTRG.27034.5	2	244	MSTRG.27034	TM4SF4	10.3451	5.942	5.71874	0.277838	0.0001	3.86104	5.31672	2.41054	0.170155	up	no
166608	o	chr4	+	65353164	65486113	MSTRG.72473.1	3	228	MSTRG.72473	ENSSSCG00000006196	9.51917	13.9613	11.536	6.08619	0.0001	0.915622	5.00099	2.32221	0.170317	up	no
109004	u	chr16	+	71589696	71611989	MSTRG.47550.2	4	1137	MSTRG.47550	.	0.0001	1.01938	1.3191	0.173727	0.0001	0.0001	13.4458	3.74908	0.170519	up	no
261577	o	chrX	-	68525374	68573785	MSTRG.113307.2	2	295	MSTRG.113307	POF1B	72.2239	38.7961	0.908767	1.19869	0.387206	15.5492	6.53214	2.70756	0.170593	up	no
146378	i	chr3	-	13616604	13617581	MSTRG.63196.1	1	978	MSTRG.63196	ENSSSCG00000035984	0.779152	0.770347	0.838915	1.20898	2.84202	3.36218	0.322185	-1.63404	0.170659	down	no
112292	x	chr17	-	26752494	26760289	MSTRG.49255.1	4	991	MSTRG.49255	SEC23B	3.6031	1.40633	1.37355	0.537825	0.460453	0.735808	3.68089	1.88005	0.170847	up	no
30191	u	chr10	-	26740106	26740344	MSTRG.13314.1	1	239	MSTRG.13314	.	9.92985	9.97354	5.22858	2.4306	2.3673	2.15751	3.6133	1.85332	0.170949	up	no
100175	o	chr15	+	118403824	118442140	MSTRG.43632.2	2	480	MSTRG.43632	XRCC5	1.91334	20.483	33.8072	0.278716	5.96238	4.63565	5.16731	2.36941	0.171258	up	no
234542	o	chr8	-	82418400	82438445	MSTRG.101708.1	2	258	MSTRG.101708	LSM6	5.90706	3.99163	15.7862	2.18039	1.29131	3.53068	3.66802	1.875	0.171487	up	no
257280	u	chrX	-	16582980	16611427	MSTRG.111040.1	2	238	MSTRG.111040	.	9.82127	10.924	4.90023	3.4441	0.0001	2.03297	4.68225	2.2272	0.171543	up	no
253622	o	chr9	+	122588478	122630340	MSTRG.109717.1	2	286	MSTRG.109717	MR1	10.7799	27.222	1.3893	3.08325	0.0001	3.28606	6.18444	2.62864	0.171589	up	no
35947	i	chr11	-	5596350	5596616	MSTRG.15789.1	1	267	MSTRG.15789	PAN3	0.59788	3.78104	3.74064	5.907	6.74076	13.8148	0.306831	-1.70448	0.171611	down	no
58498	i	chr13	-	50883385	50883594	MSTRG.25492.1	1	210	MSTRG.25492	FRMD4B	5.583	8.15921	2.27412	1.77473	0.470771	0.934822	5.03606	2.3323	0.171647	up	no
29910	o	chr10	+	24808222	24877796	MSTRG.13249.1	2	206	MSTRG.13249	ENSSSCG00000034258	6.85399	2.24057	16.5121	0.0001	3.89622	1.20914	5.01554	2.32641	0.171694	up	no
107828	u	chr16	+	60015689	60145879	MSTRG.47118.1	3	209	MSTRG.47118	.	15.5359	10.2101	3.80821	3.64195	2.87955	1.2114	3.82188	1.93428	0.171694	up	no
88362	i	chr14	.	129117687	129118711	MSTRG.38384.1	1	1025	MSTRG.38384	GRK5	0.0001	0.634361	0.0001	1.02808	0.980799	1.37009	0.187797	-2.41275	0.171869	down	no
54812	o	chr13	-	23558994	23564941	MSTRG.24207.1	2	285	MSTRG.24207	SCN10A	11.7555	81.0924	27.3875	15.0044	3.49224	7.82071	4.56867	2.19178	0.171875	up	no
144912	i	chr3	.	6099252	6100372	MSTRG.62479.1	1	1121	MSTRG.62479	SMURF1	0.0001	0.258758	0.905146	0.561914	2.86412	1.8823	0.219279	-2.18916	0.171975	down	no
51554	o	chr12	-	53303580	53343753	MSTRG.22950.1	2	246	MSTRG.22950	ENSSSCG00000017983	1.09719	3.10835	0.428429	1.40382	7.6638	6.11317	0.305252	-1.71193	0.171999	down	no
110457	u	chr17	-	8313598	8340450	MSTRG.48384.1	2	235	MSTRG.48384	.	21.4961	17.8872	11.0604	4.84323	1.44681	5.90001	4.13811	2.04897	0.172079	up	no
263296	u	chrX	.	94043105	94043550	MSTRG.114223.1	1	446	MSTRG.114223	.	6.72869	52.7718	5.31652	4.97377	1.32998	6.08578	5.2316	2.38725	0.172117	up	no
58234	i	chr13	+	47529658	47531031	MSTRG.25387.1	1	1374	MSTRG.25387	ENSSSCG00000036148	0.550556	0.009108	1.59722	3.27455	3.84676	3.28315	0.207304	-2.27018	0.172121	down	no
93227	u	chr15	.	47749078	47750646	MSTRG.40657.1	1	1569	MSTRG.40657	.	0.67776	1.50098	2.64198	0.335255	0.650957	0.292466	3.77008	1.9146	0.17216	up	no
166550	i	chr4	-	64960827	65009921	MSTRG.72453.2	2	273	MSTRG.72453	NCOA2	0.133488	0.863972	4.12555	7.93881	5.16732	6.93457	0.25563	-1.96787	0.17216	down	no
201099	u	chr6	-	76392941	76396437	MSTRG.86515.2	2	268	MSTRG.86515	.	11.7556	6.36087	1.21941	1.24703	1.01826	2.48208	4.07298	2.02609	0.172177	up	no
197652	j	chr6	+	57625224	57657876	MSTRG.85062.1	4	1205	MSTRG.85062	ENSSSCG00000002941	0.337551	0.247522	0.0001	0.436415	1.21651	0.949709	0.224839	-2.15304	0.172317	down	no
172719	x	chr4	-	107639323	107703624	MSTRG.74847.1	5	1989	MSTRG.74847	ENSSSCG00000006772	0.616953	0.693805	0.382247	0.199634	0.119041	0.013459	5.09736	2.34975	0.172371	up	no
210610	o	chr6	+	164775097	164817637	MSTRG.90986.3	2	247	MSTRG.90986	EFCAB14	6.82784	4.30839	2.48217	1.74196	0.0001	0.0001	7.81697	2.96661	0.172451	up	no
167207	i	chr4	+	70905198	70906166	MSTRG.72647.1	1	969	MSTRG.72647	YTHDF3	0.686739	0.0001	0.0001	1.07079	1.78991	1.25057	0.167087	-2.58133	0.172512	down	no
257527	i	chrX	+	20042550	20047147	MSTRG.111420.1	2	269	MSTRG.111420	ENSSSCG00000012175	6.1123	8.72168	4.48451	2.48801	1.03799	1.80993	3.62046	1.85617	0.172619	up	no
196240	x	chr6	-	52968735	53001054	MSTRG.84789.2	2	249	MSTRG.84789	SAE1	0.0001	11.6761	4.47544	0.356367	1.2726	0.0001	9.91466	3.30956	0.17266	up	no
163767	u	chr4	+	33616489	33626257	MSTRG.70910.1	2	978	MSTRG.70910	.	0.092659	0.243724	0.590528	0.555091	1.08838	2.09741	0.247779	-2.01288	0.172664	down	no
247839	i	chr9	-	66425793	66426049	MSTRG.107576.1	1	257	MSTRG.107576	NUCKS1	15.856	63.8999	18.9552	6.70491	3.77269	11.0036	4.59524	2.20014	0.172767	up	no
167578	u	chr4	-	74691497	74745992	MSTRG.72820.1	3	936	MSTRG.72820	.	1.25433	1.94518	1.44636	3.22748	8.00622	4.31775	0.298742	-1.74303	0.17294	down	no
246222	o	chr9	+	51090385	51144754	MSTRG.106609.1	3	327	MSTRG.106609	VWA5A	9.25872	10.5141	1.31226	0.666154	1.42875	2.82084	4.28928	2.10074	0.172971	up	no
1625	x	chr1	+	15218258	15253865	MSTRG.850.2	3	720	MSTRG.850	MTHFD1L	0.462083	0.771026	0.202179	2.33085	0.904143	1.65052	0.293784	-1.76717	0.172974	down	no
213095	x	chr7	-	11293827	11326990	MSTRG.92122.3	2	313	MSTRG.92122	JARID2	0.0001	20.4268	18.1816	0.0001	0.0001	3.20955	12.0285	3.58838	0.173094	up	no
35626	u	chr11	+	4035302	4036278	MSTRG.15599.3	2	259	MSTRG.15599	.	12.2159	13.3058	16.1838	30.7205	96.0662	14.6198	0.294934	-1.76154	0.17318	down	no
147786	x	chr3	+	22371168	22407127	MSTRG.63734.5	2	252	MSTRG.63734	PRKCB	0.14788	3.27313	7.82019	19.8702	37.1838	0.675702	0.194721	-2.36052	0.173535	down	no
253654	u	chr9	+	122734201	122734443	MSTRG.109648.1	1	243	MSTRG.109648	.	6.11782	11.0364	1.89061	3.01073	0.738084	0.566803	4.413	2.14176	0.173554	up	no
101427	o	chr15	+	131753741	131805641	MSTRG.44255.3	2	242	MSTRG.44255	C2orf72	6.63636	22.0346	2.11945	4.68269	1.53752	0.699828	4.44946	2.15363	0.173575	up	no
15675	u	chr1	+	162774686	162790469	MSTRG.7025.1	4	1631	MSTRG.7025	.	3.31427	1.99489	0.358325	0.260807	0.252129	0.786594	4.36118	2.12472	0.173744	up	no
30485	i	chr10	.	30259373	30260295	MSTRG.13518.1	1	923	MSTRG.13518	NTRK2	0.121088	0.199769	0.854066	0.493831	1.71484	2.23401	0.264463	-1.91886	0.173783	down	no
148567	o	chr3	-	27208358	27214256	MSTRG.64019.2	2	274	MSTRG.64019	XYLT1	6.83696	3.73028	2.71072	0.869434	0.89289	1.30198	4.3331	2.1154	0.173801	up	no
146658	x	chr3	+	16510006	16562496	MSTRG.63418.2	2	259	MSTRG.63418	TPST1	22.7095	40.355	18.5065	4.18636	0.484441	11.9584	4.90527	2.29433	0.173938	up	no
163945	x	chr4	-	34698049	34767433	MSTRG.71087.1	2	248	MSTRG.71087	UBR5	4.30012	4.22787	0.0001	4.2788	22.9353	7.12368	0.248358	-2.0095	0.173966	down	no
84036	u	chr14	-	90246606	90270120	MSTRG.36528.1	2	274	MSTRG.36528	.	2.45422	0.0001	0.0001	5.78121	3.96825	4.83155	0.16833	-2.57064	0.174023	down	no
157085	o	chr3	+	101653093	101696946	MSTRG.68014.8	2	555	MSTRG.68014	ENSSSCG00000008485	85.0329	38.6799	77.417	39.8861	9.88704	1.48113	3.92416	1.97238	0.174057	up	no
226073	i	chr7	+	112433516	112434222	MSTRG.97646.1	1	707	MSTRG.97646	TTC7B	2.56417	18.7601	1.17436	2.03662	1.20451	1.18641	5.08151	2.34526	0.174136	up	no
145322	i	chr3	-	7954462	7954750	MSTRG.62691.1	1	289	MSTRG.62691	ENSSSCG00000021941	36.6042	26.3297	17.9444	3.42468	1.94417	12.6319	4.49307	2.1677	0.174236	up	no
189005	u	chr6	+	4186117	4190149	MSTRG.81696.6	2	414	MSTRG.81696	.	0.840158	2.09993	0.0001	3.15502	5.07605	2.05564	0.285824	-1.8068	0.174291	down	no
113984	x	chr17	+	38342331	38354956	MSTRG.49880.1	3	1204	MSTRG.49880	GSS	2.40701	2.69657	2.53091	0.372435	0.356135	1.20947	3.93928	1.97793	0.174388	up	no
231876	o	chr8	+	56132337	56175522	MSTRG.101043.9	2	246	MSTRG.101043	ENSSSCG00000036736	0.01324	8.52179	1.24844	14.8069	25.8919	0.809629	0.235699	-2.08498	0.174583	down	no
148330	u	chr3	.	25800846	25801089	MSTRG.63878.1	1	244	MSTRG.63878	.	1.57286	9.07731	4.78219	1.06849	0.728215	1.41136	4.8105	2.26619	0.17469	up	no
223074	u	chr7	+	84601958	84607425	MSTRG.96232.1	2	245	MSTRG.96232	.	3.7734	2.11353	2.30191	17.0845	0.825187	10.2593	0.290705	-1.78237	0.174847	down	no
225504	u	chr7	+	104410745	104465906	MSTRG.97270.1	2	226	MSTRG.97270	.	2.5909	1.53495	2.87403	0.808799	18.9635	4.86376	0.284131	-1.81537	0.174928	down	no
171333	o	chr4	+	98858491	98950807	MSTRG.75177.1	2	249	MSTRG.75177	ENSSSCG00000035209	1.15997	9.52811	0.0001	21.5765	14.5063	7.39124	0.245852	-2.02414	0.174941	down	no
64525	j	chr13	-	118893236	118913330	MSTRG.28130.1	7	753	MSTRG.28130	DNAJC19	18.8	8.51788	26.6276	31.9745	47.3303	88.9051	0.320704	-1.64069	0.174954	down	no
31729	u	chr10	+	40521724	40525120	MSTRG.13917.1	2	220	MSTRG.13917	.	19.094	7.4819	2.87914	4.89188	0.0001	0.869051	5.11281	2.35412	0.175133	up	no
196500	j	chr6	+	54034479	54039324	MSTRG.84959.2	2	745	MSTRG.84959	FUT2	0.991395	3.27372	3.34047	0.752152	0.622931	0.712341	3.64352	1.86533	0.175288	up	no
4489	u	chr1	.	46302771	46303023	MSTRG.2201.1	1	253	MSTRG.2201	.	10.8831	4.09689	5.94221	2.11542	0.0001	2.49545	4.53749	2.1819	0.175329	up	no
64401	i	chr13	-	117534852	117586881	MSTRG.28079.1	2	261	MSTRG.28079	ACTL6A	20.0054	15.0421	5.10835	6.05243	1.21586	2.50058	4.11059	2.03935	0.175414	up	no
150287	o	chr3	+	40408086	40464818	MSTRG.64970.1	2	326	MSTRG.64970	CLCN7	1.51163	1.22314	62.5592	4.47494	6.90089	0.281777	5.60098	2.48568	0.175424	up	no
235457	u	chr8	-	92931813	92992508	MSTRG.102179.1	2	1484	MSTRG.102179	.	0.806067	1.16179	1.60193	0.566946	0.193306	0.263732	3.48618	1.80165	0.175524	up	no
184710	u	chr5	-	70251177	70331346	MSTRG.80172.4	2	475	MSTRG.80172	.	2.81918	4.87383	0.525703	0.626746	0.29165	0.67524	5.15721	2.36659	0.175549	up	no
105118	x	chr16	+	35079400	35105611	MSTRG.46152.4	4	729	MSTRG.46152	IL6ST	4.04029	5.17522	0.325422	0.989743	0.403392	0.845454	4.26203	2.09154	0.175558	up	no
[truncated: 138,020 more rows]
